# Supplementary material for: Orthosteric and allosteric modulation of human HCAR2 signaling complex
Source: Nat Commun. 2023 Nov 22;14:7620. doi: 10.1038/s41467-023-43537-z (PMC10665550; doi:10.1038/s41467-023-43537-z)
Supplement: Supplementary file 4 — Supplementary Data 1 [file 41467_2023_43537_MOESM4_ESM.xlsx]

## Sheet: Supplementary Data 1
Supplementary Data 1 | The Gi1 dissociation assays of the HCAR2 variants harboring mutations of the residues involved in ligand recognition and activation.
Niacin binding pocket
	pEC50±SEMa		P value	Span±SEMa,b	P value	Sample size
WT	-6.98±0.05966			-0.4255±0.01957		7
L832.60A	-5.778±0.07328****		P<0.0001	-0.3962±0.03085ns	P>0.9999	5
Y872.64A	-5.09±0.0561****		P<0.0001	-0.3629±0.005406ns	P>0.9999	3
W91ECL1A	-4.845±0.06069****		P<0.0001	-0.3332±0.005909ns	P=0.9079	3
L1043.29A	-5.718±0.06027****		P<0.0001	-0.513±0.04192ns	P>0.9999	3
L1073.32A	-5.264±0.02562****		P<0.0001	-0.3714±0.0748ns	P>0.9999	4
R1113.36A	ND			ND		3
S178ECL2A	-4.887±0.03721****		P<0.0001	-0.4272±0.04592ns	P>0.9999	4
S179ECL2A	-6.484±0.02099****		P<0.0001	-0.4767±0.02654ns	P>0.9999	4
F180ECL2A	ND			ND		5
L2807.39A	-5.528±0.05055****		P<0.0001	-0.4396±0.01562ns	P>0.9999	6
Y2847.43A	-5.128±0.01054****		P<0.0001	-0.3829±0.0227ns	P>0.9999	4
3-HB binding pocket
		pEC50±SEMa	P value	Span±SEMa,b	P value	Sample size
WT		-3.051±0.02637		-0.363±0.0452		8
L832.60A		-2.686±0.05493****	P=0.0008	-0.4175±0.07366ns	P>0.9999	4
Y872.64A		-2.665±0.06014****	P=0.0003	-0.3895±0.06209ns	P>0.9999	4
W91ECL1A		-2.437±0.02931****	P<0.0001	-0.2744±0.03822ns	P>0.9999	4
L1043.29A		-2.384±0.04313****	P<0.0001	-0.3102±0.04522ns	P>0.9999	5
L1073.32A		-2.55±0.06383****	P<0.0001	-0.3267±0.05365ns	P>0.9999	3
R1113.36A		ND		ND		3
S178ECL2A		-2.181±0.07333****	P<0.0001	-0.2385±0.05374ns	P>0.9999	4
S179ECL2A		-3.09±0.03042ns	P=0.9994	-0.2135±0.01439ns	P=0.1567	5
F180ECL2A		-2.735±0.06773***	P=0.0051	-0.3708±0.1069ns	P>0.9999	4
L2807.39A		-2.452±0.06405****	P<0.0001	-0.2705±0.06064ns	P>0.9999	6
Y2847.43A		ND	P>0.9999	ND		8
MK-6892 binding pocket
		pEC50±SEMa	P value	Span±SEMa,b	P value	Sample size
WT		-7.1±0.05542		-0.5406±0.03477		9
L832.60A		-6.552±0.03215****	P=0.0001	-0.573±0.03233ns	P>0.9999	3
Y872.64A		-6.37±0.04001****	P<0.0001	-0.5647±0.03617ns	P>0.9999	6
W91ECL1A		-6.436±0.06283****	P<0.0001	-0.5999±0.0287ns	P>0.9999	4
L1043.29A		-6.439±0.08398****	P<0.0001	-0.6754±0.05102ns	P>0.9999	3
L1073.32A		-6.198±0.05096****	P<0.0001	-0.595±0.02907ns	P>0.9999	5
R1113.36A		-5.26±0.04801****	P<0.0001	-0.3354±0.02649ns	P=0.081	8
Q1123.37A		-5.316±0.03484****	P<0.0001	-0.1529±0.02118ns	P=0.0623	5
L1584.56A		-6.324±0.08745****	P<0.0001	-0.5704±0.06073ns	P>0.9999	4
H1614.59A		-6.222±0.009682****	P<0.0001	-0.609±0.05011ns	P>0.9999	7
S178ECL2A		-5.629±0.05162****	P<0.0001	-0.511±0.03019ns	P>0.9999	6
S179ECL2A		-6.392±0.03342****	P<0.0001	-0.6035±0.01165ns	P>0.9999	4
F180 ECL2A		-6.126±0.03567****	P<0.0001	-0.4454±0.03164****	P>0.9999	4
W1885.38A		-6.816±0.02261****	P<0.0001	-0.5507±0.04246ns	P>0.9999	7
H1895.39A		-6.44±0.04179****	P<0.0001	-0.6555±0.02215ns	P>0.9999	3
M1925.42A		-7.387±0.004163**	P=0.0032	-0.6392±0.005505ns	P>0.9999	3
F2777.36A		-5.423±0.06117****	P<0.0001	-0.4943±0.03878ns	P>0.9999	4
L2807.39A		-6.16±0.04912****	P<0.0001	-0.6024±0.04019ns	P>0.9999	5
Y2847.43A		-6.027±0.02505****	P<0.0001	-0.4561±0.03984ns	P>0.9999	5
Compound 9n binding pocket
		pEC50±SEMa	P value	Span±SEMa,b	P value	Sample size
WT		-7.078±0.08989		-0.3937±0.03933		8
H1845.34A		-5.03±0.01332****	P<0.0001	-0.4695±0.03399****	P=0.0241	3
T1855.35A		-6.705±0.06848ns	P=0.1983	-0.09056±0.03414****	P=0.0365	3
F1865.36A		-5.323±0.07863****	P<0.0001	-0.1482±0.005351***	P>0.9999	4
Q1875.37A		-7.043±0.06749ns	P=0.9997	-0.243±0.009348***	P=0.3986	3
E1905.40A		-5.352±0.1548****	P=0.0302	-0.2187±0.01429****	P=0.8645	6
L1945.44A		-4.534±0.1938****	P<0.0001	-0.201±0.02772**	P>0.9999	3
L1955.45A		-7.354±0.04951ns	P=0.5425	-0.2629±0.033ns	P>0.9999	3
F1985.48A		-6.6±0.1084**	P=0.0066	-0.3215±0.006741ns	P>0.9999	6
F2556.59A		-6.341±0.03364***	P=0.0001	-0.454±0.06341ns	P>0.9999	4
L2586.62A		-4.439±0.1207***	P<0.0001	-0.5151±0.005085ns	P>0.9999	3
Three disulfide bonds
		pEC50±SEMa	P value	Span±SEMa,b	P value	Sample size
WT		-6.837±0.02618		-0.5268±0.01267		3
C18N-termS		-5.326±0.03126****	P<0.0001	-0.4338±0.007974ns	P=0.7418	3
C19N-termS		-4.932±0.02338****	P<0.0001	-0.169±0.005892*	P=0.0272	3
C1003.25S		ND		ND		3
C177ECL2S		ND		ND		3
C1835.33S		-5.054±0.03291****	P<0.0001	-0.3491±0.09553ns	P=0.3475	3
C2667.25S		-5.190±0.02048****	P<0.0001	-0.4499±0.008423ns	P>0.9999	3
Activation motif
		pEC50±SEMa	P value	Span±SEMa,b	P value	Sample size
WT		-6.777±0.05078		-0.4656±0.06191		4
F2446.48A		-6.098±0.02536****	P<0.0001	-0.4607±0.01173ns	P>0.9999	4
F2446.48W		-5.72±0.1015****	P<0.0001	-0.2299±0.01607*	P=0.028	4
F2446.48Y		-6.943±0.03049ns	P=0.1747	-0.4825±0.03589ns	P>0.9999	4
aData shown are means ± SEM from at least three independent experiments performed in technical triplicate. nd, not determined; nsP > 0.05; *P < 0.05; **P <0.01 ***P <0.001 and ****P <0.0001 by one-way ANOVA followed by Dunnett’s post-test, compared with the response of the WT. b The span is defined as the window between the maximal response (Emax) and the vehicle.

## Sheet: raw data
Supplementary Data 1
		Niacin
	Mutations of HCAR2	ΔpEC50 (from the WT)
	WT	L83	Y87	W91	L104	L107	R111	S178	S179	F180	F277	L280	Y284
	-6.851	-5.539	-5.022	-4.724	-5.814	-5.214	nd	-4.844	-6.535	-3.404	-4.736	-5.487	-5.118
	-6.814	-5.729	-5.046	-4.903	-5.734	-5.328		-4.997	-6.464	-3.522	-4.723	-5.366	-5.11
	-6.954	-5.763	-5.201	-4.909	-5.607	-5.28		-4.868	-6.438	-3.383	-4.668	-5.431	-5.158
	-7.325	-5.959				-5.232		-4.839	-6.497	-3.776		-5.668	-5.125
	-7.086	-5.9								-3.643		-5.667
	-6.826											-5.548
	-7.002
	-6.97971
		Niacin
	Mutations of HCAR2	span (from the WT)
	WT	L832.60A	Y872.64A	W91ECL1A	L1043.29A	L1073.32A	R1113.36A	S178ECL2A	S179ECL2A	F180ECL2A	F2777.36A	L2807.39A	Y2847.43A
	-0.4153	-0.3671	-0.3696	-0.3243	-0.4828	-0.3099	0.1027	-0.429	-0.4817	-0.3539	-0.5726	-0.4579	-0.3871
	-0.4098	-0.3502	-0.3669	-0.331	-0.4603	-0.2975	0.2391	-0.4365	-0.4142	-0.3057	-0.509	-0.4926	-0.3246
	-0.4238	-0.3329	-0.3522	-0.3444	-0.5958	-0.283	0.2331	-0.3095	-0.4676	-0.3828	-0.4661	-0.4485	-0.4355
	-0.3831	-0.5007				-0.5952		-0.5338	-0.5433	-0.516		-0.3771	-0.3842
	-0.3592	-0.4301								-0.6031		-0.4341
	-0.4837											-0.4271
	-0.5039
		3-HB
	Mutations of HCAR2	ΔpEC50 (from the WT)
	WT	L832.60A	Y872.64A	W91ECL1A	L1043.29A	L1073.32A	R1113.36A	S178ECL2A	S179ECL2A	F180ECL2A	L2807.39A	Y2847.43A
	-3.084	-2.59	-2.728	-2.417	-2.489	-2.546	nd	-2.171	-3.115	-2.872	-2.596	nd
	-3.046	-2.696	-2.62	-2.524	-2.421	-2.442		-2.106	-3.073	-2.687	-2.399
	-2.989	-2.622	-2.52	-2.413	-2.227	-2.663		-2.39	-3.125	-2.568	-2.511
	-3.179	-2.837	-2.793	-2.395	-2.396			-2.058	-3.157	-2.813	-2.303
	-3.117				-2.388				-2.981
	-2.953
	-2.991
	-3.0458
		3-HB
	Mutations of HCAR2	span (from the WT)
	WT	L832.60A	Y872.64A	W91ECL1A	L1043.29A	L1073.32A	R1113.36A	S178ECL2A	S179ECL2A	F180ECL2A	L2807.39A	Y284
	-0.2869	-0.322	-0.4242	-0.3585	-0.3568	-0.2611	nd	-0.07763	-0.237	-0.5257	-0.09117	nd
	-0.3761	-0.2625	-0.5349	-0.315	-0.4299	-0.2859		-0.2996	-0.2403	-0.5237	-0.302
	-0.3467	-0.5603	-0.3615	-0.2348	-0.3517	-0.433		-0.2943	-0.2272	-0.3626	-0.3414
	-0.3279	-0.5251	-0.2374	-0.1893	-0.1831			-0.2825	-0.1637	-0.07125	-0.3476
	-0.1808				-0.2295				-0.1993
	-0.5357
	-0.4868
	MK6892
	ΔpEC50 (from the WT)
	WT	L832.60A	Y872.64A	W91ECL1A	L1043.29A	L1073.32A	R1113.36A	Q1123.37A	L1584.56A	H1614.59A	S178ECL2A	S179ECL2A	W1885.38A	H1895.39A	M1925.42A	F2777.36A	L2807.39A	Y2847.43A
	-7.098	-6.542	-6.503	-6.59	-6.301	-6.141	-5.157	-5.287	-6.467	-6.219	-5.762	-6.31	-6.867	-6.385	-7.381	-5.575	-6.266	-6.026
	-7.118	-6.612	-6.45	-6.355	-6.591	-6.174	-5.162	-5.322	-6.165	-6.218	-5.536	-6.416	-6.796	-6.522	-7.385	-5.296	-6.251	-5.971
	-7.181	-6.502	-6.334	-6.314	-6.426	-6.274	-5.171	-5.257	-6.181	-6.215	-5.46	-6.374	-6.766	-6.413	-7.395	-5.358	-6.059	-6.049
	-6.83		-6.226	-6.483		-6.345	-5.131	-5.448	-6.484	-6.263	-5.558	-6.468	-6.828			-5.461	-6.029	-6.109
	-7.163		-6.327			-6.054	-5.302	-5.266		-6.233	-5.727		-6.871				-6.197	-5.98
	-6.941		-6.377				-5.525			-6.177	-5.731		-6.716
	-7.393						-5.262			-6.228			-6.869
	-7.202						-5.371
	-6.974
	MK6892
	span (from the WT)
	WT	L832.60A	Y872.64A	W91ECL1A	L1043.29A	L1073.32A	R1113.36A	Q1123.37A	L1584.56A	H1614.59A	S178ECL2A	S179ECL2A	W1885.38A	H1895.39A	M1925.42A	F2777.36A	L2807.39A	Y2847.43A
	-0.5255	-0.6334	-0.629	-0.6602	-0.7142	-0.5704	-0.381	-0.1712	-0.7086	-0.7147	-0.4831	-0.594	-0.6386	-0.6205	-0.6316	-0.3864	-0.7113	-0.5032
	-0.5733	-0.5629	-0.6127	-0.5704	-0.7378	-0.676	-0.3695	-0.1994	-0.5088	-0.6732	-0.5	-0.5915	-0.617	-0.6494	-0.6499	-0.5263	-0.6682	-0.4029
	-0.7437	-0.5228	-0.6033	-0.535	-0.5743	-0.6516	-0.389	-0.1728	-0.4361	-0.6823	-0.4459	-0.59	-0.6489	-0.6965	-0.6361	-0.5676	-0.5373	-0.4244
	-0.5482		-0.6228	-0.634		-0.5473	-0.3381	-0.1461	-0.6281	-0.6668	-0.4398	-0.6383	-0.653			-0.4968	-0.4934	-0.3633
	-0.4471		-0.5157			-0.5298	-0.3683	-0.07521		-0.687	-0.6283		-0.4				-0.6017	-0.5868
	-0.4583		-0.4049				-0.363			-0.461	-0.5691		-0.4475
	-0.4071						-0.3147			-0.3778			-0.4501
	-0.5189						-0.1596
	-0.6436
	compound 9n
	ΔpEC50 (from the WT)
	WT	H1845.34A	T1855.35A	F1865.36A	Q1875.37A	E1905.40A	L1945.44A	L1955.45A	F1985.48A	F2556.59A	L2586.62A
	-6.759	-5.056	-6.569	-5.221	-7.026	-5.855	-4.665	-7.255	-6.621	-6.301	-4.239
	-6.631	-5.013	-6.759	-5.423	-6.935	-5.146	-4.785	-7.402	-6.067	-6.343	-4.656
	-7.084	-5.02	-6.787	-5.487	-7.167	-4.97	-4.153	-7.405	-6.697	-6.435	-4.423
	-7.073			-5.159		-5.308			-6.705	-6.285
	-7.302					-5.049			-6.741
	-7.268					-5.781			-6.766
	-7.218
	-7.29
	compound 9n
	span(from the WT)
	WT	H1845.34A	T1855.35A	F1865.36A	Q1875.37A	E1905.40A	L1945.44A	L1955.45A	F1985.48A	F2556.59A	L2586.62A
	-0.4539	-0.05157	-0.1465	-0.2639	-0.2412	-0.2076	-0.228	-0.32	-0.2526	-0.5022	-0.5744
	-0.4681	-0.1586	-0.1399	-0.2475	-0.2228	-0.3288	-0.2319	-0.3339	-0.2546	-0.5193	-0.5977
	-0.3392	-0.06151	-0.1582	-0.242	-0.1922	-0.1387	-0.3289	-0.3107	-0.5588	-0.5128
	-0.3135			-0.2187		-0.151			-0.5496	-0.5261
	-0.5372					-0.1946			-0.5616
	-0.5551					-0.1853			-0.5467
	-0.5496
	-0.539
	Three disulfide bonds
	ΔpEC50 (from the WT)
	WT	C18N-termS	C19N-termS	C1003.25S	C177ECL2S	C1835.33S	C2667.25S
	-6.889	-5.388	-4.932	nd	nd	-5.102	-5.158
	-6.812	-5.302	-4.892			-4.991	-5.183
	-6.809	-5.288	-4.973			-5.069	-5.228
	Three disulfide bonds
	span (from the WT)
	WT	C18N-termS	C19N-termS	C1003.25S	C177ECL2S	C1835.33S	C2667.25S
	-0.5291	-0.4203	-0.179	-0.4094	-0.08057	-0.4416	-0.4665
	-0.5475	-0.4479	-0.1586	-0.36	-0.06622	-0.1581	-0.439
	-0.5038	-0.4331	-0.1694	-0.3682	1.084	-0.4477	-0.4443
	Activation motif
	ΔpEC50 (from the WT)
	WT	F2446.48A	F2446.48W	F2446.48Y
	-6.779	-6.069	-5.704	-7.024
	-6.889	-6.041	-5.979	-6.946
	-6.798	-6.133	-5.483	-6.924
	-6.643	-6.147	-5.714	-6.878
	Activation motif
	span (from the WT)
	WT	F2446.48A	F2446.48W	F2446.48Y
	-0.5062	-0.4567	-0.2366	-0.4219
	-0.5291	-0.4292	-0.2123	-0.5476
	-0.5455	-0.4815	-0.272	-0.4189
	-0.2814	-0.4752	-0.1987	-0.5417
