# Supplementary material for: Orthosteric and allosteric modulation of human HCAR2 signaling complex
Source: Nat Commun. 2023 Nov 22;14:7620. doi: 10.1038/s41467-023-43537-z (PMC10665550; doi:10.1038/s41467-023-43537-z)
Supplement: Supplementary file 5 — Supplementary Data 2 [file 41467_2023_43537_MOESM5_ESM.xlsx]

## Sheet: Supplementary Data 2
Supplementary Data 2 | Cell surface expression of wild-type and mutant HCAR2.
Orthosteric agonist binding pocket
	Expression (% WT) a	P value	Sample size
WT	100		59
L832.60A	107.7±4.839	P>0.9999	17
Y872.64A	111.8±6.539	P>0.9999	17
W91ECL1A	122.5±6.937	P>0.9999	21
L1043.29A	102.8±5.528	P>0.9999	29
L1073.32A	104.5±7.547	P>0.9999	27
R1113.36A	102.2±5.743	P>0.9999	28
Q1123.37A	80.18±7.086	P=0.4204	10
L1584.56A	136.7±13.16	P=0.7862	16
H1614.59A	120.6±7.82	P>0.9999	6
S178ECL2A	100.5±3.714	P>0.9999	20
S179ECL2A	119.9±7.667	P>0.9999	28
F180ECL2A	128.1±8.938	P=0.132	17
W1885.38A	90.74±5.884	P>0.9999	16
H1895.39A	101.3±7.681	P>0.9999	6
M1925.42A	113.2±11.48	P>0.9999	6
F2777.36A	105.2±7.374	P>0.9999	10
L2807.39A	95.56±4.621	P>0.9999	26
Y2847.43A	103.6±12.5	P>0.9999	31
Compound 9n binding pocket
	Expression (% WT) a	P value	Sample size
WT	100		16
H1845.34A	124±5.674	P=0.3301	3
T1855.35A	107±10.28	P=0.9919	6
F1865.36A	102.5±10.4	P=0.9997	6
Q1875.37A	92.45±8.362	P=0.9619	9
E1905.40A	97.48±6.243	P=0.9996	13
L1945.44A	95.44±3.25	P=0.9966	14
L1955.45A	107.1±7.938	P=0.9676	11
F1985.48A	94.7±4.46	P=0.9974	6
F2556.59A	108.5±9.063	P=0.9729	6
L2586.62A	94.93±3.848	P=0.9993	12
Three disulfide bonds
	Expression (% WT) a	P value	Sample size
WT	100		13
C18N-termS	104±3.344	P>0.9999	3
C19N-termS	127.8±14.94	P=0.5112	3
C1003.25S	114±11.37	P>0.9999	3
C177ECL2S	98.22±7.185	P>0.9999	12
C1835.33S	111.6±12.6	P>0.9999	3
C2667.25S	109.6±5.684	P=0.8832	3
Activation motif
	Expression (% WT) a	P value	Sample size
WT	100		8
F2446.48A	84.8±8.572	P=0.421	8
F2446.48W	94.41±15.15	P=0.9515	5
F2446.48Y	97.44±10.93	P=0.9948	5
aData shown are means ± SEM from at least three independent experiments performed in technical triplicate.

## Sheet: raw data
Supplementary Data 2
Orthosteric agonist binding pocket
Expression (% WT)
WT	L832.60A	Y872.64A	W91ECL1A	L1043.29A	L1073.32A	R1113.36A	Q1123.37A	L1584.56A	H1614.59A	S178ECL2A	S179ECL2A	F180ECL2A	W1885.38A	H1895.39A	M1925.42A	F2777.36A	L2807.39A	Y2847.43A
100	120.049	107.093	146.334	136.332	69.4968	149.546	63.5453	88.9722	107.264	88.2956	140.129	65.2583	65.5595	83.0115	80.393	85.3137	76.1771	95.2687
100	105.39	106.492	74.4699	114.078	143.605	193.206	71.291	62.0172	113.959	96.6569	71.4689	61.551	65.2223	90.3373	97.5729	102.817	98.886	103.185
100	137.737	96.1647	91.7726	75.3194	111.668	62.2648	74.7736	64.8575	154.91	79.9633	92.1523	134.824	75.7286	136.215	146.83	110.178	91.6474	51.2242
100	84.5364	109.067	143.859	142.978	121.754	81.8994	56.6496	91.8222	130.402	98.6317	117.52	75.4433	62.0023	94.5624	87.6493	125.693	139.897	94.1702
100	90.2266	88.3829	140.269	76.0935	180.762	60.0059	66.6935	93.5845	113.528	109.709	109.183	132.147	52.2897	106.985	129.741	75.5844	117.903	131.498
100	88.747	88.8791	63.2267	101.664	96.5699	84.5442	50.0145	98.9767	103.585	85.6133	61.7258	106.778	69.3803	96.9811	137.217	93.5673	116.282	83.9053
100	95.0069	116.714	98.8523	90.6947	121.017	114.541	98.1071	219.376		99.2264	94.5139	110.126	95.8325			150.232	82.7109	89.0645
100	114.836	139.796	95.0167	96.6633	121.566	70.8831	103.582	231.019		90.6625	118.074	122.815	111.798			77.1753	96.1328	125.678
100	122.338	89.4029	95.4823	110.802	130.069	78.7739	106.365	173.195		90.6222	103.482	151.489	80.0042			117.25	87.5157	40.1316
100	154.764	89.2961	129.769	139.969	45.8645	102.848	110.744	167.622		82.1068	149.851	149.49	119.411			114.008	66.0211	51.4781
100	124.279	100.157	148.628	66.269	51.4984	96.6203		171.623		89.7953	81.9083	130.03	118.912				72.11	58.6909
100	106.431	192.224	193.603	75.3955	70.3509	111.854		178.288		98.9908	91.8639	191.709	116.687				148.914	62.9555
100	110.207	84.6611	93.6353	91.2132	70.8981	79.6021		176.334		140.493	90.2355	159.88	121.024				68.2879	75.1492
100	81.2763	111.057	109.821	80.6876	56.8377	90.6707		121.355		114.712	190.12	158.883	103.387				83.0954	293.957
100	103.27	138.152	111.106	86.2296	67.807	91.3723		132.539		82.9817	231.552	178.094	98.2432				126.369	395.211
100			132.983	81.4874	200.755	71.7509		114.834		93.7618	168.908	133.975	96.3171				90.583	121.417
100			132.76	87.0536	168.788	79.9751				124.022	151.366	115.275					89.0788	116.406
100			121.477	104.142	116.133	88.5813				130.741	153.24						61.1651	95.9249
100			130.598	96.1583	83.1126	96.642				107.234	122.444						72.1637	98.6258
100				62.6897	113.896	91.0435				105.845	66.2778						91.6208	82.0009
100				144.214	114.452	87.063					73.9626						98.7894	67.5569
100				130.753	129.5	130.987					110.161						73.7019	80.2449
100				145.55	60.4534	119.536					77.0677						83.0188	68.4231
100				135.914	87.569	138.711					109.473						122.919	72.4601
100				141.617	100.644	142.182					118.996						126.766	102.839
100				131.293		140.615					160.975						102.885	82.1898
100				130.005		92.4324					143.523							63.3756
100						113.115					156.146							77.4417
100																		114.271
100																		114.449
100																		103.095
100
100
100
100
100
100
100
100
100
100
100
100
100
100
100
100
100
100
100
100
100
100
100
100
100
100
compound 9n
Expression (% WT)
WT	H1845.34A	T1855.35A	F1865.36A	Q1875.37A	E1905.40A	L1945.44A	L1955.45A	F1985.48A	F2556.59A	L2586.62A
100	119.045	121.666	106.04	64.5025	73.6321	86.8542	78.4156	95.0032	140.553	82.8147
100	135.362	130.334	67.9541	124.76	68.504	98.9147	84.7566	78.2626	103.471	90.9775
100	117.716	134.587	73.6632	55.5337	76.5405	79.1035	78.9694	86.7025	119.397	87.7924
100		97.3401	122.946	89.8191	93.535	80.7852	83.3327	103.564	83.04	102.268
100		79.3773	120.622	112.249	83.5588	95.9629	99.9416	108.137	85.439	107.923
100		78.7933	123.896	67.9541	84.0252	106.622	95.4791	96.5056	119.11	97.8129
100				73.6632	83.4703	84.1587	113.261
100				122.946	141.601	80.2461	122.383
100				120.622	127.173	92.4967	125.26
100					93.7627	96.035	143.284
100				92.45	115.39	99.2515	153.536
100					112.695	107.558
100					113.377	112.207
100						115.925
100
100
Three disulfide bonds
Expression (% WT)
WT	C18N-termS	C19N-termS	C1003.25S	C177ECL2S	C1835.33S	C2667.25S
100	103.832	147.562	117.82	70.9119	127.951	107.081
100	98.2654	137.346	92.6851	77.8226	120.033	101.24
100	109.846	98.5226	131.513	90.4637	86.8224	120.445
100				72.1375
100				71.6579
100				104.164
100				72.4051
100				132.065
100				112.149
100				124.358
100				122.176
100				128.355
100
Activation motif
Expression (% WT)
WT	F244A	F244W	F244Y
100	55.6891	72.0429	75.6206
100	48.6426	67.3368	122.142
100	113.565	121.991	97.327
100	67.5797	71.0198	70.564
100	97.4484	139.663	121.53
100	97.0554
100	106.651
100	91.7632
