# Supplementary material for: Orthosteric and allosteric modulation of human HCAR2 signaling complex
Source: Nat Commun. 2023 Nov 22;14:7620. doi: 10.1038/s41467-023-43537-z (PMC10665550; doi:10.1038/s41467-023-43537-z)
Supplement: Supplementary file 6 — Supplementary Data 3 [file 41467_2023_43537_MOESM6_ESM.xlsx]

## Sheet: Supplementary Data 3
Supplementary Data 3. List of primer sequences used in this study
Oligonucleotide name	Oligonucleotide sequence (5’→3’)	Product
pFast-vector	AGGGCCCTGGAAAAGGACTTCGAGCAGGTACTTC	pfastbac-GPR109A- LgBiT
	GGTTCAGGAGGTTCAGGTGGAGGTGGAAGCGGAG
pFast-GPR109A	CACCTGAACCTCCTGAACCAGGAGAGGTTGGGCCCAG
	GTCCTTTTCCAGGGCCCTATGAATCGGCACCATC
pcDNA3.1-vector	CTTGTCATCATCGTCCTTGTAGTCGGCGAAC	pcDNA3.1-GPR109A- LgBiT
	TAGTAGAGGGCCCGTTTAAACCCGCTG
pcDNA3.1-GPR109A	CAAGGACGATGATGACAAGATGAATCGGCACCATCTGC
	GTTTAAACGGGCCCTCTACTAAGGAGAGGTTGGGCCCAG
L832.60A	ATGGACAACTATGTGAGGCGTTGGGAC	Site-directed mutagenesis
	CACATAGTTGTCCATCGCGAAGGGCAGG
Y872.64A	GTGAGGCGTTGGGACTGGAAGTTTG
	CCAACGCCTCACAGCGTTGTCCATCAG
W91ECL1A	GTGAGGCGTgcGGACTGGAA
	TTCCAGTCCgcACGCCTCAC
L1043.29A	GGCTGATGGCCTTCATGTTG
	CAACATGAAGGCCATCAGCC
L1073.32A	CTCTTCATGGCGGCTATGAA
	TTCATAGCCGCCATGAAGAG
R1113.36A	CAGGGCAGCATCATCTTCCTCACGGTG
	GATGATGCTGCCCTGGGCGTTCATAGC
Q1123.37A	TGAACCGCGCGGGCAGCATC
	GATGCTGCCCGCGCGGTTCA
L1584.56A	ACAGTCCACCTCCTGAAGAAGAAGATGCC
	CAGGAGGTGGACTGTCGCGCCAATAGTG
H1614.59A	CTCCTGAAGAAGAAGATGCCGATCCAGAATGG
	CTTCTTCTTCAGGAGGGCGACTGTCAGGC
S178ECL2A	AGCTTCAGCATCTGCCATACCTTCCAG
	CAGATGCTGAAGCTGGCGCACAAATTTG
S179ECL2A	TTCAGCATCTGCCATACCTTCCAGTGGC
	GGCAGATGCTGAAGGCGCTGCAC
F180ECL2A	GCgcTAGCATCTGCCATACCTTCCAGTGGC
	GGCAGATGCTAgcGCTGCTGCACAAATTTG
W1885.38A	CACGAAGCCATGTTCCTCCTGGAGTTC
	GAACATGGCTTCGTGCGCCTGGAAG
H1895.39A	TCCAGTGGGCCGAAGCCATG
	CATGGCTTCGGCCCACTGGA
M1925.42A	ACGAAGCCGCGTTCCTCCTG
	CAGGAGGAACGCGGCTTCGT
F2777.36A	TGGCGTTCGCTATCACTCTC
	GAGAGTGATAGCGAACGCCA
L2807.39A	AGCTTCACCTACATGAACAGCATGCTGG
	CATGTAGGTGAAGCTGGCAGTGATAAAGAACG
Y2847.43A	ATGAACAGCATGCTGGACCCCGTG
	CAGCATGCTGTTCATGgcGGTGAAG
C18N-termS	GACAAGAAGAACtctTGTGTGTTCCGAGATG
	CATCTCGGAACACACAagaGTTCTTCTTGTC
C19N-termS	ACAAGAAGAACTGCTCTGTGTTCCGAGATGAC
	GTCATCTCGGAACACAGAGCAGTTCTTCTTGT
C1003.25S	GGGGACATCCCTTCTCGGCTGATGCTC
	GAGCATCAGCCGAGAAGGGATGTCCCC
C177ECL2S	GGCGGTGCAAATTTGTCTAGCAGCTTCAGC
	GCTGAAGCTGCTAGACAAATTTGCACCGCC
C1835.33S	CAGCTTCAGCATCTCTCATACCTTCCAGTG
	CACTGGAAGGTATGAGAGATGCTGAAGCTG
C2667.25S	CGGGCACGCAGAATTCTGAAGTGTACCGC
	GCGGTACACTTCAGAATTCTGCGTGCCCG
H1845.34A	GCTACCTTCCAGTGGCACGAAGCCATGTTC
	CCACTGGAAGGTAGCGCAGATGCTGAAGC
T1855.35A	GCTTTCCAGTGGCACGAAGCCATGTTCCTC
	GTGCCACTGGAAAGCATGGCAGATGCTGAAG
F1865.36A	GCTCAGTGGCACGAAGCCATGTTCCTCCTG
	CTTCGTGCCACTGAGCGGTATGGCAGATGC
Q1875.37A	gctTGGCACGAAGCCATGTTCCTCCTGGAG
	GGCTTCGTGCCAagcGAAGGTATGGCAGATG
E1905.40A	gctGCCATGTTCCTCCTGGAGTTCTTCCTG
	GAGGAACATGGCagcGTGCCACTGGAAGG
L1945.44A	gctCTGGAGTTCTTCCTGCCCCTGGGCATC
	GAAGAACTCCAGagcGAACATGGCTTCGTG
L1955.45A	gctGAGTTCTTCCTGCCCCTGGGCATCATC
	CAGGAAGAACTCagcGAGGAACATGGCTTC
F1985.48A	gctCTGCCCCTGGGCATCATCCTGTTCTGC
	GCCCAGGGGCAGagcGAACTCCAGGAGG
F2556.59A	GCTTGGCTCCTGCACACTTCGGGCACGCAG
	GTGCAGGAGCCAAGCGATGCGGATCCGCAC
L2586.62A	GCTCACACTTCGGGCACGCAGAATTGTGAAG
	GCCCGAAGTGTGAGCGAGCCAGAAGATGC
F2446.48A	CTTTGTCATCTGCGCTCTTCCCAGCGTGGTTG
	GAGCGCAGATGACAAAGACGATGGCCACCACC
F2446.48W	CTTTGTCATCTGCTGGCTTCCCAGCGTGGTTG
	GCCAGCAGATGACAAAGACGATGGCCACCAC
F2446.48Y	CTTTGTCATCTGCTATCTTCCCAGCGTGGTTG
	GATAGCAGATGACAAAGACGATGGCCACC
