# Supplementary material for: Orthosteric and allosteric modulation of human HCAR2 signaling complex
Source: Nat Commun. 2023 Nov 22;14:7620. doi: 10.1038/s41467-023-43537-z (PMC10665550; doi:10.1038/s41467-023-43537-z)
Supplement: Supplementary file 7 — Supplementary Data 4 [file 41467_2023_43537_MOESM7_ESM.xlsx]

## Sheet: Supplementary Data 4
Supplementary Data 4. System setup for MD simulations.
Simulation box dimensions	Xspan=84 Å; Yspan=84 Å; Zspan=112 Å
Total number of atoms	74000
Total number of water molecules	14900
Salt	Na+/Cl-
Salt concentration	0.15 M
Total number of lipids	200
Lipid composition	Outer leaflet: POPC (33.3 mol%), PSM (33.3 mol%) and cholesterol (33.3 mol%);
	Inner leaflet: POPC (35 mol%), POPE (25 mol%), POPS (20 mol%) and cholesterol (20 mol%)
