# Supplementary material for: Orthosteric and allosteric modulation of human HCAR2 signaling complex
Source: Nat Commun. 2023 Nov 22;14:7620. doi: 10.1038/s41467-023-43537-z (PMC10665550; doi:10.1038/s41467-023-43537-z)
Supplement: Supplementary file 8 — Supplementary Data 5 [file 41467_2023_43537_MOESM8_ESM.zip]

Archive with 66 entries (63 files):
- supplementary data 5/
- __MACOSX/._supplementary data 5
- supplementary data 5/mdp/
- __MACOSX/supplementary data 5/._mdp
- supplementary data 5/trjfiles/
- __MACOSX/supplementary data 5/._trjfiles
- supplementary data 5/.DS_Store
- __MACOSX/supplementary data 5/._.DS_Store
- supplementary data 5/mdp/MD_production.mdp
- __MACOSX/supplementary data 5/mdp/._MD_production.mdp
- supplementary data 5/trjfiles/Niacin_P9N_end1.gro
- __MACOSX/supplementary data 5/trjfiles/._Niacin_P9N_end1.gro
- supplementary data 5/trjfiles/3HB_P9N_end2.gro
- __MACOSX/supplementary data 5/trjfiles/._3HB_P9N_end2.gro
- supplementary data 5/trjfiles/3HB_P9N_end3.gro
- __MACOSX/supplementary data 5/trjfiles/._3HB_P9N_end3.gro
- supplementary data 5/trjfiles/Niacin_P9N_end2.gro
- __MACOSX/supplementary data 5/trjfiles/._Niacin_P9N_end2.gro
- supplementary data 5/trjfiles/Niacin_P9N_initial.gro
- __MACOSX/supplementary data 5/trjfiles/._Niacin_P9N_initial.gro
- supplementary data 5/trjfiles/3HB_P9N_end1.gro
- __MACOSX/supplementary data 5/trjfiles/._3HB_P9N_end1.gro
- supplementary data 5/trjfiles/Niacin_P9N_end3.gro
- __MACOSX/supplementary data 5/trjfiles/._Niacin_P9N_end3.gro
- supplementary data 5/trjfiles/3HB_P9N_end4.gro
- __MACOSX/supplementary data 5/trjfiles/._3HB_P9N_end4.gro
- supplementary data 5/trjfiles/3HB_P9N_end5.gro
- __MACOSX/supplementary data 5/trjfiles/._3HB_P9N_end5.gro
- supplementary data 5/trjfiles/Niacin_P9N_end6.gro
- __MACOSX/supplementary data 5/trjfiles/._Niacin_P9N_end6.gro
- supplementary data 5/trjfiles/Niacin_P9N_end4.gro
- __MACOSX/supplementary data 5/trjfiles/._Niacin_P9N_end4.gro
- supplementary data 5/trjfiles/3HB_P9N_end6.gro
- __MACOSX/supplementary data 5/trjfiles/._3HB_P9N_end6.gro
- supplementary data 5/trjfiles/Niacin_P9N_end5.gro
- __MACOSX/supplementary data 5/trjfiles/._Niacin_P9N_end5.gro
- supplementary data 5/trjfiles/Niacin_end4.gro
- __MACOSX/supplementary data 5/trjfiles/._Niacin_end4.gro
- supplementary data 5/trjfiles/3HB_end6.gro
- __MACOSX/supplementary data 5/trjfiles/._3HB_end6.gro
- supplementary data 5/trjfiles/Niacin_end5.gro
- __MACOSX/supplementary data 5/trjfiles/._Niacin_end5.gro
- supplementary data 5/trjfiles/3HB_end4.gro
- __MACOSX/supplementary data 5/trjfiles/._3HB_end4.gro
- supplementary data 5/trjfiles/3HB_end5.gro
- __MACOSX/supplementary data 5/trjfiles/._3HB_end5.gro
- supplementary data 5/trjfiles/Niacin_end6.gro
- __MACOSX/supplementary data 5/trjfiles/._Niacin_end6.gro
- supplementary data 5/trjfiles/Niacin_end2.gro
- __MACOSX/supplementary data 5/trjfiles/._Niacin_end2.gro
- supplementary data 5/trjfiles/3HB_end1.gro
- __MACOSX/supplementary data 5/trjfiles/._3HB_end1.gro
- supplementary data 5/trjfiles/Niacin_end3.gro
- __MACOSX/supplementary data 5/trjfiles/._Niacin_end3.gro
- supplementary data 5/trjfiles/Niacin_end1.gro
- __MACOSX/supplementary data 5/trjfiles/._Niacin_end1.gro
- supplementary data 5/trjfiles/3HB_end2.gro
- __MACOSX/supplementary data 5/trjfiles/._3HB_end2.gro
- supplementary data 5/trjfiles/3HB_end3.gro
- __MACOSX/supplementary data 5/trjfiles/._3HB_end3.gro
- supplementary data 5/trjfiles/3HB_initial.gro
- __MACOSX/supplementary data 5/trjfiles/._3HB_initial.gro
- supplementary data 5/trjfiles/3HB_P9N_initial.gro
- __MACOSX/supplementary data 5/trjfiles/._3HB_P9N_initial.gro
- supplementary data 5/trjfiles/Niacin_initial.gro
- __MACOSX/supplementary data 5/trjfiles/._Niacin_initial.gro
