# Supplementary material for: Orthosteric and allosteric modulation of human HCAR2 signaling complex
Source: Nat Commun. 2023 Nov 22;14:7620. doi: 10.1038/s41467-023-43537-z (PMC10665550; doi:10.1038/s41467-023-43537-z)
Supplement: Supplementary file 8 — Supplementary Data 5 [file 41467_2023_43537_MOESM8_ESM.zip › supplementary data 5/trjfiles/Niacin_P9N_end1.gro]

Title t= 1000000.00000 step= 500000000
 4976
    8ASP      N    1   3.520   3.909   2.640
    8ASP    HT1    2   3.507   3.928   2.539
    8ASP    HT2    3   3.561   3.814   2.645
    8ASP    HT3    4   3.596   3.965   2.684
    8ASP     CA    5   3.399   3.915   2.731
    8ASP     HA    6   3.337   4.003   2.723
    8ASP     CB    7   3.297   3.806   2.713
    8ASP    HB1    8   3.219   3.816   2.791
    8ASP    HB2    9   3.331   3.700   2.717
    8ASP     CG   10   3.224   3.818   2.582
    8ASP    OD1   11   3.271   3.899   2.501
    8ASP    OD2   12   3.132   3.736   2.555
    8ASP      C   13   3.443   3.909   2.879
    8ASP      O   14   3.547   3.846   2.913
    9HSD      N   15   3.371   3.962   2.975
    9HSD     HN   16   3.295   4.024   2.956
    9HSD     CA   17   3.396   3.938   3.118
    9HSD     HA   18   3.502   3.933   3.137
    9HSD     CB   19   3.336   4.056   3.197
    9HSD    HB1   20   3.383   4.041   3.296
    9HSD    HB2   21   3.225   4.064   3.202
    9HSD    ND1   22   3.344   4.298   3.224
    9HSD    HD1   23   3.310   4.298   3.318
    9HSD     CG   24   3.376   4.193   3.148
    9HSD    CE1   25   3.389   4.413   3.172
    9HSD    HE1   26   3.388   4.513   3.215
    9HSD    NE2   27   3.450   4.387   3.058
    9HSD    CD2   28   3.446   4.253   3.044
    9HSD    HD2   29   3.501   4.217   2.958
    9HSD      C   30   3.346   3.810   3.165
    9HSD      O   31   3.409   3.743   3.245
   10PHE      N   32   3.231   3.769   3.100
   10PHE     HN   33   3.193   3.827   3.029
   10PHE     CA   34   3.162   3.644   3.112
   10PHE     HA   35   3.130   3.630   3.214
   10PHE     CB   36   3.045   3.641   3.008
   10PHE    HB1   37   3.086   3.651   2.905
   10PHE    HB2   38   2.986   3.734   3.026
   10PHE     CG   39   2.964   3.516   3.015
   10PHE    CD1   40   2.890   3.503   3.125
   10PHE    HD1   41   2.883   3.570   3.210
   10PHE    CE1   42   2.814   3.389   3.150
   10PHE    HE1   43   2.763   3.389   3.245
   10PHE     CZ   44   2.809   3.287   3.059
   10PHE     HZ   45   2.754   3.199   3.087
   10PHE    CD2   46   2.959   3.414   2.920
   10PHE    HD2   47   3.023   3.421   2.833
   10PHE    CE2   48   2.888   3.298   2.943
   10PHE    HE2   49   2.890   3.214   2.876
   10PHE      C   50   3.251   3.525   3.088
   10PHE      O   51   3.329   3.523   2.993
   11LEU      N   52   3.243   3.425   3.177
   11LEU     HN   53   3.176   3.444   3.249
   11LEU     CA   54   3.321   3.313   3.188
   11LEU     HA   55   3.364   3.288   3.092
   11LEU     CB   56   3.433   3.340   3.284
   11LEU    HB1   57   3.404   3.327   3.391
   11LEU    HB2   58   3.459   3.446   3.261
   11LEU     CG   59   3.556   3.251   3.274
   11LEU     HG   60   3.564   3.221   3.167
   11LEU    CD1   61   3.687   3.329   3.294
   11LEU   HD11   62   3.705   3.363   3.398
   11LEU   HD12   63   3.700   3.401   3.211
   11LEU   HD13   64   3.779   3.267   3.289
   11LEU    CD2   65   3.538   3.126   3.360
   11LEU   HD21   66   3.538   3.167   3.463
   11LEU   HD22   67   3.628   3.060   3.360
   11LEU   HD23   68   3.450   3.061   3.341
   11LEU      C   69   3.222   3.198   3.236
   11LEU      O   70   3.152   3.211   3.340
   12GLU      N   71   3.219   3.080   3.174
   12GLU     HN   72   3.264   3.068   3.086
   12GLU     CA   73   3.153   2.957   3.239
   12GLU     HA   74   3.066   2.995   3.290
   12GLU     CB   75   3.105   2.864   3.123
   12GLU    HB1   76   3.080   2.761   3.155
   12GLU    HB2   77   3.190   2.834   3.057
   12GLU     CG   78   2.985   2.927   3.043
   12GLU    HG1   79   3.009   3.028   3.001
   12GLU    HG2   80   2.900   2.952   3.110
   12GLU     CD   81   2.928   2.835   2.932
   12GLU    OE1   82   2.874   2.890   2.829
   12GLU    OE2   83   2.945   2.709   2.941
   12GLU      C   84   3.233   2.886   3.345
   12GLU      O   85   3.342   2.837   3.308
   13ILE      N   86   3.195   2.880   3.470
   13ILE     HN   87   3.106   2.917   3.494
   13ILE     CA   88   3.288   2.812   3.566
   13ILE     HA   89   3.382   2.787   3.520
   13ILE     CB   90   3.318   2.888   3.692
   13ILE     HB   91   3.231   2.927   3.748
   13ILE    CG2   92   3.419   2.810   3.780
   13ILE   HG21   93   3.515   2.781   3.732
   13ILE   HG22   94   3.388   2.715   3.829
   13ILE   HG23   95   3.442   2.867   3.873
   13ILE    CG1   96   3.396   3.013   3.648
   13ILE   HG11   97   3.340   3.051   3.560
   13ILE   HG12   98   3.492   2.978   3.606
   13ILE     CD   99   3.410   3.108   3.765
   13ILE    HD1  100   3.330   3.102   3.842
   13ILE    HD2  101   3.396   3.214   3.735
   13ILE    HD3  102   3.514   3.103   3.805
   13ILE      C  103   3.215   2.688   3.605
   13ILE      O  104   3.110   2.687   3.668
   14ASP      N  105   3.276   2.572   3.575
   14ASP     HN  106   3.372   2.557   3.555
   14ASP     CA  107   3.219   2.441   3.589
   14ASP     HA  108   3.271   2.373   3.523
   14ASP     CB  109   3.242   2.381   3.729
   14ASP    HB1  110   3.219   2.273   3.736
   14ASP    HB2  111   3.170   2.438   3.792
   14ASP     CG  112   3.381   2.408   3.773
   14ASP    OD1  113   3.473   2.392   3.693
   14ASP    OD2  114   3.405   2.421   3.894
   14ASP      C  115   3.073   2.427   3.537
   14ASP      O  116   2.993   2.360   3.605
   15LYS      N  117   3.040   2.485   3.426
   15LYS     HN  118   3.111   2.522   3.368
   15LYS     CA  119   2.916   2.484   3.356
   15LYS     HA  120   2.924   2.526   3.256
   15LYS     CB  121   2.872   2.336   3.318
   15LYS    HB1  122   2.769   2.342   3.277
   15LYS    HB2  123   2.875   2.275   3.411
   15LYS     CG  124   2.957   2.274   3.210
   15LYS    HG1  125   2.932   2.166   3.209
   15LYS    HG2  126   3.064   2.284   3.239
   15LYS     CD  127   2.932   2.330   3.063
   15LYS    HD1  128   2.953   2.438   3.049
   15LYS    HD2  129   2.825   2.321   3.034
   15LYS     CE  130   3.010   2.255   2.955
   15LYS    HE1  131   2.991   2.284   2.849
   15LYS    HE2  132   2.983   2.148   2.950
   15LYS     NZ  133   3.151   2.268   2.976
   15LYS    HZ1  134   3.202   2.237   2.890
   15LYS    HZ2  135   3.184   2.194   3.041
   15LYS    HZ3  136   3.174   2.368   2.994
   15LYS      C  137   2.805   2.567   3.416
   15LYS      O  138   2.684   2.559   3.388
   16LYS      N  139   2.853   2.661   3.496
   16LYS     HN  140   2.950   2.664   3.519
   16LYS     CA  141   2.768   2.759   3.556
   16LYS     HA  142   2.663   2.736   3.554
   16LYS     CB  143   2.811   2.778   3.705
   16LYS    HB1  144   2.739   2.851   3.748
   16LYS    HB2  145   2.912   2.822   3.714
   16LYS     CG  146   2.813   2.642   3.781
   16LYS    HG1  147   2.822   2.661   3.890
   16LYS    HG2  148   2.897   2.579   3.746
   16LYS     CD  149   2.675   2.562   3.761
   16LYS    HD1  150   2.672   2.536   3.653
   16LYS    HD2  151   2.587   2.628   3.780
   16LYS     CE  152   2.660   2.451   3.867
   16LYS    HE1  153   2.552   2.425   3.862
   16LYS    HE2  154   2.682   2.493   3.967
   16LYS     NZ  155   2.755   2.339   3.834
   16LYS    HZ1  156   2.726   2.253   3.883
   16LYS    HZ2  157   2.856   2.354   3.853
   16LYS    HZ3  158   2.746   2.323   3.732
   16LYS      C  159   2.792   2.877   3.472
   16LYS      O  160   2.862   2.878   3.371
   17ASN      N  161   2.718   2.989   3.504
   17ASN     HN  162   2.656   2.985   3.582
   17ASN     CA  163   2.731   3.111   3.438
   17ASN     HA  164   2.806   3.101   3.361
   17ASN     CB  165   2.601   3.166   3.368
   17ASN    HB1  166   2.615   3.271   3.335
   17ASN    HB2  167   2.524   3.161   3.448
   17ASN     CG  168   2.556   3.085   3.253
   17ASN    OD1  169   2.627   3.001   3.199
   17ASN    ND2  170   2.433   3.098   3.210
   17ASN   HD21  171   2.376   3.169   3.252
   17ASN   HD22  172   2.406   3.035   3.138
   17ASN      C  173   2.780   3.216   3.531
   17ASN      O  174   2.728   3.241   3.641
   18CYS      N  175   2.883   3.292   3.492
   18CYS     HN  176   2.929   3.285   3.404
   18CYS     CA  177   2.945   3.385   3.586
   18CYS     HA  178   2.869   3.429   3.649
   18CYS     CB  179   3.054   3.311   3.666
   18CYS    HB1  180   3.108   3.380   3.734
   18CYS    HB2  181   3.123   3.261   3.594
   18CYS     SG  182   3.010   3.163   3.764
   18CYS      C  183   3.015   3.502   3.521
   18CYS      O  184   3.056   3.492   3.408
   19CYS      N  185   3.030   3.615   3.591
   19CYS     HN  186   3.002   3.617   3.687
   19CYS     CA  187   3.096   3.733   3.538
   19CYS     HA  188   3.121   3.712   3.435
   19CYS     CB  189   3.006   3.858   3.557
   19CYS    HB1  190   3.060   3.945   3.514
   19CYS    HB2  191   2.964   3.881   3.657
   19CYS     SG  192   2.866   3.839   3.439
   19CYS      C  193   3.224   3.756   3.621
   19CYS      O  194   3.223   3.787   3.743
   20VAL      N  195   3.344   3.746   3.560
   20VAL     HN  196   3.344   3.722   3.464
   20VAL     CA  197   3.473   3.763   3.625
   20VAL     HA  198   3.465   3.792   3.728
   20VAL     CB  199   3.557   3.633   3.594
   20VAL     HB  200   3.558   3.624   3.483
   20VAL    CG1  201   3.685   3.647   3.665
   20VAL   HG11  202   3.680   3.675   3.772
   20VAL   HG12  203   3.756   3.716   3.614
   20VAL   HG13  204   3.739   3.550   3.661
   20VAL    CG2  205   3.477   3.516   3.660
   20VAL   HG21  206   3.373   3.508   3.621
   20VAL   HG22  207   3.469   3.525   3.770
   20VAL   HG23  208   3.528   3.420   3.638
   20VAL      C  209   3.547   3.874   3.558
   20VAL      O  210   3.553   3.888   3.436
   21PHE      N  211   3.597   3.974   3.638
   21PHE     HN  212   3.595   3.975   3.738
   21PHE     CA  213   3.666   4.089   3.586
   21PHE     HA  214   3.723   4.061   3.499
   21PHE     CB  215   3.565   4.201   3.543
   21PHE    HB1  216   3.497   4.207   3.631
   21PHE    HB2  217   3.495   4.174   3.461
   21PHE     CG  218   3.625   4.327   3.511
   21PHE    CD1  219   3.670   4.340   3.378
   21PHE    HD1  220   3.655   4.256   3.311
   21PHE    CE1  221   3.723   4.461   3.329
   21PHE    HE1  222   3.771   4.451   3.232
   21PHE     CZ  223   3.727   4.568   3.418
   21PHE     HZ  224   3.767   4.662   3.383
   21PHE    CD2  225   3.630   4.435   3.601
   21PHE    HD2  226   3.600   4.419   3.704
   21PHE    CE2  227   3.674   4.564   3.552
   21PHE    HE2  228   3.678   4.651   3.616
   21PHE      C  229   3.772   4.127   3.691
   21PHE      O  230   3.751   4.100   3.807
   22ARG      N  231   3.880   4.207   3.657
   22ARG     HN  232   3.895   4.246   3.567
   22ARG     CA  233   3.961   4.256   3.760
   22ARG     HA  234   3.898   4.286   3.843
   22ARG     CB  235   4.061   4.150   3.812
   22ARG    HB1  236   4.008   4.078   3.878
   22ARG    HB2  237   4.137   4.197   3.878
   22ARG     CG  238   4.128   4.052   3.707
   22ARG    HG1  239   4.052   3.995   3.649
   22ARG    HG2  240   4.191   3.979   3.761
   22ARG     CD  241   4.213   4.127   3.601
   22ARG    HD1  242   4.270   4.208   3.651
   22ARG    HD2  243   4.142   4.169   3.527
   22ARG     NE  244   4.296   4.023   3.532
   22ARG     HE  245   4.301   3.928   3.562
   22ARG     CZ  246   4.323   4.035   3.401
   22ARG    NH1  247   4.321   4.147   3.335
   22ARG   HH11  248   4.311   4.221   3.401
   22ARG   HH12  249   4.401   4.154   3.276
   22ARG    NH2  250   4.347   3.916   3.342
   22ARG   HH21  251   4.333   3.837   3.402
   22ARG   HH22  252   4.336   3.923   3.243
   22ARG      C  253   4.013   4.393   3.718
   22ARG      O  254   4.040   4.416   3.600
   23ASP      N  255   4.021   4.490   3.815
   23ASP     HN  256   3.999   4.464   3.909
   23ASP     CA  257   4.058   4.630   3.784
   23ASP     HA  258   4.071   4.641   3.678
   23ASP     CB  259   3.939   4.720   3.812
   23ASP    HB1  260   3.926   4.710   3.921
   23ASP    HB2  261   3.853   4.674   3.758
   23ASP     CG  262   3.953   4.873   3.801
   23ASP    OD1  263   3.869   4.942   3.867
   23ASP    OD2  264   4.038   4.920   3.716
   23ASP      C  265   4.185   4.677   3.864
   23ASP      O  266   4.194   4.661   3.985
   24ASP      N  267   4.276   4.738   3.788
   24ASP     HN  268   4.238   4.774   3.703
   24ASP     CA  269   4.412   4.770   3.834
   24ASP     HA  270   4.441   4.703   3.913
   24ASP     CB  271   4.514   4.749   3.720
   24ASP    HB1  272   4.523   4.645   3.683
   24ASP    HB2  273   4.614   4.787   3.749
   24ASP     CG  274   4.482   4.830   3.592
   24ASP    OD1  275   4.388   4.911   3.584
   24ASP    OD2  276   4.544   4.799   3.485
   24ASP      C  277   4.418   4.917   3.894
   24ASP      O  278   4.525   4.973   3.916
   25PHE      N  279   4.300   4.972   3.922
   25PHE     HN  280   4.226   4.929   3.870
   25PHE     CA  281   4.286   5.106   3.977
   25PHE     HA  282   4.342   5.165   3.907
   25PHE     CB  283   4.140   5.151   3.941
   25PHE    HB1  284   4.072   5.066   3.964
   25PHE    HB2  285   4.143   5.164   3.831
   25PHE     CG  286   4.083   5.261   4.020
   25PHE    CD1  287   4.010   5.238   4.137
   25PHE    HD1  288   3.991   5.136   4.165
   25PHE    CE1  289   3.964   5.336   4.223
   25PHE    HE1  290   3.908   5.322   4.314
   25PHE     CZ  291   3.968   5.466   4.173
   25PHE     HZ  292   3.914   5.536   4.235
   25PHE    CD2  293   4.088   5.396   3.969
   25PHE    HD2  294   4.135   5.408   3.872
   25PHE    CE2  295   4.020   5.489   4.043
   25PHE    HE2  296   4.022   5.594   4.015
   25PHE      C  297   4.353   5.137   4.113
   25PHE      O  298   4.440   5.228   4.117
   26ILE      N  299   4.331   5.059   4.220
   26ILE     HN  300   4.256   4.994   4.222
   26ILE     CA  301   4.400   5.071   4.352
   26ILE     HA  302   4.439   5.171   4.360
   26ILE     CB  303   4.302   5.063   4.464
   26ILE     HB  304   4.362   5.091   4.554
   26ILE    CG2  305   4.205   5.176   4.428
   26ILE   HG21  306   4.143   5.192   4.519
   26ILE   HG22  307   4.126   5.143   4.357
   26ILE   HG23  308   4.247   5.276   4.402
   26ILE    CG1  309   4.222   4.935   4.491
   26ILE   HG11  310   4.277   4.840   4.469
   26ILE   HG12  311   4.131   4.942   4.428
   26ILE     CD  312   4.188   4.923   4.640
   26ILE    HD1  313   4.158   5.023   4.679
   26ILE    HD2  314   4.272   4.870   4.689
   26ILE    HD3  315   4.098   4.858   4.640
   26ILE      C  316   4.507   4.971   4.372
   26ILE      O  317   4.563   4.960   4.483
   27VAL      N  318   4.540   4.895   4.271
   27VAL     HN  319   4.502   4.929   4.185
   27VAL     CA  320   4.639   4.786   4.275
   27VAL     HA  321   4.611   4.718   4.354
   27VAL     CB  322   4.617   4.689   4.160
   27VAL     HB  323   4.616   4.739   4.061
   27VAL    CG1  324   4.704   4.567   4.159
   27VAL   HG11  325   4.810   4.595   4.143
   27VAL   HG12  326   4.666   4.503   4.077
   27VAL   HG13  327   4.683   4.513   4.253
   27VAL    CG2  328   4.476   4.633   4.175
   27VAL   HG21  329   4.450   4.563   4.092
   27VAL   HG22  330   4.399   4.712   4.178
   27VAL   HG23  331   4.459   4.577   4.269
   27VAL      C  332   4.787   4.815   4.307
   27VAL      O  333   4.849   4.726   4.368
   28LYS      N  334   4.849   4.920   4.253
   28LYS     HN  335   4.804   4.972   4.181
   28LYS     CA  336   4.986   4.954   4.280
   28LYS     HA  337   5.049   4.867   4.265
   28LYS     CB  338   5.037   5.061   4.180
   28LYS    HB1  339   4.973   5.152   4.188
   28LYS    HB2  340   5.000   5.040   4.078
   28LYS     CG  341   5.189   5.090   4.194
   28LYS    HG1  342   5.250   4.998   4.193
   28LYS    HG2  343   5.203   5.139   4.293
   28LYS     CD  344   5.239   5.182   4.089
   28LYS    HD1  345   5.187   5.279   4.074
   28LYS    HD2  346   5.218   5.138   3.989
   28LYS     CE  347   5.392   5.205   4.096
   28LYS    HE1  348   5.436   5.103   4.101
   28LYS    HE2  349   5.423   5.263   4.185
   28LYS     NZ  350   5.433   5.280   3.982
   28LYS    HZ1  351   5.373   5.365   3.989
   28LYS    HZ2  352   5.413   5.226   3.895
   28LYS    HZ3  353   5.534   5.306   3.989
   28LYS      C  354   4.999   5.010   4.424
   28LYS      O  355   5.094   4.993   4.497
   29VAL      N  356   4.892   5.074   4.469
   29VAL     HN  357   4.815   5.085   4.407
   29VAL     CA  358   4.880   5.132   4.602
   29VAL     HA  359   4.964   5.197   4.619
   29VAL     CB  360   4.754   5.215   4.620
   29VAL     HB  361   4.664   5.151   4.634
   29VAL    CG1  362   4.764   5.290   4.755
   29VAL   HG11  363   4.700   5.381   4.761
   29VAL   HG12  364   4.872   5.309   4.777
   29VAL   HG13  365   4.726   5.227   4.838
   29VAL    CG2  366   4.727   5.315   4.499
   29VAL   HG21  367   4.629   5.365   4.515
   29VAL   HG22  368   4.715   5.272   4.398
   29VAL   HG23  369   4.798   5.400   4.497
   29VAL      C  370   4.879   5.030   4.713
   29VAL      O  371   4.954   5.033   4.810
   30LEU      N  372   4.793   4.921   4.699
   30LEU     HN  373   4.727   4.927   4.625
   30LEU     CA  374   4.777   4.796   4.778
   30LEU     HA  375   4.722   4.814   4.869
   30LEU     CB  376   4.679   4.700   4.721
   30LEU    HB1  377   4.706   4.683   4.615
   30LEU    HB2  378   4.579   4.746   4.727
   30LEU     CG  379   4.647   4.564   4.795
   30LEU     HG  380   4.738   4.503   4.813
   30LEU    CD1  381   4.565   4.587   4.921
   30LEU   HD11  382   4.548   4.487   4.966
   30LEU   HD12  383   4.470   4.639   4.896
   30LEU   HD13  384   4.626   4.644   4.995
   30LEU    CD2  385   4.566   4.477   4.700
   30LEU   HD21  386   4.561   4.383   4.758
   30LEU   HD22  387   4.609   4.455   4.600
   30LEU   HD23  388   4.463   4.519   4.700
   30LEU      C  389   4.905   4.724   4.834
   30LEU      O  390   4.919   4.722   4.956
   31PRO      N  391   5.011   4.680   4.763
   31PRO     CD  392   5.020   4.669   4.621
   31PRO    HD1  393   5.001   4.767   4.574
   31PRO    HD2  394   4.933   4.615   4.579
   31PRO     CA  395   5.118   4.611   4.835
   31PRO     HA  396   5.073   4.551   4.913
   31PRO     CB  397   5.185   4.521   4.717
   31PRO    HB1  398   5.154   4.415   4.708
   31PRO    HB2  399   5.295   4.522   4.730
   31PRO     CG  400   5.148   4.597   4.593
   31PRO    HG1  401   5.232   4.662   4.559
   31PRO    HG2  402   5.137   4.528   4.507
   31PRO      C  403   5.210   4.703   4.924
   31PRO      O  404   5.264   4.637   5.012
   32PRO      N  405   5.242   4.828   4.903
   32PRO     CD  406   5.253   4.889   4.767
   32PRO    HD1  407   5.155   4.923   4.729
   32PRO    HD2  408   5.301   4.822   4.692
   32PRO     CA  409   5.285   4.916   5.003
   32PRO     HA  410   5.382   4.880   5.034
   32PRO     CB  411   5.288   5.047   4.931
   32PRO    HB1  412   5.346   5.130   4.977
   32PRO    HB2  413   5.188   5.092   4.911
   32PRO     CG  414   5.334   5.011   4.794
   32PRO    HG1  415   5.317   5.096   4.725
   32PRO    HG2  416   5.442   4.988   4.794
   32PRO      C  417   5.204   4.919   5.130
   32PRO      O  418   5.267   4.899   5.232
   33VAL      N  419   5.068   4.920   5.130
   33VAL     HN  420   5.017   4.938   5.046
   33VAL     CA  421   4.986   4.915   5.249
   33VAL     HA  422   5.023   4.987   5.320
   33VAL     CB  423   4.845   4.947   5.195
   33VAL     HB  424   4.819   4.893   5.102
   33VAL    CG1  425   4.736   4.910   5.300
   33VAL   HG11  426   4.739   4.800   5.312
   33VAL   HG12  427   4.643   4.955   5.260
   33VAL   HG13  428   4.761   4.946   5.403
   33VAL    CG2  429   4.843   5.097   5.164
   33VAL   HG21  430   4.884   5.128   5.066
   33VAL   HG22  431   4.890   5.156   5.246
   33VAL   HG23  432   4.735   5.120   5.156
   33VAL      C  433   5.005   4.782   5.314
   33VAL      O  434   4.984   4.766   5.436
   34LEU      N  435   5.028   4.673   5.237
   34LEU     HN  436   5.023   4.683   5.138
   34LEU     CA  437   5.048   4.534   5.287
   34LEU     HA  438   4.969   4.520   5.359
   34LEU     CB  439   5.051   4.425   5.174
   34LEU    HB1  440   5.065   4.334   5.237
   34LEU    HB2  441   5.131   4.440   5.099
   34LEU     CG  442   4.924   4.414   5.086
   34LEU     HG  443   4.924   4.504   5.020
   34LEU    CD1  444   4.941   4.291   4.996
   34LEU   HD11  445   4.976   4.200   5.051
   34LEU   HD12  446   5.020   4.316   4.922
   34LEU   HD13  447   4.848   4.266   4.941
   34LEU    CD2  448   4.793   4.410   5.167
   34LEU   HD21  449   4.779   4.341   5.253
   34LEU   HD22  450   4.711   4.382   5.097
   34LEU   HD23  451   4.776   4.515   5.198
   34LEU      C  452   5.179   4.531   5.365
   34LEU      O  453   5.183   4.458   5.469
   35GLY      N  454   5.284   4.609   5.326
   35GLY     HN  455   5.283   4.661   5.241
   35GLY     CA  456   5.404   4.621   5.409
   35GLY    HA1  457   5.482   4.670   5.353
   35GLY    HA2  458   5.436   4.522   5.440
   35GLY      C  459   5.384   4.699   5.537
   35GLY      O  460   5.439   4.660   5.639
   36LEU      N  461   5.302   4.805   5.537
   36LEU     HN  462   5.269   4.831   5.446
   36LEU     CA  463   5.270   4.886   5.654
   36LEU     HA  464   5.359   4.923   5.703
   36LEU     CB  465   5.191   5.009   5.602
   36LEU    HB1  466   5.102   4.966   5.551
   36LEU    HB2  467   5.266   5.060   5.537
   36LEU     CG  468   5.136   5.102   5.716
   36LEU     HG  469   5.084   5.047   5.798
   36LEU    CD1  470   5.253   5.177   5.792
   36LEU   HD11  471   5.315   5.232   5.719
   36LEU   HD12  472   5.321   5.105   5.843
   36LEU   HD13  473   5.211   5.251   5.863
   36LEU    CD2  474   5.037   5.206   5.668
   36LEU   HD21  475   4.969   5.228   5.752
   36LEU   HD22  476   4.973   5.168   5.585
   36LEU   HD23  477   5.083   5.298   5.624
   36LEU      C  478   5.185   4.795   5.756
   36LEU      O  479   5.224   4.783   5.873
   37GLU      N  480   5.081   4.717   5.709
   37GLU     HN  481   5.050   4.714   5.614
   37GLU     CA  482   5.007   4.623   5.792
   37GLU     HA  483   4.973   4.665   5.885
   37GLU     CB  484   4.892   4.548   5.721
   37GLU    HB1  485   4.865   4.451   5.767
   37GLU    HB2  486   4.912   4.520   5.615
   37GLU     CG  487   4.754   4.625   5.717
   37GLU    HG1  488   4.673   4.562   5.674
   37GLU    HG2  489   4.759   4.718   5.655
   37GLU     CD  490   4.697   4.656   5.853
   37GLU    OE1  491   4.694   4.577   5.953
   37GLU    OE2  492   4.642   4.771   5.861
   37GLU      C  493   5.106   4.526   5.855
   37GLU      O  494   5.109   4.508   5.977
   38PHE      N  495   5.200   4.466   5.775
   38PHE     HN  496   5.196   4.489   5.678
   38PHE     CA  497   5.294   4.360   5.818
   38PHE     HA  498   5.237   4.279   5.861
   38PHE     CB  499   5.378   4.322   5.689
   38PHE    HB1  500   5.422   4.416   5.648
   38PHE    HB2  501   5.320   4.277   5.605
   38PHE     CG  502   5.487   4.223   5.711
   38PHE    CD1  503   5.610   4.232   5.645
   38PHE    HD1  504   5.635   4.304   5.568
   38PHE    CE1  505   5.704   4.135   5.661
   38PHE    HE1  506   5.790   4.132   5.596
   38PHE     CZ  507   5.677   4.021   5.732
   38PHE     HZ  508   5.744   3.939   5.753
   38PHE    CD2  509   5.461   4.112   5.788
   38PHE    HD2  510   5.364   4.104   5.834
   38PHE    CE2  511   5.547   4.005   5.795
   38PHE    HE2  512   5.545   3.914   5.852
   38PHE      C  513   5.379   4.391   5.938
   38PHE      O  514   5.394   4.311   6.031
   39ILE      N  515   5.441   4.514   5.938
   39ILE     HN  516   5.424   4.580   5.866
   39ILE     CA  517   5.538   4.551   6.041
   39ILE     HA  518   5.598   4.464   6.063
   39ILE     CB  519   5.633   4.657   5.995
   39ILE     HB  520   5.687   4.630   5.902
   39ILE    CG2  521   5.570   4.795   5.970
   39ILE   HG21  522   5.508   4.820   6.059
   39ILE   HG22  523   5.495   4.792   5.888
   39ILE   HG23  524   5.638   4.879   5.943
   39ILE    CG1  525   5.750   4.686   6.096
   39ILE   HG11  526   5.710   4.735   6.187
   39ILE   HG12  527   5.820   4.767   6.064
   39ILE     CD  528   5.834   4.569   6.148
   39ILE    HD1  529   5.772   4.499   6.208
   39ILE    HD2  530   5.924   4.597   6.206
   39ILE    HD3  531   5.887   4.511   6.069
   39ILE      C  532   5.468   4.587   6.169
   39ILE      O  533   5.507   4.546   6.280
   40PHE      N  534   5.349   4.650   6.170
   40PHE     HN  535   5.308   4.674   6.082
   40PHE     CA  536   5.251   4.664   6.279
   40PHE     HA  537   5.307   4.721   6.351
   40PHE     CB  538   5.139   4.756   6.223
   40PHE    HB1  539   5.044   4.743   6.279
   40PHE    HB2  540   5.123   4.728   6.117
   40PHE     CG  541   5.172   4.902   6.230
   40PHE    CD1  542   5.101   4.984   6.316
   40PHE    HD1  543   5.028   4.939   6.382
   40PHE    CE1  544   5.124   5.128   6.318
   40PHE    HE1  545   5.055   5.193   6.370
   40PHE     CZ  546   5.217   5.186   6.230
   40PHE     HZ  547   5.220   5.293   6.223
   40PHE    CD2  548   5.258   4.962   6.136
   40PHE    HD2  549   5.306   4.909   6.056
   40PHE    CE2  550   5.285   5.096   6.140
   40PHE    HE2  551   5.357   5.144   6.076
   40PHE      C  552   5.196   4.533   6.342
   40PHE      O  553   5.190   4.518   6.468
   41GLY      N  554   5.183   4.429   6.262
   41GLY     HN  555   5.194   4.436   6.163
   41GLY     CA  556   5.152   4.301   6.321
   41GLY    HA1  557   5.126   4.229   6.244
   41GLY    HA2  558   5.073   4.316   6.393
   41GLY      C  559   5.260   4.231   6.391
   41GLY      O  560   5.235   4.166   6.491
   42LEU      N  561   5.382   4.243   6.344
   42LEU     HN  562   5.402   4.306   6.269
   42LEU     CA  563   5.498   4.184   6.406
   42LEU     HA  564   5.461   4.090   6.445
   42LEU     CB  565   5.622   4.183   6.319
   42LEU    HB1  566   5.706   4.151   6.384
   42LEU    HB2  567   5.635   4.287   6.283
   42LEU     CG  568   5.612   4.093   6.199
   42LEU     HG  569   5.524   4.126   6.139
   42LEU    CD1  570   5.743   4.094   6.119
   42LEU   HD11  571   5.820   4.076   6.197
   42LEU   HD12  572   5.766   4.191   6.069
   42LEU   HD13  573   5.741   4.014   6.042
   42LEU    CD2  574   5.583   3.950   6.234
   42LEU   HD21  575   5.624   3.881   6.156
   42LEU   HD22  576   5.474   3.929   6.233
   42LEU   HD23  577   5.622   3.919   6.333
   42LEU      C  578   5.549   4.262   6.537
   42LEU      O  579   5.592   4.197   6.632
   43LEU      N  580   5.531   4.397   6.543
   43LEU     HN  581   5.495   4.439   6.460
   43LEU     CA  582   5.573   4.476   6.661
   43LEU     HA  583   5.652   4.429   6.716
   43LEU     CB  584   5.616   4.622   6.628
   43LEU    HB1  585   5.647   4.667   6.725
   43LEU    HB2  586   5.533   4.682   6.586
   43LEU     CG  587   5.741   4.616   6.532
   43LEU     HG  588   5.712   4.573   6.434
   43LEU    CD1  589   5.781   4.764   6.524
   43LEU   HD11  590   5.823   4.805   6.619
   43LEU   HD12  591   5.688   4.812   6.489
   43LEU   HD13  592   5.862   4.770   6.448
   43LEU    CD2  593   5.854   4.532   6.584
   43LEU   HD21  594   5.841   4.423   6.564
   43LEU   HD22  595   5.888   4.560   6.686
   43LEU   HD23  596   5.941   4.555   6.518
   43LEU      C  597   5.450   4.488   6.755
   43LEU      O  598   5.448   4.550   6.861
   44GLY      N  599   5.340   4.431   6.702
   44GLY     HN  600   5.341   4.404   6.606
   44GLY     CA  601   5.205   4.436   6.771
   44GLY    HA1  602   5.131   4.451   6.694
   44GLY    HA2  603   5.208   4.514   6.846
   44GLY      C  604   5.170   4.316   6.850
   44GLY      O  605   5.233   4.292   6.954
   45ASN      N  606   5.071   4.247   6.795
   45ASN     HN  607   5.021   4.275   6.713
   45ASN     CA  608   5.022   4.119   6.841
   45ASN     HA  609   4.987   4.120   6.943
   45ASN     CB  610   4.910   4.076   6.747
   45ASN    HB1  611   4.958   4.063   6.647
   45ASN    HB2  612   4.836   4.158   6.743
   45ASN     CG  613   4.830   3.954   6.797
   45ASN    OD1  614   4.832   3.929   6.920
   45ASN    ND2  615   4.780   3.874   6.703
   45ASN   HD21  616   4.717   3.803   6.734
   45ASN   HD22  617   4.776   3.902   6.607
   45ASN      C  618   5.131   4.015   6.848
   45ASN      O  619   5.146   3.942   6.943
   46GLY      N  620   5.221   4.014   6.746
   46GLY     HN  621   5.216   4.082   6.673
   46GLY     CA  622   5.344   3.929   6.734
   46GLY    HA1  623   5.387   3.956   6.639
   46GLY    HA2  624   5.312   3.826   6.733
   46GLY      C  625   5.441   3.945   6.847
   46GLY      O  626   5.481   3.850   6.911
   47LEU      N  627   5.494   4.068   6.872
   47LEU     HN  628   5.465   4.144   6.815
   47LEU     CA  629   5.574   4.098   6.981
   47LEU     HA  630   5.655   4.027   6.979
   47LEU     CB  631   5.627   4.241   6.975
   47LEU    HB1  632   5.535   4.304   6.972
   47LEU    HB2  633   5.668   4.257   6.873
   47LEU     CG  634   5.726   4.282   7.087
   47LEU     HG  635   5.688   4.251   7.187
   47LEU    CD1  636   5.858   4.209   7.048
   47LEU   HD11  637   5.910   4.255   6.961
   47LEU   HD12  638   5.850   4.099   7.041
   47LEU   HD13  639   5.921   4.240   7.134
   47LEU    CD2  640   5.736   4.433   7.085
   47LEU   HD21  641   5.646   4.462   7.144
   47LEU   HD22  642   5.723   4.473   6.983
   47LEU   HD23  643   5.831   4.473   7.127
   47LEU      C  644   5.496   4.078   7.114
   47LEU      O  645   5.555   4.025   7.205
   48ALA      N  646   5.361   4.113   7.130
   48ALA     HN  647   5.311   4.156   7.054
   48ALA     CA  648   5.285   4.097   7.249
   48ALA     HA  649   5.331   4.146   7.334
   48ALA     CB  650   5.149   4.156   7.223
   48ALA    HB1  651   5.166   4.263   7.201
   48ALA    HB2  652   5.082   4.136   7.310
   48ALA    HB3  653   5.107   4.109   7.131
   48ALA      C  654   5.269   3.953   7.297
   48ALA      O  655   5.270   3.927   7.411
   49LEU      N  656   5.255   3.862   7.201
   49LEU     HN  657   5.246   3.900   7.109
   49LEU     CA  658   5.264   3.720   7.215
   49LEU     HA  659   5.188   3.685   7.284
   49LEU     CB  660   5.242   3.650   7.077
   49LEU    HB1  661   5.287   3.550   7.062
   49LEU    HB2  662   5.275   3.716   6.994
   49LEU     CG  663   5.093   3.659   7.052
   49LEU     HG  664   5.045   3.756   7.077
   49LEU    CD1  665   5.059   3.630   6.905
   49LEU   HD11  666   5.083   3.532   6.859
   49LEU   HD12  667   5.124   3.704   6.853
   49LEU   HD13  668   4.954   3.647   6.875
   49LEU    CD2  669   5.024   3.554   7.136
   49LEU   HD21  670   4.923   3.537   7.094
   49LEU   HD22  671   5.020   3.588   7.241
   49LEU   HD23  672   5.085   3.461   7.128
   49LEU      C  673   5.399   3.673   7.278
   49LEU      O  674   5.400   3.604   7.382
   50TRP      N  675   5.508   3.725   7.228
   50TRP     HN  676   5.501   3.786   7.149
   50TRP     CA  677   5.643   3.711   7.290
   50TRP     HA  678   5.666   3.607   7.307
   50TRP     CB  679   5.756   3.746   7.194
   50TRP    HB1  680   5.728   3.845   7.153
   50TRP    HB2  681   5.755   3.683   7.102
   50TRP     CG  682   5.898   3.730   7.250
   50TRP    CD1  683   5.974   3.627   7.289
   50TRP    HD1  684   5.930   3.529   7.275
   50TRP    NE1  685   6.088   3.667   7.359
   50TRP    HE1  686   6.149   3.610   7.409
   50TRP    CE2  687   6.082   3.799   7.375
   50TRP    CD2  688   5.966   3.845   7.311
   50TRP    CE3  689   5.945   3.990   7.311
   50TRP    HE3  690   5.857   4.035   7.268
   50TRP    CZ3  691   6.043   4.070   7.372
   50TRP    HZ3  692   6.021   4.176   7.373
   50TRP    CZ2  693   6.153   3.872   7.464
   50TRP    HZ2  694   6.240   3.834   7.516
   50TRP    CH2  695   6.138   4.014   7.455
   50TRP    HH2  696   6.195   4.082   7.517
   50TRP      C  697   5.662   3.775   7.434
   50TRP      O  698   5.710   3.706   7.520
   51ILE      N  699   5.625   3.906   7.453
   51ILE     HN  700   5.587   3.962   7.380
   51ILE     CA  701   5.621   3.965   7.584
   51ILE     HA  702   5.724   3.973   7.615
   51ILE     CB  703   5.572   4.114   7.586
   51ILE     HB  704   5.470   4.112   7.544
   51ILE    CG2  705   5.560   4.167   7.734
   51ILE   HG21  706   5.469   4.138   7.791
   51ILE   HG22  707   5.557   4.277   7.744
   51ILE   HG23  708   5.648   4.131   7.791
   51ILE    CG1  709   5.661   4.203   7.502
   51ILE   HG11  710   5.712   4.150   7.419
   51ILE   HG12  711   5.744   4.232   7.570
   51ILE     CD  712   5.581   4.329   7.463
   51ILE    HD1  713   5.487   4.308   7.408
   51ILE    HD2  714   5.645   4.397   7.403
   51ILE    HD3  715   5.563   4.375   7.562
   51ILE      C  716   5.538   3.884   7.690
   51ILE      O  717   5.586   3.855   7.800
   52PHE      N  718   5.423   3.840   7.651
   52PHE     HN  719   5.373   3.857   7.567
   52PHE     CA  720   5.336   3.762   7.737
   52PHE     HA  721   5.331   3.820   7.828
   52PHE     CB  722   5.196   3.752   7.666
   52PHE    HB1  723   5.211   3.730   7.558
   52PHE    HB2  724   5.146   3.849   7.682
   52PHE     CG  725   5.101   3.645   7.713
   52PHE    CD1  726   5.083   3.527   7.642
   52PHE    HD1  727   5.134   3.510   7.549
   52PHE    CE1  728   4.977   3.438   7.672
   52PHE    HE1  729   4.976   3.345   7.617
   52PHE     CZ  730   4.894   3.469   7.782
   52PHE     HZ  731   4.807   3.406   7.798
   52PHE    CD2  732   5.006   3.673   7.826
   52PHE    HD2  733   5.019   3.768   7.875
   52PHE    CE2  734   4.906   3.581   7.859
   52PHE    HE2  735   4.830   3.605   7.931
   52PHE      C  736   5.390   3.629   7.793
   52PHE      O  737   5.390   3.595   7.910
   53CYS      N  738   5.448   3.548   7.703
   53CYS     HN  739   5.457   3.568   7.606
   53CYS     CA  740   5.526   3.429   7.737
   53CYS     HA  741   5.474   3.355   7.795
   53CYS     CB  742   5.561   3.354   7.607
   53CYS    HB1  743   5.613   3.259   7.632
   53CYS    HB2  744   5.629   3.412   7.541
   53CYS     SG  745   5.417   3.313   7.515
   53CYS    HG1  746   5.398   3.418   7.436
   53CYS      C  747   5.654   3.464   7.818
   53CYS      O  748   5.683   3.403   7.920
   54PHE      N  749   5.727   3.569   7.781
   54PHE     HN  750   5.697   3.628   7.707
   54PHE     CA  751   5.850   3.612   7.848
   54PHE     HA  752   5.913   3.526   7.869
   54PHE     CB  753   5.927   3.700   7.742
   54PHE    HB1  754   5.850   3.771   7.706
   54PHE    HB2  755   5.970   3.636   7.662
   54PHE     CG  756   6.037   3.788   7.811
   54PHE    CD1  757   6.157   3.728   7.858
   54PHE    HD1  758   6.171   3.621   7.846
   54PHE    CE1  759   6.259   3.803   7.910
   54PHE    HE1  760   6.352   3.760   7.943
   54PHE     CZ  761   6.241   3.941   7.918
   54PHE     HZ  762   6.324   3.998   7.955
   54PHE    CD2  763   6.021   3.926   7.827
   54PHE    HD2  764   5.934   3.980   7.793
   54PHE    CE2  765   6.120   4.009   7.877
   54PHE    HE2  766   6.119   4.116   7.883
   54PHE      C  767   5.841   3.659   7.993
   54PHE      O  768   5.915   3.630   8.084
   55HSD      N  769   5.743   3.740   8.024
   55HSD     HN  770   5.679   3.766   7.951
   55HSD     CA  771   5.707   3.785   8.155
   55HSD     HA  772   5.789   3.809   8.221
   55HSD     CB  773   5.619   3.918   8.141
   55HSD    HB1  774   5.559   3.949   8.229
   55HSD    HB2  775   5.539   3.896   8.068
   55HSD    ND1  776   5.638   4.164   8.088
   55HSD    HD1  777   5.547   4.194   8.116
   55HSD     CG  778   5.695   4.040   8.102
   55HSD    CE1  779   5.726   4.247   8.040
   55HSD    HE1  780   5.711   4.352   8.017
   55HSD    NE2  781   5.844   4.188   8.019
   55HSD    CD2  782   5.823   4.055   8.052
   55HSD    HD2  783   5.894   3.974   8.037
   55HSD      C  784   5.636   3.683   8.251
   55HSD      O  785   5.631   3.703   8.372
   56LEU      N  786   5.573   3.584   8.186
   56LEU     HN  787   5.595   3.561   8.092
   56LEU     CA  788   5.502   3.482   8.257
   56LEU     HA  789   5.457   3.436   8.170
   56LEU     CB  790   5.588   3.400   8.356
   56LEU    HB1  791   5.519   3.337   8.415
   56LEU    HB2  792   5.630   3.464   8.436
   56LEU     CG  793   5.696   3.312   8.285
   56LEU     HG  794   5.772   3.374   8.235
   56LEU    CD1  795   5.788   3.235   8.388
   56LEU   HD11  796   5.871   3.181   8.339
   56LEU   HD12  797   5.724   3.159   8.437
   56LEU   HD13  798   5.817   3.307   8.468
   56LEU    CD2  799   5.633   3.212   8.191
   56LEU   HD21  800   5.572   3.133   8.240
   56LEU   HD22  801   5.712   3.154   8.140
   56LEU   HD23  802   5.576   3.268   8.114
   56LEU      C  803   5.370   3.525   8.322
   56LEU      O  804   5.349   3.507   8.445
   57LYS      N  805   5.274   3.569   8.240
   57LYS     HN  806   5.296   3.572   8.142
   57LYS     CA  807   5.147   3.621   8.294
   57LYS     HA  808   5.162   3.681   8.382
   57LYS     CB  809   5.076   3.708   8.186
   57LYS    HB1  810   4.976   3.740   8.224
   57LYS    HB2  811   5.050   3.653   8.093
   57LYS     CG  812   5.151   3.846   8.162
   57LYS    HG1  813   5.080   3.919   8.116
   57LYS    HG2  814   5.244   3.839   8.103
   57LYS     CD  815   5.173   3.911   8.303
   57LYS    HD1  816   5.246   3.850   8.359
   57LYS    HD2  817   5.078   3.908   8.360
   57LYS     CE  818   5.219   4.052   8.305
   57LYS    HE1  819   5.149   4.108   8.240
   57LYS    HE2  820   5.323   4.053   8.264
   57LYS     NZ  821   5.199   4.108   8.438
   57LYS    HZ1  822   5.288   4.092   8.490
   57LYS    HZ2  823   5.122   4.073   8.500
   57LYS    HZ3  824   5.175   4.210   8.437
   57LYS      C  825   5.054   3.510   8.346
   57LYS      O  826   5.084   3.389   8.328
   58SER      N  827   4.949   3.550   8.415
   58SER     HN  828   4.928   3.644   8.443
   58SER     CA  829   4.856   3.451   8.474
   58SER     HA  830   4.914   3.380   8.530
   58SER     CB  831   4.760   3.519   8.576
   58SER    HB1  832   4.677   3.583   8.539
   58SER    HB2  833   4.825   3.581   8.641
   58SER     OG  834   4.706   3.418   8.661
   58SER    HG1  835   4.784   3.392   8.711
   58SER      C  836   4.774   3.381   8.365
   58SER      O  837   4.727   3.442   8.271
   59TRP      N  838   4.758   3.250   8.365
   59TRP     HN  839   4.798   3.202   8.443
   59TRP     CA  840   4.693   3.174   8.262
   59TRP     HA  841   4.659   3.239   8.183
   59TRP     CB  842   4.792   3.069   8.207
   59TRP    HB1  843   4.819   3.011   8.298
   59TRP    HB2  844   4.880   3.131   8.179
   59TRP     CG  845   4.772   2.971   8.096
   59TRP    CD1  846   4.753   2.839   8.104
   59TRP    HD1  847   4.731   2.791   8.198
   59TRP    NE1  848   4.759   2.772   7.980
   59TRP    HE1  849   4.725   2.682   7.963
   59TRP    CE2  850   4.780   2.873   7.886
   59TRP    CD2  851   4.781   3.000   7.957
   59TRP    CE3  852   4.775   3.123   7.891
   59TRP    HE3  853   4.783   3.209   7.955
   59TRP    CZ3  854   4.784   3.116   7.747
   59TRP    HZ3  855   4.783   3.209   7.693
   59TRP    CZ2  856   4.792   2.873   7.747
   59TRP    HZ2  857   4.781   2.786   7.684
   59TRP    CH2  858   4.793   2.996   7.675
   59TRP    HH2  859   4.808   2.992   7.568
   59TRP      C  860   4.567   3.111   8.321
   59TRP      O  861   4.567   3.038   8.420
   60LYS      N  862   4.449   3.142   8.260
   60LYS     HN  863   4.454   3.184   8.170
   60LYS     CA  864   4.327   3.086   8.302
   60LYS     HA  865   4.345   2.987   8.340
   60LYS     CB  866   4.250   3.170   8.405
   60LYS    HB1  867   4.141   3.150   8.404
   60LYS    HB2  868   4.263   3.277   8.377
   60LYS     CG  869   4.285   3.146   8.550
   60LYS    HG1  870   4.395   3.135   8.553
   60LYS    HG2  871   4.234   3.050   8.572
   60LYS     CD  872   4.239   3.267   8.641
   60LYS    HD1  873   4.130   3.259   8.658
   60LYS    HD2  874   4.260   3.356   8.578
   60LYS     CE  875   4.303   3.273   8.779
   60LYS    HE1  876   4.277   3.180   8.834
   60LYS    HE2  877   4.267   3.355   8.845
   60LYS     NZ  878   4.453   3.283   8.774
   60LYS    HZ1  879   4.495   3.324   8.860
   60LYS    HZ2  880   4.474   3.341   8.691
   60LYS    HZ3  881   4.492   3.188   8.761
   60LYS      C  882   4.240   3.082   8.178
   60LYS      O  883   4.273   3.136   8.075
   61SER      N  884   4.111   3.037   8.186
   61SER     HN  885   4.083   3.008   8.277
   61SER     CA  886   4.019   3.013   8.079
   61SER     HA  887   4.076   2.942   8.021
   61SER     CB  888   3.886   2.945   8.122
   61SER    HB1  889   3.913   2.848   8.168
   61SER    HB2  890   3.825   2.940   8.029
   61SER     OG  891   3.809   3.027   8.214
   61SER    HG1  892   3.751   3.083   8.162
   61SER      C  893   4.006   3.121   7.972
   61SER      O  894   4.020   3.093   7.855
   62SER      N  895   3.990   3.247   8.013
   62SER     HN  896   3.978   3.267   8.110
   62SER     CA  897   3.987   3.363   7.929
   62SER     HA  898   3.895   3.362   7.871
   62SER     CB  899   3.969   3.490   8.014
   62SER    HB1  900   3.958   3.586   7.960
   62SER    HB2  901   4.056   3.483   8.083
   62SER     OG  902   3.850   3.486   8.093
   62SER    HG1  903   3.780   3.502   8.029
   62SER      C  904   4.109   3.382   7.847
   62SER      O  905   4.103   3.415   7.730
   63ARG      N  906   4.224   3.361   7.906
   63ARG     HN  907   4.223   3.317   7.995
   63ARG     CA  908   4.353   3.368   7.845
   63ARG     HA  909   4.345   3.451   7.777
   63ARG     CB  910   4.468   3.390   7.946
   63ARG    HB1  911   4.568   3.381   7.899
   63ARG    HB2  912   4.454   3.323   8.034
   63ARG     CG  913   4.454   3.524   8.016
   63ARG    HG1  914   4.517   3.523   8.108
   63ARG    HG2  915   4.351   3.542   8.053
   63ARG     CD  916   4.500   3.649   7.928
   63ARG    HD1  917   4.433   3.649   7.840
   63ARG    HD2  918   4.607   3.633   7.904
   63ARG     NE  919   4.479   3.765   8.019
   63ARG     HE  920   4.496   3.756   8.117
   63ARG     CZ  921   4.483   3.894   7.977
   63ARG    NH1  922   4.494   3.932   7.852
   63ARG   HH11  923   4.494   4.026   7.819
   63ARG   HH12  924   4.514   3.864   7.782
   63ARG    NH2  925   4.468   3.988   8.072
   63ARG   HH21  926   4.452   3.960   8.166
   63ARG   HH22  927   4.465   4.086   8.050
   63ARG      C  928   4.383   3.254   7.746
   63ARG      O  929   4.445   3.279   7.644
   64ILE      N  930   4.332   3.130   7.768
   64ILE     HN  931   4.289   3.118   7.857
   64ILE     CA  932   4.329   3.026   7.673
   64ILE     HA  933   4.429   2.997   7.644
   64ILE     CB  934   4.258   2.900   7.720
   64ILE     HB  935   4.151   2.907   7.746
   64ILE    CG2  936   4.262   2.793   7.610
   64ILE   HG21  937   4.178   2.796   7.537
   64ILE   HG22  938   4.253   2.694   7.659
   64ILE   HG23  939   4.354   2.790   7.547
   64ILE    CG1  940   4.320   2.852   7.860
   64ILE   HG11  941   4.259   2.763   7.889
   64ILE   HG12  942   4.300   2.928   7.939
   64ILE     CD  943   4.464   2.815   7.864
   64ILE    HD1  944   4.484   2.836   7.971
   64ILE    HD2  945   4.524   2.888   7.806
   64ILE    HD3  946   4.501   2.717   7.825
   64ILE      C  947   4.252   3.064   7.540
   64ILE      O  948   4.301   3.049   7.429
   65PHE      N  949   4.127   3.125   7.552
   65PHE     HN  950   4.083   3.139   7.640
   65PHE     CA  951   4.048   3.174   7.446
   65PHE     HA  952   4.047   3.097   7.370
   65PHE     CB  953   3.909   3.207   7.495
   65PHE    HB1  954   3.848   3.236   7.406
   65PHE    HB2  955   3.906   3.283   7.575
   65PHE     CG  956   3.841   3.092   7.551
   65PHE    CD1  957   3.826   2.967   7.485
   65PHE    HD1  958   3.882   2.949   7.395
   65PHE    CE1  959   3.756   2.862   7.538
   65PHE    HE1  960   3.758   2.764   7.493
   65PHE     CZ  961   3.695   2.881   7.662
   65PHE     HZ  962   3.638   2.802   7.709
   65PHE    CD2  963   3.771   3.112   7.669
   65PHE    HD2  964   3.763   3.212   7.709
   65PHE    CE2  965   3.691   3.007   7.724
   65PHE    HE2  966   3.641   3.017   7.820
   65PHE      C  967   4.111   3.285   7.374
   65PHE      O  968   4.118   3.294   7.257
   66LEU      N  969   4.164   3.386   7.447
   66LEU     HN  970   4.168   3.384   7.547
   66LEU     CA  971   4.238   3.491   7.382
   66LEU     HA  972   4.169   3.537   7.313
   66LEU     CB  973   4.273   3.602   7.489
   66LEU    HB1  974   4.336   3.686   7.456
   66LEU    HB2  975   4.336   3.567   7.573
   66LEU     CG  976   4.159   3.689   7.542
   66LEU     HG  977   4.088   3.609   7.569
   66LEU    CD1  978   4.199   3.771   7.661
   66LEU   HD11  979   4.110   3.829   7.695
   66LEU   HD12  980   4.274   3.847   7.631
   66LEU   HD13  981   4.249   3.721   7.746
   66LEU    CD2  982   4.095   3.780   7.431
   66LEU   HD21  983   4.168   3.861   7.415
   66LEU   HD22  984   4.007   3.844   7.458
   66LEU   HD23  985   4.086   3.723   7.336
   66LEU      C  986   4.362   3.455   7.307
   66LEU      O  987   4.393   3.511   7.200
   67PHE      N  988   4.444   3.356   7.360
   67PHE     HN  989   4.446   3.324   7.454
   67PHE     CA  990   4.546   3.285   7.280
   67PHE     HA  991   4.605   3.363   7.233
   67PHE     CB  992   4.635   3.210   7.382
   67PHE    HB1  993   4.571   3.148   7.449
   67PHE    HB2  994   4.691   3.282   7.444
   67PHE     CG  995   4.723   3.112   7.314
   67PHE    CD1  996   4.690   2.973   7.309
   67PHE    HD1  997   4.599   2.940   7.356
   67PHE    CE1  998   4.782   2.880   7.259
   67PHE    HE1  999   4.742   2.781   7.243
   67PHE     CZ 1000   4.911   2.922   7.211
   67PHE     HZ 1001   4.980   2.852   7.167
   67PHE    CD2 1002   4.847   3.156   7.269
   67PHE    HD2 1003   4.873   3.260   7.286
   67PHE    CE2 1004   4.943   3.058   7.224
   67PHE    HE2 1005   5.039   3.101   7.202
   67PHE      C 1006   4.498   3.217   7.147
   67PHE      O 1007   4.563   3.231   7.042
   68ASN      N 1008   4.380   3.153   7.143
   68ASN     HN 1009   4.328   3.155   7.229
   68ASN     CA 1010   4.322   3.104   7.020
   68ASN     HA 1011   4.404   3.066   6.961
   68ASN     CB 1012   4.219   2.987   7.027
   68ASN    HB1 1013   4.162   2.959   6.936
   68ASN    HB2 1014   4.136   3.008   7.099
   68ASN     CG 1015   4.291   2.858   7.064
   68ASN    OD1 1016   4.307   2.770   6.981
   68ASN    ND2 1017   4.342   2.841   7.192
   68ASN   HD21 1018   4.318   2.906   7.263
   68ASN   HD22 1019   4.386   2.756   7.222
   68ASN      C 1020   4.267   3.210   6.924
   68ASN      O 1021   4.285   3.208   6.804
   69LEU      N 1022   4.216   3.325   6.976
   69LEU     HN 1023   4.200   3.343   7.073
   69LEU     CA 1024   4.184   3.443   6.902
   69LEU     HA 1025   4.116   3.411   6.824
   69LEU     CB 1026   4.116   3.549   6.989
   69LEU    HB1 1027   4.183   3.593   7.065
   69LEU    HB2 1028   4.035   3.506   7.052
   69LEU     CG 1029   4.064   3.666   6.900
   69LEU     HG 1030   4.142   3.713   6.836
   69LEU    CD1 1031   3.955   3.617   6.801
   69LEU   HD11 1032   3.875   3.555   6.847
   69LEU   HD12 1033   4.003   3.549   6.728
   69LEU   HD13 1034   3.908   3.701   6.745
   69LEU    CD2 1035   4.012   3.785   6.979
   69LEU   HD21 1036   3.990   3.870   6.911
   69LEU   HD22 1037   4.086   3.821   7.054
   69LEU   HD23 1038   3.929   3.755   7.047
   69LEU      C 1039   4.305   3.503   6.834
   69LEU      O 1040   4.301   3.533   6.718
   70ALA      N 1041   4.418   3.523   6.904
   70ALA     HN 1042   4.420   3.503   7.002
   70ALA     CA 1043   4.538   3.576   6.858
   70ALA     HA 1044   4.517   3.671   6.811
   70ALA     CB 1045   4.640   3.597   6.964
   70ALA    HB1 1046   4.739   3.635   6.928
   70ALA    HB2 1047   4.666   3.496   7.002
   70ALA    HB3 1048   4.610   3.656   7.053
   70ALA      C 1049   4.592   3.484   6.752
   70ALA      O 1050   4.651   3.528   6.657
   71VAL      N 1051   4.578   3.349   6.764
   71VAL     HN 1052   4.531   3.305   6.840
   71VAL     CA 1053   4.615   3.254   6.664
   71VAL     HA 1054   4.715   3.287   6.639
   71VAL     CB 1055   4.610   3.112   6.721
   71VAL     HB 1056   4.513   3.098   6.772
   71VAL    CG1 1057   4.623   3.010   6.604
   71VAL   HG11 1058   4.717   3.034   6.550
   71VAL   HG12 1059   4.535   3.006   6.536
   71VAL   HG13 1060   4.635   2.906   6.642
   71VAL    CG2 1061   4.731   3.101   6.815
   71VAL   HG21 1062   4.746   3.191   6.877
   71VAL   HG22 1063   4.818   3.094   6.746
   71VAL   HG23 1064   4.717   3.006   6.871
   71VAL      C 1065   4.540   3.265   6.525
   71VAL      O 1066   4.611   3.247   6.424
   72ALA      N 1067   4.406   3.285   6.522
   72ALA     HN 1068   4.358   3.271   6.608
   72ALA     CA 1069   4.331   3.309   6.409
   72ALA     HA 1070   4.358   3.240   6.330
   72ALA     CB 1071   4.186   3.290   6.445
   72ALA    HB1 1072   4.163   3.184   6.471
   72ALA    HB2 1073   4.119   3.317   6.361
   72ALA    HB3 1074   4.161   3.363   6.524
   72ALA      C 1075   4.363   3.449   6.360
   72ALA      O 1076   4.387   3.450   6.236
   73ASP      N 1077   4.376   3.555   6.441
   73ASP     HN 1078   4.367   3.547   6.540
   73ASP     CA 1079   4.427   3.683   6.400
   73ASP     HA 1080   4.356   3.725   6.330
   73ASP     CB 1081   4.429   3.773   6.532
   73ASP    HB1 1082   4.513   3.756   6.603
   73ASP    HB2 1083   4.331   3.773   6.584
   73ASP     CG 1084   4.429   3.927   6.492
   73ASP    OD1 1085   4.476   4.009   6.576
   73ASP    OD2 1086   4.375   3.970   6.385
   73ASP      C 1087   4.571   3.676   6.338
   73ASP      O 1088   4.594   3.712   6.221
   74PHE      N 1089   4.672   3.632   6.415
   74PHE     HN 1090   4.651   3.585   6.500
   74PHE     CA 1091   4.811   3.624   6.376
   74PHE     HA 1092   4.840   3.727   6.359
   74PHE     CB 1093   4.898   3.597   6.502
   74PHE    HB1 1094   4.887   3.489   6.522
   74PHE    HB2 1095   4.849   3.651   6.586
   74PHE     CG 1096   5.047   3.638   6.485
   74PHE    CD1 1097   5.079   3.775   6.493
   74PHE    HD1 1098   5.005   3.843   6.533
   74PHE    CE1 1099   5.205   3.819   6.451
   74PHE    HE1 1100   5.229   3.923   6.465
   74PHE     CZ 1101   5.302   3.725   6.403
   74PHE     HZ 1102   5.400   3.757   6.372
   74PHE    CD2 1103   5.144   3.546   6.429
   74PHE    HD2 1104   5.107   3.451   6.395
   74PHE    CE2 1105   5.270   3.588   6.389
   74PHE    HE2 1106   5.342   3.517   6.351
   74PHE      C 1107   4.848   3.551   6.246
   74PHE      O 1108   4.937   3.594   6.169
   75LEU      N 1109   4.778   3.439   6.217
   75LEU     HN 1110   4.707   3.399   6.275
   75LEU     CA 1111   4.794   3.361   6.096
   75LEU     HA 1112   4.898   3.331   6.097
   75LEU     CB 1113   4.704   3.243   6.097
   75LEU    HB1 1114   4.606   3.293   6.108
   75LEU    HB2 1115   4.739   3.190   6.188
   75LEU     CG 1116   4.694   3.159   5.962
   75LEU     HG 1117   4.675   3.219   5.871
   75LEU    CD1 1118   4.829   3.081   5.949
   75LEU   HD11 1119   4.908   3.155   5.924
   75LEU   HD12 1120   4.826   3.003   5.870
   75LEU   HD13 1121   4.855   3.019   6.038
   75LEU    CD2 1122   4.575   3.061   5.996
   75LEU   HD21 1123   4.478   3.112   5.977
   75LEU   HD22 1124   4.577   3.033   6.104
   75LEU   HD23 1125   4.587   2.976   5.925
   75LEU      C 1126   4.791   3.445   5.968
   75LEU      O 1127   4.874   3.426   5.879
   76LEU      N 1128   4.712   3.560   5.962
   76LEU     HN 1129   4.651   3.580   6.039
   76LEU     CA 1130   4.710   3.659   5.854
   76LEU     HA 1131   4.674   3.617   5.761
   76LEU     CB 1132   4.606   3.777   5.877
   76LEU    HB1 1133   4.605   3.792   5.987
   76LEU    HB2 1134   4.515   3.730   5.835
   76LEU     CG 1135   4.622   3.909   5.791
   76LEU     HG 1136   4.725   3.951   5.790
   76LEU    CD1 1137   4.588   3.886   5.644
   76LEU   HD11 1138   4.683   3.841   5.607
   76LEU   HD12 1139   4.580   3.989   5.605
   76LEU   HD13 1140   4.499   3.821   5.625
   76LEU    CD2 1141   4.532   4.021   5.844
   76LEU   HD21 1142   4.534   4.044   5.953
   76LEU   HD22 1143   4.428   4.000   5.811
   76LEU   HD23 1144   4.553   4.115   5.789
   76LEU      C 1145   4.847   3.718   5.822
   76LEU      O 1146   4.891   3.722   5.709
   77ILE      N 1147   4.920   3.751   5.929
   77ILE     HN 1148   4.891   3.742   6.024
   77ILE     CA 1149   5.056   3.819   5.928
   77ILE     HA 1150   5.040   3.906   5.865
   77ILE     CB 1151   5.095   3.870   6.070
   77ILE     HB 1152   5.122   3.779   6.127
   77ILE    CG2 1153   5.223   3.948   6.077
   77ILE   HG21 1154   5.226   4.042   6.017
   77ILE   HG22 1155   5.312   3.886   6.056
   77ILE   HG23 1156   5.238   3.998   6.175
   77ILE    CG1 1157   4.975   3.944   6.145
   77ILE   HG11 1158   5.010   3.965   6.248
   77ILE   HG12 1159   4.881   3.884   6.145
   77ILE     CD 1160   4.940   4.083   6.080
   77ILE    HD1 1161   4.901   4.066   5.977
   77ILE    HD2 1162   5.031   4.144   6.059
   77ILE    HD3 1163   4.857   4.141   6.125
   77ILE      C 1164   5.169   3.720   5.881
   77ILE      O 1165   5.260   3.763   5.812
   78ILE      N 1166   5.150   3.591   5.911
   78ILE     HN 1167   5.079   3.576   5.980
   78ILE     CA 1168   5.222   3.476   5.859
   78ILE     HA 1169   5.328   3.493   5.869
   78ILE     CB 1170   5.199   3.350   5.937
   78ILE     HB 1171   5.094   3.322   5.916
   78ILE    CG2 1172   5.289   3.234   5.888
   78ILE   HG21 1173   5.393   3.241   5.925
   78ILE   HG22 1174   5.286   3.220   5.778
   78ILE   HG23 1175   5.249   3.143   5.938
   78ILE    CG1 1176   5.219   3.359   6.096
   78ILE   HG11 1177   5.144   3.428   6.140
   78ILE   HG12 1178   5.323   3.396   6.113
   78ILE     CD 1179   5.199   3.234   6.177
   78ILE    HD1 1180   5.091   3.215   6.194
   78ILE    HD2 1181   5.242   3.254   6.277
   78ILE    HD3 1182   5.250   3.141   6.144
   78ILE      C 1183   5.204   3.462   5.711
   78ILE      O 1184   5.294   3.440   5.630
   79CYS      N 1185   5.074   3.477   5.667
   79CYS     HN 1186   5.003   3.472   5.737
   79CYS     CA 1187   5.040   3.478   5.526
   79CYS     HA 1188   5.078   3.389   5.478
   79CYS     CB 1189   4.882   3.474   5.499
   79CYS    HB1 1190   4.876   3.464   5.389
   79CYS    HB2 1191   4.832   3.571   5.520
   79CYS     SG 1192   4.783   3.349   5.580
   79CYS    HG1 1193   4.809   3.388   5.704
   79CYS      C 1194   5.098   3.592   5.434
   79CYS      O 1195   5.139   3.565   5.322
   80LEU      N 1196   5.098   3.712   5.491
   80LEU     HN 1197   5.091   3.718   5.590
   80LEU     CA 1198   5.137   3.841   5.428
   80LEU     HA 1199   5.053   3.873   5.368
   80LEU     CB 1200   5.145   3.966   5.522
   80LEU    HB1 1201   5.205   4.046   5.475
   80LEU    HB2 1202   5.199   3.938   5.615
   80LEU     CG 1203   5.006   4.020   5.564
   80LEU     HG 1204   4.942   3.937   5.604
   80LEU    CD1 1205   5.022   4.126   5.673
   80LEU   HD11 1206   4.921   4.139   5.717
   80LEU   HD12 1207   5.064   4.219   5.629
   80LEU   HD13 1208   5.079   4.093   5.762
   80LEU    CD2 1209   4.928   4.082   5.450
   80LEU   HD21 1210   4.881   4.006   5.384
   80LEU   HD22 1211   4.983   4.148   5.380
   80LEU   HD23 1212   4.838   4.135   5.489
   80LEU      C 1213   5.258   3.846   5.334
   80LEU      O 1214   5.240   3.905   5.231
   81PRO      N 1215   5.378   3.786   5.366
   81PRO     CD 1216   5.414   3.733   5.502
   81PRO    HD1 1217   5.388   3.625   5.504
   81PRO    HD2 1218   5.372   3.791   5.587
   81PRO     CA 1219   5.490   3.779   5.267
   81PRO     HA 1220   5.508   3.881   5.237
   81PRO     CB 1221   5.612   3.725   5.346
   81PRO    HB1 1222   5.712   3.770   5.330
   81PRO    HB2 1223   5.621   3.615   5.334
   81PRO     CG 1224   5.568   3.749   5.494
   81PRO    HG1 1225   5.629   3.673   5.548
   81PRO    HG2 1226   5.606   3.849   5.524
   81PRO      C 1227   5.470   3.697   5.139
   81PRO      O 1228   5.563   3.703   5.060
   82PHE      N 1229   5.354   3.623   5.127
   82PHE     HN 1230   5.293   3.632   5.205
   82PHE     CA 1231   5.320   3.531   5.024
   82PHE     HA 1232   5.409   3.518   4.964
   82PHE     CB 1233   5.262   3.388   5.076
   82PHE    HB1 1234   5.246   3.323   4.988
   82PHE    HB2 1235   5.165   3.408   5.126
   82PHE     CG 1236   5.354   3.322   5.169
   82PHE    CD1 1237   5.330   3.297   5.307
   82PHE    HD1 1238   5.239   3.324   5.360
   82PHE    CE1 1239   5.420   3.223   5.385
   82PHE    HE1 1240   5.415   3.199   5.490
   82PHE     CZ 1241   5.535   3.167   5.324
   82PHE     HZ 1242   5.600   3.106   5.385
   82PHE    CD2 1243   5.472   3.275   5.119
   82PHE    HD2 1244   5.481   3.290   5.013
   82PHE    CE2 1245   5.560   3.191   5.189
   82PHE    HE2 1246   5.643   3.149   5.134
   82PHE      C 1247   5.200   3.593   4.942
   82PHE      O 1248   5.163   3.537   4.842
   83LEU      N 1249   5.141   3.707   4.980
   83LEU     HN 1250   5.161   3.753   5.066
   83LEU     CA 1251   5.031   3.773   4.906
   83LEU     HA 1252   4.984   3.701   4.841
   83LEU     CB 1253   4.931   3.804   5.023
   83LEU    HB1 1254   4.836   3.833   4.973
   83LEU    HB2 1255   4.978   3.884   5.083
   83LEU     CG 1256   4.893   3.685   5.110
   83LEU     HG 1257   4.982   3.639   5.157
   83LEU    CD1 1258   4.812   3.753   5.220
   83LEU   HD11 1259   4.776   3.668   5.283
   83LEU   HD12 1260   4.731   3.818   5.181
   83LEU   HD13 1261   4.878   3.812   5.286
   83LEU    CD2 1262   4.808   3.575   5.038
   83LEU   HD21 1263   4.777   3.492   5.106
   83LEU   HD22 1264   4.871   3.531   4.957
   83LEU   HD23 1265   4.721   3.626   4.991
   83LEU      C 1266   5.072   3.902   4.829
   83LEU      O 1267   4.998   3.953   4.748
   84MET      N 1268   5.190   3.956   4.856
   84MET     HN 1269   5.258   3.922   4.920
   84MET     CA 1270   5.238   4.076   4.787
   84MET     HA 1271   5.159   4.149   4.795
   84MET     CB 1272   5.364   4.127   4.858
   84MET    HB1 1273   5.399   4.225   4.820
   84MET    HB2 1274   5.444   4.052   4.838
   84MET     CG 1275   5.339   4.144   5.013
   84MET    HG1 1276   5.298   4.053   5.060
   84MET    HG2 1277   5.266   4.226   5.026
   84MET     SD 1278   5.499   4.182   5.099
   84MET     CE 1279   5.416   4.210   5.255
   84MET    HE1 1280   5.483   4.271   5.320
   84MET    HE2 1281   5.380   4.117   5.305
   84MET    HE3 1282   5.335   4.278   5.222
   84MET      C 1283   5.256   4.067   4.638
   84MET      O 1284   5.205   4.148   4.559
   85ASP      N 1285   5.325   3.961   4.591
   85ASP     HN 1286   5.360   3.899   4.662
   85ASP     CA 1287   5.358   3.923   4.450
   85ASP     HA 1288   5.437   3.984   4.411
   85ASP     CB 1289   5.404   3.769   4.454
   85ASP    HB1 1290   5.322   3.699   4.481
   85ASP    HB2 1291   5.475   3.767   4.539
   85ASP     CG 1292   5.464   3.729   4.327
   85ASP    OD1 1293   5.431   3.618   4.275
   85ASP    OD2 1294   5.542   3.805   4.271
   85ASP      C 1295   5.237   3.937   4.345
   85ASP      O 1296   5.249   4.009   4.254
   86ASN      N 1297   5.113   3.893   4.378
   86ASN     HN 1298   5.112   3.851   4.469
   86ASN     CA 1299   4.991   3.896   4.301
   86ASN     HA 1300   4.999   3.834   4.213
   86ASN     CB 1301   4.887   3.825   4.400
   86ASN    HB1 1302   4.878   3.892   4.488
   86ASN    HB2 1303   4.913   3.726   4.441
   86ASN     CG 1304   4.744   3.820   4.348
   86ASN    OD1 1305   4.715   3.821   4.228
   86ASN    ND2 1306   4.653   3.817   4.449
   86ASN   HD21 1307   4.678   3.801   4.545
   86ASN   HD22 1308   4.557   3.835   4.429
   86ASN      C 1309   4.948   4.037   4.268
   86ASN      O 1310   4.912   4.065   4.159
   87TYR      N 1311   4.955   4.137   4.358
   87TYR     HN 1312   4.989   4.121   4.450
   87TYR     CA 1313   4.933   4.280   4.326
   87TYR     HA 1314   4.847   4.284   4.261
   87TYR     CB 1315   4.886   4.353   4.459
   87TYR    HB1 1316   4.856   4.459   4.441
   87TYR    HB2 1317   4.960   4.357   4.541
   87TYR     CG 1318   4.775   4.270   4.517
   87TYR    CD1 1319   4.798   4.197   4.636
   87TYR    HD1 1320   4.891   4.206   4.691
   87TYR    CE1 1321   4.701   4.123   4.696
   87TYR    HE1 1322   4.716   4.062   4.784
   87TYR     CZ 1323   4.569   4.121   4.641
   87TYR     OH 1324   4.465   4.057   4.706
   87TYR     HH 1325   4.504   3.979   4.746
   87TYR    CD2 1326   4.648   4.259   4.463
   87TYR    HD2 1327   4.640   4.304   4.365
   87TYR    CE2 1328   4.544   4.186   4.520
   87TYR    HE2 1329   4.451   4.179   4.466
   87TYR      C 1330   5.048   4.350   4.263
   87TYR      O 1331   5.029   4.437   4.180
   88VAL      N 1332   5.171   4.310   4.298
   88VAL     HN 1333   5.193   4.245   4.371
   88VAL     CA 1334   5.291   4.358   4.223
   88VAL     HA 1335   5.287   4.466   4.233
   88VAL     CB 1336   5.423   4.325   4.283
   88VAL     HB 1337   5.416   4.217   4.308
   88VAL    CG1 1338   5.538   4.358   4.181
   88VAL   HG11 1339   5.531   4.459   4.135
   88VAL   HG12 1340   5.536   4.287   4.095
   88VAL   HG13 1341   5.637   4.347   4.230
   88VAL    CG2 1342   5.451   4.408   4.417
   88VAL   HG21 1343   5.468   4.516   4.396
   88VAL   HG22 1344   5.552   4.381   4.454
   88VAL   HG23 1345   5.373   4.381   4.491
   88VAL      C 1346   5.275   4.320   4.071
   88VAL      O 1347   5.305   4.403   3.981
   89ARG      N 1348   5.232   4.198   4.049
   89ARG     HN 1349   5.207   4.134   4.122
   89ARG     CA 1350   5.225   4.134   3.917
   89ARG     HA 1351   5.316   4.157   3.863
   89ARG     CB 1352   5.212   3.980   3.937
   89ARG    HB1 1353   5.177   3.939   3.840
   89ARG    HB2 1354   5.131   3.958   4.010
   89ARG     CG 1355   5.336   3.895   3.976
   89ARG    HG1 1356   5.363   3.910   4.083
   89ARG    HG2 1357   5.423   3.916   3.911
   89ARG     CD 1358   5.309   3.751   3.955
   89ARG    HD1 1359   5.262   3.732   3.856
   89ARG    HD2 1360   5.229   3.716   4.024
   89ARG     NE 1361   5.436   3.678   3.995
   89ARG     HE 1362   5.451   3.668   4.093
   89ARG     CZ 1363   5.528   3.634   3.912
   89ARG    NH1 1364   5.527   3.638   3.781
   89ARG   HH11 1365   5.450   3.673   3.728
   89ARG   HH12 1366   5.587   3.581   3.725
   89ARG    NH2 1367   5.635   3.566   3.966
   89ARG   HH21 1368   5.708   3.529   3.909
   89ARG   HH22 1369   5.652   3.605   4.057
   89ARG      C 1370   5.109   4.176   3.837
   89ARG      O 1371   5.108   4.169   3.712
   90ARG      N 1372   5.004   4.222   3.907
   90ARG     HN 1373   5.013   4.213   4.006
   90ARG     CA 1374   4.883   4.271   3.845
   90ARG     HA 1375   4.830   4.326   3.921
   90ARG     CB 1376   4.884   4.374   3.723
   90ARG    HB1 1377   4.783   4.415   3.706
   90ARG    HB2 1378   4.900   4.312   3.633
   90ARG     CG 1379   4.987   4.487   3.740
   90ARG    HG1 1380   4.977   4.557   3.654
   90ARG    HG2 1381   5.094   4.454   3.742
   90ARG     CD 1382   4.967   4.569   3.871
   90ARG    HD1 1383   4.992   4.506   3.960
   90ARG    HD2 1384   4.861   4.600   3.882
   90ARG     NE 1385   5.052   4.697   3.875
   90ARG     HE 1386   5.048   4.749   3.790
   90ARG     CZ 1387   5.134   4.743   3.966
   90ARG    NH1 1388   5.146   4.676   4.077
   90ARG   HH11 1389   5.085   4.600   4.100
   90ARG   HH12 1390   5.205   4.719   4.146
   90ARG    NH2 1391   5.214   4.849   3.946
   90ARG   HH21 1392   5.225   4.869   3.848
   90ARG   HH22 1393   5.294   4.842   4.006
   90ARG      C 1394   4.780   4.154   3.813
   90ARG      O 1395   4.741   4.137   3.698
   91TRP      N 1396   4.737   4.077   3.914
   91TRP     HN 1397   4.771   4.089   4.007
   91TRP     CA 1398   4.626   3.984   3.911
   91TRP     HA 1399   4.610   3.966   4.016
   91TRP     CB 1400   4.484   4.036   3.867
   91TRP    HB1 1401   4.405   3.957   3.874
   91TRP    HB2 1402   4.501   4.055   3.759
   91TRP     CG 1403   4.434   4.160   3.931
   91TRP    CD1 1404   4.416   4.277   3.868
   91TRP    HD1 1405   4.449   4.299   3.768
   91TRP    NE1 1406   4.360   4.366   3.958
   91TRP    HE1 1407   4.338   4.461   3.960
   91TRP    CE2 1408   4.330   4.302   4.066
   91TRP    CD2 1409   4.377   4.172   4.058
   91TRP    CE3 1410   4.352   4.080   4.156
   91TRP    HE3 1411   4.375   3.975   4.144
   91TRP    CZ3 1412   4.296   4.124   4.272
   91TRP    HZ3 1413   4.271   4.059   4.354
   91TRP    CZ2 1414   4.268   4.349   4.184
   91TRP    HZ2 1415   4.242   4.454   4.189
   91TRP    CH2 1416   4.254   4.258   4.291
   91TRP    HH2 1417   4.211   4.282   4.388
   91TRP      C 1418   4.660   3.847   3.852
   91TRP      O 1419   4.577   3.782   3.786
   92ASP      N 1420   4.785   3.804   3.861
   92ASP     HN 1421   4.856   3.855   3.910
   92ASP     CA 1422   4.821   3.680   3.807
   92ASP     HA 1423   4.738   3.622   3.770
   92ASP     CB 1424   4.917   3.704   3.687
   92ASP    HB1 1425   5.014   3.747   3.721
   92ASP    HB2 1426   4.863   3.772   3.618
   92ASP     CG 1427   4.947   3.576   3.612
   92ASP    OD1 1428   4.874   3.475   3.615
   92ASP    OD2 1429   5.052   3.578   3.546
   92ASP      C 1430   4.892   3.603   3.920
   92ASP      O 1431   5.005   3.635   3.951
   93TRP      N 1432   4.838   3.496   3.975
   93TRP     HN 1433   4.750   3.464   3.940
   93TRP     CA 1434   4.907   3.428   4.083
   93TRP     HA 1435   4.956   3.497   4.149
   93TRP     CB 1436   4.793   3.352   4.162
   93TRP    HB1 1437   4.744   3.290   4.085
   93TRP    HB2 1438   4.715   3.428   4.185
   93TRP     CG 1439   4.840   3.272   4.277
   93TRP    CD1 1440   4.873   3.144   4.276
   93TRP    HD1 1441   4.872   3.072   4.194
   93TRP    NE1 1442   4.903   3.102   4.403
   93TRP    HE1 1443   4.891   3.013   4.441
   93TRP    CE2 1444   4.897   3.215   4.488
   93TRP    CD2 1445   4.851   3.320   4.412
   93TRP    CE3 1446   4.823   3.439   4.475
   93TRP    HE3 1447   4.800   3.524   4.414
   93TRP    CZ3 1448   4.825   3.452   4.612
   93TRP    HZ3 1449   4.793   3.542   4.662
   93TRP    CZ2 1450   4.916   3.218   4.626
   93TRP    HZ2 1451   4.948   3.132   4.683
   93TRP    CH2 1452   4.866   3.336   4.687
   93TRP    HH2 1453   4.868   3.343   4.795
   93TRP      C 1454   4.998   3.315   4.023
   93TRP      O 1455   4.958   3.232   3.939
   94LYS      N 1456   5.123   3.323   4.064
   94LYS     HN 1457   5.143   3.384   4.140
   94LYS     CA 1458   5.225   3.242   4.013
   94LYS     HA 1459   5.184   3.153   3.967
   94LYS     CB 1460   5.322   3.316   3.920
   94LYS    HB1 1461   5.409   3.253   3.895
   94LYS    HB2 1462   5.360   3.404   3.977
   94LYS     CG 1463   5.252   3.344   3.786
   94LYS    HG1 1464   5.325   3.393   3.718
   94LYS    HG2 1465   5.175   3.422   3.804
   94LYS     CD 1466   5.216   3.222   3.700
   94LYS    HD1 1467   5.119   3.190   3.743
   94LYS    HD2 1468   5.298   3.147   3.708
   94LYS     CE 1469   5.198   3.246   3.546
   94LYS    HE1 1470   5.204   3.149   3.492
   94LYS    HE2 1471   5.285   3.303   3.507
   94LYS     NZ 1472   5.070   3.313   3.512
   94LYS    HZ1 1473   4.981   3.279   3.554
   94LYS    HZ2 1474   5.065   3.308   3.408
   94LYS    HZ3 1475   5.074   3.412   3.545
   94LYS      C 1476   5.297   3.163   4.121
   94LYS      O 1477   5.381   3.080   4.093
   95PHE      N 1478   5.263   3.180   4.246
   95PHE     HN 1479   5.211   3.263   4.268
   95PHE     CA 1480   5.321   3.104   4.363
   95PHE     HA 1481   5.427   3.120   4.349
   95PHE     CB 1482   5.277   3.174   4.488
   95PHE    HB1 1483   5.172   3.147   4.511
   95PHE    HB2 1484   5.278   3.285   4.479
   95PHE     CG 1485   5.353   3.137   4.616
   95PHE    CD1 1486   5.484   3.085   4.613
   95PHE    HD1 1487   5.538   3.079   4.520
   95PHE    CE1 1488   5.541   3.027   4.730
   95PHE    HE1 1489   5.641   2.987   4.732
   95PHE     CZ 1490   5.467   3.037   4.847
   95PHE     HZ 1491   5.511   3.008   4.942
   95PHE    CD2 1492   5.278   3.139   4.737
   95PHE    HD2 1493   5.174   3.170   4.742
   95PHE    CE2 1494   5.338   3.088   4.855
   95PHE    HE2 1495   5.275   3.069   4.941
   95PHE      C 1496   5.283   2.960   4.355
   95PHE      O 1497   5.354   2.869   4.401
   96GLY      N 1498   5.157   2.933   4.305
   96GLY     HN 1499   5.104   3.012   4.277
   96GLY     CA 1500   5.112   2.803   4.261
   96GLY    HA1 1501   5.173   2.724   4.302
   96GLY    HA2 1502   5.119   2.822   4.155
   96GLY      C 1503   4.968   2.763   4.290
   96GLY      O 1504   4.896   2.827   4.367
   97ASP      N 1505   4.921   2.653   4.235
   97ASP     HN 1506   4.987   2.595   4.187
   97ASP     CA 1507   4.785   2.609   4.245
   97ASP     HA 1508   4.730   2.697   4.215
   97ASP     CB 1509   4.756   2.496   4.142
   97ASP    HB1 1510   4.653   2.462   4.162
   97ASP    HB2 1511   4.817   2.404   4.155
   97ASP     CG 1512   4.751   2.541   3.992
   97ASP    OD1 1513   4.773   2.660   3.969
   97ASP    OD2 1514   4.732   2.453   3.903
   97ASP      C 1515   4.743   2.570   4.382
   97ASP      O 1516   4.656   2.626   4.451
   98ILE      N 1517   4.824   2.478   4.447
   98ILE     HN 1518   4.897   2.441   4.391
   98ILE     CA 1519   4.819   2.446   4.581
   98ILE     HA 1520   4.714   2.426   4.597
   98ILE     CB 1521   4.899   2.320   4.609
   98ILE     HB 1522   5.006   2.326   4.582
   98ILE    CG2 1523   4.873   2.276   4.758
   98ILE   HG21 1524   4.940   2.198   4.800
   98ILE   HG22 1525   4.766   2.254   4.780
   98ILE   HG23 1526   4.900   2.359   4.826
   98ILE    CG1 1527   4.837   2.204   4.519
   98ILE   HG11 1528   4.861   2.209   4.411
   98ILE   HG12 1529   4.728   2.222   4.525
   98ILE     CD 1530   4.868   2.063   4.572
   98ILE    HD1 1531   4.823   2.052   4.673
   98ILE    HD2 1532   4.977   2.044   4.580
   98ILE    HD3 1533   4.832   1.979   4.509
   98ILE      C 1534   4.847   2.553   4.682
   98ILE      O 1535   4.775   2.577   4.774
   99PRO      N 1536   4.952   2.636   4.662
   99PRO     CD 1537   5.080   2.593   4.601
   99PRO    HD1 1538   5.072   2.599   4.491
   99PRO    HD2 1539   5.108   2.493   4.641
   99PRO     CA 1540   4.968   2.768   4.734
   99PRO     HA 1541   4.968   2.733   4.837
   99PRO     CB 1542   5.097   2.827   4.672
   99PRO    HB1 1543   5.142   2.901   4.742
   99PRO    HB2 1544   5.079   2.882   4.577
   99PRO     CG 1545   5.182   2.700   4.647
   99PRO    HG1 1546   5.272   2.715   4.583
   99PRO    HG2 1547   5.218   2.665   4.746
   99PRO      C 1548   4.849   2.854   4.740
   99PRO      O 1549   4.827   2.917   4.843
  100CYS      N 1550   4.770   2.876   4.634
  100CYS     HN 1551   4.805   2.841   4.547
  100CYS     CA 1552   4.654   2.960   4.635
  100CYS     HA 1553   4.688   3.049   4.685
  100CYS     CB 1554   4.600   2.978   4.489
  100CYS    HB1 1555   4.592   2.879   4.440
  100CYS    HB2 1556   4.668   3.040   4.426
  100CYS     SG 1557   4.444   3.064   4.480
  100CYS      C 1558   4.542   2.889   4.713
  100CYS      O 1559   4.473   2.951   4.792
  101ARG      N 1560   4.520   2.757   4.703
  101ARG     HN 1561   4.577   2.714   4.634
  101ARG     CA 1562   4.422   2.682   4.772
  101ARG     HA 1563   4.320   2.717   4.763
  101ARG     CB 1564   4.421   2.539   4.716
  101ARG    HB1 1565   4.368   2.466   4.781
  101ARG    HB2 1566   4.524   2.498   4.707
  101ARG     CG 1567   4.347   2.536   4.579
  101ARG    HG1 1568   4.380   2.628   4.526
  101ARG    HG2 1569   4.236   2.547   4.583
  101ARG     CD 1570   4.385   2.410   4.505
  101ARG    HD1 1571   4.315   2.327   4.525
  101ARG    HD2 1572   4.487   2.371   4.525
  101ARG     NE 1573   4.390   2.438   4.359
  101ARG     HE 1574   4.369   2.532   4.334
  101ARG     CZ 1575   4.412   2.346   4.268
  101ARG    NH1 1576   4.446   2.224   4.291
  101ARG   HH11 1577   4.463   2.194   4.385
  101ARG   HH12 1578   4.434   2.157   4.218
  101ARG    NH2 1579   4.390   2.380   4.143
  101ARG   HH21 1580   4.431   2.331   4.066
  101ARG   HH22 1581   4.350   2.471   4.129
  101ARG      C 1582   4.452   2.675   4.923
  101ARG      O 1583   4.369   2.699   5.010
  102LEU      N 1584   4.582   2.642   4.958
  102LEU     HN 1585   4.646   2.629   4.882
  102LEU     CA 1586   4.622   2.641   5.095
  102LEU     HA 1587   4.556   2.585   5.160
  102LEU     CB 1588   4.763   2.572   5.104
  102LEU    HB1 1589   4.837   2.619   5.035
  102LEU    HB2 1590   4.749   2.470   5.063
  102LEU     CG 1591   4.812   2.564   5.246
  102LEU     HG 1592   4.830   2.663   5.293
  102LEU    CD1 1593   4.713   2.498   5.345
  102LEU   HD11 1594   4.621   2.559   5.353
  102LEU   HD12 1595   4.747   2.481   5.450
  102LEU   HD13 1596   4.683   2.399   5.305
  102LEU    CD2 1597   4.952   2.502   5.239
  102LEU   HD21 1598   4.951   2.394   5.211
  102LEU   HD22 1599   5.001   2.498   5.339
  102LEU   HD23 1600   4.995   2.568   5.161
  102LEU      C 1601   4.622   2.780   5.150
  102LEU      O 1602   4.562   2.795   5.257
  103MET      N 1603   4.672   2.885   5.081
  103MET     HN 1604   4.712   2.872   4.990
  103MET     CA 1605   4.669   3.020   5.139
  103MET     HA 1606   4.715   3.020   5.236
  103MET     CB 1607   4.751   3.123   5.063
  103MET    HB1 1608   4.745   3.229   5.096
  103MET    HB2 1609   4.724   3.119   4.955
  103MET     CG 1610   4.909   3.099   5.075
  103MET    HG1 1611   4.943   3.148   4.982
  103MET    HG2 1612   4.926   2.989   5.079
  103MET     SD 1613   4.992   3.176   5.215
  103MET     CE 1614   4.971   3.049   5.349
  103MET    HE1 1615   5.034   3.077   5.436
  103MET    HE2 1616   5.009   2.952   5.310
  103MET    HE3 1617   4.867   3.043   5.387
  103MET      C 1618   4.527   3.082   5.153
  103MET      O 1619   4.500   3.119   5.267
  104LEU      N 1620   4.438   3.066   5.053
  104LEU     HN 1621   4.458   3.036   4.960
  104LEU     CA 1622   4.303   3.110   5.068
  104LEU     HA 1623   4.311   3.209   5.111
  104LEU     CB 1624   4.228   3.109   4.932
  104LEU    HB1 1625   4.118   3.118   4.941
  104LEU    HB2 1626   4.244   3.008   4.891
  104LEU     CG 1627   4.257   3.228   4.832
  104LEU     HG 1628   4.366   3.225   4.812
  104LEU    CD1 1629   4.185   3.204   4.694
  104LEU   HD11 1630   4.223   3.267   4.611
  104LEU   HD12 1631   4.077   3.227   4.707
  104LEU   HD13 1632   4.173   3.099   4.662
  104LEU    CD2 1633   4.215   3.370   4.890
  104LEU   HD21 1634   4.119   3.380   4.945
  104LEU   HD22 1635   4.209   3.439   4.803
  104LEU   HD23 1636   4.302   3.394   4.955
  104LEU      C 1637   4.232   3.039   5.180
  104LEU      O 1638   4.168   3.110   5.255
  105PHE      N 1639   4.246   2.909   5.199
  105PHE     HN 1640   4.297   2.853   5.134
  105PHE     CA 1641   4.213   2.828   5.314
  105PHE     HA 1642   4.107   2.829   5.333
  105PHE     CB 1643   4.257   2.686   5.278
  105PHE    HB1 1644   4.364   2.680   5.250
  105PHE    HB2 1645   4.184   2.649   5.203
  105PHE     CG 1646   4.237   2.590   5.391
  105PHE    CD1 1647   4.317   2.475   5.393
  105PHE    HD1 1648   4.402   2.470   5.327
  105PHE    CE1 1649   4.302   2.383   5.502
  105PHE    HE1 1650   4.373   2.301   5.513
  105PHE     CZ 1651   4.204   2.398   5.597
  105PHE     HZ 1652   4.199   2.340   5.688
  105PHE    CD2 1653   4.119   2.589   5.473
  105PHE    HD2 1654   4.044   2.665   5.457
  105PHE    CE2 1655   4.106   2.503   5.584
  105PHE    HE2 1656   4.025   2.516   5.654
  105PHE      C 1657   4.264   2.884   5.444
  105PHE      O 1658   4.185   2.909   5.539
  106MET      N 1659   4.387   2.913   5.452
  106MET     HN 1660   4.451   2.908   5.376
  106MET     CA 1661   4.443   2.974   5.570
  106MET     HA 1662   4.419   2.911   5.654
  106MET     CB 1663   4.604   2.977   5.576
  106MET    HB1 1664   4.629   3.034   5.668
  106MET    HB2 1665   4.626   3.039   5.487
  106MET     CG 1666   4.682   2.842   5.582
  106MET    HG1 1667   4.785   2.865   5.547
  106MET    HG2 1668   4.639   2.773   5.507
  106MET     SD 1669   4.686   2.771   5.751
  106MET     CE 1670   4.713   2.600   5.705
  106MET    HE1 1671   4.708   2.531   5.792
  106MET    HE2 1672   4.797   2.568   5.640
  106MET    HE3 1673   4.632   2.554   5.643
  106MET      C 1674   4.385   3.114   5.605
  106MET      O 1675   4.362   3.160   5.718
  107LEU      N 1676   4.360   3.201   5.502
  107LEU     HN 1677   4.391   3.182   5.410
  107LEU     CA 1678   4.288   3.326   5.516
  107LEU     HA 1679   4.334   3.385   5.594
  107LEU     CB 1680   4.292   3.416   5.393
  107LEU    HB1 1681   4.229   3.501   5.427
  107LEU    HB2 1682   4.237   3.366   5.311
  107LEU     CG 1683   4.426   3.477   5.358
  107LEU     HG 1684   4.491   3.389   5.339
  107LEU    CD1 1685   4.415   3.568   5.235
  107LEU   HD11 1686   4.519   3.604   5.218
  107LEU   HD12 1687   4.338   3.646   5.253
  107LEU   HD13 1688   4.376   3.512   5.148
  107LEU    CD2 1689   4.484   3.556   5.475
  107LEU   HD21 1690   4.579   3.610   5.453
  107LEU   HD22 1691   4.500   3.497   5.568
  107LEU   HD23 1692   4.421   3.637   5.517
  107LEU      C 1693   4.144   3.309   5.567
  107LEU      O 1694   4.099   3.384   5.656
  108ALA      N 1695   4.078   3.205   5.515
  108ALA     HN 1696   4.127   3.151   5.447
  108ALA     CA 1697   3.946   3.158   5.560
  108ALA     HA 1698   3.885   3.248   5.557
  108ALA     CB 1699   3.891   3.052   5.467
  108ALA    HB1 1700   3.789   3.022   5.500
  108ALA    HB2 1701   3.954   2.961   5.475
  108ALA    HB3 1702   3.880   3.097   5.365
  108ALA      C 1703   3.947   3.113   5.703
  108ALA      O 1704   3.861   3.147   5.786
  109MET      N 1705   4.060   3.040   5.744
  109MET     HN 1706   4.130   3.006   5.682
  109MET     CA 1707   4.067   2.987   5.879
  109MET     HA 1708   3.985   2.924   5.910
  109MET     CB 1709   4.195   2.906   5.890
  109MET    HB1 1710   4.230   2.898   5.995
  109MET    HB2 1711   4.276   2.956   5.834
  109MET     CG 1712   4.179   2.765   5.841
  109MET    HG1 1713   4.124   2.773   5.745
  109MET    HG2 1714   4.110   2.704   5.905
  109MET     SD 1715   4.330   2.663   5.816
  109MET     CE 1716   4.362   2.640   5.994
  109MET    HE1 1717   4.389   2.734   6.046
  109MET    HE2 1718   4.447   2.571   6.012
  109MET    HE3 1719   4.278   2.587   6.043
  109MET      C 1720   4.072   3.102   5.971
  109MET      O 1721   4.009   3.106   6.069
  110ASN      N 1722   4.160   3.197   5.927
  110ASN     HN 1723   4.224   3.176   5.853
  110ASN     CA 1724   4.180   3.325   5.998
  110ASN     HA 1725   4.209   3.299   6.099
  110ASN     CB 1726   4.301   3.406   5.925
  110ASN    HB1 1727   4.298   3.380   5.817
  110ASN    HB2 1728   4.391   3.371   5.981
  110ASN     CG 1729   4.295   3.556   5.923
  110ASN    OD1 1730   4.279   3.601   5.806
  110ASN    ND2 1731   4.295   3.629   6.034
  110ASN   HD21 1732   4.324   3.592   6.123
  110ASN   HD22 1733   4.291   3.727   6.016
  110ASN      C 1734   4.048   3.407   6.023
  110ASN      O 1735   4.020   3.455   6.138
  111ARG      N 1736   3.960   3.429   5.916
  111ARG     HN 1737   3.983   3.400   5.824
  111ARG     CA 1738   3.831   3.503   5.933
  111ARG     HA 1739   3.858   3.591   5.989
  111ARG     CB 1740   3.762   3.547   5.802
  111ARG    HB1 1741   3.723   3.463   5.741
  111ARG    HB2 1742   3.841   3.591   5.738
  111ARG     CG 1743   3.654   3.647   5.834
  111ARG    HG1 1744   3.703   3.740   5.866
  111ARG    HG2 1745   3.584   3.612   5.913
  111ARG     CD 1746   3.575   3.688   5.706
  111ARG    HD1 1747   3.648   3.718   5.628
  111ARG    HD2 1748   3.513   3.778   5.725
  111ARG     NE 1749   3.487   3.576   5.664
  111ARG     HE 1750   3.457   3.505   5.728
  111ARG     CZ 1751   3.470   3.544   5.534
  111ARG    NH1 1752   3.526   3.617   5.439
  111ARG   HH11 1753   3.568   3.706   5.455
  111ARG   HH12 1754   3.486   3.599   5.349
  111ARG    NH2 1755   3.413   3.436   5.500
  111ARG   HH21 1756   3.381   3.371   5.569
  111ARG   HH22 1757   3.399   3.415   5.403
  111ARG      C 1758   3.732   3.418   6.008
  111ARG      O 1759   3.676   3.463   6.107
  112GLN      N 1760   3.711   3.289   5.969
  112GLN     HN 1761   3.756   3.271   5.882
  112GLN     CA 1762   3.613   3.197   6.033
  112GLN     HA 1763   3.514   3.240   6.029
  112GLN     CB 1764   3.615   3.063   5.960
  112GLN    HB1 1765   3.722   3.032   5.963
  112GLN    HB2 1766   3.590   3.090   5.855
  112GLN     CG 1767   3.520   2.959   6.020
  112GLN    HG1 1768   3.536   2.951   6.130
  112GLN    HG2 1769   3.540   2.856   5.982
  112GLN     CD 1770   3.382   2.995   5.995
  112GLN    OE1 1771   3.332   2.973   5.885
  112GLN    NE2 1772   3.311   3.058   6.090
  112GLN   HE21 1773   3.226   3.098   6.056
  112GLN   HE22 1774   3.351   3.064   6.181
  112GLN      C 1775   3.637   3.171   6.183
  112GLN      O 1776   3.548   3.178   6.270
  113GLY      N 1777   3.769   3.140   6.211
  113GLY     HN 1778   3.832   3.136   6.134
  113GLY     CA 1779   3.835   3.130   6.343
  113GLY    HA1 1780   3.933   3.085   6.335
  113GLY    HA2 1781   3.778   3.056   6.398
  113GLY      C 1782   3.833   3.251   6.439
  113GLY      O 1783   3.801   3.236   6.558
  114SER      N 1784   3.870   3.373   6.384
  114SER     HN 1785   3.883   3.381   6.285
  114SER     CA 1786   3.860   3.492   6.463
  114SER     HA 1787   3.905   3.479   6.560
  114SER     CB 1788   3.921   3.617   6.389
  114SER    HB1 1789   3.914   3.697   6.466
  114SER    HB2 1790   3.874   3.663   6.300
  114SER     OG 1791   4.053   3.597   6.355
  114SER    HG1 1792   4.057   3.558   6.268
  114SER      C 1793   3.714   3.529   6.493
  114SER      O 1794   3.694   3.561   6.605
  115ILE      N 1795   3.620   3.528   6.399
  115ILE     HN 1796   3.647   3.502   6.306
  115ILE     CA 1797   3.478   3.528   6.427
  115ILE     HA 1798   3.451   3.626   6.464
  115ILE     CB 1799   3.408   3.508   6.291
  115ILE     HB 1800   3.456   3.430   6.229
  115ILE    CG2 1801   3.258   3.457   6.314
  115ILE   HG21 1802   3.245   3.348   6.327
  115ILE   HG22 1803   3.199   3.489   6.225
  115ILE   HG23 1804   3.221   3.518   6.398
  115ILE    CG1 1805   3.416   3.631   6.202
  115ILE   HG11 1806   3.397   3.609   6.094
  115ILE   HG12 1807   3.522   3.663   6.209
  115ILE     CD 1808   3.330   3.748   6.249
  115ILE    HD1 1809   3.223   3.731   6.276
  115ILE    HD2 1810   3.331   3.815   6.161
  115ILE    HD3 1811   3.365   3.802   6.340
  115ILE      C 1812   3.427   3.433   6.538
  115ILE      O 1813   3.374   3.477   6.636
  116ILE      N 1814   3.464   3.305   6.532
  116ILE     HN 1815   3.502   3.284   6.442
  116ILE     CA 1816   3.437   3.211   6.636
  116ILE     HA 1817   3.329   3.205   6.644
  116ILE     CB 1818   3.468   3.063   6.591
  116ILE     HB 1819   3.575   3.064   6.562
  116ILE    CG2 1820   3.451   2.966   6.713
  116ILE   HG21 1821   3.459   2.862   6.675
  116ILE   HG22 1822   3.356   2.994   6.764
  116ILE   HG23 1823   3.536   2.982   6.783
  116ILE    CG1 1824   3.370   3.021   6.479
  116ILE   HG11 1825   3.355   3.102   6.405
  116ILE   HG12 1826   3.278   2.999   6.537
  116ILE     CD 1827   3.416   2.899   6.396
  116ILE    HD1 1828   3.503   2.930   6.333
  116ILE    HD2 1829   3.336   2.873   6.324
  116ILE    HD3 1830   3.429   2.807   6.457
  116ILE      C 1831   3.499   3.247   6.774
  116ILE      O 1832   3.423   3.257   6.867
  117PHE      N 1833   3.633   3.270   6.783
  117PHE     HN 1834   3.699   3.260   6.709
  117PHE     CA 1835   3.696   3.293   6.906
  117PHE     HA 1836   3.662   3.218   6.976
  117PHE     CB 1837   3.851   3.265   6.901
  117PHE    HB1 1838   3.888   3.300   7.000
  117PHE    HB2 1839   3.895   3.325   6.819
  117PHE     CG 1840   3.880   3.124   6.880
  117PHE    CD1 1841   3.825   3.031   6.968
  117PHE    HD1 1842   3.774   3.066   7.057
  117PHE    CE1 1843   3.841   2.888   6.949
  117PHE    HE1 1844   3.792   2.820   7.018
  117PHE     CZ 1845   3.916   2.849   6.835
  117PHE     HZ 1846   3.917   2.744   6.810
  117PHE    CD2 1847   3.950   3.076   6.769
  117PHE    HD2 1848   3.982   3.146   6.692
  117PHE    CE2 1849   3.955   2.938   6.736
  117PHE    HE2 1850   3.995   2.904   6.642
  117PHE      C 1851   3.661   3.427   6.971
  117PHE      O 1852   3.650   3.443   7.092
  118LEU      N 1853   3.624   3.524   6.884
  118LEU     HN 1854   3.650   3.511   6.788
  118LEU     CA 1855   3.566   3.651   6.913
  118LEU     HA 1856   3.638   3.699   6.978
  118LEU     CB 1857   3.559   3.737   6.784
  118LEU    HB1 1858   3.493   3.687   6.711
  118LEU    HB2 1859   3.663   3.727   6.747
  118LEU     CG 1860   3.529   3.884   6.806
  118LEU     HG 1861   3.431   3.892   6.857
  118LEU    CD1 1862   3.629   3.955   6.896
  118LEU   HD11 1863   3.734   3.944   6.858
  118LEU   HD12 1864   3.630   3.910   6.997
  118LEU   HD13 1865   3.617   4.065   6.898
  118LEU    CD2 1866   3.514   3.964   6.675
  118LEU   HD21 1867   3.422   3.925   6.625
  118LEU   HD22 1868   3.610   3.939   6.626
  118LEU   HD23 1869   3.499   4.073   6.694
  118LEU      C 1870   3.431   3.642   6.979
  118LEU      O 1871   3.397   3.726   7.062
  119THR      N 1872   3.349   3.549   6.931
  119THR     HN 1873   3.375   3.494   6.852
  119THR     CA 1874   3.219   3.527   6.994
  119THR     HA 1875   3.167   3.619   7.018
  119THR     CB 1876   3.119   3.456   6.904
  119THR     HB 1877   3.130   3.346   6.894
  119THR    OG1 1878   3.129   3.513   6.772
  119THR    HG1 1879   3.209   3.483   6.728
  119THR    CG2 1880   2.973   3.494   6.933
  119THR   HG21 1881   2.899   3.441   6.871
  119THR   HG22 1882   2.956   3.603   6.919
  119THR   HG23 1883   2.949   3.453   7.034
  119THR      C 1884   3.238   3.447   7.118
  119THR      O 1885   3.160   3.468   7.209
  120VAL      N 1886   3.337   3.359   7.131
  120VAL     HN 1887   3.400   3.343   7.056
  120VAL     CA 1888   3.375   3.293   7.260
  120VAL     HA 1889   3.284   3.248   7.298
  120VAL     CB 1890   3.472   3.174   7.243
  120VAL     HB 1891   3.568   3.200   7.194
  120VAL    CG1 1892   3.504   3.121   7.390
  120VAL   HG11 1893   3.559   3.203   7.440
  120VAL   HG12 1894   3.561   3.027   7.372
  120VAL   HG13 1895   3.409   3.089   7.439
  120VAL    CG2 1896   3.403   3.058   7.167
  120VAL   HG21 1897   3.424   3.083   7.061
  120VAL   HG22 1898   3.297   3.033   7.187
  120VAL   HG23 1899   3.453   2.963   7.196
  120VAL      C 1900   3.421   3.395   7.362
  120VAL      O 1901   3.375   3.386   7.478
  121VAL      N 1902   3.512   3.488   7.332
  121VAL     HN 1903   3.564   3.483   7.247
  121VAL     CA 1904   3.552   3.594   7.418
  121VAL     HA 1905   3.581   3.545   7.510
  121VAL     CB 1906   3.669   3.681   7.374
  121VAL     HB 1907   3.653   3.689   7.265
  121VAL    CG1 1908   3.684   3.812   7.458
  121VAL   HG11 1909   3.598   3.880   7.442
  121VAL   HG12 1910   3.774   3.871   7.431
  121VAL   HG13 1911   3.683   3.788   7.567
  121VAL    CG2 1912   3.794   3.589   7.384
  121VAL   HG21 1913   3.767   3.486   7.352
  121VAL   HG22 1914   3.844   3.579   7.483
  121VAL   HG23 1915   3.870   3.622   7.310
  121VAL      C 1916   3.438   3.681   7.456
  121VAL      O 1917   3.409   3.693   7.576
  122ALA      N 1918   3.359   3.733   7.365
  122ALA     HN 1919   3.373   3.714   7.268
  122ALA     CA 1920   3.240   3.812   7.404
  122ALA     HA 1921   3.266   3.900   7.460
  122ALA     CB 1922   3.180   3.867   7.269
  122ALA    HB1 1923   3.140   3.792   7.197
  122ALA    HB2 1924   3.253   3.928   7.211
  122ALA    HB3 1925   3.093   3.930   7.297
  122ALA      C 1926   3.133   3.738   7.482
  122ALA      O 1927   3.062   3.786   7.571
  123VAL      N 1928   3.115   3.603   7.447
  123VAL     HN 1929   3.154   3.559   7.366
  123VAL     CA 1930   3.042   3.525   7.539
  123VAL     HA 1931   2.950   3.580   7.551
  123VAL     CB 1932   3.003   3.392   7.476
  123VAL     HB 1933   3.083   3.342   7.418
  123VAL    CG1 1934   2.943   3.294   7.573
  123VAL   HG11 1935   2.911   3.203   7.518
  123VAL   HG12 1936   2.858   3.335   7.633
  123VAL   HG13 1937   3.013   3.251   7.648
  123VAL    CG2 1938   2.894   3.425   7.368
  123VAL   HG21 1939   2.805   3.467   7.421
  123VAL   HG22 1940   2.862   3.343   7.301
  123VAL   HG23 1941   2.921   3.502   7.293
  123VAL      C 1942   3.093   3.504   7.691
  123VAL      O 1943   3.019   3.511   7.788
  124ASP      N 1944   3.222   3.484   7.720
  124ASP     HN 1945   3.287   3.483   7.644
  124ASP     CA 1946   3.283   3.469   7.854
  124ASP     HA 1947   3.223   3.395   7.904
  124ASP     CB 1948   3.434   3.435   7.828
  124ASP    HB1 1949   3.459   3.501   7.742
  124ASP    HB2 1950   3.436   3.327   7.801
  124ASP     CG 1951   3.531   3.450   7.949
  124ASP    OD1 1952   3.498   3.416   8.067
  124ASP    OD2 1953   3.654   3.462   7.921
  124ASP      C 1954   3.265   3.599   7.933
  124ASP      O 1955   3.205   3.597   8.044
  125ARG      N 1956   3.291   3.719   7.872
  125ARG     HN 1957   3.320   3.722   7.776
  125ARG     CA 1958   3.269   3.849   7.936
  125ARG     HA 1959   3.326   3.849   8.028
  125ARG     CB 1960   3.308   3.967   7.844
  125ARG    HB1 1961   3.285   4.054   7.909
  125ARG    HB2 1962   3.244   3.960   7.754
  125ARG     CG 1963   3.459   3.977   7.823
  125ARG    HG1 1964   3.494   3.880   7.782
  125ARG    HG2 1965   3.513   3.984   7.919
  125ARG     CD 1966   3.498   4.092   7.721
  125ARG    HD1 1967   3.470   4.191   7.764
  125ARG    HD2 1968   3.452   4.083   7.620
  125ARG     NE 1969   3.646   4.083   7.709
  125ARG     HE 1970   3.692   4.008   7.756
  125ARG     CZ 1971   3.730   4.156   7.625
  125ARG    NH1 1972   3.678   4.233   7.539
  125ARG   HH11 1973   3.578   4.240   7.528
  125ARG   HH12 1974   3.736   4.266   7.465
  125ARG    NH2 1975   3.855   4.126   7.623
  125ARG   HH21 1976   3.899   4.059   7.682
  125ARG   HH22 1977   3.923   4.182   7.575
  125ARG      C 1978   3.119   3.861   7.984
  125ARG      O 1979   3.089   3.896   8.099
  126TYR      N 1980   3.026   3.823   7.892
  126TYR     HN 1981   3.042   3.793   7.798
  126TYR     CA 1982   2.882   3.824   7.925
  126TYR     HA 1983   2.862   3.926   7.955
  126TYR     CB 1984   2.796   3.778   7.801
  126TYR    HB1 1985   2.843   3.694   7.745
  126TYR    HB2 1986   2.788   3.863   7.731
  126TYR     CG 1987   2.646   3.744   7.836
  126TYR    CD1 1988   2.554   3.844   7.870
  126TYR    HD1 1989   2.590   3.945   7.880
  126TYR    CE1 1990   2.422   3.817   7.889
  126TYR    HE1 1991   2.346   3.892   7.904
  126TYR     CZ 1992   2.380   3.681   7.895
  126TYR     OH 1993   2.247   3.650   7.907
  126TYR     HH 1994   2.237   3.559   7.879
  126TYR    CD2 1995   2.606   3.614   7.839
  126TYR    HD2 1996   2.682   3.540   7.823
  126TYR    CE2 1997   2.471   3.579   7.876
  126TYR    HE2 1998   2.444   3.474   7.878
  126TYR      C 1999   2.852   3.742   8.052
  126TYR      O 2000   2.783   3.788   8.145
  127PHE      N 2001   2.916   3.626   8.058
  127PHE     HN 2002   2.973   3.585   7.987
  127PHE     CA 2003   2.890   3.543   8.173
  127PHE     HA 2004   2.783   3.550   8.186
  127PHE     CB 2005   2.940   3.397   8.147
  127PHE    HB1 2006   2.985   3.359   8.241
  127PHE    HB2 2007   3.026   3.398   8.076
  127PHE     CG 2008   2.813   3.322   8.095
  127PHE    CD1 2009   2.735   3.257   8.184
  127PHE    HD1 2010   2.771   3.256   8.286
  127PHE    CE1 2011   2.620   3.185   8.151
  127PHE    HE1 2012   2.557   3.134   8.223
  127PHE     CZ 2013   2.584   3.176   8.019
  127PHE     HZ 2014   2.494   3.121   7.996
  127PHE    CD2 2015   2.782   3.306   7.955
  127PHE    HD2 2016   2.847   3.344   7.878
  127PHE    CE2 2017   2.663   3.239   7.921
  127PHE    HE2 2018   2.628   3.240   7.819
  127PHE      C 2019   2.948   3.595   8.299
  127PHE      O 2020   2.887   3.593   8.407
  128ARG      N 2021   3.074   3.650   8.290
  128ARG     HN 2022   3.118   3.646   8.200
  128ARG     CA 2023   3.159   3.702   8.396
  128ARG     HA 2024   3.177   3.623   8.467
  128ARG     CB 2025   3.299   3.763   8.345
  128ARG    HB1 2026   3.344   3.826   8.425
  128ARG    HB2 2027   3.277   3.835   8.263
  128ARG     CG 2028   3.395   3.666   8.289
  128ARG    HG1 2029   3.475   3.707   8.224
  128ARG    HG2 2030   3.357   3.591   8.217
  128ARG     CD 2031   3.469   3.587   8.400
  128ARG    HD1 2032   3.403   3.542   8.477
  128ARG    HD2 2033   3.533   3.659   8.456
  128ARG     NE 2034   3.544   3.478   8.330
  128ARG     HE 2035   3.550   3.472   8.231
  128ARG     CZ 2036   3.613   3.385   8.392
  128ARG    NH1 2037   3.648   3.375   8.521
  128ARG   HH11 2038   3.593   3.430   8.585
  128ARG   HH12 2039   3.714   3.312   8.560
  128ARG    NH2 2040   3.670   3.284   8.322
  128ARG   HH21 2041   3.673   3.292   8.222
  128ARG   HH22 2042   3.713   3.206   8.367
  128ARG      C 2043   3.086   3.817   8.475
  128ARG      O 2044   3.084   3.826   8.597
  129VAL      N 2045   3.018   3.901   8.395
  129VAL     HN 2046   3.028   3.885   8.297
  129VAL     CA 2047   2.945   4.017   8.447
  129VAL     HA 2048   2.985   4.038   8.545
  129VAL     CB 2049   2.955   4.128   8.350
  129VAL     HB 2050   2.911   4.101   8.252
  129VAL    CG1 2051   2.880   4.259   8.393
  129VAL   HG11 2052   2.772   4.248   8.373
  129VAL   HG12 2053   2.911   4.349   8.336
  129VAL   HG13 2054   2.894   4.272   8.502
  129VAL    CG2 2055   3.105   4.167   8.327
  129VAL   HG21 2056   3.116   4.264   8.275
  129VAL   HG22 2057   3.160   4.092   8.267
  129VAL   HG23 2058   3.148   4.176   8.429
  129VAL      C 2059   2.792   3.997   8.475
  129VAL      O 2060   2.745   4.037   8.583
  130VAL      N 2061   2.719   3.939   8.376
  130VAL     HN 2062   2.767   3.911   8.294
  130VAL     CA 2063   2.574   3.926   8.383
  130VAL     HA 2064   2.535   4.004   8.448
  130VAL     CB 2065   2.505   3.960   8.255
  130VAL     HB 2066   2.530   3.880   8.182
  130VAL    CG1 2067   2.349   3.966   8.254
  130VAL   HG11 2068   2.315   4.018   8.346
  130VAL   HG12 2069   2.300   3.866   8.249
  130VAL   HG13 2070   2.310   4.013   8.161
  130VAL    CG2 2071   2.571   4.088   8.208
  130VAL   HG21 2072   2.511   4.123   8.120
  130VAL   HG22 2073   2.681   4.081   8.192
  130VAL   HG23 2074   2.553   4.164   8.287
  130VAL      C 2075   2.530   3.796   8.447
  130VAL      O 2076   2.406   3.773   8.468
  131HSD      N 2077   2.623   3.707   8.486
  131HSD     HN 2078   2.719   3.733   8.470
  131HSD     CA 2079   2.585   3.580   8.549
  131HSD     HA 2080   2.495   3.593   8.608
  131HSD     CB 2081   2.555   3.476   8.441
  131HSD    HB1 2082   2.562   3.371   8.477
  131HSD    HB2 2083   2.636   3.474   8.365
  131HSD    ND1 2084   2.300   3.427   8.421
  131HSD    HD1 2085   2.304   3.372   8.504
  131HSD     CG 2086   2.415   3.496   8.373
  131HSD    CE1 2087   2.207   3.449   8.325
  131HSD    HE1 2088   2.105   3.414   8.346
  131HSD    NE2 2089   2.253   3.522   8.225
  131HSD    CD2 2090   2.382   3.555   8.258
  131HSD    HD2 2091   2.444   3.600   8.181
  131HSD      C 2092   2.705   3.537   8.631
  131HSD      O 2093   2.769   3.431   8.610
  132PRO      N 2094   2.747   3.628   8.723
  132PRO     CD 2095   2.655   3.719   8.796
  132PRO    HD1 2096   2.561   3.662   8.814
  132PRO    HD2 2097   2.638   3.808   8.731
  132PRO     CA 2098   2.873   3.618   8.797
  132PRO     HA 2099   2.948   3.632   8.720
  132PRO     CB 2100   2.879   3.738   8.892
  132PRO    HB1 2101   2.925   3.825   8.841
  132PRO    HB2 2102   2.931   3.721   8.989
  132PRO     CG 2103   2.726   3.757   8.922
  132PRO    HG1 2104   2.690   3.692   9.004
  132PRO    HG2 2105   2.699   3.859   8.954
  132PRO      C 2106   2.899   3.482   8.868
  132PRO      O 2107   3.015   3.448   8.885
  133HSD      N 2108   2.794   3.418   8.926
  133HSD     HN 2109   2.706   3.465   8.932
  133HSD     CA 2110   2.802   3.292   9.004
  133HSD     HA 2111   2.904   3.278   9.034
  133HSD     CB 2112   2.730   3.300   9.143
  133HSD    HB1 2113   2.766   3.236   9.227
  133HSD    HB2 2114   2.622   3.279   9.131
  133HSD    ND1 2115   2.616   3.506   9.234
  133HSD    HD1 2116   2.521   3.479   9.218
  133HSD     CG 2117   2.731   3.445   9.195
  133HSD    CE1 2118   2.653   3.614   9.312
  133HSD    HE1 2119   2.574   3.664   9.368
  133HSD    NE2 2120   2.783   3.620   9.330
  133HSD    CD2 2121   2.832   3.522   9.248
  133HSD    HD2 2122   2.938   3.521   9.226
  133HSD      C 2123   2.765   3.167   8.925
  133HSD      O 2124   2.768   3.058   8.981
  134HSD      N 2125   2.728   3.166   8.795
  134HSD     HN 2126   2.742   3.252   8.746
  134HSD     CA 2127   2.730   3.049   8.709
  134HSD     HA 2128   2.659   2.975   8.743
  134HSD     CB 2129   2.677   3.085   8.574
  134HSD    HB1 2130   2.707   3.013   8.495
  134HSD    HB2 2131   2.716   3.181   8.535
  134HSD    ND1 2132   2.444   3.058   8.465
  134HSD    HD1 2133   2.478   3.030   8.375
  134HSD     CG 2134   2.522   3.107   8.569
  134HSD    CE1 2135   2.320   3.097   8.494
  134HSD    HE1 2136   2.241   3.087   8.420
  134HSD    NE2 2137   2.310   3.148   8.612
  134HSD    CD2 2138   2.434   3.155   8.662
  134HSD    HD2 2139   2.458   3.184   8.763
  134HSD      C 2140   2.860   2.976   8.693
  134HSD      O 2141   2.968   3.029   8.690
  135ALA      N 2142   2.847   2.841   8.678
  135ALA     HN 2143   2.759   2.796   8.670
  135ALA     CA 2144   2.962   2.752   8.677
  135ALA     HA 2145   3.017   2.776   8.767
  135ALA     CB 2146   2.912   2.605   8.685
  135ALA    HB1 2147   2.979   2.524   8.719
  135ALA    HB2 2148   2.867   2.578   8.587
  135ALA    HB3 2149   2.826   2.603   8.755
  135ALA      C 2150   3.057   2.767   8.559
  135ALA      O 2151   3.173   2.718   8.567
  136LEU      N 2152   3.010   2.832   8.450
  136LEU     HN 2153   2.917   2.864   8.436
  136LEU     CA 2154   3.093   2.842   8.329
  136LEU     HA 2155   3.138   2.746   8.311
  136LEU     CB 2156   3.010   2.892   8.203
  136LEU    HB1 2157   2.970   2.992   8.228
  136LEU    HB2 2158   2.931   2.814   8.198
  136LEU     CG 2159   3.070   2.902   8.066
  136LEU     HG 2160   3.163   2.962   8.062
  136LEU    CD1 2161   3.109   2.758   8.005
  136LEU   HD11 2162   3.165   2.698   8.080
  136LEU   HD12 2163   3.181   2.770   7.921
  136LEU   HD13 2164   3.019   2.698   7.979
  136LEU    CD2 2165   2.963   2.960   7.973
  136LEU   HD21 2166   2.995   2.955   7.867
  136LEU   HD22 2167   2.962   3.069   7.998
  136LEU   HD23 2168   2.859   2.922   7.984
  136LEU      C 2169   3.214   2.945   8.348
  136LEU      O 2170   3.311   2.941   8.287
  137ASN      N 2171   3.203   3.032   8.453
  137ASN     HN 2172   3.117   3.052   8.498
  137ASN     CA 2173   3.318   3.125   8.485
  137ASN     HA 2174   3.373   3.164   8.401
  137ASN     CB 2175   3.275   3.243   8.575
  137ASN    HB1 2176   3.370   3.295   8.602
  137ASN    HB2 2177   3.221   3.213   8.667
  137ASN     CG 2178   3.185   3.341   8.497
  137ASN    OD1 2179   3.205   3.365   8.382
  137ASN    ND2 2180   3.070   3.379   8.557
  137ASN   HD21 2181   3.009   3.433   8.500
  137ASN   HD22 2182   3.035   3.342   8.642
  137ASN      C 2183   3.426   3.044   8.556
  137ASN      O 2184   3.540   3.081   8.572
  138LYS      N 2185   3.397   2.918   8.600
  138LYS     HN 2186   3.309   2.877   8.580
  138LYS     CA 2187   3.490   2.832   8.673
  138LYS     HA 2188   3.571   2.892   8.712
  138LYS     CB 2189   3.410   2.769   8.796
  138LYS    HB1 2190   3.487   2.706   8.844
  138LYS    HB2 2191   3.332   2.699   8.759
  138LYS     CG 2192   3.366   2.863   8.908
  138LYS    HG1 2193   3.344   2.799   8.996
  138LYS    HG2 2194   3.272   2.918   8.887
  138LYS     CD 2195   3.473   2.970   8.936
  138LYS    HD1 2196   3.479   3.045   8.854
  138LYS    HD2 2197   3.575   2.925   8.933
  138LYS     CE 2198   3.454   3.045   9.069
  138LYS    HE1 2199   3.356   3.096   9.057
  138LYS    HE2 2200   3.534   3.121   9.077
  138LYS     NZ 2201   3.451   2.953   9.177
  138LYS    HZ1 2202   3.474   2.993   9.270
  138LYS    HZ2 2203   3.511   2.871   9.154
  138LYS    HZ3 2204   3.354   2.914   9.184
  138LYS      C 2205   3.558   2.727   8.585
  138LYS      O 2206   3.616   2.630   8.637
  139ILE      N 2207   3.546   2.730   8.451
  139ILE     HN 2208   3.504   2.810   8.409
  139ILE     CA 2209   3.591   2.620   8.364
  139ILE     HA 2210   3.559   2.533   8.419
  139ILE     CB 2211   3.526   2.615   8.227
  139ILE     HB 2212   3.567   2.525   8.177
  139ILE    CG2 2213   3.378   2.592   8.246
  139ILE   HG21 2214   3.360   2.535   8.340
  139ILE   HG22 2215   3.325   2.552   8.157
  139ILE   HG23 2216   3.340   2.691   8.279
  139ILE    CG1 2217   3.555   2.742   8.147
  139ILE   HG11 2218   3.666   2.757   8.150
  139ILE   HG12 2219   3.513   2.829   8.202
  139ILE     CD 2220   3.503   2.742   8.007
  139ILE    HD1 2221   3.393   2.756   8.004
  139ILE    HD2 2222   3.528   2.650   7.950
  139ILE    HD3 2223   3.556   2.824   7.954
  139ILE      C 2224   3.738   2.607   8.354
  139ILE      O 2225   3.811   2.710   8.353
  140SER      N 2226   3.786   2.482   8.355
  140SER     HN 2227   3.719   2.408   8.360
  140SER     CA 2228   3.929   2.448   8.363
  140SER     HA 2229   3.975   2.496   8.448
  140SER     CB 2230   3.965   2.299   8.393
  140SER    HB1 2231   3.930   2.281   8.497
  140SER    HB2 2232   4.075   2.284   8.389
  140SER     OG 2233   3.899   2.213   8.304
  140SER    HG1 2234   3.806   2.221   8.330
  140SER      C 2235   4.006   2.489   8.236
  140SER      O 2236   3.948   2.498   8.127
  141ASN      N 2237   4.138   2.506   8.240
  141ASN     HN 2238   4.202   2.522   8.316
  141ASN     CA 2239   4.213   2.538   8.113
  141ASN     HA 2240   4.156   2.619   8.071
  141ASN     CB 2241   4.358   2.577   8.142
  141ASN    HB1 2242   4.392   2.600   8.038
  141ASN    HB2 2243   4.425   2.501   8.186
  141ASN     CG 2244   4.360   2.707   8.224
  141ASN    OD1 2245   4.259   2.778   8.237
  141ASN    ND2 2246   4.478   2.750   8.271
  141ASN   HD21 2247   4.473   2.824   8.338
  141ASN   HD22 2248   4.558   2.699   8.239
  141ASN      C 2249   4.204   2.420   8.012
  141ASN      O 2250   4.200   2.432   7.891
  142ARG      N 2251   4.191   2.300   8.065
  142ARG     HN 2252   4.211   2.280   8.161
  142ARG     CA 2253   4.168   2.180   7.993
  142ARG     HA 2254   4.247   2.169   7.919
  142ARG     CB 2255   4.157   2.067   8.102
  142ARG    HB1 2256   4.062   2.085   8.156
  142ARG    HB2 2257   4.248   2.078   8.164
  142ARG     CG 2258   4.148   1.918   8.053
  142ARG    HG1 2259   4.245   1.898   8.002
  142ARG    HG2 2260   4.070   1.904   7.976
  142ARG     CD 2261   4.133   1.816   8.170
  142ARG    HD1 2262   4.036   1.834   8.221
  142ARG    HD2 2263   4.203   1.848   8.251
  142ARG     NE 2264   4.162   1.683   8.117
  142ARG     HE 2265   4.254   1.645   8.125
  142ARG     CZ 2266   4.075   1.599   8.064
  142ARG    NH1 2267   3.947   1.630   8.036
  142ARG   HH11 2268   3.901   1.718   8.045
  142ARG   HH12 2269   3.899   1.558   7.986
  142ARG    NH2 2270   4.116   1.481   8.011
  142ARG   HH21 2271   4.211   1.451   8.016
  142ARG   HH22 2272   4.063   1.439   7.938
  142ARG      C 2273   4.037   2.179   7.919
  142ARG      O 2274   4.026   2.147   7.800
  143THR      N 2275   3.927   2.219   7.982
  143THR     HN 2276   3.932   2.220   8.081
  143THR     CA 2277   3.796   2.239   7.919
  143THR     HA 2278   3.767   2.151   7.864
  143THR     CB 2279   3.688   2.249   8.024
  143THR     HB 2280   3.703   2.337   8.091
  143THR    OG1 2281   3.688   2.125   8.097
  143THR    HG1 2282   3.625   2.142   8.168
  143THR    CG2 2283   3.556   2.266   7.958
  143THR   HG21 2284   3.545   2.186   7.881
  143THR   HG22 2285   3.541   2.367   7.915
  143THR   HG23 2286   3.480   2.249   8.037
  143THR      C 2287   3.791   2.352   7.814
  143THR      O 2288   3.739   2.338   7.704
  144ALA      N 2289   3.858   2.470   7.843
  144ALA     HN 2290   3.907   2.481   7.929
  144ALA     CA 2291   3.880   2.571   7.744
  144ALA     HA 2292   3.787   2.609   7.706
  144ALA     CB 2293   3.964   2.680   7.813
  144ALA    HB1 2294   3.903   2.720   7.897
  144ALA    HB2 2295   3.991   2.761   7.741
  144ALA    HB3 2296   4.053   2.636   7.863
  144ALA      C 2297   3.961   2.530   7.626
  144ALA      O 2298   3.918   2.552   7.509
  145ALA      N 2299   4.077   2.461   7.633
  145ALA     HN 2300   4.121   2.455   7.722
  145ALA     CA 2301   4.152   2.406   7.520
  145ALA     HA 2302   4.179   2.489   7.457
  145ALA     CB 2303   4.276   2.344   7.589
  145ALA    HB1 2304   4.229   2.275   7.662
  145ALA    HB2 2305   4.341   2.406   7.654
  145ALA    HB3 2306   4.337   2.279   7.523
  145ALA      C 2307   4.073   2.303   7.449
  145ALA      O 2308   4.065   2.302   7.326
  146ILE      N 2309   3.993   2.218   7.526
  146ILE     HN 2310   4.009   2.205   7.624
  146ILE     CA 2311   3.906   2.115   7.471
  146ILE     HA 2312   3.971   2.059   7.406
  146ILE     CB 2313   3.848   2.022   7.579
  146ILE     HB 2314   3.833   2.078   7.674
  146ILE    CG2 2315   3.708   1.970   7.543
  146ILE   HG21 2316   3.640   2.057   7.535
  146ILE   HG22 2317   3.674   1.900   7.623
  146ILE   HG23 2318   3.700   1.915   7.447
  146ILE    CG1 2319   3.950   1.908   7.597
  146ILE   HG11 2320   4.049   1.951   7.623
  146ILE   HG12 2321   3.967   1.847   7.506
  146ILE     CD 2322   3.916   1.810   7.706
  146ILE    HD1 2323   3.893   1.881   7.789
  146ILE    HD2 2324   3.996   1.739   7.735
  146ILE    HD3 2325   3.829   1.744   7.687
  146ILE      C 2326   3.798   2.178   7.381
  146ILE      O 2327   3.773   2.131   7.271
  147ILE      N 2328   3.742   2.288   7.426
  147ILE     HN 2329   3.774   2.320   7.514
  147ILE     CA 2330   3.648   2.381   7.354
  147ILE     HA 2331   3.573   2.312   7.316
  147ILE     CB 2332   3.574   2.492   7.441
  147ILE     HB 2333   3.657   2.526   7.507
  147ILE    CG2 2334   3.518   2.608   7.352
  147ILE   HG21 2335   3.467   2.567   7.262
  147ILE   HG22 2336   3.601   2.673   7.318
  147ILE   HG23 2337   3.449   2.679   7.403
  147ILE    CG1 2338   3.471   2.427   7.531
  147ILE   HG11 2339   3.508   2.331   7.572
  147ILE   HG12 2340   3.384   2.401   7.467
  147ILE     CD 2341   3.430   2.510   7.648
  147ILE    HD1 2342   3.357   2.449   7.705
  147ILE    HD2 2343   3.368   2.599   7.622
  147ILE    HD3 2344   3.517   2.533   7.713
  147ILE      C 2345   3.716   2.437   7.227
  147ILE      O 2346   3.665   2.421   7.114
  148SER      N 2347   3.838   2.490   7.242
  148SER     HN 2348   3.866   2.502   7.337
  148SER     CA 2349   3.926   2.530   7.131
  148SER     HA 2350   3.867   2.603   7.078
  148SER     CB 2351   4.055   2.607   7.181
  148SER    HB1 2352   4.123   2.633   7.098
  148SER    HB2 2353   4.115   2.537   7.243
  148SER     OG 2354   4.027   2.722   7.259
  148SER    HG1 2355   3.970   2.705   7.335
  148SER      C 2356   3.957   2.430   7.022
  148SER      O 2357   3.960   2.462   6.905
  149CYS      N 2358   3.984   2.305   7.063
  149CYS     HN 2359   4.001   2.287   7.160
  149CYS     CA 2360   4.001   2.191   6.970
  149CYS     HA 2361   4.082   2.221   6.905
  149CYS     CB 2362   4.030   2.057   7.046
  149CYS    HB1 2363   4.047   1.983   6.965
  149CYS    HB2 2364   3.945   2.030   7.113
  149CYS     SG 2365   4.186   2.072   7.138
  149CYS    HG1 2366   4.141   2.180   7.201
  149CYS      C 2367   3.879   2.154   6.883
  149CYS      O 2368   3.887   2.134   6.762
  150LEU      N 2369   3.764   2.151   6.938
  150LEU     HN 2370   3.761   2.165   7.037
  150LEU     CA 2371   3.631   2.139   6.876
  150LEU     HA 2372   3.631   2.051   6.813
  150LEU     CB 2373   3.516   2.126   6.985
  150LEU    HB1 2374   3.529   2.213   7.052
  150LEU    HB2 2375   3.529   2.039   7.053
  150LEU     CG 2376   3.377   2.130   6.935
  150LEU     HG 2377   3.362   2.219   6.871
  150LEU    CD1 2378   3.326   1.994   6.863
  150LEU   HD11 2379   3.352   2.008   6.756
  150LEU   HD12 2380   3.215   1.992   6.864
  150LEU   HD13 2381   3.368   1.902   6.909
  150LEU    CD2 2382   3.291   2.151   7.056
  150LEU   HD21 2383   3.183   2.162   7.033
  150LEU   HD22 2384   3.319   2.251   7.096
  150LEU   HD23 2385   3.316   2.072   7.131
  150LEU      C 2386   3.612   2.256   6.786
  150LEU      O 2387   3.583   2.245   6.667
  151LEU      N 2388   3.630   2.376   6.830
  151LEU     HN 2389   3.635   2.387   6.929
  151LEU     CA 2390   3.620   2.498   6.752
  151LEU     HA 2391   3.526   2.510   6.701
  151LEU     CB 2392   3.609   2.621   6.856
  151LEU    HB1 2393   3.616   2.710   6.789
  151LEU    HB2 2394   3.698   2.632   6.922
  151LEU     CG 2395   3.483   2.637   6.938
  151LEU     HG 2396   3.472   2.538   6.986
  151LEU    CD1 2397   3.491   2.754   7.035
  151LEU   HD11 2398   3.589   2.749   7.087
  151LEU   HD12 2399   3.400   2.772   7.097
  151LEU   HD13 2400   3.507   2.846   6.975
  151LEU    CD2 2401   3.357   2.670   6.849
  151LEU   HD21 2402   3.310   2.763   6.887
  151LEU   HD22 2403   3.299   2.576   6.852
  151LEU   HD23 2404   3.388   2.680   6.743
  151LEU      C 2405   3.725   2.511   6.636
  151LEU      O 2406   3.694   2.563   6.530
  152TRP      N 2407   3.853   2.460   6.651
  152TRP     HN 2408   3.888   2.449   6.744
  152TRP     CA 2409   3.938   2.443   6.535
  152TRP     HA 2410   3.945   2.536   6.482
  152TRP     CB 2411   4.083   2.419   6.581
  152TRP    HB1 2412   4.147   2.372   6.502
  152TRP    HB2 2413   4.077   2.344   6.662
  152TRP     CG 2414   4.161   2.538   6.614
  152TRP    CD1 2415   4.209   2.575   6.735
  152TRP    HD1 2416   4.222   2.508   6.818
  152TRP    NE1 2417   4.262   2.702   6.720
  152TRP    HE1 2418   4.290   2.759   6.795
  152TRP    CE2 2419   4.251   2.741   6.594
  152TRP    CD2 2420   4.183   2.640   6.522
  152TRP    CE3 2421   4.157   2.651   6.388
  152TRP    HE3 2422   4.107   2.573   6.333
  152TRP    CZ3 2423   4.182   2.778   6.332
  152TRP    HZ3 2424   4.158   2.783   6.226
  152TRP    CZ2 2425   4.271   2.868   6.540
  152TRP    HZ2 2426   4.319   2.949   6.593
  152TRP    CH2 2427   4.235   2.889   6.404
  152TRP    HH2 2428   4.269   2.979   6.356
  152TRP      C 2429   3.886   2.348   6.440
  152TRP      O 2430   3.887   2.364   6.325
  153GLY      N 2431   3.827   2.231   6.487
  153GLY     HN 2432   3.831   2.218   6.586
  153GLY     CA 2433   3.764   2.133   6.392
  153GLY    HA1 2434   3.730   2.044   6.442
  153GLY    HA2 2435   3.834   2.121   6.311
  153GLY      C 2436   3.643   2.188   6.321
  153GLY      O 2437   3.619   2.169   6.207
  154ILE      N 2438   3.563   2.264   6.395
  154ILE     HN 2439   3.582   2.275   6.492
  154ILE     CA 2440   3.453   2.347   6.337
  154ILE     HA 2441   3.382   2.284   6.286
  154ILE     CB 2442   3.351   2.395   6.443
  154ILE     HB 2443   3.404   2.452   6.523
  154ILE    CG2 2444   3.254   2.498   6.380
  154ILE   HG21 2445   3.300   2.591   6.341
  154ILE   HG22 2446   3.171   2.524   6.450
  154ILE   HG23 2447   3.200   2.453   6.294
  154ILE    CG1 2448   3.279   2.278   6.514
  154ILE   HG11 2449   3.357   2.204   6.543
  154ILE   HG12 2450   3.221   2.223   6.438
  154ILE     CD 2451   3.184   2.320   6.633
  154ILE    HD1 2452   3.101   2.376   6.585
  154ILE    HD2 2453   3.246   2.389   6.695
  154ILE    HD3 2454   3.138   2.231   6.680
  154ILE      C 2455   3.496   2.453   6.236
  154ILE      O 2456   3.443   2.455   6.122
  155THR      N 2457   3.596   2.530   6.274
  155THR     HN 2458   3.631   2.523   6.367
  155THR     CA 2459   3.657   2.630   6.188
  155THR     HA 2460   3.586   2.707   6.163
  155THR     CB 2461   3.780   2.699   6.255
  155THR     HB 2462   3.863   2.634   6.292
  155THR    OG1 2463   3.742   2.783   6.366
  155THR    HG1 2464   3.745   2.724   6.442
  155THR    CG2 2465   3.851   2.788   6.159
  155THR   HG21 2466   3.924   2.743   6.089
  155THR   HG22 2467   3.912   2.862   6.216
  155THR   HG23 2468   3.772   2.846   6.108
  155THR      C 2469   3.698   2.579   6.049
  155THR      O 2470   3.656   2.632   5.946
  156ILE      N 2471   3.787   2.468   6.046
  156ILE     HN 2472   3.819   2.426   6.131
  156ILE     CA 2473   3.835   2.398   5.930
  156ILE     HA 2474   3.876   2.468   5.859
  156ILE     CB 2475   3.946   2.296   5.957
  156ILE     HB 2476   3.908   2.222   6.031
  156ILE    CG2 2477   3.996   2.227   5.833
  156ILE   HG21 2478   4.099   2.187   5.843
  156ILE   HG22 2479   3.993   2.309   5.758
  156ILE   HG23 2480   3.936   2.139   5.803
  156ILE    CG1 2481   4.068   2.371   6.024
  156ILE   HG11 2482   4.046   2.465   6.077
  156ILE   HG12 2483   4.134   2.402   5.940
  156ILE     CD 2484   4.146   2.275   6.117
  156ILE    HD1 2485   4.217   2.331   6.180
  156ILE    HD2 2486   4.202   2.205   6.051
  156ILE    HD3 2487   4.078   2.227   6.191
  156ILE      C 2488   3.730   2.324   5.854
  156ILE      O 2489   3.717   2.329   5.730
  157GLY      N 2490   3.633   2.263   5.924
  157GLY     HN 2491   3.635   2.252   6.023
  157GLY     CA 2492   3.533   2.182   5.859
  157GLY    HA1 2493   3.471   2.125   5.926
  157GLY    HA2 2494   3.587   2.111   5.798
  157GLY      C 2495   3.452   2.263   5.766
  157GLY      O 2496   3.417   2.223   5.658
  158LEU      N 2497   3.425   2.387   5.815
  158LEU     HN 2498   3.461   2.415   5.903
  158LEU     CA 2499   3.344   2.490   5.744
  158LEU     HA 2500   3.250   2.445   5.713
  158LEU     CB 2501   3.305   2.606   5.832
  158LEU    HB1 2502   3.256   2.685   5.771
  158LEU    HB2 2503   3.392   2.649   5.886
  158LEU     CG 2504   3.203   2.561   5.942
  158LEU     HG 2505   3.225   2.465   5.994
  158LEU    CD1 2506   3.196   2.662   6.049
  158LEU   HD11 2507   3.182   2.761   6.000
  158LEU   HD12 2508   3.299   2.674   6.090
  158LEU   HD13 2509   3.121   2.643   6.129
  158LEU    CD2 2510   3.067   2.546   5.882
  158LEU   HD21 2511   3.049   2.473   5.800
  158LEU   HD22 2512   3.040   2.644   5.839
  158LEU   HD23 2513   3.001   2.513   5.965
  158LEU      C 2514   3.424   2.539   5.622
  158LEU      O 2515   3.366   2.598   5.531
  159THR      N 2516   3.560   2.529   5.619
  159THR     HN 2517   3.602   2.488   5.699
  159THR     CA 2518   3.639   2.606   5.525
  159THR     HA 2519   3.575   2.647   5.448
  159THR     CB 2520   3.719   2.725   5.584
  159THR     HB 2521   3.795   2.761   5.511
  159THR    OG1 2522   3.785   2.681   5.699
  159THR    HG1 2523   3.733   2.713   5.772
  159THR    CG2 2524   3.621   2.843   5.624
  159THR   HG21 2525   3.549   2.827   5.707
  159THR   HG22 2526   3.564   2.865   5.532
  159THR   HG23 2527   3.679   2.936   5.645
  159THR      C 2528   3.734   2.512   5.432
  159THR      O 2529   3.783   2.558   5.332
  160VAL      N 2530   3.742   2.383   5.471
  160VAL     HN 2531   3.716   2.366   5.566
  160VAL     CA 2532   3.816   2.280   5.399
  160VAL     HA 2533   3.918   2.314   5.411
  160VAL     CB 2534   3.817   2.148   5.474
  160VAL     HB 2535   3.861   2.165   5.574
  160VAL    CG1 2536   3.683   2.084   5.485
  160VAL   HG11 2537   3.652   2.060   5.381
  160VAL   HG12 2538   3.604   2.145   5.533
  160VAL   HG13 2539   3.687   1.988   5.541
  160VAL    CG2 2540   3.905   2.045   5.402
  160VAL   HG21 2541   3.844   2.013   5.315
  160VAL   HG22 2542   3.937   1.956   5.461
  160VAL   HG23 2543   4.002   2.092   5.375
  160VAL      C 2544   3.785   2.272   5.250
  160VAL      O 2545   3.875   2.239   5.175
  161HSD      N 2546   3.660   2.298   5.201
  161HSD     HN 2547   3.591   2.299   5.272
  161HSD     CA 2548   3.619   2.292   5.056
  161HSD     HA 2549   3.641   2.191   5.025
  161HSD     CB 2550   3.465   2.320   5.028
  161HSD    HB1 2551   3.411   2.250   5.095
  161HSD    HB2 2552   3.436   2.295   4.923
  161HSD    ND1 2553   3.442   2.539   5.149
  161HSD    HD1 2554   3.454   2.509   5.243
  161HSD     CG 2555   3.421   2.458   5.037
  161HSD    CE1 2556   3.389   2.656   5.119
  161HSD    HE1 2557   3.403   2.747   5.178
  161HSD    NE2 2558   3.333   2.656   5.000
  161HSD    CD2 2559   3.359   2.535   4.946
  161HSD    HD2 2560   3.307   2.504   4.856
  161HSD      C 2561   3.703   2.383   4.970
  161HSD      O 2562   3.734   2.342   4.857
  162LEU      N 2563   3.744   2.505   5.016
  162LEU     HN 2564   3.703   2.558   5.090
  162LEU     CA 2565   3.832   2.592   4.939
  162LEU     HA 2566   3.789   2.606   4.841
  162LEU     CB 2567   3.855   2.720   5.021
  162LEU    HB1 2568   3.918   2.785   4.957
  162LEU    HB2 2569   3.914   2.698   5.113
  162LEU     CG 2570   3.733   2.803   5.065
  162LEU     HG 2571   3.676   2.747   5.141
  162LEU    CD1 2572   3.789   2.930   5.131
  162LEU   HD11 2573   3.851   2.908   5.220
  162LEU   HD12 2574   3.709   2.996   5.170
  162LEU   HD13 2575   3.840   2.995   5.056
  162LEU    CD2 2576   3.662   2.857   4.940
  162LEU   HD21 2577   3.582   2.928   4.969
  162LEU   HD22 2578   3.621   2.779   4.872
  162LEU   HD23 2579   3.740   2.909   4.880
  162LEU      C 2580   3.968   2.528   4.903
  162LEU      O 2581   4.022   2.560   4.796
  163LEU      N 2582   4.018   2.433   4.992
  163LEU     HN 2583   3.967   2.401   5.071
  163LEU     CA 2584   4.140   2.355   4.964
  163LEU     HA 2585   4.214   2.425   4.927
  163LEU     CB 2586   4.181   2.283   5.095
  163LEU    HB1 2587   4.116   2.197   5.123
  163LEU    HB2 2588   4.169   2.356   5.177
  163LEU     CG 2589   4.318   2.209   5.095
  163LEU     HG 2590   4.325   2.130   5.017
  163LEU    CD1 2591   4.428   2.315   5.069
  163LEU   HD11 2592   4.524   2.281   5.113
  163LEU   HD12 2593   4.404   2.422   5.088
  163LEU   HD13 2594   4.449   2.321   4.961
  163LEU    CD2 2595   4.337   2.135   5.229
  163LEU   HD21 2596   4.257   2.059   5.221
  163LEU   HD22 2597   4.307   2.196   5.317
  163LEU   HD23 2598   4.436   2.085   5.237
  163LEU      C 2599   4.119   2.262   4.852
  163LEU      O 2600   4.211   2.222   4.784
  164LYS      N 2601   3.996   2.223   4.825
  164LYS     HN 2602   3.918   2.251   4.880
  164LYS     CA 2603   3.973   2.113   4.730
  164LYS     HA 2604   4.068   2.075   4.696
  164LYS     CB 2605   3.893   1.999   4.807
  164LYS    HB1 2606   3.785   2.024   4.806
  164LYS    HB2 2607   3.923   2.005   4.913
  164LYS     CG 2608   3.917   1.853   4.752
  164LYS    HG1 2609   3.897   1.799   4.847
  164LYS    HG2 2610   4.027   1.853   4.732
  164LYS     CD 2611   3.833   1.819   4.634
  164LYS    HD1 2612   3.854   1.885   4.547
  164LYS    HD2 2613   3.725   1.840   4.642
  164LYS     CE 2614   3.840   1.666   4.598
  164LYS    HE1 2615   3.823   1.605   4.690
  164LYS    HE2 2616   3.940   1.635   4.561
  164LYS     NZ 2617   3.743   1.621   4.501
  164LYS    HZ1 2618   3.771   1.663   4.410
  164LYS    HZ2 2619   3.651   1.659   4.532
  164LYS    HZ3 2620   3.732   1.519   4.488
  164LYS      C 2621   3.901   2.173   4.606
  164LYS      O 2622   3.840   2.107   4.519
  165LYS      N 2623   3.911   2.306   4.587
  165LYS     HN 2624   3.949   2.362   4.660
  165LYS     CA 2625   3.874   2.368   4.458
  165LYS     HA 2626   3.791   2.319   4.410
  165LYS     CB 2627   3.830   2.512   4.494
  165LYS    HB1 2628   3.823   2.575   4.403
  165LYS    HB2 2629   3.902   2.565   4.561
  165LYS     CG 2630   3.688   2.534   4.566
  165LYS    HG1 2631   3.704   2.520   4.675
  165LYS    HG2 2632   3.621   2.452   4.531
  165LYS     CD 2633   3.637   2.671   4.528
  165LYS    HD1 2634   3.642   2.686   4.418
  165LYS    HD2 2635   3.702   2.748   4.574
  165LYS     CE 2636   3.501   2.702   4.602
  165LYS    HE1 2637   3.507   2.813   4.609
  165LYS    HE2 2638   3.497   2.670   4.708
  165LYS     NZ 2639   3.378   2.671   4.534
  165LYS    HZ1 2640   3.293   2.710   4.580
  165LYS    HZ2 2641   3.361   2.570   4.518
  165LYS    HZ3 2642   3.377   2.716   4.440
  165LYS      C 2643   3.981   2.369   4.361
  165LYS      O 2644   4.091   2.314   4.382
  166LYS      N 2645   3.956   2.430   4.240
  166LYS     HN 2646   3.873   2.483   4.225
  166LYS     CA 2647   4.041   2.411   4.126
  166LYS     HA 2648   4.117   2.337   4.144
  166LYS     CB 2649   3.951   2.364   4.008
  166LYS    HB1 2650   4.029   2.364   3.928
  166LYS    HB2 2651   3.869   2.437   3.991
  166LYS     CG 2652   3.906   2.214   4.018
  166LYS    HG1 2653   3.830   2.218   4.099
  166LYS    HG2 2654   3.993   2.153   4.050
  166LYS     CD 2655   3.832   2.147   3.900
  166LYS    HD1 2656   3.811   2.045   3.938
  166LYS    HD2 2657   3.905   2.144   3.816
  166LYS     CE 2658   3.714   2.227   3.848
  166LYS    HE1 2659   3.651   2.171   3.776
  166LYS    HE2 2660   3.735   2.315   3.783
  166LYS     NZ 2661   3.624   2.278   3.955
  166LYS    HZ1 2662   3.549   2.340   3.916
  166LYS    HZ2 2663   3.671   2.324   4.035
  166LYS    HZ3 2664   3.579   2.190   3.989
  166LYS      C 2665   4.109   2.536   4.097
  166LYS      O 2666   4.187   2.552   4.005
  167MET      N 2667   4.091   2.634   4.180
  167MET     HN 2668   4.023   2.639   4.253
  167MET     CA 2669   4.145   2.769   4.169
  167MET     HA 2670   4.133   2.802   4.066
  167MET     CB 2671   4.066   2.873   4.252
  167MET    HB1 2672   3.958   2.870   4.226
  167MET    HB2 2673   4.106   2.973   4.226
  167MET     CG 2674   4.078   2.828   4.398
  167MET    HG1 2675   4.179   2.839   4.442
  167MET    HG2 2676   4.043   2.724   4.414
  167MET     SD 2677   3.957   2.916   4.503
  167MET     CE 2678   4.016   2.853   4.662
  167MET    HE1 2679   4.043   2.939   4.727
  167MET    HE2 2680   4.103   2.785   4.650
  167MET    HE3 2681   3.949   2.789   4.723
  167MET      C 2682   4.292   2.783   4.179
  167MET      O 2683   4.339   2.689   4.241
  168PRO      N 2684   4.370   2.870   4.127
  168PRO     CD 2685   4.513   2.864   4.144
  168PRO    HD1 2686   4.550   2.793   4.066
  168PRO    HD2 2687   4.543   2.831   4.246
  168PRO     CA 2688   4.336   2.997   4.053
  168PRO     HA 2689   4.282   3.049   4.132
  168PRO     CB 2690   4.465   3.061   4.018
  168PRO    HB1 2691   4.464   3.172   4.016
  168PRO    HB2 2692   4.495   3.018   3.920
  168PRO     CG 2693   4.560   3.008   4.118
  168PRO    HG1 2694   4.667   3.012   4.087
  168PRO    HG2 2695   4.558   3.060   4.216
  168PRO      C 2696   4.234   3.007   3.941
  168PRO      O 2697   4.212   2.911   3.867
  169ILE      N 2698   4.154   3.112   3.924
  169ILE     HN 2699   4.163   3.188   3.988
  169ILE     CA 2700   4.055   3.126   3.820
  169ILE     HA 2701   4.026   3.025   3.794
  169ILE     CB 2702   3.932   3.193   3.872
  169ILE     HB 2703   3.964   3.290   3.918
  169ILE    CG2 2704   3.829   3.227   3.760
  169ILE   HG21 2705   3.801   3.137   3.700
  169ILE   HG22 2706   3.866   3.303   3.687
  169ILE   HG23 2707   3.740   3.276   3.804
  169ILE    CG1 2708   3.851   3.106   3.974
  169ILE   HG11 2709   3.762   3.165   4.003
  169ILE   HG12 2710   3.902   3.104   4.072
  169ILE     CD 2711   3.800   2.962   3.930
  169ILE    HD1 2712   3.888   2.898   3.909
  169ILE    HD2 2713   3.730   2.976   3.845
  169ILE    HD3 2714   3.734   2.902   3.996
  169ILE      C 2715   4.122   3.187   3.691
  169ILE      O 2716   4.166   3.299   3.689
  170GLN      N 2717   4.128   3.108   3.582
  170GLN     HN 2718   4.101   3.012   3.581
  170GLN     CA 2719   4.184   3.146   3.452
  170GLN     HA 2720   4.273   3.200   3.481
  170GLN     CB 2721   4.204   3.027   3.358
  170GLN    HB1 2722   4.107   2.974   3.343
  170GLN    HB2 2723   4.268   2.958   3.416
  170GLN     CG 2724   4.287   3.053   3.226
  170GLN    HG1 2725   4.212   3.053   3.143
  170GLN    HG2 2726   4.351   2.967   3.197
  170GLN     CD 2727   4.371   3.181   3.205
  170GLN    OE1 2728   4.317   3.281   3.153
  170GLN    NE2 2729   4.500   3.172   3.240
  170GLN   HE21 2730   4.541   3.082   3.233
  170GLN   HE22 2731   4.558   3.254   3.242
  170GLN      C 2732   4.093   3.250   3.387
  170GLN      O 2733   3.979   3.216   3.351
  171ASN      N 2734   4.129   3.376   3.379
  171ASN     HN 2735   4.213   3.404   3.424
  171ASN     CA 2736   4.054   3.478   3.305
  171ASN     HA 2737   3.991   3.430   3.232
  171ASN     CB 2738   3.959   3.568   3.389
  171ASN    HB1 2739   3.878   3.503   3.428
  171ASN    HB2 2740   3.911   3.637   3.317
  171ASN     CG 2741   4.027   3.641   3.499
  171ASN    OD1 2742   4.032   3.765   3.493
  171ASN    ND2 2743   4.084   3.579   3.607
  171ASN   HD21 2744   4.139   3.634   3.670
  171ASN   HD22 2745   4.048   3.494   3.646
  171ASN      C 2746   4.151   3.568   3.223
  171ASN      O 2747   4.243   3.628   3.276
  172GLY      N 2748   4.131   3.575   3.091
  172GLY     HN 2749   4.067   3.517   3.042
  172GLY     CA 2750   4.198   3.657   2.992
  172GLY    HA1 2751   4.177   3.762   3.008
  172GLY    HA2 2752   4.155   3.623   2.899
  172GLY      C 2753   4.349   3.645   2.988
  172GLY      O 2754   4.419   3.736   2.949
  173GLY      N 2755   4.398   3.523   3.019
  173GLY     HN 2756   4.334   3.452   3.048
  173GLY     CA 2757   4.536   3.471   3.000
  173GLY    HA1 2758   4.583   3.532   2.925
  173GLY    HA2 2759   4.517   3.368   2.974
  173GLY      C 2760   4.619   3.479   3.129
  173GLY      O 2761   4.737   3.465   3.119
  174ALA      N 2762   4.557   3.488   3.246
  174ALA     HN 2763   4.462   3.517   3.245
  174ALA     CA 2764   4.626   3.485   3.376
  174ALA     HA 2765   4.720   3.433   3.376
  174ALA     CB 2766   4.640   3.630   3.426
  174ALA    HB1 2767   4.677   3.631   3.531
  174ALA    HB2 2768   4.540   3.677   3.415
  174ALA    HB3 2769   4.708   3.686   3.358
  174ALA      C 2770   4.544   3.420   3.489
  174ALA      O 2771   4.424   3.392   3.480
  175ASN      N 2772   4.608   3.404   3.604
  175ASN     HN 2773   4.704   3.431   3.607
  175ASN     CA 2774   4.560   3.321   3.716
  175ASN     HA 2775   4.476   3.267   3.675
  175ASN     CB 2776   4.676   3.224   3.736
  175ASN    HB1 2777   4.644   3.148   3.810
  175ASN    HB2 2778   4.754   3.288   3.782
  175ASN     CG 2779   4.726   3.154   3.602
  175ASN    OD1 2780   4.838   3.181   3.555
  175ASN    ND2 2781   4.633   3.088   3.529
  175ASN   HD21 2782   4.669   3.061   3.440
  175ASN   HD22 2783   4.573   3.027   3.582
  175ASN      C 2784   4.506   3.387   3.838
  175ASN      O 2785   4.579   3.422   3.930
  176LEU      N 2786   4.370   3.423   3.847
  176LEU     HN 2787   4.305   3.385   3.782
  176LEU     CA 2788   4.311   3.496   3.957
  176LEU     HA 2789   4.385   3.571   3.981
  176LEU     CB 2790   4.176   3.561   3.931
  176LEU    HB1 2791   4.103   3.478   3.922
  176LEU    HB2 2792   4.184   3.618   3.836
  176LEU     CG 2793   4.114   3.659   4.042
  176LEU     HG 2794   4.136   3.628   4.146
  176LEU    CD1 2795   4.160   3.800   4.025
  176LEU   HD11 2796   4.270   3.811   4.019
  176LEU   HD12 2797   4.118   3.860   4.109
  176LEU   HD13 2798   4.126   3.836   3.925
  176LEU    CD2 2799   3.962   3.646   4.036
  176LEU   HD21 2800   3.921   3.690   3.942
  176LEU   HD22 2801   3.919   3.707   4.118
  176LEU   HD23 2802   3.932   3.543   4.061
  176LEU      C 2803   4.296   3.412   4.094
  176LEU      O 2804   4.215   3.317   4.101
  177CYS      N 2805   4.374   3.437   4.203
  177CYS     HN 2806   4.453   3.498   4.209
  177CYS     CA 2807   4.355   3.368   4.335
  177CYS     HA 2808   4.305   3.275   4.310
  177CYS     CB 2809   4.494   3.350   4.401
  177CYS    HB1 2810   4.546   3.445   4.428
  177CYS    HB2 2811   4.560   3.298   4.329
  177CYS     SG 2812   4.489   3.252   4.544
  177CYS      C 2813   4.255   3.447   4.420
  177CYS      O 2814   4.292   3.546   4.486
  178SER      N 2815   4.126   3.397   4.427
  178SER     HN 2816   4.101   3.314   4.378
  178SER     CA 2817   4.022   3.469   4.511
  178SER     HA 2818   4.068   3.488   4.607
  178SER     CB 2819   3.966   3.591   4.428
  178SER    HB1 2820   3.949   3.568   4.321
  178SER    HB2 2821   4.038   3.675   4.442
  178SER     OG 2822   3.846   3.650   4.480
  178SER    HG1 2823   3.818   3.716   4.417
  178SER      C 2824   3.911   3.368   4.518
  178SER      O 2825   3.907   3.275   4.435
  179SER      N 2826   3.823   3.382   4.618
  179SER     HN 2827   3.843   3.452   4.687
  179SER     CA 2828   3.716   3.286   4.666
  179SER     HA 2829   3.701   3.205   4.596
  179SER     CB 2830   3.762   3.230   4.801
  179SER    HB1 2831   3.864   3.188   4.794
  179SER    HB2 2832   3.691   3.149   4.828
  179SER     OG 2833   3.758   3.340   4.897
  179SER    HG1 2834   3.788   3.312   4.983
  179SER      C 2835   3.579   3.359   4.653
  179SER      O 2836   3.474   3.314   4.701
  180PHE      N 2837   3.583   3.471   4.581
  180PHE     HN 2838   3.674   3.499   4.551
  180PHE     CA 2839   3.462   3.551   4.562
  180PHE     HA 2840   3.378   3.508   4.615
  180PHE     CB 2841   3.483   3.689   4.621
  180PHE    HB1 2842   3.400   3.755   4.586
  180PHE    HB2 2843   3.570   3.747   4.585
  180PHE     CG 2844   3.474   3.687   4.767
  180PHE    CD1 2845   3.345   3.690   4.826
  180PHE    HD1 2846   3.247   3.671   4.783
  180PHE    CE1 2847   3.336   3.710   4.962
  180PHE    HE1 2848   3.241   3.692   5.010
  180PHE     CZ 2849   3.447   3.742   5.042
  180PHE     HZ 2850   3.426   3.755   5.147
  180PHE    CD2 2851   3.584   3.717   4.841
  180PHE    HD2 2852   3.681   3.725   4.795
  180PHE    CE2 2853   3.574   3.735   4.981
  180PHE    HE2 2854   3.663   3.748   5.041
  180PHE      C 2855   3.432   3.566   4.414
  180PHE      O 2856   3.514   3.623   4.343
  181SER      N 2857   3.313   3.518   4.365
  181SER     HN 2858   3.232   3.493   4.417
  181SER     CA 2859   3.294   3.513   4.217
  181SER     HA 2860   3.347   3.594   4.169
  181SER     CB 2861   3.343   3.388   4.146
  181SER    HB1 2862   3.308   3.293   4.192
  181SER    HB2 2863   3.453   3.399   4.155
  181SER     OG 2864   3.317   3.385   4.003
  181SER    HG1 2865   3.222   3.376   3.990
  181SER      C 2866   3.155   3.541   4.181
  181SER      O 2867   3.070   3.484   4.248
  182ILE      N 2868   3.124   3.623   4.084
  182ILE     HN 2869   3.197   3.673   4.036
  182ILE     CA 2870   2.984   3.671   4.069
  182ILE     HA 2871   2.938   3.666   4.166
  182ILE     CB 2872   2.965   3.813   4.016
  182ILE     HB 2873   3.011   3.826   3.915
  182ILE    CG2 2874   2.821   3.860   4.008
  182ILE   HG21 2875   2.768   3.868   4.105
  182ILE   HG22 2876   2.761   3.795   3.940
  182ILE   HG23 2877   2.816   3.961   3.962
  182ILE    CG1 2878   3.040   3.906   4.102
  182ILE   HG11 2879   3.149   3.885   4.109
  182ILE   HG12 2880   3.003   3.886   4.205
  182ILE     CD 2881   3.032   4.051   4.069
  182ILE    HD1 2882   3.065   4.088   3.970
  182ILE    HD2 2883   3.092   4.107   4.144
  182ILE    HD3 2884   2.928   4.087   4.089
  182ILE      C 2885   2.922   3.571   3.982
  182ILE      O 2886   2.957   3.565   3.862
  183CYS      N 2887   2.827   3.484   4.035
  183CYS     HN 2888   2.800   3.493   4.131
  183CYS     CA 2889   2.782   3.363   3.962
  183CYS     HA 2890   2.799   3.369   3.856
  183CYS     CB 2891   2.851   3.232   4.021
  183CYS    HB1 2892   2.782   3.147   3.999
  183CYS    HB2 2893   2.849   3.241   4.132
  183CYS     SG 2894   3.026   3.211   3.963
  183CYS      C 2895   2.633   3.345   3.990
  183CYS      O 2896   2.590   3.355   4.105
  184HSD      N 2897   2.558   3.294   3.890
  184HSD     HN 2898   2.602   3.272   3.803
  184HSD     CA 2899   2.413   3.296   3.901
  184HSD     HA 2900   2.382   3.362   3.980
  184HSD     CB 2901   2.332   3.354   3.775
  184HSD    HB1 2902   2.364   3.302   3.682
  184HSD    HB2 2903   2.365   3.459   3.761
  184HSD    ND1 2904   2.099   3.263   3.721
  184HSD    HD1 2905   2.117   3.197   3.648
  184HSD     CG 2906   2.179   3.352   3.785
  184HSD    CE1 2907   1.969   3.290   3.759
  184HSD    HE1 2908   1.881   3.231   3.731
  184HSD    NE2 2909   1.962   3.386   3.840
  184HSD    CD2 2910   2.092   3.428   3.856
  184HSD    HD2 2911   2.124   3.518   3.907
  184HSD      C 2912   2.367   3.159   3.949
  184HSD      O 2913   2.297   3.085   3.881
  185THR      N 2914   2.418   3.116   4.061
  185THR     HN 2915   2.474   3.175   4.119
  185THR     CA 2916   2.387   2.989   4.129
  185THR     HA 2917   2.282   2.978   4.152
  185THR     CB 2918   2.440   2.871   4.046
  185THR     HB 2919   2.385   2.860   3.950
  185THR    OG1 2920   2.419   2.743   4.109
  185THR    HG1 2921   2.334   2.701   4.093
  185THR    CG2 2922   2.590   2.885   4.028
  185THR   HG21 2923   2.636   2.793   3.985
  185THR   HG22 2924   2.640   2.901   4.126
  185THR   HG23 2925   2.616   2.969   3.961
  185THR      C 2926   2.452   2.995   4.259
  185THR      O 2927   2.538   3.082   4.283
  186PHE      N 2928   2.412   2.914   4.357
  186PHE     HN 2929   2.369   2.826   4.336
  186PHE     CA 2930   2.437   2.936   4.496
  186PHE     HA 2931   2.442   3.042   4.513
  186PHE     CB 2932   2.325   2.882   4.581
  186PHE    HB1 2933   2.237   2.938   4.541
  186PHE    HB2 2934   2.336   2.887   4.691
  186PHE     CG 2935   2.301   2.737   4.557
  186PHE    CD1 2936   2.176   2.690   4.513
  186PHE    HD1 2937   2.094   2.753   4.481
  186PHE    CE1 2938   2.160   2.558   4.482
  186PHE    HE1 2939   2.062   2.527   4.448
  186PHE     CZ 2940   2.256   2.457   4.508
  186PHE     HZ 2941   2.239   2.352   4.491
  186PHE    CD2 2942   2.395   2.640   4.608
  186PHE    HD2 2943   2.489   2.668   4.651
  186PHE    CE2 2944   2.372   2.501   4.580
  186PHE    HE2 2945   2.448   2.426   4.593
  186PHE      C 2946   2.576   2.877   4.529
  186PHE      O 2947   2.621   2.774   4.471
  187GLN      N 2948   2.655   2.939   4.616
  187GLN     HN 2949   2.616   3.018   4.662
  187GLN     CA 2950   2.794   2.911   4.644
  187GLN     HA 2951   2.812   2.806   4.629
  187GLN     CB 2952   2.895   3.002   4.568
  187GLN    HB1 2953   2.994   2.954   4.581
  187GLN    HB2 2954   2.913   3.102   4.614
  187GLN     CG 2955   2.858   3.020   4.419
  187GLN    HG1 2956   2.757   3.059   4.395
  187GLN    HG2 2957   2.867   2.929   4.356
  187GLN     CD 2958   2.960   3.113   4.350
  187GLN    OE1 2959   3.040   3.057   4.270
  187GLN    NE2 2960   2.978   3.241   4.389
  187GLN   HE21 2961   2.929   3.275   4.470
  187GLN   HE22 2962   3.060   3.290   4.359
  187GLN      C 2963   2.814   2.921   4.791
  187GLN      O 2964   2.779   3.023   4.859
  188TRP      N 2965   2.866   2.812   4.851
  188TRP     HN 2966   2.872   2.727   4.799
  188TRP     CA 2967   2.873   2.794   4.994
  188TRP     HA 2968   2.776   2.803   5.040
  188TRP     CB 2969   2.929   2.654   5.031
  188TRP    HB1 2970   3.023   2.638   4.974
  188TRP    HB2 2971   2.848   2.582   5.004
  188TRP     CG 2972   2.960   2.631   5.180
  188TRP    CD1 2973   3.081   2.652   5.238
  188TRP    HD1 2974   3.166   2.691   5.184
  188TRP    NE1 2975   3.075   2.661   5.373
  188TRP    HE1 2976   3.135   2.704   5.437
  188TRP    CE2 2977   2.950   2.628   5.409
  188TRP    CD2 2978   2.869   2.613   5.291
  188TRP    CE3 2979   2.737   2.575   5.298
  188TRP    HE3 2980   2.685   2.556   5.205
  188TRP    CZ3 2981   2.681   2.581   5.422
  188TRP    HZ3 2982   2.574   2.568   5.427
  188TRP    CZ2 2983   2.885   2.628   5.532
  188TRP    HZ2 2984   2.939   2.647   5.623
  188TRP    CH2 2985   2.749   2.600   5.531
  188TRP    HH2 2986   2.704   2.601   5.629
  188TRP      C 2987   2.951   2.910   5.064
  188TRP      O 2988   2.898   2.950   5.167
  189HSD      N 2989   3.064   2.958   5.009
  189HSD     HN 2990   3.097   2.927   4.920
  189HSD     CA 2991   3.141   3.062   5.077
  189HSD     HA 2992   3.149   3.016   5.174
  189HSD     CB 2993   3.293   3.071   5.033
  189HSD    HB1 2994   3.300   3.078   4.923
  189HSD    HB2 2995   3.341   2.973   5.057
  189HSD    ND1 2996   3.435   3.292   4.998
  189HSD    HD1 2997   3.420   3.289   4.899
  189HSD     CG 2998   3.370   3.202   5.083
  189HSD    CE1 2999   3.478   3.396   5.071
  189HSD    HE1 3000   3.525   3.489   5.037
  189HSD    NE2 3001   3.444   3.382   5.199
  189HSD    CD2 3002   3.381   3.259   5.201
  189HSD    HD2 3003   3.342   3.216   5.293
  189HSD      C 3004   3.076   3.195   5.110
  189HSD      O 3005   3.082   3.259   5.214
  190GLU      N 3006   2.993   3.239   5.022
  190GLU     HN 3007   2.984   3.189   4.937
  190GLU     CA 3008   2.921   3.359   5.031
  190GLU     HA 3009   2.959   3.422   5.110
  190GLU     CB 3010   2.922   3.430   4.889
  190GLU    HB1 3011   2.909   3.539   4.908
  190GLU    HB2 3012   2.835   3.404   4.825
  190GLU     CG 3013   3.045   3.410   4.804
  190GLU    HG1 3014   3.058   3.308   4.763
  190GLU    HG2 3015   3.137   3.440   4.858
  190GLU     CD 3016   3.024   3.501   4.682
  190GLU    OE1 3017   2.947   3.602   4.686
  190GLU    OE2 3018   3.103   3.490   4.585
  190GLU      C 3019   2.778   3.347   5.074
  190GLU      O 3020   2.717   3.453   5.096
  191ALA      N 3021   2.725   3.228   5.102
  191ALA     HN 3022   2.778   3.155   5.060
  191ALA     CA 3023   2.615   3.216   5.196
  191ALA     HA 3024   2.554   3.305   5.193
  191ALA     CB 3025   2.527   3.090   5.168
  191ALA    HB1 3026   2.602   3.029   5.113
  191ALA    HB2 3027   2.438   3.113   5.105
  191ALA    HB3 3028   2.492   3.050   5.265
  191ALA      C 3029   2.666   3.208   5.342
  191ALA      O 3030   2.616   3.275   5.436
  192MET      N 3031   2.771   3.124   5.374
  192MET     HN 3032   2.812   3.066   5.304
  192MET     CA 3033   2.836   3.113   5.505
  192MET     HA 3034   2.761   3.084   5.577
  192MET     CB 3035   2.943   3.003   5.502
  192MET    HB1 3036   3.022   3.037   5.431
  192MET    HB2 3037   2.899   2.909   5.462
  192MET     CG 3038   3.005   2.974   5.641
  192MET    HG1 3039   3.055   3.060   5.690
  192MET    HG2 3040   3.082   2.895   5.628
  192MET     SD 3041   2.878   2.925   5.771
  192MET     CE 3042   2.971   2.929   5.922
  192MET    HE1 3043   2.966   3.029   5.971
  192MET    HE2 3044   3.080   2.916   5.901
  192MET    HE3 3045   2.949   2.861   6.006
  192MET      C 3046   2.903   3.241   5.556
  192MET      O 3047   2.894   3.270   5.674
  193PHE      N 3048   2.959   3.322   5.471
  193PHE     HN 3049   2.979   3.292   5.378
  193PHE     CA 3050   3.011   3.455   5.503
  193PHE     HA 3051   3.091   3.446   5.575
  193PHE     CB 3052   3.063   3.528   5.371
  193PHE    HB1 3053   2.977   3.512   5.303
  193PHE    HB2 3054   3.150   3.470   5.333
  193PHE     CG 3055   3.096   3.677   5.367
  193PHE    CD1 3056   3.181   3.739   5.464
  193PHE    HD1 3057   3.222   3.683   5.547
  193PHE    CE1 3058   3.213   3.875   5.462
  193PHE    HE1 3059   3.289   3.901   5.534
  193PHE     CZ 3060   3.159   3.959   5.362
  193PHE     HZ 3061   3.167   4.067   5.365
  193PHE    CD2 3062   3.041   3.765   5.271
  193PHE    HD2 3063   2.967   3.724   5.204
  193PHE    CE2 3064   3.072   3.905   5.268
  193PHE    HE2 3065   3.026   3.965   5.191
  193PHE      C 3066   2.907   3.552   5.574
  193PHE      O 3067   2.944   3.620   5.665
  194LEU      N 3068   2.773   3.550   5.531
  194LEU     HN 3069   2.753   3.492   5.452
  194LEU     CA 3070   2.666   3.630   5.597
  194LEU     HA 3071   2.709   3.724   5.625
  194LEU     CB 3072   2.552   3.656   5.497
  194LEU    HB1 3073   2.464   3.681   5.561
  194LEU    HB2 3074   2.523   3.558   5.453
  194LEU     CG 3075   2.559   3.771   5.395
  194LEU     HG 3076   2.571   3.866   5.452
  194LEU    CD1 3077   2.683   3.757   5.304
  194LEU   HD11 3078   2.694   3.657   5.256
  194LEU   HD12 3079   2.777   3.766   5.363
  194LEU   HD13 3080   2.696   3.839   5.231
  194LEU    CD2 3081   2.432   3.788   5.310
  194LEU   HD21 3082   2.343   3.778   5.376
  194LEU   HD22 3083   2.428   3.712   5.230
  194LEU   HD23 3084   2.430   3.890   5.266
  194LEU      C 3085   2.607   3.554   5.716
  194LEU      O 3086   2.570   3.615   5.817
  195LEU      N 3087   2.611   3.420   5.715
  195LEU     HN 3088   2.621   3.365   5.632
  195LEU     CA 3089   2.597   3.347   5.842
  195LEU     HA 3090   2.505   3.377   5.890
  195LEU     CB 3091   2.589   3.195   5.817
  195LEU    HB1 3092   2.587   3.142   5.915
  195LEU    HB2 3093   2.682   3.172   5.761
  195LEU     CG 3094   2.464   3.151   5.741
  195LEU     HG 3095   2.446   3.220   5.656
  195LEU    CD1 3096   2.480   3.011   5.677
  195LEU   HD11 3097   2.403   2.986   5.600
  195LEU   HD12 3098   2.491   2.932   5.754
  195LEU   HD13 3099   2.576   3.019   5.621
  195LEU    CD2 3100   2.334   3.164   5.828
  195LEU   HD21 3101   2.327   3.269   5.862
  195LEU   HD22 3102   2.336   3.096   5.915
  195LEU   HD23 3103   2.243   3.130   5.775
  195LEU      C 3104   2.697   3.379   5.954
  195LEU      O 3105   2.669   3.395   6.069
  196GLU      N 3106   2.833   3.382   5.914
  196GLU     HN 3107   2.850   3.354   5.819
  196GLU     CA 3108   2.951   3.430   5.986
  196GLU     HA 3109   2.964   3.365   6.071
  196GLU     CB 3110   3.077   3.425   5.893
  196GLU    HB1 3111   3.145   3.504   5.932
  196GLU    HB2 3112   3.044   3.468   5.797
  196GLU     CG 3113   3.156   3.294   5.867
  196GLU    HG1 3114   3.088   3.218   5.823
  196GLU    HG2 3115   3.186   3.258   5.968
  196GLU     CD 3116   3.275   3.317   5.781
  196GLU    OE1 3117   3.267   3.268   5.667
  196GLU    OE2 3118   3.374   3.382   5.817
  196GLU      C 3119   2.942   3.569   6.054
  196GLU      O 3120   2.991   3.594   6.164
  197PHE      N 3121   2.890   3.658   5.981
  197PHE     HN 3122   2.861   3.635   5.889
  197PHE     CA 3123   2.865   3.795   6.028
  197PHE     HA 3124   2.954   3.823   6.084
  197PHE     CB 3125   2.856   3.886   5.901
  197PHE    HB1 3126   2.777   3.837   5.840
  197PHE    HB2 3127   2.947   3.893   5.838
  197PHE     CG 3128   2.809   4.024   5.935
  197PHE    CD1 3129   2.904   4.103   6.007
  197PHE    HD1 3130   2.998   4.062   6.040
  197PHE    CE1 3131   2.874   4.233   6.046
  197PHE    HE1 3132   2.948   4.287   6.103
  197PHE     CZ 3133   2.747   4.290   6.017
  197PHE     HZ 3134   2.715   4.386   6.053
  197PHE    CD2 3135   2.692   4.084   5.896
  197PHE    HD2 3136   2.620   4.024   5.842
  197PHE    CE2 3137   2.657   4.218   5.939
  197PHE    HE2 3138   2.560   4.264   5.925
  197PHE      C 3139   2.741   3.801   6.116
  197PHE      O 3140   2.741   3.838   6.235
  198PHE      N 3141   2.622   3.760   6.059
  198PHE     HN 3142   2.621   3.735   5.962
  198PHE     CA 3143   2.492   3.785   6.126
  198PHE     HA 3144   2.481   3.891   6.142
  198PHE     CB 3145   2.373   3.747   6.029
  198PHE    HB1 3146   2.281   3.745   6.091
  198PHE    HB2 3147   2.389   3.649   5.980
  198PHE     CG 3148   2.364   3.856   5.925
  198PHE    CD1 3149   2.353   3.992   5.953
  198PHE    HD1 3150   2.356   4.025   6.055
  198PHE    CE1 3151   2.347   4.088   5.850
  198PHE    HE1 3152   2.331   4.192   5.877
  198PHE     CZ 3153   2.340   4.053   5.716
  198PHE     HZ 3154   2.343   4.134   5.644
  198PHE    CD2 3155   2.355   3.818   5.786
  198PHE    HD2 3156   2.353   3.713   5.762
  198PHE    CE2 3157   2.333   3.916   5.684
  198PHE    HE2 3158   2.327   3.898   5.578
  198PHE      C 3159   2.464   3.714   6.258
  198PHE      O 3160   2.407   3.777   6.349
  199LEU      N 3161   2.497   3.584   6.269
  199LEU     HN 3162   2.529   3.532   6.189
  199LEU     CA 3163   2.484   3.519   6.403
  199LEU     HA 3164   2.378   3.532   6.421
  199LEU     CB 3165   2.498   3.359   6.400
  199LEU    HB1 3166   2.596   3.332   6.353
  199LEU    HB2 3167   2.413   3.320   6.340
  199LEU     CG 3168   2.492   3.290   6.535
  199LEU     HG 3169   2.568   3.325   6.607
  199LEU    CD1 3170   2.352   3.317   6.595
  199LEU   HD11 3171   2.276   3.246   6.557
  199LEU   HD12 3172   2.311   3.420   6.583
  199LEU   HD13 3173   2.361   3.297   6.704
  199LEU    CD2 3174   2.504   3.138   6.516
  199LEU   HD21 3175   2.418   3.105   6.453
  199LEU   HD22 3176   2.499   3.074   6.606
  199LEU   HD23 3177   2.593   3.093   6.467
  199LEU      C 3178   2.570   3.577   6.514
  199LEU      O 3179   2.528   3.595   6.626
  200PRO      N 3180   2.699   3.605   6.496
  200PRO     CD 3181   2.793   3.542   6.406
  200PRO    HD1 3182   2.790   3.591   6.307
  200PRO    HD2 3183   2.770   3.434   6.392
  200PRO     CA 3184   2.775   3.696   6.590
  200PRO     HA 3185   2.783   3.659   6.691
  200PRO     CB 3186   2.917   3.701   6.535
  200PRO    HB1 3187   2.991   3.720   6.615
  200PRO    HB2 3188   2.927   3.779   6.457
  200PRO     CG 3189   2.931   3.556   6.479
  200PRO    HG1 3190   3.017   3.546   6.408
  200PRO    HG2 3191   2.939   3.485   6.564
  200PRO      C 3192   2.729   3.833   6.611
  200PRO      O 3193   2.737   3.877   6.729
  201LEU      N 3194   2.681   3.905   6.506
  201LEU     HN 3195   2.686   3.861   6.417
  201LEU     CA 3196   2.629   4.040   6.507
  201LEU     HA 3197   2.704   4.108   6.543
  201LEU     CB 3198   2.570   4.081   6.372
  201LEU    HB1 3199   2.504   4.005   6.326
  201LEU    HB2 3200   2.659   4.076   6.306
  201LEU     CG 3201   2.499   4.217   6.365
  201LEU     HG 3202   2.425   4.230   6.447
  201LEU    CD1 3203   2.600   4.334   6.373
  201LEU   HD11 3204   2.670   4.347   6.287
  201LEU   HD12 3205   2.671   4.327   6.459
  201LEU   HD13 3206   2.553   4.434   6.376
  201LEU    CD2 3207   2.423   4.235   6.229
  201LEU   HD21 3208   2.356   4.324   6.227
  201LEU   HD22 3209   2.373   4.137   6.215
  201LEU   HD23 3210   2.496   4.254   6.148
  201LEU      C 3211   2.519   4.044   6.612
  201LEU      O 3212   2.501   4.138   6.695
  202GLY      N 3213   2.432   3.942   6.613
  202GLY     HN 3214   2.450   3.879   6.538
  202GLY     CA 3215   2.316   3.938   6.706
  202GLY    HA1 3216   2.249   3.861   6.671
  202GLY    HA2 3217   2.275   4.037   6.715
  202GLY      C 3218   2.371   3.895   6.843
  202GLY      O 3219   2.327   3.951   6.943
  203ILE      N 3220   2.463   3.796   6.854
  203ILE     HN 3221   2.507   3.759   6.773
  203ILE     CA 3222   2.505   3.759   6.988
  203ILE     HA 3223   2.418   3.758   7.052
  203ILE     CB 3224   2.576   3.623   6.995
  203ILE     HB 3225   2.659   3.618   6.921
  203ILE    CG2 3226   2.638   3.597   7.132
  203ILE   HG21 3227   2.557   3.612   7.207
  203ILE   HG22 3228   2.722   3.667   7.151
  203ILE   HG23 3229   2.662   3.489   7.141
  203ILE    CG1 3230   2.467   3.514   6.963
  203ILE   HG11 3231   2.408   3.555   6.879
  203ILE   HG12 3232   2.399   3.518   7.051
  203ILE     CD 3233   2.510   3.370   6.935
  203ILE    HD1 3234   2.578   3.374   6.847
  203ILE    HD2 3235   2.428   3.300   6.909
  203ILE    HD3 3236   2.555   3.319   7.023
  203ILE      C 3237   2.594   3.867   7.060
  203ILE      O 3238   2.581   3.898   7.176
  204ILE      N 3239   2.697   3.929   6.989
  204ILE     HN 3240   2.704   3.911   6.891
  204ILE     CA 3241   2.784   4.032   7.040
  204ILE     HA 3242   2.822   3.994   7.134
  204ILE     CB 3243   2.910   4.053   6.952
  204ILE     HB 3244   2.892   4.071   6.844
  204ILE    CG2 3245   2.999   4.156   7.012
  204ILE   HG21 3246   2.999   4.147   7.122
  204ILE   HG22 3247   2.970   4.262   6.999
  204ILE   HG23 3248   3.101   4.154   6.969
  204ILE    CG1 3249   2.990   3.917   6.944
  204ILE   HG11 3250   2.924   3.837   6.903
  204ILE   HG12 3251   3.021   3.879   7.044
  204ILE     CD 3252   3.109   3.923   6.848
  204ILE    HD1 3253   3.076   3.965   6.751
  204ILE    HD2 3254   3.142   3.818   6.829
  204ILE    HD3 3255   3.194   3.986   6.882
  204ILE      C 3256   2.724   4.166   7.081
  204ILE      O 3257   2.753   4.211   7.189
  205LEU      N 3258   2.637   4.219   6.997
  205LEU     HN 3259   2.634   4.165   6.913
  205LEU     CA 3260   2.553   4.335   7.020
  205LEU     HA 3261   2.609   4.426   7.040
  205LEU     CB 3262   2.457   4.349   6.900
  205LEU    HB1 3263   2.416   4.250   6.869
  205LEU    HB2 3264   2.515   4.370   6.808
  205LEU     CG 3265   2.335   4.442   6.907
  205LEU     HG 3266   2.269   4.397   6.985
  205LEU    CD1 3267   2.385   4.581   6.943
  205LEU   HD11 3268   2.461   4.623   6.873
  205LEU   HD12 3269   2.429   4.586   7.045
  205LEU   HD13 3270   2.297   4.648   6.938
  205LEU    CD2 3271   2.255   4.434   6.771
  205LEU   HD21 3272   2.172   4.507   6.767
  205LEU   HD22 3273   2.212   4.333   6.752
  205LEU   HD23 3274   2.328   4.452   6.689
  205LEU      C 3275   2.471   4.301   7.142
  205LEU      O 3276   2.473   4.386   7.234
  206PHE      N 3277   2.406   4.183   7.145
  206PHE     HN 3278   2.415   4.118   7.069
  206PHE     CA 3279   2.326   4.145   7.259
  206PHE     HA 3280   2.249   4.220   7.268
  206PHE     CB 3281   2.246   4.008   7.236
  206PHE    HB1 3282   2.318   3.927   7.212
  206PHE    HB2 3283   2.190   4.009   7.141
  206PHE     CG 3284   2.164   3.959   7.353
  206PHE    CD1 3285   2.201   3.853   7.438
  206PHE    HD1 3286   2.291   3.795   7.419
  206PHE    CE1 3287   2.134   3.832   7.559
  206PHE    HE1 3288   2.168   3.755   7.626
  206PHE     CZ 3289   2.011   3.899   7.581
  206PHE     HZ 3290   1.952   3.875   7.668
  206PHE    CD2 3291   2.050   4.038   7.382
  206PHE    HD2 3292   2.019   4.110   7.307
  206PHE    CE2 3293   1.971   4.007   7.495
  206PHE    HE2 3294   1.878   4.061   7.507
  206PHE      C 3295   2.401   4.139   7.389
  206PHE      O 3296   2.356   4.192   7.489
  207CYS      N 3297   2.520   4.067   7.393
  207CYS     HN 3298   2.550   4.023   7.309
  207CYS     CA 3299   2.611   4.057   7.504
  207CYS     HA 3300   2.565   4.007   7.588
  207CYS     CB 3301   2.746   3.991   7.466
  207CYS    HB1 3302   2.828   3.996   7.541
  207CYS    HB2 3303   2.795   4.039   7.379
  207CYS     SG 3304   2.731   3.816   7.447
  207CYS    HG1 3305   2.641   3.825   7.350
  207CYS      C 3306   2.660   4.189   7.554
  207CYS      O 3307   2.660   4.206   7.674
  208SER      N 3308   2.707   4.277   7.466
  208SER     HN 3309   2.736   4.243   7.377
  208SER     CA 3310   2.739   4.418   7.490
  208SER     HA 3311   2.815   4.422   7.566
  208SER     CB 3312   2.793   4.490   7.362
  208SER    HB1 3313   2.835   4.588   7.393
  208SER    HB2 3314   2.702   4.508   7.302
  208SER     OG 3315   2.892   4.418   7.293
  208SER    HG1 3316   2.845   4.348   7.248
  208SER      C 3317   2.636   4.500   7.553
  208SER      O 3318   2.655   4.573   7.649
  209ALA      N 3319   2.513   4.488   7.501
  209ALA     HN 3320   2.494   4.419   7.431
  209ALA     CA 3321   2.406   4.569   7.558
  209ALA     HA 3322   2.440   4.671   7.560
  209ALA     CB 3323   2.278   4.580   7.466
  209ALA    HB1 3324   2.214   4.490   7.450
  209ALA    HB2 3325   2.313   4.614   7.366
  209ALA    HB3 3326   2.207   4.660   7.498
  209ALA      C 3327   2.363   4.528   7.704
  209ALA      O 3328   2.361   4.611   7.792
  210ARG      N 3329   2.346   4.393   7.729
  210ARG     HN 3330   2.373   4.328   7.659
  210ARG     CA 3331   2.335   4.328   7.863
  210ARG     HA 3332   2.248   4.380   7.900
  210ARG     CB 3333   2.294   4.180   7.869
  210ARG    HB1 3334   2.273   4.153   7.975
  210ARG    HB2 3335   2.371   4.122   7.815
  210ARG     CG 3336   2.166   4.149   7.788
  210ARG    HG1 3337   2.152   4.039   7.785
  210ARG    HG2 3338   2.185   4.175   7.681
  210ARG     CD 3339   2.043   4.229   7.833
  210ARG    HD1 3340   1.962   4.195   7.766
  210ARG    HD2 3341   2.057   4.338   7.817
  210ARG     NE 3342   2.022   4.194   7.977
  210ARG     HE 3343   2.045   4.103   8.011
  210ARG     CZ 3344   1.930   4.243   8.061
  210ARG    NH1 3345   1.853   4.351   8.041
  210ARG   HH11 3346   1.884   4.421   7.976
  210ARG   HH12 3347   1.797   4.384   8.116
  210ARG    NH2 3348   1.897   4.180   8.169
  210ARG   HH21 3349   1.944   4.091   8.173
  210ARG   HH22 3350   1.813   4.200   8.221
  210ARG      C 3351   2.443   4.350   7.963
  210ARG      O 3352   2.426   4.380   8.077
  211ILE      N 3353   2.575   4.340   7.921
  211ILE     HN 3354   2.593   4.299   7.832
  211ILE     CA 3355   2.693   4.378   7.999
  211ILE     HA 3356   2.694   4.311   8.084
  211ILE     CB 3357   2.834   4.342   7.940
  211ILE     HB 3358   2.843   4.387   7.839
  211ILE    CG2 3359   2.953   4.391   8.024
  211ILE   HG21 3360   2.950   4.350   8.127
  211ILE   HG22 3361   2.969   4.501   8.034
  211ILE   HG23 3362   3.047   4.348   7.983
  211ILE    CG1 3363   2.845   4.190   7.907
  211ILE   HG11 3364   2.750   4.147   7.869
  211ILE   HG12 3365   2.866   4.130   7.998
  211ILE     CD 3366   2.946   4.160   7.801
  211ILE    HD1 3367   3.050   4.198   7.815
  211ILE    HD2 3368   2.924   4.190   7.697
  211ILE    HD3 3369   2.948   4.049   7.800
  211ILE      C 3370   2.702   4.527   8.033
  211ILE      O 3371   2.708   4.559   8.152
  212ILE      N 3372   2.695   4.616   7.933
  212ILE     HN 3373   2.673   4.573   7.847
  212ILE     CA 3374   2.699   4.764   7.951
  212ILE     HA 3375   2.788   4.775   8.012
  212ILE     CB 3376   2.727   4.847   7.824
  212ILE     HB 3377   2.645   4.826   7.753
  212ILE    CG2 3378   2.732   5.001   7.860
  212ILE   HG21 3379   2.637   5.037   7.905
  212ILE   HG22 3380   2.763   5.059   7.770
  212ILE   HG23 3381   2.806   5.015   7.941
  212ILE    CG1 3382   2.855   4.806   7.758
  212ILE   HG11 3383   2.864   4.695   7.756
  212ILE   HG12 3384   2.942   4.842   7.816
  212ILE     CD 3385   2.878   4.857   7.616
  212ILE    HD1 3386   2.862   4.967   7.609
  212ILE    HD2 3387   2.827   4.804   7.532
  212ILE    HD3 3388   2.986   4.837   7.601
  212ILE      C 3389   2.589   4.820   8.036
  212ILE      O 3390   2.609   4.915   8.111
  213TRP      N 3391   2.466   4.771   8.024
  213TRP     HN 3392   2.450   4.699   7.957
  213TRP     CA 3393   2.359   4.802   8.111
  213TRP     HA 3394   2.362   4.909   8.124
  213TRP     CB 3395   2.223   4.754   8.042
  213TRP    HB1 3396   2.226   4.659   7.985
  213TRP    HB2 3397   2.201   4.833   7.967
  213TRP     CG 3398   2.103   4.744   8.130
  213TRP    CD1 3399   2.004   4.835   8.150
  213TRP    HD1 3400   2.011   4.937   8.114
  213TRP    NE1 3401   1.904   4.787   8.230
  213TRP    HE1 3402   1.830   4.828   8.278
  213TRP    CE2 3403   1.935   4.657   8.260
  213TRP    CD2 3404   2.059   4.627   8.201
  213TRP    CE3 3405   2.116   4.498   8.237
  213TRP    HE3 3406   2.210   4.468   8.195
  213TRP    CZ3 3407   2.046   4.415   8.316
  213TRP    HZ3 3408   2.081   4.316   8.341
  213TRP    CZ2 3409   1.857   4.563   8.331
  213TRP    HZ2 3410   1.757   4.578   8.369
  213TRP    CH2 3411   1.918   4.439   8.362
  213TRP    HH2 3412   1.861   4.371   8.423
  213TRP      C 3413   2.385   4.740   8.252
  213TRP      O 3414   2.377   4.811   8.350
  214SER      N 3415   2.420   4.610   8.265
  214SER     HN 3416   2.433   4.556   8.182
  214SER     CA 3417   2.431   4.540   8.397
  214SER     HA 3418   2.337   4.560   8.447
  214SER     CB 3419   2.471   4.390   8.372
  214SER    HB1 3420   2.565   4.396   8.313
  214SER    HB2 3421   2.400   4.332   8.310
  214SER     OG 3422   2.493   4.312   8.488
  214SER    HG1 3423   2.408   4.290   8.527
  214SER      C 3424   2.530   4.607   8.490
  214SER      O 3425   2.508   4.615   8.613
  215LEU      N 3426   2.645   4.655   8.435
  215LEU     HN 3427   2.656   4.641   8.336
  215LEU     CA 3428   2.742   4.726   8.512
  215LEU     HA 3429   2.774   4.668   8.597
  215LEU     CB 3430   2.869   4.744   8.421
  215LEU    HB1 3431   2.935   4.822   8.465
  215LEU    HB2 3432   2.837   4.795   8.327
  215LEU     CG 3433   2.949   4.617   8.389
  215LEU     HG 3434   2.876   4.543   8.351
  215LEU    CD1 3435   3.057   4.654   8.292
  215LEU   HD11 3436   3.010   4.658   8.191
  215LEU   HD12 3437   3.133   4.573   8.288
  215LEU   HD13 3438   3.107   4.748   8.324
  215LEU    CD2 3439   3.010   4.566   8.525
  215LEU   HD21 3440   2.928   4.531   8.592
  215LEU   HD22 3441   3.050   4.653   8.581
  215LEU   HD23 3442   3.094   4.496   8.503
  215LEU      C 3443   2.703   4.862   8.557
  215LEU      O 3444   2.737   4.908   8.665
  216ARG      N 3445   2.630   4.933   8.482
  216ARG     HN 3446   2.617   4.915   8.384
  216ARG     CA 3447   2.561   5.055   8.521
  216ARG     HA 3448   2.631   5.123   8.568
  216ARG     CB 3449   2.488   5.126   8.405
  216ARG    HB1 3450   2.422   5.210   8.433
  216ARG    HB2 3451   2.427   5.049   8.353
  216ARG     CG 3452   2.589   5.195   8.317
  216ARG    HG1 3453   2.676   5.128   8.300
  216ARG    HG2 3454   2.628   5.284   8.371
  216ARG     CD 3455   2.539   5.248   8.189
  216ARG    HD1 3456   2.468   5.331   8.211
  216ARG    HD2 3457   2.494   5.166   8.130
  216ARG     NE 3458   2.663   5.312   8.124
  216ARG     HE 3459   2.745   5.334   8.177
  216ARG     CZ 3460   2.672   5.335   8.000
  216ARG    NH1 3461   2.582   5.305   7.909
  216ARG   HH11 3462   2.495   5.268   7.941
  216ARG   HH12 3463   2.606   5.327   7.815
  216ARG    NH2 3464   2.781   5.390   7.953
  216ARG   HH21 3465   2.853   5.424   8.014
  216ARG   HH22 3466   2.779   5.438   7.865
  216ARG      C 3467   2.449   5.026   8.619
  216ARG      O 3468   2.432   5.097   8.719
  217GLN      N 3469   2.363   4.922   8.602
  217GLN     HN 3470   2.367   4.868   8.518
  217GLN     CA 3471   2.261   4.882   8.695
  217GLN     HA 3472   2.196   4.968   8.702
  217GLN     CB 3473   2.183   4.764   8.635
  217GLN    HB1 3474   2.127   4.720   8.720
  217GLN    HB2 3475   2.245   4.677   8.604
  217GLN     CG 3476   2.062   4.792   8.538
  217GLN    HG1 3477   1.973   4.728   8.556
  217GLN    HG2 3478   2.090   4.768   8.433
  217GLN     CD 3479   2.016   4.939   8.543
  217GLN    OE1 3480   2.045   5.018   8.452
  217GLN    NE2 3481   1.942   4.976   8.649
  217GLN   HE21 3482   1.943   5.076   8.660
  217GLN   HE22 3483   1.923   4.918   8.728
  217GLN      C 3484   2.296   4.853   8.838
  217GLN      O 3485   2.238   4.901   8.934
  218ARG      N 3486   2.409   4.780   8.854
  218ARG     HN 3487   2.448   4.735   8.774
  218ARG     CA 3488   2.471   4.762   8.984
  218ARG     HA 3489   2.399   4.757   9.065
  218ARG     CB 3490   2.551   4.632   8.971
  218ARG    HB1 3491   2.601   4.619   9.069
  218ARG    HB2 3492   2.623   4.652   8.888
  218ARG     CG 3493   2.466   4.508   8.938
  218ARG    HG1 3494   2.432   4.512   8.832
  218ARG    HG2 3495   2.383   4.492   9.011
  218ARG     CD 3496   2.552   4.383   8.961
  218ARG    HD1 3497   2.653   4.400   8.916
  218ARG    HD2 3498   2.509   4.293   8.914
  218ARG     NE 3499   2.578   4.354   9.103
  218ARG     HE 3500   2.667   4.369   9.146
  218ARG     CZ 3501   2.490   4.308   9.185
  218ARG    NH1 3502   2.367   4.276   9.164
  218ARG   HH11 3503   2.319   4.303   9.080
  218ARG   HH12 3504   2.321   4.211   9.223
  218ARG    NH2 3505   2.536   4.281   9.310
  218ARG   HH21 3506   2.632   4.288   9.334
  218ARG   HH22 3507   2.464   4.246   9.371
  218ARG      C 3508   2.566   4.876   9.030
  218ARG      O 3509   2.629   4.866   9.136
  219GLN      N 3510   2.569   4.991   8.954
  219GLN     HN 3511   2.506   4.984   8.877
  219GLN     CA 3512   2.633   5.121   8.981
  219GLN     HA 3513   2.612   5.186   8.897
  219GLN     CB 3514   2.564   5.191   9.108
  219GLN    HB1 3515   2.632   5.265   9.156
  219GLN    HB2 3516   2.550   5.115   9.187
  219GLN     CG 3517   2.432   5.257   9.081
  219GLN    HG1 3518   2.388   5.302   9.172
  219GLN    HG2 3519   2.358   5.188   9.035
  219GLN     CD 3520   2.449   5.366   8.969
  219GLN    OE1 3521   2.499   5.479   8.976
  219GLN    NE2 3522   2.382   5.341   8.849
  219GLN   HE21 3523   2.393   5.405   8.773
  219GLN   HE22 3524   2.339   5.252   8.831
  219GLN      C 3525   2.780   5.106   8.989
  219GLN      O 3526   2.847   5.176   9.070
  220MET      N 3527   2.841   5.020   8.906
  220MET     HN 3528   2.795   4.970   8.833
  220MET     CA 3529   2.977   4.979   8.916
  220MET     HA 3530   3.012   4.987   9.018
  220MET     CB 3531   2.992   4.835   8.871
  220MET    HB1 3532   3.100   4.813   8.863
  220MET    HB2 3533   2.948   4.828   8.769
  220MET     CG 3534   2.935   4.719   8.962
  220MET    HG1 3535   2.830   4.752   8.978
  220MET    HG2 3536   2.986   4.718   9.061
  220MET     SD 3537   2.943   4.558   8.890
  220MET     CE 3538   3.112   4.525   8.945
  220MET    HE1 3539   3.128   4.543   9.053
  220MET    HE2 3540   3.178   4.599   8.895
  220MET    HE3 3541   3.140   4.418   8.938
  220MET      C 3542   3.058   5.071   8.833
  220MET      O 3543   3.178   5.091   8.856
  221ASP      N 3544   2.999   5.147   8.738
  221ASP     HN 3545   2.900   5.141   8.729
  221ASP     CA 3546   3.071   5.235   8.644
  221ASP     HA 3547   3.144   5.169   8.600
  221ASP     CB 3548   2.990   5.267   8.522
  221ASP    HB1 3549   2.952   5.169   8.486
  221ASP    HB2 3550   3.059   5.311   8.447
  221ASP     CG 3551   2.875   5.357   8.556
  221ASP    OD1 3552   2.861   5.464   8.490
  221ASP    OD2 3553   2.795   5.316   8.638
  221ASP      C 3554   3.135   5.361   8.703
  221ASP      O 3555   3.211   5.435   8.637
  222ARG      N 3556   3.104   5.381   8.832
  222ARG     HN 3557   3.037   5.325   8.881
  222ARG     CA 3558   3.162   5.478   8.922
  222ARG     HA 3559   3.150   5.573   8.874
  222ARG     CB 3560   3.096   5.471   9.066
  222ARG    HB1 3561   3.162   5.539   9.124
  222ARG    HB2 3562   3.114   5.371   9.109
  222ARG     CG 3563   2.941   5.500   9.063
  222ARG    HG1 3564   2.882   5.436   8.994
  222ARG    HG2 3565   2.915   5.593   9.008
  222ARG     CD 3566   2.883   5.524   9.200
  222ARG    HD1 3567   2.778   5.562   9.203
  222ARG    HD2 3568   2.936   5.606   9.252
  222ARG     NE 3569   2.894   5.391   9.268
  222ARG     HE 3570   2.872   5.312   9.211
  222ARG     CZ 3571   2.965   5.352   9.372
  222ARG    NH1 3572   3.022   5.428   9.462
  222ARG   HH11 3573   2.997   5.525   9.453
  222ARG   HH12 3574   3.063   5.388   9.543
  222ARG    NH2 3575   2.978   5.223   9.402
  222ARG   HH21 3576   3.051   5.191   9.463
  222ARG   HH22 3577   2.932   5.151   9.350
  222ARG      C 3578   3.314   5.457   8.936
  222ARG      O 3579   3.391   5.548   8.920
  223HSD      N 3580   3.352   5.325   8.947
  223HSD     HN 3581   3.281   5.259   8.973
  223HSD     CA 3582   3.491   5.273   8.925
  223HSD     HA 3583   3.544   5.336   8.995
  223HSD     CB 3584   3.494   5.121   8.946
  223HSD    HB1 3585   3.474   5.073   8.848
  223HSD    HB2 3586   3.422   5.087   9.024
  223HSD    ND1 3587   3.691   4.959   8.978
  223HSD    HD1 3588   3.657   4.889   8.915
  223HSD     CG 3589   3.622   5.077   9.008
  223HSD    CE1 3590   3.806   4.956   9.052
  223HSD    HE1 3591   3.877   4.874   9.051
  223HSD    NE2 3592   3.813   5.062   9.136
  223HSD    CD2 3593   3.695   5.136   9.104
  223HSD    HD2 3594   3.670   5.234   9.143
  223HSD      C 3595   3.548   5.304   8.785
  223HSD      O 3596   3.488   5.269   8.682
  224ALA      N 3597   3.655   5.383   8.774
  224ALA     HN 3598   3.690   5.424   8.858
  224ALA     CA 3599   3.715   5.415   8.643
  224ALA     HA 3600   3.637   5.463   8.585
  224ALA     CB 3601   3.834   5.515   8.669
  224ALA    HB1 3602   3.794   5.614   8.698
  224ALA    HB2 3603   3.892   5.528   8.575
  224ALA    HB3 3604   3.903   5.472   8.745
  224ALA      C 3605   3.767   5.298   8.562
  224ALA      O 3606   3.748   5.301   8.439
  225LYS      N 3607   3.818   5.188   8.622
  225LYS     HN 3608   3.832   5.199   8.720
  225LYS     CA 3609   3.848   5.059   8.559
  225LYS     HA 3610   3.926   5.086   8.490
  225LYS     CB 3611   3.919   4.967   8.659
  225LYS    HB1 3612   3.921   4.864   8.618
  225LYS    HB2 3613   3.859   4.958   8.751
  225LYS     CG 3614   4.056   5.028   8.685
  225LYS    HG1 3615   4.045   5.126   8.736
  225LYS    HG2 3616   4.104   5.052   8.587
  225LYS     CD 3617   4.141   4.931   8.768
  225LYS    HD1 3618   4.095   4.917   8.869
  225LYS    HD2 3619   4.238   4.983   8.781
  225LYS     CE 3620   4.163   4.787   8.706
  225LYS    HE1 3621   4.190   4.792   8.598
  225LYS    HE2 3622   4.071   4.725   8.716
  225LYS     NZ 3623   4.274   4.726   8.776
  225LYS    HZ1 3624   4.365   4.770   8.750
  225LYS    HZ2 3625   4.287   4.625   8.757
  225LYS    HZ3 3626   4.253   4.717   8.878
  225LYS      C 3627   3.727   4.994   8.495
  225LYS      O 3628   3.732   4.941   8.381
  226ILE      N 3629   3.610   4.998   8.564
  226ILE     HN 3630   3.607   5.042   8.653
  226ILE     CA 3631   3.483   4.951   8.504
  226ILE     HA 3632   3.515   4.854   8.467
  226ILE     CB 3633   3.372   4.945   8.606
  226ILE     HB 3634   3.366   5.040   8.663
  226ILE    CG2 3635   3.228   4.923   8.546
  226ILE   HG21 3636   3.216   4.826   8.494
  226ILE   HG22 3637   3.207   5.011   8.482
  226ILE   HG23 3638   3.148   4.928   8.623
  226ILE    CG1 3639   3.409   4.843   8.713
  226ILE   HG11 3640   3.321   4.848   8.781
  226ILE   HG12 3641   3.495   4.873   8.778
  226ILE     CD 3642   3.421   4.701   8.655
  226ILE    HD1 3643   3.519   4.697   8.603
  226ILE    HD2 3644   3.340   4.666   8.586
  226ILE    HD3 3645   3.437   4.627   8.736
  226ILE      C 3646   3.435   5.037   8.380
  226ILE      O 3647   3.379   4.984   8.286
  227LYS      N 3648   3.464   5.174   8.380
  227LYS     HN 3649   3.503   5.217   8.461
  227LYS     CA 3650   3.426   5.263   8.270
  227LYS     HA 3651   3.324   5.240   8.243
  227LYS     CB 3652   3.439   5.406   8.337
  227LYS    HB1 3653   3.546   5.432   8.344
  227LYS    HB2 3654   3.389   5.419   8.436
  227LYS     CG 3655   3.374   5.512   8.253
  227LYS    HG1 3656   3.399   5.495   8.146
  227LYS    HG2 3657   3.425   5.604   8.289
  227LYS     CD 3658   3.225   5.512   8.266
  227LYS    HD1 3659   3.193   5.485   8.369
  227LYS    HD2 3660   3.174   5.444   8.194
  227LYS     CE 3661   3.160   5.649   8.228
  227LYS    HE1 3662   3.186   5.733   8.296
  227LYS    HE2 3663   3.050   5.639   8.236
  227LYS     NZ 3664   3.194   5.689   8.084
  227LYS    HZ1 3665   3.164   5.609   8.024
  227LYS    HZ2 3666   3.296   5.708   8.078
  227LYS    HZ3 3667   3.131   5.769   8.061
  227LYS      C 3668   3.522   5.245   8.154
  227LYS      O 3669   3.481   5.254   8.040
  228ARG      N 3670   3.642   5.205   8.185
  228ARG     HN 3671   3.677   5.204   8.279
  228ARG     CA 3672   3.746   5.167   8.095
  228ARG     HA 3673   3.755   5.248   8.024
  228ARG     CB 3674   3.880   5.142   8.173
  228ARG    HB1 3675   3.871   5.042   8.219
  228ARG    HB2 3676   3.894   5.213   8.257
  228ARG     CG 3677   4.005   5.142   8.086
  228ARG    HG1 3678   4.010   5.244   8.042
  228ARG    HG2 3679   3.983   5.077   7.998
  228ARG     CD 3680   4.137   5.086   8.128
  228ARG    HD1 3681   4.124   4.976   8.130
  228ARG    HD2 3682   4.156   5.148   8.218
  228ARG     NE 3683   4.240   5.128   8.028
  228ARG     HE 3684   4.216   5.190   7.954
  228ARG     CZ 3685   4.364   5.074   8.012
  228ARG    NH1 3686   4.426   4.997   8.103
  228ARG   HH11 3687   4.385   4.998   8.194
  228ARG   HH12 3688   4.524   4.987   8.085
  228ARG    NH2 3689   4.441   5.100   7.909
  228ARG   HH21 3690   4.401   5.147   7.830
  228ARG   HH22 3691   4.523   5.047   7.891
  228ARG      C 3692   3.701   5.039   8.013
  228ARG      O 3693   3.696   5.033   7.887
  229ALA      N 3694   3.665   4.930   8.095
  229ALA     HN 3695   3.690   4.936   8.191
  229ALA     CA 3696   3.610   4.806   8.042
  229ALA     HA 3697   3.689   4.771   7.977
  229ALA     CB 3698   3.589   4.710   8.159
  229ALA    HB1 3699   3.540   4.616   8.125
  229ALA    HB2 3700   3.525   4.759   8.235
  229ALA    HB3 3701   3.686   4.688   8.207
  229ALA      C 3702   3.489   4.825   7.960
  229ALA      O 3703   3.482   4.772   7.847
  230ILE      N 3704   3.387   4.913   7.999
  230ILE     HN 3705   3.391   4.962   8.086
  230ILE     CA 3706   3.269   4.948   7.912
  230ILE     HA 3707   3.219   4.855   7.890
  230ILE     CB 3708   3.176   5.045   7.977
  230ILE     HB 3709   3.240   5.121   8.026
  230ILE    CG2 3710   3.078   5.121   7.888
  230ILE   HG21 3711   3.008   5.171   7.959
  230ILE   HG22 3712   3.020   5.050   7.825
  230ILE   HG23 3713   3.119   5.203   7.826
  230ILE    CG1 3714   3.105   4.970   8.097
  230ILE   HG11 3715   3.174   4.888   8.126
  230ILE   HG12 3716   3.017   4.920   8.051
  230ILE     CD 3717   3.061   5.053   8.220
  230ILE    HD1 3718   3.022   4.986   8.300
  230ILE    HD2 3719   2.990   5.136   8.201
  230ILE    HD3 3720   3.156   5.089   8.265
  230ILE      C 3721   3.313   5.010   7.779
  230ILE      O 3722   3.251   4.984   7.672
  231THR      N 3723   3.413   5.098   7.782
  231THR     HN 3724   3.439   5.124   7.875
  231THR     CA 3725   3.473   5.162   7.657
  231THR     HA 3726   3.392   5.217   7.610
  231THR     CB 3727   3.574   5.271   7.688
  231THR     HB 3728   3.665   5.233   7.739
  231THR    OG1 3729   3.521   5.364   7.789
  231THR    HG1 3730   3.511   5.308   7.867
  231THR    CG2 3731   3.612   5.364   7.568
  231THR   HG21 3732   3.522   5.420   7.536
  231THR   HG22 3733   3.655   5.301   7.487
  231THR   HG23 3734   3.694   5.436   7.587
  231THR      C 3735   3.524   5.063   7.563
  231THR      O 3736   3.497   5.061   7.444
  232PHE      N 3737   3.598   4.969   7.620
  232PHE     HN 3738   3.624   4.984   7.715
  232PHE     CA 3739   3.654   4.860   7.542
  232PHE     HA 3740   3.702   4.899   7.454
  232PHE     CB 3741   3.743   4.777   7.634
  232PHE    HB1 3742   3.780   4.687   7.579
  232PHE    HB2 3743   3.689   4.751   7.728
  232PHE     CG 3744   3.874   4.847   7.670
  232PHE    CD1 3745   3.932   4.955   7.600
  232PHE    HD1 3746   3.876   4.998   7.518
  232PHE    CE1 3747   4.055   5.012   7.633
  232PHE    HE1 3748   4.101   5.087   7.571
  232PHE     CZ 3749   4.124   4.969   7.743
  232PHE     HZ 3750   4.211   5.023   7.778
  232PHE    CD2 3751   3.940   4.808   7.790
  232PHE    HD2 3752   3.889   4.740   7.856
  232PHE    CE2 3753   4.070   4.864   7.818
  232PHE    HE2 3754   4.122   4.835   7.908
  232PHE      C 3755   3.549   4.763   7.486
  232PHE      O 3756   3.568   4.722   7.377
  233ILE      N 3757   3.439   4.725   7.561
  233ILE     HN 3758   3.435   4.744   7.659
  233ILE     CA 3759   3.327   4.646   7.515
  233ILE     HA 3760   3.366   4.557   7.468
  233ILE     CB 3761   3.238   4.603   7.631
  233ILE     HB 3762   3.222   4.688   7.700
  233ILE    CG2 3763   3.100   4.562   7.579
  233ILE   HG21 3764   3.044   4.651   7.543
  233ILE   HG22 3765   3.039   4.506   7.654
  233ILE   HG23 3766   3.118   4.497   7.491
  233ILE    CG1 3767   3.306   4.487   7.710
  233ILE   HG11 3768   3.409   4.524   7.729
  233ILE   HG12 3769   3.304   4.395   7.647
  233ILE     CD 3770   3.233   4.460   7.840
  233ILE    HD1 3771   3.129   4.423   7.832
  233ILE    HD2 3772   3.220   4.556   7.893
  233ILE    HD3 3773   3.288   4.387   7.903
  233ILE      C 3774   3.253   4.721   7.402
  233ILE      O 3775   3.224   4.662   7.294
  234MET      N 3776   3.225   4.853   7.415
  234MET     HN 3777   3.239   4.898   7.503
  234MET     CA 3778   3.189   4.944   7.306
  234MET     HA 3779   3.097   4.904   7.266
  234MET     CB 3780   3.164   5.097   7.343
  234MET    HB1 3781   3.153   5.154   7.248
  234MET    HB2 3782   3.259   5.125   7.393
  234MET     CG 3783   3.042   5.130   7.436
  234MET    HG1 3784   3.058   5.230   7.481
  234MET    HG2 3785   3.039   5.053   7.516
  234MET     SD 3786   2.882   5.120   7.332
  234MET     CE 3787   2.803   5.219   7.451
  234MET    HE1 3788   2.797   5.165   7.548
  234MET    HE2 3789   2.695   5.236   7.430
  234MET    HE3 3790   2.858   5.310   7.483
  234MET      C 3791   3.282   4.941   7.184
  234MET      O 3792   3.229   4.918   7.074
  235VAL      N 3793   3.412   4.964   7.198
  235VAL     HN 3794   3.456   4.975   7.287
  235VAL     CA 3795   3.500   4.961   7.085
  235VAL     HA 3796   3.460   5.031   7.013
  235VAL     CB 3797   3.638   5.020   7.115
  235VAL     HB 3798   3.681   4.962   7.199
  235VAL    CG1 3799   3.730   5.011   6.994
  235VAL   HG11 3800   3.737   4.910   6.949
  235VAL   HG12 3801   3.828   5.062   7.006
  235VAL   HG13 3802   3.698   5.070   6.906
  235VAL    CG2 3803   3.638   5.172   7.153
  235VAL   HG21 3804   3.589   5.191   7.251
  235VAL   HG22 3805   3.593   5.233   7.072
  235VAL   HG23 3806   3.745   5.201   7.160
  235VAL      C 3807   3.508   4.829   7.016
  235VAL      O 3808   3.508   4.831   6.894
  236VAL      N 3809   3.517   4.714   7.088
  236VAL     HN 3810   3.524   4.711   7.187
  236VAL     CA 3811   3.517   4.592   7.010
  236VAL     HA 3812   3.600   4.592   6.942
  236VAL     CB 3813   3.548   4.469   7.103
  236VAL     HB 3814   3.500   4.488   7.201
  236VAL    CG1 3815   3.520   4.329   7.056
  236VAL   HG11 3816   3.572   4.305   6.961
  236VAL   HG12 3817   3.411   4.330   7.035
  236VAL   HG13 3818   3.551   4.258   7.135
  236VAL    CG2 3819   3.700   4.486   7.133
  236VAL   HG21 3820   3.730   4.400   7.196
  236VAL   HG22 3821   3.719   4.575   7.197
  236VAL   HG23 3822   3.766   4.500   7.045
  236VAL      C 3823   3.389   4.579   6.923
  236VAL      O 3824   3.404   4.515   6.817
  237ALA      N 3825   3.268   4.622   6.965
  237ALA     HN 3826   3.275   4.653   7.060
  237ALA     CA 3827   3.144   4.627   6.896
  237ALA     HA 3828   3.118   4.531   6.855
  237ALA     CB 3829   3.038   4.657   6.996
  237ALA    HB1 3830   3.075   4.745   7.054
  237ALA    HB2 3831   3.019   4.572   7.065
  237ALA    HB3 3832   2.937   4.683   6.958
  237ALA      C 3833   3.143   4.721   6.779
  237ALA      O 3834   3.109   4.700   6.661
  238ILE      N 3835   3.197   4.846   6.805
  238ILE     HN 3836   3.216   4.883   6.895
  238ILE     CA 3837   3.209   4.946   6.698
  238ILE     HA 3838   3.108   4.959   6.662
  238ILE     CB 3839   3.239   5.088   6.752
  238ILE     HB 3840   3.343   5.098   6.790
  238ILE    CG2 3841   3.226   5.195   6.640
  238ILE   HG21 3842   3.239   5.300   6.675
  238ILE   HG22 3843   3.127   5.190   6.591
  238ILE   HG23 3844   3.310   5.179   6.570
  238ILE    CG1 3845   3.133   5.132   6.865
  238ILE   HG11 3846   3.093   5.057   6.935
  238ILE   HG12 3847   3.044   5.184   6.822
  238ILE     CD 3848   3.206   5.224   6.960
  238ILE    HD1 3849   3.240   5.308   6.895
  238ILE    HD2 3850   3.283   5.169   7.018
  238ILE    HD3 3851   3.129   5.260   7.031
  238ILE      C 3852   3.302   4.908   6.590
  238ILE      O 3853   3.273   4.924   6.475
  239VAL      N 3854   3.415   4.854   6.623
  239VAL     HN 3855   3.438   4.846   6.720
  239VAL     CA 3856   3.518   4.802   6.528
  239VAL     HA 3857   3.536   4.885   6.461
  239VAL     CB 3858   3.650   4.776   6.596
  239VAL     HB 3859   3.638   4.699   6.676
  239VAL    CG1 3860   3.755   4.731   6.495
  239VAL   HG11 3861   3.753   4.810   6.417
  239VAL   HG12 3862   3.736   4.627   6.462
  239VAL   HG13 3863   3.857   4.728   6.540
  239VAL    CG2 3864   3.695   4.916   6.659
  239VAL   HG21 3865   3.797   4.886   6.692
  239VAL   HG22 3866   3.627   4.950   6.740
  239VAL   HG23 3867   3.708   4.993   6.580
  239VAL      C 3868   3.464   4.681   6.445
  239VAL      O 3869   3.482   4.677   6.324
  240PHE      N 3870   3.383   4.592   6.508
  240PHE     HN 3871   3.370   4.585   6.606
  240PHE     CA 3872   3.317   4.481   6.434
  240PHE     HA 3873   3.392   4.435   6.371
  240PHE     CB 3874   3.247   4.391   6.536
  240PHE    HB1 3875   3.180   4.441   6.610
  240PHE    HB2 3876   3.321   4.349   6.607
  240PHE     CG 3877   3.188   4.270   6.479
  240PHE    CD1 3878   3.256   4.149   6.468
  240PHE    HD1 3879   3.347   4.136   6.524
  240PHE    CE1 3880   3.194   4.035   6.413
  240PHE    HE1 3881   3.239   3.938   6.431
  240PHE     CZ 3882   3.056   4.046   6.374
  240PHE     HZ 3883   3.008   3.961   6.327
  240PHE    CD2 3884   3.056   4.285   6.431
  240PHE    HD2 3885   2.998   4.376   6.437
  240PHE    CE2 3886   2.992   4.169   6.383
  240PHE    HE2 3887   2.895   4.188   6.341
  240PHE      C 3888   3.216   4.525   6.326
  240PHE      O 3889   3.215   4.481   6.212
  241VAL      N 3890   3.131   4.627   6.352
  241VAL     HN 3891   3.133   4.656   6.447
  241VAL     CA 3892   3.030   4.680   6.257
  241VAL     HA 3893   2.985   4.593   6.212
  241VAL     CB 3894   2.922   4.765   6.316
  241VAL     HB 3895   2.888   4.713   6.408
  241VAL    CG1 3896   2.962   4.906   6.364
  241VAL   HG11 3897   2.877   4.963   6.405
  241VAL   HG12 3898   3.000   4.968   6.279
  241VAL   HG13 3899   3.042   4.896   6.441
  241VAL    CG2 3900   2.815   4.774   6.211
  241VAL   HG21 3901   2.771   4.677   6.180
  241VAL   HG22 3902   2.841   4.835   6.122
  241VAL   HG23 3903   2.723   4.818   6.255
  241VAL      C 3904   3.106   4.754   6.148
  241VAL      O 3905   3.070   4.728   6.029
  242ILE      N 3906   3.204   4.844   6.170
  242ILE     HN 3907   3.226   4.881   6.260
  242ILE     CA 3908   3.279   4.903   6.061
  242ILE     HA 3909   3.208   4.947   5.993
  242ILE     CB 3910   3.373   5.012   6.108
  242ILE     HB 3911   3.416   4.982   6.207
  242ILE    CG2 3912   3.484   5.048   6.007
  242ILE   HG21 3913   3.439   5.073   5.909
  242ILE   HG22 3914   3.559   4.968   5.993
  242ILE   HG23 3915   3.534   5.140   6.043
  242ILE    CG1 3916   3.279   5.125   6.139
  242ILE   HG11 3917   3.340   5.191   6.204
  242ILE   HG12 3918   3.194   5.106   6.208
  242ILE     CD 3919   3.236   5.222   6.029
  242ILE    HD1 3920   3.227   5.323   6.074
  242ILE    HD2 3921   3.152   5.189   5.963
  242ILE    HD3 3922   3.319   5.236   5.956
  242ILE      C 3923   3.362   4.799   5.981
  242ILE      O 3924   3.361   4.806   5.858
  243CYS      N 3925   3.430   4.703   6.049
  243CYS     HN 3926   3.431   4.715   6.148
  243CYS     CA 3927   3.507   4.595   5.996
  243CYS     HA 3928   3.592   4.631   5.940
  243CYS     CB 3929   3.564   4.510   6.105
  243CYS    HB1 3930   3.476   4.468   6.160
  243CYS    HB2 3931   3.633   4.564   6.173
  243CYS     SG 3932   3.650   4.368   6.041
  243CYS    HG1 3933   3.759   4.436   6.006
  243CYS      C 3934   3.433   4.513   5.885
  243CYS      O 3935   3.482   4.496   5.774
  244PHE      N 3936   3.307   4.474   5.913
  244PHE     HN 3937   3.270   4.507   6.000
  244PHE     CA 3938   3.247   4.375   5.827
  244PHE     HA 3939   3.315   4.348   5.747
  244PHE     CB 3940   3.212   4.248   5.910
  244PHE    HB1 3941   3.149   4.172   5.859
  244PHE    HB2 3942   3.147   4.277   5.996
  244PHE     CG 3943   3.340   4.168   5.956
  244PHE    CD1 3944   3.375   4.159   6.093
  244PHE    HD1 3945   3.313   4.215   6.161
  244PHE    CE1 3946   3.490   4.083   6.138
  244PHE    HE1 3947   3.510   4.082   6.244
  244PHE     CZ 3948   3.565   4.009   6.038
  244PHE     HZ 3949   3.621   3.923   6.073
  244PHE    CD2 3950   3.414   4.101   5.864
  244PHE    HD2 3951   3.400   4.108   5.757
  244PHE    CE2 3952   3.519   4.016   5.905
  244PHE    HE2 3953   3.585   3.974   5.831
  244PHE      C 3954   3.123   4.428   5.756
  244PHE      O 3955   3.094   4.392   5.648
  245LEU      N 3956   3.055   4.533   5.811
  245LEU     HN 3957   3.079   4.569   5.901
  245LEU     CA 3958   2.928   4.574   5.750
  245LEU     HA 3959   2.869   4.488   5.723
  245LEU     CB 3960   2.825   4.643   5.847
  245LEU    HB1 3961   2.873   4.724   5.907
  245LEU    HB2 3962   2.812   4.578   5.936
  245LEU     CG 3963   2.683   4.673   5.797
  245LEU     HG 3964   2.681   4.737   5.706
  245LEU    CD1 3965   2.615   4.542   5.754
  245LEU   HD11 3966   2.625   4.474   5.841
  245LEU   HD12 3967   2.665   4.497   5.665
  245LEU   HD13 3968   2.509   4.550   5.723
  245LEU    CD2 3969   2.595   4.734   5.910
  245LEU   HD21 3970   2.578   4.657   5.989
  245LEU   HD22 3971   2.499   4.779   5.879
  245LEU   HD23 3972   2.663   4.814   5.945
  245LEU      C 3973   2.934   4.638   5.605
  245LEU      O 3974   2.859   4.604   5.517
  246PRO      N 3975   3.023   4.731   5.571
  246PRO     CD 3976   3.087   4.831   5.666
  246PRO    HD1 3977   3.172   4.771   5.704
  246PRO    HD2 3978   3.018   4.851   5.750
  246PRO     CA 3979   3.040   4.775   5.435
  246PRO     HA 3980   2.953   4.835   5.410
  246PRO     CB 3981   3.150   4.875   5.439
  246PRO    HB1 3982   3.150   4.951   5.359
  246PRO    HB2 3983   3.252   4.830   5.443
  246PRO     CG 3984   3.126   4.939   5.575
  246PRO    HG1 3985   3.211   5.004   5.606
  246PRO    HG2 3986   3.034   4.998   5.558
  246PRO      C 3987   3.057   4.675   5.322
  246PRO      O 3988   3.020   4.699   5.210
  247SER      N 3989   3.128   4.561   5.341
  247SER     HN 3990   3.185   4.547   5.421
  247SER     CA 3991   3.149   4.462   5.238
  247SER     HA 3992   3.142   4.503   5.138
  247SER     CB 3993   3.286   4.381   5.256
  247SER    HB1 3994   3.377   4.445   5.258
  247SER    HB2 3995   3.306   4.318   5.166
  247SER     OG 3996   3.279   4.300   5.373
  247SER    HG1 3997   3.272   4.359   5.449
  247SER      C 3998   3.026   4.364   5.227
  247SER      O 3999   2.998   4.317   5.120
  248VAL      N 4000   2.955   4.327   5.338
  248VAL     HN 4001   2.985   4.364   5.425
  248VAL     CA 4002   2.823   4.258   5.335
  248VAL     HA 4003   2.829   4.164   5.281
  248VAL     CB 4004   2.790   4.229   5.485
  248VAL     HB 4005   2.810   4.321   5.544
  248VAL    CG1 4006   2.654   4.182   5.519
  248VAL   HG11 4007   2.621   4.100   5.451
  248VAL   HG12 4008   2.576   4.261   5.509
  248VAL   HG13 4009   2.649   4.129   5.616
  248VAL    CG2 4010   2.897   4.131   5.536
  248VAL   HG21 4011   2.890   4.035   5.481
  248VAL   HG22 4012   2.881   4.110   5.644
  248VAL   HG23 4013   2.998   4.176   5.520
  248VAL      C 4014   2.711   4.339   5.271
  248VAL      O 4015   2.629   4.288   5.192
  249VAL      N 4016   2.699   4.476   5.300
  249VAL     HN 4017   2.758   4.521   5.366
  249VAL     CA 4018   2.599   4.562   5.231
  249VAL     HA 4019   2.502   4.517   5.249
  249VAL     CB 4020   2.612   4.705   5.287
  249VAL     HB 4021   2.719   4.719   5.315
  249VAL    CG1 4022   2.559   4.819   5.194
  249VAL   HG11 4023   2.459   4.812   5.146
  249VAL   HG12 4024   2.625   4.846   5.109
  249VAL   HG13 4025   2.558   4.914   5.252
  249VAL    CG2 4026   2.519   4.698   5.410
  249VAL   HG21 4027   2.504   4.794   5.465
  249VAL   HG22 4028   2.548   4.616   5.478
  249VAL   HG23 4029   2.415   4.673   5.379
  249VAL      C 4030   2.618   4.572   5.079
  249VAL      O 4031   2.522   4.570   5.002
  250VAL      N 4032   2.741   4.581   5.024
  250VAL     HN 4033   2.819   4.588   5.086
  250VAL     CA 4034   2.776   4.561   4.885
  250VAL     HA 4035   2.721   4.631   4.822
  250VAL     CB 4036   2.922   4.601   4.862
  250VAL     HB 4037   2.987   4.544   4.933
  250VAL    CG1 4038   2.955   4.561   4.715
  250VAL   HG11 4039   2.892   4.618   4.643
  250VAL   HG12 4040   2.941   4.454   4.689
  250VAL   HG13 4041   3.062   4.589   4.705
  250VAL    CG2 4042   2.934   4.751   4.891
  250VAL   HG21 4043   2.887   4.801   4.804
  250VAL   HG22 4044   3.041   4.780   4.895
  250VAL   HG23 4045   2.887   4.786   4.985
  250VAL      C 4046   2.738   4.420   4.831
  250VAL      O 4047   2.675   4.403   4.726
  251ARG      N 4048   2.773   4.309   4.898
  251ARG     HN 4049   2.835   4.323   4.976
  251ARG     CA 4050   2.732   4.174   4.865
  251ARG     HA 4051   2.762   4.166   4.761
  251ARG     CB 4052   2.805   4.070   4.958
  251ARG    HB1 4053   2.732   4.027   5.030
  251ARG    HB2 4054   2.877   4.122   5.025
  251ARG     CG 4055   2.866   3.954   4.879
  251ARG    HG1 4056   2.791   3.903   4.816
  251ARG    HG2 4057   2.907   3.877   4.949
  251ARG     CD 4058   2.993   4.000   4.791
  251ARG    HD1 4059   3.079   4.037   4.851
  251ARG    HD2 4060   2.964   4.083   4.723
  251ARG     NE 4061   3.036   3.877   4.718
  251ARG     HE 4062   2.976   3.797   4.718
  251ARG     CZ 4063   3.104   3.886   4.601
  251ARG    NH1 4064   3.188   3.986   4.581
  251ARG   HH11 4065   3.241   4.032   4.653
  251ARG   HH12 4066   3.220   3.979   4.487
  251ARG    NH2 4067   3.113   3.779   4.523
  251ARG   HH21 4068   3.168   3.787   4.440
  251ARG   HH22 4069   3.092   3.688   4.558
  251ARG      C 4070   2.572   4.155   4.868
  251ARG      O 4071   2.528   4.101   4.764
  252ILE      N 4072   2.494   4.204   4.965
  252ILE     HN 4073   2.544   4.246   5.040
  252ILE     CA 4074   2.342   4.201   4.953
  252ILE     HA 4075   2.312   4.098   4.938
  252ILE     CB 4076   2.266   4.257   5.080
  252ILE     HB 4077   2.313   4.357   5.090
  252ILE    CG2 4078   2.115   4.269   5.060
  252ILE   HG21 4079   2.092   4.354   4.992
  252ILE   HG22 4080   2.057   4.290   5.152
  252ILE   HG23 4081   2.078   4.171   5.023
  252ILE    CG1 4082   2.296   4.166   5.203
  252ILE   HG11 4083   2.404   4.138   5.204
  252ILE   HG12 4084   2.238   4.071   5.208
  252ILE     CD 4085   2.286   4.244   5.340
  252ILE    HD1 4086   2.319   4.181   5.426
  252ILE    HD2 4087   2.182   4.276   5.360
  252ILE    HD3 4088   2.345   4.337   5.326
  252ILE      C 4089   2.294   4.280   4.827
  252ILE      O 4090   2.201   4.241   4.763
  253ARG      N 4091   2.358   4.389   4.792
  253ARG     HN 4092   2.426   4.436   4.848
  253ARG     CA 4093   2.328   4.466   4.666
  253ARG     HA 4094   2.221   4.481   4.662
  253ARG     CB 4095   2.396   4.608   4.666
  253ARG    HB1 4096   2.505   4.610   4.684
  253ARG    HB2 4097   2.346   4.658   4.752
  253ARG     CG 4098   2.375   4.696   4.548
  253ARG    HG1 4099   2.410   4.647   4.454
  253ARG    HG2 4100   2.433   4.790   4.562
  253ARG     CD 4101   2.227   4.747   4.539
  253ARG    HD1 4102   2.200   4.801   4.632
  253ARG    HD2 4103   2.168   4.655   4.523
  253ARG     NE 4104   2.208   4.828   4.412
  253ARG     HE 4105   2.288   4.854   4.358
  253ARG     CZ 4106   2.093   4.843   4.353
  253ARG    NH1 4107   1.983   4.787   4.387
  253ARG   HH11 4108   1.917   4.781   4.312
  253ARG   HH12 4109   1.992   4.720   4.460
  253ARG    NH2 4110   2.087   4.911   4.241
  253ARG   HH21 4111   2.163   4.964   4.204
  253ARG   HH22 4112   2.006   4.911   4.182
  253ARG      C 4113   2.355   4.392   4.540
  253ARG      O 4114   2.258   4.372   4.462
  254ILE      N 4115   2.469   4.319   4.538
  254ILE     HN 4116   2.534   4.327   4.613
  254ILE     CA 4117   2.506   4.219   4.428
  254ILE     HA 4118   2.502   4.272   4.334
  254ILE     CB 4119   2.652   4.176   4.443
  254ILE     HB 4120   2.672   4.148   4.549
  254ILE    CG2 4121   2.678   4.058   4.356
  254ILE   HG21 4122   2.611   4.061   4.268
  254ILE   HG22 4123   2.656   3.968   4.417
  254ILE   HG23 4124   2.784   4.058   4.321
  254ILE    CG1 4125   2.756   4.291   4.410
  254ILE   HG11 4126   2.734   4.385   4.465
  254ILE   HG12 4127   2.749   4.313   4.301
  254ILE     CD 4128   2.906   4.264   4.455
  254ILE    HD1 4129   2.939   4.172   4.402
  254ILE    HD2 4130   2.907   4.254   4.565
  254ILE    HD3 4131   2.966   4.354   4.433
  254ILE      C 4132   2.406   4.104   4.425
  254ILE      O 4133   2.363   4.059   4.319
  255PHE      N 4134   2.369   4.044   4.536
  255PHE     HN 4135   2.414   4.070   4.621
  255PHE     CA 4136   2.279   3.929   4.548
  255PHE     HA 4137   2.310   3.857   4.474
  255PHE     CB 4138   2.265   3.862   4.689
  255PHE    HB1 4139   2.186   3.784   4.695
  255PHE    HB2 4140   2.224   3.943   4.754
  255PHE     CG 4141   2.391   3.804   4.743
  255PHE    CD1 4142   2.415   3.782   4.882
  255PHE    HD1 4143   2.339   3.811   4.953
  255PHE    CE1 4144   2.536   3.733   4.928
  255PHE    HE1 4145   2.566   3.732   5.032
  255PHE     CZ 4146   2.632   3.681   4.838
  255PHE     HZ 4147   2.721   3.642   4.884
  255PHE    CD2 4148   2.494   3.766   4.649
  255PHE    HD2 4149   2.483   3.779   4.542
  255PHE    CE2 4150   2.615   3.711   4.699
  255PHE    HE2 4151   2.691   3.688   4.627
  255PHE      C 4152   2.144   3.965   4.499
  255PHE      O 4153   2.080   3.897   4.417
  256TRP      N 4154   2.091   4.084   4.539
  256TRP     HN 4155   2.144   4.147   4.595
  256TRP     CA 4156   1.969   4.150   4.486
  256TRP     HA 4157   1.888   4.084   4.512
  256TRP     CB 4158   1.936   4.280   4.567
  256TRP    HB1 4159   2.019   4.352   4.552
  256TRP    HB2 4160   1.946   4.254   4.674
  256TRP     CG 4161   1.806   4.350   4.531
  256TRP    CD1 4162   1.768   4.421   4.422
  256TRP    HD1 4163   1.833   4.454   4.343
  256TRP    NE1 4164   1.634   4.468   4.442
  256TRP    HE1 4165   1.575   4.522   4.385
  256TRP    CE2 4166   1.594   4.418   4.560
  256TRP    CD2 4167   1.694   4.343   4.620
  256TRP    CE3 4168   1.671   4.282   4.743
  256TRP    HE3 4169   1.750   4.232   4.797
  256TRP    CZ3 4170   1.552   4.305   4.813
  256TRP    HZ3 4171   1.532   4.251   4.905
  256TRP    CZ2 4172   1.477   4.433   4.626
  256TRP    HZ2 4173   1.388   4.482   4.589
  256TRP    CH2 4174   1.452   4.377   4.748
  256TRP    HH2 4175   1.357   4.380   4.800
  256TRP      C 4176   1.974   4.170   4.333
  256TRP      O 4177   1.885   4.139   4.255
  257LEU      N 4178   2.089   4.224   4.272
  257LEU     HN 4179   2.154   4.262   4.337
  257LEU     CA 4180   2.104   4.254   4.132
  257LEU     HA 4181   2.020   4.313   4.100
  257LEU     CB 4182   2.231   4.345   4.115
  257LEU    HB1 4183   2.312   4.285   4.162
  257LEU    HB2 4184   2.202   4.439   4.167
  257LEU     CG 4185   2.265   4.375   3.971
  257LEU     HG 4186   2.277   4.281   3.913
  257LEU    CD1 4187   2.157   4.466   3.904
  257LEU   HD11 4188   2.123   4.549   3.969
  257LEU   HD12 4189   2.069   4.407   3.870
  257LEU   HD13 4190   2.207   4.519   3.819
  257LEU    CD2 4191   2.394   4.457   3.980
  257LEU   HD21 4192   2.474   4.419   4.046
  257LEU   HD22 4193   2.375   4.563   4.007
  257LEU   HD23 4194   2.438   4.459   3.878
  257LEU      C 4195   2.104   4.129   4.043
  257LEU      O 4196   2.039   4.123   3.935
  258LEU      N 4197   2.177   4.026   4.090
  258LEU     HN 4198   2.230   4.035   4.174
  258LEU     CA 4199   2.177   3.891   4.025
  258LEU     HA 4200   2.208   3.897   3.922
  258LEU     CB 4201   2.253   3.792   4.114
  258LEU    HB1 4202   2.228   3.686   4.093
  258LEU    HB2 4203   2.234   3.812   4.222
  258LEU     CG 4204   2.409   3.799   4.105
  258LEU     HG 4205   2.440   3.905   4.112
  258LEU    CD1 4206   2.488   3.728   4.219
  258LEU   HD11 4207   2.593   3.764   4.230
  258LEU   HD12 4208   2.475   3.620   4.198
  258LEU   HD13 4209   2.430   3.752   4.310
  258LEU    CD2 4210   2.468   3.753   3.974
  258LEU   HD21 4211   2.507   3.828   3.902
  258LEU   HD22 4212   2.398   3.686   3.919
  258LEU   HD23 4213   2.556   3.687   3.990
  258LEU      C 4214   2.034   3.834   4.017
  258LEU      O 4215   1.999   3.786   3.913
  259HSD      N 4216   1.952   3.852   4.125
  259HSD     HN 4217   1.987   3.886   4.213
  259HSD     CA 4218   1.810   3.808   4.117
  259HSD     HA 4219   1.793   3.715   4.065
  259HSD     CB 4220   1.745   3.808   4.262
  259HSD    HB1 4221   1.735   3.910   4.304
  259HSD    HB2 4222   1.813   3.739   4.317
  259HSD    ND1 4223   1.497   3.794   4.229
  259HSD    HD1 4224   1.474   3.890   4.213
  259HSD     CG 4225   1.616   3.741   4.262
  259HSD    CE1 4226   1.403   3.698   4.245
  259HSD    HE1 4227   1.300   3.708   4.211
  259HSD    NE2 4228   1.458   3.585   4.285
  259HSD    CD2 4229   1.593   3.616   4.306
  259HSD    HD2 4230   1.664   3.547   4.349
  259HSD      C 4231   1.724   3.893   4.021
  259HSD      O 4232   1.631   3.840   3.961
  260THR      N 4233   1.755   4.018   3.999
  260THR     HN 4234   1.834   4.054   4.048
  260THR     CA 4235   1.676   4.116   3.924
  260THR     HA 4236   1.571   4.089   3.930
  260THR     CB 4237   1.688   4.256   3.987
  260THR     HB 4238   1.759   4.246   4.072
  260THR    OG1 4239   1.567   4.283   4.055
  260THR    HG1 4240   1.557   4.220   4.127
  260THR    CG2 4241   1.705   4.371   3.888
  260THR   HG21 4242   1.612   4.380   3.827
  260THR   HG22 4243   1.793   4.350   3.824
  260THR   HG23 4244   1.717   4.462   3.949
  260THR      C 4245   1.714   4.113   3.776
  260THR      O 4246   1.648   4.169   3.690
  261SER      N 4247   1.825   4.043   3.737
  261SER     HN 4248   1.875   3.989   3.804
  261SER     CA 4249   1.887   4.060   3.606
  261SER     HA 4250   1.807   4.060   3.533
  261SER     CB 4251   1.965   4.188   3.594
  261SER    HB1 4252   1.909   4.277   3.630
  261SER    HB2 4253   1.982   4.215   3.488
  261SER     OG 4254   2.093   4.199   3.664
  261SER    HG1 4255   2.072   4.204   3.758
  261SER      C 4256   1.979   3.951   3.557
  261SER      O 4257   2.010   3.942   3.439
  262GLY      N 4258   2.017   3.852   3.644
  262GLY     HN 4259   1.978   3.849   3.736
  262GLY     CA 4260   2.114   3.745   3.621
  262GLY    HA1 4261   2.086   3.682   3.537
  262GLY    HA2 4262   2.116   3.684   3.710
  262GLY      C 4263   2.258   3.790   3.587
  262GLY      O 4264   2.282   3.909   3.573
  263THR      N 4265   2.339   3.691   3.553
  263THR     HN 4266   2.311   3.596   3.566
  263THR     CA 4267   2.466   3.721   3.493
  263THR     HA 4268   2.515   3.803   3.543
  263THR     CB 4269   2.566   3.608   3.504
  263THR     HB 4270   2.651   3.617   3.433
  263THR    OG1 4271   2.515   3.478   3.471
  263THR    HG1 4272   2.530   3.463   3.377
  263THR    CG2 4273   2.603   3.605   3.646
  263THR   HG21 4274   2.515   3.581   3.709
  263THR   HG22 4275   2.638   3.707   3.671
  263THR   HG23 4276   2.683   3.529   3.662
  263THR      C 4277   2.456   3.746   3.341
  263THR      O 4278   2.563   3.765   3.280
  264GLN      N 4279   2.339   3.761   3.282
  264GLN     HN 4280   2.253   3.737   3.327
  264GLN     CA 4281   2.316   3.793   3.146
  264GLN     HA 4282   2.335   3.701   3.092
  264GLN     CB 4283   2.165   3.812   3.134
  264GLN    HB1 4284   2.131   3.855   3.037
  264GLN    HB2 4285   2.145   3.892   3.208
  264GLN     CG 4286   2.084   3.687   3.187
  264GLN    HG1 4287   1.978   3.713   3.167
  264GLN    HG2 4288   2.099   3.673   3.296
  264GLN     CD 4289   2.106   3.550   3.121
  264GLN    OE1 4290   2.170   3.464   3.181
  264GLN    NE2 4291   2.054   3.528   2.996
  264GLN   HE21 4292   2.002   3.598   2.948
  264GLN   HE22 4293   2.058   3.439   2.952
  264GLN      C 4294   2.387   3.914   3.087
  264GLN      O 4295   2.445   3.910   2.978
  265ASN      N 4296   2.400   4.024   3.166
  265ASN     HN 4297   2.375   4.015   3.262
  265ASN     CA 4298   2.480   4.141   3.143
  265ASN     HA 4299   2.533   4.131   3.049
  265ASN     CB 4300   2.392   4.263   3.129
  265ASN    HB1 4301   2.345   4.278   3.229
  265ASN    HB2 4302   2.308   4.244   3.059
  265ASN     CG 4303   2.466   4.386   3.088
  265ASN    OD1 4304   2.584   4.375   3.062
  265ASN    ND2 4305   2.400   4.504   3.092
  265ASN   HD21 4306   2.456   4.574   3.050
  265ASN   HD22 4307   2.305   4.515   3.121
  265ASN      C 4308   2.576   4.138   3.262
  265ASN      O 4309   2.542   4.135   3.379
  266CYS      N 4310   2.707   4.137   3.239
  266CYS     HN 4311   2.741   4.128   3.146
  266CYS     CA 4312   2.808   4.153   3.344
  266CYS     HA 4313   2.783   4.093   3.430
  266CYS     CB 4314   2.947   4.100   3.299
  266CYS    HB1 4315   3.023   4.116   3.378
  266CYS    HB2 4316   2.989   4.159   3.214
  266CYS     SG 4317   2.951   3.922   3.265
  266CYS      C 4318   2.830   4.304   3.387
  266CYS      O 4319   2.871   4.335   3.500
  267GLU      N 4320   2.796   4.399   3.303
  267GLU     HN 4321   2.755   4.375   3.216
  267GLU     CA 4322   2.820   4.540   3.313
  267GLU     HA 4323   2.923   4.553   3.340
  267GLU     CB 4324   2.792   4.612   3.180
  267GLU    HB1 4325   2.802   4.722   3.187
  267GLU    HB2 4326   2.684   4.603   3.156
  267GLU     CG 4327   2.859   4.560   3.056
  267GLU    HG1 4328   2.794   4.569   2.966
  267GLU    HG2 4329   2.890   4.453   3.059
  267GLU     CD 4330   2.984   4.638   3.019
  267GLU    OE1 4331   3.097   4.581   3.001
  267GLU    OE2 4332   2.970   4.765   3.006
  267GLU      C 4333   2.753   4.610   3.428
  267GLU      O 4334   2.809   4.701   3.486
  268VAL      N 4335   2.635   4.563   3.469
  268VAL     HN 4336   2.591   4.505   3.401
  268VAL     CA 4337   2.565   4.601   3.582
  268VAL     HA 4338   2.547   4.707   3.575
  268VAL     CB 4339   2.427   4.537   3.571
  268VAL     HB 4340   2.378   4.579   3.662
  268VAL    CG1 4341   2.358   4.615   3.464
  268VAL   HG11 4342   2.415   4.607   3.369
  268VAL   HG12 4343   2.352   4.725   3.480
  268VAL   HG13 4344   2.256   4.572   3.453
  268VAL    CG2 4345   2.423   4.381   3.574
  268VAL   HG21 4346   2.468   4.345   3.669
  268VAL   HG22 4347   2.483   4.332   3.495
  268VAL   HG23 4348   2.317   4.352   3.559
  268VAL      C 4349   2.635   4.571   3.719
  268VAL      O 4350   2.610   4.632   3.820
  269TYR      N 4351   2.742   4.480   3.716
  269TYR     HN 4352   2.774   4.438   3.631
  269TYR     CA 4353   2.818   4.449   3.835
  269TYR     HA 4354   2.756   4.473   3.920
  269TYR     CB 4355   2.845   4.296   3.826
  269TYR    HB1 4356   2.919   4.268   3.905
  269TYR    HB2 4357   2.902   4.273   3.734
  269TYR     CG 4358   2.735   4.193   3.837
  269TYR    CD1 4359   2.697   4.122   3.719
  269TYR    HD1 4360   2.767   4.134   3.638
  269TYR    CE1 4361   2.563   4.076   3.704
  269TYR    HE1 4362   2.542   4.034   3.607
  269TYR     CZ 4363   2.477   4.077   3.810
  269TYR     OH 4364   2.344   4.034   3.796
  269TYR     HH 4365   2.333   4.017   3.703
  269TYR    CD2 4366   2.637   4.196   3.946
  269TYR    HD2 4367   2.662   4.237   4.043
  269TYR    CE2 4368   2.525   4.119   3.938
  269TYR    HE2 4369   2.454   4.115   4.019
  269TYR      C 4370   2.953   4.522   3.841
  269TYR      O 4371   3.034   4.493   3.930
  270ARG      N 4372   2.989   4.610   3.737
  270ARG     HN 4373   2.925   4.625   3.662
  270ARG     CA 4374   3.119   4.678   3.733
  270ARG     HA 4375   3.196   4.602   3.732
  270ARG     CB 4376   3.143   4.739   3.600
  270ARG    HB1 4377   3.061   4.811   3.581
  270ARG    HB2 4378   3.135   4.658   3.524
  270ARG     CG 4379   3.271   4.822   3.580
  270ARG    HG1 4380   3.257   4.909   3.648
  270ARG    HG2 4381   3.274   4.860   3.476
  270ARG     CD 4382   3.406   4.751   3.614
  270ARG    HD1 4383   3.421   4.660   3.552
  270ARG    HD2 4384   3.417   4.713   3.718
  270ARG     NE 4385   3.516   4.848   3.591
  270ARG     HE 4386   3.515   4.885   3.498
  270ARG     CZ 4387   3.594   4.908   3.683
  270ARG    NH1 4388   3.614   4.869   3.808
  270ARG   HH11 4389   3.575   4.780   3.830
  270ARG   HH12 4390   3.697   4.901   3.853
  270ARG    NH2 4391   3.653   5.017   3.643
  270ARG   HH21 4392   3.622   5.052   3.554
  270ARG   HH22 4393   3.710   5.069   3.706
  270ARG      C 4394   3.143   4.770   3.848
  270ARG      O 4395   3.248   4.763   3.909
  271SER      N 4396   3.047   4.852   3.892
  271SER     HN 4397   2.965   4.870   3.839
  271SER     CA 4398   3.076   4.948   3.991
  271SER     HA 4399   3.175   4.988   3.972
  271SER     CB 4400   2.969   5.056   3.996
  271SER    HB1 4401   2.993   5.116   3.905
  271SER    HB2 4402   2.990   5.125   4.080
  271SER     OG 4403   2.827   5.024   4.004
  271SER    HG1 4404   2.800   5.006   3.914
  271SER      C 4405   3.068   4.890   4.126
  271SER      O 4406   3.131   4.937   4.225
  272VAL      N 4407   2.985   4.789   4.148
  272VAL     HN 4408   2.924   4.764   4.073
  272VAL     CA 4409   2.960   4.739   4.279
  272VAL     HA 4410   2.961   4.826   4.343
  272VAL     CB 4411   2.826   4.681   4.297
  272VAL     HB 4412   2.810   4.639   4.399
  272VAL    CG1 4413   2.714   4.784   4.272
  272VAL   HG11 4414   2.727   4.841   4.177
  272VAL   HG12 4415   2.700   4.863   4.348
  272VAL   HG13 4416   2.627   4.715   4.265
  272VAL    CG2 4417   2.809   4.565   4.197
  272VAL   HG21 4418   2.708   4.521   4.210
  272VAL   HG22 4419   2.886   4.486   4.204
  272VAL   HG23 4420   2.802   4.593   4.089
  272VAL      C 4421   3.068   4.644   4.314
  272VAL      O 4422   3.101   4.627   4.432
  273ASP      N 4423   3.134   4.580   4.214
  273ASP     HN 4424   3.107   4.575   4.118
  273ASP     CA 4425   3.257   4.502   4.235
  273ASP     HA 4426   3.243   4.422   4.306
  273ASP     CB 4427   3.291   4.434   4.107
  273ASP    HB1 4428   3.304   4.501   4.019
  273ASP    HB2 4429   3.213   4.360   4.081
  273ASP     CG 4430   3.418   4.344   4.109
  273ASP    OD1 4431   3.495   4.361   4.011
  273ASP    OD2 4432   3.437   4.262   4.196
  273ASP      C 4433   3.382   4.592   4.282
  273ASP      O 4434   3.458   4.547   4.366
  274LEU      N 4435   3.394   4.711   4.224
  274LEU     HN 4436   3.322   4.740   4.161
  274LEU     CA 4437   3.491   4.812   4.269
  274LEU     HA 4438   3.591   4.773   4.262
  274LEU     CB 4439   3.492   4.946   4.187
  274LEU    HB1 4440   3.392   4.995   4.183
  274LEU    HB2 4441   3.504   4.915   4.081
  274LEU     CG 4442   3.591   5.056   4.245
  274LEU     HG 4443   3.561   5.100   4.342
  274LEU    CD1 4444   3.735   4.994   4.268
  274LEU   HD11 4445   3.806   5.079   4.275
  274LEU   HD12 4446   3.760   4.936   4.177
  274LEU   HD13 4447   3.744   4.931   4.359
  274LEU    CD2 4448   3.604   5.174   4.145
  274LEU   HD21 4449   3.622   5.131   4.044
  274LEU   HD22 4450   3.690   5.233   4.181
  274LEU   HD23 4451   3.514   5.238   4.148
  274LEU      C 4452   3.468   4.846   4.423
  274LEU      O 4453   3.556   4.844   4.510
  275ALA      N 4454   3.335   4.875   4.461
  275ALA     HN 4455   3.264   4.885   4.391
  275ALA     CA 4456   3.299   4.900   4.599
  275ALA     HA 4457   3.359   4.984   4.630
  275ALA     CB 4458   3.146   4.936   4.621
  275ALA    HB1 4459   3.114   5.019   4.555
  275ALA    HB2 4460   3.130   4.967   4.726
  275ALA    HB3 4461   3.079   4.848   4.613
  275ALA      C 4462   3.326   4.775   4.692
  275ALA      O 4463   3.369   4.791   4.805
  276PHE      N 4464   3.301   4.655   4.639
  276PHE     HN 4465   3.249   4.654   4.554
  276PHE     CA 4466   3.326   4.532   4.712
  276PHE     HA 4467   3.271   4.549   4.804
  276PHE     CB 4468   3.262   4.401   4.649
  276PHE    HB1 4469   3.296   4.381   4.545
  276PHE    HB2 4470   3.152   4.416   4.649
  276PHE     CG 4471   3.293   4.281   4.736
  276PHE    CD1 4472   3.234   4.271   4.864
  276PHE    HD1 4473   3.154   4.339   4.889
  276PHE    CE1 4474   3.263   4.161   4.943
  276PHE    HE1 4475   3.215   4.148   5.039
  276PHE     CZ 4476   3.374   4.077   4.902
  276PHE     HZ 4477   3.398   3.988   4.959
  276PHE    CD2 4478   3.401   4.198   4.704
  276PHE    HD2 4479   3.464   4.224   4.619
  276PHE    CE2 4480   3.428   4.086   4.777
  276PHE    HE2 4481   3.509   4.023   4.742
  276PHE      C 4482   3.473   4.514   4.733
  276PHE      O 4483   3.512   4.484   4.850
  277PHE      N 4484   3.555   4.527   4.625
  277PHE     HN 4485   3.511   4.538   4.536
  277PHE     CA 4486   3.697   4.528   4.630
  277PHE     HA 4487   3.733   4.430   4.658
  277PHE     CB 4488   3.757   4.559   4.484
  277PHE    HB1 4489   3.720   4.657   4.447
  277PHE    HB2 4490   3.718   4.476   4.421
  277PHE     CG 4491   3.909   4.563   4.479
  277PHE    CD1 4492   3.994   4.475   4.553
  277PHE    HD1 4493   3.954   4.411   4.630
  277PHE    CE1 4494   4.131   4.470   4.540
  277PHE    HE1 4495   4.193   4.399   4.593
  277PHE     CZ 4496   4.192   4.558   4.442
  277PHE     HZ 4497   4.298   4.575   4.434
  277PHE    CD2 4498   3.969   4.653   4.395
  277PHE    HD2 4499   3.913   4.712   4.325
  277PHE    CE2 4500   4.108   4.649   4.378
  277PHE    HE2 4501   4.164   4.704   4.304
  277PHE      C 4502   3.760   4.621   4.729
  277PHE      O 4503   3.853   4.584   4.801
  278ILE      N 4504   3.712   4.748   4.736
  278ILE     HN 4505   3.642   4.784   4.675
  278ILE     CA 4506   3.750   4.846   4.832
  278ILE     HA 4507   3.858   4.841   4.829
  278ILE     CB 4508   3.701   4.986   4.791
  278ILE     HB 4509   3.592   4.981   4.771
  278ILE    CG2 4510   3.729   5.082   4.904
  278ILE   HG21 4511   3.653   5.059   4.981
  278ILE   HG22 4512   3.713   5.190   4.883
  278ILE   HG23 4513   3.829   5.072   4.952
  278ILE    CG1 4514   3.770   5.036   4.665
  278ILE   HG11 4515   3.778   4.953   4.591
  278ILE   HG12 4516   3.872   5.069   4.694
  278ILE     CD 4517   3.698   5.158   4.604
  278ILE    HD1 4518   3.590   5.133   4.599
  278ILE    HD2 4519   3.732   5.173   4.499
  278ILE    HD3 4520   3.714   5.252   4.661
  278ILE      C 4521   3.709   4.802   4.973
  278ILE      O 4522   3.794   4.801   5.064
  279THR      N 4523   3.582   4.758   5.001
  279THR     HN 4524   3.519   4.751   4.924
  279THR     CA 4525   3.538   4.729   5.140
  279THR     HA 4526   3.588   4.797   5.208
  279THR     CB 4527   3.382   4.728   5.146
  279THR     HB 4528   3.349   4.683   5.242
  279THR    OG1 4529   3.315   4.651   5.046
  279THR    HG1 4530   3.348   4.673   4.959
  279THR    CG2 4531   3.339   4.875   5.138
  279THR   HG21 4532   3.393   4.936   5.214
  279THR   HG22 4533   3.228   4.886   5.141
  279THR   HG23 4534   3.373   4.924   5.044
  279THR      C 4535   3.587   4.594   5.193
  279THR      O 4536   3.606   4.582   5.314
  280LEU      N 4537   3.619   4.499   5.097
  280LEU     HN 4538   3.568   4.499   5.011
  280LEU     CA 4539   3.700   4.387   5.130
  280LEU     HA 4540   3.650   4.336   5.211
  280LEU     CB 4541   3.695   4.292   5.000
  280LEU    HB1 4542   3.730   4.352   4.913
  280LEU    HB2 4543   3.590   4.266   4.975
  280LEU     CG 4544   3.775   4.163   5.019
  280LEU     HG 4545   3.871   4.182   5.072
  280LEU    CD1 4546   3.694   4.047   5.085
  280LEU   HD11 4547   3.655   4.072   5.186
  280LEU   HD12 4548   3.762   3.961   5.099
  280LEU   HD13 4549   3.607   4.013   5.026
  280LEU    CD2 4550   3.827   4.123   4.877
  280LEU   HD21 4551   3.892   4.036   4.902
  280LEU   HD22 4552   3.887   4.199   4.823
  280LEU   HD23 4553   3.742   4.086   4.816
  280LEU      C 4554   3.838   4.422   5.175
  280LEU      O 4555   3.880   4.362   5.267
  281SER      N 4556   3.904   4.511   5.103
  281SER     HN 4557   3.868   4.548   5.018
  281SER     CA 4558   4.044   4.564   5.130
  281SER     HA 4559   4.114   4.482   5.131
  281SER     CB 4560   4.089   4.668   5.023
  281SER    HB1 4561   4.192   4.690   5.059
  281SER    HB2 4562   4.027   4.760   5.017
  281SER     OG 4563   4.107   4.599   4.900
  281SER    HG1 4564   4.021   4.594   4.858
  281SER      C 4565   4.037   4.638   5.272
  281SER      O 4566   4.126   4.628   5.355
  282PHE      N 4567   3.923   4.710   5.302
  282PHE     HN 4568   3.859   4.744   5.234
  282PHE     CA 4569   3.895   4.772   5.432
  282PHE     HA 4570   3.990   4.817   5.455
  282PHE     CB 4571   3.772   4.872   5.435
  282PHE    HB1 4572   3.767   4.921   5.534
  282PHE    HB2 4573   3.678   4.815   5.422
  282PHE     CG 4574   3.776   4.999   5.354
  282PHE    CD1 4575   3.879   5.037   5.263
  282PHE    HD1 4576   3.959   4.970   5.235
  282PHE    CE1 4577   3.875   5.166   5.212
  282PHE    HE1 4578   3.951   5.191   5.140
  282PHE     CZ 4579   3.770   5.259   5.238
  282PHE     HZ 4580   3.781   5.362   5.207
  282PHE    CD2 4581   3.685   5.093   5.393
  282PHE    HD2 4582   3.611   5.066   5.467
  282PHE    CE2 4583   3.675   5.217   5.334
  282PHE    HE2 4584   3.599   5.288   5.362
  282PHE      C 4585   3.896   4.667   5.551
  282PHE      O 4586   3.948   4.696   5.657
  283THR      N 4587   3.838   4.544   5.525
  283THR     HN 4588   3.791   4.524   5.439
  283THR     CA 4589   3.828   4.438   5.625
  283THR     HA 4590   3.796   4.478   5.720
  283THR     CB 4591   3.738   4.317   5.582
  283THR     HB 4592   3.783   4.254   5.503
  283THR    OG1 4593   3.608   4.362   5.532
  283THR    HG1 4594   3.556   4.389   5.609
  283THR    CG2 4595   3.703   4.224   5.708
  283THR   HG21 4596   3.669   4.123   5.676
  283THR   HG22 4597   3.633   4.276   5.777
  283THR   HG23 4598   3.792   4.212   5.775
  283THR      C 4599   3.958   4.382   5.665
  283THR      O 4600   3.980   4.334   5.776
  284TYR      N 4601   4.055   4.389   5.572
  284TYR     HN 4602   4.041   4.422   5.479
  284TYR     CA 4603   4.197   4.364   5.603
  284TYR     HA 4604   4.201   4.296   5.687
  284TYR     CB 4605   4.267   4.304   5.480
  284TYR    HB1 4606   4.377   4.292   5.493
  284TYR    HB2 4607   4.264   4.366   5.387
  284TYR     CG 4608   4.216   4.165   5.447
  284TYR    CD1 4609   4.263   4.044   5.518
  284TYR    HD1 4610   4.338   4.052   5.595
  284TYR    CE1 4611   4.219   3.915   5.476
  284TYR    HE1 4612   4.252   3.831   5.535
  284TYR     CZ 4613   4.122   3.897   5.380
  284TYR     OH 4614   4.078   3.769   5.352
  284TYR     HH 4615   4.079   3.710   5.428
  284TYR    CD2 4616   4.121   4.142   5.343
  284TYR    HD2 4617   4.097   4.228   5.282
  284TYR    CE2 4618   4.076   4.008   5.310
  284TYR    HE2 4619   4.011   3.997   5.225
  284TYR      C 4620   4.287   4.489   5.642
  284TYR      O 4621   4.408   4.477   5.644
  285MET      N 4622   4.229   4.612   5.674
  285MET     HN 4623   4.129   4.614   5.666
  285MET     CA 4624   4.301   4.721   5.746
  285MET     HA 4625   4.405   4.726   5.719
  285MET     CB 4626   4.231   4.858   5.707
  285MET    HB1 4627   4.264   4.933   5.782
  285MET    HB2 4628   4.120   4.857   5.714
  285MET     CG 4629   4.256   4.901   5.556
  285MET    HG1 4630   4.202   4.820   5.503
  285MET    HG2 4631   4.364   4.890   5.534
  285MET     SD 4632   4.193   5.066   5.514
  285MET     CE 4633   4.277   5.048   5.356
  285MET    HE1 4634   4.258   5.133   5.288
  285MET    HE2 4635   4.234   4.958   5.307
  285MET    HE3 4636   4.387   5.032   5.359
  285MET      C 4637   4.292   4.691   5.896
  285MET      O 4638   4.180   4.678   5.943
  286ASN      N 4639   4.401   4.703   5.971
  286ASN     HN 4640   4.491   4.711   5.931
  286ASN     CA 4641   4.390   4.687   6.123
  286ASN     HA 4642   4.291   4.713   6.157
  286ASN     CB 4643   4.413   4.538   6.159
  286ASN    HB1 4644   4.520   4.511   6.146
  286ASN    HB2 4645   4.347   4.474   6.098
  286ASN     CG 4646   4.386   4.506   6.306
  286ASN    OD1 4647   4.316   4.580   6.375
  286ASN    ND2 4648   4.445   4.396   6.359
  286ASN   HD21 4649   4.498   4.335   6.301
  286ASN   HD22 4650   4.423   4.384   6.456
  286ASN      C 4651   4.493   4.777   6.193
  286ASN      O 4652   4.474   4.813   6.310
  287SER      N 4653   4.604   4.816   6.124
  287SER     HN 4654   4.619   4.775   6.034
  287SER     CA 4655   4.724   4.892   6.177
  287SER     HA 4656   4.771   4.827   6.249
  287SER     CB 4657   4.840   4.915   6.069
  287SER    HB1 4658   4.888   4.820   6.039
  287SER    HB2 4659   4.926   4.975   6.107
  287SER     OG 4660   4.786   4.984   5.959
  287SER    HG1 4661   4.743   4.913   5.910
  287SER      C 4662   4.691   5.019   6.259
  287SER      O 4663   4.771   5.044   6.353
  288MET      N 4664   4.584   5.096   6.234
  288MET     HN 4665   4.532   5.064   6.156
  288MET     CA 4666   4.545   5.209   6.321
  288MET     HA 4667   4.629   5.263   6.364
  288MET     CB 4668   4.467   5.306   6.234
  288MET    HB1 4669   4.526   5.319   6.141
  288MET    HB2 4670   4.469   5.404   6.286
  288MET     CG 4671   4.315   5.285   6.195
  288MET    HG1 4672   4.287   5.377   6.139
  288MET    HG2 4673   4.263   5.268   6.292
  288MET     SD 4674   4.270   5.150   6.078
  288MET     CE 4675   4.369   5.181   5.930
  288MET    HE1 4676   4.363   5.289   5.903
  288MET    HE2 4677   4.348   5.118   5.841
  288MET    HE3 4678   4.477   5.170   5.954
  288MET      C 4679   4.458   5.178   6.442
  288MET      O 4680   4.436   5.255   6.537
  289LEU      N 4681   4.418   5.050   6.456
  289LEU     HN 4682   4.447   4.988   6.383
  289LEU     CA 4683   4.322   5.001   6.562
  289LEU     HA 4684   4.278   5.086   6.613
  289LEU     CB 4685   4.210   4.928   6.483
  289LEU    HB1 4686   4.142   4.875   6.553
  289LEU    HB2 4687   4.260   4.855   6.415
  289LEU     CG 4688   4.123   5.008   6.389
  289LEU     HG 4689   4.187   5.069   6.321
  289LEU    CD1 4690   4.035   4.916   6.303
  289LEU   HD11 4691   4.098   4.835   6.261
  289LEU   HD12 4692   3.974   4.964   6.223
  289LEU   HD13 4693   3.966   4.860   6.370
  289LEU    CD2 4694   4.034   5.104   6.468
  289LEU   HD21 4695   3.961   5.052   6.533
  289LEU   HD22 4696   3.975   5.162   6.394
  289LEU   HD23 4697   4.089   5.168   6.540
  289LEU      C 4698   4.380   4.910   6.672
  289LEU      O 4699   4.427   4.948   6.774
  290ASP      N 4700   4.377   4.780   6.648
  290ASP     HN 4701   4.339   4.735   6.568
  290ASP     CA 4702   4.420   4.687   6.748
  290ASP     HA 4703   4.361   4.703   6.837
  290ASP     CB 4704   4.371   4.553   6.702
  290ASP    HB1 4705   4.430   4.510   6.619
  290ASP    HB2 4706   4.272   4.575   6.658
  290ASP     CG 4707   4.356   4.451   6.814
  290ASP    OD1 4708   4.376   4.326   6.791
  290ASP    OD2 4709   4.320   4.486   6.932
  290ASP      C 4710   4.568   4.683   6.783
  290ASP      O 4711   4.585   4.687   6.907
  291PRO      N 4712   4.672   4.681   6.698
  291PRO     CD 4713   4.659   4.684   6.552
  291PRO    HD1 4714   4.597   4.771   6.522
  291PRO    HD2 4715   4.607   4.595   6.512
  291PRO     CA 4716   4.808   4.656   6.741
  291PRO     HA 4717   4.799   4.563   6.795
  291PRO     CB 4718   4.884   4.626   6.615
  291PRO    HB1 4719   4.896   4.516   6.606
  291PRO    HB2 4720   4.990   4.659   6.621
  291PRO     CG 4721   4.801   4.689   6.498
  291PRO    HG1 4722   4.839   4.788   6.466
  291PRO    HG2 4723   4.807   4.623   6.409
  291PRO      C 4724   4.878   4.765   6.820
  291PRO      O 4725   4.956   4.735   6.911
  292VAL      N 4726   4.841   4.900   6.795
  292VAL     HN 4727   4.774   4.906   6.721
  292VAL     CA 4728   4.887   5.021   6.864
  292VAL     HA 4729   4.995   5.015   6.862
  292VAL     CB 4730   4.832   5.150   6.792
  292VAL     HB 4731   4.856   5.244   6.848
  292VAL    CG1 4732   4.902   5.154   6.659
  292VAL   HG11 4733   4.864   5.235   6.594
  292VAL   HG12 4734   4.891   5.068   6.589
  292VAL   HG13 4735   5.010   5.175   6.675
  292VAL    CG2 4736   4.686   5.146   6.762
  292VAL   HG21 4737   4.661   5.058   6.700
  292VAL   HG22 4738   4.660   5.235   6.701
  292VAL   HG23 4739   4.622   5.144   6.853
  292VAL      C 4740   4.853   5.030   7.012
  292VAL      O 4741   4.932   5.071   7.096
  293VAL      N 4742   4.733   4.966   7.053
  293VAL     HN 4743   4.662   4.924   6.997
  293VAL     CA 4744   4.697   4.967   7.195
  293VAL     HA 4745   4.768   5.030   7.246
  293VAL     CB 4746   4.572   5.052   7.217
  293VAL     HB 4747   4.534   5.047   7.321
  293VAL    CG1 4748   4.608   5.198   7.186
  293VAL   HG11 4749   4.682   5.236   7.259
  293VAL   HG12 4750   4.519   5.263   7.195
  293VAL   HG13 4751   4.663   5.212   7.090
  293VAL    CG2 4752   4.463   5.011   7.114
  293VAL   HG21 4753   4.421   4.916   7.152
  293VAL   HG22 4754   4.489   4.984   7.009
  293VAL   HG23 4755   4.376   5.079   7.104
  293VAL      C 4756   4.704   4.835   7.262
  293VAL      O 4757   4.671   4.817   7.378
  294TYR      N 4758   4.747   4.730   7.186
  294TYR     HN 4759   4.766   4.753   7.091
  294TYR     CA 4760   4.737   4.591   7.243
  294TYR     HA 4761   4.633   4.565   7.239
  294TYR     CB 4762   4.806   4.511   7.133
  294TYR    HB1 4763   4.912   4.493   7.162
  294TYR    HB2 4764   4.800   4.559   7.033
  294TYR     CG 4765   4.744   4.373   7.124
  294TYR    CD1 4766   4.644   4.339   7.030
  294TYR    HD1 4767   4.605   4.407   6.956
  294TYR    CE1 4768   4.584   4.214   7.032
  294TYR    HE1 4769   4.497   4.202   6.968
  294TYR     CZ 4770   4.634   4.112   7.115
  294TYR     OH 4771   4.570   3.991   7.121
  294TYR     HH 4772   4.527   3.977   7.035
  294TYR    CD2 4773   4.785   4.268   7.216
  294TYR    HD2 4774   4.872   4.278   7.278
  294TYR    CE2 4775   4.728   4.141   7.210
  294TYR    HE2 4776   4.759   4.068   7.284
  294TYR      C 4777   4.810   4.561   7.384
  294TYR      O 4778   4.749   4.512   7.479
  295TYR      N 4779   4.931   4.612   7.408
  295TYR     HN 4780   4.984   4.670   7.346
  295TYR     CA 4781   4.998   4.599   7.540
  295TYR     HA 4782   4.994   4.494   7.564
  295TYR     CB 4783   5.143   4.658   7.535
  295TYR    HB1 4784   5.126   4.768   7.533
  295TYR    HB2 4785   5.193   4.632   7.439
  295TYR     CG 4786   5.233   4.623   7.650
  295TYR    CD1 4787   5.252   4.488   7.667
  295TYR    HD1 4788   5.202   4.415   7.605
  295TYR    CE1 4789   5.324   4.439   7.781
  295TYR    HE1 4790   5.327   4.332   7.793
  295TYR     CZ 4791   5.386   4.527   7.862
  295TYR     OH 4792   5.472   4.495   7.976
  295TYR     HH 4793   5.458   4.400   7.985
  295TYR    CD2 4794   5.298   4.718   7.729
  295TYR    HD2 4795   5.284   4.823   7.706
  295TYR    CE2 4796   5.377   4.669   7.836
  295TYR    HE2 4797   5.424   4.739   7.904
  295TYR      C 4798   4.926   4.668   7.647
  295TYR      O 4799   4.911   4.605   7.751
  296PHE      N 4800   4.872   4.795   7.622
  296PHE     HN 4801   4.896   4.835   7.534
  296PHE     CA 4802   4.815   4.874   7.726
  296PHE     HA 4803   4.851   4.826   7.815
  296PHE     CB 4804   4.848   5.024   7.707
  296PHE    HB1 4805   4.792   5.087   7.780
  296PHE    HB2 4806   4.823   5.048   7.601
  296PHE     CG 4807   5.002   5.036   7.735
  296PHE    CD1 4808   5.037   5.020   7.868
  296PHE    HD1 4809   4.955   5.007   7.936
  296PHE    CE1 4810   5.172   5.049   7.910
  296PHE    HE1 4811   5.193   5.028   8.014
  296PHE     CZ 4812   5.269   5.080   7.811
  296PHE     HZ 4813   5.375   5.097   7.824
  296PHE    CD2 4814   5.099   5.055   7.637
  296PHE    HD2 4815   5.073   5.077   7.534
  296PHE    CE2 4816   5.234   5.081   7.676
  296PHE    HE2 4817   5.301   5.103   7.594
  296PHE      C 4818   4.663   4.859   7.727
  296PHE      O 4819   4.597   4.932   7.809
  297SER      N 4820   4.598   4.766   7.655
  297SER     HN 4821   4.641   4.704   7.590
  297SER     CA 4822   4.449   4.763   7.656
  297SER     HA 4823   4.417   4.860   7.691
  297SER     CB 4824   4.382   4.757   7.515
  297SER    HB1 4825   4.395   4.655   7.471
  297SER    HB2 4826   4.435   4.838   7.460
  297SER     OG 4827   4.239   4.781   7.518
  297SER    HG1 4828   4.198   4.716   7.575
  297SER      C 4829   4.391   4.659   7.747
  297SER      O 4830   4.273   4.638   7.764
  298SER      N 4831   4.479   4.583   7.821
  298SER     HN 4832   4.575   4.610   7.819
  298SER     CA 4833   4.439   4.492   7.927
  298SER     HA 4834   4.337   4.511   7.957
  298SER     CB 4835   4.457   4.344   7.887
  298SER    HB1 4836   4.562   4.327   7.856
  298SER    HB2 4837   4.396   4.317   7.798
  298SER     OG 4838   4.417   4.250   7.986
  298SER    HG1 4839   4.325   4.229   7.970
  298SER      C 4840   4.526   4.516   8.048
  298SER      O 4841   4.645   4.515   8.029
  299PRO      N 4842   4.484   4.548   8.167
  299PRO     CD 4843   4.348   4.609   8.179
  299PRO    HD1 4844   4.271   4.530   8.167
  299PRO    HD2 4845   4.330   4.686   8.101
  299PRO     CA 4846   4.565   4.577   8.279
  299PRO     HA 4847   4.633   4.658   8.257
  299PRO     CB 4848   4.459   4.614   8.388
  299PRO    HB1 4849   4.495   4.689   8.462
  299PRO    HB2 4850   4.426   4.518   8.433
  299PRO     CG 4851   4.337   4.676   8.315
  299PRO    HG1 4852   4.241   4.649   8.363
  299PRO    HG2 4853   4.347   4.785   8.296
  299PRO      C 4854   4.656   4.464   8.328
  299PRO      O 4855   4.772   4.494   8.346
  300SER      N 4856   4.608   4.340   8.322
  300SER     HN 4857   4.512   4.332   8.297
  300SER     CA 4858   4.676   4.223   8.365
  300SER     HA 4859   4.746   4.243   8.445
  300SER     CB 4860   4.576   4.119   8.429
  300SER    HB1 4861   4.546   4.171   8.522
  300SER    HB2 4862   4.634   4.030   8.461
  300SER     OG 4863   4.461   4.084   8.347
  300SER    HG1 4864   4.410   4.163   8.326
  300SER      C 4865   4.754   4.158   8.247
  300SER      O 4866   4.803   4.044   8.255
  301PHE      N 4867   4.782   4.237   8.141
  301PHE     HN 4868   4.739   4.327   8.137
  301PHE     CA 4869   4.877   4.196   8.041
  301PHE     HA 4870   4.900   4.092   8.054
  301PHE     CB 4871   4.800   4.217   7.904
  301PHE    HB1 4872   4.786   4.326   7.887
  301PHE    HB2 4873   4.695   4.181   7.910
  301PHE     CG 4874   4.873   4.151   7.786
  301PHE    CD1 4875   4.850   4.019   7.763
  301PHE    HD1 4876   4.796   3.961   7.837
  301PHE    CE1 4877   4.882   3.957   7.640
  301PHE    HE1 4878   4.860   3.852   7.625
  301PHE     CZ 4879   4.940   4.039   7.541
  301PHE     HZ 4880   4.960   4.005   7.440
  301PHE    CD2 4881   4.938   4.230   7.689
  301PHE    HD2 4882   4.950   4.336   7.705
  301PHE    CE2 4883   4.959   4.181   7.559
  301PHE    HE2 4884   5.005   4.239   7.480
  301PHE      C 4885   5.003   4.282   8.051
  301PHE      O 4886   5.100   4.265   7.983
  302ASN      N 4887   5.001   4.380   8.148
  302ASN     HN 4888   4.920   4.393   8.205
  302ASN     CA 4889   5.111   4.464   8.192
  302ASN     HA 4890   5.186   4.460   8.115
  302ASN     CB 4891   5.079   4.613   8.218
  302ASN    HB1 4892   5.174   4.668   8.239
  302ASN    HB2 4893   5.016   4.614   8.309
  302ASN     CG 4894   5.006   4.682   8.099
  302ASN    OD1 4895   4.902   4.745   8.120
  302ASN    ND2 4896   5.058   4.666   7.977
  302ASN   HD21 4897   4.998   4.678   7.897
  302ASN   HD22 4898   5.140   4.612   7.959
  302ASN      C 4899   5.180   4.406   8.316
  302ASN    OT1 4900   5.115   4.367   8.418
  302ASN    OT2 4901   5.302   4.396   8.317
  303P9N    O01 4902   2.339   3.513   4.463
  303P9N    O02 4903   2.485   3.159   4.743
  303P9N    N03 4904   2.125   3.312   4.951
  303P9N    N04 4905   2.443   3.368   4.660
  303P9N    N05 4906   1.999   3.274   4.983
  303P9N    N06 4907   2.302   3.409   5.074
  303P9N    C07 4908   2.077   3.381   5.169
  303P9N    C08 4909   2.093   3.549   5.735
  303P9N    C09 4910   2.177   3.371   5.069
  303P9N    C10 4911   2.089   3.438   5.311
  303P9N    C11 4912   2.091   3.520   5.579
  303P9N    C12 4913   2.210   3.290   4.844
  303P9N    C13 4914   2.508   3.352   4.534
  303P9N    C14 4915   2.345   3.299   4.866
  303P9N    C15 4916   2.200   3.424   5.387
  303P9N    C16 4917   1.968   3.499   5.376
  303P9N    C17 4918   2.202   3.461   5.521
  303P9N    C18 4919   1.972   3.535   5.508
  303P9N    C19 4920   1.968   3.322   5.098
  303P9N    C20 4921   2.436   3.271   4.755
  303P9N    C21 4922   2.474   3.466   4.444
  303P9N    C22 4923   2.020   3.450   5.814
  303P9N    C23 4924   2.045   3.691   5.762
  303P9N    C24 4925   2.389   3.377   4.975
  303P9N    C25 4926   2.163   3.223   4.719
  303P9N    C26 4927   2.655   3.325   4.541
  303P9N    C27 4928   2.244   3.479   4.358
  303P9N    C28 4929   2.254   3.355   4.294
  303P9N    C29 4930   2.134   3.561   4.345
  303P9N    C30 4931   2.150   3.311   4.210
  303P9N    C31 4932   2.027   3.518   4.262
  303P9N    C32 4933   2.035   3.389   4.203
  303P9N    H01 4934   2.382   3.446   4.666
  303P9N    H02 4935   2.200   3.552   5.767
  303P9N    H03 4936   2.458   3.266   4.484
  303P9N    H04 4937   2.287   3.373   5.351
  303P9N    H05 4938   1.881   3.522   5.316
  303P9N    H06 4939   2.275   3.428   5.593
  303P9N    H07 4940   1.881   3.575   5.550
  303P9N    H08 4941   1.863   3.309   5.122
  303P9N    H09 4942   2.535   3.551   4.482
  303P9N    H10 4943   2.507   3.452   4.339
  303P9N    H11 4944   1.934   3.408   5.757
  303P9N    H12 4945   1.969   3.480   5.908
  303P9N    H13 4946   2.091   3.373   5.851
  303P9N    H14 4947   2.095   3.753   5.684
  303P9N    H15 4948   2.070   3.710   5.868
  303P9N    H16 4949   1.936   3.712   5.764
  303P9N    H17 4950   2.490   3.416   4.973
  303P9N    H18 4951   2.059   3.184   4.715
  303P9N    H19 4952   2.222   3.129   4.712
  303P9N    H20 4953   2.191   3.281   4.628
  303P9N    H21 4954   2.706   3.405   4.599
  303P9N    H22 4955   2.681   3.314   4.434
  303P9N    H23 4956   2.672   3.224   4.585
  303P9N    H24 4957   2.333   3.284   4.313
  303P9N    H25 4958   2.130   3.654   4.399
  303P9N    H26 4959   2.146   3.220   4.151
  303P9N    H27 4960   1.935   3.574   4.255
  303P9N    H28 4961   1.947   3.357   4.149
  303P9N    H29 4962   1.941   3.225   4.918
  304NIO     C1 4963   4.401   4.119   5.021
  304NIO     N1 4964   4.442   4.001   5.062
  304NIO     O1 4965   4.250   4.343   4.936
  304NIO     C2 4966   4.400   4.231   5.102
  304NIO     O2 4967   4.327   4.451   5.126
  304NIO     C3 4968   4.458   4.219   5.232
  304NIO     C4 4969   4.506   4.092   5.277
  304NIO     C5 4970   4.488   3.983   5.187
  304NIO     C6 4971   4.318   4.348   5.059
  304NIO    H01 4972   4.361   4.125   4.922
  304NIO    H02 4973   4.458   4.314   5.284
  304NIO    H03 4974   4.542   4.084   5.379
  304NIO    H04 4975   4.518   3.886   5.225
  304NIO    H05 4976   4.213   4.429   4.914
   7.67183   7.67183  12.22086
