# Supplementary material for: Orthosteric and allosteric modulation of human HCAR2 signaling complex
Source: Nat Commun. 2023 Nov 22;14:7620. doi: 10.1038/s41467-023-43537-z (PMC10665550; doi:10.1038/s41467-023-43537-z)
Supplement: Supplementary file 8 — Supplementary Data 5 [file 41467_2023_43537_MOESM8_ESM.zip › supplementary data 5/trjfiles/3HB_P9N_end2.gro]

Title t= 1000000.00000 step= 500000000
 4977
    8ASP      N    1   2.732   3.855   2.533
    8ASP    HT1    2   2.681   3.784   2.479
    8ASP    HT2    3   2.750   3.940   2.475
    8ASP    HT3    4   2.675   3.891   2.612
    8ASP     CA    5   2.873   3.826   2.576
    8ASP     HA    6   2.879   3.727   2.617
    8ASP     CB    7   2.964   3.833   2.445
    8ASP    HB1    8   2.924   3.766   2.367
    8ASP    HB2    9   3.069   3.810   2.474
    8ASP     CG   10   2.960   3.970   2.382
    8ASP    OD1   11   3.044   3.998   2.293
    8ASP    OD2   12   2.862   4.045   2.403
    8ASP      C   13   2.913   3.923   2.686
    8ASP      O   14   2.826   3.984   2.741
    9HSD      N   15   3.042   3.925   2.720
    9HSD     HN   16   3.119   3.883   2.673
    9HSD     CA   17   3.103   4.009   2.816
    9HSD     HA   18   3.207   4.026   2.792
    9HSD     CB   19   3.049   4.158   2.816
    9HSD    HB1   20   2.942   4.170   2.841
    9HSD    HB2   21   3.062   4.205   2.716
    9HSD    ND1   22   3.263   4.283   2.875
    9HSD    HD1   23   3.322   4.252   2.801
    9HSD     CG   24   3.136   4.246   2.909
    9HSD    CE1   25   3.297   4.391   2.958
    9HSD    HE1   26   3.395   4.439   2.958
    9HSD    NE2   27   3.210   4.416   3.044
    9HSD    CD2   28   3.107   4.325   3.016
    9HSD    HD2   29   3.013   4.329   3.070
    9HSD      C   30   3.102   3.934   2.946
    9HSD      O   31   3.084   3.995   3.058
   10PHE      N   32   3.109   3.801   2.946
   10PHE     HN   33   3.100   3.758   2.856
   10PHE     CA   34   3.094   3.705   3.062
   10PHE     HA   35   3.121   3.764   3.148
   10PHE     CB   36   2.947   3.666   3.084
   10PHE    HB1   37   2.905   3.765   3.111
   10PHE    HB2   38   2.933   3.594   3.168
   10PHE     CG   39   2.867   3.603   2.963
   10PHE    CD1   40   2.778   3.688   2.893
   10PHE    HD1   41   2.768   3.789   2.930
   10PHE    CE1   42   2.710   3.640   2.781
   10PHE    HE1   43   2.629   3.699   2.742
   10PHE     CZ   44   2.723   3.505   2.743
   10PHE     HZ   45   2.665   3.453   2.669
   10PHE    CD2   46   2.880   3.470   2.928
   10PHE    HD2   47   2.945   3.401   2.980
   10PHE    CE2   48   2.806   3.419   2.816
   10PHE    HE2   49   2.813   3.313   2.794
   10PHE      C   50   3.193   3.589   3.055
   10PHE      O   51   3.226   3.544   2.945
   11LEU      N   52   3.220   3.533   3.174
   11LEU     HN   53   3.191   3.566   3.264
   11LEU     CA   54   3.291   3.404   3.187
   11LEU     HA   55   3.334   3.386   3.090
   11LEU     CB   56   3.404   3.402   3.299
   11LEU    HB1   57   3.463   3.308   3.287
   11LEU    HB2   58   3.360   3.416   3.400
   11LEU     CG   59   3.510   3.513   3.282
   11LEU     HG   60   3.457   3.609   3.269
   11LEU    CD1   61   3.604   3.533   3.403
   11LEU   HD11   62   3.543   3.553   3.493
   11LEU   HD12   63   3.680   3.614   3.402
   11LEU   HD13   64   3.656   3.436   3.418
   11LEU    CD2   65   3.586   3.494   3.146
   11LEU   HD21   66   3.680   3.550   3.124
   11LEU   HD22   67   3.516   3.524   3.065
   11LEU   HD23   68   3.618   3.389   3.130
   11LEU      C   69   3.195   3.290   3.214
   11LEU      O   70   3.098   3.305   3.287
   12GLU      N   71   3.207   3.175   3.145
   12GLU     HN   72   3.274   3.167   3.071
   12GLU     CA   73   3.114   3.063   3.173
   12GLU     HA   74   3.018   3.099   3.205
   12GLU     CB   75   3.093   2.990   3.039
   12GLU    HB1   76   3.092   2.879   3.047
   12GLU    HB2   77   3.175   3.015   2.969
   12GLU     CG   78   2.964   3.044   2.963
   12GLU    HG1   79   2.983   3.150   2.936
   12GLU    HG2   80   2.876   3.042   3.030
   12GLU     CD   81   2.935   2.957   2.853
   12GLU    OE1   82   2.869   2.851   2.879
   12GLU    OE2   83   2.968   2.985   2.730
   12GLU      C   84   3.155   2.975   3.287
   12GLU      O   85   3.262   2.922   3.290
   13ILE      N   86   3.064   2.949   3.386
   13ILE     HN   87   2.976   2.994   3.376
   13ILE     CA   88   3.084   2.853   3.497
   13ILE     HA   89   3.154   2.779   3.459
   13ILE     CB   90   3.140   2.906   3.626
   13ILE     HB   91   3.062   2.973   3.667
   13ILE    CG2   92   3.172   2.783   3.718
   13ILE   HG21   93   3.188   2.838   3.813
   13ILE   HG22   94   3.261   2.721   3.695
   13ILE   HG23   95   3.084   2.719   3.737
   13ILE    CG1   96   3.259   3.006   3.605
   13ILE   HG11   97   3.224   3.088   3.538
   13ILE   HG12   98   3.339   2.946   3.558
   13ILE     CD   99   3.312   3.086   3.728
   13ILE    HD1  100   3.306   3.036   3.827
   13ILE    HD2  101   3.234   3.164   3.735
   13ILE    HD3  102   3.416   3.124   3.730
   13ILE      C  103   2.946   2.787   3.524
   13ILE      O  104   2.839   2.848   3.529
   14ASP      N  105   2.931   2.650   3.538
   14ASP     HN  106   3.008   2.586   3.547
   14ASP     CA  107   2.816   2.575   3.578
   14ASP     HA  108   2.843   2.471   3.584
   14ASP     CB  109   2.771   2.604   3.724
   14ASP    HB1  110   2.674   2.552   3.742
   14ASP    HB2  111   2.761   2.713   3.738
   14ASP     CG  112   2.865   2.551   3.826
   14ASP    OD1  113   2.930   2.447   3.799
   14ASP    OD2  114   2.871   2.601   3.939
   14ASP      C  115   2.702   2.590   3.471
   14ASP      O  116   2.585   2.566   3.506
   15LYS      N  117   2.738   2.624   3.357
   15LYS     HN  118   2.835   2.643   3.340
   15LYS     CA  119   2.644   2.637   3.244
   15LYS     HA  120   2.714   2.653   3.163
   15LYS     CB  121   2.550   2.512   3.217
   15LYS    HB1  122   2.484   2.532   3.130
   15LYS    HB2  123   2.469   2.503   3.293
   15LYS     CG  124   2.620   2.383   3.187
   15LYS    HG1  125   2.545   2.303   3.168
   15LYS    HG2  126   2.678   2.353   3.277
   15LYS     CD  127   2.727   2.396   3.079
   15LYS    HD1  128   2.804   2.463   3.123
   15LYS    HD2  129   2.684   2.448   2.991
   15LYS     CE  130   2.789   2.261   3.028
   15LYS    HE1  131   2.859   2.268   2.942
   15LYS    HE2  132   2.711   2.187   3.000
   15LYS     NZ  133   2.869   2.195   3.138
   15LYS    HZ1  134   2.928   2.120   3.096
   15LYS    HZ2  135   2.809   2.140   3.202
   15LYS    HZ3  136   2.928   2.256   3.198
   15LYS      C  137   2.569   2.765   3.243
   15LYS      O  138   2.472   2.789   3.169
   16LYS      N  139   2.615   2.862   3.324
   16LYS     HN  140   2.699   2.851   3.378
   16LYS     CA  141   2.564   2.992   3.341
   16LYS     HA  142   2.501   3.010   3.255
   16LYS     CB  143   2.492   2.999   3.481
   16LYS    HB1  144   2.450   3.100   3.498
   16LYS    HB2  145   2.562   2.961   3.559
   16LYS     CG  146   2.364   2.917   3.483
   16LYS    HG1  147   2.384   2.809   3.497
   16LYS    HG2  148   2.323   2.932   3.380
   16LYS     CD  149   2.258   2.970   3.582
   16LYS    HD1  150   2.237   3.076   3.556
   16LYS    HD2  151   2.293   2.975   3.687
   16LYS     CE  152   2.119   2.903   3.579
   16LYS    HE1  153   2.078   2.884   3.477
   16LYS    HE2  154   2.046   2.964   3.637
   16LYS     NZ  155   2.127   2.776   3.649
   16LYS    HZ1  156   2.214   2.726   3.619
   16LYS    HZ2  157   2.034   2.732   3.634
   16LYS    HZ3  158   2.132   2.795   3.751
   16LYS      C  159   2.661   3.104   3.339
   16LYS      O  160   2.782   3.093   3.359
   17ASN      N  161   2.612   3.227   3.323
   17ASN     HN  162   2.512   3.224   3.323
   17ASN     CA  163   2.691   3.339   3.284
   17ASN     HA  164   2.786   3.313   3.240
   17ASN     CB  165   2.629   3.429   3.183
   17ASN    HB1  166   2.708   3.500   3.150
   17ASN    HB2  167   2.545   3.477   3.237
   17ASN     CG  168   2.592   3.345   3.060
   17ASN    OD1  169   2.637   3.234   3.030
   17ASN    ND2  170   2.500   3.409   2.986
   17ASN   HD21  171   2.472   3.500   3.016
   17ASN   HD22  172   2.488   3.370   2.895
   17ASN      C  173   2.739   3.421   3.398
   17ASN      O  174   2.657   3.487   3.466
   18CYS      N  175   2.873   3.417   3.435
   18CYS     HN  176   2.934   3.355   3.386
   18CYS     CA  177   2.930   3.486   3.548
   18CYS     HA  178   2.854   3.509   3.621
   18CYS     CB  179   3.042   3.411   3.615
   18CYS    HB1  180   3.094   3.485   3.680
   18CYS    HB2  181   3.109   3.377   3.533
   18CYS     SG  182   2.990   3.261   3.704
   18CYS      C  183   2.984   3.616   3.498
   18CYS      O  184   3.060   3.625   3.397
   19CYS      N  185   2.950   3.723   3.573
   19CYS     HN  186   2.894   3.693   3.651
   19CYS     CA  187   2.996   3.858   3.557
   19CYS     HA  188   3.028   3.873   3.455
   19CYS     CB  189   2.880   3.965   3.591
   19CYS    HB1  190   2.919   4.067   3.573
   19CYS    HB2  191   2.857   3.960   3.699
   19CYS     SG  192   2.730   3.941   3.485
   19CYS      C  193   3.120   3.882   3.649
   19CYS      O  194   3.107   3.884   3.772
   20VAL      N  195   3.233   3.906   3.586
   20VAL     HN  196   3.234   3.937   3.492
   20VAL     CA  197   3.362   3.924   3.650
   20VAL     HA  198   3.338   3.954   3.751
   20VAL     CB  199   3.455   3.802   3.650
   20VAL     HB  200   3.504   3.789   3.552
   20VAL    CG1  201   3.560   3.819   3.760
   20VAL   HG11  202   3.604   3.718   3.777
   20VAL   HG12  203   3.506   3.857   3.849
   20VAL   HG13  204   3.628   3.900   3.728
   20VAL    CG2  205   3.379   3.677   3.686
   20VAL   HG21  206   3.337   3.685   3.789
   20VAL   HG22  207   3.447   3.590   3.690
   20VAL   HG23  208   3.306   3.644   3.609
   20VAL      C  209   3.432   4.041   3.592
   20VAL      O  210   3.474   4.032   3.478
   21PHE      N  211   3.455   4.155   3.660
   21PHE     HN  212   3.415   4.168   3.751
   21PHE     CA  213   3.527   4.270   3.600
   21PHE     HA  214   3.567   4.245   3.503
   21PHE     CB  215   3.428   4.386   3.582
   21PHE    HB1  216   3.398   4.411   3.686
   21PHE    HB2  217   3.338   4.360   3.522
   21PHE     CG  218   3.475   4.513   3.520
   21PHE    CD1  219   3.472   4.635   3.594
   21PHE    HD1  220   3.434   4.629   3.695
   21PHE    CE1  221   3.514   4.757   3.534
   21PHE    HE1  222   3.502   4.850   3.588
   21PHE     CZ  223   3.562   4.757   3.403
   21PHE     HZ  224   3.616   4.844   3.370
   21PHE    CD2  225   3.514   4.519   3.390
   21PHE    HD2  226   3.512   4.426   3.334
   21PHE    CE2  227   3.561   4.638   3.330
   21PHE    HE2  228   3.605   4.641   3.231
   21PHE      C  229   3.642   4.319   3.693
   21PHE      O  230   3.639   4.324   3.817
   22ARG      N  231   3.756   4.350   3.630
   22ARG     HN  232   3.748   4.359   3.531
   22ARG     CA  233   3.887   4.336   3.697
   22ARG     HA  234   3.885   4.384   3.794
   22ARG     CB  235   3.933   4.192   3.729
   22ARG    HB1  236   4.036   4.191   3.771
   22ARG    HB2  237   3.943   4.135   3.635
   22ARG     CG  238   3.849   4.117   3.827
   22ARG    HG1  239   3.881   4.012   3.810
   22ARG    HG2  240   3.743   4.117   3.796
   22ARG     CD  241   3.859   4.149   3.977
   22ARG    HD1  242   3.823   4.252   3.995
   22ARG    HD2  243   3.965   4.133   4.009
   22ARG     NE  244   3.776   4.049   4.049
   22ARG     HE  245   3.815   3.957   4.055
   22ARG     CZ  246   3.645   4.056   4.062
   22ARG    NH1  247   3.586   4.171   4.035
   22ARG   HH11  248   3.631   4.219   3.961
   22ARG   HH12  249   3.490   4.181   4.062
   22ARG    NH2  250   3.584   3.953   4.103
   22ARG   HH21  251   3.637   3.876   4.138
   22ARG   HH22  252   3.484   3.945   4.094
   22ARG      C  253   3.995   4.416   3.625
   22ARG      O  254   4.111   4.374   3.627
   23ASP      N  255   3.956   4.509   3.538
   23ASP     HN  256   3.859   4.528   3.546
   23ASP     CA  257   4.029   4.579   3.436
   23ASP     HA  258   4.081   4.503   3.379
   23ASP     CB  259   3.919   4.648   3.338
   23ASP    HB1  260   3.872   4.732   3.393
   23ASP    HB2  261   3.841   4.580   3.297
   23ASP     CG  262   3.979   4.717   3.217
   23ASP    OD1  263   4.101   4.689   3.189
   23ASP    OD2  264   3.906   4.789   3.138
   23ASP      C  265   4.145   4.667   3.496
   23ASP      O  266   4.149   4.690   3.617
   24ASP      N  267   4.245   4.710   3.415
   24ASP     HN  268   4.231   4.711   3.316
   24ASP     CA  269   4.380   4.755   3.455
   24ASP     HA  270   4.431   4.678   3.510
   24ASP     CB  271   4.452   4.803   3.330
   24ASP    HB1  272   4.408   4.893   3.282
   24ASP    HB2  273   4.442   4.719   3.259
   24ASP     CG  274   4.601   4.825   3.341
   24ASP    OD1  275   4.655   4.878   3.238
   24ASP    OD2  276   4.664   4.798   3.447
   24ASP      C  277   4.366   4.865   3.560
   24ASP      O  278   4.433   4.861   3.666
   25PHE      N  279   4.273   4.958   3.533
   25PHE     HN  280   4.217   4.955   3.451
   25PHE     CA  281   4.260   5.079   3.606
   25PHE     HA  282   4.358   5.122   3.590
   25PHE     CB  283   4.171   5.176   3.520
   25PHE    HB1  284   4.207   5.172   3.415
   25PHE    HB2  285   4.208   5.275   3.553
   25PHE     CG  286   4.023   5.167   3.532
   25PHE    CD1  287   3.956   5.245   3.624
   25PHE    HD1  288   4.024   5.306   3.681
   25PHE    CE1  289   3.815   5.239   3.642
   25PHE    HE1  290   3.753   5.298   3.707
   25PHE     CZ  291   3.747   5.148   3.564
   25PHE     HZ  292   3.643   5.128   3.583
   25PHE    CD2  293   3.955   5.082   3.454
   25PHE    HD2  294   4.002   5.024   3.376
   25PHE    CE2  295   3.819   5.069   3.470
   25PHE    HE2  296   3.761   5.016   3.396
   25PHE      C  297   4.218   5.069   3.754
   25PHE      O  298   4.267   5.145   3.835
   26ILE      N  299   4.142   4.964   3.796
   26ILE     HN  300   4.108   4.901   3.727
   26ILE     CA  301   4.110   4.933   3.930
   26ILE     HA  302   4.133   5.025   3.982
   26ILE     CB  303   3.954   4.910   3.936
   26ILE     HB  304   3.899   4.993   3.886
   26ILE    CG2  305   3.920   4.777   3.863
   26ILE   HG21  306   3.969   4.685   3.900
   26ILE   HG22  307   3.931   4.789   3.753
   26ILE   HG23  308   3.811   4.767   3.883
   26ILE    CG1  309   3.891   4.911   4.071
   26ILE   HG11  310   3.932   4.839   4.145
   26ILE   HG12  311   3.788   4.871   4.056
   26ILE     CD  312   3.870   5.051   4.136
   26ILE    HD1  313   3.798   5.110   4.076
   26ILE    HD2  314   3.968   5.103   4.140
   26ILE    HD3  315   3.833   5.046   4.241
   26ILE      C  316   4.174   4.810   4.000
   26ILE      O  317   4.184   4.799   4.122
   27VAL      N  318   4.227   4.714   3.923
   27VAL     HN  319   4.233   4.730   3.824
   27VAL     CA  320   4.292   4.601   3.979
   27VAL     HA  321   4.237   4.571   4.067
   27VAL     CB  322   4.295   4.482   3.878
   27VAL     HB  323   4.189   4.473   3.849
   27VAL    CG1  324   4.394   4.518   3.764
   27VAL   HG11  325   4.391   4.432   3.695
   27VAL   HG12  326   4.499   4.529   3.800
   27VAL   HG13  327   4.356   4.615   3.724
   27VAL    CG2  328   4.347   4.357   3.944
   27VAL   HG21  329   4.342   4.268   3.877
   27VAL   HG22  330   4.277   4.334   4.028
   27VAL   HG23  331   4.453   4.369   3.975
   27VAL      C  332   4.432   4.640   4.027
   27VAL      O  333   4.493   4.587   4.120
   28LYS      N  334   4.479   4.753   3.983
   28LYS     HN  335   4.451   4.800   3.899
   28LYS     CA  336   4.603   4.814   4.036
   28LYS     HA  337   4.678   4.737   4.049
   28LYS     CB  338   4.645   4.932   3.945
   28LYS    HB1  339   4.640   4.885   3.845
   28LYS    HB2  340   4.752   4.949   3.970
   28LYS     CG  341   4.572   5.069   3.943
   28LYS    HG1  342   4.577   5.115   4.044
   28LYS    HG2  343   4.468   5.047   3.908
   28LYS     CD  344   4.638   5.161   3.835
   28LYS    HD1  345   4.615   5.124   3.733
   28LYS    HD2  346   4.748   5.161   3.848
   28LYS     CE  347   4.588   5.306   3.846
   28LYS    HE1  348   4.620   5.350   3.944
   28LYS    HE2  349   4.478   5.293   3.849
   28LYS     NZ  350   4.633   5.396   3.736
   28LYS    HZ1  351   4.732   5.374   3.711
   28LYS    HZ2  352   4.637   5.495   3.768
   28LYS    HZ3  353   4.578   5.381   3.649
   28LYS      C  354   4.593   4.875   4.171
   28LYS      O  355   4.691   4.909   4.228
   29VAL      N  356   4.472   4.899   4.220
   29VAL     HN  357   4.395   4.867   4.166
   29VAL     CA  358   4.441   4.957   4.353
   29VAL     HA  359   4.502   5.039   4.389
   29VAL     CB  360   4.288   4.981   4.360
   29VAL     HB  361   4.227   4.889   4.349
   29VAL    CG1  362   4.257   5.046   4.497
   29VAL   HG11  363   4.218   4.973   4.571
   29VAL   HG12  364   4.178   5.124   4.486
   29VAL   HG13  365   4.352   5.083   4.540
   29VAL    CG2  366   4.253   5.090   4.254
   29VAL   HG21  367   4.294   5.063   4.154
   29VAL   HG22  368   4.309   5.179   4.289
   29VAL   HG23  369   4.142   5.092   4.254
   29VAL      C  370   4.484   4.860   4.454
   29VAL      O  371   4.544   4.905   4.551
   30LEU      N  372   4.459   4.736   4.438
   30LEU     HN  373   4.426   4.702   4.350
   30LEU     CA  374   4.481   4.636   4.543
   30LEU     HA  375   4.427   4.681   4.625
   30LEU     CB  376   4.413   4.504   4.515
   30LEU    HB1  377   4.446   4.432   4.593
   30LEU    HB2  378   4.428   4.468   4.411
   30LEU     CG  379   4.255   4.502   4.530
   30LEU     HG  380   4.207   4.552   4.444
   30LEU    CD1  381   4.206   4.355   4.529
   30LEU   HD11  382   4.095   4.352   4.524
   30LEU   HD12  383   4.231   4.306   4.625
   30LEU   HD13  384   4.251   4.305   4.441
   30LEU    CD2  385   4.216   4.567   4.670
   30LEU   HD21  386   4.286   4.541   4.753
   30LEU   HD22  387   4.113   4.540   4.702
   30LEU   HD23  388   4.220   4.676   4.650
   30LEU      C  389   4.626   4.618   4.592
   30LEU      O  390   4.639   4.607   4.714
   31PRO      N  391   4.739   4.611   4.516
   31PRO     CD  392   4.735   4.590   4.369
   31PRO    HD1  393   4.751   4.684   4.312
   31PRO    HD2  394   4.638   4.549   4.333
   31PRO     CA  395   4.868   4.569   4.574
   31PRO     HA  396   4.850   4.479   4.632
   31PRO     CB  397   4.958   4.528   4.451
   31PRO    HB1  398   5.036   4.455   4.480
   31PRO    HB2  399   5.019   4.615   4.416
   31PRO     CG  400   4.858   4.491   4.350
   31PRO    HG1  401   4.894   4.494   4.245
   31PRO    HG2  402   4.815   4.393   4.378
   31PRO      C  403   4.929   4.671   4.667
   31PRO      O  404   5.003   4.629   4.752
   32PRO      N  405   4.910   4.803   4.651
   32PRO     CD  406   4.897   4.866   4.520
   32PRO    HD1  407   4.793   4.870   4.480
   32PRO    HD2  408   4.966   4.824   4.444
   32PRO     CA  409   4.969   4.895   4.745
   32PRO     HA  410   5.073   4.868   4.756
   32PRO     CB  411   4.930   5.040   4.678
   32PRO    HB1  412   4.996   5.121   4.715
   32PRO    HB2  413   4.822   5.068   4.682
   32PRO     CG  414   4.949   5.002   4.530
   32PRO    HG1  415   4.898   5.069   4.458
   32PRO    HG2  416   5.059   5.000   4.517
   32PRO      C  417   4.897   4.892   4.876
   32PRO      O  418   4.952   4.931   4.983
   33VAL      N  419   4.765   4.860   4.874
   33VAL     HN  420   4.718   4.832   4.791
   33VAL     CA  421   4.689   4.848   4.991
   33VAL     HA  422   4.711   4.935   5.051
   33VAL     CB  423   4.538   4.865   4.965
   33VAL     HB  424   4.502   4.775   4.912
   33VAL    CG1  425   4.461   4.869   5.101
   33VAL   HG11  426   4.504   4.958   5.151
   33VAL   HG12  427   4.484   4.782   5.167
   33VAL   HG13  428   4.353   4.892   5.088
   33VAL    CG2  429   4.516   4.989   4.884
   33VAL   HG21  430   4.407   5.011   4.884
   33VAL   HG22  431   4.548   4.970   4.780
   33VAL   HG23  432   4.571   5.077   4.923
   33VAL      C  433   4.727   4.726   5.074
   33VAL      O  434   4.747   4.721   5.195
   34LEU      N  435   4.745   4.622   5.001
   34LEU     HN  436   4.723   4.630   4.904
   34LEU     CA  437   4.810   4.492   5.050
   34LEU     HA  438   4.762   4.460   5.141
   34LEU     CB  439   4.793   4.386   4.936
   34LEU    HB1  440   4.869   4.305   4.936
   34LEU    HB2  441   4.826   4.433   4.841
   34LEU     CG  442   4.652   4.323   4.913
   34LEU     HG  443   4.575   4.404   4.909
   34LEU    CD1  444   4.650   4.261   4.775
   34LEU   HD11  445   4.558   4.199   4.770
   34LEU   HD12  446   4.732   4.187   4.762
   34LEU   HD13  447   4.648   4.330   4.689
   34LEU    CD2  448   4.628   4.217   5.020
   34LEU   HD21  449   4.710   4.142   5.012
   34LEU   HD22  450   4.524   4.180   5.008
   34LEU   HD23  451   4.629   4.269   5.118
   34LEU      C  452   4.949   4.513   5.099
   34LEU      O  453   4.989   4.461   5.200
   35GLY      N  454   5.027   4.593   5.028
   35GLY     HN  455   4.992   4.635   4.945
   35GLY     CA  456   5.162   4.625   5.058
   35GLY    HA1  457   5.196   4.704   4.994
   35GLY    HA2  458   5.222   4.536   5.051
   35GLY      C  459   5.172   4.683   5.197
   35GLY      O  460   5.257   4.641   5.272
   36LEU      N  461   5.085   4.773   5.242
   36LEU     HN  462   5.016   4.818   5.187
   36LEU     CA  463   5.081   4.821   5.378
   36LEU     HA  464   5.180   4.841   5.417
   36LEU     CB  465   4.997   4.948   5.376
   36LEU    HB1  466   4.974   4.981   5.479
   36LEU    HB2  467   4.896   4.939   5.331
   36LEU     CG  468   5.072   5.064   5.310
   36LEU     HG  469   5.089   5.036   5.204
   36LEU    CD1  470   4.983   5.194   5.298
   36LEU   HD11  471   5.028   5.269   5.230
   36LEU   HD12  472   4.970   5.248   5.395
   36LEU   HD13  473   4.891   5.161   5.246
   36LEU    CD2  474   5.206   5.091   5.380
   36LEU   HD21  475   5.217   5.065   5.488
   36LEU   HD22  476   5.227   5.199   5.372
   36LEU   HD23  477   5.285   5.022   5.344
   36LEU      C  478   5.031   4.721   5.478
   36LEU      O  479   5.089   4.713   5.585
   37GLU      N  480   4.920   4.651   5.442
   37GLU     HN  481   4.884   4.665   5.350
   37GLU     CA  482   4.857   4.544   5.523
   37GLU     HA  483   4.841   4.594   5.618
   37GLU     CB  484   4.735   4.485   5.449
   37GLU    HB1  485   4.752   4.388   5.396
   37GLU    HB2  486   4.695   4.559   5.377
   37GLU     CG  487   4.600   4.473   5.536
   37GLU    HG1  488   4.507   4.460   5.477
   37GLU    HG2  489   4.595   4.558   5.606
   37GLU     CD  490   4.602   4.344   5.621
   37GLU    OE1  491   4.598   4.234   5.567
   37GLU    OE2  492   4.601   4.357   5.746
   37GLU      C  493   4.953   4.432   5.561
   37GLU      O  494   4.951   4.382   5.670
   38PHE      N  495   5.047   4.387   5.471
   38PHE     HN  496   5.043   4.413   5.375
   38PHE     CA  497   5.152   4.289   5.489
   38PHE     HA  498   5.110   4.200   5.535
   38PHE     CB  499   5.199   4.252   5.343
   38PHE    HB1  500   5.228   4.345   5.288
   38PHE    HB2  501   5.112   4.213   5.286
   38PHE     CG  502   5.315   4.162   5.345
   38PHE    CD1  503   5.296   4.026   5.373
   38PHE    HD1  504   5.196   3.984   5.384
   38PHE    CE1  505   5.412   3.945   5.396
   38PHE    HE1  506   5.400   3.841   5.421
   38PHE     CZ  507   5.542   4.007   5.386
   38PHE     HZ  508   5.630   3.949   5.410
   38PHE    CD2  509   5.442   4.221   5.341
   38PHE    HD2  510   5.442   4.325   5.313
   38PHE    CE2  511   5.554   4.142   5.358
   38PHE    HE2  512   5.649   4.193   5.364
   38PHE      C  513   5.254   4.341   5.589
   38PHE      O  514   5.293   4.278   5.689
   39ILE      N  515   5.298   4.472   5.575
   39ILE     HN  516   5.272   4.534   5.501
   39ILE     CA  517   5.409   4.526   5.659
   39ILE     HA  518   5.493   4.459   5.658
   39ILE     CB  519   5.470   4.654   5.603
   39ILE     HB  520   5.389   4.727   5.584
   39ILE    CG2  521   5.554   4.730   5.709
   39ILE   HG21  522   5.575   4.836   5.681
   39ILE   HG22  523   5.646   4.674   5.736
   39ILE   HG23  524   5.500   4.753   5.803
   39ILE    CG1  525   5.552   4.648   5.467
   39ILE   HG11  526   5.502   4.579   5.397
   39ILE   HG12  527   5.648   4.593   5.481
   39ILE     CD  528   5.576   4.784   5.401
   39ILE    HD1  529   5.635   4.853   5.465
   39ILE    HD2  530   5.484   4.841   5.377
   39ILE    HD3  531   5.631   4.772   5.306
   39ILE      C  532   5.369   4.547   5.803
   39ILE      O  533   5.436   4.516   5.902
   40PHE      N  534   5.253   4.609   5.825
   40PHE     HN  535   5.194   4.631   5.748
   40PHE     CA  536   5.179   4.626   5.946
   40PHE     HA  537   5.242   4.673   6.020
   40PHE     CB  538   5.054   4.715   5.918
   40PHE    HB1  539   4.971   4.707   5.992
   40PHE    HB2  540   5.006   4.689   5.822
   40PHE     CG  541   5.095   4.862   5.909
   40PHE    CD1  542   5.215   4.927   5.792
   40PHE    HD1  543   5.259   4.870   5.712
   40PHE    CE1  544   5.249   5.100   5.796
   40PHE    HE1  545   5.325   5.146   5.735
   40PHE     CZ  546   5.172   5.200   5.917
   40PHE     HZ  547   5.191   5.306   5.926
   40PHE    CD2  548   5.021   4.969   6.028
   40PHE    HD2  549   4.956   4.932   6.106
   40PHE    CE2  550   5.061   5.141   6.034
   40PHE    HE2  551   4.997   5.197   6.101
   40PHE      C  552   5.144   4.489   6.007
   40PHE      O  553   5.174   4.459   6.121
   41GLY      N  554   5.087   4.401   5.926
   41GLY     HN  555   5.064   4.419   5.830
   41GLY     CA  556   5.046   4.272   5.974
   41GLY    HA1  557   4.988   4.225   5.896
   41GLY    HA2  558   4.980   4.286   6.058
   41GLY      C  559   5.156   4.173   6.012
   41GLY      O  560   5.145   4.102   6.110
   42LEU      N  561   5.269   4.169   5.938
   42LEU     HN  562   5.284   4.236   5.866
   42LEU     CA  563   5.391   4.096   5.975
   42LEU     HA  564   5.369   3.991   5.988
   42LEU     CB  565   5.490   4.118   5.859
   42LEU    HB1  566   5.507   4.228   5.853
   42LEU    HB2  567   5.445   4.067   5.771
   42LEU     CG  568   5.633   4.054   5.878
   42LEU     HG  569   5.682   4.080   5.974
   42LEU    CD1  570   5.626   3.902   5.866
   42LEU   HD11  571   5.587   3.885   5.764
   42LEU   HD12  572   5.548   3.860   5.934
   42LEU   HD13  573   5.723   3.852   5.885
   42LEU    CD2  574   5.738   4.107   5.778
   42LEU   HD21  575   5.725   4.063   5.677
   42LEU   HD22  576   5.841   4.084   5.812
   42LEU   HD23  577   5.734   4.216   5.759
   42LEU      C  578   5.460   4.144   6.103
   42LEU      O  579   5.493   4.060   6.185
   43LEU      N  580   5.475   4.271   6.121
   43LEU     HN  581   5.434   4.326   6.048
   43LEU     CA  582   5.535   4.324   6.232
   43LEU     HA  583   5.619   4.258   6.250
   43LEU     CB  584   5.588   4.470   6.203
   43LEU    HB1  585   5.489   4.520   6.199
   43LEU    HB2  586   5.648   4.486   6.111
   43LEU     CG  587   5.666   4.545   6.321
   43LEU     HG  588   5.636   4.503   6.420
   43LEU    CD1  589   5.814   4.518   6.303
   43LEU   HD11  590   5.849   4.558   6.206
   43LEU   HD12  591   5.833   4.408   6.306
   43LEU   HD13  592   5.869   4.559   6.391
   43LEU    CD2  593   5.661   4.696   6.312
   43LEU   HD21  594   5.725   4.735   6.230
   43LEU   HD22  595   5.693   4.731   6.413
   43LEU   HD23  596   5.554   4.721   6.299
   43LEU      C  597   5.447   4.316   6.352
   43LEU      O  598   5.497   4.290   6.466
   44GLY      N  599   5.315   4.338   6.334
   44GLY     HN  600   5.276   4.364   6.247
   44GLY     CA  601   5.217   4.340   6.440
   44GLY    HA1  602   5.127   4.375   6.393
   44GLY    HA2  603   5.262   4.396   6.521
   44GLY      C  604   5.173   4.205   6.493
   44GLY      O  605   5.173   4.174   6.612
   45ASN      N  606   5.130   4.113   6.405
   45ASN     HN  607   5.112   4.130   6.309
   45ASN     CA  608   5.096   3.976   6.446
   45ASN     HA  609   5.024   3.982   6.526
   45ASN     CB  610   5.016   3.897   6.329
   45ASN    HB1  611   4.978   3.805   6.378
   45ASN    HB2  612   5.090   3.879   6.249
   45ASN     CG  613   4.901   3.980   6.268
   45ASN    OD1  614   4.839   4.063   6.331
   45ASN    ND2  615   4.882   3.954   6.132
   45ASN   HD21  616   4.943   3.886   6.090
   45ASN   HD22  617   4.816   4.011   6.083
   45ASN      C  618   5.223   3.893   6.496
   45ASN      O  619   5.220   3.820   6.594
   46GLY      N  620   5.345   3.905   6.434
   46GLY     HN  621   5.356   3.964   6.354
   46GLY     CA  622   5.467   3.830   6.471
   46GLY    HA1  623   5.536   3.830   6.388
   46GLY    HA2  624   5.431   3.728   6.479
   46GLY      C  625   5.534   3.863   6.598
   46GLY      O  626   5.591   3.774   6.665
   47LEU      N  627   5.523   3.986   6.639
   47LEU     HN  628   5.490   4.059   6.579
   47LEU     CA  629   5.570   4.037   6.764
   47LEU     HA  630   5.674   4.015   6.784
   47LEU     CB  631   5.563   4.195   6.775
   47LEU    HB1  632   5.472   4.237   6.727
   47LEU    HB2  633   5.639   4.227   6.700
   47LEU     CG  634   5.580   4.259   6.911
   47LEU     HG  635   5.497   4.222   6.975
   47LEU    CD1  636   5.719   4.239   6.976
   47LEU   HD11  637   5.724   4.131   7.004
   47LEU   HD12  638   5.721   4.297   7.071
   47LEU   HD13  639   5.810   4.266   6.917
   47LEU    CD2  640   5.544   4.403   6.889
   47LEU   HD21  641   5.435   4.401   6.867
   47LEU   HD22  642   5.604   4.461   6.816
   47LEU   HD23  643   5.560   4.454   6.986
   47LEU      C  644   5.493   3.982   6.878
   47LEU      O  645   5.549   3.931   6.978
   48ALA      N  646   5.361   3.981   6.859
   48ALA     HN  647   5.334   4.020   6.771
   48ALA     CA  648   5.265   3.918   6.953
   48ALA     HA  649   5.284   3.956   7.052
   48ALA     CB  650   5.117   3.950   6.919
   48ALA    HB1  651   5.045   3.883   6.971
   48ALA    HB2  652   5.091   3.931   6.813
   48ALA    HB3  653   5.083   4.055   6.929
   48ALA      C  654   5.278   3.764   6.965
   48ALA      O  655   5.287   3.723   7.081
   49LEU      N  656   5.294   3.691   6.852
   49LEU     HN  657   5.289   3.741   6.765
   49LEU     CA  658   5.331   3.549   6.844
   49LEU     HA  659   5.255   3.493   6.898
   49LEU     CB  660   5.343   3.493   6.697
   49LEU    HB1  661   5.402   3.399   6.699
   49LEU    HB2  662   5.394   3.580   6.649
   49LEU     CG  663   5.198   3.480   6.632
   49LEU     HG  664   5.147   3.577   6.650
   49LEU    CD1  665   5.222   3.431   6.491
   49LEU   HD11  666   5.252   3.324   6.478
   49LEU   HD12  667   5.298   3.493   6.439
   49LEU   HD13  668   5.132   3.441   6.428
   49LEU    CD2  669   5.107   3.375   6.697
   49LEU   HD21  670   5.003   3.386   6.660
   49LEU   HD22  671   5.112   3.378   6.808
   49LEU   HD23  672   5.146   3.274   6.672
   49LEU      C  673   5.467   3.519   6.913
   49LEU      O  674   5.481   3.420   6.982
   50TRP      N  675   5.574   3.602   6.891
   50TRP     HN  676   5.565   3.661   6.811
   50TRP     CA  677   5.696   3.594   6.974
   50TRP     HA  678   5.733   3.494   6.954
   50TRP     CB  679   5.811   3.689   6.913
   50TRP    HB1  680   5.770   3.789   6.889
   50TRP    HB2  681   5.847   3.641   6.820
   50TRP     CG  682   5.930   3.698   7.010
   50TRP    CD1  683   5.950   3.806   7.092
   50TRP    HD1  684   5.888   3.892   7.110
   50TRP    NE1  685   6.064   3.782   7.171
   50TRP    HE1  686   6.098   3.834   7.247
   50TRP    CE2  687   6.105   3.664   7.145
   50TRP    CD2  688   6.029   3.607   7.036
   50TRP    CE3  689   6.063   3.479   6.989
   50TRP    HE3  690   6.006   3.425   6.914
   50TRP    CZ3  691   6.181   3.414   7.040
   50TRP    HZ3  692   6.201   3.313   7.006
   50TRP    CZ2  693   6.214   3.592   7.196
   50TRP    HZ2  694   6.276   3.635   7.272
   50TRP    CH2  695   6.251   3.475   7.144
   50TRP    HH2  696   6.335   3.423   7.188
   50TRP      C  697   5.674   3.605   7.125
   50TRP      O  698   5.734   3.534   7.198
   51ILE      N  699   5.594   3.702   7.180
   51ILE     HN  700   5.547   3.770   7.124
   51ILE     CA  701   5.568   3.725   7.326
   51ILE     HA  702   5.666   3.728   7.370
   51ILE     CB  703   5.484   3.850   7.348
   51ILE     HB  704   5.394   3.855   7.282
   51ILE    CG2  705   5.433   3.853   7.492
   51ILE   HG21  706   5.340   3.792   7.494
   51ILE   HG22  707   5.402   3.958   7.510
   51ILE   HG23  708   5.506   3.829   7.573
   51ILE    CG1  709   5.569   3.977   7.314
   51ILE   HG11  710   5.643   3.947   7.236
   51ILE   HG12  711   5.619   4.007   7.409
   51ILE     CD  712   5.476   4.091   7.256
   51ILE    HD1  713   5.391   4.114   7.325
   51ILE    HD2  714   5.429   4.058   7.161
   51ILE    HD3  715   5.534   4.185   7.241
   51ILE      C  716   5.495   3.602   7.384
   51ILE      O  717   5.535   3.554   7.487
   52PHE      N  718   5.401   3.544   7.314
   52PHE     HN  719   5.359   3.595   7.239
   52PHE     CA  720   5.334   3.414   7.349
   52PHE     HA  721   5.306   3.433   7.452
   52PHE     CB  722   5.215   3.371   7.253
   52PHE    HB1  723   5.184   3.267   7.276
   52PHE    HB2  724   5.263   3.380   7.153
   52PHE     CG  725   5.087   3.450   7.252
   52PHE    CD1  726   4.986   3.421   7.348
   52PHE    HD1  727   5.011   3.344   7.419
   52PHE    CE1  728   4.862   3.490   7.341
   52PHE    HE1  729   4.793   3.468   7.420
   52PHE     CZ  730   4.831   3.579   7.237
   52PHE     HZ  731   4.730   3.617   7.234
   52PHE    CD2  732   5.045   3.529   7.137
   52PHE    HD2  733   5.126   3.555   7.070
   52PHE    CE2  734   4.924   3.590   7.134
   52PHE    HE2  735   4.901   3.655   7.050
   52PHE      C  736   5.433   3.295   7.342
   52PHE      O  737   5.421   3.203   7.429
   53CYS      N  738   5.534   3.300   7.257
   53CYS     HN  739   5.553   3.381   7.203
   53CYS     CA  740   5.632   3.192   7.244
   53CYS     HA  741   5.590   3.094   7.264
   53CYS     CB  742   5.696   3.168   7.106
   53CYS    HB1  743   5.777   3.093   7.108
   53CYS    HB2  744   5.746   3.258   7.063
   53CYS     SG  745   5.571   3.114   6.985
   53CYS    HG1  746   5.486   3.215   6.988
   53CYS      C  747   5.741   3.206   7.342
   53CYS      O  748   5.829   3.122   7.361
   54PHE      N  749   5.743   3.322   7.409
   54PHE     HN  750   5.671   3.391   7.409
   54PHE     CA  751   5.861   3.347   7.494
   54PHE     HA  752   5.893   3.249   7.526
   54PHE     CB  753   5.974   3.416   7.410
   54PHE    HB1  754   5.933   3.516   7.384
   54PHE    HB2  755   5.993   3.367   7.312
   54PHE     CG  756   6.105   3.432   7.482
   54PHE    CD1  757   6.129   3.549   7.546
   54PHE    HD1  758   6.062   3.634   7.541
   54PHE    CE1  759   6.252   3.570   7.613
   54PHE    HE1  760   6.268   3.665   7.661
   54PHE     CZ  761   6.340   3.464   7.617
   54PHE     HZ  762   6.430   3.471   7.677
   54PHE    CD2  763   6.196   3.331   7.479
   54PHE    HD2  764   6.177   3.235   7.434
   54PHE    CE2  765   6.313   3.350   7.550
   54PHE    HE2  766   6.376   3.262   7.555
   54PHE      C  767   5.835   3.424   7.620
   54PHE      O  768   5.841   3.372   7.731
   55HSD      N  769   5.807   3.559   7.615
   55HSD     HN  770   5.784   3.602   7.528
   55HSD     CA  771   5.813   3.649   7.732
   55HSD     HA  772   5.902   3.632   7.791
   55HSD     CB  773   5.817   3.799   7.679
   55HSD    HB1  774   5.812   3.867   7.767
   55HSD    HB2  775   5.727   3.823   7.618
   55HSD    ND1  776   6.058   3.882   7.652
   55HSD    HD1  777   6.088   3.891   7.747
   55HSD     CG  778   5.937   3.840   7.598
   55HSD    CE1  779   6.133   3.938   7.556
   55HSD    HE1  780   6.230   3.986   7.570
   55HSD    NE2  781   6.064   3.937   7.441
   55HSD    CD2  782   5.944   3.877   7.469
   55HSD    HD2  783   5.872   3.890   7.389
   55HSD      C  784   5.692   3.635   7.820
   55HSD      O  785   5.694   3.648   7.940
   56LEU      N  786   5.584   3.586   7.761
   56LEU     HN  787   5.585   3.559   7.665
   56LEU     CA  788   5.468   3.543   7.834
   56LEU     HA  789   5.436   3.621   7.903
   56LEU     CB  790   5.353   3.525   7.733
   56LEU    HB1  791   5.382   3.457   7.650
   56LEU    HB2  792   5.339   3.621   7.679
   56LEU     CG  793   5.216   3.478   7.776
   56LEU     HG  794   5.226   3.389   7.842
   56LEU    CD1  795   5.150   3.582   7.874
   56LEU   HD11  796   5.228   3.602   7.950
   56LEU   HD12  797   5.057   3.544   7.920
   56LEU   HD13  798   5.133   3.680   7.826
   56LEU    CD2  799   5.135   3.423   7.656
   56LEU   HD21  800   5.176   3.326   7.618
   56LEU   HD22  801   5.138   3.502   7.578
   56LEU   HD23  802   5.030   3.402   7.687
   56LEU      C  803   5.481   3.415   7.919
   56LEU      O  804   5.497   3.305   7.873
   57LYS      N  805   5.473   3.431   8.054
   57LYS     HN  806   5.441   3.519   8.087
   57LYS     CA  807   5.508   3.327   8.147
   57LYS     HA  808   5.603   3.294   8.108
   57LYS     CB  809   5.527   3.378   8.295
   57LYS    HB1  810   5.561   3.297   8.364
   57LYS    HB2  811   5.431   3.420   8.333
   57LYS     CG  812   5.633   3.488   8.309
   57LYS    HG1  813   5.644   3.514   8.417
   57LYS    HG2  814   5.600   3.573   8.245
   57LYS     CD  815   5.766   3.436   8.251
   57LYS    HD1  816   5.778   3.467   8.145
   57LYS    HD2  817   5.768   3.325   8.249
   57LYS     CE  818   5.893   3.475   8.328
   57LYS    HE1  819   5.870   3.465   8.436
   57LYS    HE2  820   5.923   3.581   8.310
   57LYS     NZ  821   6.007   3.392   8.283
   57LYS    HZ1  822   6.034   3.393   8.182
   57LYS    HZ2  823   5.994   3.291   8.306
   57LYS    HZ3  824   6.080   3.424   8.349
   57LYS      C  825   5.415   3.210   8.158
   57LYS      O  826   5.470   3.101   8.170
   58SER      N  827   5.282   3.230   8.158
   58SER     HN  828   5.249   3.320   8.132
   58SER     CA  829   5.191   3.122   8.191
   58SER     HA  830   5.226   3.023   8.166
   58SER     CB  831   5.150   3.106   8.342
   58SER    HB1  832   5.108   3.201   8.384
   58SER    HB2  833   5.252   3.096   8.384
   58SER     OG  834   5.076   2.996   8.369
   58SER    HG1  835   5.120   2.920   8.331
   58SER      C  836   5.062   3.140   8.110
   58SER      O  837   5.016   3.254   8.104
   59TRP      N  838   5.022   3.034   8.038
   59TRP     HN  839   5.060   2.943   8.053
   59TRP     CA  840   4.908   3.033   7.954
   59TRP     HA  841   4.915   3.125   7.897
   59TRP     CB  842   4.923   2.917   7.851
   59TRP    HB1  843   4.827   2.885   7.805
   59TRP    HB2  844   4.956   2.830   7.911
   59TRP     CG  845   5.026   2.936   7.744
   59TRP    CD1  846   5.146   2.875   7.752
   59TRP    HD1  847   5.191   2.848   7.846
   59TRP    NE1  848   5.211   2.890   7.634
   59TRP    HE1  849   5.289   2.841   7.602
   59TRP    CE2  850   5.133   2.958   7.546
   59TRP    CD2  851   5.020   2.989   7.616
   59TRP    CE3  852   4.919   3.059   7.552
   59TRP    HE3  853   4.826   3.089   7.598
   59TRP    CZ3  854   4.928   3.082   7.422
   59TRP    HZ3  855   4.847   3.139   7.380
   59TRP    CZ2  856   5.153   2.988   7.410
   59TRP    HZ2  857   5.243   2.954   7.362
   59TRP    CH2  858   5.044   3.061   7.348
   59TRP    HH2  859   5.053   3.093   7.246
   59TRP      C  860   4.777   3.028   8.032
   59TRP      O  861   4.780   2.967   8.137
   60LYS      N  862   4.672   3.086   7.977
   60LYS     HN  863   4.675   3.159   7.909
   60LYS     CA  864   4.537   3.063   8.024
   60LYS     HA  865   4.526   2.977   8.088
   60LYS     CB  866   4.494   3.174   8.119
   60LYS    HB1  867   4.384   3.179   8.136
   60LYS    HB2  868   4.525   3.271   8.073
   60LYS     CG  869   4.560   3.163   8.258
   60LYS    HG1  870   4.669   3.182   8.247
   60LYS    HG2  871   4.553   3.058   8.293
   60LYS     CD  872   4.502   3.275   8.354
   60LYS    HD1  873   4.393   3.266   8.370
   60LYS    HD2  874   4.520   3.376   8.311
   60LYS     CE  875   4.558   3.277   8.495
   60LYS    HE1  876   4.492   3.337   8.561
   60LYS    HE2  877   4.658   3.326   8.498
   60LYS     NZ  878   4.568   3.143   8.547
   60LYS    HZ1  879   4.494   3.088   8.498
   60LYS    HZ2  880   4.536   3.135   8.646
   60LYS    HZ3  881   4.663   3.102   8.534
   60LYS      C  882   4.453   3.044   7.900
   60LYS      O  883   4.495   3.073   7.785
   61SER      N  884   4.329   2.992   7.913
   61SER     HN  885   4.290   2.953   7.996
   61SER     CA  886   4.250   2.951   7.799
   61SER     HA  887   4.311   2.885   7.740
   61SER     CB  888   4.122   2.874   7.847
   61SER    HB1  889   4.166   2.782   7.890
   61SER    HB2  890   4.053   2.836   7.768
   61SER     OG  891   4.055   2.942   7.946
   61SER    HG1  892   3.999   2.998   7.892
   61SER      C  893   4.207   3.068   7.706
   61SER      O  894   4.205   3.049   7.585
   62SER      N  895   4.185   3.189   7.762
   62SER     HN  896   4.165   3.191   7.860
   62SER     CA  897   4.163   3.317   7.686
   62SER     HA  898   4.080   3.289   7.623
   62SER     CB  899   4.114   3.422   7.793
   62SER    HB1  900   4.106   3.524   7.750
   62SER    HB2  901   4.197   3.435   7.866
   62SER     OG  902   4.000   3.375   7.869
   62SER    HG1  903   3.936   3.348   7.803
   62SER      C  904   4.274   3.365   7.601
   62SER      O  905   4.254   3.395   7.482
   63ARG      N  906   4.396   3.359   7.656
   63ARG     HN  907   4.418   3.322   7.746
   63ARG     CA  908   4.515   3.379   7.581
   63ARG     HA  909   4.519   3.469   7.522
   63ARG     CB  910   4.649   3.383   7.666
   63ARG    HB1  911   4.734   3.374   7.594
   63ARG    HB2  912   4.650   3.295   7.733
   63ARG     CG  913   4.673   3.510   7.756
   63ARG    HG1  914   4.777   3.509   7.793
   63ARG    HG2  915   4.615   3.512   7.851
   63ARG     CD  916   4.666   3.640   7.681
   63ARG    HD1  917   4.563   3.650   7.640
   63ARG    HD2  918   4.726   3.647   7.588
   63ARG     NE  919   4.705   3.756   7.766
   63ARG     HE  920   4.796   3.758   7.809
   63ARG     CZ  921   4.627   3.862   7.792
   63ARG    NH1  922   4.516   3.886   7.728
   63ARG   HH11  923   4.463   3.802   7.717
   63ARG   HH12  924   4.465   3.960   7.774
   63ARG    NH2  925   4.663   3.946   7.882
   63ARG   HH21  926   4.629   4.038   7.901
   63ARG   HH22  927   4.748   3.929   7.932
   63ARG      C  928   4.532   3.274   7.472
   63ARG      O  929   4.571   3.306   7.359
   64ILE      N  930   4.490   3.148   7.495
   64ILE     HN  931   4.460   3.112   7.582
   64ILE     CA  932   4.493   3.052   7.386
   64ILE     HA  933   4.594   3.042   7.347
   64ILE     CB  934   4.487   2.909   7.440
   64ILE     HB  935   4.404   2.899   7.513
   64ILE    CG2  936   4.465   2.804   7.335
   64ILE   HG21  937   4.462   2.705   7.385
   64ILE   HG22  938   4.550   2.803   7.263
   64ILE   HG23  939   4.367   2.824   7.287
   64ILE    CG1  940   4.611   2.875   7.525
   64ILE   HG11  941   4.638   2.966   7.585
   64ILE   HG12  942   4.695   2.871   7.453
   64ILE     CD  943   4.602   2.754   7.618
   64ILE    HD1  944   4.534   2.672   7.584
   64ILE    HD2  945   4.571   2.776   7.722
   64ILE    HD3  946   4.701   2.704   7.612
   64ILE      C  947   4.400   3.087   7.271
   64ILE      O  948   4.433   3.079   7.156
   65PHE      N  949   4.276   3.136   7.288
   65PHE     HN  950   4.230   3.143   7.376
   65PHE     CA  951   4.190   3.183   7.178
   65PHE     HA  952   4.203   3.117   7.094
   65PHE     CB  953   4.033   3.189   7.205
   65PHE    HB1  954   3.988   3.211   7.105
   65PHE    HB2  955   4.018   3.263   7.285
   65PHE     CG  956   3.996   3.053   7.262
   65PHE    CD1  957   3.993   2.937   7.181
   65PHE    HD1  958   4.023   2.942   7.078
   65PHE    CE1  959   3.962   2.813   7.234
   65PHE    HE1  960   3.964   2.727   7.168
   65PHE     CZ  961   3.928   2.797   7.368
   65PHE     HZ  962   3.898   2.703   7.413
   65PHE    CD2  963   3.960   3.037   7.394
   65PHE    HD2  964   3.982   3.115   7.465
   65PHE    CE2  965   3.922   2.909   7.449
   65PHE    HE2  966   3.883   2.899   7.549
   65PHE      C  967   4.237   3.310   7.107
   65PHE      O  968   4.222   3.329   6.985
   66LEU      N  969   4.293   3.402   7.178
   66LEU     HN  970   4.314   3.386   7.275
   66LEU     CA  971   4.372   3.513   7.129
   66LEU     HA  972   4.325   3.578   7.057
   66LEU     CB  973   4.401   3.616   7.241
   66LEU    HB1  974   4.487   3.685   7.226
   66LEU    HB2  975   4.427   3.550   7.327
   66LEU     CG  976   4.280   3.690   7.297
   66LEU     HG  977   4.190   3.626   7.310
   66LEU    CD1  978   4.309   3.747   7.430
   66LEU   HD11  979   4.351   3.667   7.495
   66LEU   HD12  980   4.225   3.785   7.491
   66LEU   HD13  981   4.382   3.830   7.419
   66LEU    CD2  982   4.228   3.793   7.198
   66LEU   HD21  983   4.145   3.850   7.244
   66LEU   HD22  984   4.198   3.747   7.101
   66LEU   HD23  985   4.311   3.866   7.184
   66LEU      C  986   4.495   3.473   7.055
   66LEU      O  987   4.542   3.539   6.965
   67PHE      N  988   4.565   3.360   7.090
   67PHE     HN  989   4.550   3.296   7.165
   67PHE     CA  990   4.685   3.311   7.029
   67PHE     HA  991   4.756   3.391   7.012
   67PHE     CB  992   4.756   3.206   7.125
   67PHE    HB1  993   4.672   3.142   7.159
   67PHE    HB2  994   4.791   3.266   7.212
   67PHE     CG  995   4.861   3.120   7.063
   67PHE    CD1  996   4.982   3.175   7.005
   67PHE    HD1  997   4.993   3.282   7.008
   67PHE    CE1  998   5.082   3.090   6.960
   67PHE    HE1  999   5.173   3.131   6.918
   67PHE     CZ 1000   5.074   2.956   6.971
   67PHE     HZ 1001   5.154   2.892   6.938
   67PHE    CD2 1002   4.847   2.980   7.065
   67PHE    HD2 1003   4.763   2.929   7.110
   67PHE    CE2 1004   4.953   2.900   7.019
   67PHE    HE2 1005   4.955   2.793   7.028
   67PHE      C 1006   4.646   3.260   6.888
   67PHE      O 1007   4.700   3.305   6.785
   68ASN      N 1008   4.539   3.172   6.876
   68ASN     HN 1009   4.485   3.153   6.958
   68ASN     CA 1010   4.483   3.123   6.748
   68ASN     HA 1011   4.562   3.064   6.705
   68ASN     CB 1012   4.344   3.042   6.775
   68ASN    HB1 1013   4.303   3.017   6.675
   68ASN    HB2 1014   4.275   3.111   6.828
   68ASN     CG 1015   4.364   2.903   6.835
   68ASN    OD1 1016   4.359   2.804   6.757
   68ASN    ND2 1017   4.366   2.882   6.968
   68ASN   HD21 1018   4.349   2.790   7.003
   68ASN   HD22 1019   4.334   2.960   7.022
   68ASN      C 1020   4.444   3.234   6.644
   68ASN      O 1021   4.471   3.212   6.526
   69LEU      N 1022   4.384   3.350   6.690
   69LEU     HN 1023   4.344   3.361   6.780
   69LEU     CA 1024   4.372   3.469   6.602
   69LEU     HA 1025   4.312   3.441   6.516
   69LEU     CB 1026   4.300   3.588   6.666
   69LEU    HB1 1027   4.298   3.685   6.611
   69LEU    HB2 1028   4.353   3.609   6.761
   69LEU     CG 1029   4.154   3.560   6.697
   69LEU     HG 1030   4.144   3.451   6.720
   69LEU    CD1 1031   4.107   3.654   6.807
   69LEU   HD11 1032   4.155   3.648   6.907
   69LEU   HD12 1033   3.997   3.651   6.822
   69LEU   HD13 1034   4.128   3.760   6.780
   69LEU    CD2 1035   4.054   3.582   6.576
   69LEU   HD21 1036   4.087   3.514   6.495
   69LEU   HD22 1037   4.053   3.688   6.543
   69LEU   HD23 1038   3.952   3.563   6.617
   69LEU      C 1039   4.510   3.521   6.543
   69LEU      O 1040   4.521   3.558   6.425
   70ALA      N 1041   4.615   3.536   6.622
   70ALA     HN 1042   4.612   3.505   6.717
   70ALA     CA 1043   4.740   3.588   6.575
   70ALA     HA 1044   4.720   3.681   6.523
   70ALA     CB 1045   4.837   3.636   6.692
   70ALA    HB1 1046   4.782   3.715   6.747
   70ALA    HB2 1047   4.931   3.681   6.653
   70ALA    HB3 1048   4.864   3.564   6.772
   70ALA      C 1049   4.808   3.500   6.476
   70ALA      O 1050   4.865   3.546   6.374
   71VAL      N 1051   4.804   3.368   6.496
   71VAL     HN 1052   4.766   3.331   6.580
   71VAL     CA 1053   4.843   3.270   6.394
   71VAL     HA 1054   4.946   3.297   6.376
   71VAL     CB 1055   4.840   3.126   6.450
   71VAL     HB 1056   4.739   3.098   6.486
   71VAL    CG1 1057   4.903   3.021   6.350
   71VAL   HG11 1058   5.013   3.033   6.339
   71VAL   HG12 1059   4.869   3.036   6.245
   71VAL   HG13 1060   4.888   2.918   6.389
   71VAL    CG2 1061   4.928   3.117   6.579
   71VAL   HG21 1062   5.034   3.109   6.546
   71VAL   HG22 1063   4.906   3.020   6.628
   71VAL   HG23 1064   4.910   3.197   6.654
   71VAL      C 1065   4.763   3.284   6.263
   71VAL      O 1066   4.826   3.286   6.158
   72ALA      N 1067   4.629   3.303   6.265
   72ALA     HN 1068   4.587   3.305   6.356
   72ALA     CA 1069   4.545   3.300   6.147
   72ALA     HA 1070   4.564   3.215   6.083
   72ALA     CB 1071   4.404   3.294   6.194
   72ALA    HB1 1072   4.402   3.217   6.274
   72ALA    HB2 1073   4.343   3.269   6.105
   72ALA    HB3 1074   4.371   3.384   6.251
   72ALA      C 1075   4.568   3.423   6.054
   72ALA      O 1076   4.571   3.418   5.933
   73ASP      N 1077   4.589   3.536   6.121
   73ASP     HN 1078   4.575   3.547   6.219
   73ASP     CA 1079   4.627   3.656   6.039
   73ASP     HA 1080   4.570   3.659   5.947
   73ASP     CB 1081   4.611   3.786   6.122
   73ASP    HB1 1082   4.648   3.878   6.073
   73ASP    HB2 1083   4.664   3.780   6.219
   73ASP     CG 1084   4.467   3.816   6.164
   73ASP    OD1 1085   4.369   3.748   6.118
   73ASP    OD2 1086   4.445   3.917   6.232
   73ASP      C 1087   4.770   3.649   5.987
   73ASP      O 1088   4.796   3.691   5.879
   74PHE      N 1089   4.863   3.595   6.077
   74PHE     HN 1090   4.838   3.557   6.165
   74PHE     CA 1091   5.000   3.567   6.030
   74PHE     HA 1092   5.055   3.653   5.996
   74PHE     CB 1093   5.087   3.538   6.154
   74PHE    HB1 1094   5.047   3.451   6.211
   74PHE    HB2 1095   5.085   3.617   6.231
   74PHE     CG 1096   5.235   3.534   6.114
   74PHE    CD1 1097   5.295   3.407   6.093
   74PHE    HD1 1098   5.239   3.314   6.091
   74PHE    CE1 1099   5.432   3.402   6.071
   74PHE    HE1 1100   5.481   3.310   6.043
   74PHE     CZ 1101   5.513   3.521   6.079
   74PHE     HZ 1102   5.619   3.507   6.094
   74PHE    CD2 1103   5.314   3.650   6.114
   74PHE    HD2 1104   5.264   3.744   6.126
   74PHE    CE2 1105   5.453   3.640   6.094
   74PHE    HE2 1106   5.518   3.726   6.092
   74PHE      C 1107   5.020   3.457   5.921
   74PHE      O 1108   5.099   3.477   5.831
   75LEU      N 1109   4.945   3.340   5.919
   75LEU     HN 1110   4.892   3.314   5.999
   75LEU     CA 1111   4.949   3.244   5.815
   75LEU     HA 1112   5.054   3.225   5.795
   75LEU     CB 1113   4.874   3.126   5.868
   75LEU    HB1 1114   4.764   3.142   5.872
   75LEU    HB2 1115   4.911   3.103   5.970
   75LEU     CG 1116   4.894   2.995   5.783
   75LEU     HG 1117   4.878   3.019   5.676
   75LEU    CD1 1118   5.032   2.936   5.782
   75LEU   HD11 1119   5.062   2.887   5.877
   75LEU   HD12 1120   5.103   3.014   5.747
   75LEU   HD13 1121   5.033   2.854   5.707
   75LEU    CD2 1122   4.790   2.891   5.831
   75LEU   HD21 1123   4.796   2.803   5.764
   75LEU   HD22 1124   4.684   2.926   5.825
   75LEU   HD23 1125   4.807   2.872   5.939
   75LEU      C 1126   4.899   3.297   5.683
   75LEU      O 1127   4.949   3.264   5.577
   76LEU      N 1128   4.796   3.390   5.689
   76LEU     HN 1129   4.748   3.399   5.776
   76LEU     CA 1130   4.754   3.473   5.574
   76LEU     HA 1131   4.740   3.402   5.494
   76LEU     CB 1132   4.619   3.532   5.603
   76LEU    HB1 1133   4.624   3.565   5.709
   76LEU    HB2 1134   4.552   3.443   5.604
   76LEU     CG 1135   4.556   3.639   5.509
   76LEU     HG 1136   4.602   3.617   5.410
   76LEU    CD1 1137   4.408   3.618   5.490
   76LEU   HD11 1138   4.361   3.678   5.409
   76LEU   HD12 1139   4.355   3.646   5.584
   76LEU   HD13 1140   4.384   3.512   5.467
   76LEU    CD2 1141   4.586   3.782   5.555
   76LEU   HD21 1142   4.535   3.859   5.493
   76LEU   HD22 1143   4.695   3.804   5.554
   76LEU   HD23 1144   4.530   3.804   5.649
   76LEU      C 1145   4.858   3.565   5.524
   76LEU      O 1146   4.888   3.580   5.399
   77ILE      N 1147   4.930   3.640   5.614
   77ILE     HN 1148   4.918   3.624   5.711
   77ILE     CA 1149   5.039   3.732   5.576
   77ILE     HA 1150   4.990   3.805   5.513
   77ILE     CB 1151   5.104   3.800   5.702
   77ILE     HB 1152   5.056   3.773   5.799
   77ILE    CG2 1153   5.256   3.773   5.723
   77ILE   HG21 1154   5.283   3.667   5.707
   77ILE   HG22 1155   5.289   3.809   5.823
   77ILE   HG23 1156   5.306   3.849   5.659
   77ILE    CG1 1157   5.081   3.952   5.696
   77ILE   HG11 1158   5.108   3.987   5.594
   77ILE   HG12 1159   5.148   4.000   5.770
   77ILE     CD 1160   4.939   3.999   5.720
   77ILE    HD1 1161   4.903   3.975   5.822
   77ILE    HD2 1162   4.857   3.963   5.654
   77ILE    HD3 1163   4.937   4.110   5.727
   77ILE      C 1164   5.149   3.668   5.490
   77ILE      O 1165   5.179   3.720   5.384
   78ILE      N 1166   5.184   3.537   5.522
   78ILE     HN 1167   5.157   3.487   5.605
   78ILE     CA 1168   5.269   3.450   5.439
   78ILE     HA 1169   5.363   3.502   5.429
   78ILE     CB 1170   5.299   3.323   5.518
   78ILE     HB 1171   5.205   3.269   5.540
   78ILE    CG2 1172   5.367   3.219   5.417
   78ILE   HG21 1173   5.293   3.183   5.342
   78ILE   HG22 1174   5.398   3.126   5.467
   78ILE   HG23 1175   5.445   3.278   5.364
   78ILE    CG1 1176   5.367   3.338   5.658
   78ILE   HG11 1177   5.327   3.430   5.706
   78ILE   HG12 1178   5.476   3.356   5.642
   78ILE     CD 1179   5.338   3.210   5.749
   78ILE    HD1 1180   5.291   3.139   5.680
   78ILE    HD2 1181   5.262   3.236   5.826
   78ILE    HD3 1182   5.427   3.173   5.805
   78ILE      C 1183   5.216   3.430   5.303
   78ILE      O 1184   5.291   3.434   5.208
   79CYS      N 1185   5.084   3.425   5.278
   79CYS     HN 1186   5.015   3.436   5.348
   79CYS     CA 1187   5.024   3.397   5.152
   79CYS     HA 1188   5.087   3.334   5.091
   79CYS     CB 1189   4.881   3.336   5.175
   79CYS    HB1 1190   4.834   3.311   5.078
   79CYS    HB2 1191   4.818   3.417   5.217
   79CYS     SG 1192   4.873   3.184   5.276
   79CYS    HG1 1193   4.893   3.240   5.395
   79CYS      C 1194   5.003   3.530   5.073
   79CYS      O 1195   4.964   3.522   4.955
   80LEU      N 1196   5.018   3.647   5.130
   80LEU     HN 1197   5.044   3.668   5.224
   80LEU     CA 1198   4.993   3.773   5.060
   80LEU     HA 1199   4.901   3.755   5.007
   80LEU     CB 1200   4.975   3.904   5.148
   80LEU    HB1 1201   4.947   3.992   5.086
   80LEU    HB2 1202   5.067   3.943   5.196
   80LEU     CG 1203   4.864   3.901   5.256
   80LEU     HG 1204   4.887   3.820   5.329
   80LEU    CD1 1205   4.873   4.029   5.332
   80LEU   HD11 1206   4.872   4.116   5.263
   80LEU   HD12 1207   4.965   4.028   5.393
   80LEU   HD13 1208   4.785   4.033   5.400
   80LEU    CD2 1209   4.729   3.880   5.191
   80LEU   HD21 1210   4.716   3.961   5.116
   80LEU   HD22 1211   4.646   3.875   5.264
   80LEU   HD23 1212   4.747   3.783   5.139
   80LEU      C 1213   5.089   3.810   4.946
   80LEU      O 1214   5.036   3.865   4.844
   81PRO      N 1215   5.227   3.794   4.938
   81PRO     CD 1216   5.312   3.769   5.059
   81PRO    HD1 1217   5.304   3.663   5.090
   81PRO    HD2 1218   5.286   3.826   5.151
   81PRO     CA 1219   5.304   3.826   4.818
   81PRO     HA 1220   5.307   3.934   4.808
   81PRO     CB 1221   5.444   3.773   4.850
   81PRO    HB1 1222   5.518   3.832   4.792
   81PRO    HB2 1223   5.460   3.666   4.826
   81PRO     CG 1224   5.451   3.808   5.001
   81PRO    HG1 1225   5.530   3.745   5.047
   81PRO    HG2 1226   5.468   3.914   5.027
   81PRO      C 1227   5.252   3.761   4.688
   81PRO      O 1228   5.240   3.822   4.580
   82PHE      N 1229   5.220   3.633   4.695
   82PHE     HN 1230   5.231   3.588   4.783
   82PHE     CA 1231   5.157   3.545   4.595
   82PHE     HA 1232   5.227   3.547   4.513
   82PHE     CB 1233   5.144   3.396   4.658
   82PHE    HB1 1234   5.122   3.327   4.573
   82PHE    HB2 1235   5.067   3.408   4.737
   82PHE     CG 1236   5.273   3.352   4.722
   82PHE    CD1 1237   5.373   3.320   4.634
   82PHE    HD1 1238   5.343   3.321   4.530
   82PHE    CE1 1239   5.504   3.304   4.678
   82PHE    HE1 1240   5.587   3.310   4.609
   82PHE     CZ 1241   5.532   3.302   4.812
   82PHE     HZ 1242   5.633   3.286   4.847
   82PHE    CD2 1243   5.301   3.362   4.854
   82PHE    HD2 1244   5.229   3.391   4.929
   82PHE    CE2 1245   5.436   3.332   4.904
   82PHE    HE2 1246   5.467   3.334   5.007
   82PHE      C 1247   5.017   3.606   4.552
   82PHE      O 1248   4.977   3.620   4.437
   83LEU      N 1249   4.939   3.647   4.652
   83LEU     HN 1250   4.965   3.626   4.746
   83LEU     CA 1251   4.812   3.712   4.618
   83LEU     HA 1252   4.757   3.650   4.549
   83LEU     CB 1253   4.734   3.742   4.751
   83LEU    HB1 1254   4.797   3.817   4.803
   83LEU    HB2 1255   4.721   3.652   4.815
   83LEU     CG 1256   4.590   3.787   4.736
   83LEU     HG 1257   4.604   3.874   4.669
   83LEU    CD1 1258   4.508   3.678   4.662
   83LEU   HD11 1259   4.455   3.625   4.744
   83LEU   HD12 1260   4.576   3.612   4.604
   83LEU   HD13 1261   4.428   3.729   4.604
   83LEU    CD2 1262   4.528   3.834   4.864
   83LEU   HD21 1263   4.596   3.890   4.931
   83LEU   HD22 1264   4.488   3.749   4.924
   83LEU   HD23 1265   4.440   3.898   4.839
   83LEU      C 1266   4.832   3.845   4.546
   83LEU      O 1267   4.765   3.866   4.445
   84MET      N 1268   4.928   3.928   4.591
   84MET     HN 1269   4.980   3.912   4.674
   84MET     CA 1270   4.961   4.051   4.525
   84MET     HA 1271   4.875   4.113   4.504
   84MET     CB 1272   5.060   4.141   4.604
   84MET    HB1 1273   5.067   4.243   4.560
   84MET    HB2 1274   5.159   4.089   4.604
   84MET     CG 1275   5.006   4.175   4.743
   84MET    HG1 1276   4.951   4.087   4.784
   84MET    HG2 1277   4.931   4.257   4.749
   84MET     SD 1278   5.147   4.201   4.860
   84MET     CE 1279   5.196   4.357   4.784
   84MET    HE1 1280   5.282   4.409   4.830
   84MET    HE2 1281   5.107   4.416   4.753
   84MET    HE3 1282   5.234   4.330   4.683
   84MET      C 1283   5.019   4.032   4.389
   84MET      O 1284   4.990   4.109   4.300
   85ASP      N 1285   5.097   3.928   4.362
   85ASP     HN 1286   5.135   3.870   4.433
   85ASP     CA 1287   5.158   3.905   4.230
   85ASP     HA 1288   5.200   3.999   4.197
   85ASP     CB 1289   5.258   3.788   4.241
   85ASP    HB1 1290   5.206   3.700   4.283
   85ASP    HB2 1291   5.329   3.814   4.322
   85ASP     CG 1292   5.323   3.749   4.107
   85ASP    OD1 1293   5.254   3.688   4.021
   85ASP    OD2 1294   5.440   3.785   4.075
   85ASP      C 1295   5.039   3.876   4.138
   85ASP      O 1296   5.027   3.934   4.027
   86ASN      N 1297   4.944   3.797   4.179
   86ASN     HN 1298   4.965   3.757   4.268
   86ASN     CA 1299   4.826   3.764   4.099
   86ASN     HA 1300   4.858   3.703   4.016
   86ASN     CB 1301   4.722   3.686   4.183
   86ASN    HB1 1302   4.680   3.739   4.271
   86ASN    HB2 1303   4.763   3.590   4.220
   86ASN     CG 1304   4.602   3.634   4.096
   86ASN    OD1 1305   4.619   3.607   3.978
   86ASN    ND2 1306   4.481   3.615   4.154
   86ASN   HD21 1307   4.407   3.579   4.097
   86ASN   HD22 1308   4.475   3.596   4.252
   86ASN      C 1309   4.751   3.890   4.052
   86ASN      O 1310   4.684   3.891   3.945
   87TYR      N 1311   4.748   3.993   4.132
   87TYR     HN 1312   4.803   3.981   4.215
   87TYR     CA 1313   4.678   4.118   4.107
   87TYR     HA 1314   4.596   4.100   4.039
   87TYR     CB 1315   4.628   4.183   4.237
   87TYR    HB1 1316   4.603   4.288   4.211
   87TYR    HB2 1317   4.708   4.183   4.315
   87TYR     CG 1318   4.516   4.119   4.304
   87TYR    CD1 1319   4.506   4.118   4.444
   87TYR    HD1 1320   4.598   4.150   4.492
   87TYR    CE1 1321   4.396   4.069   4.511
   87TYR    HE1 1322   4.396   4.083   4.618
   87TYR     CZ 1323   4.289   4.017   4.435
   87TYR     OH 1324   4.171   3.975   4.503
   87TYR     HH 1325   4.194   3.989   4.595
   87TYR    CD2 1326   4.412   4.075   4.233
   87TYR    HD2 1327   4.410   4.071   4.125
   87TYR    CE2 1328   4.290   4.030   4.297
   87TYR    HE2 1329   4.202   4.003   4.240
   87TYR      C 1330   4.769   4.212   4.036
   87TYR      O 1331   4.728   4.292   3.954
   88VAL      N 1332   4.899   4.202   4.058
   88VAL     HN 1333   4.944   4.147   4.128
   88VAL     CA 1334   5.002   4.266   3.975
   88VAL     HA 1335   4.960   4.365   3.986
   88VAL     CB 1336   5.145   4.259   4.037
   88VAL     HB 1337   5.145   4.159   4.084
   88VAL    CG1 1338   5.264   4.261   3.933
   88VAL   HG11 1339   5.274   4.360   3.884
   88VAL   HG12 1340   5.267   4.172   3.866
   88VAL   HG13 1341   5.362   4.248   3.983
   88VAL    CG2 1342   5.164   4.369   4.147
   88VAL   HG21 1343   5.266   4.367   4.193
   88VAL   HG22 1344   5.093   4.347   4.229
   88VAL   HG23 1345   5.149   4.469   4.101
   88VAL      C 1346   5.008   4.242   3.818
   88VAL      O 1347   5.044   4.317   3.730
   89ARG      N 1348   4.961   4.118   3.789
   89ARG     HN 1349   4.957   4.059   3.870
   89ARG     CA 1350   4.936   4.057   3.660
   89ARG     HA 1351   5.008   4.097   3.590
   89ARG     CB 1352   4.971   3.902   3.668
   89ARG    HB1 1353   4.957   3.861   3.566
   89ARG    HB2 1354   4.909   3.853   3.746
   89ARG     CG 1355   5.119   3.887   3.701
   89ARG    HG1 1356   5.139   3.921   3.805
   89ARG    HG2 1357   5.169   3.959   3.632
   89ARG     CD 1358   5.179   3.751   3.684
   89ARG    HD1 1359   5.206   3.725   3.579
   89ARG    HD2 1360   5.123   3.661   3.717
   89ARG     NE 1361   5.309   3.756   3.762
   89ARG     HE 1362   5.304   3.751   3.862
   89ARG     CZ 1363   5.412   3.829   3.732
   89ARG    NH1 1364   5.438   3.873   3.612
   89ARG   HH11 1365   5.370   3.836   3.549
   89ARG   HH12 1366   5.524   3.922   3.596
   89ARG    NH2 1367   5.500   3.855   3.825
   89ARG   HH21 1368   5.482   3.841   3.922
   89ARG   HH22 1369   5.589   3.899   3.808
   89ARG      C 1370   4.793   4.070   3.617
   89ARG      O 1371   4.753   3.998   3.526
   90ARG      N 1372   4.713   4.160   3.680
   90ARG     HN 1373   4.748   4.195   3.767
   90ARG     CA 1374   4.580   4.199   3.626
   90ARG     HA 1375   4.529   4.269   3.691
   90ARG     CB 1376   4.595   4.272   3.490
   90ARG    HB1 1377   4.505   4.316   3.442
   90ARG    HB2 1378   4.647   4.203   3.419
   90ARG     CG 1379   4.697   4.388   3.499
   90ARG    HG1 1380   4.795   4.342   3.525
   90ARG    HG2 1381   4.664   4.461   3.575
   90ARG     CD 1382   4.705   4.454   3.362
   90ARG    HD1 1383   4.613   4.505   3.327
   90ARG    HD2 1384   4.736   4.380   3.285
   90ARG     NE 1385   4.808   4.567   3.371
   90ARG     HE 1386   4.778   4.655   3.409
   90ARG     CZ 1387   4.936   4.555   3.347
   90ARG    NH1 1388   4.995   4.440   3.312
   90ARG   HH11 1389   4.941   4.359   3.334
   90ARG   HH12 1390   5.093   4.435   3.330
   90ARG    NH2 1391   5.004   4.665   3.348
   90ARG   HH21 1392   4.959   4.752   3.368
   90ARG   HH22 1393   5.098   4.655   3.315
   90ARG      C 1394   4.480   4.083   3.629
   90ARG      O 1395   4.392   4.067   3.546
   91TRP      N 1396   4.493   3.996   3.732
   91TRP     HN 1397   4.574   3.998   3.790
   91TRP     CA 1398   4.429   3.872   3.761
   91TRP     HA 1399   4.455   3.843   3.862
   91TRP     CB 1400   4.278   3.895   3.758
   91TRP    HB1 1401   4.238   3.914   3.656
   91TRP    HB2 1402   4.253   3.990   3.810
   91TRP     CG 1403   4.201   3.789   3.820
   91TRP    CD1 1404   4.229   3.724   3.932
   91TRP    HD1 1405   4.321   3.735   3.989
   91TRP    NE1 1406   4.136   3.627   3.958
   91TRP    HE1 1407   4.138   3.548   4.016
   91TRP    CE2 1408   4.043   3.631   3.863
   91TRP    CD2 1409   4.076   3.737   3.776
   91TRP    CE3 1410   3.991   3.769   3.668
   91TRP    HE3 1411   4.015   3.847   3.597
   91TRP    CZ3 1412   3.875   3.701   3.646
   91TRP    HZ3 1413   3.812   3.720   3.560
   91TRP    CZ2 1414   3.919   3.569   3.851
   91TRP    HZ2 1415   3.892   3.487   3.916
   91TRP    CH2 1416   3.842   3.596   3.732
   91TRP    HH2 1417   3.749   3.546   3.709
   91TRP      C 1418   4.481   3.757   3.669
   91TRP      O 1419   4.405   3.693   3.605
   92ASP      N 1420   4.605   3.729   3.667
   92ASP     HN 1421   4.674   3.764   3.729
   92ASP     CA 1422   4.667   3.627   3.582
   92ASP     HA 1423   4.586   3.563   3.550
   92ASP     CB 1424   4.738   3.688   3.458
   92ASP    HB1 1425   4.805   3.773   3.484
   92ASP    HB2 1426   4.659   3.726   3.389
   92ASP     CG 1427   4.813   3.585   3.381
   92ASP    OD1 1428   4.773   3.465   3.375
   92ASP    OD2 1429   4.886   3.637   3.296
   92ASP      C 1430   4.756   3.548   3.673
   92ASP      O 1431   4.848   3.601   3.735
   93TRP      N 1432   4.735   3.412   3.687
   93TRP     HN 1433   4.660   3.375   3.632
   93TRP     CA 1434   4.800   3.330   3.787
   93TRP     HA 1435   4.850   3.394   3.858
   93TRP     CB 1436   4.691   3.243   3.858
   93TRP    HB1 1437   4.632   3.194   3.778
   93TRP    HB2 1438   4.621   3.318   3.901
   93TRP     CG 1439   4.725   3.141   3.965
   93TRP    CD1 1440   4.741   3.007   3.964
   93TRP    HD1 1441   4.704   2.945   3.883
   93TRP    NE1 1442   4.806   2.967   4.081
   93TRP    HE1 1443   4.838   2.878   4.105
   93TRP    CE2 1444   4.818   3.071   4.166
   93TRP    CD2 1445   4.763   3.183   4.095
   93TRP    CE3 1446   4.744   3.303   4.165
   93TRP    HE3 1447   4.683   3.380   4.121
   93TRP    CZ3 1448   4.799   3.316   4.297
   93TRP    HZ3 1449   4.771   3.408   4.346
   93TRP    CZ2 1450   4.863   3.081   4.300
   93TRP    HZ2 1451   4.887   2.993   4.358
   93TRP    CH2 1452   4.858   3.213   4.357
   93TRP    HH2 1453   4.886   3.231   4.460
   93TRP      C 1454   4.904   3.244   3.716
   93TRP      O 1455   4.880   3.156   3.634
   94LYS      N 1456   5.035   3.269   3.747
   94LYS     HN 1457   5.056   3.349   3.801
   94LYS     CA 1458   5.144   3.194   3.680
   94LYS     HA 1459   5.110   3.131   3.600
   94LYS     CB 1460   5.253   3.288   3.613
   94LYS    HB1 1461   5.217   3.332   3.518
   94LYS    HB2 1462   5.328   3.213   3.580
   94LYS     CG 1463   5.313   3.399   3.695
   94LYS    HG1 1464   5.242   3.474   3.736
   94LYS    HG2 1465   5.383   3.455   3.630
   94LYS     CD 1466   5.405   3.339   3.810
   94LYS    HD1 1467   5.479   3.269   3.765
   94LYS    HD2 1468   5.346   3.285   3.886
   94LYS     CE 1469   5.478   3.456   3.878
   94LYS    HE1 1470   5.418   3.510   3.954
   94LYS    HE2 1471   5.517   3.534   3.809
   94LYS     NZ 1472   5.594   3.393   3.946
   94LYS    HZ1 1473   5.652   3.355   3.868
   94LYS    HZ2 1474   5.559   3.313   4.001
   94LYS    HZ3 1475   5.656   3.465   3.988
   94LYS      C 1476   5.205   3.081   3.768
   94LYS      O 1477   5.308   3.019   3.725
   95PHE      N 1478   5.150   3.059   3.892
   95PHE     HN 1479   5.057   3.093   3.902
   95PHE     CA 1480   5.218   2.969   3.985
   95PHE     HA 1481   5.325   2.978   3.970
   95PHE     CB 1482   5.199   3.014   4.127
   95PHE    HB1 1483   5.244   2.942   4.200
   95PHE    HB2 1484   5.089   3.021   4.138
   95PHE     CG 1485   5.252   3.148   4.166
   95PHE    CD1 1486   5.388   3.165   4.195
   95PHE    HD1 1487   5.461   3.087   4.177
   95PHE    CE1 1488   5.434   3.291   4.240
   95PHE    HE1 1489   5.539   3.309   4.257
   95PHE     CZ 1490   5.345   3.387   4.278
   95PHE     HZ 1491   5.374   3.474   4.335
   95PHE    CD2 1492   5.163   3.249   4.197
   95PHE    HD2 1493   5.060   3.231   4.171
   95PHE    CE2 1494   5.210   3.362   4.264
   95PHE    HE2 1495   5.128   3.426   4.293
   95PHE      C 1496   5.165   2.816   3.965
   95PHE      O 1497   5.207   2.724   4.031
   96GLY      N 1498   5.070   2.787   3.873
   96GLY     HN 1499   5.032   2.867   3.826
   96GLY     CA 1500   5.023   2.653   3.839
   96GLY    HA1 1501   5.103   2.583   3.857
   96GLY    HA2 1502   4.997   2.667   3.735
   96GLY      C 1503   4.895   2.611   3.906
   96GLY      O 1504   4.860   2.666   4.008
   97ASP      N 1505   4.832   2.509   3.845
   97ASP     HN 1506   4.871   2.469   3.762
   97ASP     CA 1507   4.692   2.473   3.881
   97ASP     HA 1508   4.641   2.566   3.862
   97ASP     CB 1509   4.630   2.367   3.794
   97ASP    HB1 1510   4.531   2.327   3.827
   97ASP    HB2 1511   4.694   2.276   3.791
   97ASP     CG 1512   4.605   2.405   3.654
   97ASP    OD1 1513   4.618   2.525   3.628
   97ASP    OD2 1514   4.569   2.315   3.576
   97ASP      C 1515   4.658   2.424   4.018
   97ASP      O 1516   4.563   2.473   4.081
   98ILE      N 1517   4.732   2.328   4.074
   98ILE     HN 1518   4.805   2.278   4.028
   98ILE     CA 1519   4.702   2.287   4.209
   98ILE     HA 1520   4.594   2.293   4.217
   98ILE     CB 1521   4.746   2.146   4.244
   98ILE     HB 1522   4.853   2.130   4.220
   98ILE    CG2 1523   4.734   2.109   4.394
   98ILE   HG21 1524   4.629   2.089   4.424
   98ILE   HG22 1525   4.789   2.181   4.459
   98ILE   HG23 1526   4.772   2.007   4.415
   98ILE    CG1 1527   4.663   2.037   4.171
   98ILE   HG11 1528   4.632   2.064   4.067
   98ILE   HG12 1529   4.566   2.016   4.220
   98ILE     CD 1530   4.735   1.907   4.151
   98ILE    HD1 1531   4.693   1.838   4.075
   98ILE    HD2 1532   4.747   1.855   4.248
   98ILE    HD3 1533   4.840   1.933   4.127
   98ILE      C 1534   4.744   2.387   4.312
   98ILE      O 1535   4.657   2.405   4.398
   99PRO      N 1536   4.854   2.453   4.307
   99PRO     CD 1537   4.982   2.395   4.253
   99PRO    HD1 1538   4.982   2.349   4.152
   99PRO    HD2 1539   5.008   2.309   4.318
   99PRO     CA 1540   4.889   2.574   4.384
   99PRO     HA 1541   4.923   2.536   4.480
   99PRO     CB 1542   5.013   2.630   4.319
   99PRO    HB1 1543   5.063   2.696   4.394
   99PRO    HB2 1544   4.988   2.690   4.228
   99PRO     CG 1545   5.089   2.502   4.275
   99PRO    HG1 1546   5.145   2.515   4.180
   99PRO    HG2 1547   5.150   2.468   4.362
   99PRO      C 1548   4.773   2.669   4.410
   99PRO      O 1549   4.763   2.736   4.508
  100CYS      N 1550   4.690   2.693   4.302
  100CYS     HN 1551   4.708   2.634   4.223
  100CYS     CA 1552   4.571   2.778   4.304
  100CYS     HA 1553   4.593   2.878   4.337
  100CYS     CB 1554   4.517   2.787   4.161
  100CYS    HB1 1555   4.474   2.691   4.123
  100CYS    HB2 1556   4.597   2.805   4.087
  100CYS     SG 1557   4.371   2.892   4.131
  100CYS      C 1558   4.457   2.724   4.395
  100CYS      O 1559   4.394   2.801   4.472
  101ARG      N 1560   4.434   2.590   4.387
  101ARG     HN 1561   4.473   2.525   4.323
  101ARG     CA 1562   4.346   2.534   4.472
  101ARG     HA 1563   4.254   2.589   4.481
  101ARG     CB 1564   4.316   2.391   4.422
  101ARG    HB1 1565   4.248   2.343   4.496
  101ARG    HB2 1566   4.409   2.330   4.412
  101ARG     CG 1567   4.246   2.398   4.287
  101ARG    HG1 1568   4.301   2.468   4.221
  101ARG    HG2 1569   4.144   2.436   4.312
  101ARG     CD 1570   4.229   2.257   4.231
  101ARG    HD1 1571   4.320   2.195   4.220
  101ARG    HD2 1572   4.197   2.263   4.125
  101ARG     NE 1573   4.129   2.182   4.315
  101ARG     HE 1574   4.080   2.229   4.388
  101ARG     CZ 1575   4.085   2.052   4.285
  101ARG    NH1 1576   4.098   1.995   4.170
  101ARG   HH11 1577   4.170   2.034   4.112
  101ARG   HH12 1578   4.060   1.903   4.159
  101ARG    NH2 1579   3.989   2.010   4.363
  101ARG   HH21 1580   3.929   1.949   4.311
  101ARG   HH22 1581   3.957   2.073   4.434
  101ARG      C 1582   4.384   2.520   4.617
  101ARG      O 1583   4.298   2.537   4.707
  102LEU      N 1584   4.513   2.501   4.641
  102LEU     HN 1585   4.574   2.480   4.565
  102LEU     CA 1586   4.573   2.501   4.775
  102LEU     HA 1587   4.505   2.432   4.822
  102LEU     CB 1588   4.717   2.447   4.760
  102LEU    HB1 1589   4.772   2.464   4.855
  102LEU    HB2 1590   4.767   2.490   4.671
  102LEU     CG 1591   4.727   2.287   4.754
  102LEU     HG 1592   4.663   2.254   4.670
  102LEU    CD1 1593   4.877   2.253   4.737
  102LEU   HD11 1594   4.905   2.282   4.634
  102LEU   HD12 1595   4.900   2.145   4.753
  102LEU   HD13 1596   4.930   2.309   4.818
  102LEU    CD2 1597   4.667   2.230   4.880
  102LEU   HD21 1598   4.665   2.119   4.879
  102LEU   HD22 1599   4.562   2.264   4.896
  102LEU   HD23 1600   4.725   2.261   4.970
  102LEU      C 1601   4.569   2.644   4.834
  102LEU      O 1602   4.524   2.660   4.945
  103MET      N 1603   4.613   2.751   4.759
  103MET     HN 1604   4.646   2.730   4.667
  103MET     CA 1605   4.587   2.891   4.777
  103MET     HA 1606   4.656   2.919   4.854
  103MET     CB 1607   4.638   2.968   4.654
  103MET    HB1 1608   4.588   2.926   4.564
  103MET    HB2 1609   4.743   2.937   4.633
  103MET     CG 1610   4.625   3.118   4.657
  103MET    HG1 1611   4.522   3.155   4.674
  103MET    HG2 1612   4.656   3.153   4.557
  103MET     SD 1613   4.738   3.208   4.773
  103MET     CE 1614   4.709   3.376   4.697
  103MET    HE1 1615   4.782   3.450   4.735
  103MET    HE2 1616   4.609   3.415   4.724
  103MET    HE3 1617   4.724   3.374   4.587
  103MET      C 1618   4.450   2.931   4.818
  103MET      O 1619   4.433   2.990   4.924
  104LEU      N 1620   4.342   2.892   4.746
  104LEU     HN 1621   4.347   2.847   4.657
  104LEU     CA 1622   4.204   2.933   4.780
  104LEU     HA 1623   4.200   3.041   4.788
  104LEU     CB 1624   4.099   2.899   4.664
  104LEU    HB1 1625   3.998   2.901   4.711
  104LEU    HB2 1626   4.125   2.797   4.630
  104LEU     CG 1627   4.106   2.997   4.542
  104LEU     HG 1628   4.211   2.990   4.506
  104LEU    CD1 1629   4.004   2.948   4.445
  104LEU   HD11 1630   3.987   3.022   4.364
  104LEU   HD12 1631   3.907   2.915   4.488
  104LEU   HD13 1632   4.046   2.862   4.389
  104LEU    CD2 1633   4.077   3.150   4.565
  104LEU   HD21 1634   4.081   3.200   4.466
  104LEU   HD22 1635   4.165   3.184   4.623
  104LEU   HD23 1636   3.982   3.168   4.620
  104LEU      C 1637   4.156   2.878   4.917
  104LEU      O 1638   4.099   2.943   5.005
  105PHE      N 1639   4.184   2.751   4.934
  105PHE     HN 1640   4.226   2.692   4.865
  105PHE     CA 1641   4.163   2.679   5.060
  105PHE     HA 1642   4.058   2.682   5.085
  105PHE     CB 1643   4.209   2.540   5.037
  105PHE    HB1 1644   4.317   2.537   5.010
  105PHE    HB2 1645   4.146   2.485   4.964
  105PHE     CG 1646   4.199   2.446   5.160
  105PHE    CD1 1647   4.077   2.395   5.207
  105PHE    HD1 1648   3.992   2.423   5.147
  105PHE    CE1 1649   4.070   2.297   5.312
  105PHE    HE1 1650   3.984   2.245   5.353
  105PHE     CZ 1651   4.194   2.241   5.357
  105PHE     HZ 1652   4.199   2.161   5.429
  105PHE    CD2 1653   4.318   2.407   5.225
  105PHE    HD2 1654   4.414   2.448   5.198
  105PHE    CE2 1655   4.313   2.302   5.323
  105PHE    HE2 1656   4.402   2.281   5.381
  105PHE      C 1657   4.233   2.746   5.184
  105PHE      O 1658   4.171   2.773   5.284
  106MET      N 1659   4.368   2.778   5.169
  106MET     HN 1660   4.421   2.757   5.087
  106MET     CA 1661   4.448   2.836   5.272
  106MET     HA 1662   4.441   2.757   5.346
  106MET     CB 1663   4.591   2.855   5.232
  106MET    HB1 1664   4.593   2.906   5.134
  106MET    HB2 1665   4.625   2.753   5.207
  106MET     CG 1666   4.688   2.915   5.342
  106MET    HG1 1667   4.663   3.022   5.351
  106MET    HG2 1668   4.789   2.885   5.308
  106MET     SD 1669   4.681   2.834   5.502
  106MET     CE 1670   4.754   2.676   5.477
  106MET    HE1 1671   4.863   2.697   5.471
  106MET    HE2 1672   4.713   2.614   5.395
  106MET    HE3 1673   4.752   2.606   5.563
  106MET      C 1674   4.399   2.970   5.327
  106MET      O 1675   4.392   2.992   5.446
  107LEU      N 1676   4.360   3.067   5.242
  107LEU     HN 1677   4.372   3.060   5.143
  107LEU     CA 1678   4.302   3.196   5.284
  107LEU     HA 1679   4.362   3.243   5.360
  107LEU     CB 1680   4.295   3.301   5.167
  107LEU    HB1 1681   4.247   3.396   5.199
  107LEU    HB2 1682   4.230   3.269   5.083
  107LEU     CG 1683   4.431   3.327   5.098
  107LEU     HG 1684   4.491   3.237   5.075
  107LEU    CD1 1685   4.425   3.390   4.956
  107LEU   HD11 1686   4.361   3.480   4.943
  107LEU   HD12 1687   4.387   3.309   4.891
  107LEU   HD13 1688   4.527   3.426   4.931
  107LEU    CD2 1689   4.527   3.416   5.189
  107LEU   HD21 1690   4.476   3.510   5.221
  107LEU   HD22 1691   4.608   3.447   5.120
  107LEU   HD23 1692   4.583   3.360   5.267
  107LEU      C 1693   4.159   3.179   5.336
  107LEU      O 1694   4.128   3.227   5.444
  108ALA      N 1695   4.073   3.095   5.270
  108ALA     HN 1696   4.095   3.042   5.189
  108ALA     CA 1697   3.937   3.059   5.312
  108ALA     HA 1698   3.876   3.147   5.327
  108ALA     CB 1699   3.871   2.961   5.216
  108ALA    HB1 1700   3.778   2.911   5.250
  108ALA    HB2 1701   3.948   2.885   5.190
  108ALA    HB3 1702   3.850   3.021   5.126
  108ALA      C 1703   3.935   2.998   5.449
  108ALA      O 1704   3.843   3.037   5.521
  109MET      N 1705   4.031   2.914   5.486
  109MET     HN 1706   4.101   2.893   5.418
  109MET     CA 1707   4.043   2.848   5.614
  109MET     HA 1708   3.944   2.813   5.642
  109MET     CB 1709   4.127   2.711   5.615
  109MET    HB1 1710   4.088   2.636   5.542
  109MET    HB2 1711   4.091   2.653   5.704
  109MET     CG 1712   4.279   2.719   5.593
  109MET    HG1 1713   4.320   2.792   5.667
  109MET    HG2 1714   4.318   2.759   5.498
  109MET     SD 1715   4.361   2.556   5.618
  109MET     CE 1716   4.466   2.620   5.751
  109MET    HE1 1717   4.418   2.696   5.817
  109MET    HE2 1718   4.563   2.665   5.723
  109MET    HE3 1719   4.508   2.533   5.806
  109MET      C 1720   4.082   2.946   5.723
  109MET      O 1721   4.018   2.948   5.825
  110ASN      N 1722   4.181   3.038   5.696
  110ASN     HN 1723   4.222   3.030   5.606
  110ASN     CA 1724   4.228   3.130   5.796
  110ASN     HA 1725   4.254   3.078   5.887
  110ASN     CB 1726   4.345   3.216   5.747
  110ASN    HB1 1727   4.362   3.311   5.802
  110ASN    HB2 1728   4.327   3.242   5.641
  110ASN     CG 1729   4.469   3.134   5.763
  110ASN    OD1 1730   4.508   3.073   5.861
  110ASN    ND2 1731   4.552   3.143   5.652
  110ASN   HD21 1732   4.633   3.085   5.661
  110ASN   HD22 1733   4.514   3.150   5.560
  110ASN      C 1734   4.119   3.227   5.830
  110ASN      O 1735   4.093   3.243   5.949
  111ARG      N 1736   4.047   3.282   5.735
  111ARG     HN 1737   4.071   3.272   5.638
  111ARG     CA 1738   3.932   3.370   5.755
  111ARG     HA 1739   3.964   3.457   5.811
  111ARG     CB 1740   3.887   3.423   5.613
  111ARG    HB1 1741   3.791   3.477   5.625
  111ARG    HB2 1742   3.864   3.343   5.539
  111ARG     CG 1743   3.971   3.535   5.544
  111ARG    HG1 1744   3.911   3.568   5.456
  111ARG    HG2 1745   4.054   3.473   5.505
  111ARG     CD 1746   4.030   3.650   5.627
  111ARG    HD1 1747   4.076   3.729   5.564
  111ARG    HD2 1748   4.102   3.613   5.703
  111ARG     NE 1749   3.904   3.706   5.693
  111ARG     HE 1750   3.829   3.734   5.634
  111ARG     CZ 1751   3.911   3.738   5.820
  111ARG    NH1 1752   4.021   3.731   5.895
  111ARG   HH11 1753   4.103   3.683   5.862
  111ARG   HH12 1754   4.018   3.767   5.988
  111ARG    NH2 1755   3.809   3.797   5.876
  111ARG   HH21 1756   3.716   3.793   5.839
  111ARG   HH22 1757   3.807   3.797   5.976
  111ARG      C 1758   3.814   3.314   5.822
  111ARG      O 1759   3.750   3.372   5.910
  112GLN      N 1760   3.776   3.184   5.789
  112GLN     HN 1761   3.812   3.143   5.706
  112GLN     CA 1762   3.680   3.106   5.866
  112GLN     HA 1763   3.588   3.160   5.880
  112GLN     CB 1764   3.645   2.991   5.770
  112GLN    HB1 1765   3.738   2.931   5.760
  112GLN    HB2 1766   3.601   3.027   5.674
  112GLN     CG 1767   3.536   2.888   5.827
  112GLN    HG1 1768   3.569   2.840   5.922
  112GLN    HG2 1769   3.535   2.814   5.745
  112GLN     CD 1770   3.398   2.948   5.846
  112GLN    OE1 1771   3.300   2.922   5.776
  112GLN    NE2 1772   3.380   3.027   5.954
  112GLN   HE21 1773   3.464   3.057   5.999
  112GLN   HE22 1774   3.288   3.065   5.964
  112GLN      C 1775   3.719   3.053   6.004
  112GLN      O 1776   3.642   3.055   6.099
  113GLY      N 1777   3.848   3.010   6.026
  113GLY     HN 1778   3.909   2.998   5.949
  113GLY     CA 1779   3.892   2.985   6.163
  113GLY    HA1 1780   3.989   2.938   6.157
  113GLY    HA2 1781   3.826   2.922   6.221
  113GLY      C 1782   3.892   3.115   6.236
  113GLY      O 1783   3.837   3.117   6.347
  114SER      N 1784   3.943   3.225   6.177
  114SER     HN 1785   3.986   3.217   6.087
  114SER     CA 1786   3.953   3.351   6.243
  114SER     HA 1787   4.018   3.338   6.328
  114SER     CB 1788   4.016   3.460   6.144
  114SER    HB1 1789   3.953   3.465   6.054
  114SER    HB2 1790   4.123   3.432   6.133
  114SER     OG 1791   4.012   3.594   6.198
  114SER    HG1 1792   4.076   3.597   6.269
  114SER      C 1793   3.820   3.404   6.302
  114SER      O 1794   3.813   3.445   6.420
  115ILE      N 1795   3.710   3.399   6.220
  115ILE     HN 1796   3.720   3.381   6.122
  115ILE     CA 1797   3.575   3.442   6.269
  115ILE     HA 1798   3.590   3.538   6.315
  115ILE     CB 1799   3.476   3.448   6.140
  115ILE     HB 1800   3.475   3.348   6.090
  115ILE    CG2 1801   3.329   3.481   6.184
  115ILE   HG21 1802   3.335   3.568   6.253
  115ILE   HG22 1803   3.280   3.400   6.243
  115ILE   HG23 1804   3.267   3.503   6.094
  115ILE    CG1 1805   3.507   3.550   6.030
  115ILE   HG11 1806   3.415   3.542   5.969
  115ILE   HG12 1807   3.597   3.528   5.969
  115ILE     CD 1808   3.531   3.691   6.093
  115ILE    HD1 1809   3.434   3.728   6.134
  115ILE    HD2 1810   3.555   3.770   6.018
  115ILE    HD3 1811   3.615   3.693   6.165
  115ILE      C 1812   3.528   3.369   6.385
  115ILE      O 1813   3.481   3.429   6.482
  116ILE      N 1814   3.534   3.237   6.386
  116ILE     HN 1815   3.599   3.203   6.318
  116ILE     CA 1816   3.498   3.152   6.489
  116ILE     HA 1817   3.393   3.168   6.506
  116ILE     CB 1818   3.512   3.006   6.446
  116ILE     HB 1819   3.610   2.987   6.397
  116ILE    CG2 1820   3.492   2.906   6.566
  116ILE   HG21 1821   3.485   2.801   6.532
  116ILE   HG22 1822   3.400   2.944   6.616
  116ILE   HG23 1823   3.577   2.911   6.638
  116ILE    CG1 1824   3.406   2.976   6.334
  116ILE   HG11 1825   3.427   3.042   6.247
  116ILE   HG12 1826   3.302   2.999   6.364
  116ILE     CD 1827   3.411   2.827   6.286
  116ILE    HD1 1828   3.500   2.800   6.225
  116ILE    HD2 1829   3.339   2.815   6.203
  116ILE    HD3 1830   3.404   2.755   6.370
  116ILE      C 1831   3.570   3.183   6.619
  116ILE      O 1832   3.506   3.201   6.725
  117PHE      N 1833   3.702   3.198   6.612
  117PHE     HN 1834   3.746   3.189   6.523
  117PHE     CA 1835   3.778   3.238   6.727
  117PHE     HA 1836   3.760   3.169   6.808
  117PHE     CB 1837   3.926   3.230   6.706
  117PHE    HB1 1838   3.970   3.270   6.799
  117PHE    HB2 1839   3.957   3.304   6.629
  117PHE     CG 1840   3.962   3.088   6.677
  117PHE    CD1 1841   3.962   2.987   6.781
  117PHE    HD1 1842   3.911   3.014   6.872
  117PHE    CE1 1843   4.004   2.859   6.756
  117PHE    HE1 1844   3.991   2.781   6.831
  117PHE     CZ 1845   4.062   2.830   6.630
  117PHE     HZ 1846   4.086   2.728   6.603
  117PHE    CD2 1847   4.036   3.063   6.557
  117PHE    HD2 1848   4.054   3.142   6.485
  117PHE    CE2 1849   4.075   2.929   6.533
  117PHE    HE2 1850   4.126   2.916   6.438
  117PHE      C 1851   3.741   3.374   6.777
  117PHE      O 1852   3.728   3.395   6.895
  118LEU      N 1853   3.724   3.470   6.687
  118LEU     HN 1854   3.733   3.462   6.588
  118LEU     CA 1855   3.676   3.606   6.723
  118LEU     HA 1856   3.749   3.648   6.789
  118LEU     CB 1857   3.680   3.685   6.586
  118LEU    HB1 1858   3.624   3.634   6.506
  118LEU    HB2 1859   3.784   3.675   6.547
  118LEU     CG 1860   3.634   3.827   6.570
  118LEU     HG 1861   3.528   3.837   6.601
  118LEU    CD1 1862   3.710   3.932   6.657
  118LEU   HD11 1863   3.659   4.030   6.645
  118LEU   HD12 1864   3.813   3.945   6.617
  118LEU   HD13 1865   3.705   3.922   6.767
  118LEU    CD2 1866   3.632   3.870   6.420
  118LEU   HD21 1867   3.597   3.976   6.417
  118LEU   HD22 1868   3.560   3.803   6.369
  118LEU   HD23 1869   3.733   3.862   6.373
  118LEU      C 1870   3.541   3.617   6.798
  118LEU      O 1871   3.521   3.694   6.893
  119THR      N 1872   3.446   3.542   6.748
  119THR     HN 1873   3.467   3.478   6.674
  119THR     CA 1874   3.317   3.525   6.813
  119THR     HA 1875   3.258   3.615   6.820
  119THR     CB 1876   3.230   3.420   6.735
  119THR     HB 1877   3.271   3.317   6.743
  119THR    OG1 1878   3.227   3.459   6.597
  119THR    HG1 1879   3.307   3.420   6.561
  119THR    CG2 1880   3.087   3.416   6.792
  119THR   HG21 1881   3.037   3.515   6.793
  119THR   HG22 1882   3.097   3.380   6.896
  119THR   HG23 1883   3.020   3.339   6.746
  119THR      C 1884   3.330   3.459   6.954
  119THR      O 1885   3.268   3.508   7.043
  120VAL      N 1886   3.411   3.353   6.973
  120VAL     HN 1887   3.458   3.313   6.895
  120VAL     CA 1888   3.453   3.296   7.095
  120VAL     HA 1889   3.357   3.285   7.143
  120VAL     CB 1890   3.516   3.150   7.095
  120VAL     HB 1891   3.576   3.143   7.002
  120VAL    CG1 1892   3.616   3.125   7.212
  120VAL   HG11 1893   3.560   3.132   7.308
  120VAL   HG12 1894   3.700   3.197   7.223
  120VAL   HG13 1895   3.655   3.021   7.206
  120VAL    CG2 1896   3.402   3.044   7.082
  120VAL   HG21 1897   3.437   2.952   7.030
  120VAL   HG22 1898   3.321   3.095   7.026
  120VAL   HG23 1899   3.347   3.032   7.177
  120VAL      C 1900   3.526   3.387   7.180
  120VAL      O 1901   3.507   3.387   7.303
  121VAL      N 1902   3.611   3.485   7.135
  121VAL     HN 1903   3.643   3.475   7.041
  121VAL     CA 1904   3.669   3.590   7.222
  121VAL     HA 1905   3.732   3.535   7.290
  121VAL     CB 1906   3.776   3.681   7.143
  121VAL     HB 1907   3.728   3.712   7.048
  121VAL    CG1 1908   3.821   3.795   7.230
  121VAL   HG11 1909   3.848   3.760   7.332
  121VAL   HG12 1910   3.745   3.876   7.233
  121VAL   HG13 1911   3.919   3.833   7.194
  121VAL    CG2 1912   3.900   3.590   7.104
  121VAL   HG21 1913   3.963   3.632   7.022
  121VAL   HG22 1914   3.879   3.496   7.049
  121VAL   HG23 1915   3.964   3.584   7.194
  121VAL      C 1916   3.567   3.672   7.300
  121VAL      O 1917   3.580   3.700   7.422
  122ALA      N 1918   3.454   3.708   7.236
  122ALA     HN 1919   3.438   3.682   7.141
  122ALA     CA 1920   3.345   3.779   7.295
  122ALA     HA 1921   3.381   3.864   7.350
  122ALA     CB 1922   3.253   3.820   7.179
  122ALA    HB1 1923   3.306   3.883   7.104
  122ALA    HB2 1924   3.162   3.867   7.221
  122ALA    HB3 1925   3.209   3.730   7.131
  122ALA      C 1926   3.267   3.686   7.389
  122ALA      O 1927   3.243   3.726   7.503
  123VAL      N 1928   3.239   3.558   7.351
  123VAL     HN 1929   3.258   3.522   7.260
  123VAL     CA 1930   3.160   3.462   7.434
  123VAL     HA 1931   3.068   3.514   7.457
  123VAL     CB 1932   3.119   3.335   7.357
  123VAL     HB 1933   3.207   3.283   7.312
  123VAL    CG1 1934   3.040   3.243   7.452
  123VAL   HG11 1935   3.007   3.149   7.403
  123VAL   HG12 1936   2.947   3.289   7.491
  123VAL   HG13 1937   3.091   3.219   7.548
  123VAL    CG2 1938   3.021   3.361   7.240
  123VAL   HG21 1939   2.926   3.404   7.278
  123VAL   HG22 1940   2.990   3.265   7.193
  123VAL   HG23 1941   3.059   3.433   7.164
  123VAL      C 1942   3.233   3.434   7.564
  123VAL      O 1943   3.170   3.428   7.673
  124ASP      N 1944   3.364   3.415   7.563
  124ASP     HN 1945   3.414   3.416   7.476
  124ASP     CA 1946   3.439   3.408   7.684
  124ASP     HA 1947   3.402   3.318   7.729
  124ASP     CB 1948   3.582   3.369   7.635
  124ASP    HB1 1949   3.617   3.450   7.567
  124ASP    HB2 1950   3.568   3.278   7.574
  124ASP     CG 1951   3.687   3.350   7.743
  124ASP    OD1 1952   3.650   3.363   7.863
  124ASP    OD2 1953   3.807   3.314   7.710
  124ASP      C 1954   3.424   3.527   7.780
  124ASP      O 1955   3.386   3.502   7.892
  125ARG      N 1956   3.440   3.650   7.734
  125ARG     HN 1957   3.456   3.656   7.636
  125ARG     CA 1958   3.414   3.770   7.804
  125ARG     HA 1959   3.479   3.770   7.890
  125ARG     CB 1960   3.449   3.889   7.715
  125ARG    HB1 1961   3.418   3.989   7.752
  125ARG    HB2 1962   3.390   3.869   7.623
  125ARG     CG 1963   3.598   3.907   7.674
  125ARG    HG1 1964   3.648   3.810   7.654
  125ARG    HG2 1965   3.641   3.939   7.772
  125ARG     CD 1966   3.614   3.998   7.551
  125ARG    HD1 1967   3.591   4.102   7.582
  125ARG    HD2 1968   3.555   3.972   7.460
  125ARG     NE 1969   3.760   4.002   7.515
  125ARG     HE 1970   3.822   3.934   7.555
  125ARG     CZ 1971   3.826   4.094   7.443
  125ARG    NH1 1972   3.775   4.173   7.353
  125ARG   HH11 1973   3.680   4.153   7.327
  125ARG   HH12 1974   3.835   4.226   7.294
  125ARG    NH2 1975   3.954   4.083   7.453
  125ARG   HH21 1976   3.998   4.027   7.524
  125ARG   HH22 1977   4.014   4.143   7.399
  125ARG      C 1978   3.270   3.781   7.860
  125ARG      O 1979   3.239   3.820   7.972
  126TYR      N 1980   3.169   3.737   7.780
  126TYR     HN 1981   3.189   3.710   7.687
  126TYR     CA 1982   3.038   3.710   7.833
  126TYR     HA 1983   3.002   3.801   7.879
  126TYR     CB 1984   2.938   3.694   7.716
  126TYR    HB1 1985   2.989   3.632   7.639
  126TYR    HB2 1986   2.913   3.791   7.666
  126TYR     CG 1987   2.801   3.642   7.745
  126TYR    CD1 1988   2.689   3.723   7.770
  126TYR    HD1 1989   2.703   3.831   7.773
  126TYR    CE1 1990   2.565   3.672   7.806
  126TYR    HE1 1991   2.480   3.730   7.839
  126TYR     CZ 1992   2.550   3.531   7.821
  126TYR     OH 1993   2.430   3.465   7.848
  126TYR     HH 1994   2.370   3.538   7.865
  126TYR    CD2 1995   2.783   3.504   7.749
  126TYR    HD2 1996   2.862   3.442   7.709
  126TYR    CE2 1997   2.657   3.446   7.789
  126TYR    HE2 1998   2.641   3.340   7.795
  126TYR      C 1999   3.021   3.598   7.938
  126TYR      O 2000   2.940   3.617   8.030
  127PHE      N 2001   3.100   3.484   7.946
  127PHE     HN 2002   3.174   3.462   7.883
  127PHE     CA 2003   3.095   3.401   8.067
  127PHE     HA 2004   2.994   3.404   8.107
  127PHE     CB 2005   3.124   3.254   8.042
  127PHE    HB1 2006   3.169   3.203   8.129
  127PHE    HB2 2007   3.201   3.242   7.963
  127PHE     CG 2008   2.999   3.178   7.994
  127PHE    CD1 2009   2.928   3.083   8.071
  127PHE    HD1 2010   2.964   3.065   8.171
  127PHE    CE1 2011   2.821   3.008   8.011
  127PHE    HE1 2012   2.766   2.943   8.076
  127PHE     CZ 2013   2.794   3.025   7.876
  127PHE     HZ 2014   2.716   2.973   7.821
  127PHE    CD2 2015   2.959   3.203   7.863
  127PHE    HD2 2016   3.015   3.274   7.805
  127PHE    CE2 2017   2.864   3.122   7.797
  127PHE    HE2 2018   2.825   3.154   7.702
  127PHE      C 2019   3.181   3.447   8.185
  127PHE      O 2020   3.138   3.424   8.300
  128ARG      N 2021   3.296   3.514   8.158
  128ARG     HN 2022   3.326   3.506   8.063
  128ARG     CA 2023   3.369   3.594   8.259
  128ARG     HA 2024   3.394   3.514   8.328
  128ARG     CB 2025   3.482   3.675   8.192
  128ARG    HB1 2026   3.547   3.734   8.260
  128ARG    HB2 2027   3.428   3.736   8.116
  128ARG     CG 2028   3.594   3.587   8.122
  128ARG    HG1 2029   3.666   3.652   8.068
  128ARG    HG2 2030   3.545   3.524   8.045
  128ARG     CD 2031   3.664   3.494   8.217
  128ARG    HD1 2032   3.596   3.451   8.292
  128ARG    HD2 2033   3.746   3.559   8.255
  128ARG     NE 2034   3.718   3.390   8.134
  128ARG     HE 2035   3.675   3.384   8.044
  128ARG     CZ 2036   3.810   3.308   8.165
  128ARG    NH1 2037   3.868   3.302   8.284
  128ARG   HH11 2038   3.950   3.245   8.295
  128ARG   HH12 2039   3.830   3.357   8.358
  128ARG    NH2 2040   3.856   3.219   8.079
  128ARG   HH21 2041   3.822   3.219   7.985
  128ARG   HH22 2042   3.940   3.168   8.099
  128ARG      C 2043   3.278   3.693   8.341
  128ARG      O 2044   3.291   3.702   8.461
  129VAL      N 2045   3.199   3.782   8.273
  129VAL     HN 2046   3.203   3.782   8.173
  129VAL     CA 2047   3.127   3.891   8.336
  129VAL     HA 2048   3.171   3.897   8.434
  129VAL     CB 2049   3.138   4.020   8.253
  129VAL     HB 2050   3.120   3.995   8.146
  129VAL    CG1 2051   3.039   4.128   8.306
  129VAL   HG11 2052   2.936   4.090   8.320
  129VAL   HG12 2053   3.040   4.208   8.229
  129VAL   HG13 2054   3.075   4.168   8.402
  129VAL    CG2 2055   3.288   4.065   8.245
  129VAL   HG21 2056   3.316   4.092   8.348
  129VAL   HG22 2057   3.282   4.146   8.169
  129VAL   HG23 2058   3.354   3.983   8.209
  129VAL      C 2059   2.985   3.837   8.365
  129VAL      O 2060   2.946   3.847   8.482
  130VAL      N 2061   2.906   3.782   8.274
  130VAL     HN 2062   2.923   3.781   8.176
  130VAL     CA 2063   2.768   3.766   8.297
  130VAL     HA 2064   2.727   3.844   8.359
  130VAL     CB 2065   2.692   3.777   8.161
  130VAL     HB 2066   2.709   3.684   8.104
  130VAL    CG1 2067   2.538   3.782   8.188
  130VAL   HG11 2068   2.509   3.680   8.221
  130VAL   HG12 2069   2.472   3.809   8.102
  130VAL   HG13 2070   2.525   3.854   8.271
  130VAL    CG2 2071   2.744   3.891   8.075
  130VAL   HG21 2072   2.854   3.886   8.060
  130VAL   HG22 2073   2.715   3.994   8.105
  130VAL   HG23 2074   2.708   3.871   7.972
  130VAL      C 2075   2.737   3.630   8.362
  130VAL      O 2076   2.634   3.620   8.422
  131HSD      N 2077   2.835   3.534   8.362
  131HSD     HN 2078   2.913   3.546   8.301
  131HSD     CA 2079   2.821   3.404   8.427
  131HSD     HA 2080   2.731   3.396   8.487
  131HSD     CB 2081   2.798   3.291   8.318
  131HSD    HB1 2082   2.801   3.193   8.369
  131HSD    HB2 2083   2.885   3.294   8.249
  131HSD    ND1 2084   2.654   3.314   8.112
  131HSD    HD1 2085   2.718   3.283   8.041
  131HSD     CG 2086   2.666   3.322   8.244
  131HSD    CE1 2087   2.523   3.335   8.082
  131HSD    HE1 2088   2.485   3.308   7.984
  131HSD    NE2 2089   2.453   3.354   8.185
  131HSD    CD2 2090   2.545   3.345   8.285
  131HSD    HD2 2091   2.507   3.367   8.384
  131HSD      C 2092   2.941   3.374   8.512
  131HSD      O 2093   3.002   3.273   8.479
  132PRO      N 2094   2.976   3.446   8.618
  132PRO     CD 2095   2.890   3.555   8.679
  132PRO    HD1 2096   2.791   3.513   8.707
  132PRO    HD2 2097   2.886   3.639   8.606
  132PRO     CA 2098   3.119   3.453   8.667
  132PRO     HA 2099   3.179   3.452   8.577
  132PRO     CB 2100   3.122   3.586   8.748
  132PRO    HB1 2101   3.150   3.663   8.673
  132PRO    HB2 2102   3.190   3.597   8.835
  132PRO     CG 2103   2.974   3.611   8.790
  132PRO    HG1 2104   2.955   3.545   8.878
  132PRO    HG2 2105   2.951   3.713   8.828
  132PRO      C 2106   3.165   3.328   8.741
  132PRO      O 2107   3.283   3.295   8.740
  133HSD      N 2108   3.075   3.246   8.795
  133HSD     HN 2109   2.977   3.265   8.787
  133HSD     CA 2110   3.119   3.135   8.877
  133HSD     HA 2111   3.222   3.143   8.909
  133HSD     CB 2112   3.040   3.115   9.011
  133HSD    HB1 2113   3.081   3.031   9.071
  133HSD    HB2 2114   2.940   3.081   8.977
  133HSD    ND1 2115   3.121   3.275   9.189
  133HSD    HD1 2116   3.205   3.222   9.205
  133HSD     CG 2117   3.029   3.239   9.091
  133HSD    CE1 2118   3.090   3.402   9.227
  133HSD    HE1 2119   3.152   3.467   9.290
  133HSD    NE2 2120   2.985   3.450   9.166
  133HSD    CD2 2121   2.941   3.347   9.078
  133HSD    HD2 2122   2.875   3.367   8.995
  133HSD      C 2123   3.097   3.006   8.800
  133HSD      O 2124   3.108   2.895   8.853
  134HSD      N 2125   3.045   3.015   8.677
  134HSD     HN 2126   3.031   3.107   8.642
  134HSD     CA 2127   3.023   2.912   8.579
  134HSD     HA 2128   2.957   2.847   8.634
  134HSD     CB 2129   2.960   2.948   8.446
  134HSD    HB1 2130   2.982   2.862   8.379
  134HSD    HB2 2131   3.011   3.038   8.407
  134HSD    ND1 2132   2.742   3.030   8.554
  134HSD    HD1 2133   2.775   3.061   8.643
  134HSD     CG 2134   2.816   2.960   8.455
  134HSD    CE1 2135   2.613   3.014   8.519
  134HSD    HE1 2136   2.530   3.052   8.579
  134HSD    NE2 2137   2.599   2.952   8.405
  134HSD    CD2 2138   2.728   2.918   8.365
  134HSD    HD2 2139   2.735   2.859   8.275
  134HSD      C 2140   3.154   2.840   8.550
  134HSD      O 2141   3.263   2.889   8.521
  135ALA      N 2142   3.147   2.707   8.530
  135ALA     HN 2143   3.059   2.660   8.528
  135ALA     CA 2144   3.267   2.618   8.513
  135ALA     HA 2145   3.331   2.627   8.600
  135ALA     CB 2146   3.219   2.471   8.498
  135ALA    HB1 2147   3.132   2.466   8.429
  135ALA    HB2 2148   3.177   2.435   8.594
  135ALA    HB3 2149   3.291   2.394   8.464
  135ALA      C 2150   3.345   2.646   8.388
  135ALA      O 2151   3.469   2.618   8.381
  136LEU      N 2152   3.289   2.705   8.287
  136LEU     HN 2153   3.190   2.713   8.275
  136LEU     CA 2154   3.354   2.742   8.164
  136LEU     HA 2155   3.395   2.653   8.119
  136LEU     CB 2156   3.252   2.811   8.071
  136LEU    HB1 2157   3.220   2.912   8.105
  136LEU    HB2 2158   3.165   2.742   8.081
  136LEU     CG 2159   3.293   2.823   7.917
  136LEU     HG 2160   3.380   2.891   7.907
  136LEU    CD1 2161   3.316   2.684   7.856
  136LEU   HD11 2162   3.341   2.693   7.748
  136LEU   HD12 2163   3.214   2.640   7.851
  136LEU   HD13 2164   3.388   2.624   7.915
  136LEU    CD2 2165   3.183   2.911   7.850
  136LEU   HD21 2166   3.216   3.016   7.843
  136LEU   HD22 2167   3.082   2.906   7.896
  136LEU   HD23 2168   3.181   2.886   7.741
  136LEU      C 2169   3.471   2.841   8.180
  136LEU      O 2170   3.560   2.838   8.096
  137ASN      N 2171   3.471   2.931   8.280
  137ASN     HN 2172   3.392   2.931   8.341
  137ASN     CA 2173   3.581   3.022   8.311
  137ASN     HA 2174   3.598   3.075   8.218
  137ASN     CB 2175   3.536   3.131   8.410
  137ASN    HB1 2176   3.620   3.201   8.426
  137ASN    HB2 2177   3.507   3.078   8.504
  137ASN     CG 2178   3.412   3.208   8.362
  137ASN    OD1 2179   3.413   3.244   8.246
  137ASN    ND2 2180   3.308   3.229   8.441
  137ASN   HD21 2181   3.224   3.270   8.407
  137ASN   HD22 2182   3.316   3.229   8.541
  137ASN      C 2183   3.707   2.953   8.367
  137ASN      O 2184   3.815   3.011   8.366
  138LYS      N 2185   3.697   2.833   8.418
  138LYS     HN 2186   3.614   2.777   8.419
  138LYS     CA 2187   3.805   2.761   8.483
  138LYS     HA 2188   3.881   2.836   8.501
  138LYS     CB 2189   3.765   2.721   8.624
  138LYS    HB1 2190   3.840   2.651   8.666
  138LYS    HB2 2191   3.675   2.656   8.617
  138LYS     CG 2192   3.740   2.835   8.731
  138LYS    HG1 2193   3.684   2.792   8.817
  138LYS    HG2 2194   3.674   2.903   8.673
  138LYS     CD 2195   3.878   2.891   8.778
  138LYS    HD1 2196   3.920   2.945   8.690
  138LYS    HD2 2197   3.940   2.801   8.798
  138LYS     CE 2198   3.853   2.987   8.895
  138LYS    HE1 2199   3.813   2.939   8.987
  138LYS    HE2 2200   3.783   3.067   8.864
  138LYS     NZ 2201   3.979   3.039   8.949
  138LYS    HZ1 2202   3.972   3.140   8.973
  138LYS    HZ2 2203   4.046   3.023   8.872
  138LYS    HZ3 2204   4.019   2.983   9.027
  138LYS      C 2205   3.865   2.655   8.399
  138LYS      O 2206   3.945   2.574   8.445
  139ILE      N 2207   3.839   2.653   8.268
  139ILE     HN 2208   3.783   2.727   8.231
  139ILE     CA 2209   3.893   2.555   8.174
  139ILE     HA 2210   3.869   2.458   8.215
  139ILE     CB 2211   3.820   2.570   8.044
  139ILE     HB 2212   3.861   2.495   7.972
  139ILE    CG2 2213   3.670   2.520   8.057
  139ILE   HG21 2214   3.627   2.566   8.148
  139ILE   HG22 2215   3.647   2.412   8.054
  139ILE   HG23 2216   3.614   2.560   7.969
  139ILE    CG1 2217   3.843   2.717   7.982
  139ILE   HG11 2218   3.951   2.738   7.996
  139ILE   HG12 2219   3.788   2.788   8.046
  139ILE     CD 2220   3.783   2.726   7.834
  139ILE    HD1 2221   3.799   2.624   7.794
  139ILE    HD2 2222   3.835   2.801   7.772
  139ILE    HD3 2223   3.673   2.738   7.844
  139ILE      C 2224   4.044   2.555   8.168
  139ILE      O 2225   4.111   2.655   8.175
  140SER      N 2226   4.103   2.437   8.152
  140SER     HN 2227   4.046   2.356   8.147
  140SER     CA 2228   4.242   2.417   8.135
  140SER     HA 2229   4.288   2.479   8.210
  140SER     CB 2230   4.277   2.271   8.174
  140SER    HB1 2231   4.253   2.256   8.282
  140SER    HB2 2232   4.385   2.248   8.168
  140SER     OG 2233   4.194   2.179   8.101
  140SER    HG1 2234   4.184   2.098   8.151
  140SER      C 2235   4.294   2.444   8.000
  140SER      O 2236   4.216   2.443   7.903
  141ASN      N 2237   4.427   2.466   7.985
  141ASN     HN 2238   4.475   2.473   8.072
  141ASN     CA 2239   4.498   2.496   7.862
  141ASN     HA 2240   4.438   2.577   7.822
  141ASN     CB 2241   4.646   2.545   7.886
  141ASN    HB1 2242   4.685   2.572   7.786
  141ASN    HB2 2243   4.708   2.465   7.931
  141ASN     CG 2244   4.642   2.674   7.965
  141ASN    OD1 2245   4.547   2.745   7.984
  141ASN    ND2 2246   4.752   2.696   8.039
  141ASN   HD21 2247   4.834   2.641   8.026
  141ASN   HD22 2248   4.741   2.763   8.113
  141ASN      C 2249   4.489   2.380   7.770
  141ASN      O 2250   4.455   2.384   7.652
  142ARG      N 2251   4.500   2.261   7.825
  142ARG     HN 2252   4.533   2.263   7.919
  142ARG     CA 2253   4.459   2.138   7.765
  142ARG     HA 2254   4.525   2.120   7.681
  142ARG     CB 2255   4.481   2.017   7.865
  142ARG    HB1 2256   4.433   1.921   7.837
  142ARG    HB2 2257   4.437   2.050   7.961
  142ARG     CG 2258   4.629   1.988   7.883
  142ARG    HG1 2259   4.681   2.086   7.894
  142ARG    HG2 2260   4.675   1.946   7.791
  142ARG     CD 2261   4.654   1.882   7.994
  142ARG    HD1 2262   4.614   1.786   7.956
  142ARG    HD2 2263   4.613   1.906   8.095
  142ARG     NE 2264   4.808   1.881   8.003
  142ARG     HE 2265   4.859   1.955   7.960
  142ARG     CZ 2266   4.880   1.787   8.067
  142ARG    NH1 2267   4.843   1.693   8.143
  142ARG   HH11 2268   4.752   1.654   8.128
  142ARG   HH12 2269   4.915   1.629   8.168
  142ARG    NH2 2270   5.009   1.795   8.051
  142ARG   HH21 2271   5.046   1.840   7.970
  142ARG   HH22 2272   5.059   1.720   8.095
  142ARG      C 2273   4.318   2.125   7.708
  142ARG      O 2274   4.304   2.064   7.603
  143THR      N 2275   4.217   2.176   7.777
  143THR     HN 2276   4.237   2.215   7.867
  143THR     CA 2277   4.079   2.182   7.728
  143THR     HA 2278   4.048   2.086   7.689
  143THR     CB 2279   3.976   2.206   7.843
  143THR     HB 2280   4.008   2.293   7.905
  143THR    OG1 2281   3.975   2.092   7.933
  143THR    HG1 2282   4.052   2.102   7.990
  143THR    CG2 2283   3.839   2.235   7.797
  143THR   HG21 2284   3.815   2.150   7.731
  143THR   HG22 2285   3.824   2.331   7.743
  143THR   HG23 2286   3.770   2.239   7.884
  143THR      C 2287   4.063   2.285   7.620
  143THR      O 2288   3.996   2.267   7.519
  144ALA      N 2289   4.135   2.394   7.631
  144ALA     HN 2290   4.180   2.417   7.717
  144ALA     CA 2291   4.123   2.488   7.525
  144ALA     HA 2292   4.019   2.498   7.496
  144ALA     CB 2293   4.176   2.622   7.570
  144ALA    HB1 2294   4.171   2.702   7.493
  144ALA    HB2 2295   4.280   2.620   7.609
  144ALA    HB3 2296   4.104   2.653   7.649
  144ALA      C 2297   4.196   2.449   7.401
  144ALA      O 2298   4.155   2.479   7.289
  145ALA      N 2299   4.302   2.372   7.416
  145ALA     HN 2300   4.329   2.363   7.512
  145ALA     CA 2301   4.375   2.296   7.321
  145ALA     HA 2302   4.417   2.373   7.258
  145ALA     CB 2303   4.488   2.220   7.379
  145ALA    HB1 2304   4.550   2.190   7.291
  145ALA    HB2 2305   4.467   2.143   7.456
  145ALA    HB3 2306   4.555   2.292   7.431
  145ALA      C 2307   4.292   2.193   7.241
  145ALA      O 2308   4.288   2.183   7.118
  146ILE      N 2309   4.219   2.109   7.309
  146ILE     HN 2310   4.230   2.093   7.406
  146ILE     CA 2311   4.133   2.013   7.235
  146ILE     HA 2312   4.195   1.960   7.165
  146ILE     CB 2313   4.077   1.898   7.328
  146ILE     HB 2314   4.028   1.948   7.414
  146ILE    CG2 2315   3.971   1.808   7.261
  146ILE   HG21 2316   4.010   1.758   7.170
  146ILE   HG22 2317   3.879   1.867   7.240
  146ILE   HG23 2318   3.928   1.736   7.334
  146ILE    CG1 2319   4.202   1.826   7.384
  146ILE   HG11 2320   4.259   1.891   7.454
  146ILE   HG12 2321   4.271   1.796   7.303
  146ILE     CD 2322   4.178   1.692   7.444
  146ILE    HD1 2323   4.274   1.667   7.494
  146ILE    HD2 2324   4.150   1.610   7.374
  146ILE    HD3 2325   4.098   1.694   7.521
  146ILE      C 2326   4.022   2.081   7.160
  146ILE      O 2327   4.002   2.051   7.042
  147ILE      N 2328   3.949   2.180   7.225
  147ILE     HN 2329   3.947   2.191   7.324
  147ILE     CA 2330   3.856   2.264   7.150
  147ILE     HA 2331   3.789   2.192   7.105
  147ILE     CB 2332   3.779   2.347   7.250
  147ILE     HB 2333   3.852   2.381   7.326
  147ILE    CG2 2334   3.708   2.472   7.180
  147ILE   HG21 2335   3.634   2.440   7.103
  147ILE   HG22 2336   3.782   2.528   7.118
  147ILE   HG23 2337   3.672   2.539   7.261
  147ILE    CG1 2338   3.676   2.256   7.329
  147ILE   HG11 2339   3.719   2.156   7.354
  147ILE   HG12 2340   3.591   2.238   7.260
  147ILE     CD 2341   3.632   2.322   7.456
  147ILE    HD1 2342   3.581   2.414   7.420
  147ILE    HD2 2343   3.712   2.340   7.530
  147ILE    HD3 2344   3.550   2.262   7.502
  147ILE      C 2345   3.919   2.341   7.027
  147ILE      O 2346   3.851   2.342   6.923
  148SER      N 2347   4.043   2.396   7.032
  148SER     HN 2348   4.095   2.411   7.116
  148SER     CA 2349   4.120   2.435   6.913
  148SER     HA 2350   4.073   2.518   6.864
  148SER     CB 2351   4.266   2.490   6.949
  148SER    HB1 2352   4.315   2.528   6.857
  148SER    HB2 2353   4.336   2.411   6.984
  148SER     OG 2354   4.261   2.592   7.049
  148SER    HG1 2355   4.231   2.555   7.133
  148SER      C 2356   4.145   2.323   6.808
  148SER      O 2357   4.133   2.345   6.684
  149CYS      N 2358   4.181   2.204   6.842
  149CYS     HN 2359   4.184   2.188   6.941
  149CYS     CA 2360   4.198   2.090   6.749
  149CYS     HA 2361   4.279   2.123   6.685
  149CYS     CB 2362   4.246   1.970   6.833
  149CYS    HB1 2363   4.167   1.939   6.906
  149CYS    HB2 2364   4.338   2.013   6.877
  149CYS     SG 2365   4.298   1.814   6.748
  149CYS    HG1 2366   4.197   1.754   6.810
  149CYS      C 2367   4.063   2.048   6.671
  149CYS      O 2368   4.059   2.015   6.553
  150LEU      N 2369   3.949   2.044   6.743
  150LEU     HN 2370   3.957   2.043   6.842
  150LEU     CA 2371   3.813   2.047   6.694
  150LEU     HA 2372   3.795   1.961   6.631
  150LEU     CB 2373   3.729   2.037   6.829
  150LEU    HB1 2374   3.762   2.114   6.902
  150LEU    HB2 2375   3.746   1.938   6.876
  150LEU     CG 2376   3.574   2.076   6.819
  150LEU     HG 2377   3.565   2.165   6.753
  150LEU    CD1 2378   3.502   1.962   6.739
  150LEU   HD11 2379   3.393   1.985   6.741
  150LEU   HD12 2380   3.513   1.861   6.783
  150LEU   HD13 2381   3.535   1.964   6.633
  150LEU    CD2 2382   3.504   2.108   6.955
  150LEU   HD21 2383   3.493   2.015   7.014
  150LEU   HD22 2384   3.400   2.143   6.938
  150LEU   HD23 2385   3.565   2.185   7.007
  150LEU      C 2386   3.771   2.165   6.612
  150LEU      O 2387   3.716   2.145   6.504
  151LEU      N 2388   3.797   2.288   6.652
  151LEU     HN 2389   3.834   2.299   6.743
  151LEU     CA 2390   3.750   2.407   6.579
  151LEU     HA 2391   3.649   2.398   6.540
  151LEU     CB 2392   3.754   2.524   6.667
  151LEU    HB1 2393   3.707   2.611   6.616
  151LEU    HB2 2394   3.854   2.549   6.709
  151LEU     CG 2395   3.654   2.518   6.779
  151LEU     HG 2396   3.658   2.419   6.831
  151LEU    CD1 2397   3.687   2.633   6.879
  151LEU   HD11 2398   3.796   2.625   6.901
  151LEU   HD12 2399   3.621   2.629   6.969
  151LEU   HD13 2400   3.671   2.734   6.835
  151LEU    CD2 2401   3.506   2.518   6.731
  151LEU   HD21 2402   3.483   2.427   6.672
  151LEU   HD22 2403   3.483   2.613   6.678
  151LEU   HD23 2404   3.455   2.512   6.830
  151LEU      C 2405   3.828   2.435   6.458
  151LEU      O 2406   3.765   2.480   6.356
  152TRP      N 2407   3.962   2.405   6.458
  152TRP     HN 2408   4.014   2.396   6.543
  152TRP     CA 2409   4.033   2.382   6.334
  152TRP     HA 2410   4.022   2.474   6.278
  152TRP     CB 2411   4.186   2.375   6.350
  152TRP    HB1 2412   4.221   2.347   6.248
  152TRP    HB2 2413   4.212   2.291   6.418
  152TRP     CG 2414   4.259   2.499   6.395
  152TRP    CD1 2415   4.319   2.526   6.518
  152TRP    HD1 2416   4.299   2.465   6.605
  152TRP    NE1 2417   4.374   2.654   6.519
  152TRP    HE1 2418   4.377   2.706   6.602
  152TRP    CE2 2419   4.375   2.696   6.388
  152TRP    CD2 2420   4.299   2.608   6.307
  152TRP    CE3 2421   4.276   2.638   6.173
  152TRP    HE3 2422   4.205   2.582   6.114
  152TRP    CZ3 2423   4.318   2.752   6.122
  152TRP    HZ3 2424   4.295   2.787   6.023
  152TRP    CZ2 2425   4.425   2.814   6.333
  152TRP    HZ2 2426   4.487   2.872   6.400
  152TRP    CH2 2427   4.393   2.842   6.199
  152TRP    HH2 2428   4.430   2.937   6.163
  152TRP      C 2429   3.977   2.276   6.235
  152TRP      O 2430   3.969   2.298   6.112
  153GLY      N 2431   3.936   2.158   6.296
  153GLY     HN 2432   3.958   2.144   6.392
  153GLY     CA 2433   3.854   2.063   6.225
  153GLY    HA1 2434   3.836   1.980   6.291
  153GLY    HA2 2435   3.918   2.026   6.146
  153GLY      C 2436   3.722   2.104   6.161
  153GLY      O 2437   3.696   2.066   6.047
  154ILE      N 2438   3.649   2.183   6.239
  154ILE     HN 2439   3.687   2.195   6.330
  154ILE     CA 2440   3.523   2.237   6.196
  154ILE     HA 2441   3.469   2.160   6.143
  154ILE     CB 2442   3.434   2.287   6.311
  154ILE     HB 2443   3.491   2.359   6.374
  154ILE    CG2 2444   3.316   2.366   6.249
  154ILE   HG21 2445   3.353   2.462   6.207
  154ILE   HG22 2446   3.233   2.381   6.322
  154ILE   HG23 2447   3.273   2.309   6.164
  154ILE    CG1 2448   3.378   2.181   6.414
  154ILE   HG11 2449   3.341   2.232   6.506
  154ILE   HG12 2450   3.471   2.130   6.448
  154ILE     CD 2451   3.281   2.074   6.375
  154ILE    HD1 2452   3.329   2.002   6.306
  154ILE    HD2 2453   3.194   2.124   6.326
  154ILE    HD3 2454   3.241   2.030   6.469
  154ILE      C 2455   3.546   2.336   6.081
  154ILE      O 2456   3.487   2.328   5.972
  155THR      N 2457   3.648   2.422   6.105
  155THR     HN 2458   3.684   2.440   6.196
  155THR     CA 2459   3.698   2.519   6.007
  155THR     HA 2460   3.620   2.583   5.969
  155THR     CB 2461   3.821   2.589   6.058
  155THR     HB 2462   3.891   2.514   6.098
  155THR    OG1 2463   3.781   2.675   6.164
  155THR    HG1 2464   3.768   2.615   6.238
  155THR    CG2 2465   3.901   2.676   5.966
  155THR   HG21 2466   3.821   2.738   5.919
  155THR   HG22 2467   3.955   2.625   5.884
  155THR   HG23 2468   3.980   2.732   6.021
  155THR      C 2469   3.740   2.455   5.870
  155THR      O 2470   3.684   2.491   5.768
  156ILE      N 2471   3.837   2.357   5.872
  156ILE     HN 2472   3.896   2.333   5.949
  156ILE     CA 2473   3.868   2.276   5.762
  156ILE     HA 2474   3.905   2.350   5.692
  156ILE     CB 2475   3.983   2.183   5.788
  156ILE     HB 2476   3.956   2.123   5.876
  156ILE    CG2 2477   3.995   2.086   5.667
  156ILE   HG21 2478   3.908   2.019   5.651
  156ILE   HG22 2479   4.082   2.020   5.684
  156ILE   HG23 2480   4.021   2.134   5.570
  156ILE    CG1 2481   4.111   2.268   5.798
  156ILE   HG11 2482   4.094   2.351   5.870
  156ILE   HG12 2483   4.148   2.313   5.704
  156ILE     CD 2484   4.225   2.181   5.850
  156ILE    HD1 2485   4.316   2.245   5.859
  156ILE    HD2 2486   4.254   2.105   5.775
  156ILE    HD3 2487   4.201   2.131   5.946
  156ILE      C 2488   3.748   2.206   5.701
  156ILE      O 2489   3.725   2.228   5.582
  157GLY      N 2490   3.664   2.136   5.781
  157GLY     HN 2491   3.699   2.125   5.874
  157GLY     CA 2492   3.538   2.080   5.739
  157GLY    HA1 2493   3.491   2.061   5.834
  157GLY    HA2 2494   3.556   1.985   5.691
  157GLY      C 2495   3.447   2.175   5.653
  157GLY      O 2496   3.401   2.137   5.548
  158LEU      N 2497   3.420   2.292   5.702
  158LEU     HN 2498   3.447   2.311   5.797
  158LEU     CA 2499   3.346   2.392   5.629
  158LEU     HA 2500   3.256   2.349   5.588
  158LEU     CB 2501   3.305   2.509   5.715
  158LEU    HB1 2502   3.254   2.588   5.656
  158LEU    HB2 2503   3.388   2.562   5.766
  158LEU     CG 2504   3.220   2.481   5.840
  158LEU     HG 2505   3.265   2.393   5.890
  158LEU    CD1 2506   3.232   2.598   5.946
  158LEU   HD11 2507   3.194   2.696   5.908
  158LEU   HD12 2508   3.338   2.615   5.974
  158LEU   HD13 2509   3.179   2.559   6.035
  158LEU    CD2 2510   3.071   2.445   5.808
  158LEU   HD21 2511   3.009   2.411   5.894
  158LEU   HD22 2512   3.069   2.356   5.741
  158LEU   HD23 2513   3.022   2.535   5.765
  158LEU      C 2514   3.409   2.445   5.499
  158LEU      O 2515   3.333   2.474   5.407
  159THR      N 2516   3.539   2.451   5.497
  159THR     HN 2517   3.588   2.414   5.575
  159THR     CA 2518   3.628   2.510   5.401
  159THR     HA 2519   3.577   2.588   5.346
  159THR     CB 2520   3.753   2.565   5.462
  159THR     HB 2521   3.817   2.492   5.515
  159THR    OG1 2522   3.714   2.658   5.561
  159THR    HG1 2523   3.721   2.613   5.646
  159THR    CG2 2524   3.824   2.643   5.354
  159THR   HG21 2525   3.905   2.578   5.313
  159THR   HG22 2526   3.878   2.727   5.401
  159THR   HG23 2527   3.773   2.682   5.263
  159THR      C 2528   3.674   2.406   5.291
  159THR      O 2529   3.733   2.439   5.188
  160VAL      N 2530   3.644   2.273   5.302
  160VAL     HN 2531   3.608   2.247   5.391
  160VAL     CA 2532   3.702   2.167   5.217
  160VAL     HA 2533   3.802   2.191   5.184
  160VAL     CB 2534   3.729   2.041   5.300
  160VAL     HB 2535   3.772   2.085   5.393
  160VAL    CG1 2536   3.609   1.963   5.332
  160VAL   HG11 2537   3.515   2.014   5.362
  160VAL   HG12 2538   3.634   1.892   5.414
  160VAL   HG13 2539   3.583   1.917   5.234
  160VAL    CG2 2540   3.842   1.955   5.232
  160VAL   HG21 2541   3.819   1.955   5.123
  160VAL   HG22 2542   3.847   1.849   5.264
  160VAL   HG23 2543   3.944   1.994   5.248
  160VAL      C 2544   3.608   2.148   5.103
  160VAL      O 2545   3.647   2.080   5.008
  161HSD      N 2546   3.491   2.208   5.095
  161HSD     HN 2547   3.466   2.270   5.169
  161HSD     CA 2548   3.407   2.212   4.977
  161HSD     HA 2549   3.405   2.109   4.944
  161HSD     CB 2550   3.261   2.263   5.009
  161HSD    HB1 2551   3.264   2.361   5.061
  161HSD    HB2 2552   3.205   2.198   5.079
  161HSD    ND1 2553   3.093   2.170   4.842
  161HSD    HD1 2554   3.122   2.074   4.849
  161HSD     CG 2555   3.169   2.267   4.889
  161HSD    CE1 2556   3.006   2.216   4.753
  161HSD    HE1 2557   2.932   2.152   4.704
  161HSD    NE2 2558   3.030   2.340   4.731
  161HSD    CD2 2559   3.132   2.373   4.815
  161HSD    HD2 2560   3.172   2.474   4.813
  161HSD      C 2561   3.470   2.296   4.861
  161HSD      O 2562   3.456   2.264   4.746
  162LEU      N 2563   3.528   2.411   4.898
  162LEU     HN 2564   3.516   2.439   4.993
  162LEU     CA 2565   3.607   2.499   4.814
  162LEU     HA 2566   3.540   2.512   4.730
  162LEU     CB 2567   3.657   2.626   4.888
  162LEU    HB1 2568   3.709   2.600   4.982
  162LEU    HB2 2569   3.566   2.675   4.929
  162LEU     CG 2570   3.743   2.723   4.812
  162LEU     HG 2571   3.834   2.671   4.776
  162LEU    CD1 2572   3.670   2.784   4.690
  162LEU   HD11 2573   3.628   2.704   4.625
  162LEU   HD12 2574   3.739   2.846   4.628
  162LEU   HD13 2575   3.583   2.843   4.727
  162LEU    CD2 2576   3.771   2.842   4.912
  162LEU   HD21 2577   3.673   2.890   4.935
  162LEU   HD22 2578   3.845   2.908   4.861
  162LEU   HD23 2579   3.817   2.804   5.006
  162LEU      C 2580   3.724   2.422   4.763
  162LEU      O 2581   3.743   2.419   4.639
  163LEU      N 2582   3.797   2.346   4.847
  163LEU     HN 2583   3.777   2.346   4.945
  163LEU     CA 2584   3.908   2.254   4.806
  163LEU     HA 2585   3.982   2.311   4.752
  163LEU     CB 2586   3.982   2.199   4.936
  163LEU    HB1 2587   3.911   2.151   5.006
  163LEU    HB2 2588   4.011   2.296   4.983
  163LEU     CG 2589   4.096   2.114   4.917
  163LEU     HG 2590   4.058   2.020   4.872
  163LEU    CD1 2591   4.202   2.180   4.833
  163LEU   HD11 2592   4.162   2.214   4.735
  163LEU   HD12 2593   4.273   2.099   4.808
  163LEU   HD13 2594   4.264   2.248   4.895
  163LEU    CD2 2595   4.170   2.066   5.043
  163LEU   HD21 2596   4.105   2.002   5.107
  163LEU   HD22 2597   4.229   2.144   5.096
  163LEU   HD23 2598   4.253   2.004   5.003
  163LEU      C 2599   3.869   2.151   4.703
  163LEU      O 2600   3.943   2.123   4.604
  164LYS      N 2601   3.753   2.093   4.727
  164LYS     HN 2602   3.703   2.117   4.810
  164LYS     CA 2603   3.686   1.997   4.636
  164LYS     HA 2604   3.766   1.925   4.629
  164LYS     CB 2605   3.560   1.936   4.701
  164LYS    HB1 2606   3.511   2.023   4.748
  164LYS    HB2 2607   3.594   1.871   4.785
  164LYS     CG 2608   3.454   1.864   4.614
  164LYS    HG1 2609   3.429   1.918   4.521
  164LYS    HG2 2610   3.359   1.853   4.670
  164LYS     CD 2611   3.489   1.729   4.572
  164LYS    HD1 2612   3.512   1.673   4.665
  164LYS    HD2 2613   3.585   1.743   4.518
  164LYS     CE 2614   3.393   1.671   4.470
  164LYS    HE1 2615   3.387   1.735   4.380
  164LYS    HE2 2616   3.288   1.665   4.508
  164LYS     NZ 2617   3.433   1.538   4.435
  164LYS    HZ1 2618   3.378   1.506   4.352
  164LYS    HZ2 2619   3.421   1.480   4.520
  164LYS    HZ3 2620   3.535   1.552   4.417
  164LYS      C 2621   3.655   2.050   4.492
  164LYS      O 2622   3.685   1.981   4.399
  165LYS      N 2623   3.608   2.172   4.468
  165LYS     HN 2624   3.592   2.232   4.545
  165LYS     CA 2625   3.577   2.231   4.332
  165LYS     HA 2626   3.504   2.171   4.280
  165LYS     CB 2627   3.513   2.369   4.342
  165LYS    HB1 2628   3.507   2.413   4.239
  165LYS    HB2 2629   3.575   2.450   4.385
  165LYS     CG 2630   3.366   2.380   4.400
  165LYS    HG1 2631   3.336   2.485   4.382
  165LYS    HG2 2632   3.374   2.362   4.510
  165LYS     CD 2633   3.269   2.275   4.342
  165LYS    HD1 2634   3.302   2.171   4.365
  165LYS    HD2 2635   3.264   2.291   4.232
  165LYS     CE 2636   3.125   2.278   4.393
  165LYS    HE1 2637   3.109   2.252   4.500
  165LYS    HE2 2638   3.057   2.214   4.333
  165LYS     NZ 2639   3.075   2.417   4.365
  165LYS    HZ1 2640   3.129   2.495   4.408
  165LYS    HZ2 2641   2.977   2.425   4.399
  165LYS    HZ3 2642   3.064   2.439   4.264
  165LYS      C 2643   3.700   2.236   4.239
  165LYS      O 2644   3.813   2.246   4.285
  166LYS      N 2645   3.678   2.235   4.100
  166LYS     HN 2646   3.582   2.242   4.073
  166LYS     CA 2647   3.778   2.267   4.000
  166LYS     HA 2648   3.870   2.216   4.024
  166LYS     CB 2649   3.736   2.222   3.859
  166LYS    HB1 2650   3.816   2.257   3.789
  166LYS    HB2 2651   3.636   2.265   3.836
  166LYS     CG 2652   3.714   2.075   3.827
  166LYS    HG1 2653   3.687   2.070   3.719
  166LYS    HG2 2654   3.632   2.024   3.882
  166LYS     CD 2655   3.849   2.001   3.856
  166LYS    HD1 2656   3.875   2.017   3.962
  166LYS    HD2 2657   3.930   2.043   3.793
  166LYS     CE 2658   3.839   1.846   3.824
  166LYS    HE1 2659   3.756   1.807   3.886
  166LYS    HE2 2660   3.924   1.794   3.874
  166LYS     NZ 2661   3.826   1.799   3.683
  166LYS    HZ1 2662   3.892   1.864   3.637
  166LYS    HZ2 2663   3.732   1.813   3.640
  166LYS    HZ3 2664   3.848   1.697   3.684
  166LYS      C 2665   3.814   2.418   3.985
  166LYS      O 2666   3.727   2.505   3.958
  167MET      N 2667   3.939   2.456   4.002
  167MET     HN 2668   4.014   2.400   4.037
  167MET     CA 2669   3.989   2.590   3.967
  167MET     HA 2670   3.923   2.653   3.908
  167MET     CB 2671   3.997   2.667   4.096
  167MET    HB1 2672   4.065   2.753   4.078
  167MET    HB2 2673   4.054   2.614   4.176
  167MET     CG 2674   3.860   2.722   4.153
  167MET    HG1 2675   3.878   2.754   4.258
  167MET    HG2 2676   3.795   2.632   4.158
  167MET     SD 2677   3.789   2.862   4.059
  167MET     CE 2678   3.692   2.925   4.196
  167MET    HE1 2679   3.765   2.953   4.275
  167MET    HE2 2680   3.623   2.847   4.235
  167MET    HE3 2681   3.622   3.008   4.174
  167MET      C 2682   4.134   2.578   3.911
  167MET      O 2683   4.203   2.476   3.938
  168PRO      N 2684   4.194   2.674   3.836
  168PRO     CD 2685   4.333   2.667   3.805
  168PRO    HD1 2686   4.357   2.601   3.719
  168PRO    HD2 2687   4.385   2.642   3.900
  168PRO     CA 2688   4.138   2.784   3.763
  168PRO     HA 2689   4.116   2.851   3.845
  168PRO     CB 2690   4.255   2.833   3.670
  168PRO    HB1 2691   4.256   2.943   3.657
  168PRO    HB2 2692   4.253   2.778   3.574
  168PRO     CG 2693   4.376   2.799   3.751
  168PRO    HG1 2694   4.459   2.787   3.678
  168PRO    HG2 2695   4.408   2.861   3.838
  168PRO      C 2696   4.002   2.765   3.688
  168PRO      O 2697   3.966   2.651   3.651
  169ILE      N 2698   3.929   2.873   3.656
  169ILE     HN 2699   3.969   2.962   3.678
  169ILE     CA 2700   3.795   2.875   3.596
  169ILE     HA 2701   3.735   2.814   3.662
  169ILE     CB 2702   3.748   3.024   3.591
  169ILE     HB 2703   3.825   3.092   3.550
  169ILE    CG2 2704   3.620   3.058   3.509
  169ILE   HG21 2705   3.541   3.001   3.562
  169ILE   HG22 2706   3.631   3.025   3.404
  169ILE   HG23 2707   3.590   3.165   3.510
  169ILE    CG1 2708   3.724   3.072   3.737
  169ILE   HG11 2709   3.793   3.017   3.804
  169ILE   HG12 2710   3.620   3.043   3.763
  169ILE     CD 2711   3.746   3.222   3.745
  169ILE    HD1 2712   3.696   3.276   3.662
  169ILE    HD2 2713   3.856   3.237   3.745
  169ILE    HD3 2714   3.698   3.259   3.838
  169ILE      C 2715   3.781   2.809   3.462
  169ILE      O 2716   3.686   2.732   3.439
  170GLN      N 2717   3.877   2.845   3.374
  170GLN     HN 2718   3.948   2.905   3.408
  170GLN     CA 2719   3.894   2.778   3.250
  170GLN     HA 2720   3.981   2.830   3.214
  170GLN     CB 2721   3.929   2.621   3.257
  170GLN    HB1 2722   3.921   2.586   3.152
  170GLN    HB2 2723   3.851   2.564   3.311
  170GLN     CG 2724   4.075   2.596   3.311
  170GLN    HG1 2725   4.085   2.486   3.306
  170GLN    HG2 2726   4.083   2.615   3.421
  170GLN     CD 2727   4.191   2.669   3.243
  170GLN    OE1 2728   4.241   2.766   3.306
  170GLN    NE2 2729   4.231   2.641   3.116
  170GLN   HE21 2730   4.316   2.690   3.097
  170GLN   HE22 2731   4.200   2.558   3.069
  170GLN      C 2732   3.798   2.823   3.143
  170GLN      O 2733   3.755   2.748   3.058
  171ASN      N 2734   3.762   2.954   3.142
  171ASN     HN 2735   3.792   3.008   3.221
  171ASN     CA 2736   3.692   3.018   3.034
  171ASN     HA 2737   3.709   2.964   2.942
  171ASN     CB 2738   3.541   3.041   3.082
  171ASN    HB1 2739   3.532   3.136   3.138
  171ASN    HB2 2740   3.517   2.951   3.143
  171ASN     CG 2741   3.449   3.054   2.962
  171ASN    OD1 2742   3.385   3.159   2.934
  171ASN    ND2 2743   3.420   2.939   2.900
  171ASN   HD21 2744   3.358   2.943   2.822
  171ASN   HD22 2745   3.446   2.852   2.942
  171ASN      C 2746   3.760   3.151   3.011
  171ASN      O 2747   3.815   3.216   3.103
  172GLY      N 2748   3.760   3.198   2.887
  172GLY     HN 2749   3.703   3.150   2.821
  172GLY     CA 2750   3.836   3.312   2.833
  172GLY    HA1 2751   3.822   3.404   2.888
  172GLY    HA2 2752   3.808   3.320   2.728
  172GLY      C 2753   3.985   3.297   2.831
  172GLY      O 2754   4.046   3.188   2.832
  173GLY      N 2755   4.056   3.410   2.819
  173GLY     HN 2756   4.014   3.498   2.839
  173GLY     CA 2757   4.206   3.402   2.822
  173GLY    HA1 2758   4.243   3.501   2.799
  173GLY    HA2 2759   4.243   3.333   2.748
  173GLY      C 2760   4.270   3.355   2.956
  173GLY      O 2761   4.194   3.343   3.051
  174ALA      N 2762   4.406   3.345   2.961
  174ALA     HN 2763   4.460   3.347   2.877
  174ALA     CA 2764   4.490   3.335   3.077
  174ALA     HA 2765   4.586   3.312   3.032
  174ALA     CB 2766   4.501   3.477   3.131
  174ALA    HB1 2767   4.398   3.514   3.151
  174ALA    HB2 2768   4.559   3.540   3.060
  174ALA    HB3 2769   4.551   3.486   3.230
  174ALA      C 2770   4.462   3.228   3.176
  174ALA      O 2771   4.408   3.130   3.143
  175ASN      N 2772   4.506   3.241   3.304
  175ASN     HN 2773   4.550   3.326   3.333
  175ASN     CA 2774   4.467   3.160   3.414
  175ASN     HA 2775   4.402   3.079   3.386
  175ASN     CB 2776   4.591   3.080   3.468
  175ASN    HB1 2777   4.555   3.020   3.554
  175ASN    HB2 2778   4.672   3.150   3.497
  175ASN     CG 2779   4.660   2.982   3.368
  175ASN    OD1 2780   4.627   2.860   3.361
  175ASN    ND2 2781   4.736   3.041   3.274
  175ASN   HD21 2782   4.775   2.987   3.200
  175ASN   HD22 2783   4.770   3.135   3.280
  175ASN      C 2784   4.412   3.240   3.518
  175ASN      O 2785   4.474   3.331   3.569
  176LEU      N 2786   4.283   3.216   3.555
  176LEU     HN 2787   4.240   3.132   3.522
  176LEU     CA 2788   4.210   3.310   3.642
  176LEU     HA 2789   4.267   3.398   3.667
  176LEU     CB 2790   4.073   3.338   3.572
  176LEU    HB1 2791   4.002   3.405   3.626
  176LEU    HB2 2792   4.014   3.244   3.562
  176LEU     CG 2793   4.090   3.389   3.424
  176LEU     HG 2794   4.130   3.310   3.358
  176LEU    CD1 2795   3.948   3.426   3.371
  176LEU   HD11 2796   3.915   3.515   3.427
  176LEU   HD12 2797   3.881   3.342   3.400
  176LEU   HD13 2798   3.964   3.454   3.265
  176LEU    CD2 2799   4.196   3.503   3.423
  176LEU   HD21 2800   4.159   3.594   3.475
  176LEU   HD22 2801   4.215   3.533   3.317
  176LEU   HD23 2802   4.284   3.466   3.479
  176LEU      C 2803   4.185   3.238   3.773
  176LEU      O 2804   4.111   3.136   3.765
  177CYS      N 2805   4.245   3.282   3.884
  177CYS     HN 2806   4.320   3.346   3.870
  177CYS     CA 2807   4.228   3.220   4.019
  177CYS     HA 2808   4.172   3.129   4.006
  177CYS     CB 2809   4.375   3.180   4.060
  177CYS    HB1 2810   4.435   3.273   4.071
  177CYS    HB2 2811   4.408   3.126   3.968
  177CYS     SG 2812   4.392   3.079   4.206
  177CYS      C 2813   4.168   3.321   4.115
  177CYS      O 2814   4.223   3.424   4.143
  178SER      N 2815   4.044   3.291   4.169
  178SER     HN 2816   3.990   3.216   4.132
  178SER     CA 2817   3.979   3.375   4.269
  178SER     HA 2818   4.043   3.372   4.356
  178SER     CB 2819   3.925   3.510   4.210
  178SER    HB1 2820   3.847   3.481   4.137
  178SER    HB2 2821   4.013   3.562   4.166
  178SER     OG 2822   3.852   3.596   4.300
  178SER    HG1 2823   3.911   3.640   4.361
  178SER      C 2824   3.848   3.299   4.311
  178SER      O 2825   3.806   3.206   4.242
  179SER      N 2826   3.792   3.334   4.428
  179SER     HN 2827   3.840   3.384   4.500
  179SER     CA 2828   3.666   3.269   4.462
  179SER     HA 2829   3.641   3.180   4.406
  179SER     CB 2830   3.672   3.214   4.609
  179SER    HB1 2831   3.675   3.294   4.686
  179SER    HB2 2832   3.761   3.152   4.633
  179SER     OG 2833   3.565   3.120   4.634
  179SER    HG1 2834   3.525   3.146   4.717
  179SER      C 2835   3.556   3.361   4.448
  179SER      O 2836   3.443   3.331   4.483
  180PHE      N 2837   3.588   3.484   4.404
  180PHE     HN 2838   3.684   3.492   4.380
  180PHE     CA 2839   3.504   3.602   4.404
  180PHE     HA 2840   3.429   3.585   4.480
  180PHE     CB 2841   3.564   3.730   4.452
  180PHE    HB1 2842   3.478   3.799   4.464
  180PHE    HB2 2843   3.641   3.779   4.388
  180PHE     CG 2844   3.629   3.717   4.581
  180PHE    CD1 2845   3.739   3.796   4.620
  180PHE    HD1 2846   3.784   3.865   4.550
  180PHE    CE1 2847   3.794   3.792   4.752
  180PHE    HE1 2848   3.869   3.864   4.781
  180PHE     CZ 2849   3.738   3.702   4.842
  180PHE     HZ 2850   3.791   3.686   4.934
  180PHE    CD2 2851   3.586   3.621   4.673
  180PHE    HD2 2852   3.507   3.551   4.646
  180PHE    CE2 2853   3.641   3.610   4.797
  180PHE    HE2 2854   3.619   3.526   4.862
  180PHE      C 2855   3.444   3.626   4.267
  180PHE      O 2856   3.523   3.661   4.182
  181SER      N 2857   3.311   3.620   4.244
  181SER     HN 2858   3.244   3.600   4.315
  181SER     CA 2859   3.254   3.633   4.115
  181SER     HA 2860   3.301   3.711   4.057
  181SER     CB 2861   3.265   3.495   4.033
  181SER    HB1 2862   3.202   3.417   4.080
  181SER    HB2 2863   3.370   3.462   4.039
  181SER     OG 2864   3.235   3.509   3.897
  181SER    HG1 2865   3.265   3.430   3.851
  181SER      C 2866   3.107   3.673   4.135
  181SER      O 2867   3.053   3.676   4.246
  182ILE      N 2868   3.033   3.706   4.025
  182ILE     HN 2869   3.072   3.721   3.934
  182ILE     CA 2870   2.891   3.734   4.031
  182ILE     HA 2871   2.855   3.728   4.132
  182ILE     CB 2872   2.855   3.875   3.996
  182ILE     HB 2873   2.912   3.914   3.909
  182ILE    CG2 2874   2.696   3.894   3.970
  182ILE   HG21 2875   2.669   3.858   3.868
  182ILE   HG22 2876   2.672   4.002   3.980
  182ILE   HG23 2877   2.647   3.828   4.045
  182ILE    CG1 2878   2.907   3.971   4.107
  182ILE   HG11 2879   3.002   3.938   4.154
  182ILE   HG12 2880   2.833   3.956   4.188
  182ILE     CD 2881   2.909   4.106   4.057
  182ILE    HD1 2882   2.970   4.124   3.966
  182ILE    HD2 2883   2.953   4.178   4.130
  182ILE    HD3 2884   2.809   4.152   4.036
  182ILE      C 2885   2.823   3.625   3.944
  182ILE      O 2886   2.829   3.637   3.822
  183CYS      N 2887   2.760   3.517   4.002
  183CYS     HN 2888   2.751   3.505   4.101
  183CYS     CA 2889   2.718   3.401   3.924
  183CYS     HA 2890   2.712   3.427   3.819
  183CYS     CB 2891   2.808   3.284   3.953
  183CYS    HB1 2892   2.770   3.187   3.916
  183CYS    HB2 2893   2.816   3.275   4.064
  183CYS     SG 2894   2.983   3.310   3.900
  183CYS      C 2895   2.573   3.378   3.969
  183CYS      O 2896   2.548   3.385   4.088
  184HSD      N 2897   2.476   3.338   3.880
  184HSD     HN 2898   2.512   3.324   3.788
  184HSD     CA 2899   2.339   3.313   3.915
  184HSD     HA 2900   2.310   3.382   3.993
  184HSD     CB 2901   2.259   3.356   3.785
  184HSD    HB1 2902   2.293   3.291   3.701
  184HSD    HB2 2903   2.295   3.460   3.767
  184HSD    ND1 2904   2.020   3.262   3.775
  184HSD    HD1 2905   2.029   3.162   3.775
  184HSD     CG 2906   2.105   3.365   3.793
  184HSD    CE1 2907   1.897   3.309   3.787
  184HSD    HE1 2908   1.811   3.243   3.796
  184HSD    NE2 2909   1.893   3.436   3.813
  184HSD    CD2 2910   2.024   3.472   3.816
  184HSD    HD2 2911   2.065   3.570   3.838
  184HSD      C 2912   2.316   3.165   3.951
  184HSD      O 2913   2.222   3.106   3.907
  185THR      N 2914   2.391   3.105   4.043
  185THR     HN 2915   2.467   3.154   4.086
  185THR     CA 2916   2.370   2.968   4.080
  185THR     HA 2917   2.267   2.942   4.064
  185THR     CB 2918   2.468   2.866   4.029
  185THR     HB 2919   2.432   2.768   4.069
  185THR    OG1 2920   2.601   2.913   4.053
  185THR    HG1 2921   2.651   2.834   4.075
  185THR    CG2 2922   2.452   2.857   3.879
  185THR   HG21 2923   2.349   2.823   3.854
  185THR   HG22 2924   2.520   2.775   3.848
  185THR   HG23 2925   2.458   2.950   3.818
  185THR      C 2926   2.385   2.966   4.227
  185THR      O 2927   2.463   3.038   4.283
  186PHE      N 2928   2.305   2.883   4.298
  186PHE     HN 2929   2.249   2.818   4.248
  186PHE     CA 2930   2.317   2.862   4.441
  186PHE     HA 2931   2.311   2.963   4.479
  186PHE     CB 2932   2.188   2.802   4.503
  186PHE    HB1 2933   2.199   2.773   4.609
  186PHE    HB2 2934   2.156   2.707   4.453
  186PHE     CG 2935   2.080   2.908   4.509
  186PHE    CD1 2936   2.003   2.919   4.401
  186PHE    HD1 2937   2.009   2.848   4.319
  186PHE    CE1 2938   1.902   3.019   4.394
  186PHE    HE1 2939   1.838   3.041   4.310
  186PHE     CZ 2940   1.869   3.097   4.509
  186PHE     HZ 2941   1.788   3.168   4.499
  186PHE    CD2 2942   2.058   2.999   4.621
  186PHE    HD2 2943   2.122   2.992   4.708
  186PHE    CE2 2944   1.955   3.095   4.618
  186PHE    HE2 2945   1.941   3.153   4.708
  186PHE      C 2946   2.447   2.807   4.502
  186PHE      O 2947   2.487   2.699   4.467
  187GLN      N 2948   2.520   2.880   4.583
  187GLN     HN 2949   2.476   2.959   4.625
  187GLN     CA 2950   2.660   2.855   4.623
  187GLN     HA 2951   2.689   2.756   4.589
  187GLN     CB 2952   2.755   2.956   4.555
  187GLN    HB1 2953   2.861   2.950   4.589
  187GLN    HB2 2954   2.726   3.062   4.574
  187GLN     CG 2955   2.779   2.920   4.408
  187GLN    HG1 2956   2.683   2.906   4.352
  187GLN    HG2 2957   2.830   2.821   4.403
  187GLN     CD 2958   2.860   3.019   4.329
  187GLN    OE1 2959   2.982   3.035   4.354
  187GLN    NE2 2960   2.798   3.084   4.228
  187GLN   HE21 2961   2.828   3.179   4.227
  187GLN   HE22 2962   2.715   3.052   4.183
  187GLN      C 2963   2.678   2.866   4.772
  187GLN      O 2964   2.639   2.969   4.833
  188TRP      N 2965   2.738   2.760   4.829
  188TRP     HN 2966   2.765   2.687   4.767
  188TRP     CA 2967   2.776   2.744   4.971
  188TRP     HA 2968   2.678   2.746   5.017
  188TRP     CB 2969   2.843   2.602   4.980
  188TRP    HB1 2970   2.902   2.577   4.890
  188TRP    HB2 2971   2.759   2.531   4.991
  188TRP     CG 2972   2.923   2.579   5.106
  188TRP    CD1 2973   3.056   2.565   5.117
  188TRP    HD1 2974   3.121   2.587   5.034
  188TRP    NE1 2975   3.087   2.527   5.245
  188TRP    HE1 2976   3.178   2.543   5.276
  188TRP    CE2 2977   2.978   2.495   5.315
  188TRP    CD2 2978   2.871   2.536   5.229
  188TRP    CE3 2979   2.742   2.510   5.277
  188TRP    HE3 2980   2.662   2.510   5.204
  188TRP    CZ3 2981   2.723   2.457   5.403
  188TRP    HZ3 2982   2.627   2.423   5.439
  188TRP    CZ2 2983   2.964   2.433   5.438
  188TRP    HZ2 2984   3.051   2.405   5.496
  188TRP    CH2 2985   2.832   2.415   5.481
  188TRP    HH2 2986   2.807   2.347   5.561
  188TRP      C 2987   2.857   2.858   5.021
  188TRP      O 2988   2.825   2.925   5.112
  189HSD      N 2989   2.969   2.893   4.953
  189HSD     HN 2990   3.002   2.835   4.878
  189HSD     CA 2991   3.070   3.004   4.986
  189HSD     HA 2992   3.115   2.989   5.083
  189HSD     CB 2993   3.175   3.023   4.874
  189HSD    HB1 2994   3.125   3.030   4.775
  189HSD    HB2 2995   3.250   2.941   4.878
  189HSD    ND1 2996   3.244   3.258   4.802
  189HSD    HD1 2997   3.152   3.286   4.776
  189HSD     CG 2998   3.260   3.148   4.884
  189HSD    CE1 2999   3.360   3.322   4.807
  189HSD    HE1 3000   3.380   3.409   4.743
  189HSD    NE2 3001   3.447   3.264   4.889
  189HSD    CD2 3002   3.384   3.150   4.935
  189HSD    HD2 3003   3.439   3.073   4.986
  189HSD      C 3004   2.995   3.139   5.009
  189HSD      O 3005   3.022   3.205   5.109
  190GLU      N 3006   2.907   3.174   4.921
  190GLU     HN 3007   2.871   3.122   4.845
  190GLU     CA 3008   2.824   3.287   4.924
  190GLU     HA 3009   2.884   3.377   4.933
  190GLU     CB 3010   2.746   3.288   4.788
  190GLU    HB1 3011   2.681   3.378   4.788
  190GLU    HB2 3012   2.678   3.202   4.768
  190GLU     CG 3013   2.830   3.288   4.663
  190GLU    HG1 3014   2.766   3.273   4.573
  190GLU    HG2 3015   2.905   3.206   4.669
  190GLU     CD 3016   2.902   3.413   4.633
  190GLU    OE1 3017   2.844   3.498   4.565
  190GLU    OE2 3018   3.031   3.423   4.659
  190GLU      C 3019   2.723   3.283   5.044
  190GLU      O 3020   2.701   3.390   5.106
  191ALA      N 3021   2.664   3.168   5.077
  191ALA     HN 3022   2.698   3.084   5.035
  191ALA     CA 3023   2.577   3.156   5.192
  191ALA     HA 3024   2.514   3.243   5.189
  191ALA     CB 3025   2.490   3.029   5.199
  191ALA    HB1 3026   2.557   2.943   5.220
  191ALA    HB2 3027   2.436   3.013   5.104
  191ALA    HB3 3028   2.419   3.047   5.282
  191ALA      C 3029   2.656   3.165   5.322
  191ALA      O 3030   2.620   3.232   5.414
  192MET      N 3031   2.763   3.088   5.332
  192MET     HN 3032   2.777   3.014   5.266
  192MET     CA 3033   2.856   3.092   5.441
  192MET     HA 3034   2.812   3.082   5.539
  192MET     CB 3035   2.973   2.994   5.412
  192MET    HB1 3036   3.051   3.003   5.492
  192MET    HB2 3037   3.021   3.016   5.315
  192MET     CG 3038   2.940   2.847   5.413
  192MET    HG1 3039   3.035   2.792   5.396
  192MET    HG2 3040   2.873   2.826   5.328
  192MET     SD 3041   2.861   2.798   5.574
  192MET     CE 3042   3.011   2.771   5.675
  192MET    HE1 3043   3.085   2.709   5.620
  192MET    HE2 3044   2.993   2.725   5.774
  192MET    HE3 3045   3.067   2.864   5.696
  192MET      C 3046   2.917   3.227   5.469
  192MET      O 3047   2.935   3.268   5.585
  193PHE      N 3048   2.936   3.308   5.364
  193PHE     HN 3049   2.925   3.261   5.277
  193PHE     CA 3050   2.985   3.446   5.383
  193PHE     HA 3051   3.079   3.439   5.436
  193PHE     CB 3052   3.017   3.507   5.232
  193PHE    HB1 3053   2.918   3.511   5.181
  193PHE    HB2 3054   3.089   3.446   5.175
  193PHE     CG 3055   3.056   3.654   5.228
  193PHE    CD1 3056   3.169   3.694   5.298
  193PHE    HD1 3057   3.218   3.613   5.350
  193PHE    CE1 3058   3.203   3.829   5.311
  193PHE    HE1 3059   3.287   3.861   5.371
  193PHE     CZ 3060   3.126   3.931   5.255
  193PHE     HZ 3061   3.145   4.036   5.273
  193PHE    CD2 3062   2.981   3.753   5.163
  193PHE    HD2 3063   2.889   3.715   5.124
  193PHE    CE2 3064   3.011   3.892   5.184
  193PHE    HE2 3065   2.947   3.964   5.136
  193PHE      C 3066   2.896   3.538   5.470
  193PHE      O 3067   2.939   3.623   5.552
  194LEU      N 3068   2.768   3.530   5.441
  194LEU     HN 3069   2.741   3.478   5.361
  194LEU     CA 3070   2.655   3.593   5.511
  194LEU     HA 3071   2.664   3.700   5.524
  194LEU     CB 3072   2.525   3.585   5.434
  194LEU    HB1 3073   2.436   3.594   5.500
  194LEU    HB2 3074   2.497   3.485   5.393
  194LEU     CG 3075   2.499   3.689   5.321
  194LEU     HG 3076   2.528   3.789   5.360
  194LEU    CD1 3077   2.593   3.666   5.201
  194LEU   HD11 3078   2.697   3.637   5.227
  194LEU   HD12 3079   2.609   3.760   5.145
  194LEU   HD13 3080   2.542   3.593   5.135
  194LEU    CD2 3081   2.351   3.697   5.283
  194LEU   HD21 3082   2.317   3.593   5.263
  194LEU   HD22 3083   2.327   3.766   5.199
  194LEU   HD23 3084   2.287   3.731   5.367
  194LEU      C 3085   2.634   3.546   5.650
  194LEU      O 3086   2.620   3.626   5.744
  195LEU      N 3087   2.644   3.413   5.668
  195LEU     HN 3088   2.643   3.347   5.593
  195LEU     CA 3089   2.657   3.348   5.798
  195LEU     HA 3090   2.564   3.361   5.850
  195LEU     CB 3091   2.666   3.194   5.775
  195LEU    HB1 3092   2.766   3.161   5.738
  195LEU    HB2 3093   2.593   3.187   5.692
  195LEU     CG 3094   2.609   3.104   5.894
  195LEU     HG 3095   2.650   3.144   5.989
  195LEU    CD1 3096   2.458   3.118   5.913
  195LEU   HD11 3097   2.401   3.071   5.830
  195LEU   HD12 3098   2.418   3.221   5.906
  195LEU   HD13 3099   2.423   3.069   6.007
  195LEU    CD2 3100   2.656   2.957   5.892
  195LEU   HD21 3101   2.766   2.956   5.878
  195LEU   HD22 3102   2.608   2.906   5.806
  195LEU   HD23 3103   2.621   2.914   5.988
  195LEU      C 3104   2.768   3.386   5.881
  195LEU      O 3105   2.747   3.409   5.997
  196GLU      N 3106   2.885   3.404   5.820
  196GLU     HN 3107   2.898   3.383   5.724
  196GLU     CA 3108   3.008   3.456   5.879
  196GLU     HA 3109   3.028   3.409   5.975
  196GLU     CB 3110   3.131   3.432   5.787
  196GLU    HB1 3111   3.218   3.488   5.827
  196GLU    HB2 3112   3.101   3.457   5.683
  196GLU     CG 3113   3.181   3.284   5.789
  196GLU    HG1 3114   3.095   3.214   5.776
  196GLU    HG2 3115   3.239   3.264   5.881
  196GLU     CD 3116   3.285   3.265   5.678
  196GLU    OE1 3117   3.253   3.257   5.558
  196GLU    OE2 3118   3.397   3.236   5.721
  196GLU      C 3119   3.003   3.606   5.912
  196GLU      O 3120   3.093   3.659   5.982
  197PHE      N 3121   2.900   3.676   5.869
  197PHE     HN 3122   2.844   3.640   5.795
  197PHE     CA 3123   2.868   3.809   5.913
  197PHE     HA 3124   2.958   3.849   5.959
  197PHE     CB 3125   2.842   3.912   5.801
  197PHE    HB1 3126   2.756   3.886   5.736
  197PHE    HB2 3127   2.924   3.909   5.725
  197PHE     CG 3128   2.820   4.050   5.854
  197PHE    CD1 3129   2.934   4.126   5.892
  197PHE    HD1 3130   3.034   4.088   5.903
  197PHE    CE1 3131   2.912   4.254   5.939
  197PHE    HE1 3132   2.995   4.306   5.985
  197PHE     CZ 3133   2.783   4.307   5.952
  197PHE     HZ 3134   2.762   4.405   5.991
  197PHE    CD2 3135   2.693   4.106   5.861
  197PHE    HD2 3136   2.607   4.042   5.843
  197PHE    CE2 3137   2.673   4.238   5.895
  197PHE    HE2 3138   2.576   4.284   5.902
  197PHE      C 3139   2.760   3.810   6.023
  197PHE      O 3140   2.787   3.844   6.142
  198PHE      N 3141   2.636   3.767   5.982
  198PHE     HN 3142   2.620   3.728   5.892
  198PHE     CA 3143   2.520   3.761   6.060
  198PHE     HA 3144   2.512   3.864   6.090
  198PHE     CB 3145   2.400   3.730   5.974
  198PHE    HB1 3146   2.307   3.721   6.035
  198PHE    HB2 3147   2.419   3.637   5.917
  198PHE     CG 3148   2.378   3.837   5.877
  198PHE    CD1 3149   2.340   3.960   5.932
  198PHE    HD1 3150   2.327   3.971   6.039
  198PHE    CE1 3151   2.314   4.070   5.842
  198PHE    HE1 3152   2.290   4.166   5.886
  198PHE     CZ 3153   2.342   4.056   5.709
  198PHE     HZ 3154   2.346   4.140   5.641
  198PHE    CD2 3155   2.385   3.819   5.744
  198PHE    HD2 3156   2.410   3.720   5.709
  198PHE    CE2 3157   2.372   3.932   5.659
  198PHE    HE2 3158   2.376   3.933   5.551
  198PHE      C 3159   2.511   3.676   6.194
  198PHE      O 3160   2.457   3.730   6.290
  199LEU      N 3161   2.567   3.555   6.201
  199LEU     HN 3162   2.617   3.525   6.120
  199LEU     CA 3163   2.571   3.473   6.314
  199LEU     HA 3164   2.470   3.484   6.351
  199LEU     CB 3165   2.586   3.325   6.274
  199LEU    HB1 3166   2.678   3.316   6.213
  199LEU    HB2 3167   2.507   3.289   6.204
  199LEU     CG 3168   2.580   3.229   6.395
  199LEU     HG 3169   2.652   3.256   6.475
  199LEU    CD1 3170   2.442   3.230   6.460
  199LEU   HD11 3171   2.450   3.161   6.547
  199LEU   HD12 3172   2.351   3.205   6.401
  199LEU   HD13 3173   2.414   3.331   6.496
  199LEU    CD2 3174   2.610   3.084   6.344
  199LEU   HD21 3175   2.554   3.050   6.254
  199LEU   HD22 3176   2.574   3.017   6.425
  199LEU   HD23 3177   2.713   3.076   6.305
  199LEU      C 3178   2.667   3.528   6.416
  199LEU      O 3179   2.631   3.557   6.527
  200PRO      N 3180   2.788   3.557   6.386
  200PRO     CD 3181   2.867   3.503   6.275
  200PRO    HD1 3182   2.849   3.568   6.187
  200PRO    HD2 3183   2.856   3.394   6.257
  200PRO     CA 3184   2.866   3.632   6.485
  200PRO     HA 3185   2.871   3.571   6.573
  200PRO     CB 3186   3.002   3.649   6.414
  200PRO    HB1 3187   3.087   3.651   6.485
  200PRO    HB2 3188   3.005   3.749   6.365
  200PRO     CG 3189   3.011   3.536   6.313
  200PRO    HG1 3190   3.072   3.551   6.221
  200PRO    HG2 3191   3.043   3.447   6.370
  200PRO      C 3192   2.821   3.776   6.513
  200PRO      O 3193   2.840   3.819   6.623
  201LEU      N 3194   2.756   3.852   6.427
  201LEU     HN 3195   2.746   3.826   6.331
  201LEU     CA 3196   2.708   3.990   6.449
  201LEU     HA 3197   2.786   4.053   6.490
  201LEU     CB 3198   2.658   4.062   6.326
  201LEU    HB1 3199   2.578   4.007   6.274
  201LEU    HB2 3200   2.743   4.071   6.254
  201LEU     CG 3201   2.598   4.206   6.356
  201LEU     HG 3202   2.513   4.188   6.425
  201LEU    CD1 3203   2.701   4.294   6.415
  201LEU   HD11 3204   2.759   4.231   6.485
  201LEU   HD12 3205   2.659   4.382   6.468
  201LEU   HD13 3206   2.776   4.322   6.338
  201LEU    CD2 3207   2.539   4.279   6.237
  201LEU   HD21 3208   2.451   4.215   6.212
  201LEU   HD22 3209   2.620   4.284   6.162
  201LEU   HD23 3210   2.495   4.380   6.253
  201LEU      C 3211   2.601   3.978   6.558
  201LEU      O 3212   2.605   4.055   6.651
  202GLY      N 3213   2.519   3.873   6.548
  202GLY     HN 3214   2.539   3.804   6.479
  202GLY     CA 3215   2.426   3.856   6.658
  202GLY    HA1 3216   2.361   3.778   6.621
  202GLY    HA2 3217   2.377   3.951   6.671
  202GLY      C 3218   2.482   3.811   6.786
  202GLY      O 3219   2.452   3.864   6.892
  203ILE      N 3220   2.573   3.707   6.782
  203ILE     HN 3221   2.587   3.662   6.694
  203ILE     CA 3222   2.651   3.671   6.905
  203ILE     HA 3223   2.577   3.653   6.982
  203ILE     CB 3224   2.724   3.540   6.892
  203ILE     HB 3225   2.798   3.556   6.811
  203ILE    CG2 3226   2.797   3.498   7.029
  203ILE   HG21 3227   2.832   3.393   7.026
  203ILE   HG22 3228   2.728   3.508   7.115
  203ILE   HG23 3229   2.879   3.568   7.054
  203ILE    CG1 3230   2.627   3.429   6.851
  203ILE   HG11 3231   2.549   3.470   6.783
  203ILE   HG12 3232   2.574   3.385   6.938
  203ILE     CD 3233   2.692   3.308   6.778
  203ILE    HD1 3234   2.745   3.247   6.855
  203ILE    HD2 3235   2.759   3.340   6.696
  203ILE    HD3 3236   2.619   3.232   6.742
  203ILE      C 3237   2.734   3.784   6.971
  203ILE      O 3238   2.716   3.808   7.089
  204ILE      N 3239   2.808   3.861   6.895
  204ILE     HN 3240   2.808   3.852   6.796
  204ILE     CA 3241   2.883   3.970   6.950
  204ILE     HA 3242   2.932   3.933   7.039
  204ILE     CB 3243   2.995   4.025   6.851
  204ILE     HB 3244   2.948   4.068   6.759
  204ILE    CG2 3245   3.069   4.146   6.919
  204ILE   HG21 3246   3.101   4.118   7.022
  204ILE   HG22 3247   2.997   4.231   6.923
  204ILE   HG23 3248   3.160   4.167   6.860
  204ILE    CG1 3249   3.085   3.910   6.806
  204ILE   HG11 3250   3.026   3.818   6.787
  204ILE   HG12 3251   3.147   3.882   6.894
  204ILE     CD 3252   3.181   3.923   6.685
  204ILE    HD1 3253   3.245   3.832   6.679
  204ILE    HD2 3254   3.243   4.015   6.692
  204ILE    HD3 3255   3.123   3.921   6.590
  204ILE      C 3256   2.794   4.079   7.007
  204ILE      O 3257   2.821   4.128   7.120
  205LEU      N 3258   2.679   4.113   6.941
  205LEU     HN 3259   2.657   4.081   6.850
  205LEU     CA 3260   2.578   4.213   6.983
  205LEU     HA 3261   2.623   4.309   7.001
  205LEU     CB 3262   2.470   4.233   6.871
  205LEU    HB1 3263   2.420   4.135   6.856
  205LEU    HB2 3264   2.526   4.250   6.777
  205LEU     CG 3265   2.377   4.353   6.879
  205LEU     HG 3266   2.321   4.345   6.974
  205LEU    CD1 3267   2.458   4.482   6.879
  205LEU   HD11 3268   2.531   4.471   6.962
  205LEU   HD12 3269   2.395   4.566   6.913
  205LEU   HD13 3270   2.516   4.486   6.784
  205LEU    CD2 3271   2.285   4.362   6.754
  205LEU   HD21 3272   2.340   4.375   6.659
  205LEU   HD22 3273   2.233   4.460   6.765
  205LEU   HD23 3274   2.210   4.280   6.749
  205LEU      C 3275   2.514   4.162   7.112
  205LEU      O 3276   2.503   4.239   7.206
  206PHE      N 3277   2.486   4.030   7.129
  206PHE     HN 3278   2.507   3.966   7.056
  206PHE     CA 3279   2.426   3.980   7.250
  206PHE     HA 3280   2.355   4.053   7.285
  206PHE     CB 3281   2.368   3.835   7.218
  206PHE    HB1 3282   2.441   3.776   7.158
  206PHE    HB2 3283   2.286   3.841   7.143
  206PHE     CG 3284   2.331   3.751   7.333
  206PHE    CD1 3285   2.433   3.679   7.399
  206PHE    HD1 3286   2.536   3.679   7.365
  206PHE    CE1 3287   2.407   3.603   7.514
  206PHE    HE1 3288   2.490   3.554   7.564
  206PHE     CZ 3289   2.277   3.607   7.565
  206PHE     HZ 3290   2.260   3.547   7.653
  206PHE    CD2 3291   2.207   3.759   7.390
  206PHE    HD2 3292   2.135   3.824   7.341
  206PHE    CE2 3293   2.175   3.688   7.503
  206PHE    HE2 3294   2.073   3.680   7.538
  206PHE      C 3295   2.531   3.970   7.359
  206PHE      O 3296   2.510   4.012   7.472
  207CYS      N 3297   2.653   3.916   7.334
  207CYS     HN 3298   2.681   3.893   7.241
  207CYS     CA 3299   2.752   3.916   7.442
  207CYS     HA 3300   2.712   3.877   7.534
  207CYS     CB 3301   2.874   3.838   7.401
  207CYS    HB1 3302   2.961   3.845   7.470
  207CYS    HB2 3303   2.897   3.886   7.304
  207CYS     SG 3304   2.832   3.661   7.372
  207CYS    HG1 3305   2.789   3.610   7.486
  207CYS      C 3306   2.793   4.055   7.487
  207CYS      O 3307   2.802   4.082   7.606
  208SER      N 3308   2.816   4.143   7.395
  208SER     HN 3309   2.796   4.110   7.303
  208SER     CA 3310   2.855   4.284   7.427
  208SER     HA 3311   2.946   4.275   7.485
  208SER     CB 3312   2.894   4.370   7.309
  208SER    HB1 3313   2.928   4.468   7.350
  208SER    HB2 3314   2.809   4.386   7.239
  208SER     OG 3315   2.998   4.318   7.232
  208SER    HG1 3316   2.960   4.278   7.153
  208SER      C 3317   2.753   4.361   7.509
  208SER      O 3318   2.781   4.436   7.612
  209ALA      N 3319   2.624   4.348   7.475
  209ALA     HN 3320   2.604   4.315   7.383
  209ALA     CA 3321   2.521   4.418   7.547
  209ALA     HA 3322   2.553   4.522   7.553
  209ALA     CB 3323   2.388   4.383   7.476
  209ALA    HB1 3324   2.352   4.279   7.490
  209ALA    HB2 3325   2.390   4.402   7.367
  209ALA    HB3 3326   2.308   4.448   7.517
  209ALA      C 3327   2.504   4.367   7.689
  209ALA      O 3328   2.488   4.442   7.780
  210ARG      N 3329   2.500   4.233   7.703
  210ARG     HN 3330   2.505   4.176   7.622
  210ARG     CA 3331   2.494   4.169   7.838
  210ARG     HA 3332   2.411   4.213   7.892
  210ARG     CB 3333   2.465   4.020   7.832
  210ARG    HB1 3334   2.465   3.975   7.933
  210ARG    HB2 3335   2.560   3.977   7.793
  210ARG     CG 3336   2.338   3.978   7.753
  210ARG    HG1 3337   2.366   3.884   7.699
  210ARG    HG2 3338   2.308   4.043   7.669
  210ARG     CD 3339   2.212   3.960   7.837
  210ARG    HD1 3340   2.240   3.888   7.917
  210ARG    HD2 3341   2.129   3.908   7.783
  210ARG     NE 3342   2.154   4.086   7.888
  210ARG     HE 3343   2.188   4.174   7.855
  210ARG     CZ 3344   2.063   4.098   7.983
  210ARG    NH1 3345   2.022   3.995   8.056
  210ARG   HH11 3346   2.022   3.903   8.017
  210ARG   HH12 3347   1.953   4.026   8.121
  210ARG    NH2 3348   2.017   4.216   8.013
  210ARG   HH21 3349   2.045   4.298   7.964
  210ARG   HH22 3350   1.936   4.216   8.072
  210ARG      C 3351   2.617   4.196   7.926
  210ARG      O 3352   2.608   4.226   8.042
  211ILE      N 3353   2.740   4.190   7.868
  211ILE     HN 3354   2.750   4.150   7.777
  211ILE     CA 3355   2.856   4.232   7.946
  211ILE     HA 3356   2.855   4.165   8.030
  211ILE     CB 3357   2.991   4.222   7.865
  211ILE     HB 3358   2.983   4.287   7.776
  211ILE    CG2 3359   3.106   4.284   7.947
  211ILE   HG21 3360   3.094   4.393   7.964
  211ILE   HG22 3361   3.208   4.258   7.912
  211ILE   HG23 3362   3.111   4.238   8.048
  211ILE    CG1 3363   3.038   4.084   7.820
  211ILE   HG11 3364   2.951   4.027   7.782
  211ILE   HG12 3365   3.092   4.034   7.903
  211ILE     CD 3366   3.141   4.088   7.704
  211ILE    HD1 3367   3.091   4.118   7.610
  211ILE    HD2 3368   3.178   3.985   7.685
  211ILE    HD3 3369   3.222   4.163   7.716
  211ILE      C 3370   2.850   4.375   7.989
  211ILE      O 3371   2.867   4.401   8.112
  212ILE      N 3372   2.819   4.471   7.894
  212ILE     HN 3373   2.822   4.439   7.800
  212ILE     CA 3374   2.821   4.613   7.928
  212ILE     HA 3375   2.915   4.641   7.973
  212ILE     CB 3376   2.819   4.703   7.802
  212ILE     HB 3377   2.751   4.655   7.729
  212ILE    CG2 3378   2.764   4.849   7.834
  212ILE   HG21 3379   2.755   4.914   7.744
  212ILE   HG22 3380   2.822   4.899   7.915
  212ILE   HG23 3381   2.661   4.837   7.874
  212ILE    CG1 3382   2.956   4.712   7.735
  212ILE   HG11 3383   2.973   4.606   7.709
  212ILE   HG12 3384   3.036   4.741   7.807
  212ILE     CD 3385   2.955   4.802   7.613
  212ILE    HD1 3386   2.943   4.908   7.645
  212ILE    HD2 3387   2.862   4.783   7.556
  212ILE    HD3 3388   3.038   4.790   7.541
  212ILE      C 3389   2.710   4.651   8.033
  212ILE      O 3390   2.728   4.721   8.130
  213TRP      N 3391   2.590   4.597   8.016
  213TRP     HN 3392   2.577   4.557   7.925
  213TRP     CA 3393   2.480   4.606   8.106
  213TRP     HA 3394   2.451   4.709   8.123
  213TRP     CB 3395   2.361   4.529   8.038
  213TRP    HB1 3396   2.394   4.426   8.010
  213TRP    HB2 3397   2.330   4.564   7.938
  213TRP     CG 3398   2.237   4.508   8.124
  213TRP    CD1 3399   2.118   4.576   8.121
  213TRP    HD1 3400   2.103   4.669   8.069
  213TRP    NE1 3401   2.028   4.513   8.208
  213TRP    HE1 3402   1.931   4.507   8.197
  213TRP    CE2 3403   2.086   4.397   8.251
  213TRP    CD2 3404   2.220   4.391   8.205
  213TRP    CE3 3405   2.301   4.280   8.233
  213TRP    HE3 3406   2.397   4.274   8.183
  213TRP    CZ3 3407   2.247   4.182   8.312
  213TRP    HZ3 3408   2.299   4.088   8.317
  213TRP    CZ2 3409   2.043   4.298   8.339
  213TRP    HZ2 3410   1.945   4.308   8.382
  213TRP    CH2 3411   2.122   4.191   8.368
  213TRP    HH2 3412   2.080   4.110   8.426
  213TRP      C 3413   2.518   4.551   8.238
  213TRP      O 3414   2.490   4.604   8.341
  214SER      N 3415   2.583   4.432   8.240
  214SER     HN 3416   2.594   4.381   8.154
  214SER     CA 3417   2.626   4.370   8.369
  214SER     HA 3418   2.535   4.363   8.427
  214SER     CB 3419   2.677   4.221   8.356
  214SER    HB1 3420   2.760   4.220   8.283
  214SER    HB2 3421   2.597   4.151   8.321
  214SER     OG 3422   2.723   4.169   8.484
  214SER    HG1 3423   2.651   4.157   8.546
  214SER      C 3424   2.718   4.451   8.455
  214SER      O 3425   2.703   4.458   8.579
  215LEU      N 3426   2.815   4.515   8.390
  215LEU     HN 3427   2.833   4.493   8.294
  215LEU     CA 3428   2.908   4.603   8.457
  215LEU     HA 3429   2.934   4.559   8.552
  215LEU     CB 3430   3.040   4.638   8.380
  215LEU    HB1 3431   3.110   4.702   8.438
  215LEU    HB2 3432   3.013   4.686   8.283
  215LEU     CG 3433   3.128   4.513   8.331
  215LEU     HG 3434   3.057   4.446   8.277
  215LEU    CD1 3435   3.209   4.551   8.211
  215LEU   HD11 3436   3.268   4.467   8.168
  215LEU   HD12 3437   3.290   4.623   8.234
  215LEU   HD13 3438   3.140   4.587   8.132
  215LEU    CD2 3439   3.193   4.434   8.442
  215LEU   HD21 3440   3.122   4.409   8.523
  215LEU   HD22 3441   3.286   4.480   8.484
  215LEU   HD23 3442   3.244   4.343   8.404
  215LEU      C 3443   2.848   4.729   8.505
  215LEU      O 3444   2.873   4.779   8.615
  216ARG      N 3445   2.762   4.791   8.421
  216ARG     HN 3446   2.741   4.763   8.327
  216ARG     CA 3447   2.665   4.886   8.463
  216ARG     HA 3448   2.724   4.967   8.503
  216ARG     CB 3449   2.594   4.942   8.336
  216ARG    HB1 3450   2.507   5.006   8.363
  216ARG    HB2 3451   2.534   4.859   8.292
  216ARG     CG 3452   2.681   5.018   8.232
  216ARG    HG1 3453   2.770   4.962   8.195
  216ARG    HG2 3454   2.726   5.103   8.286
  216ARG     CD 3455   2.588   5.071   8.122
  216ARG    HD1 3456   2.521   5.146   8.169
  216ARG    HD2 3457   2.525   4.990   8.079
  216ARG     NE 3458   2.673   5.150   8.031
  216ARG     HE 3459   2.754   5.187   8.076
  216ARG     CZ 3460   2.651   5.190   7.907
  216ARG    NH1 3461   2.533   5.172   7.854
  216ARG   HH11 3462   2.455   5.153   7.914
  216ARG   HH12 3463   2.511   5.248   7.793
  216ARG    NH2 3464   2.754   5.240   7.840
  216ARG   HH21 3465   2.838   5.257   7.891
  216ARG   HH22 3466   2.751   5.238   7.740
  216ARG      C 3467   2.562   4.860   8.571
  216ARG      O 3468   2.541   4.945   8.653
  217GLN      N 3469   2.493   4.743   8.580
  217GLN     HN 3470   2.508   4.685   8.500
  217GLN     CA 3471   2.389   4.715   8.681
  217GLN     HA 3472   2.325   4.802   8.691
  217GLN     CB 3473   2.298   4.602   8.636
  217GLN    HB1 3474   2.244   4.569   8.727
  217GLN    HB2 3475   2.359   4.512   8.617
  217GLN     CG 3476   2.190   4.621   8.521
  217GLN    HG1 3477   2.092   4.577   8.550
  217GLN    HG2 3478   2.223   4.557   8.436
  217GLN     CD 3479   2.178   4.770   8.472
  217GLN    OE1 3480   2.082   4.840   8.496
  217GLN    NE2 3481   2.268   4.809   8.378
  217GLN   HE21 3482   2.282   4.905   8.353
  217GLN   HE22 3483   2.325   4.742   8.330
  217GLN      C 3484   2.443   4.690   8.815
  217GLN      O 3485   2.377   4.700   8.919
  218ARG      N 3486   2.575   4.663   8.814
  218ARG     HN 3487   2.628   4.664   8.730
  218ARG     CA 3488   2.646   4.631   8.945
  218ARG     HA 3489   2.580   4.614   9.029
  218ARG     CB 3490   2.738   4.511   8.926
  218ARG    HB1 3491   2.805   4.491   9.012
  218ARG    HB2 3492   2.799   4.526   8.835
  218ARG     CG 3493   2.647   4.383   8.905
  218ARG    HG1 3494   2.580   4.398   8.818
  218ARG    HG2 3495   2.590   4.368   8.999
  218ARG     CD 3496   2.713   4.259   8.859
  218ARG    HD1 3497   2.779   4.280   8.772
  218ARG    HD2 3498   2.642   4.184   8.817
  218ARG     NE 3499   2.789   4.200   8.970
  218ARG     HE 3500   2.888   4.216   8.978
  218ARG     CZ 3501   2.746   4.140   9.084
  218ARG    NH1 3502   2.622   4.102   9.098
  218ARG   HH11 3503   2.553   4.128   9.030
  218ARG   HH12 3504   2.589   4.058   9.182
  218ARG    NH2 3505   2.828   4.126   9.182
  218ARG   HH21 3506   2.898   4.197   9.194
  218ARG   HH22 3507   2.782   4.102   9.267
  218ARG      C 3508   2.734   4.749   8.988
  218ARG      O 3509   2.802   4.743   9.097
  219GLN      N 3510   2.732   4.861   8.914
  219GLN     HN 3511   2.670   4.867   8.836
  219GLN     CA 3512   2.794   4.983   8.951
  219GLN     HA 3513   2.773   5.059   8.878
  219GLN     CB 3514   2.749   5.039   9.084
  219GLN    HB1 3515   2.816   5.108   9.140
  219GLN    HB2 3516   2.736   4.951   9.150
  219GLN     CG 3517   2.612   5.124   9.070
  219GLN    HG1 3518   2.624   5.215   9.008
  219GLN    HG2 3519   2.595   5.152   9.176
  219GLN     CD 3520   2.491   5.054   9.006
  219GLN    OE1 3521   2.416   5.100   8.919
  219GLN    NE2 3522   2.470   4.931   9.052
  219GLN   HE21 3523   2.411   4.871   8.998
  219GLN   HE22 3524   2.518   4.899   9.134
  219GLN      C 3525   2.946   4.975   8.942
  219GLN      O 3526   3.012   5.040   9.023
  220MET      N 3527   3.005   4.897   8.846
  220MET     HN 3528   2.941   4.846   8.789
  220MET     CA 3529   3.140   4.866   8.833
  220MET     HA 3530   3.180   4.872   8.933
  220MET     CB 3531   3.169   4.720   8.789
  220MET    HB1 3532   3.279   4.708   8.773
  220MET    HB2 3533   3.125   4.700   8.689
  220MET     CG 3534   3.130   4.612   8.889
  220MET    HG1 3535   3.035   4.645   8.937
  220MET    HG2 3536   3.209   4.617   8.966
  220MET     SD 3537   3.089   4.445   8.805
  220MET     CE 3538   3.260   4.401   8.777
  220MET    HE1 3539   3.264   4.303   8.726
  220MET    HE2 3540   3.310   4.399   8.877
  220MET    HE3 3541   3.309   4.474   8.710
  220MET      C 3542   3.206   4.971   8.738
  220MET      O 3543   3.327   4.976   8.735
  221ASP      N 3544   3.125   5.053   8.670
  221ASP     HN 3545   3.028   5.056   8.692
  221ASP     CA 3546   3.160   5.136   8.562
  221ASP     HA 3547   3.250   5.097   8.516
  221ASP     CB 3548   3.041   5.133   8.457
  221ASP    HB1 3549   2.992   5.034   8.458
  221ASP    HB2 3550   3.075   5.170   8.357
  221ASP     CG 3551   2.932   5.225   8.495
  221ASP    OD1 3552   2.879   5.225   8.614
  221ASP    OD2 3553   2.878   5.301   8.413
  221ASP      C 3554   3.210   5.270   8.614
  221ASP      O 3555   3.262   5.348   8.539
  222ARG      N 3556   3.207   5.291   8.747
  222ARG     HN 3557   3.165   5.213   8.792
  222ARG     CA 3558   3.280   5.390   8.818
  222ARG     HA 3559   3.255   5.485   8.773
  222ARG     CB 3560   3.242   5.385   8.968
  222ARG    HB1 3561   3.131   5.385   8.967
  222ARG    HB2 3562   3.292   5.468   9.022
  222ARG     CG 3563   3.291   5.257   9.045
  222ARG    HG1 3564   3.398   5.270   9.069
  222ARG    HG2 3565   3.281   5.168   8.980
  222ARG     CD 3566   3.219   5.232   9.178
  222ARG    HD1 3567   3.110   5.213   9.178
  222ARG    HD2 3568   3.219   5.328   9.233
  222ARG     NE 3569   3.299   5.122   9.251
  222ARG     HE 3570   3.375   5.145   9.312
  222ARG     CZ 3571   3.268   4.993   9.268
  222ARG    NH1 3572   3.170   4.938   9.199
  222ARG   HH11 3573   3.120   4.988   9.129
  222ARG   HH12 3574   3.147   4.840   9.201
  222ARG    NH2 3575   3.315   4.919   9.367
  222ARG   HH21 3576   3.398   4.949   9.413
  222ARG   HH22 3577   3.305   4.820   9.377
  222ARG      C 3578   3.433   5.376   8.808
  222ARG      O 3579   3.509   5.471   8.793
  223HSD      N 3580   3.474   5.244   8.808
  223HSD     HN 3581   3.405   5.174   8.797
  223HSD     CA 3582   3.609   5.204   8.801
  223HSD     HA 3583   3.657   5.265   8.875
  223HSD     CB 3584   3.644   5.078   8.875
  223HSD    HB1 3585   3.574   5.003   8.832
  223HSD    HB2 3586   3.616   5.092   8.982
  223HSD    ND1 3587   3.894   5.108   8.917
  223HSD    HD1 3588   3.909   5.203   8.944
  223HSD     CG 3589   3.787   5.028   8.874
  223HSD    CE1 3590   4.006   5.022   8.911
  223HSD    HE1 3591   4.099   5.068   8.944
  223HSD    NE2 3592   3.979   4.903   8.883
  223HSD    CD2 3593   3.845   4.903   8.860
  223HSD    HD2 3594   3.785   4.816   8.837
  223HSD      C 3595   3.680   5.217   8.666
  223HSD      O 3596   3.626   5.178   8.564
  224ALA      N 3597   3.798   5.285   8.665
  224ALA     HN 3598   3.835   5.307   8.755
  224ALA     CA 3599   3.883   5.320   8.545
  224ALA     HA 3600   3.821   5.386   8.486
  224ALA     CB 3601   4.015   5.388   8.604
  224ALA    HB1 3602   3.997   5.495   8.627
  224ALA    HB2 3603   4.098   5.392   8.532
  224ALA    HB3 3604   4.065   5.347   8.695
  224ALA      C 3605   3.903   5.203   8.451
  224ALA      O 3606   3.869   5.213   8.337
  225LYS      N 3607   3.965   5.094   8.498
  225LYS     HN 3608   4.004   5.105   8.589
  225LYS     CA 3609   4.001   4.982   8.411
  225LYS     HA 3610   4.065   5.022   8.334
  225LYS     CB 3611   4.081   4.879   8.497
  225LYS    HB1 3612   4.100   4.783   8.444
  225LYS    HB2 3613   4.015   4.843   8.580
  225LYS     CG 3614   4.207   4.936   8.557
  225LYS    HG1 3615   4.174   5.001   8.641
  225LYS    HG2 3616   4.255   5.003   8.482
  225LYS     CD 3617   4.310   4.834   8.619
  225LYS    HD1 3618   4.247   4.781   8.694
  225LYS    HD2 3619   4.380   4.899   8.676
  225LYS     CE 3620   4.389   4.744   8.532
  225LYS    HE1 3621   4.469   4.810   8.491
  225LYS    HE2 3622   4.321   4.723   8.447
  225LYS     NZ 3623   4.456   4.627   8.595
  225LYS    HZ1 3624   4.539   4.652   8.653
  225LYS    HZ2 3625   4.501   4.570   8.521
  225LYS    HZ3 3626   4.392   4.561   8.643
  225LYS      C 3627   3.872   4.912   8.356
  225LYS      O 3628   3.877   4.872   8.242
  226ILE      N 3629   3.760   4.907   8.432
  226ILE     HN 3630   3.761   4.935   8.528
  226ILE     CA 3631   3.629   4.857   8.388
  226ILE     HA 3632   3.630   4.756   8.350
  226ILE     CB 3633   3.520   4.848   8.500
  226ILE     HB 3634   3.496   4.953   8.527
  226ILE    CG2 3635   3.395   4.782   8.444
  226ILE   HG21 3636   3.426   4.687   8.394
  226ILE   HG22 3637   3.355   4.854   8.370
  226ILE   HG23 3638   3.328   4.764   8.531
  226ILE    CG1 3639   3.582   4.771   8.624
  226ILE   HG11 3640   3.507   4.783   8.705
  226ILE   HG12 3641   3.671   4.829   8.657
  226ILE     CD 3642   3.606   4.622   8.601
  226ILE    HD1 3643   3.650   4.571   8.689
  226ILE    HD2 3644   3.671   4.605   8.512
  226ILE    HD3 3645   3.519   4.555   8.584
  226ILE      C 3646   3.587   4.954   8.276
  226ILE      O 3647   3.542   4.904   8.175
  227LYS      N 3648   3.594   5.088   8.289
  227LYS     HN 3649   3.612   5.130   8.378
  227LYS     CA 3650   3.558   5.171   8.182
  227LYS     HA 3651   3.454   5.148   8.166
  227LYS     CB 3652   3.565   5.325   8.221
  227LYS    HB1 3653   3.537   5.389   8.134
  227LYS    HB2 3654   3.674   5.347   8.229
  227LYS     CG 3655   3.474   5.377   8.331
  227LYS    HG1 3656   3.489   5.313   8.420
  227LYS    HG2 3657   3.369   5.365   8.295
  227LYS     CD 3658   3.508   5.524   8.376
  227LYS    HD1 3659   3.501   5.588   8.285
  227LYS    HD2 3660   3.616   5.517   8.398
  227LYS     CE 3661   3.429   5.582   8.495
  227LYS    HE1 3662   3.469   5.677   8.537
  227LYS    HE2 3663   3.432   5.507   8.577
  227LYS     NZ 3664   3.287   5.588   8.453
  227LYS    HZ1 3665   3.271   5.633   8.361
  227LYS    HZ2 3666   3.230   5.635   8.527
  227LYS    HZ3 3667   3.254   5.490   8.447
  227LYS      C 3668   3.636   5.150   8.055
  227LYS      O 3669   3.584   5.157   7.946
  228ARG      N 3670   3.769   5.132   8.067
  228ARG     HN 3671   3.813   5.148   8.154
  228ARG     CA 3672   3.855   5.098   7.959
  228ARG     HA 3673   3.826   5.164   7.878
  228ARG     CB 3674   4.001   5.104   8.013
  228ARG    HB1 3675   4.020   5.034   8.097
  228ARG    HB2 3676   4.024   5.205   8.054
  228ARG     CG 3677   4.110   5.061   7.918
  228ARG    HG1 3678   4.093   5.117   7.823
  228ARG    HG2 3679   4.097   4.953   7.896
  228ARG     CD 3680   4.247   5.078   7.972
  228ARG    HD1 3681   4.254   5.038   8.076
  228ARG    HD2 3682   4.283   5.181   7.991
  228ARG     NE 3683   4.342   5.002   7.884
  228ARG     HE 3684   4.322   4.909   7.853
  228ARG     CZ 3685   4.450   5.057   7.823
  228ARG    NH1 3686   4.500   5.174   7.844
  228ARG   HH11 3687   4.450   5.232   7.909
  228ARG   HH12 3688   4.595   5.187   7.815
  228ARG    NH2 3689   4.506   4.978   7.730
  228ARG   HH21 3690   4.496   4.879   7.741
  228ARG   HH22 3691   4.596   5.006   7.697
  228ARG      C 3692   3.823   4.969   7.893
  228ARG      O 3693   3.813   4.959   7.772
  229ALA      N 3694   3.792   4.867   7.971
  229ALA     HN 3695   3.789   4.878   8.070
  229ALA     CA 3696   3.742   4.740   7.919
  229ALA     HA 3697   3.821   4.699   7.858
  229ALA     CB 3698   3.713   4.643   8.041
  229ALA    HB1 3699   3.648   4.702   8.109
  229ALA    HB2 3700   3.813   4.631   8.089
  229ALA    HB3 3701   3.673   4.544   8.012
  229ALA      C 3702   3.611   4.748   7.843
  229ALA      O 3703   3.595   4.695   7.729
  230ILE      N 3704   3.514   4.818   7.895
  230ILE     HN 3705   3.539   4.869   7.977
  230ILE     CA 3706   3.392   4.855   7.834
  230ILE     HA 3707   3.342   4.762   7.812
  230ILE     CB 3708   3.304   4.945   7.933
  230ILE     HB 3709   3.368   5.026   7.973
  230ILE    CG2 3710   3.181   5.016   7.865
  230ILE   HG21 3711   3.115   4.931   7.836
  230ILE   HG22 3712   3.202   5.080   7.777
  230ILE   HG23 3713   3.122   5.085   7.929
  230ILE    CG1 3714   3.255   4.850   8.053
  230ILE   HG11 3715   3.343   4.810   8.108
  230ILE   HG12 3716   3.221   4.758   8.001
  230ILE     CD 3717   3.151   4.911   8.146
  230ILE    HD1 3718   3.178   5.013   8.178
  230ILE    HD2 3719   3.124   4.840   8.227
  230ILE    HD3 3720   3.062   4.921   8.081
  230ILE      C 3721   3.407   4.936   7.703
  230ILE      O 3722   3.329   4.917   7.609
  231THR      N 3723   3.503   5.030   7.700
  231THR     HN 3724   3.548   5.046   7.787
  231THR     CA 3725   3.544   5.103   7.579
  231THR     HA 3726   3.460   5.151   7.529
  231THR     CB 3727   3.640   5.216   7.623
  231THR     HB 3728   3.697   5.186   7.713
  231THR    OG1 3729   3.577   5.336   7.658
  231THR    HG1 3730   3.519   5.312   7.731
  231THR    CG2 3731   3.740   5.260   7.508
  231THR   HG21 3732   3.805   5.175   7.478
  231THR   HG22 3733   3.806   5.344   7.536
  231THR   HG23 3734   3.689   5.292   7.415
  231THR      C 3735   3.600   5.019   7.466
  231THR      O 3736   3.573   5.035   7.344
  232PHE      N 3737   3.688   4.929   7.494
  232PHE     HN 3738   3.727   4.921   7.585
  232PHE     CA 3739   3.749   4.845   7.395
  232PHE     HA 3740   3.767   4.911   7.312
  232PHE     CB 3741   3.886   4.784   7.444
  232PHE    HB1 3742   3.907   4.699   7.374
  232PHE    HB2 3743   3.879   4.747   7.548
  232PHE     CG 3744   4.000   4.879   7.415
  232PHE    CD1 3745   4.056   4.889   7.284
  232PHE    HD1 3746   3.993   4.861   7.201
  232PHE    CE1 3747   4.169   4.968   7.272
  232PHE    HE1 3748   4.202   4.987   7.171
  232PHE     CZ 3749   4.241   5.019   7.375
  232PHE     HZ 3750   4.328   5.082   7.368
  232PHE    CD2 3751   4.081   4.921   7.524
  232PHE    HD2 3752   4.038   4.902   7.621
  232PHE    CE2 3753   4.198   4.995   7.509
  232PHE    HE2 3754   4.257   5.025   7.594
  232PHE      C 3755   3.657   4.737   7.350
  232PHE      O 3756   3.653   4.706   7.229
  233ILE      N 3757   3.569   4.679   7.439
  233ILE     HN 3758   3.565   4.705   7.536
  233ILE     CA 3759   3.452   4.596   7.406
  233ILE     HA 3760   3.497   4.513   7.352
  233ILE     CB 3761   3.379   4.545   7.532
  233ILE     HB 3762   3.379   4.625   7.610
  233ILE    CG2 3763   3.224   4.514   7.510
  233ILE   HG21 3764   3.179   4.492   7.609
  233ILE   HG22 3765   3.206   4.435   7.434
  233ILE   HG23 3766   3.172   4.605   7.474
  233ILE    CG1 3767   3.458   4.432   7.593
  233ILE   HG11 3768   3.561   4.473   7.607
  233ILE   HG12 3769   3.460   4.344   7.525
  233ILE     CD 3770   3.417   4.392   7.737
  233ILE    HD1 3771   3.439   4.475   7.807
  233ILE    HD2 3772   3.470   4.304   7.779
  233ILE    HD3 3773   3.306   4.387   7.741
  233ILE      C 3774   3.353   4.657   7.309
  233ILE      O 3775   3.296   4.585   7.225
  234MET      N 3776   3.330   4.790   7.322
  234MET     HN 3777   3.380   4.841   7.391
  234MET     CA 3778   3.246   4.869   7.236
  234MET     HA 3779   3.151   4.824   7.213
  234MET     CB 3780   3.221   5.011   7.304
  234MET    HB1 3781   3.308   5.072   7.335
  234MET    HB2 3782   3.171   4.982   7.399
  234MET     CG 3783   3.118   5.088   7.228
  234MET    HG1 3784   3.154   5.105   7.125
  234MET    HG2 3785   3.116   5.191   7.269
  234MET     SD 3786   2.945   5.026   7.233
  234MET     CE 3787   2.901   5.134   7.374
  234MET    HE1 3788   2.792   5.139   7.396
  234MET    HE2 3789   2.916   5.240   7.346
  234MET    HE3 3790   2.962   5.099   7.459
  234MET      C 3791   3.318   4.886   7.099
  234MET      O 3792   3.256   4.861   6.995
  235VAL      N 3793   3.448   4.923   7.101
  235VAL     HN 3794   3.499   4.943   7.184
  235VAL     CA 3795   3.527   4.950   6.978
  235VAL     HA 3796   3.468   5.023   6.925
  235VAL     CB 3797   3.658   5.001   7.014
  235VAL     HB 3798   3.696   4.937   7.096
  235VAL    CG1 3799   3.762   4.987   6.893
  235VAL   HG11 3800   3.808   4.888   6.874
  235VAL   HG12 3801   3.850   5.054   6.904
  235VAL   HG13 3802   3.709   5.019   6.800
  235VAL    CG2 3803   3.647   5.152   7.062
  235VAL   HG21 3804   3.586   5.205   6.986
  235VAL   HG22 3805   3.752   5.188   7.068
  235VAL   HG23 3806   3.600   5.170   7.161
  235VAL      C 3807   3.534   4.819   6.891
  235VAL      O 3808   3.509   4.815   6.769
  236VAL      N 3809   3.557   4.703   6.961
  236VAL     HN 3810   3.603   4.708   7.049
  236VAL     CA 3811   3.554   4.576   6.887
  236VAL     HA 3812   3.628   4.578   6.808
  236VAL     CB 3813   3.594   4.458   6.984
  236VAL     HB 3814   3.533   4.459   7.077
  236VAL    CG1 3815   3.569   4.321   6.917
  236VAL   HG11 3816   3.597   4.246   6.994
  236VAL   HG12 3817   3.635   4.317   6.828
  236VAL   HG13 3818   3.464   4.301   6.888
  236VAL    CG2 3819   3.745   4.477   7.016
  236VAL   HG21 3820   3.786   4.573   7.055
  236VAL   HG22 3821   3.801   4.458   6.922
  236VAL   HG23 3822   3.779   4.391   7.078
  236VAL      C 3823   3.419   4.544   6.819
  236VAL      O 3824   3.414   4.520   6.697
  237ALA      N 3825   3.306   4.554   6.887
  237ALA     HN 3826   3.313   4.590   6.979
  237ALA     CA 3827   3.172   4.533   6.829
  237ALA     HA 3828   3.162   4.432   6.790
  237ALA     CB 3829   3.066   4.535   6.942
  237ALA    HB1 3830   2.964   4.510   6.906
  237ALA    HB2 3831   3.051   4.636   6.984
  237ALA    HB3 3832   3.088   4.466   7.026
  237ALA      C 3833   3.145   4.625   6.712
  237ALA      O 3834   3.088   4.572   6.610
  238ILE      N 3835   3.175   4.755   6.722
  238ILE     HN 3836   3.227   4.795   6.797
  238ILE     CA 3837   3.161   4.859   6.624
  238ILE     HA 3838   3.060   4.852   6.586
  238ILE     CB 3839   3.178   4.991   6.691
  238ILE     HB 3840   3.272   5.002   6.748
  238ILE    CG2 3841   3.193   5.102   6.584
  238ILE   HG21 3842   3.137   5.091   6.489
  238ILE   HG22 3843   3.301   5.116   6.564
  238ILE   HG23 3844   3.157   5.201   6.619
  238ILE    CG1 3845   3.063   5.020   6.793
  238ILE   HG11 3846   3.054   4.937   6.867
  238ILE   HG12 3847   2.969   5.014   6.735
  238ILE     CD 3848   3.072   5.153   6.860
  238ILE    HD1 3849   2.979   5.166   6.919
  238ILE    HD2 3850   3.070   5.239   6.790
  238ILE    HD3 3851   3.149   5.162   6.939
  238ILE      C 3852   3.245   4.850   6.500
  238ILE      O 3853   3.193   4.847   6.385
  239VAL      N 3854   3.374   4.823   6.516
  239VAL     HN 3855   3.423   4.830   6.602
  239VAL     CA 3856   3.456   4.807   6.400
  239VAL     HA 3857   3.432   4.890   6.335
  239VAL     CB 3858   3.604   4.805   6.441
  239VAL     HB 3859   3.618   4.737   6.527
  239VAL    CG1 3860   3.698   4.775   6.321
  239VAL   HG11 3861   3.803   4.791   6.354
  239VAL   HG12 3862   3.689   4.834   6.227
  239VAL   HG13 3863   3.702   4.669   6.288
  239VAL    CG2 3864   3.634   4.952   6.479
  239VAL   HG21 3865   3.576   4.993   6.564
  239VAL   HG22 3866   3.612   5.018   6.392
  239VAL   HG23 3867   3.741   4.961   6.506
  239VAL      C 3868   3.431   4.685   6.320
  239VAL      O 3869   3.458   4.668   6.196
  240PHE      N 3870   3.385   4.569   6.381
  240PHE     HN 3871   3.356   4.580   6.476
  240PHE     CA 3872   3.343   4.446   6.308
  240PHE     HA 3873   3.426   4.414   6.248
  240PHE     CB 3874   3.313   4.336   6.413
  240PHE    HB1 3875   3.240   4.369   6.490
  240PHE    HB2 3876   3.409   4.311   6.465
  240PHE     CG 3877   3.258   4.211   6.341
  240PHE    CD1 3878   3.339   4.129   6.260
  240PHE    HD1 3879   3.442   4.157   6.240
  240PHE    CE1 3880   3.292   4.016   6.194
  240PHE    HE1 3881   3.364   3.956   6.140
  240PHE     CZ 3882   3.166   3.969   6.216
  240PHE     HZ 3883   3.132   3.881   6.164
  240PHE    CD2 3884   3.129   4.155   6.362
  240PHE    HD2 3885   3.063   4.204   6.431
  240PHE    CE2 3886   3.083   4.040   6.301
  240PHE    HE2 3887   2.985   3.996   6.306
  240PHE      C 3888   3.236   4.473   6.200
  240PHE      O 3889   3.239   4.435   6.086
  241VAL      N 3890   3.141   4.552   6.245
  241VAL     HN 3891   3.142   4.572   6.343
  241VAL     CA 3892   3.040   4.611   6.160
  241VAL     HA 3893   2.981   4.533   6.113
  241VAL     CB 3894   2.928   4.684   6.232
  241VAL     HB 3895   2.972   4.766   6.292
  241VAL    CG1 3896   2.830   4.749   6.132
  241VAL   HG11 3897   2.804   4.674   6.054
  241VAL   HG12 3898   2.872   4.840   6.084
  241VAL   HG13 3899   2.727   4.765   6.171
  241VAL    CG2 3900   2.841   4.582   6.315
  241VAL   HG21 3901   2.886   4.523   6.397
  241VAL   HG22 3902   2.798   4.499   6.256
  241VAL   HG23 3903   2.753   4.638   6.353
  241VAL      C 3904   3.094   4.698   6.047
  241VAL      O 3905   3.055   4.677   5.933
  242ILE      N 3906   3.186   4.791   6.082
  242ILE     HN 3907   3.219   4.803   6.176
  242ILE     CA 3908   3.249   4.887   5.988
  242ILE     HA 3909   3.176   4.937   5.927
  242ILE     CB 3910   3.328   5.000   6.059
  242ILE     HB 3911   3.409   4.947   6.112
  242ILE    CG2 3912   3.395   5.082   5.952
  242ILE   HG21 3913   3.344   5.097   5.855
  242ILE   HG22 3914   3.492   5.036   5.925
  242ILE   HG23 3915   3.404   5.186   5.992
  242ILE    CG1 3916   3.235   5.093   6.137
  242ILE   HG11 3917   3.163   5.035   6.198
  242ILE   HG12 3918   3.168   5.140   6.062
  242ILE     CD 3919   3.299   5.193   6.242
  242ILE    HD1 3920   3.226   5.245   6.308
  242ILE    HD2 3921   3.378   5.261   6.204
  242ILE    HD3 3922   3.362   5.133   6.310
  242ILE      C 3923   3.327   4.812   5.881
  242ILE      O 3924   3.335   4.852   5.763
  243CYS      N 3925   3.411   4.707   5.924
  243CYS     HN 3926   3.424   4.708   6.023
  243CYS     CA 3927   3.511   4.636   5.842
  243CYS     HA 3928   3.581   4.703   5.793
  243CYS     CB 3929   3.590   4.551   5.941
  243CYS    HB1 3930   3.519   4.487   5.998
  243CYS    HB2 3931   3.618   4.619   6.025
  243CYS     SG 3932   3.739   4.489   5.869
  243CYS    HG1 3933   3.691   4.386   5.801
  243CYS      C 3934   3.437   4.551   5.740
  243CYS      O 3935   3.482   4.536   5.628
  244PHE      N 3936   3.325   4.486   5.775
  244PHE     HN 3937   3.287   4.495   5.866
  244PHE     CA 3938   3.265   4.395   5.678
  244PHE     HA 3939   3.327   4.385   5.590
  244PHE     CB 3940   3.273   4.244   5.727
  244PHE    HB1 3941   3.251   4.177   5.641
  244PHE    HB2 3942   3.212   4.216   5.815
  244PHE     CG 3943   3.418   4.213   5.771
  244PHE    CD1 3944   3.523   4.174   5.690
  244PHE    HD1 3945   3.510   4.177   5.582
  244PHE    CE1 3946   3.646   4.133   5.743
  244PHE    HE1 3947   3.733   4.099   5.688
  244PHE     CZ 3948   3.668   4.114   5.881
  244PHE     HZ 3949   3.762   4.080   5.923
  244PHE    CD2 3950   3.441   4.190   5.909
  244PHE    HD2 3951   3.354   4.208   5.971
  244PHE    CE2 3952   3.558   4.143   5.967
  244PHE    HE2 3953   3.580   4.135   6.073
  244PHE      C 3954   3.124   4.424   5.629
  244PHE      O 3955   3.085   4.379   5.520
  245LEU      N 3956   3.047   4.513   5.695
  245LEU     HN 3957   3.087   4.565   5.770
  245LEU     CA 3958   2.920   4.558   5.650
  245LEU     HA 3959   2.870   4.463   5.641
  245LEU     CB 3960   2.840   4.640   5.749
  245LEU    HB1 3961   2.881   4.742   5.763
  245LEU    HB2 3962   2.843   4.586   5.846
  245LEU     CG 3963   2.690   4.668   5.714
  245LEU     HG 3964   2.682   4.715   5.613
  245LEU    CD1 3965   2.615   4.539   5.697
  245LEU   HD11 3966   2.505   4.558   5.692
  245LEU   HD12 3967   2.639   4.464   5.776
  245LEU   HD13 3968   2.640   4.490   5.601
  245LEU    CD2 3969   2.616   4.756   5.812
  245LEU   HD21 3970   2.666   4.853   5.832
  245LEU   HD22 3971   2.597   4.712   5.912
  245LEU   HD23 3972   2.514   4.777   5.771
  245LEU      C 3973   2.910   4.611   5.505
  245LEU      O 3974   2.816   4.578   5.428
  246PRO      N 3975   3.009   4.692   5.450
  246PRO     CD 3976   3.119   4.757   5.527
  246PRO    HD1 3977   3.205   4.689   5.544
  246PRO    HD2 3978   3.088   4.798   5.626
  246PRO     CA 3979   3.000   4.751   5.315
  246PRO     HA 3980   2.904   4.797   5.302
  246PRO     CB 3981   3.125   4.845   5.308
  246PRO    HB1 3982   3.104   4.928   5.237
  246PRO    HB2 3983   3.216   4.790   5.275
  246PRO     CG 3984   3.150   4.886   5.455
  246PRO    HG1 3985   3.250   4.933   5.462
  246PRO    HG2 3986   3.080   4.970   5.475
  246PRO      C 3987   3.015   4.649   5.208
  246PRO      O 3988   2.958   4.656   5.101
  247SER      N 3989   3.099   4.550   5.235
  247SER     HN 3990   3.171   4.569   5.301
  247SER     CA 3991   3.111   4.421   5.165
  247SER     HA 3992   3.120   4.450   5.061
  247SER     CB 3993   3.251   4.354   5.193
  247SER    HB1 3994   3.255   4.340   5.303
  247SER    HB2 3995   3.342   4.410   5.162
  247SER     OG 3996   3.265   4.229   5.125
  247SER    HG1 3997   3.343   4.194   5.168
  247SER      C 3998   2.996   4.329   5.167
  247SER      O 3999   2.933   4.289   5.065
  248VAL      N 4000   2.940   4.302   5.289
  248VAL     HN 4001   2.990   4.330   5.371
  248VAL     CA 4002   2.818   4.225   5.299
  248VAL     HA 4003   2.837   4.134   5.244
  248VAL     CB 4004   2.788   4.194   5.450
  248VAL     HB 4005   2.819   4.288   5.501
  248VAL    CG1 4006   2.642   4.152   5.475
  248VAL   HG11 4007   2.616   4.049   5.444
  248VAL   HG12 4008   2.574   4.229   5.433
  248VAL   HG13 4009   2.633   4.150   5.586
  248VAL    CG2 4010   2.887   4.082   5.485
  248VAL   HG21 4011   2.858   4.060   5.589
  248VAL   HG22 4012   2.995   4.106   5.479
  248VAL   HG23 4013   2.863   3.991   5.426
  248VAL      C 4014   2.696   4.292   5.223
  248VAL      O 4015   2.628   4.234   5.138
  249VAL      N 4016   2.681   4.426   5.245
  249VAL     HN 4017   2.738   4.472   5.313
  249VAL     CA 4018   2.571   4.504   5.180
  249VAL     HA 4019   2.477   4.455   5.199
  249VAL     CB 4020   2.542   4.646   5.241
  249VAL     HB 4021   2.642   4.684   5.272
  249VAL    CG1 4022   2.477   4.750   5.145
  249VAL   HG11 4023   2.484   4.852   5.187
  249VAL   HG12 4024   2.366   4.740   5.140
  249VAL   HG13 4025   2.530   4.742   5.048
  249VAL    CG2 4026   2.468   4.619   5.372
  249VAL   HG21 4027   2.456   4.709   5.436
  249VAL   HG22 4028   2.515   4.538   5.432
  249VAL   HG23 4029   2.370   4.569   5.354
  249VAL      C 4030   2.583   4.503   5.024
  249VAL      O 4031   2.483   4.490   4.955
  250VAL      N 4032   2.704   4.524   4.968
  250VAL     HN 4033   2.779   4.542   5.031
  250VAL     CA 4034   2.726   4.500   4.827
  250VAL     HA 4035   2.660   4.572   4.781
  250VAL     CB 4036   2.874   4.519   4.789
  250VAL     HB 4037   2.937   4.461   4.860
  250VAL    CG1 4038   2.917   4.460   4.653
  250VAL   HG11 4039   3.024   4.486   4.641
  250VAL   HG12 4040   2.855   4.491   4.566
  250VAL   HG13 4041   2.926   4.349   4.643
  250VAL    CG2 4042   2.905   4.670   4.785
  250VAL   HG21 4043   3.014   4.691   4.779
  250VAL   HG22 4044   2.885   4.719   4.883
  250VAL   HG23 4045   2.857   4.713   4.695
  250VAL      C 4046   2.685   4.357   4.778
  250VAL      O 4047   2.624   4.343   4.673
  251ARG      N 4048   2.723   4.251   4.856
  251ARG     HN 4049   2.783   4.270   4.933
  251ARG     CA 4050   2.683   4.110   4.829
  251ARG     HA 4051   2.710   4.080   4.729
  251ARG     CB 4052   2.751   4.006   4.925
  251ARG    HB1 4053   2.720   4.025   5.030
  251ARG    HB2 4054   2.857   4.041   4.920
  251ARG     CG 4055   2.743   3.856   4.882
  251ARG    HG1 4056   2.635   3.834   4.896
  251ARG    HG2 4057   2.809   3.803   4.954
  251ARG     CD 4058   2.772   3.826   4.736
  251ARG    HD1 4059   2.698   3.871   4.667
  251ARG    HD2 4060   2.775   3.715   4.727
  251ARG     NE 4061   2.906   3.876   4.706
  251ARG     HE 4062   2.943   3.953   4.759
  251ARG     CZ 4063   2.983   3.836   4.603
  251ARG    NH1 4064   2.965   3.744   4.513
  251ARG   HH11 4065   2.899   3.672   4.534
  251ARG   HH12 4066   3.030   3.726   4.439
  251ARG    NH2 4067   3.086   3.915   4.581
  251ARG   HH21 4068   3.098   3.987   4.650
  251ARG   HH22 4069   3.145   3.922   4.501
  251ARG      C 4070   2.536   4.092   4.834
  251ARG      O 4071   2.480   4.014   4.754
  252ILE      N 4072   2.467   4.158   4.933
  252ILE     HN 4073   2.501   4.213   5.009
  252ILE     CA 4074   2.321   4.158   4.930
  252ILE     HA 4075   2.290   4.055   4.933
  252ILE     CB 4076   2.254   4.225   5.046
  252ILE     HB 4077   2.289   4.330   5.048
  252ILE    CG2 4078   2.101   4.225   5.035
  252ILE   HG21 4079   2.058   4.262   4.940
  252ILE   HG22 4080   2.042   4.272   5.117
  252ILE   HG23 4081   2.065   4.120   5.030
  252ILE    CG1 4082   2.303   4.147   5.176
  252ILE   HG11 4083   2.414   4.148   5.191
  252ILE   HG12 4084   2.265   4.043   5.172
  252ILE     CD 4085   2.255   4.210   5.307
  252ILE    HD1 4086   2.294   4.169   5.403
  252ILE    HD2 4087   2.145   4.204   5.312
  252ILE    HD3 4088   2.290   4.315   5.307
  252ILE      C 4089   2.263   4.214   4.803
  252ILE      O 4090   2.181   4.156   4.735
  253ARG      N 4091   2.322   4.330   4.764
  253ARG     HN 4092   2.399   4.371   4.813
  253ARG     CA 4093   2.296   4.399   4.634
  253ARG     HA 4094   2.189   4.413   4.629
  253ARG     CB 4095   2.353   4.543   4.629
  253ARG    HB1 4096   2.461   4.525   4.649
  253ARG    HB2 4097   2.318   4.602   4.717
  253ARG     CG 4098   2.321   4.618   4.499
  253ARG    HG1 4099   2.370   4.563   4.416
  253ARG    HG2 4100   2.377   4.713   4.516
  253ARG     CD 4101   2.174   4.646   4.464
  253ARG    HD1 4102   2.112   4.693   4.543
  253ARG    HD2 4103   2.144   4.543   4.435
  253ARG     NE 4104   2.166   4.730   4.336
  253ARG     HE 4105   2.251   4.769   4.300
  253ARG     CZ 4106   2.054   4.755   4.262
  253ARG    NH1 4107   1.938   4.716   4.304
  253ARG   HH11 4108   1.938   4.691   4.401
  253ARG   HH12 4109   1.860   4.767   4.269
  253ARG    NH2 4110   2.066   4.807   4.143
  253ARG   HH21 4111   2.150   4.855   4.119
  253ARG   HH22 4112   1.982   4.804   4.089
  253ARG      C 4113   2.334   4.319   4.512
  253ARG      O 4114   2.259   4.336   4.410
  254ILE      N 4115   2.431   4.234   4.512
  254ILE     HN 4116   2.502   4.230   4.582
  254ILE     CA 4117   2.460   4.131   4.408
  254ILE     HA 4118   2.454   4.178   4.311
  254ILE     CB 4119   2.601   4.073   4.426
  254ILE     HB 4120   2.616   4.057   4.535
  254ILE    CG2 4121   2.620   3.933   4.362
  254ILE   HG21 4122   2.581   3.937   4.258
  254ILE   HG22 4123   2.546   3.874   4.420
  254ILE   HG23 4124   2.719   3.884   4.375
  254ILE    CG1 4125   2.707   4.176   4.390
  254ILE   HG11 4126   2.661   4.276   4.411
  254ILE   HG12 4127   2.713   4.185   4.280
  254ILE     CD 4128   2.846   4.155   4.449
  254ILE    HD1 4129   2.838   4.156   4.560
  254ILE    HD2 4130   2.913   4.240   4.425
  254ILE    HD3 4131   2.883   4.055   4.417
  254ILE      C 4132   2.340   4.033   4.397
  254ILE      O 4133   2.284   4.014   4.291
  255PHE      N 4134   2.289   3.982   4.512
  255PHE     HN 4135   2.317   4.009   4.604
  255PHE     CA 4136   2.178   3.885   4.508
  255PHE     HA 4137   2.204   3.801   4.446
  255PHE     CB 4138   2.160   3.821   4.650
  255PHE    HB1 4139   2.074   3.751   4.644
  255PHE    HB2 4140   2.132   3.900   4.723
  255PHE     CG 4141   2.288   3.755   4.707
  255PHE    CD1 4142   2.289   3.717   4.846
  255PHE    HD1 4143   2.205   3.742   4.910
  255PHE    CE1 4144   2.396   3.647   4.901
  255PHE    HE1 4145   2.395   3.615   5.005
  255PHE     CZ 4146   2.511   3.609   4.828
  255PHE     HZ 4147   2.595   3.549   4.861
  255PHE    CD2 4148   2.400   3.715   4.633
  255PHE    HD2 4149   2.405   3.744   4.529
  255PHE    CE2 4150   2.505   3.636   4.693
  255PHE    HE2 4151   2.587   3.613   4.626
  255PHE      C 4152   2.056   3.955   4.466
  255PHE      O 4153   1.966   3.892   4.407
  256TRP      N 4154   2.048   4.083   4.499
  256TRP     HN 4155   2.115   4.128   4.557
  256TRP     CA 4156   1.941   4.165   4.452
  256TRP     HA 4157   1.853   4.113   4.486
  256TRP     CB 4158   1.946   4.314   4.505
  256TRP    HB1 4159   1.991   4.391   4.440
  256TRP    HB2 4160   2.001   4.312   4.602
  256TRP     CG 4161   1.808   4.359   4.530
  256TRP    CD1 4162   1.717   4.408   4.440
  256TRP    HD1 4163   1.751   4.415   4.337
  256TRP    NE1 4164   1.598   4.429   4.501
  256TRP    HE1 4165   1.507   4.413   4.471
  256TRP    CE2 4166   1.608   4.381   4.629
  256TRP    CD2 4167   1.740   4.345   4.659
  256TRP    CE3 4168   1.772   4.301   4.786
  256TRP    HE3 4169   1.877   4.273   4.795
  256TRP    CZ3 4170   1.684   4.299   4.883
  256TRP    HZ3 4171   1.714   4.268   4.982
  256TRP    CZ2 4172   1.511   4.365   4.728
  256TRP    HZ2 4173   1.406   4.388   4.712
  256TRP    CH2 4174   1.552   4.339   4.860
  256TRP    HH2 4175   1.475   4.350   4.935
  256TRP      C 4176   1.940   4.176   4.297
  256TRP      O 4177   1.839   4.149   4.238
  257LEU      N 4178   2.057   4.204   4.236
  257LEU     HN 4179   2.144   4.219   4.282
  257LEU     CA 4180   2.076   4.213   4.096
  257LEU     HA 4181   1.997   4.280   4.066
  257LEU     CB 4182   2.216   4.264   4.053
  257LEU    HB1 4183   2.228   4.245   3.945
  257LEU    HB2 4184   2.287   4.198   4.107
  257LEU     CG 4185   2.241   4.409   4.089
  257LEU     HG 4186   2.201   4.431   4.190
  257LEU    CD1 4187   2.389   4.438   4.075
  257LEU   HD11 4188   2.426   4.401   3.977
  257LEU   HD12 4189   2.458   4.393   4.149
  257LEU   HD13 4190   2.410   4.547   4.067
  257LEU    CD2 4191   2.144   4.489   3.995
  257LEU   HD21 4192   2.036   4.460   3.995
  257LEU   HD22 4193   2.174   4.476   3.889
  257LEU   HD23 4194   2.164   4.596   4.019
  257LEU      C 4195   2.037   4.077   4.037
  257LEU      O 4196   1.952   4.076   3.951
  258LEU      N 4197   2.082   3.970   4.095
  258LEU     HN 4198   2.155   3.969   4.163
  258LEU     CA 4199   2.066   3.838   4.034
  258LEU     HA 4200   2.094   3.851   3.931
  258LEU     CB 4201   2.141   3.730   4.117
  258LEU    HB1 4202   2.118   3.632   4.070
  258LEU    HB2 4203   2.114   3.717   4.224
  258LEU     CG 4204   2.298   3.741   4.102
  258LEU     HG 4205   2.342   3.833   4.145
  258LEU    CD1 4206   2.352   3.631   4.197
  258LEU   HD11 4207   2.312   3.655   4.298
  258LEU   HD12 4208   2.463   3.638   4.201
  258LEU   HD13 4209   2.336   3.527   4.162
  258LEU    CD2 4210   2.352   3.713   3.957
  258LEU   HD21 4211   2.350   3.810   3.903
  258LEU   HD22 4212   2.286   3.641   3.904
  258LEU   HD23 4213   2.457   3.679   3.946
  258LEU      C 4214   1.918   3.793   4.034
  258LEU      O 4215   1.868   3.744   3.935
  259HSD      N 4216   1.847   3.820   4.144
  259HSD     HN 4217   1.899   3.858   4.220
  259HSD     CA 4218   1.701   3.806   4.152
  259HSD     HA 4219   1.677   3.702   4.135
  259HSD     CB 4220   1.656   3.835   4.296
  259HSD    HB1 4221   1.677   3.944   4.306
  259HSD    HB2 4222   1.701   3.757   4.361
  259HSD    ND1 4223   1.441   3.709   4.271
  259HSD    HD1 4224   1.482   3.630   4.225
  259HSD     CG 4225   1.504   3.818   4.322
  259HSD    CE1 4226   1.310   3.729   4.292
  259HSD    HE1 4227   1.234   3.662   4.253
  259HSD    NE2 4228   1.284   3.829   4.364
  259HSD    CD2 4229   1.409   3.889   4.388
  259HSD    HD2 4230   1.421   3.976   4.451
  259HSD      C 4231   1.626   3.893   4.054
  259HSD      O 4232   1.520   3.856   4.008
  260THR      N 4233   1.669   4.017   4.031
  260THR     HN 4234   1.755   4.052   4.068
  260THR     CA 4235   1.589   4.116   3.958
  260THR     HA 4236   1.483   4.099   3.967
  260THR     CB 4237   1.596   4.256   4.024
  260THR     HB 4238   1.529   4.321   3.965
  260THR    OG1 4239   1.726   4.298   4.042
  260THR    HG1 4240   1.764   4.258   4.120
  260THR    CG2 4241   1.531   4.254   4.159
  260THR   HG21 4242   1.496   4.357   4.184
  260THR   HG22 4243   1.590   4.209   4.242
  260THR   HG23 4244   1.435   4.198   4.162
  260THR      C 4245   1.630   4.132   3.813
  260THR      O 4246   1.548   4.182   3.737
  261SER      N 4247   1.751   4.089   3.766
  261SER     HN 4248   1.813   4.049   3.832
  261SER     CA 4249   1.800   4.127   3.637
  261SER     HA 4250   1.714   4.153   3.579
  261SER     CB 4251   1.909   4.236   3.638
  261SER    HB1 4252   2.005   4.198   3.680
  261SER    HB2 4253   1.877   4.313   3.712
  261SER     OG 4254   1.928   4.292   3.511
  261SER    HG1 4255   2.017   4.265   3.488
  261SER      C 4256   1.854   4.004   3.564
  261SER      O 4257   1.844   4.006   3.441
  262GLY      N 4258   1.885   3.891   3.626
  262GLY     HN 4259   1.864   3.863   3.719
  262GLY     CA 4260   1.965   3.786   3.570
  262GLY    HA1 4261   1.918   3.732   3.490
  262GLY    HA2 4262   1.982   3.713   3.648
  262GLY      C 4263   2.098   3.825   3.511
  262GLY      O 4264   2.148   3.938   3.517
  263THR      N 4265   2.177   3.728   3.460
  263THR     HN 4266   2.148   3.633   3.459
  263THR     CA 4267   2.309   3.750   3.403
  263THR     HA 4268   2.339   3.853   3.415
  263THR     CB 4269   2.419   3.671   3.478
  263THR     HB 4270   2.519   3.679   3.431
  263THR    OG1 4271   2.390   3.532   3.495
  263THR    HG1 4272   2.479   3.495   3.495
  263THR    CG2 4273   2.437   3.718   3.625
  263THR   HG21 4274   2.341   3.711   3.679
  263THR   HG22 4275   2.472   3.823   3.628
  263THR   HG23 4276   2.508   3.658   3.687
  263THR      C 4277   2.323   3.719   3.258
  263THR      O 4278   2.424   3.679   3.209
  264GLN      N 4279   2.215   3.736   3.181
  264GLN     HN 4280   2.135   3.772   3.229
  264GLN     CA 4281   2.218   3.746   3.031
  264GLN     HA 4282   2.280   3.664   2.999
  264GLN     CB 4283   2.077   3.753   2.959
  264GLN    HB1 4284   2.088   3.784   2.853
  264GLN    HB2 4285   2.026   3.835   3.012
  264GLN     CG 4286   2.002   3.610   2.973
  264GLN    HG1 4287   1.929   3.595   2.892
  264GLN    HG2 4288   1.945   3.607   3.068
  264GLN     CD 4289   2.101   3.489   2.979
  264GLN    OE1 4290   2.111   3.430   3.084
  264GLN    NE2 4291   2.167   3.453   2.865
  264GLN   HE21 4292   2.159   3.507   2.781
  264GLN   HE22 4293   2.210   3.364   2.858
  264GLN      C 4294   2.288   3.872   2.981
  264GLN      O 4295   2.362   3.873   2.879
  265ASN      N 4296   2.284   3.969   3.070
  265ASN     HN 4297   2.230   3.950   3.152
  265ASN     CA 4298   2.359   4.092   3.055
  265ASN     HA 4299   2.419   4.080   2.965
  265ASN     CB 4300   2.259   4.213   3.025
  265ASN    HB1 4301   2.201   4.233   3.117
  265ASN    HB2 4302   2.190   4.164   2.952
  265ASN     CG 4303   2.331   4.341   2.980
  265ASN    OD1 4304   2.349   4.436   3.059
  265ASN    ND2 4305   2.376   4.349   2.853
  265ASN   HD21 4306   2.409   4.439   2.825
  265ASN   HD22 4307   2.347   4.273   2.794
  265ASN      C 4308   2.452   4.124   3.176
  265ASN      O 4309   2.408   4.120   3.292
  266CYS      N 4310   2.586   4.137   3.146
  266CYS     HN 4311   2.629   4.128   3.056
  266CYS     CA 4312   2.682   4.174   3.252
  266CYS     HA 4313   2.644   4.148   3.349
  266CYS     CB 4314   2.816   4.092   3.246
  266CYS    HB1 4315   2.889   4.128   3.322
  266CYS    HB2 4316   2.859   4.100   3.144
  266CYS     SG 4317   2.782   3.920   3.292
  266CYS      C 4318   2.718   4.318   3.259
  266CYS      O 4319   2.813   4.358   3.329
  267GLU      N 4320   2.645   4.415   3.193
  267GLU     HN 4321   2.564   4.394   3.139
  267GLU     CA 4322   2.674   4.559   3.206
  267GLU     HA 4323   2.781   4.570   3.197
  267GLU     CB 4324   2.608   4.637   3.090
  267GLU    HB1 4325   2.634   4.745   3.102
  267GLU    HB2 4326   2.499   4.622   3.103
  267GLU     CG 4327   2.647   4.596   2.942
  267GLU    HG1 4328   2.624   4.489   2.925
  267GLU    HG2 4329   2.753   4.622   2.918
  267GLU     CD 4330   2.558   4.683   2.848
  267GLU    OE1 4331   2.558   4.807   2.855
  267GLU    OE2 4332   2.494   4.616   2.762
  267GLU      C 4333   2.645   4.625   3.342
  267GLU      O 4334   2.714   4.714   3.392
  268VAL      N 4335   2.537   4.579   3.405
  268VAL     HN 4336   2.484   4.502   3.371
  268VAL     CA 4337   2.474   4.638   3.522
  268VAL     HA 4338   2.492   4.744   3.510
  268VAL     CB 4339   2.336   4.608   3.548
  268VAL     HB 4340   2.299   4.678   3.627
  268VAL    CG1 4341   2.255   4.635   3.419
  268VAL   HG11 4342   2.147   4.652   3.435
  268VAL   HG12 4343   2.259   4.558   3.339
  268VAL   HG13 4344   2.298   4.722   3.365
  268VAL    CG2 4345   2.305   4.463   3.583
  268VAL   HG21 4346   2.344   4.401   3.499
  268VAL   HG22 4347   2.199   4.432   3.576
  268VAL   HG23 4348   2.354   4.426   3.676
  268VAL      C 4349   2.562   4.595   3.647
  268VAL      O 4350   2.566   4.655   3.753
  269TYR      N 4351   2.643   4.487   3.625
  269TYR     HN 4352   2.647   4.453   3.532
  269TYR     CA 4353   2.718   4.427   3.729
  269TYR     HA 4354   2.670   4.441   3.825
  269TYR     CB 4355   2.728   4.277   3.706
  269TYR    HB1 4356   2.793   4.238   3.787
  269TYR    HB2 4357   2.765   4.242   3.607
  269TYR     CG 4358   2.599   4.211   3.727
  269TYR    CD1 4359   2.542   4.178   3.851
  269TYR    HD1 4360   2.589   4.206   3.944
  269TYR    CE1 4361   2.427   4.102   3.866
  269TYR    HE1 4362   2.391   4.068   3.961
  269TYR     CZ 4363   2.353   4.065   3.755
  269TYR     OH 4364   2.233   4.004   3.770
  269TYR     HH 4365   2.190   4.011   3.684
  269TYR    CD2 4366   2.522   4.180   3.618
  269TYR    HD2 4367   2.556   4.205   3.518
  269TYR    CE2 4368   2.404   4.099   3.626
  269TYR    HE2 4369   2.348   4.072   3.538
  269TYR      C 4370   2.859   4.491   3.740
  269TYR      O 4371   2.929   4.455   3.839
  270ARG      N 4372   2.897   4.587   3.661
  270ARG     HN 4373   2.832   4.625   3.596
  270ARG     CA 4374   3.022   4.647   3.669
  270ARG     HA 4375   3.104   4.577   3.679
  270ARG     CB 4376   3.048   4.729   3.542
  270ARG    HB1 4377   3.137   4.795   3.549
  270ARG    HB2 4378   2.964   4.794   3.508
  270ARG     CG 4379   3.080   4.625   3.432
  270ARG    HG1 4380   2.991   4.563   3.407
  270ARG    HG2 4381   3.152   4.549   3.469
  270ARG     CD 4382   3.144   4.682   3.317
  270ARG    HD1 4383   3.174   4.602   3.246
  270ARG    HD2 4384   3.231   4.737   3.357
  270ARG     NE 4385   3.050   4.782   3.248
  270ARG     HE 4386   3.024   4.862   3.303
  270ARG     CZ 4387   3.000   4.776   3.125
  270ARG    NH1 4388   3.038   4.680   3.038
  270ARG   HH11 4389   3.112   4.616   3.056
  270ARG   HH12 4390   3.006   4.683   2.943
  270ARG    NH2 4391   2.924   4.870   3.083
  270ARG   HH21 4392   2.900   4.874   2.986
  270ARG   HH22 4393   2.873   4.915   3.156
  270ARG      C 4394   3.047   4.743   3.781
  270ARG      O 4395   3.157   4.751   3.833
  271SER      N 4396   2.939   4.811   3.829
  271SER     HN 4397   2.859   4.793   3.772
  271SER     CA 4398   2.944   4.911   3.941
  271SER     HA 4399   3.035   4.969   3.932
  271SER     CB 4400   2.820   5.012   3.924
  271SER    HB1 4401   2.829   5.097   3.994
  271SER    HB2 4402   2.729   4.950   3.940
  271SER     OG 4403   2.817   5.064   3.794
  271SER    HG1 4404   2.803   4.994   3.730
  271SER      C 4405   2.958   4.848   4.078
  271SER      O 4406   3.031   4.895   4.162
  272VAL      N 4407   2.891   4.727   4.098
  272VAL     HN 4408   2.833   4.699   4.022
  272VAL     CA 4409   2.904   4.637   4.216
  272VAL     HA 4410   2.885   4.698   4.303
  272VAL     CB 4411   2.796   4.535   4.230
  272VAL     HB 4412   2.826   4.463   4.309
  272VAL    CG1 4413   2.662   4.600   4.281
  272VAL   HG11 4414   2.608   4.655   4.200
  272VAL   HG12 4415   2.668   4.657   4.376
  272VAL   HG13 4416   2.596   4.515   4.306
  272VAL    CG2 4417   2.761   4.460   4.102
  272VAL   HG21 4418   2.732   4.528   4.020
  272VAL   HG22 4419   2.681   4.383   4.108
  272VAL   HG23 4420   2.851   4.401   4.074
  272VAL      C 4421   3.048   4.583   4.214
  272VAL      O 4422   3.111   4.573   4.321
  273ASP      N 4423   3.112   4.543   4.098
  273ASP     HN 4424   3.070   4.543   4.008
  273ASP     CA 4425   3.248   4.490   4.090
  273ASP     HA 4426   3.265   4.425   4.175
  273ASP     CB 4427   3.268   4.429   3.944
  273ASP    HB1 4428   3.358   4.462   3.888
  273ASP    HB2 4429   3.178   4.449   3.881
  273ASP     CG 4430   3.273   4.279   3.958
  273ASP    OD1 4431   3.325   4.231   4.056
  273ASP    OD2 4432   3.252   4.206   3.857
  273ASP      C 4433   3.356   4.600   4.124
  273ASP      O 4434   3.449   4.580   4.202
  274LEU      N 4435   3.344   4.723   4.066
  274LEU     HN 4436   3.273   4.742   3.999
  274LEU     CA 4437   3.415   4.835   4.123
  274LEU     HA 4438   3.522   4.822   4.118
  274LEU     CB 4439   3.389   4.968   4.039
  274LEU    HB1 4440   3.444   5.056   4.079
  274LEU    HB2 4441   3.280   4.989   4.044
  274LEU     CG 4442   3.415   4.966   3.890
  274LEU     HG 4443   3.375   4.876   3.839
  274LEU    CD1 4444   3.346   5.087   3.836
  274LEU   HD11 4445   3.364   5.184   3.887
  274LEU   HD12 4446   3.235   5.076   3.836
  274LEU   HD13 4447   3.375   5.107   3.730
  274LEU    CD2 4448   3.565   4.970   3.860
  274LEU   HD21 4449   3.619   5.062   3.890
  274LEU   HD22 4450   3.582   4.959   3.751
  274LEU   HD23 4451   3.614   4.881   3.905
  274LEU      C 4452   3.389   4.869   4.278
  274LEU      O 4453   3.486   4.886   4.352
  275ALA      N 4454   3.261   4.852   4.324
  275ALA     HN 4455   3.183   4.830   4.266
  275ALA     CA 4456   3.231   4.871   4.464
  275ALA     HA 4457   3.276   4.963   4.498
  275ALA     CB 4458   3.083   4.879   4.492
  275ALA    HB1 4459   3.036   4.785   4.455
  275ALA    HB2 4460   3.039   4.959   4.428
  275ALA    HB3 4461   3.055   4.884   4.599
  275ALA      C 4462   3.285   4.760   4.550
  275ALA      O 4463   3.329   4.786   4.660
  276PHE      N 4464   3.299   4.639   4.506
  276PHE     HN 4465   3.254   4.608   4.423
  276PHE     CA 4466   3.387   4.539   4.571
  276PHE     HA 4467   3.349   4.511   4.668
  276PHE     CB 4468   3.379   4.402   4.488
  276PHE    HB1 4469   3.348   4.428   4.384
  276PHE    HB2 4470   3.292   4.343   4.523
  276PHE     CG 4471   3.505   4.326   4.494
  276PHE    CD1 4472   3.536   4.271   4.625
  276PHE    HD1 4473   3.469   4.287   4.708
  276PHE    CE1 4474   3.652   4.194   4.642
  276PHE    HE1 4475   3.672   4.153   4.740
  276PHE     CZ 4476   3.737   4.163   4.532
  276PHE     HZ 4477   3.827   4.107   4.550
  276PHE    CD2 4478   3.576   4.281   4.387
  276PHE    HD2 4479   3.562   4.328   4.291
  276PHE    CE2 4480   3.690   4.204   4.401
  276PHE    HE2 4481   3.747   4.160   4.320
  276PHE      C 4482   3.530   4.586   4.599
  276PHE      O 4483   3.578   4.572   4.711
  277PHE      N 4484   3.609   4.635   4.506
  277PHE     HN 4485   3.571   4.625   4.414
  277PHE     CA 4486   3.747   4.688   4.529
  277PHE     HA 4487   3.801   4.607   4.575
  277PHE     CB 4488   3.810   4.735   4.394
  277PHE    HB1 4489   3.900   4.798   4.411
  277PHE    HB2 4490   3.731   4.796   4.347
  277PHE     CG 4491   3.853   4.634   4.297
  277PHE    CD1 4492   3.970   4.578   4.320
  277PHE    HD1 4493   4.027   4.625   4.399
  277PHE    CE1 4494   4.031   4.496   4.224
  277PHE    HE1 4495   4.129   4.460   4.250
  277PHE     CZ 4496   3.961   4.461   4.104
  277PHE     HZ 4497   4.004   4.391   4.034
  277PHE    CD2 4498   3.779   4.600   4.184
  277PHE    HD2 4499   3.681   4.644   4.180
  277PHE    CE2 4500   3.828   4.506   4.093
  277PHE    HE2 4501   3.773   4.484   4.002
  277PHE      C 4502   3.748   4.806   4.627
  277PHE      O 4503   3.834   4.815   4.711
  278ILE      N 4504   3.652   4.905   4.612
  278ILE     HN 4505   3.592   4.906   4.533
  278ILE     CA 4506   3.644   5.004   4.715
  278ILE     HA 4507   3.739   5.055   4.726
  278ILE     CB 4508   3.547   5.107   4.668
  278ILE     HB 4509   3.445   5.064   4.670
  278ILE    CG2 4510   3.560   5.222   4.767
  278ILE   HG21 4511   3.514   5.193   4.864
  278ILE   HG22 4512   3.483   5.297   4.743
  278ILE   HG23 4513   3.666   5.254   4.781
  278ILE    CG1 4514   3.574   5.160   4.522
  278ILE   HG11 4515   3.485   5.223   4.500
  278ILE   HG12 4516   3.567   5.073   4.452
  278ILE     CD 4517   3.705   5.236   4.498
  278ILE    HD1 4518   3.714   5.263   4.390
  278ILE    HD2 4519   3.788   5.169   4.527
  278ILE    HD3 4520   3.706   5.331   4.557
  278ILE      C 4521   3.611   4.956   4.852
  278ILE      O 4522   3.679   4.988   4.951
  279THR      N 4523   3.510   4.862   4.866
  279THR     HN 4524   3.456   4.834   4.788
  279THR     CA 4525   3.474   4.792   4.991
  279THR     HA 4526   3.463   4.871   5.064
  279THR     CB 4527   3.340   4.728   4.983
  279THR     HB 4528   3.321   4.677   5.080
  279THR    OG1 4529   3.327   4.626   4.883
  279THR    HG1 4530   3.331   4.674   4.800
  279THR    CG2 4531   3.229   4.828   4.958
  279THR   HG21 4532   3.128   4.787   4.980
  279THR   HG22 4533   3.223   4.870   4.856
  279THR   HG23 4534   3.239   4.913   5.028
  279THR      C 4535   3.588   4.704   5.047
  279THR      O 4536   3.615   4.704   5.167
  280LEU      N 4537   3.666   4.628   4.964
  280LEU     HN 4538   3.636   4.629   4.869
  280LEU     CA 4539   3.783   4.561   5.005
  280LEU     HA 4540   3.757   4.495   5.086
  280LEU     CB 4541   3.819   4.460   4.889
  280LEU    HB1 4542   3.830   4.512   4.792
  280LEU    HB2 4543   3.724   4.403   4.882
  280LEU     CG 4544   3.926   4.360   4.916
  280LEU     HG 4545   4.016   4.418   4.946
  280LEU    CD1 4546   3.885   4.270   5.031
  280LEU   HD11 4547   3.799   4.209   4.997
  280LEU   HD12 4548   3.850   4.318   5.125
  280LEU   HD13 4549   3.972   4.209   5.064
  280LEU    CD2 4550   3.963   4.275   4.793
  280LEU   HD21 4551   3.960   4.328   4.696
  280LEU   HD22 4552   3.902   4.182   4.787
  280LEU   HD23 4553   4.059   4.222   4.813
  280LEU      C 4554   3.903   4.644   5.048
  280LEU      O 4555   3.962   4.620   5.151
  281SER      N 4556   3.933   4.746   4.969
  281SER     HN 4557   3.897   4.764   4.878
  281SER     CA 4558   4.039   4.840   5.016
  281SER     HA 4559   4.134   4.790   5.021
  281SER     CB 4560   4.053   4.964   4.915
  281SER    HB1 4561   4.128   5.041   4.944
  281SER    HB2 4562   3.950   5.005   4.918
  281SER     OG 4563   4.071   4.927   4.783
  281SER    HG1 4564   3.991   4.887   4.747
  281SER      C 4565   4.016   4.908   5.153
  281SER      O 4566   4.103   4.915   5.240
  282PHE      N 4567   3.888   4.939   5.182
  282PHE     HN 4568   3.823   4.946   5.107
  282PHE     CA 4569   3.823   4.968   5.310
  282PHE     HA 4570   3.885   5.052   5.337
  282PHE     CB 4571   3.693   5.044   5.295
  282PHE    HB1 4572   3.614   4.986   5.244
  282PHE    HB2 4573   3.718   5.124   5.221
  282PHE     CG 4574   3.641   5.098   5.423
  282PHE    CD1 4575   3.513   5.054   5.476
  282PHE    HD1 4576   3.461   4.967   5.441
  282PHE    CE1 4577   3.453   5.122   5.582
  282PHE    HE1 4578   3.368   5.083   5.636
  282PHE     CZ 4579   3.522   5.227   5.650
  282PHE     HZ 4580   3.468   5.278   5.728
  282PHE    CD2 4581   3.709   5.201   5.494
  282PHE    HD2 4582   3.799   5.241   5.448
  282PHE    CE2 4583   3.652   5.260   5.607
  282PHE    HE2 4584   3.696   5.332   5.674
  282PHE      C 4585   3.834   4.860   5.418
  282PHE      O 4586   3.879   4.899   5.526
  283THR      N 4587   3.809   4.726   5.386
  283THR     HN 4588   3.790   4.711   5.289
  283THR     CA 4589   3.816   4.611   5.476
  283THR     HA 4590   3.748   4.620   5.559
  283THR     CB 4591   3.773   4.481   5.406
  283THR     HB 4592   3.826   4.460   5.311
  283THR    OG1 4593   3.631   4.474   5.385
  283THR    HG1 4594   3.597   4.497   5.471
  283THR    CG2 4595   3.804   4.358   5.495
  283THR   HG21 4596   3.914   4.347   5.505
  283THR   HG22 4597   3.751   4.270   5.452
  283THR   HG23 4598   3.764   4.365   5.598
  283THR      C 4599   3.965   4.605   5.518
  283THR      O 4600   3.995   4.595   5.637
  284TYR      N 4601   4.060   4.621   5.423
  284TYR     HN 4602   4.034   4.640   5.329
  284TYR     CA 4603   4.202   4.610   5.458
  284TYR     HA 4604   4.219   4.520   5.516
  284TYR     CB 4605   4.290   4.607   5.328
  284TYR    HB1 4606   4.399   4.614   5.348
  284TYR    HB2 4607   4.260   4.695   5.267
  284TYR     CG 4608   4.271   4.477   5.245
  284TYR    CD1 4609   4.301   4.468   5.106
  284TYR    HD1 4610   4.337   4.556   5.053
  284TYR    CE1 4611   4.291   4.351   5.030
  284TYR    HE1 4612   4.313   4.346   4.924
  284TYR     CZ 4613   4.249   4.238   5.100
  284TYR     OH 4614   4.239   4.118   5.032
  284TYR     HH 4615   4.194   4.051   5.084
  284TYR    CD2 4616   4.224   4.360   5.310
  284TYR    HD2 4617   4.204   4.344   5.415
  284TYR    CE2 4618   4.221   4.239   5.237
  284TYR    HE2 4619   4.192   4.147   5.286
  284TYR      C 4620   4.246   4.717   5.557
  284TYR      O 4621   4.316   4.694   5.657
  285MET      N 4622   4.193   4.839   5.524
  285MET     HN 4623   4.148   4.848   5.436
  285MET     CA 4624   4.215   4.962   5.595
  285MET     HA 4625   4.323   4.974   5.601
  285MET     CB 4626   4.173   5.085   5.524
  285MET    HB1 4627   4.096   5.062   5.447
  285MET    HB2 4628   4.265   5.106   5.465
  285MET     CG 4629   4.131   5.214   5.600
  285MET    HG1 4630   4.222   5.248   5.654
  285MET    HG2 4631   4.048   5.186   5.667
  285MET     SD 4632   4.074   5.334   5.475
  285MET     CE 4633   4.236   5.373   5.400
  285MET    HE1 4634   4.250   5.475   5.357
  285MET    HE2 4635   4.270   5.296   5.329
  285MET    HE3 4636   4.316   5.369   5.477
  285MET      C 4637   4.182   4.946   5.742
  285MET      O 4638   4.254   4.991   5.827
  286ASN      N 4639   4.074   4.864   5.777
  286ASN     HN 4640   4.016   4.817   5.711
  286ASN     CA 4641   4.022   4.836   5.906
  286ASN     HA 4642   4.047   4.910   5.981
  286ASN     CB 4643   3.871   4.808   5.887
  286ASN    HB1 4644   3.854   4.752   5.981
  286ASN    HB2 4645   3.852   4.742   5.800
  286ASN     CG 4646   3.784   4.927   5.894
  286ASN    OD1 4647   3.762   4.998   5.995
  286ASN    ND2 4648   3.711   4.949   5.777
  286ASN   HD21 4649   3.748   4.915   5.691
  286ASN   HD22 4650   3.645   5.023   5.769
  286ASN      C 4651   4.096   4.714   5.966
  286ASN      O 4652   4.062   4.664   6.072
  287SER      N 4653   4.205   4.663   5.908
  287SER     HN 4654   4.238   4.688   5.817
  287SER     CA 4655   4.276   4.542   5.957
  287SER     HA 4656   4.219   4.505   6.041
  287SER     CB 4657   4.250   4.434   5.854
  287SER    HB1 4658   4.314   4.452   5.765
  287SER    HB2 4659   4.146   4.432   5.816
  287SER     OG 4660   4.285   4.308   5.910
  287SER    HG1 4661   4.255   4.304   6.001
  287SER      C 4662   4.422   4.574   5.998
  287SER      O 4663   4.502   4.487   6.038
  288MET      N 4664   4.457   4.704   5.988
  288MET     HN 4665   4.385   4.765   5.955
  288MET     CA 4666   4.584   4.768   6.004
  288MET     HA 4667   4.651   4.701   5.952
  288MET     CB 4668   4.593   4.908   5.932
  288MET    HB1 4669   4.696   4.949   5.938
  288MET    HB2 4670   4.547   4.988   5.994
  288MET     CG 4671   4.565   4.908   5.780
  288MET    HG1 4672   4.556   5.011   5.737
  288MET    HG2 4673   4.460   4.871   5.772
  288MET     SD 4674   4.672   4.805   5.677
  288MET     CE 4675   4.591   4.856   5.523
  288MET    HE1 4676   4.592   4.965   5.500
  288MET    HE2 4677   4.482   4.835   5.532
  288MET    HE3 4678   4.635   4.813   5.430
  288MET      C 4679   4.616   4.780   6.148
  288MET      O 4680   4.726   4.758   6.197
  289LEU      N 4681   4.510   4.794   6.228
  289LEU     HN 4682   4.424   4.823   6.185
  289LEU     CA 4683   4.526   4.815   6.376
  289LEU     HA 4684   4.633   4.814   6.392
  289LEU     CB 4685   4.457   4.950   6.416
  289LEU    HB1 4686   4.469   4.962   6.526
  289LEU    HB2 4687   4.349   4.947   6.391
  289LEU     CG 4688   4.511   5.081   6.354
  289LEU     HG 4689   4.485   5.080   6.246
  289LEU    CD1 4690   4.445   5.202   6.418
  289LEU   HD11 4691   4.459   5.200   6.528
  289LEU   HD12 4692   4.339   5.187   6.390
  289LEU   HD13 4693   4.476   5.300   6.377
  289LEU    CD2 4694   4.661   5.092   6.371
  289LEU   HD21 4695   4.686   5.121   6.475
  289LEU   HD22 4696   4.708   5.160   6.297
  289LEU   HD23 4697   4.715   4.995   6.363
  289LEU      C 4698   4.468   4.700   6.458
  289LEU      O 4699   4.459   4.697   6.580
  290ASP      N 4700   4.430   4.592   6.383
  290ASP     HN 4701   4.423   4.593   6.283
  290ASP     CA 4702   4.378   4.472   6.444
  290ASP     HA 4703   4.284   4.508   6.482
  290ASP     CB 4704   4.371   4.357   6.337
  290ASP    HB1 4705   4.390   4.249   6.354
  290ASP    HB2 4706   4.452   4.379   6.264
  290ASP     CG 4707   4.241   4.361   6.254
  290ASP    OD1 4708   4.232   4.280   6.163
  290ASP    OD2 4709   4.148   4.438   6.295
  290ASP      C 4710   4.466   4.415   6.561
  290ASP      O 4711   4.412   4.373   6.666
  291PRO      N 4712   4.603   4.402   6.552
  291PRO     CD 4713   4.688   4.423   6.441
  291PRO    HD1 4714   4.667   4.515   6.382
  291PRO    HD2 4715   4.670   4.333   6.379
  291PRO     CA 4716   4.679   4.348   6.666
  291PRO     HA 4717   4.635   4.256   6.701
  291PRO     CB 4718   4.820   4.330   6.611
  291PRO    HB1 4719   4.821   4.234   6.554
  291PRO    HB2 4720   4.903   4.343   6.684
  291PRO     CG 4721   4.831   4.432   6.503
  291PRO    HG1 4722   4.846   4.531   6.551
  291PRO    HG2 4723   4.913   4.420   6.429
  291PRO      C 4724   4.685   4.447   6.786
  291PRO      O 4725   4.718   4.400   6.892
  292VAL      N 4726   4.658   4.578   6.762
  292VAL     HN 4727   4.641   4.620   6.673
  292VAL     CA 4728   4.654   4.679   6.870
  292VAL     HA 4729   4.719   4.651   6.952
  292VAL     CB 4730   4.705   4.819   6.827
  292VAL     HB 4731   4.643   4.860   6.745
  292VAL    CG1 4732   4.704   4.922   6.946
  292VAL   HG11 4733   4.732   5.023   6.908
  292VAL   HG12 4734   4.777   4.880   7.018
  292VAL   HG13 4735   4.607   4.924   6.999
  292VAL    CG2 4736   4.849   4.807   6.786
  292VAL   HG21 4737   4.844   4.741   6.696
  292VAL   HG22 4738   4.911   4.751   6.859
  292VAL   HG23 4739   4.901   4.903   6.772
  292VAL      C 4740   4.522   4.680   6.939
  292VAL      O 4741   4.514   4.694   7.060
  293VAL      N 4742   4.398   4.673   6.875
  293VAL     HN 4743   4.401   4.677   6.775
  293VAL     CA 4744   4.270   4.654   6.941
  293VAL     HA 4745   4.263   4.725   7.022
  293VAL     CB 4746   4.158   4.692   6.846
  293VAL     HB 4747   4.174   4.648   6.745
  293VAL    CG1 4748   4.024   4.653   6.900
  293VAL   HG11 4749   3.940   4.702   6.846
  293VAL   HG12 4750   4.016   4.679   7.008
  293VAL   HG13 4751   4.003   4.545   6.889
  293VAL    CG2 4752   4.144   4.849   6.830
  293VAL   HG21 4753   4.238   4.891   6.789
  293VAL   HG22 4754   4.121   4.890   6.931
  293VAL   HG23 4755   4.052   4.876   6.773
  293VAL      C 4756   4.246   4.513   7.000
  293VAL      O 4757   4.202   4.494   7.114
  294TYR      N 4758   4.288   4.401   6.933
  294TYR     HN 4759   4.325   4.412   6.841
  294TYR     CA 4760   4.306   4.266   6.995
  294TYR     HA 4761   4.221   4.265   7.062
  294TYR     CB 4762   4.305   4.156   6.884
  294TYR    HB1 4763   4.298   4.049   6.914
  294TYR    HB2 4764   4.397   4.175   6.825
  294TYR     CG 4765   4.188   4.174   6.789
  294TYR    CD1 4766   4.212   4.149   6.653
  294TYR    HD1 4767   4.306   4.104   6.627
  294TYR    CE1 4768   4.115   4.161   6.560
  294TYR    HE1 4769   4.128   4.142   6.454
  294TYR     CZ 4770   3.983   4.206   6.607
  294TYR     OH 4771   3.893   4.231   6.504
  294TYR     HH 4772   3.829   4.297   6.530
  294TYR    CD2 4773   4.061   4.217   6.833
  294TYR    HD2 4774   4.044   4.235   6.939
  294TYR    CE2 4775   3.954   4.222   6.742
  294TYR    HE2 4776   3.854   4.258   6.762
  294TYR      C 4777   4.430   4.260   7.094
  294TYR      O 4778   4.405   4.279   7.212
  295TYR      N 4779   4.553   4.233   7.060
  295TYR     HN 4780   4.580   4.213   6.966
  295TYR     CA 4781   4.646   4.190   7.168
  295TYR     HA 4782   4.591   4.125   7.234
  295TYR     CB 4783   4.768   4.101   7.103
  295TYR    HB1 4784   4.797   4.033   7.186
  295TYR    HB2 4785   4.852   4.164   7.067
  295TYR     CG 4786   4.706   4.017   6.997
  295TYR    CD1 4787   4.604   3.924   7.018
  295TYR    HD1 4788   4.584   3.902   7.122
  295TYR    CE1 4789   4.540   3.863   6.912
  295TYR    HE1 4790   4.459   3.794   6.932
  295TYR     CZ 4791   4.580   3.900   6.781
  295TYR     OH 4792   4.514   3.854   6.674
  295TYR     HH 4793   4.551   3.894   6.595
  295TYR    CD2 4794   4.752   4.040   6.869
  295TYR    HD2 4795   4.825   4.117   6.849
  295TYR    CE2 4796   4.683   3.989   6.757
  295TYR    HE2 4797   4.728   4.014   6.662
  295TYR      C 4798   4.704   4.310   7.248
  295TYR      O 4799   4.727   4.303   7.372
  296PHE      N 4800   4.738   4.425   7.178
  296PHE     HN 4801   4.735   4.435   7.079
  296PHE     CA 4802   4.812   4.526   7.251
  296PHE     HA 4803   4.859   4.492   7.342
  296PHE     CB 4804   4.921   4.591   7.157
  296PHE    HB1 4805   4.983   4.668   7.207
  296PHE    HB2 4806   4.866   4.632   7.070
  296PHE     CG 4807   5.025   4.491   7.114
  296PHE    CD1 4808   5.033   4.442   6.981
  296PHE    HD1 4809   4.960   4.475   6.909
  296PHE    CE1 4810   5.128   4.349   6.941
  296PHE    HE1 4811   5.125   4.308   6.842
  296PHE     CZ 4812   5.224   4.301   7.026
  296PHE     HZ 4813   5.291   4.220   7.003
  296PHE    CD2 4814   5.129   4.453   7.199
  296PHE    HD2 4815   5.129   4.497   7.298
  296PHE    CE2 4816   5.232   4.363   7.157
  296PHE    HE2 4817   5.310   4.324   7.222
  296PHE      C 4818   4.732   4.622   7.322
  296PHE      O 4819   4.779   4.709   7.386
  297SER      N 4820   4.597   4.604   7.319
  297SER     HN 4821   4.559   4.529   7.266
  297SER     CA 4822   4.521   4.695   7.412
  297SER     HA 4823   4.561   4.795   7.417
  297SER     CB 4824   4.372   4.692   7.374
  297SER    HB1 4825   4.353   4.747   7.280
  297SER    HB2 4826   4.326   4.754   7.453
  297SER     OG 4827   4.324   4.560   7.366
  297SER    HG1 4828   4.291   4.545   7.277
  297SER      C 4829   4.533   4.647   7.553
  297SER      O 4830   4.527   4.718   7.655
  298SER      N 4831   4.554   4.519   7.577
  298SER     HN 4832   4.576   4.458   7.501
  298SER     CA 4833   4.568   4.453   7.709
  298SER     HA 4834   4.476   4.469   7.764
  298SER     CB 4835   4.582   4.303   7.700
  298SER    HB1 4836   4.680   4.286   7.651
  298SER    HB2 4837   4.494   4.278   7.637
  298SER     OG 4838   4.586   4.224   7.820
  298SER    HG1 4839   4.494   4.205   7.839
  298SER      C 4840   4.675   4.501   7.809
  298SER      O 4841   4.800   4.491   7.787
  299PRO      N 4842   4.633   4.548   7.923
  299PRO     CD 4843   4.506   4.606   7.960
  299PRO    HD1 4844   4.444   4.519   7.991
  299PRO    HD2 4845   4.454   4.653   7.873
  299PRO     CA 4846   4.733   4.586   8.029
  299PRO     HA 4847   4.806   4.659   7.997
  299PRO     CB 4848   4.651   4.636   8.147
  299PRO    HB1 4849   4.708   4.710   8.206
  299PRO    HB2 4850   4.614   4.553   8.211
  299PRO     CG 4851   4.531   4.698   8.074
  299PRO    HG1 4852   4.448   4.716   8.146
  299PRO    HG2 4853   4.550   4.801   8.039
  299PRO      C 4854   4.817   4.475   8.079
  299PRO      O 4855   4.935   4.496   8.101
  300SER      N 4856   4.765   4.348   8.090
  300SER     HN 4857   4.671   4.324   8.064
  300SER     CA 4858   4.845   4.232   8.130
  300SER     HA 4859   4.913   4.273   8.203
  300SER     CB 4860   4.761   4.126   8.201
  300SER    HB1 4861   4.727   4.163   8.301
  300SER    HB2 4862   4.826   4.038   8.222
  300SER     OG 4863   4.645   4.088   8.127
  300SER    HG1 4864   4.604   4.015   8.172
  300SER      C 4865   4.938   4.176   8.021
  300SER      O 4866   5.031   4.097   8.059
  301PHE      N 4867   4.907   4.192   7.894
  301PHE     HN 4868   4.820   4.234   7.872
  301PHE     CA 4869   4.989   4.126   7.793
  301PHE     HA 4870   5.031   4.031   7.825
  301PHE     CB 4871   4.914   4.103   7.662
  301PHE    HB1 4872   4.885   4.205   7.630
  301PHE    HB2 4873   4.830   4.033   7.682
  301PHE     CG 4874   4.990   4.035   7.548
  301PHE    CD1 4875   4.993   3.897   7.539
  301PHE    HD1 4876   4.971   3.820   7.611
  301PHE    CE1 4877   5.035   3.832   7.418
  301PHE    HE1 4878   5.061   3.728   7.409
  301PHE     CZ 4879   5.073   3.914   7.309
  301PHE     HZ 4880   5.102   3.855   7.224
  301PHE    CD2 4881   5.023   4.110   7.437
  301PHE    HD2 4882   4.999   4.216   7.433
  301PHE    CE2 4883   5.062   4.053   7.313
  301PHE    HE2 4884   5.083   4.122   7.232
  301PHE      C 4885   5.114   4.215   7.759
  301PHE      O 4886   5.209   4.169   7.698
  302ASN      N 4887   5.114   4.342   7.796
  302ASN     HN 4888   5.048   4.396   7.848
  302ASN     CA 4889   5.227   4.436   7.763
  302ASN     HA 4890   5.283   4.401   7.678
  302ASN     CB 4891   5.175   4.582   7.728
  302ASN    HB1 4892   5.257   4.657   7.737
  302ASN    HB2 4893   5.111   4.612   7.814
  302ASN     CG 4894   5.108   4.605   7.593
  302ASN    OD1 4895   5.166   4.629   7.493
  302ASN    ND2 4896   4.971   4.612   7.595
  302ASN   HD21 4897   4.921   4.566   7.669
  302ASN   HD22 4898   4.925   4.623   7.507
  302ASN      C 4899   5.327   4.429   7.885
  302ASN    OT1 4900   5.445   4.406   7.862
  302ASN    OT2 4901   5.288   4.434   8.006
  303P9N    O01 4902   2.207   3.396   4.374
  303P9N    O02 4903   2.370   3.126   4.685
  303P9N    N03 4904   2.080   3.380   4.926
  303P9N    N04 4905   2.383   3.329   4.596
  303P9N    N05 4906   1.957   3.413   4.968
  303P9N    N06 4907   2.280   3.304   5.032
  303P9N    C07 4908   2.073   3.377   5.159
  303P9N    C08 4909   2.163   3.333   5.737
  303P9N    C09 4910   2.158   3.354   5.043
  303P9N    C10 4911   2.096   3.379   5.303
  303P9N    C11 4912   2.136   3.343   5.584
  303P9N    C12 4913   2.143   3.362   4.805
  303P9N    C13 4914   2.421   3.293   4.469
  303P9N    C14 4915   2.257   3.288   4.803
  303P9N    C15 4916   1.989   3.401   5.390
  303P9N    C16 4917   2.226   3.337   5.353
  303P9N    C17 4918   2.015   3.389   5.529
  303P9N    C18 4919   2.241   3.330   5.486
  303P9N    C19 4920   1.947   3.415   5.097
  303P9N    C20 4921   2.337   3.246   4.689
  303P9N    C21 4922   2.307   3.294   4.362
  303P9N    C22 4923   2.065   3.237   5.798
  303P9N    C23 4924   2.156   3.473   5.797
  303P9N    C24 4925   2.321   3.257   4.918
  303P9N    C25 4926   2.098   3.427   4.678
  303P9N    C26 4927   2.520   3.396   4.419
  303P9N    C27 4928   2.093   3.386   4.307
  303P9N    C28 4929   1.992   3.474   4.345
  303P9N    C29 4930   2.065   3.281   4.212
  303P9N    C30 4931   1.866   3.465   4.287
  303P9N    C31 4932   1.934   3.287   4.149
  303P9N    C32 4933   1.838   3.381   4.180
  303P9N    H01 4934   2.359   3.426   4.605
  303P9N    H02 4935   2.266   3.293   5.751
  303P9N    H03 4936   2.481   3.200   4.472
  303P9N    H04 4937   1.892   3.435   5.356
  303P9N    H05 4938   2.300   3.308   5.280
  303P9N    H06 4939   1.932   3.416   5.593
  303P9N    H07 4940   2.339   3.298   5.519
  303P9N    H08 4941   1.855   3.435   5.150
  303P9N    H09 4942   2.354   3.313   4.263
  303P9N    H10 4943   2.259   3.194   4.358
  303P9N    H11 4944   2.053   3.256   5.907
  303P9N    H12 4945   2.102   3.134   5.783
  303P9N    H13 4946   1.962   3.236   5.756
  303P9N    H14 4947   2.222   3.543   5.741
  303P9N    H15 4948   2.199   3.488   5.899
  303P9N    H16 4949   2.054   3.517   5.793
  303P9N    H17 4950   2.422   3.218   4.915
  303P9N    H18 4951   2.005   3.482   4.703
  303P9N    H19 4952   2.073   3.344   4.609
  303P9N    H20 4953   2.174   3.500   4.643
  303P9N    H21 4954   2.463   3.491   4.409
  303P9N    H22 4955   2.575   3.371   4.326
  303P9N    H23 4956   2.598   3.401   4.497
  303P9N    H24 4957   2.017   3.545   4.422
  303P9N    H25 4958   2.136   3.202   4.193
  303P9N    H26 4959   1.796   3.543   4.314
  303P9N    H27 4960   1.921   3.223   4.063
  303P9N    H28 4961   1.754   3.393   4.113
  303P9N    H29 4962   1.887   3.434   4.899
  3043HR    C01 4963   3.229   3.645   4.822
  3043HR    O02 4964   3.279   3.605   4.716
  3043HR    C03 4965   3.291   3.699   4.944
  3043HR    O04 4966   3.179   3.902   4.906
  3043HR    C05 4967   3.303   3.846   4.957
  3043HR    O06 4968   3.095   3.620   4.840
  3043HR    C07 4969   3.420   3.894   4.869
  3043HR     H1 4970   3.392   3.655   4.942
  3043HR     H2 4971   3.239   3.660   5.034
  3043HR     H3 4972   3.129   3.848   4.967
  3043HR     H4 4973   3.323   3.880   5.061
  3043HR     H5 4974   3.075   3.555   4.772
  3043HR     H6 4975   3.431   3.849   4.768
  3043HR     H7 4976   3.511   3.873   4.929
  3043HR     H8 4977   3.413   4.004   4.856
   7.64702   7.64702  12.15029
