# Supplementary material for: Orthosteric and allosteric modulation of human HCAR2 signaling complex
Source: Nat Commun. 2023 Nov 22;14:7620. doi: 10.1038/s41467-023-43537-z (PMC10665550; doi:10.1038/s41467-023-43537-z)
Supplement: Supplementary file 8 — Supplementary Data 5 [file 41467_2023_43537_MOESM8_ESM.zip › supplementary data 5/trjfiles/3HB_P9N_end3.gro]

Title t= 1000000.00000 step= 500000000
 4977
    8ASP      N    1   3.618   4.212   2.716
    8ASP    HT1    2   3.669   4.288   2.766
    8ASP    HT2    3   3.635   4.224   2.614
    8ASP    HT3    4   3.663   4.122   2.745
    8ASP     CA    5   3.469   4.204   2.750
    8ASP     HA    6   3.425   4.296   2.714
    8ASP     CB    7   3.393   4.091   2.679
    8ASP    HB1    8   3.285   4.101   2.704
    8ASP    HB2    9   3.433   3.989   2.701
    8ASP     CG   10   3.411   4.113   2.527
    8ASP    OD1   11   3.356   4.037   2.444
    8ASP    OD2   12   3.481   4.214   2.481
    8ASP      C   13   3.443   4.191   2.903
    8ASP      O   14   3.534   4.142   2.977
    9HSD      N   15   3.327   4.226   2.958
    9HSD     HN   16   3.249   4.259   2.905
    9HSD     CA   17   3.297   4.221   3.101
    9HSD     HA   18   3.390   4.214   3.155
    9HSD     CB   19   3.218   4.347   3.129
    9HSD    HB1   20   3.201   4.340   3.239
    9HSD    HB2   21   3.132   4.370   3.062
    9HSD    ND1   22   3.322   4.530   2.977
    9HSD    HD1   23   3.292   4.503   2.885
    9HSD     CG   24   3.301   4.466   3.100
    9HSD    CE1   25   3.387   4.645   3.003
    9HSD    HE1   26   3.410   4.717   2.925
    9HSD    NE2   27   3.408   4.663   3.132
    9HSD    CD2   28   3.358   4.551   3.191
    9HSD    HD2   29   3.351   4.541   3.299
    9HSD      C   30   3.220   4.100   3.153
    9HSD      O   31   3.175   4.088   3.268
   10PHE      N   32   3.208   4.003   3.065
   10PHE     HN   33   3.262   4.004   2.981
   10PHE     CA   34   3.134   3.888   3.107
   10PHE     HA   35   3.119   3.868   3.212
   10PHE     CB   36   2.996   3.884   3.036
   10PHE    HB1   37   2.955   3.987   3.049
   10PHE    HB2   38   2.938   3.803   3.084
   10PHE     CG   39   3.014   3.849   2.886
   10PHE    CD1   40   3.016   3.709   2.852
   10PHE    HD1   41   2.982   3.637   2.925
   10PHE    CE1   42   3.033   3.673   2.714
   10PHE    HE1   43   3.016   3.573   2.677
   10PHE     CZ   44   3.041   3.764   2.621
   10PHE     HZ   45   3.047   3.730   2.519
   10PHE    CD2   46   3.028   3.946   2.783
   10PHE    HD2   47   3.030   4.052   2.802
   10PHE    CE2   48   3.047   3.903   2.652
   10PHE    HE2   49   3.051   3.982   2.579
   10PHE      C   50   3.225   3.772   3.063
   10PHE      O   51   3.314   3.775   2.977
   11LEU      N   52   3.199   3.659   3.132
   11LEU     HN   53   3.153   3.657   3.220
   11LEU     CA   54   3.259   3.531   3.112
   11LEU     HA   55   3.304   3.532   3.013
   11LEU     CB   56   3.378   3.496   3.211
   11LEU    HB1   57   3.324   3.512   3.307
   11LEU    HB2   58   3.453   3.577   3.199
   11LEU     CG   59   3.450   3.366   3.201
   11LEU     HG   60   3.378   3.283   3.213
   11LEU    CD1   61   3.529   3.365   3.068
   11LEU   HD11   62   3.596   3.453   3.071
   11LEU   HD12   63   3.453   3.373   2.987
   11LEU   HD13   64   3.595   3.278   3.048
   11LEU    CD2   65   3.547   3.346   3.318
   11LEU   HD21   66   3.491   3.369   3.411
   11LEU   HD22   67   3.637   3.409   3.307
   11LEU   HD23   68   3.582   3.241   3.308
   11LEU      C   69   3.144   3.431   3.125
   11LEU      O   70   3.080   3.446   3.222
   12GLU      N   71   3.130   3.327   3.032
   12GLU     HN   72   3.181   3.353   2.950
   12GLU     CA   73   3.032   3.226   3.036
   12GLU     HA   74   2.948   3.277   3.081
   12GLU     CB   75   3.003   3.175   2.892
   12GLU    HB1   76   2.931   3.090   2.900
   12GLU    HB2   77   3.095   3.137   2.843
   12GLU     CG   78   2.927   3.284   2.810
   12GLU    HG1   79   2.988   3.376   2.804
   12GLU    HG2   80   2.830   3.301   2.862
   12GLU     CD   81   2.875   3.230   2.672
   12GLU    OE1   82   2.957   3.200   2.582
   12GLU    OE2   83   2.748   3.231   2.647
   12GLU      C   84   3.070   3.109   3.127
   12GLU      O   85   3.110   3.001   3.078
   13ILE      N   86   3.067   3.129   3.265
   13ILE     HN   87   3.039   3.216   3.306
   13ILE     CA   88   3.099   3.027   3.358
   13ILE     HA   89   3.168   2.961   3.308
   13ILE     CB   90   3.151   3.081   3.493
   13ILE     HB   91   3.070   3.141   3.539
   13ILE    CG2   92   3.195   2.968   3.589
   13ILE   HG21   93   3.110   2.897   3.598
   13ILE   HG22   94   3.210   3.003   3.693
   13ILE   HG23   95   3.284   2.915   3.550
   13ILE    CG1   96   3.270   3.185   3.476
   13ILE   HG11   97   3.243   3.271   3.411
   13ILE   HG12   98   3.355   3.126   3.437
   13ILE     CD   99   3.302   3.247   3.612
   13ILE    HD1  100   3.213   3.271   3.674
   13ILE    HD2  101   3.346   3.348   3.605
   13ILE    HD3  102   3.362   3.178   3.675
   13ILE      C  103   2.987   2.931   3.379
   13ILE      O  104   2.873   2.974   3.405
   14ASP      N  105   3.013   2.801   3.357
   14ASP     HN  106   3.106   2.772   3.335
   14ASP     CA  107   2.919   2.695   3.348
   14ASP     HA  108   2.976   2.609   3.315
   14ASP     CB  109   2.851   2.674   3.482
   14ASP    HB1  110   2.782   2.586   3.481
   14ASP    HB2  111   2.795   2.766   3.506
   14ASP     CG  112   2.955   2.650   3.588
   14ASP    OD1  113   3.054   2.579   3.562
   14ASP    OD2  114   2.925   2.683   3.705
   14ASP      C  115   2.822   2.710   3.223
   14ASP      O  116   2.702   2.673   3.236
   15LYS      N  117   2.866   2.780   3.115
   15LYS     HN  118   2.957   2.819   3.101
   15LYS     CA  119   2.779   2.801   2.999
   15LYS     HA  120   2.838   2.872   2.944
   15LYS     CB  121   2.742   2.670   2.927
   15LYS    HB1  122   2.670   2.690   2.845
   15LYS    HB2  123   2.700   2.592   2.995
   15LYS     CG  124   2.862   2.586   2.876
   15LYS    HG1  125   2.805   2.500   2.835
   15LYS    HG2  126   2.929   2.557   2.959
   15LYS     CD  127   2.929   2.652   2.755
   15LYS    HD1  128   3.026   2.599   2.743
   15LYS    HD2  129   2.961   2.754   2.784
   15LYS     CE  130   2.849   2.651   2.628
   15LYS    HE1  131   2.775   2.734   2.622
   15LYS    HE2  132   2.797   2.553   2.614
   15LYS     NZ  133   2.935   2.671   2.509
   15LYS    HZ1  134   2.869   2.662   2.428
   15LYS    HZ2  135   3.007   2.597   2.505
   15LYS    HZ3  136   2.980   2.764   2.504
   15LYS      C  137   2.659   2.901   3.013
   15LYS      O  138   2.573   2.899   2.931
   16LYS      N  139   2.663   2.984   3.119
   16LYS     HN  140   2.742   2.983   3.180
   16LYS     CA  141   2.571   3.097   3.122
   16LYS     HA  142   2.531   3.113   3.023
   16LYS     CB  143   2.456   3.070   3.232
   16LYS    HB1  144   2.382   3.153   3.239
   16LYS    HB2  145   2.510   3.063   3.329
   16LYS     CG  146   2.379   2.935   3.206
   16LYS    HG1  147   2.335   2.921   3.308
   16LYS    HG2  148   2.453   2.856   3.181
   16LYS     CD  149   2.282   2.947   3.092
   16LYS    HD1  150   2.336   2.956   2.995
   16LYS    HD2  151   2.214   3.034   3.094
   16LYS     CE  152   2.193   2.819   3.072
   16LYS    HE1  153   2.261   2.735   3.046
   16LYS    HE2  154   2.116   2.834   2.994
   16LYS     NZ  155   2.118   2.776   3.195
   16LYS    HZ1  156   2.060   2.696   3.161
   16LYS    HZ2  157   2.083   2.864   3.237
   16LYS    HZ3  158   2.179   2.741   3.272
   16LYS      C  159   2.652   3.223   3.160
   16LYS      O  160   2.763   3.214   3.213
   17ASN      N  161   2.604   3.346   3.126
   17ASN     HN  162   2.516   3.363   3.083
   17ASN     CA  163   2.686   3.465   3.164
   17ASN     HA  164   2.782   3.449   3.118
   17ASN     CB  165   2.615   3.593   3.108
   17ASN    HB1  166   2.687   3.677   3.119
   17ASN    HB2  167   2.519   3.613   3.160
   17ASN     CG  168   2.594   3.581   2.962
   17ASN    OD1  169   2.665   3.513   2.883
   17ASN    ND2  170   2.495   3.655   2.907
   17ASN   HD21  171   2.497   3.688   2.812
   17ASN   HD22  172   2.436   3.709   2.966
   17ASN      C  173   2.700   3.491   3.310
   17ASN      O  174   2.602   3.481   3.382
   18CYS      N  175   2.818   3.536   3.344
   18CYS     HN  176   2.894   3.517   3.283
   18CYS     CA  177   2.855   3.583   3.476
   18CYS     HA  178   2.766   3.629   3.517
   18CYS     CB  179   2.935   3.479   3.562
   18CYS    HB1  180   2.954   3.519   3.664
   18CYS    HB2  181   3.027   3.443   3.511
   18CYS     SG  182   2.855   3.314   3.591
   18CYS      C  183   2.953   3.700   3.456
   18CYS      O  184   3.015   3.703   3.353
   19CYS      N  185   2.951   3.808   3.540
   19CYS     HN  186   2.904   3.804   3.627
   19CYS     CA  187   3.031   3.929   3.508
   19CYS     HA  188   3.054   3.929   3.403
   19CYS     CB  189   2.960   4.057   3.547
   19CYS    HB1  190   3.038   4.133   3.527
   19CYS    HB2  191   2.933   4.056   3.655
   19CYS     SG  192   2.796   4.076   3.469
   19CYS      C  193   3.168   3.927   3.583
   19CYS      O  194   3.183   3.856   3.684
   20VAL      N  195   3.267   3.995   3.531
   20VAL     HN  196   3.258   4.049   3.447
   20VAL     CA  197   3.405   4.001   3.583
   20VAL     HA  198   3.392   4.009   3.690
   20VAL     CB  199   3.493   3.887   3.537
   20VAL     HB  200   3.601   3.904   3.554
   20VAL    CG1  201   3.458   3.748   3.609
   20VAL   HG11  202   3.448   3.792   3.711
   20VAL   HG12  203   3.531   3.666   3.594
   20VAL   HG13  204   3.366   3.711   3.560
   20VAL    CG2  205   3.485   3.861   3.382
   20VAL   HG21  206   3.504   3.956   3.329
   20VAL   HG22  207   3.384   3.820   3.358
   20VAL   HG23  208   3.559   3.781   3.359
   20VAL      C  209   3.457   4.140   3.547
   20VAL      O  210   3.407   4.200   3.451
   21PHE      N  211   3.557   4.190   3.624
   21PHE     HN  212   3.603   4.128   3.688
   21PHE     CA  213   3.579   4.338   3.627
   21PHE     HA  214   3.545   4.375   3.531
   21PHE     CB  215   3.501   4.413   3.743
   21PHE    HB1  216   3.517   4.523   3.737
   21PHE    HB2  217   3.540   4.368   3.836
   21PHE     CG  218   3.353   4.387   3.738
   21PHE    CD1  219   3.299   4.288   3.825
   21PHE    HD1  220   3.368   4.236   3.890
   21PHE    CE1  221   3.163   4.263   3.812
   21PHE    HE1  222   3.125   4.200   3.892
   21PHE     CZ  223   3.075   4.324   3.719
   21PHE     HZ  224   2.971   4.293   3.720
   21PHE    CD2  225   3.263   4.446   3.637
   21PHE    HD2  226   3.314   4.509   3.566
   21PHE    CE2  227   3.130   4.409   3.631
   21PHE    HE2  228   3.067   4.448   3.552
   21PHE      C  229   3.733   4.371   3.626
   21PHE      O  230   3.782   4.487   3.649
   22ARG      N  231   3.819   4.275   3.600
   22ARG     HN  232   3.773   4.188   3.586
   22ARG     CA  233   3.958   4.283   3.583
   22ARG     HA  234   4.004   4.315   3.675
   22ARG     CB  235   4.014   4.139   3.547
   22ARG    HB1  236   4.018   4.088   3.646
   22ARG    HB2  237   4.116   4.143   3.503
   22ARG     CG  238   3.921   4.054   3.451
   22ARG    HG1  239   3.902   4.101   3.352
   22ARG    HG2  240   3.816   4.041   3.485
   22ARG     CD  241   3.975   3.914   3.403
   22ARG    HD1  242   3.901   3.861   3.339
   22ARG    HD2  243   4.006   3.847   3.486
   22ARG     NE  244   4.103   3.934   3.330
   22ARG     HE  245   4.183   3.915   3.387
   22ARG     CZ  246   4.124   3.956   3.196
   22ARG    NH1  247   4.028   3.968   3.106
   22ARG   HH11  248   3.933   3.970   3.136
   22ARG   HH12  249   4.047   3.990   3.011
   22ARG    NH2  250   4.251   3.964   3.159
   22ARG   HH21  251   4.322   3.982   3.228
   22ARG   HH22  252   4.270   3.977   3.062
   22ARG      C  253   3.999   4.383   3.476
   22ARG      O  254   3.942   4.387   3.371
   23ASP      N  255   4.104   4.461   3.501
   23ASP     HN  256   4.136   4.459   3.595
   23ASP     CA  257   4.146   4.569   3.419
   23ASP     HA  258   4.139   4.546   3.313
   23ASP     CB  259   4.051   4.685   3.425
   23ASP    HB1  260   4.056   4.730   3.527
   23ASP    HB2  261   3.945   4.659   3.407
   23ASP     CG  262   4.076   4.788   3.314
   23ASP    OD1  263   4.005   4.888   3.320
   23ASP    OD2  264   4.165   4.776   3.226
   23ASP      C  265   4.285   4.599   3.458
   23ASP      O  266   4.333   4.579   3.567
   24ASP      N  267   4.363   4.657   3.370
   24ASP     HN  268   4.320   4.682   3.283
   24ASP     CA  269   4.509   4.646   3.364
   24ASP     HA  270   4.549   4.554   3.405
   24ASP     CB  271   4.548   4.654   3.215
   24ASP    HB1  272   4.659   4.661   3.220
   24ASP    HB2  273   4.509   4.750   3.176
   24ASP     CG  274   4.504   4.535   3.134
   24ASP    OD1  275   4.507   4.415   3.167
   24ASP    OD2  276   4.448   4.563   3.024
   24ASP      C  277   4.575   4.761   3.441
   24ASP      O  278   4.695   4.777   3.451
   25PHE      N  279   4.495   4.848   3.503
   25PHE     HN  280   4.398   4.824   3.504
   25PHE     CA  281   4.548   4.966   3.578
   25PHE     HA  282   4.638   4.992   3.524
   25PHE     CB  283   4.441   5.089   3.571
   25PHE    HB1  284   4.406   5.082   3.466
   25PHE    HB2  285   4.487   5.187   3.596
   25PHE     CG  286   4.323   5.061   3.666
   25PHE    CD1  287   4.212   4.979   3.631
   25PHE    HD1  288   4.198   4.935   3.533
   25PHE    CE1  289   4.108   4.952   3.722
   25PHE    HE1  290   4.035   4.879   3.692
   25PHE     CZ  291   4.116   5.006   3.850
   25PHE     HZ  292   4.047   4.985   3.931
   25PHE    CD2  293   4.331   5.111   3.796
   25PHE    HD2  294   4.415   5.172   3.822
   25PHE    CE2  295   4.231   5.083   3.888
   25PHE    HE2  296   4.223   5.138   3.980
   25PHE      C  297   4.580   4.926   3.722
   25PHE      O  298   4.628   5.002   3.802
   26ILE      N  299   4.562   4.795   3.753
   26ILE     HN  300   4.516   4.743   3.682
   26ILE     CA  301   4.571   4.743   3.890
   26ILE     HA  302   4.506   4.806   3.949
   26ILE     CB  303   4.516   4.602   3.888
   26ILE     HB  304   4.423   4.605   3.827
   26ILE    CG2  305   4.606   4.492   3.824
   26ILE   HG21  306   4.636   4.527   3.723
   26ILE   HG22  307   4.547   4.398   3.822
   26ILE   HG23  308   4.695   4.469   3.886
   26ILE    CG1  309   4.455   4.558   4.022
   26ILE   HG11  310   4.525   4.588   4.103
   26ILE   HG12  311   4.437   4.449   4.010
   26ILE     CD  312   4.323   4.622   4.049
   26ILE    HD1  313   4.268   4.635   3.953
   26ILE    HD2  314   4.330   4.723   4.093
   26ILE    HD3  315   4.258   4.548   4.100
   26ILE      C  316   4.710   4.756   3.953
   26ILE      O  317   4.720   4.771   4.075
   27VAL      N  318   4.813   4.752   3.865
   27VAL     HN  319   4.793   4.734   3.769
   27VAL     CA  320   4.955   4.787   3.895
   27VAL     HA  321   4.978   4.732   3.985
   27VAL     CB  322   5.050   4.737   3.790
   27VAL     HB  323   5.014   4.632   3.787
   27VAL    CG1  324   5.007   4.810   3.664
   27VAL   HG11  325   4.897   4.822   3.649
   27VAL   HG12  326   5.046   4.759   3.574
   27VAL   HG13  327   5.036   4.917   3.667
   27VAL    CG2  328   5.198   4.743   3.829
   27VAL   HG21  329   5.209   4.734   3.940
   27VAL   HG22  330   5.236   4.846   3.810
   27VAL   HG23  331   5.266   4.672   3.777
   27VAL      C  332   4.986   4.934   3.932
   27VAL      O  333   5.089   4.966   3.992
   28LYS      N  334   4.898   5.032   3.889
   28LYS     HN  335   4.812   5.003   3.849
   28LYS     CA  336   4.922   5.171   3.911
   28LYS     HA  337   5.026   5.201   3.912
   28LYS     CB  338   4.860   5.271   3.813
   28LYS    HB1  339   4.892   5.375   3.836
   28LYS    HB2  340   4.749   5.280   3.822
   28LYS     CG  341   4.901   5.235   3.668
   28LYS    HG1  342   4.849   5.301   3.596
   28LYS    HG2  343   4.859   5.134   3.648
   28LYS     CD  344   5.052   5.239   3.636
   28LYS    HD1  345   5.076   5.223   3.529
   28LYS    HD2  346   5.105   5.154   3.684
   28LYS     CE  347   5.130   5.372   3.658
   28LYS    HE1  348   5.236   5.354   3.633
   28LYS    HE2  349   5.133   5.400   3.765
   28LYS     NZ  350   5.066   5.482   3.580
   28LYS    HZ1  351   5.135   5.558   3.564
   28LYS    HZ2  352   4.994   5.516   3.646
   28LYS    HZ3  353   5.028   5.453   3.488
   28LYS      C  354   4.877   5.209   4.052
   28LYS      O  355   4.905   5.312   4.114
   29VAL      N  356   4.794   5.119   4.111
   29VAL     HN  357   4.761   5.040   4.060
   29VAL     CA  358   4.726   5.145   4.242
   29VAL     HA  359   4.735   5.248   4.275
   29VAL     CB  360   4.573   5.141   4.220
   29VAL     HB  361   4.533   5.130   4.323
   29VAL    CG1  362   4.531   5.276   4.155
   29VAL   HG11  363   4.591   5.306   4.066
   29VAL   HG12  364   4.547   5.356   4.231
   29VAL   HG13  365   4.424   5.279   4.129
   29VAL    CG2  366   4.525   5.019   4.138
   29VAL   HG21  367   4.419   5.028   4.109
   29VAL   HG22  368   4.535   4.930   4.204
   29VAL   HG23  369   4.582   5.002   4.044
   29VAL      C  370   4.766   5.047   4.351
   29VAL      O  371   4.825   5.081   4.455
   30LEU      N  372   4.739   4.916   4.340
   30LEU     HN  373   4.706   4.874   4.256
   30LEU     CA  374   4.755   4.813   4.446
   30LEU     HA  375   4.708   4.850   4.536
   30LEU     CB  376   4.685   4.681   4.409
   30LEU    HB1  377   4.691   4.617   4.500
   30LEU    HB2  378   4.727   4.634   4.318
   30LEU     CG  379   4.528   4.699   4.381
   30LEU     HG  380   4.514   4.745   4.281
   30LEU    CD1  381   4.463   4.555   4.380
   30LEU   HD11  382   4.483   4.508   4.479
   30LEU   HD12  383   4.517   4.485   4.313
   30LEU   HD13  384   4.358   4.570   4.350
   30LEU    CD2  385   4.456   4.777   4.491
   30LEU   HD21  386   4.347   4.760   4.482
   30LEU   HD22  387   4.485   4.884   4.480
   30LEU   HD23  388   4.484   4.736   4.590
   30LEU      C  389   4.897   4.784   4.502
   30LEU      O  390   4.897   4.774   4.625
   31PRO      N  391   5.003   4.780   4.422
   31PRO     CD  392   5.001   4.741   4.288
   31PRO    HD1  393   5.037   4.826   4.226
   31PRO    HD2  394   4.902   4.704   4.251
   31PRO     CA  395   5.131   4.736   4.481
   31PRO     HA  396   5.105   4.649   4.540
   31PRO     CB  397   5.217   4.693   4.361
   31PRO    HB1  398   5.284   4.611   4.395
   31PRO    HB2  399   5.279   4.775   4.319
   31PRO     CG  400   5.107   4.629   4.277
   31PRO    HG1  401   5.130   4.609   4.170
   31PRO    HG2  402   5.056   4.547   4.332
   31PRO      C  403   5.206   4.824   4.580
   31PRO      O  404   5.255   4.767   4.681
   32PRO      N  405   5.220   4.951   4.578
   32PRO     CD  406   5.189   5.041   4.468
   32PRO    HD1  407   5.089   5.082   4.493
   32PRO    HD2  408   5.187   4.990   4.369
   32PRO     CA  409   5.308   5.015   4.674
   32PRO     HA  410   5.401   4.960   4.685
   32PRO     CB  411   5.337   5.158   4.622
   32PRO    HB1  412   5.445   5.184   4.635
   32PRO    HB2  413   5.268   5.234   4.666
   32PRO     CG  414   5.299   5.150   4.472
   32PRO    HG1  415   5.271   5.248   4.427
   32PRO    HG2  416   5.389   5.120   4.414
   32PRO      C  417   5.253   5.019   4.808
   32PRO      O  418   5.330   5.014   4.906
   33VAL      N  419   5.117   5.041   4.816
   33VAL     HN  420   5.070   5.047   4.728
   33VAL     CA  421   5.031   5.036   4.931
   33VAL     HA  422   5.058   5.118   4.996
   33VAL     CB  423   4.894   5.082   4.884
   33VAL     HB  424   4.840   5.001   4.831
   33VAL    CG1  425   4.808   5.091   5.010
   33VAL   HG11  426   4.719   5.154   4.990
   33VAL   HG12  427   4.861   5.145   5.091
   33VAL   HG13  428   4.767   4.995   5.048
   33VAL    CG2  429   4.904   5.210   4.800
   33VAL   HG21  430   4.949   5.290   4.863
   33VAL   HG22  431   4.803   5.254   4.788
   33VAL   HG23  432   4.962   5.200   4.705
   33VAL      C  433   5.022   4.900   5.002
   33VAL      O  434   5.032   4.886   5.123
   34LEU      N  435   5.011   4.795   4.914
   34LEU     HN  436   5.007   4.816   4.817
   34LEU     CA  437   5.000   4.654   4.960
   34LEU     HA  438   4.920   4.651   5.033
   34LEU     CB  439   4.973   4.561   4.845
   34LEU    HB1  440   5.062   4.563   4.778
   34LEU    HB2  441   4.887   4.603   4.787
   34LEU     CG  442   4.955   4.412   4.885
   34LEU     HG  443   5.052   4.376   4.924
   34LEU    CD1  444   4.850   4.383   4.993
   34LEU   HD11  445   4.801   4.284   4.985
   34LEU   HD12  446   4.763   4.452   4.994
   34LEU   HD13  447   4.897   4.393   5.093
   34LEU    CD2  448   4.920   4.327   4.758
   34LEU   HD21  449   4.823   4.361   4.717
   34LEU   HD22  450   4.916   4.219   4.780
   34LEU   HD23  451   5.001   4.343   4.683
   34LEU      C  452   5.134   4.617   5.038
   34LEU      O  453   5.138   4.533   5.125
   35GLY      N  454   5.243   4.675   4.986
   35GLY     HN  455   5.221   4.725   4.902
   35GLY     CA  456   5.380   4.653   5.032
   35GLY    HA1  457   5.440   4.708   4.961
   35GLY    HA2  458   5.398   4.547   5.024
   35GLY      C  459   5.397   4.705   5.181
   35GLY      O  460   5.443   4.628   5.267
   36LEU      N  461   5.360   4.828   5.205
   36LEU     HN  462   5.326   4.869   5.121
   36LEU     CA  463   5.352   4.896   5.338
   36LEU     HA  464   5.447   4.899   5.389
   36LEU     CB  465   5.312   5.037   5.322
   36LEU    HB1  466   5.286   5.079   5.421
   36LEU    HB2  467   5.217   5.036   5.264
   36LEU     CG  468   5.419   5.143   5.259
   36LEU     HG  469   5.439   5.125   5.151
   36LEU    CD1  470   5.347   5.281   5.255
   36LEU   HD11  471   5.420   5.359   5.222
   36LEU   HD12  472   5.307   5.313   5.354
   36LEU   HD13  473   5.259   5.264   5.189
   36LEU    CD2  474   5.562   5.152   5.326
   36LEU   HD21  475   5.615   5.059   5.296
   36LEU   HD22  476   5.561   5.161   5.437
   36LEU   HD23  477   5.614   5.237   5.277
   36LEU      C  478   5.253   4.817   5.427
   36LEU      O  479   5.287   4.775   5.534
   37GLU      N  480   5.133   4.790   5.374
   37GLU     HN  481   5.100   4.829   5.288
   37GLU     CA  482   5.033   4.709   5.442
   37GLU     HA  483   5.005   4.766   5.529
   37GLU     CB  484   4.903   4.694   5.351
   37GLU    HB1  485   4.831   4.624   5.399
   37GLU    HB2  486   4.938   4.639   5.260
   37GLU     CG  487   4.818   4.826   5.328
   37GLU    HG1  488   4.870   4.913   5.282
   37GLU    HG2  489   4.771   4.851   5.425
   37GLU     CD  490   4.707   4.796   5.227
   37GLU    OE1  491   4.690   4.685   5.177
   37GLU    OE2  492   4.622   4.888   5.207
   37GLU      C  493   5.087   4.570   5.491
   37GLU      O  494   5.073   4.530   5.604
   38PHE      N  495   5.160   4.495   5.402
   38PHE     HN  496   5.170   4.530   5.309
   38PHE     CA  497   5.235   4.372   5.432
   38PHE     HA  498   5.158   4.306   5.469
   38PHE     CB  499   5.297   4.313   5.299
   38PHE    HB1  500   5.350   4.385   5.232
   38PHE    HB2  501   5.221   4.266   5.234
   38PHE     CG  502   5.404   4.211   5.327
   38PHE    CD1  503   5.541   4.245   5.309
   38PHE    HD1  504   5.574   4.345   5.283
   38PHE    CE1  505   5.638   4.147   5.320
   38PHE    HE1  506   5.740   4.176   5.298
   38PHE     CZ  507   5.599   4.010   5.345
   38PHE     HZ  508   5.683   3.945   5.364
   38PHE    CD2  509   5.371   4.082   5.367
   38PHE    HD2  510   5.265   4.060   5.369
   38PHE    CE2  511   5.462   3.979   5.373
   38PHE    HE2  512   5.432   3.877   5.389
   38PHE      C  513   5.339   4.395   5.541
   38PHE      O  514   5.339   4.323   5.638
   39ILE      N  515   5.424   4.499   5.536
   39ILE     HN  516   5.427   4.556   5.454
   39ILE     CA  517   5.513   4.540   5.648
   39ILE     HA  518   5.571   4.451   5.666
   39ILE     CB  519   5.609   4.649   5.599
   39ILE     HB  520   5.548   4.732   5.557
   39ILE    CG2  521   5.694   4.712   5.711
   39ILE   HG21  522   5.769   4.638   5.748
   39ILE   HG22  523   5.632   4.758   5.791
   39ILE   HG23  524   5.747   4.802   5.672
   39ILE    CG1  525   5.707   4.592   5.493
   39ILE   HG11  526   5.774   4.668   5.448
   39ILE   HG12  527   5.640   4.561   5.410
   39ILE     CD  528   5.794   4.466   5.521
   39ILE    HD1  529   5.852   4.437   5.432
   39ILE    HD2  530   5.729   4.378   5.541
   39ILE    HD3  531   5.858   4.484   5.610
   39ILE      C  532   5.450   4.575   5.782
   39ILE      O  533   5.495   4.523   5.882
   40PHE      N  534   5.343   4.663   5.780
   40PHE     HN  535   5.316   4.719   5.701
   40PHE     CA  536   5.274   4.696   5.907
   40PHE     HA  537   5.345   4.731   5.981
   40PHE     CB  538   5.174   4.812   5.896
   40PHE    HB1  539   5.116   4.808   5.991
   40PHE    HB2  540   5.103   4.792   5.812
   40PHE     CG  541   5.229   4.956   5.888
   40PHE    CD1  542   5.363   4.990   5.770
   40PHE    HD1  543   5.409   4.914   5.708
   40PHE    CE1  544   5.429   5.148   5.753
   40PHE    HE1  545   5.511   5.160   5.684
   40PHE     CZ  546   5.367   5.274   5.850
   40PHE     HZ  547   5.416   5.370   5.850
   40PHE    CD2  548   5.170   5.090   5.982
   40PHE    HD2  549   5.085   5.085   6.049
   40PHE    CE2  550   5.237   5.250   5.959
   40PHE    HE2  551   5.203   5.336   6.016
   40PHE      C  552   5.211   4.573   5.966
   40PHE      O  553   5.219   4.543   6.087
   41GLY      N  554   5.153   4.487   5.877
   41GLY     HN  555   5.152   4.516   5.782
   41GLY     CA  556   5.096   4.364   5.928
   41GLY    HA1  557   5.049   4.316   5.843
   41GLY    HA2  558   5.045   4.379   6.022
   41GLY      C  559   5.192   4.263   5.979
   41GLY      O  560   5.175   4.218   6.092
   42LEU      N  561   5.300   4.243   5.903
   42LEU     HN  562   5.305   4.294   5.817
   42LEU     CA  563   5.411   4.158   5.934
   42LEU     HA  564   5.384   4.053   5.942
   42LEU     CB  565   5.516   4.185   5.827
   42LEU    HB1  566   5.536   4.294   5.814
   42LEU    HB2  567   5.469   4.159   5.730
   42LEU     CG  568   5.649   4.104   5.825
   42LEU     HG  569   5.713   4.152   5.903
   42LEU    CD1  570   5.627   3.958   5.858
   42LEU   HD11  571   5.538   3.917   5.804
   42LEU   HD12  572   5.602   3.941   5.965
   42LEU   HD13  573   5.705   3.888   5.822
   42LEU    CD2  574   5.731   4.125   5.695
   42LEU   HD21  575   5.671   4.077   5.614
   42LEU   HD22  576   5.830   4.077   5.709
   42LEU   HD23  577   5.749   4.233   5.679
   42LEU      C  578   5.469   4.195   6.074
   42LEU      O  579   5.480   4.105   6.157
   43LEU      N  580   5.499   4.326   6.095
   43LEU     HN  581   5.500   4.386   6.015
   43LEU     CA  582   5.550   4.380   6.214
   43LEU     HA  583   5.643   4.332   6.240
   43LEU     CB  584   5.584   4.531   6.197
   43LEU    HB1  585   5.494   4.596   6.207
   43LEU    HB2  586   5.609   4.533   6.089
   43LEU     CG  587   5.714   4.576   6.264
   43LEU     HG  588   5.799   4.511   6.233
   43LEU    CD1  589   5.745   4.716   6.213
   43LEU   HD11  590   5.752   4.719   6.102
   43LEU   HD12  591   5.838   4.756   6.257
   43LEU   HD13  592   5.663   4.777   6.256
   43LEU    CD2  593   5.704   4.575   6.418
   43LEU   HD21  594   5.630   4.654   6.444
   43LEU   HD22  595   5.798   4.606   6.467
   43LEU   HD23  596   5.684   4.475   6.461
   43LEU      C  597   5.451   4.357   6.325
   43LEU      O  598   5.482   4.308   6.434
   44GLY      N  599   5.322   4.399   6.306
   44GLY     HN  600   5.292   4.445   6.223
   44GLY     CA  601   5.207   4.380   6.387
   44GLY    HA1  602   5.116   4.420   6.345
   44GLY    HA2  603   5.241   4.423   6.480
   44GLY      C  604   5.182   4.243   6.445
   44GLY      O  605   5.177   4.225   6.561
   45ASN      N  606   5.171   4.147   6.353
   45ASN     HN  607   5.191   4.166   6.258
   45ASN     CA  608   5.139   4.006   6.399
   45ASN     HA  609   5.080   4.014   6.490
   45ASN     CB  610   5.069   3.915   6.299
   45ASN    HB1  611   5.053   3.818   6.351
   45ASN    HB2  612   5.136   3.895   6.214
   45ASN     CG  613   4.936   3.972   6.251
   45ASN    OD1  614   4.839   3.969   6.325
   45ASN    ND2  615   4.928   4.039   6.135
   45ASN   HD21  616   4.843   4.091   6.121
   45ASN   HD22  617   5.006   4.069   6.081
   45ASN      C  618   5.269   3.932   6.441
   45ASN      O  619   5.267   3.845   6.526
   46GLY      N  620   5.392   3.958   6.388
   46GLY     HN  621   5.390   4.030   6.319
   46GLY     CA  622   5.520   3.913   6.429
   46GLY    HA1  623   5.592   3.971   6.372
   46GLY    HA2  624   5.532   3.806   6.423
   46GLY      C  625   5.551   3.940   6.578
   46GLY      O  626   5.578   3.848   6.654
   47LEU      N  627   5.534   4.066   6.626
   47LEU     HN  628   5.514   4.143   6.566
   47LEU     CA  629   5.559   4.099   6.768
   47LEU     HA  630   5.660   4.072   6.794
   47LEU     CB  631   5.539   4.249   6.787
   47LEU    HB1  632   5.452   4.285   6.728
   47LEU    HB2  633   5.623   4.289   6.726
   47LEU     CG  634   5.544   4.313   6.922
   47LEU     HG  635   5.453   4.284   6.978
   47LEU    CD1  636   5.672   4.282   7.005
   47LEU   HD11  637   5.675   4.324   7.107
   47LEU   HD12  638   5.754   4.303   6.933
   47LEU   HD13  639   5.676   4.172   7.018
   47LEU    CD2  640   5.545   4.464   6.906
   47LEU   HD21  641   5.634   4.521   6.870
   47LEU   HD22  642   5.528   4.501   7.009
   47LEU   HD23  643   5.452   4.499   6.856
   47LEU      C  644   5.461   4.035   6.865
   47LEU      O  645   5.497   3.984   6.970
   48ALA      N  646   5.329   4.036   6.831
   48ALA     HN  647   5.297   4.097   6.759
   48ALA     CA  648   5.239   3.952   6.906
   48ALA     HA  649   5.234   3.999   7.003
   48ALA     CB  650   5.097   3.969   6.869
   48ALA    HB1  651   5.039   3.924   6.953
   48ALA    HB2  652   5.086   3.928   6.767
   48ALA    HB3  653   5.056   4.072   6.867
   48ALA      C  654   5.276   3.800   6.918
   48ALA      O  655   5.279   3.747   7.031
   49LEU      N  656   5.306   3.739   6.811
   49LEU     HN  657   5.270   3.779   6.727
   49LEU     CA  658   5.345   3.606   6.806
   49LEU     HA  659   5.271   3.543   6.852
   49LEU     CB  660   5.349   3.553   6.659
   49LEU    HB1  661   5.440   3.490   6.658
   49LEU    HB2  662   5.390   3.630   6.590
   49LEU     CG  663   5.234   3.468   6.601
   49LEU     HG  664   5.245   3.377   6.663
   49LEU    CD1  665   5.096   3.526   6.620
   49LEU   HD11  666   5.008   3.471   6.580
   49LEU   HD12  667   5.090   3.629   6.580
   49LEU   HD13  668   5.075   3.542   6.728
   49LEU    CD2  669   5.263   3.430   6.451
   49LEU   HD21  670   5.367   3.394   6.442
   49LEU   HD22  671   5.249   3.511   6.376
   49LEU   HD23  672   5.198   3.345   6.421
   49LEU      C  673   5.476   3.580   6.887
   49LEU      O  674   5.490   3.485   6.965
   50TRP      N  675   5.572   3.676   6.872
   50TRP     HN  676   5.564   3.752   6.808
   50TRP     CA  677   5.687   3.684   6.963
   50TRP     HA  678   5.750   3.597   6.950
   50TRP     CB  679   5.782   3.800   6.917
   50TRP    HB1  680   5.719   3.890   6.923
   50TRP    HB2  681   5.810   3.793   6.809
   50TRP     CG  682   5.908   3.811   7.002
   50TRP    CD1  683   5.955   3.912   7.088
   50TRP    HD1  684   5.893   3.997   7.113
   50TRP    NE1  685   6.073   3.873   7.140
   50TRP    HE1  686   6.109   3.904   7.225
   50TRP    CE2  687   6.119   3.765   7.073
   50TRP    CD2  688   6.025   3.728   6.975
   50TRP    CE3  689   6.053   3.619   6.894
   50TRP    HE3  690   5.980   3.586   6.822
   50TRP    CZ3  691   6.169   3.544   6.920
   50TRP    HZ3  692   6.183   3.451   6.866
   50TRP    CZ2  693   6.235   3.685   7.099
   50TRP    HZ2  694   6.292   3.707   7.188
   50TRP    CH2  695   6.264   3.580   7.014
   50TRP    HH2  696   6.343   3.512   7.040
   50TRP      C  697   5.649   3.694   7.113
   50TRP      O  698   5.702   3.626   7.203
   51ILE      N  699   5.557   3.785   7.155
   51ILE     HN  700   5.524   3.853   7.089
   51ILE     CA  701   5.513   3.794   7.293
   51ILE     HA  702   5.597   3.801   7.361
   51ILE     CB  703   5.435   3.922   7.325
   51ILE     HB  704   5.345   3.931   7.261
   51ILE    CG2  705   5.375   3.922   7.471
   51ILE   HG21  706   5.442   3.874   7.545
   51ILE   HG22  707   5.284   3.858   7.467
   51ILE   HG23  708   5.355   4.025   7.509
   51ILE    CG1  709   5.532   4.038   7.315
   51ILE   HG11  710   5.605   4.012   7.235
   51ILE   HG12  711   5.592   4.046   7.408
   51ILE     CD  712   5.464   4.171   7.289
   51ILE    HD1  713   5.546   4.240   7.259
   51ILE    HD2  714   5.400   4.209   7.372
   51ILE    HD3  715   5.399   4.152   7.201
   51ILE      C  716   5.443   3.666   7.332
   51ILE      O  717   5.480   3.618   7.438
   52PHE      N  718   5.357   3.607   7.252
   52PHE     HN  719   5.333   3.651   7.165
   52PHE     CA  720   5.281   3.487   7.282
   52PHE     HA  721   5.231   3.485   7.378
   52PHE     CB  722   5.169   3.460   7.177
   52PHE    HB1  723   5.120   3.362   7.196
   52PHE    HB2  724   5.221   3.467   7.079
   52PHE     CG  725   5.049   3.554   7.187
   52PHE    CD1  726   4.955   3.531   7.291
   52PHE    HD1  727   4.969   3.460   7.371
   52PHE    CE1  728   4.830   3.587   7.289
   52PHE    HE1  729   4.769   3.564   7.375
   52PHE     CZ  730   4.802   3.682   7.188
   52PHE     HZ  731   4.706   3.730   7.174
   52PHE    CD2  732   5.013   3.641   7.082
   52PHE    HD2  733   5.072   3.643   6.992
   52PHE    CE2  734   4.887   3.705   7.080
   52PHE    HE2  735   4.868   3.780   7.004
   52PHE      C  736   5.379   3.367   7.297
   52PHE      O  737   5.376   3.297   7.399
   53CYS      N  738   5.475   3.350   7.201
   53CYS     HN  739   5.480   3.408   7.120
   53CYS     CA  740   5.586   3.248   7.205
   53CYS     HA  741   5.541   3.155   7.236
   53CYS     CB  742   5.669   3.233   7.077
   53CYS    HB1  743   5.761   3.177   7.104
   53CYS    HB2  744   5.707   3.333   7.045
   53CYS     SG  745   5.569   3.158   6.944
   53CYS    HG1  746   5.486   3.261   6.934
   53CYS      C  747   5.683   3.265   7.322
   53CYS      O  748   5.724   3.161   7.376
   54PHE      N  749   5.727   3.385   7.351
   54PHE     HN  750   5.694   3.461   7.295
   54PHE     CA  751   5.851   3.410   7.424
   54PHE     HA  752   5.896   3.318   7.460
   54PHE     CB  753   5.969   3.470   7.330
   54PHE    HB1  754   5.926   3.547   7.262
   54PHE    HB2  755   6.007   3.394   7.259
   54PHE     CG  756   6.078   3.528   7.414
   54PHE    CD1  757   6.172   3.440   7.483
   54PHE    HD1  758   6.153   3.333   7.482
   54PHE    CE1  759   6.279   3.490   7.558
   54PHE    HE1  760   6.329   3.425   7.628
   54PHE     CZ  761   6.298   3.623   7.553
   54PHE     HZ  762   6.380   3.669   7.606
   54PHE    CD2  763   6.113   3.658   7.408
   54PHE    HD2  764   6.043   3.725   7.361
   54PHE    CE2  765   6.214   3.711   7.485
   54PHE    HE2  766   6.237   3.817   7.493
   54PHE      C  767   5.822   3.491   7.550
   54PHE      O  768   5.842   3.454   7.666
   55HSD      N  769   5.764   3.617   7.545
   55HSD     HN  770   5.732   3.644   7.454
   55HSD     CA  771   5.744   3.704   7.656
   55HSD     HA  772   5.830   3.689   7.720
   55HSD     CB  773   5.737   3.849   7.617
   55HSD    HB1  774   5.703   3.912   7.702
   55HSD    HB2  775   5.651   3.857   7.547
   55HSD    ND1  776   5.956   3.962   7.631
   55HSD    HD1  777   5.934   3.982   7.726
   55HSD     CG  778   5.866   3.900   7.549
   55HSD    CE1  779   6.059   4.014   7.549
   55HSD    HE1  780   6.148   4.071   7.576
   55HSD    NE2  781   6.033   3.987   7.422
   55HSD    CD2  782   5.913   3.914   7.422
   55HSD    HD2  783   5.874   3.879   7.327
   55HSD      C  784   5.634   3.677   7.765
   55HSD      O  785   5.646   3.719   7.880
   56LEU      N  786   5.527   3.615   7.729
   56LEU     HN  787   5.521   3.583   7.634
   56LEU     CA  788   5.415   3.558   7.809
   56LEU     HA  789   5.366   3.637   7.865
   56LEU     CB  790   5.314   3.494   7.703
   56LEU    HB1  791   5.367   3.428   7.631
   56LEU    HB2  792   5.268   3.572   7.638
   56LEU     CG  793   5.198   3.416   7.764
   56LEU     HG  794   5.244   3.331   7.818
   56LEU    CD1  795   5.116   3.500   7.856
   56LEU   HD11  796   5.164   3.524   7.953
   56LEU   HD12  797   5.032   3.438   7.894
   56LEU   HD13  798   5.070   3.586   7.803
   56LEU    CD2  799   5.093   3.372   7.659
   56LEU   HD21  800   5.024   3.304   7.713
   56LEU   HD22  801   5.149   3.308   7.587
   56LEU   HD23  802   5.041   3.461   7.619
   56LEU      C  803   5.463   3.444   7.897
   56LEU      O  804   5.514   3.344   7.841
   57LYS      N  805   5.464   3.459   8.025
   57LYS     HN  806   5.436   3.548   8.061
   57LYS     CA  807   5.516   3.356   8.116
   57LYS     HA  808   5.620   3.342   8.091
   57LYS     CB  809   5.525   3.408   8.266
   57LYS    HB1  810   5.564   3.325   8.330
   57LYS    HB2  811   5.428   3.445   8.304
   57LYS     CG  812   5.621   3.526   8.279
   57LYS    HG1  813   5.632   3.549   8.387
   57LYS    HG2  814   5.587   3.620   8.231
   57LYS     CD  815   5.758   3.498   8.220
   57LYS    HD1  816   5.808   3.596   8.236
   57LYS    HD2  817   5.771   3.481   8.111
   57LYS     CE  818   5.830   3.382   8.291
   57LYS    HE1  819   5.792   3.280   8.272
   57LYS    HE2  820   5.813   3.405   8.398
   57LYS     NZ  821   5.977   3.374   8.266
   57LYS    HZ1  822   6.017   3.332   8.352
   57LYS    HZ2  823   6.028   3.465   8.255
   57LYS    HZ3  824   5.993   3.322   8.177
   57LYS      C  825   5.450   3.213   8.116
   57LYS      O  826   5.513   3.109   8.112
   58SER      N  827   5.317   3.209   8.128
   58SER     HN  828   5.271   3.296   8.145
   58SER     CA  829   5.227   3.092   8.135
   58SER     HA  830   5.273   3.021   8.068
   58SER     CB  831   5.206   3.037   8.272
   58SER    HB1  832   5.127   2.959   8.273
   58SER    HB2  833   5.177   3.109   8.353
   58SER     OG  834   5.318   2.967   8.315
   58SER    HG1  835   5.397   3.021   8.312
   58SER      C  836   5.089   3.123   8.070
   58SER      O  837   5.027   3.231   8.084
   59TRP      N  838   5.031   3.027   8.000
   59TRP     HN  839   5.079   2.940   7.996
   59TRP     CA  840   4.909   3.028   7.922
   59TRP     HA  841   4.913   3.122   7.868
   59TRP     CB  842   4.923   2.924   7.807
   59TRP    HB1  843   4.829   2.915   7.749
   59TRP    HB2  844   4.936   2.825   7.856
   59TRP     CG  845   5.039   2.947   7.711
   59TRP    CD1  846   5.171   2.908   7.710
   59TRP    HD1  847   5.213   2.846   7.788
   59TRP    NE1  848   5.231   2.945   7.590
   59TRP    HE1  849   5.301   2.889   7.551
   59TRP    CE2  850   5.137   3.007   7.516
   59TRP    CD2  851   5.021   3.022   7.591
   59TRP    CE3  852   4.906   3.084   7.530
   59TRP    HE3  853   4.810   3.085   7.580
   59TRP    CZ3  854   4.922   3.136   7.400
   59TRP    HZ3  855   4.834   3.173   7.350
   59TRP    CZ2  856   5.156   3.053   7.389
   59TRP    HZ2  857   5.246   3.050   7.330
   59TRP    CH2  858   5.049   3.129   7.340
   59TRP    HH2  859   5.059   3.171   7.241
   59TRP      C  860   4.775   3.013   8.001
   59TRP      O  861   4.764   2.938   8.100
   60LYS      N  862   4.672   3.083   7.945
   60LYS     HN  863   4.684   3.152   7.874
   60LYS     CA  864   4.535   3.066   7.983
   60LYS     HA  865   4.523   2.964   8.018
   60LYS     CB  866   4.495   3.176   8.086
   60LYS    HB1  867   4.386   3.171   8.107
   60LYS    HB2  868   4.505   3.277   8.042
   60LYS     CG  869   4.553   3.153   8.227
   60LYS    HG1  870   4.664   3.157   8.231
   60LYS    HG2  871   4.528   3.046   8.243
   60LYS     CD  872   4.496   3.246   8.331
   60LYS    HD1  873   4.389   3.217   8.331
   60LYS    HD2  874   4.513   3.351   8.298
   60LYS     CE  875   4.552   3.244   8.474
   60LYS    HE1  876   4.466   3.276   8.536
   60LYS    HE2  877   4.644   3.306   8.474
   60LYS     NZ  878   4.585   3.105   8.524
   60LYS    HZ1  879   4.507   3.045   8.490
   60LYS    HZ2  880   4.582   3.101   8.628
   60LYS    HZ3  881   4.682   3.079   8.494
   60LYS      C  882   4.455   3.061   7.863
   60LYS      O  883   4.498   3.105   7.755
   61SER      N  884   4.333   3.001   7.878
   61SER     HN  885   4.300   2.950   7.957
   61SER     CA  886   4.234   2.980   7.772
   61SER     HA  887   4.286   2.916   7.703
   61SER     CB  888   4.100   2.915   7.822
   61SER    HB1  889   4.115   2.833   7.896
   61SER    HB2  890   4.046   2.873   7.734
   61SER     OG  891   4.022   3.001   7.899
   61SER    HG1  892   3.947   3.029   7.846
   61SER      C  893   4.197   3.101   7.683
   61SER      O  894   4.185   3.086   7.562
   62SER      N  895   4.179   3.226   7.737
   62SER     HN  896   4.197   3.245   7.834
   62SER     CA  897   4.162   3.349   7.662
   62SER     HA  898   4.084   3.324   7.591
   62SER     CB  899   4.130   3.472   7.744
   62SER    HB1  900   4.120   3.563   7.682
   62SER    HB2  901   4.200   3.483   7.830
   62SER     OG  902   4.002   3.461   7.815
   62SER    HG1  903   3.936   3.421   7.758
   62SER      C  904   4.284   3.373   7.574
   62SER      O  905   4.264   3.396   7.455
   63ARG      N  906   4.411   3.367   7.625
   63ARG     HN  907   4.432   3.332   7.716
   63ARG     CA  908   4.535   3.377   7.555
   63ARG     HA  909   4.538   3.473   7.507
   63ARG     CB  910   4.652   3.375   7.654
   63ARG    HB1  911   4.735   3.326   7.600
   63ARG    HB2  912   4.617   3.315   7.741
   63ARG     CG  913   4.706   3.514   7.697
   63ARG    HG1  914   4.785   3.530   7.620
   63ARG    HG2  915   4.756   3.499   7.795
   63ARG     CD  916   4.616   3.637   7.707
   63ARG    HD1  917   4.526   3.614   7.768
   63ARG    HD2  918   4.576   3.660   7.606
   63ARG     NE  919   4.691   3.750   7.764
   63ARG     HE  920   4.784   3.735   7.798
   63ARG     CZ  921   4.646   3.880   7.778
   63ARG    NH1  922   4.523   3.913   7.741
   63ARG   HH11  923   4.483   4.000   7.770
   63ARG   HH12  924   4.452   3.842   7.741
   63ARG    NH2  925   4.725   3.963   7.845
   63ARG   HH21  926   4.672   4.036   7.889
   63ARG   HH22  927   4.801   3.917   7.889
   63ARG      C  928   4.555   3.281   7.442
   63ARG      O  929   4.597   3.319   7.334
   64ILE      N  930   4.516   3.155   7.461
   64ILE     HN  931   4.474   3.131   7.549
   64ILE     CA  932   4.514   3.059   7.356
   64ILE     HA  933   4.614   3.069   7.316
   64ILE     CB  934   4.489   2.917   7.426
   64ILE     HB  935   4.402   2.931   7.494
   64ILE    CG2  936   4.445   2.804   7.327
   64ILE   HG21  937   4.354   2.834   7.272
   64ILE   HG22  938   4.409   2.712   7.378
   64ILE   HG23  939   4.530   2.782   7.259
   64ILE    CG1  940   4.608   2.871   7.519
   64ILE   HG11  941   4.628   2.960   7.582
   64ILE   HG12  942   4.705   2.859   7.466
   64ILE     CD  943   4.579   2.748   7.602
   64ILE    HD1  944   4.499   2.776   7.674
   64ILE    HD2  945   4.665   2.725   7.669
   64ILE    HD3  946   4.539   2.658   7.551
   64ILE      C  947   4.419   3.090   7.241
   64ILE      O  948   4.452   3.073   7.125
   65PHE      N  949   4.290   3.133   7.272
   65PHE     HN  950   4.246   3.110   7.359
   65PHE     CA  951   4.200   3.165   7.161
   65PHE     HA  952   4.198   3.081   7.093
   65PHE     CB  953   4.048   3.166   7.213
   65PHE    HB1  954   3.985   3.205   7.130
   65PHE    HB2  955   4.057   3.235   7.300
   65PHE     CG  956   3.996   3.036   7.265
   65PHE    CD1  957   4.010   2.931   7.176
   65PHE    HD1  958   4.058   2.951   7.082
   65PHE    CE1  959   3.977   2.804   7.220
   65PHE    HE1  960   3.998   2.726   7.148
   65PHE     CZ  961   3.942   2.782   7.353
   65PHE     HZ  962   3.919   2.682   7.386
   65PHE    CD2  963   3.953   3.019   7.398
   65PHE    HD2  964   3.935   3.105   7.462
   65PHE    CE2  965   3.937   2.887   7.445
   65PHE    HE2  966   3.919   2.876   7.551
   65PHE      C  967   4.236   3.293   7.086
   65PHE      O  968   4.231   3.307   6.965
   66LEU      N  969   4.292   3.394   7.157
   66LEU     HN  970   4.278   3.396   7.255
   66LEU     CA  971   4.361   3.511   7.111
   66LEU     HA  972   4.302   3.573   7.045
   66LEU     CB  973   4.408   3.602   7.232
   66LEU    HB1  974   4.500   3.659   7.203
   66LEU    HB2  975   4.448   3.529   7.305
   66LEU     CG  976   4.295   3.694   7.282
   66LEU     HG  977   4.209   3.624   7.277
   66LEU    CD1  978   4.326   3.739   7.428
   66LEU   HD11  979   4.396   3.825   7.438
   66LEU   HD12  980   4.367   3.658   7.493
   66LEU   HD13  981   4.229   3.758   7.478
   66LEU    CD2  982   4.259   3.817   7.198
   66LEU   HD21  983   4.172   3.878   7.230
   66LEU   HD22  984   4.235   3.778   7.097
   66LEU   HD23  985   4.345   3.886   7.191
   66LEU      C  986   4.479   3.479   7.020
   66LEU      O  987   4.498   3.547   6.917
   67PHE      N  988   4.567   3.382   7.057
   67PHE     HN  989   4.542   3.343   7.146
   67PHE     CA  990   4.687   3.348   6.979
   67PHE     HA  991   4.739   3.439   6.951
   67PHE     CB  992   4.777   3.260   7.064
   67PHE    HB1  993   4.722   3.174   7.108
   67PHE    HB2  994   4.819   3.322   7.146
   67PHE     CG  995   4.902   3.212   6.993
   67PHE    CD1  996   4.939   3.076   7.005
   67PHE    HD1  997   4.878   3.009   7.063
   67PHE    CE1  998   5.062   3.035   6.951
   67PHE    HE1  999   5.089   2.931   6.962
   67PHE     CZ 1000   5.147   3.117   6.883
   67PHE     HZ 1001   5.235   3.074   6.836
   67PHE    CD2 1002   4.988   3.302   6.926
   67PHE    HD2 1003   4.971   3.408   6.922
   67PHE    CE2 1004   5.109   3.253   6.872
   67PHE    HE2 1005   5.187   3.317   6.834
   67PHE      C 1006   4.652   3.281   6.845
   67PHE      O 1007   4.712   3.310   6.742
   68ASN      N 1008   4.545   3.202   6.840
   68ASN     HN 1009   4.494   3.198   6.926
   68ASN     CA 1010   4.486   3.143   6.720
   68ASN     HA 1011   4.564   3.096   6.662
   68ASN     CB 1012   4.358   3.054   6.751
   68ASN    HB1 1013   4.285   3.056   6.668
   68ASN    HB2 1014   4.294   3.105   6.827
   68ASN     CG 1015   4.382   2.905   6.803
   68ASN    OD1 1016   4.430   2.817   6.733
   68ASN    ND2 1017   4.359   2.879   6.938
   68ASN   HD21 1018   4.381   2.956   6.998
   68ASN   HD22 1019   4.372   2.781   6.957
   68ASN      C 1020   4.440   3.254   6.623
   68ASN      O 1021   4.477   3.257   6.502
   69LEU      N 1022   4.365   3.357   6.678
   69LEU     HN 1023   4.334   3.351   6.773
   69LEU     CA 1024   4.323   3.475   6.596
   69LEU     HA 1025   4.255   3.439   6.521
   69LEU     CB 1026   4.250   3.567   6.699
   69LEU    HB1 1027   4.324   3.594   6.778
   69LEU    HB2 1028   4.166   3.510   6.743
   69LEU     CG 1029   4.181   3.691   6.637
   69LEU     HG 1030   4.257   3.754   6.586
   69LEU    CD1 1031   4.071   3.646   6.529
   69LEU   HD11 1032   3.999   3.585   6.587
   69LEU   HD12 1033   4.123   3.591   6.447
   69LEU   HD13 1034   4.030   3.740   6.486
   69LEU    CD2 1035   4.116   3.779   6.747
   69LEU   HD21 1036   4.092   3.876   6.700
   69LEU   HD22 1037   4.189   3.804   6.827
   69LEU   HD23 1038   4.025   3.738   6.797
   69LEU      C 1039   4.440   3.552   6.525
   69LEU      O 1040   4.437   3.588   6.406
   70ALA      N 1041   4.557   3.560   6.598
   70ALA     HN 1042   4.549   3.523   6.691
   70ALA     CA 1043   4.684   3.620   6.557
   70ALA     HA 1044   4.662   3.709   6.499
   70ALA     CB 1045   4.776   3.678   6.672
   70ALA    HB1 1046   4.805   3.591   6.734
   70ALA    HB2 1047   4.716   3.745   6.738
   70ALA    HB3 1048   4.860   3.734   6.627
   70ALA      C 1049   4.762   3.531   6.460
   70ALA      O 1050   4.822   3.574   6.367
   71VAL      N 1051   4.751   3.395   6.483
   71VAL     HN 1052   4.710   3.366   6.569
   71VAL     CA 1053   4.812   3.294   6.394
   71VAL     HA 1054   4.915   3.324   6.384
   71VAL     CB 1055   4.811   3.149   6.449
   71VAL     HB 1056   4.717   3.123   6.503
   71VAL    CG1 1057   4.842   3.048   6.338
   71VAL   HG11 1058   4.746   3.027   6.285
   71VAL   HG12 1059   4.847   2.951   6.391
   71VAL   HG13 1060   4.927   3.080   6.274
   71VAL    CG2 1061   4.918   3.137   6.557
   71VAL   HG21 1062   5.021   3.150   6.517
   71VAL   HG22 1063   4.911   3.036   6.601
   71VAL   HG23 1064   4.903   3.206   6.644
   71VAL      C 1065   4.744   3.297   6.254
   71VAL      O 1066   4.805   3.295   6.143
   72ALA      N 1067   4.611   3.305   6.253
   72ALA     HN 1068   4.556   3.298   6.336
   72ALA     CA 1069   4.532   3.316   6.132
   72ALA     HA 1070   4.563   3.231   6.074
   72ALA     CB 1071   4.385   3.307   6.175
   72ALA    HB1 1072   4.318   3.321   6.088
   72ALA    HB2 1073   4.362   3.386   6.250
   72ALA    HB3 1074   4.368   3.207   6.221
   72ALA      C 1075   4.555   3.440   6.041
   72ALA      O 1076   4.557   3.429   5.923
   73ASP      N 1077   4.576   3.561   6.092
   73ASP     HN 1078   4.560   3.578   6.189
   73ASP     CA 1079   4.630   3.671   6.013
   73ASP     HA 1080   4.562   3.696   5.933
   73ASP     CB 1081   4.637   3.802   6.104
   73ASP    HB1 1082   4.698   3.879   6.051
   73ASP    HB2 1083   4.687   3.773   6.199
   73ASP     CG 1084   4.500   3.866   6.140
   73ASP    OD1 1085   4.402   3.827   6.067
   73ASP    OD2 1086   4.498   3.953   6.229
   73ASP      C 1087   4.778   3.640   5.960
   73ASP      O 1088   4.817   3.658   5.842
   74PHE      N 1089   4.867   3.570   6.036
   74PHE     HN 1090   4.843   3.546   6.130
   74PHE     CA 1091   5.000   3.537   5.988
   74PHE     HA 1092   5.043   3.628   5.949
   74PHE     CB 1093   5.096   3.488   6.103
   74PHE    HB1 1094   5.086   3.388   6.150
   74PHE    HB2 1095   5.093   3.559   6.188
   74PHE     CG 1096   5.239   3.487   6.055
   74PHE    CD1 1097   5.295   3.612   6.047
   74PHE    HD1 1098   5.243   3.703   6.073
   74PHE    CE1 1099   5.415   3.634   5.976
   74PHE    HE1 1100   5.464   3.730   5.971
   74PHE     CZ 1101   5.483   3.520   5.924
   74PHE     HZ 1102   5.566   3.543   5.858
   74PHE    CD2 1103   5.309   3.376   6.012
   74PHE    HD2 1104   5.264   3.279   6.026
   74PHE    CE2 1105   5.432   3.391   5.946
   74PHE    HE2 1106   5.491   3.305   5.919
   74PHE      C 1107   5.000   3.443   5.867
   74PHE      O 1108   5.078   3.463   5.775
   75LEU      N 1109   4.899   3.353   5.858
   75LEU     HN 1110   4.847   3.329   5.939
   75LEU     CA 1111   4.871   3.274   5.734
   75LEU     HA 1112   4.954   3.213   5.700
   75LEU     CB 1113   4.744   3.185   5.745
   75LEU    HB1 1114   4.704   3.149   5.647
   75LEU    HB2 1115   4.672   3.261   5.782
   75LEU     CG 1116   4.763   3.063   5.832
   75LEU     HG 1117   4.801   3.102   5.929
   75LEU    CD1 1118   4.638   2.984   5.871
   75LEU   HD11 1119   4.575   2.958   5.783
   75LEU   HD12 1120   4.574   3.053   5.930
   75LEU   HD13 1121   4.658   2.889   5.924
   75LEU    CD2 1122   4.859   2.964   5.768
   75LEU   HD21 1123   4.812   2.875   5.721
   75LEU   HD22 1124   4.940   2.927   5.834
   75LEU   HD23 1125   4.916   3.016   5.689
   75LEU      C 1126   4.842   3.359   5.606
   75LEU      O 1127   4.863   3.325   5.490
   76LEU      N 1128   4.771   3.476   5.633
   76LEU     HN 1129   4.768   3.509   5.727
   76LEU     CA 1130   4.735   3.586   5.548
   76LEU     HA 1131   4.695   3.541   5.459
   76LEU     CB 1132   4.619   3.671   5.605
   76LEU    HB1 1133   4.650   3.733   5.692
   76LEU    HB2 1134   4.539   3.603   5.641
   76LEU     CG 1135   4.546   3.773   5.521
   76LEU     HG 1136   4.617   3.850   5.483
   76LEU    CD1 1137   4.476   3.694   5.404
   76LEU   HD11 1138   4.552   3.644   5.340
   76LEU   HD12 1139   4.410   3.763   5.348
   76LEU   HD13 1140   4.413   3.616   5.452
   76LEU    CD2 1141   4.446   3.848   5.614
   76LEU   HD21 1142   4.431   3.943   5.559
   76LEU   HD22 1143   4.485   3.868   5.716
   76LEU   HD23 1144   4.351   3.795   5.639
   76LEU      C 1145   4.847   3.672   5.499
   76LEU      O 1146   4.858   3.701   5.376
   77ILE      N 1147   4.941   3.702   5.590
   77ILE     HN 1148   4.922   3.694   5.688
   77ILE     CA 1149   5.070   3.768   5.566
   77ILE     HA 1150   5.056   3.858   5.508
   77ILE     CB 1151   5.134   3.803   5.696
   77ILE     HB 1152   5.161   3.720   5.765
   77ILE    CG2 1153   5.271   3.866   5.664
   77ILE   HG21 1154   5.337   3.792   5.613
   77ILE   HG22 1155   5.321   3.909   5.754
   77ILE   HG23 1156   5.254   3.950   5.594
   77ILE    CG1 1157   5.047   3.907   5.774
   77ILE   HG11 1158   5.103   3.945   5.862
   77ILE   HG12 1159   4.954   3.855   5.805
   77ILE     CD 1160   4.993   4.022   5.685
   77ILE    HD1 1161   4.967   4.108   5.750
   77ILE    HD2 1162   4.902   3.993   5.628
   77ILE    HD3 1163   5.069   4.067   5.618
   77ILE      C 1164   5.162   3.678   5.474
   77ILE      O 1165   5.239   3.730   5.387
   78ILE      N 1166   5.151   3.541   5.478
   78ILE     HN 1167   5.095   3.506   5.554
   78ILE     CA 1168   5.213   3.446   5.384
   78ILE     HA 1169   5.318   3.470   5.373
   78ILE     CB 1170   5.200   3.299   5.433
   78ILE     HB 1171   5.094   3.284   5.462
   78ILE    CG2 1172   5.241   3.208   5.308
   78ILE   HG21 1173   5.330   3.246   5.252
   78ILE   HG22 1174   5.158   3.208   5.234
   78ILE   HG23 1175   5.270   3.103   5.329
   78ILE    CG1 1176   5.283   3.283   5.563
   78ILE   HG11 1177   5.285   3.177   5.594
   78ILE   HG12 1178   5.232   3.343   5.642
   78ILE     CD 1179   5.425   3.334   5.554
   78ILE    HD1 1180   5.467   3.323   5.657
   78ILE    HD2 1181   5.433   3.443   5.537
   78ILE    HD3 1182   5.480   3.278   5.476
   78ILE      C 1183   5.150   3.466   5.253
   78ILE      O 1184   5.225   3.454   5.153
   79CYS      N 1185   5.020   3.493   5.237
   79CYS     HN 1186   4.957   3.503   5.313
   79CYS     CA 1187   4.950   3.502   5.109
   79CYS     HA 1188   4.980   3.418   5.048
   79CYS     CB 1189   4.789   3.497   5.125
   79CYS    HB1 1190   4.739   3.525   5.030
   79CYS    HB2 1191   4.773   3.576   5.201
   79CYS     SG 1192   4.735   3.323   5.161
   79CYS    HG1 1193   4.772   3.325   5.288
   79CYS      C 1194   4.986   3.632   5.028
   79CYS      O 1195   4.978   3.630   4.904
   80LEU      N 1196   5.015   3.749   5.101
   80LEU     HN 1197   5.017   3.748   5.200
   80LEU     CA 1198   5.028   3.878   5.035
   80LEU     HA 1199   4.938   3.883   4.975
   80LEU     CB 1200   5.030   4.009   5.127
   80LEU    HB1 1201   5.015   4.100   5.065
   80LEU    HB2 1202   5.133   4.012   5.167
   80LEU     CG 1203   4.919   4.018   5.230
   80LEU     HG 1204   4.932   3.929   5.295
   80LEU    CD1 1205   4.943   4.147   5.312
   80LEU   HD11 1206   4.996   4.132   5.408
   80LEU   HD12 1207   4.840   4.183   5.331
   80LEU   HD13 1208   4.988   4.229   5.251
   80LEU    CD2 1209   4.782   4.025   5.169
   80LEU   HD21 1210   4.764   3.921   5.134
   80LEU   HD22 1211   4.774   4.087   5.077
   80LEU   HD23 1212   4.704   4.053   5.243
   80LEU      C 1213   5.134   3.885   4.926
   80LEU      O 1214   5.106   3.948   4.825
   81PRO      N 1215   5.247   3.815   4.937
   81PRO     CD 1216   5.316   3.796   5.060
   81PRO    HD1 1217   5.302   3.692   5.098
   81PRO    HD2 1218   5.278   3.854   5.147
   81PRO     CA 1219   5.344   3.833   4.826
   81PRO     HA 1220   5.353   3.937   4.799
   81PRO     CB 1221   5.474   3.779   4.890
   81PRO    HB1 1222   5.562   3.836   4.853
   81PRO    HB2 1223   5.482   3.670   4.871
   81PRO     CG 1224   5.465   3.817   5.039
   81PRO    HG1 1225   5.523   3.757   5.112
   81PRO    HG2 1226   5.499   3.920   5.066
   81PRO      C 1227   5.302   3.766   4.699
   81PRO      O 1228   5.340   3.818   4.593
   82PHE      N 1229   5.217   3.662   4.709
   82PHE     HN 1230   5.196   3.613   4.793
   82PHE     CA 1231   5.159   3.602   4.595
   82PHE     HA 1232   5.239   3.593   4.522
   82PHE     CB 1233   5.103   3.462   4.629
   82PHE    HB1 1234   5.065   3.410   4.538
   82PHE    HB2 1235   5.025   3.484   4.705
   82PHE     CG 1236   5.213   3.381   4.691
   82PHE    CD1 1237   5.304   3.309   4.605
   82PHE    HD1 1238   5.292   3.319   4.499
   82PHE    CE1 1239   5.402   3.220   4.653
   82PHE    HE1 1240   5.471   3.168   4.588
   82PHE     CZ 1241   5.416   3.212   4.792
   82PHE     HZ 1242   5.493   3.151   4.835
   82PHE    CD2 1243   5.230   3.354   4.831
   82PHE    HD2 1244   5.162   3.393   4.905
   82PHE    CE2 1245   5.329   3.273   4.880
   82PHE    HE2 1246   5.350   3.267   4.986
   82PHE      C 1247   5.052   3.682   4.518
   82PHE      O 1248   5.043   3.681   4.396
   83LEU      N 1249   4.972   3.756   4.594
   83LEU     HN 1250   4.970   3.740   4.693
   83LEU     CA 1251   4.875   3.852   4.535
   83LEU     HA 1252   4.809   3.805   4.464
   83LEU     CB 1253   4.779   3.899   4.646
   83LEU    HB1 1254   4.704   3.971   4.605
   83LEU    HB2 1255   4.835   3.953   4.725
   83LEU     CG 1256   4.706   3.782   4.696
   83LEU     HG 1257   4.776   3.698   4.717
   83LEU    CD1 1258   4.620   3.817   4.817
   83LEU   HD11 1259   4.594   3.720   4.865
   83LEU   HD12 1260   4.533   3.878   4.786
   83LEU   HD13 1261   4.673   3.875   4.896
   83LEU    CD2 1262   4.611   3.731   4.590
   83LEU   HD21 1263   4.667   3.693   4.502
   83LEU   HD22 1264   4.549   3.807   4.537
   83LEU   HD23 1265   4.555   3.637   4.607
   83LEU      C 1266   4.941   3.978   4.475
   83LEU      O 1267   4.908   4.016   4.364
   84MET      N 1268   5.046   4.019   4.540
   84MET     HN 1269   5.077   3.968   4.620
   84MET     CA 1270   5.142   4.126   4.494
   84MET     HA 1271   5.091   4.221   4.483
   84MET     CB 1272   5.258   4.157   4.586
   84MET    HB1 1273   5.316   4.064   4.602
   84MET    HB2 1274   5.209   4.168   4.686
   84MET     CG 1275   5.337   4.290   4.554
   84MET    HG1 1276   5.331   4.294   4.443
   84MET    HG2 1277   5.441   4.271   4.587
   84MET     SD 1278   5.284   4.436   4.645
   84MET     CE 1279   5.452   4.486   4.694
   84MET    HE1 1280   5.493   4.407   4.760
   84MET    HE2 1281   5.442   4.576   4.759
   84MET    HE3 1282   5.509   4.512   4.603
   84MET      C 1283   5.196   4.090   4.355
   84MET      O 1284   5.170   4.166   4.258
   85ASP      N 1285   5.247   3.966   4.335
   85ASP     HN 1286   5.259   3.898   4.407
   85ASP     CA 1287   5.274   3.917   4.206
   85ASP     HA 1288   5.353   3.982   4.172
   85ASP     CB 1289   5.344   3.775   4.218
   85ASP    HB1 1290   5.265   3.701   4.245
   85ASP    HB2 1291   5.420   3.769   4.298
   85ASP     CG 1292   5.412   3.731   4.086
   85ASP    OD1 1293   5.390   3.618   4.030
   85ASP    OD2 1294   5.499   3.808   4.047
   85ASP      C 1295   5.168   3.921   4.098
   85ASP      O 1296   5.195   3.968   3.982
   86ASN      N 1297   5.047   3.874   4.128
   86ASN     HN 1298   5.037   3.839   4.221
   86ASN     CA 1299   4.932   3.878   4.043
   86ASN     HA 1300   4.963   3.837   3.948
   86ASN     CB 1301   4.827   3.779   4.092
   86ASN    HB1 1302   4.863   3.715   4.176
   86ASN    HB2 1303   4.812   3.705   4.011
   86ASN     CG 1304   4.688   3.838   4.124
   86ASN    OD1 1305   4.590   3.821   4.052
   86ASN    ND2 1306   4.685   3.913   4.231
   86ASN   HD21 1307   4.607   3.968   4.260
   86ASN   HD22 1308   4.764   3.910   4.292
   86ASN      C 1309   4.890   4.023   4.005
   86ASN      O 1310   4.866   4.042   3.885
   87TYR      N 1311   4.893   4.119   4.101
   87TYR     HN 1312   4.920   4.102   4.195
   87TYR     CA 1313   4.862   4.258   4.061
   87TYR     HA 1314   4.782   4.263   3.989
   87TYR     CB 1315   4.837   4.351   4.188
   87TYR    HB1 1316   4.825   4.458   4.160
   87TYR    HB2 1317   4.928   4.345   4.251
   87TYR     CG 1318   4.718   4.301   4.264
   87TYR    CD1 1319   4.602   4.248   4.201
   87TYR    HD1 1320   4.587   4.254   4.094
   87TYR    CE1 1321   4.504   4.190   4.277
   87TYR    HE1 1322   4.421   4.140   4.228
   87TYR     CZ 1323   4.508   4.188   4.421
   87TYR     OH 1324   4.412   4.131   4.501
   87TYR     HH 1325   4.425   4.182   4.582
   87TYR    CD2 1326   4.729   4.298   4.405
   87TYR    HD2 1327   4.813   4.324   4.468
   87TYR    CE2 1328   4.624   4.231   4.483
   87TYR    HE2 1329   4.634   4.229   4.591
   87TYR      C 1330   4.979   4.325   3.985
   87TYR      O 1331   4.950   4.417   3.907
   88VAL      N 1332   5.101   4.288   4.008
   88VAL     HN 1333   5.136   4.229   4.080
   88VAL     CA 1334   5.215   4.329   3.925
   88VAL     HA 1335   5.199   4.435   3.912
   88VAL     CB 1336   5.349   4.284   3.986
   88VAL     HB 1337   5.346   4.175   4.010
   88VAL    CG1 1338   5.467   4.317   3.892
   88VAL   HG11 1339   5.463   4.265   3.794
   88VAL   HG12 1340   5.556   4.276   3.944
   88VAL   HG13 1341   5.476   4.427   3.897
   88VAL    CG2 1342   5.382   4.354   4.128
   88VAL   HG21 1343   5.295   4.416   4.158
   88VAL   HG22 1344   5.471   4.421   4.128
   88VAL   HG23 1345   5.403   4.274   4.201
   88VAL      C 1346   5.211   4.282   3.784
   88VAL      O 1347   5.240   4.354   3.692
   89ARG      N 1348   5.148   4.161   3.764
   89ARG     HN 1349   5.132   4.104   3.845
   89ARG     CA 1350   5.141   4.108   3.630
   89ARG     HA 1351   5.214   4.149   3.562
   89ARG     CB 1352   5.174   3.957   3.635
   89ARG    HB1 1353   5.153   3.911   3.536
   89ARG    HB2 1354   5.107   3.910   3.709
   89ARG     CG 1355   5.316   3.935   3.678
   89ARG    HG1 1356   5.337   3.988   3.774
   89ARG    HG2 1357   5.385   3.979   3.602
   89ARG     CD 1358   5.350   3.786   3.679
   89ARG    HD1 1359   5.370   3.758   3.574
   89ARG    HD2 1360   5.272   3.723   3.728
   89ARG     NE 1361   5.467   3.776   3.772
   89ARG     HE 1362   5.446   3.770   3.869
   89ARG     CZ 1363   5.596   3.756   3.738
   89ARG    NH1 1364   5.648   3.773   3.623
   89ARG   HH11 1365   5.583   3.805   3.555
   89ARG   HH12 1366   5.747   3.773   3.609
   89ARG    NH2 1367   5.690   3.732   3.824
   89ARG   HH21 1368   5.670   3.727   3.922
   89ARG   HH22 1369   5.778   3.725   3.777
   89ARG      C 1370   5.006   4.134   3.569
   89ARG      O 1371   4.964   4.083   3.469
   90ARG      N 1372   4.921   4.226   3.632
   90ARG     HN 1373   4.939   4.263   3.722
   90ARG     CA 1374   4.801   4.285   3.574
   90ARG     HA 1375   4.777   4.375   3.630
   90ARG     CB 1376   4.817   4.349   3.436
   90ARG    HB1 1377   4.719   4.392   3.402
   90ARG    HB2 1378   4.842   4.267   3.366
   90ARG     CG 1379   4.921   4.460   3.434
   90ARG    HG1 1380   5.025   4.423   3.449
   90ARG    HG2 1381   4.907   4.539   3.510
   90ARG     CD 1382   4.930   4.528   3.298
   90ARG    HD1 1383   4.832   4.573   3.272
   90ARG    HD2 1384   4.951   4.452   3.219
   90ARG     NE 1385   5.037   4.632   3.300
   90ARG     HE 1386   5.126   4.617   3.344
   90ARG     CZ 1387   5.037   4.758   3.272
   90ARG    NH1 1388   4.932   4.836   3.277
   90ARG   HH11 1389   4.864   4.787   3.331
   90ARG   HH12 1390   4.952   4.933   3.288
   90ARG    NH2 1391   5.156   4.811   3.254
   90ARG   HH21 1392   5.237   4.755   3.235
   90ARG   HH22 1393   5.170   4.908   3.233
   90ARG      C 1394   4.684   4.187   3.570
   90ARG      O 1395   4.594   4.189   3.479
   91TRP      N 1396   4.680   4.104   3.674
   91TRP     HN 1397   4.756   4.111   3.739
   91TRP     CA 1398   4.579   4.000   3.703
   91TRP     HA 1399   4.601   3.968   3.804
   91TRP     CB 1400   4.433   4.039   3.677
   91TRP    HB1 1401   4.365   3.952   3.695
   91TRP    HB2 1402   4.423   4.063   3.570
   91TRP     CG 1403   4.361   4.150   3.750
   91TRP    CD1 1404   4.322   4.275   3.707
   91TRP    HD1 1405   4.353   4.317   3.613
   91TRP    NE1 1406   4.254   4.342   3.798
   91TRP    HE1 1407   4.202   4.422   3.779
   91TRP    CE2 1408   4.243   4.262   3.910
   91TRP    CD2 1409   4.309   4.138   3.880
   91TRP    CE3 1410   4.304   4.035   3.970
   91TRP    HE3 1411   4.339   3.937   3.942
   91TRP    CZ3 1412   4.226   4.044   4.084
   91TRP    HZ3 1413   4.203   3.958   4.146
   91TRP    CZ2 1414   4.174   4.278   4.033
   91TRP    HZ2 1415   4.112   4.365   4.047
   91TRP    CH2 1416   4.168   4.164   4.119
   91TRP    HH2 1417   4.110   4.164   4.211
   91TRP      C 1418   4.620   3.865   3.640
   91TRP      O 1419   4.556   3.766   3.672
   92ASP      N 1420   4.717   3.859   3.545
   92ASP     HN 1421   4.784   3.931   3.527
   92ASP     CA 1422   4.759   3.733   3.489
   92ASP     HA 1423   4.673   3.671   3.468
   92ASP     CB 1424   4.851   3.755   3.370
   92ASP    HB1 1425   4.947   3.805   3.394
   92ASP    HB2 1426   4.800   3.813   3.289
   92ASP     CG 1427   4.894   3.631   3.295
   92ASP    OD1 1428   4.820   3.527   3.298
   92ASP    OD2 1429   4.981   3.643   3.208
   92ASP      C 1430   4.834   3.652   3.601
   92ASP      O 1431   4.942   3.681   3.659
   93TRP      N 1432   4.785   3.531   3.633
   93TRP     HN 1433   4.705   3.505   3.579
   93TRP     CA 1434   4.836   3.448   3.742
   93TRP     HA 1435   4.901   3.508   3.803
   93TRP     CB 1436   4.714   3.383   3.813
   93TRP    HB1 1437   4.649   3.328   3.742
   93TRP    HB2 1438   4.652   3.463   3.861
   93TRP     CG 1439   4.752   3.278   3.911
   93TRP    CD1 1440   4.756   3.142   3.888
   93TRP    HD1 1441   4.727   3.099   3.793
   93TRP    NE1 1442   4.801   3.069   3.996
   93TRP    HE1 1443   4.794   2.972   4.009
   93TRP    CE2 1444   4.816   3.157   4.096
   93TRP    CD2 1445   4.784   3.293   4.055
   93TRP    CE3 1446   4.795   3.396   4.150
   93TRP    HE3 1447   4.784   3.497   4.114
   93TRP    CZ3 1448   4.825   3.364   4.283
   93TRP    HZ3 1449   4.834   3.447   4.352
   93TRP    CZ2 1450   4.845   3.129   4.228
   93TRP    HZ2 1451   4.850   3.026   4.262
   93TRP    CH2 1452   4.845   3.228   4.324
   93TRP    HH2 1453   4.861   3.202   4.427
   93TRP      C 1454   4.925   3.338   3.676
   93TRP      O 1455   4.877   3.257   3.601
   94LYS      N 1456   5.055   3.335   3.708
   94LYS     HN 1457   5.093   3.386   3.785
   94LYS     CA 1458   5.155   3.266   3.630
   94LYS     HA 1459   5.124   3.242   3.529
   94LYS     CB 1460   5.278   3.354   3.613
   94LYS    HB1 1461   5.355   3.305   3.549
   94LYS    HB2 1462   5.336   3.382   3.703
   94LYS     CG 1463   5.255   3.489   3.556
   94LYS    HG1 1464   5.351   3.543   3.540
   94LYS    HG2 1465   5.193   3.548   3.627
   94LYS     CD 1466   5.181   3.502   3.427
   94LYS    HD1 1467   5.158   3.608   3.403
   94LYS    HD2 1468   5.084   3.457   3.458
   94LYS     CE 1469   5.244   3.416   3.310
   94LYS    HE1 1470   5.258   3.312   3.348
   94LYS    HE2 1471   5.328   3.467   3.259
   94LYS     NZ 1472   5.139   3.418   3.204
   94LYS    HZ1 1473   5.067   3.346   3.222
   94LYS    HZ2 1474   5.188   3.396   3.115
   94LYS    HZ3 1475   5.096   3.511   3.189
   94LYS      C 1476   5.207   3.136   3.699
   94LYS      O 1477   5.308   3.082   3.655
   95PHE      N 1478   5.144   3.094   3.806
   95PHE     HN 1479   5.056   3.130   3.837
   95PHE     CA 1480   5.174   2.972   3.878
   95PHE     HA 1481   5.272   2.932   3.857
   95PHE     CB 1482   5.172   2.984   4.029
   95PHE    HB1 1483   5.183   2.887   4.081
   95PHE    HB2 1484   5.075   3.027   4.064
   95PHE     CG 1485   5.272   3.088   4.069
   95PHE    CD1 1486   5.409   3.058   4.056
   95PHE    HD1 1487   5.434   2.966   4.006
   95PHE    CE1 1488   5.500   3.158   4.098
   95PHE    HE1 1489   5.606   3.156   4.077
   95PHE     CZ 1490   5.464   3.280   4.152
   95PHE     HZ 1491   5.526   3.367   4.167
   95PHE    CD2 1492   5.230   3.216   4.118
   95PHE    HD2 1493   5.126   3.244   4.124
   95PHE    CE2 1494   5.329   3.306   4.161
   95PHE    HE2 1495   5.297   3.404   4.194
   95PHE      C 1496   5.070   2.871   3.835
   95PHE      O 1497   4.956   2.905   3.802
   96GLY      N 1498   5.097   2.739   3.854
   96GLY     HN 1499   5.184   2.705   3.887
   96GLY     CA 1500   5.014   2.628   3.806
   96GLY    HA1 1501   5.067   2.536   3.827
   96GLY    HA2 1502   4.996   2.640   3.701
   96GLY      C 1503   4.872   2.615   3.862
   96GLY      O 1504   4.836   2.681   3.959
   97ASP      N 1505   4.791   2.517   3.811
   97ASP     HN 1506   4.832   2.447   3.754
   97ASP     CA 1507   4.661   2.479   3.861
   97ASP     HA 1508   4.602   2.568   3.849
   97ASP     CB 1509   4.600   2.372   3.768
   97ASP    HB1 1510   4.586   2.419   3.668
   97ASP    HB2 1511   4.503   2.335   3.806
   97ASP     CG 1512   4.679   2.249   3.747
   97ASP    OD1 1513   4.807   2.263   3.750
   97ASP    OD2 1514   4.626   2.138   3.723
   97ASP      C 1515   4.652   2.448   4.012
   97ASP      O 1516   4.575   2.505   4.087
   98ILE      N 1517   4.739   2.360   4.061
   98ILE     HN 1518   4.804   2.319   3.997
   98ILE     CA 1519   4.752   2.319   4.201
   98ILE     HA 1520   4.648   2.293   4.206
   98ILE     CB 1521   4.830   2.198   4.220
   98ILE     HB 1522   4.933   2.198   4.177
   98ILE    CG2 1523   4.838   2.167   4.371
   98ILE   HG21 1524   4.892   2.072   4.386
   98ILE   HG22 1525   4.747   2.185   4.432
   98ILE   HG23 1526   4.915   2.233   4.416
   98ILE    CG1 1527   4.753   2.085   4.154
   98ILE   HG11 1528   4.644   2.107   4.154
   98ILE   HG12 1529   4.776   1.994   4.213
   98ILE     CD 1530   4.798   2.043   4.021
   98ILE    HD1 1531   4.900   2.006   4.041
   98ILE    HD2 1532   4.809   2.118   3.940
   98ILE    HD3 1533   4.741   1.954   3.984
   98ILE      C 1534   4.789   2.432   4.288
   98ILE      O 1535   4.716   2.452   4.383
   99PRO      N 1536   4.888   2.512   4.265
   99PRO     CD 1537   5.008   2.472   4.191
   99PRO    HD1 1538   4.991   2.476   4.081
   99PRO    HD2 1539   5.045   2.374   4.226
   99PRO     CA 1540   4.904   2.647   4.322
   99PRO     HA 1541   4.929   2.636   4.426
   99PRO     CB 1542   5.014   2.705   4.235
   99PRO    HB1 1543   5.069   2.785   4.290
   99PRO    HB2 1544   4.981   2.744   4.137
   99PRO     CG 1545   5.105   2.580   4.221
   99PRO    HG1 1546   5.180   2.594   4.141
   99PRO    HG2 1547   5.162   2.562   4.314
   99PRO      C 1548   4.784   2.740   4.327
   99PRO      O 1549   4.758   2.806   4.430
  100CYS      N 1550   4.712   2.759   4.218
  100CYS     HN 1551   4.741   2.719   4.131
  100CYS     CA 1552   4.588   2.835   4.216
  100CYS     HA 1553   4.610   2.933   4.255
  100CYS     CB 1554   4.536   2.840   4.071
  100CYS    HB1 1555   4.508   2.738   4.039
  100CYS    HB2 1556   4.626   2.863   4.009
  100CYS     SG 1557   4.389   2.960   4.054
  100CYS      C 1558   4.481   2.770   4.312
  100CYS      O 1559   4.428   2.840   4.396
  101ARG      N 1560   4.464   2.635   4.305
  101ARG     HN 1561   4.508   2.576   4.238
  101ARG     CA 1562   4.378   2.571   4.402
  101ARG     HA 1563   4.275   2.599   4.385
  101ARG     CB 1564   4.372   2.416   4.383
  101ARG    HB1 1565   4.320   2.380   4.475
  101ARG    HB2 1566   4.473   2.370   4.380
  101ARG     CG 1567   4.293   2.365   4.259
  101ARG    HG1 1568   4.318   2.418   4.164
  101ARG    HG2 1569   4.187   2.376   4.290
  101ARG     CD 1570   4.324   2.218   4.227
  101ARG    HD1 1571   4.339   2.174   4.328
  101ARG    HD2 1572   4.416   2.202   4.167
  101ARG     NE 1573   4.207   2.160   4.157
  101ARG     HE 1574   4.131   2.212   4.119
  101ARG     CZ 1575   4.197   2.037   4.115
  101ARG    NH1 1576   4.296   1.949   4.123
  101ARG   HH11 1577   4.358   1.959   4.201
  101ARG   HH12 1578   4.272   1.855   4.099
  101ARG    NH2 1579   4.078   1.991   4.085
  101ARG   HH21 1580   4.072   1.893   4.066
  101ARG   HH22 1581   3.995   2.044   4.098
  101ARG      C 1582   4.412   2.597   4.553
  101ARG      O 1583   4.328   2.635   4.638
  102LEU      N 1584   4.543   2.587   4.585
  102LEU     HN 1585   4.607   2.568   4.511
  102LEU     CA 1586   4.596   2.629   4.710
  102LEU     HA 1587   4.539   2.580   4.788
  102LEU     CB 1588   4.750   2.583   4.708
  102LEU    HB1 1589   4.797   2.645   4.787
  102LEU    HB2 1590   4.797   2.599   4.609
  102LEU     CG 1591   4.772   2.428   4.730
  102LEU     HG 1592   4.727   2.368   4.648
  102LEU    CD1 1593   4.919   2.396   4.709
  102LEU   HD11 1594   4.936   2.291   4.740
  102LEU   HD12 1595   4.969   2.457   4.787
  102LEU   HD13 1596   4.958   2.418   4.607
  102LEU    CD2 1597   4.723   2.374   4.867
  102LEU   HD21 1598   4.612   2.381   4.873
  102LEU   HD22 1599   4.769   2.425   4.954
  102LEU   HD23 1600   4.744   2.265   4.869
  102LEU      C 1601   4.574   2.764   4.752
  102LEU      O 1602   4.546   2.792   4.867
  103MET      N 1603   4.601   2.861   4.665
  103MET     HN 1604   4.624   2.838   4.571
  103MET     CA 1605   4.580   3.005   4.702
  103MET     HA 1606   4.638   3.032   4.788
  103MET     CB 1607   4.624   3.099   4.577
  103MET    HB1 1608   4.574   3.056   4.487
  103MET    HB2 1609   4.734   3.096   4.584
  103MET     CG 1610   4.574   3.248   4.561
  103MET    HG1 1611   4.467   3.227   4.539
  103MET    HG2 1612   4.610   3.287   4.463
  103MET     SD 1613   4.598   3.363   4.699
  103MET     CE 1614   4.779   3.362   4.687
  103MET    HE1 1615   4.813   3.422   4.774
  103MET    HE2 1616   4.816   3.417   4.598
  103MET    HE3 1617   4.826   3.262   4.697
  103MET      C 1618   4.442   3.032   4.746
  103MET      O 1619   4.411   3.075   4.860
  104LEU      N 1620   4.339   3.012   4.666
  104LEU     HN 1621   4.367   2.986   4.574
  104LEU     CA 1622   4.192   3.018   4.694
  104LEU     HA 1623   4.157   3.115   4.725
  104LEU     CB 1624   4.126   2.979   4.552
  104LEU    HB1 1625   4.016   2.971   4.565
  104LEU    HB2 1626   4.162   2.877   4.527
  104LEU     CG 1627   4.152   3.083   4.439
  104LEU     HG 1628   4.260   3.089   4.414
  104LEU    CD1 1629   4.075   3.047   4.310
  104LEU   HD11 1630   4.100   3.115   4.226
  104LEU   HD12 1631   3.965   3.053   4.323
  104LEU   HD13 1632   4.098   2.941   4.288
  104LEU    CD2 1633   4.109   3.222   4.484
  104LEU   HD21 1634   4.007   3.210   4.527
  104LEU   HD22 1635   4.107   3.285   4.392
  104LEU   HD23 1636   4.179   3.261   4.561
  104LEU      C 1637   4.158   2.936   4.813
  104LEU      O 1638   4.091   2.985   4.908
  105PHE      N 1639   4.200   2.814   4.824
  105PHE     HN 1640   4.255   2.778   4.749
  105PHE     CA 1641   4.194   2.730   4.949
  105PHE     HA 1642   4.089   2.707   4.949
  105PHE     CB 1643   4.255   2.595   4.923
  105PHE    HB1 1644   4.357   2.607   4.882
  105PHE    HB2 1645   4.198   2.543   4.843
  105PHE     CG 1646   4.267   2.511   5.051
  105PHE    CD1 1647   4.142   2.482   5.117
  105PHE    HD1 1648   4.048   2.506   5.069
  105PHE    CE1 1649   4.139   2.405   5.234
  105PHE    HE1 1650   4.042   2.377   5.271
  105PHE     CZ 1651   4.266   2.367   5.289
  105PHE     HZ 1652   4.273   2.311   5.381
  105PHE    CD2 1653   4.385   2.472   5.114
  105PHE    HD2 1654   4.474   2.489   5.056
  105PHE    CE2 1655   4.387   2.398   5.231
  105PHE    HE2 1656   4.479   2.371   5.280
  105PHE      C 1657   4.243   2.793   5.076
  105PHE      O 1658   4.169   2.813   5.171
  106MET      N 1659   4.370   2.846   5.070
  106MET     HN 1660   4.433   2.829   4.994
  106MET     CA 1661   4.428   2.905   5.183
  106MET     HA 1662   4.420   2.835   5.265
  106MET     CB 1663   4.580   2.925   5.164
  106MET    HB1 1664   4.618   2.981   5.252
  106MET    HB2 1665   4.601   2.977   5.068
  106MET     CG 1666   4.668   2.800   5.167
  106MET    HG1 1667   4.773   2.827   5.144
  106MET    HG2 1668   4.631   2.751   5.075
  106MET     SD 1669   4.650   2.688   5.305
  106MET     CE 1670   4.759   2.779   5.414
  106MET    HE1 1671   4.775   2.724   5.509
  106MET    HE2 1672   4.713   2.879   5.429
  106MET    HE3 1673   4.859   2.795   5.368
  106MET      C 1674   4.370   3.032   5.235
  106MET      O 1675   4.381   3.063   5.355
  107LEU      N 1676   4.311   3.113   5.144
  107LEU     HN 1677   4.300   3.089   5.048
  107LEU     CA 1678   4.238   3.234   5.177
  107LEU     HA 1679   4.305   3.292   5.239
  107LEU     CB 1680   4.190   3.299   5.056
  107LEU    HB1 1681   4.112   3.375   5.076
  107LEU    HB2 1682   4.143   3.227   4.986
  107LEU     CG 1683   4.304   3.376   4.983
  107LEU     HG 1684   4.388   3.304   4.968
  107LEU    CD1 1685   4.249   3.445   4.856
  107LEU   HD11 1686   4.224   3.368   4.780
  107LEU   HD12 1687   4.331   3.509   4.818
  107LEU   HD13 1688   4.160   3.508   4.880
  107LEU    CD2 1689   4.358   3.489   5.076
  107LEU   HD21 1690   4.429   3.459   5.156
  107LEU   HD22 1691   4.264   3.529   5.120
  107LEU   HD23 1692   4.409   3.563   5.011
  107LEU      C 1693   4.110   3.195   5.258
  107LEU      O 1694   4.087   3.244   5.371
  108ALA      N 1695   4.028   3.095   5.207
  108ALA     HN 1696   4.041   3.056   5.117
  108ALA     CA 1697   3.915   3.031   5.275
  108ALA     HA 1698   3.841   3.109   5.288
  108ALA     CB 1699   3.845   2.929   5.190
  108ALA    HB1 1700   3.811   2.985   5.100
  108ALA    HB2 1701   3.760   2.887   5.249
  108ALA    HB3 1702   3.907   2.845   5.153
  108ALA      C 1703   3.949   2.971   5.407
  108ALA      O 1704   3.889   2.999   5.511
  109MET      N 1705   4.049   2.881   5.414
  109MET     HN 1706   4.079   2.850   5.324
  109MET     CA 1707   4.094   2.813   5.532
  109MET     HA 1708   4.008   2.757   5.565
  109MET     CB 1709   4.216   2.721   5.491
  109MET    HB1 1710   4.272   2.786   5.420
  109MET    HB2 1711   4.182   2.631   5.436
  109MET     CG 1712   4.309   2.673   5.604
  109MET    HG1 1713   4.351   2.760   5.660
  109MET    HG2 1714   4.382   2.602   5.561
  109MET     SD 1715   4.219   2.577   5.723
  109MET     CE 1716   4.363   2.534   5.826
  109MET    HE1 1717   4.435   2.617   5.842
  109MET    HE2 1718   4.419   2.456   5.772
  109MET    HE3 1719   4.324   2.486   5.919
  109MET      C 1720   4.148   2.902   5.646
  109MET      O 1721   4.120   2.890   5.762
  110ASN      N 1722   4.225   3.008   5.613
  110ASN     HN 1723   4.240   3.037   5.519
  110ASN     CA 1724   4.272   3.104   5.715
  110ASN     HA 1725   4.295   3.053   5.808
  110ASN     CB 1726   4.408   3.164   5.671
  110ASN    HB1 1727   4.474   3.088   5.625
  110ASN    HB2 1728   4.445   3.184   5.774
  110ASN     CG 1729   4.400   3.306   5.602
  110ASN    OD1 1730   4.340   3.403   5.646
  110ASN    ND2 1731   4.459   3.312   5.480
  110ASN   HD21 1732   4.510   3.394   5.453
  110ASN   HD22 1733   4.459   3.229   5.424
  110ASN      C 1734   4.155   3.197   5.769
  110ASN      O 1735   4.147   3.238   5.881
  111ARG      N 1736   4.066   3.237   5.674
  111ARG     HN 1737   4.063   3.198   5.583
  111ARG     CA 1738   3.958   3.333   5.711
  111ARG     HA 1739   3.999   3.401   5.784
  111ARG     CB 1740   3.911   3.412   5.582
  111ARG    HB1 1741   3.809   3.454   5.593
  111ARG    HB2 1742   3.903   3.335   5.503
  111ARG     CG 1743   4.003   3.532   5.537
  111ARG    HG1 1744   3.960   3.596   5.456
  111ARG    HG2 1745   4.089   3.484   5.486
  111ARG     CD 1746   4.032   3.639   5.640
  111ARG    HD1 1747   3.938   3.652   5.698
  111ARG    HD2 1748   4.038   3.733   5.581
  111ARG     NE 1749   4.150   3.604   5.726
  111ARG     HE 1750   4.212   3.536   5.688
  111ARG     CZ 1751   4.190   3.676   5.831
  111ARG    NH1 1752   4.135   3.782   5.884
  111ARG   HH11 1753   4.060   3.827   5.837
  111ARG   HH12 1754   4.185   3.840   5.949
  111ARG    NH2 1755   4.297   3.624   5.886
  111ARG   HH21 1756   4.337   3.542   5.846
  111ARG   HH22 1757   4.328   3.685   5.959
  111ARG      C 1758   3.841   3.280   5.790
  111ARG      O 1759   3.774   3.353   5.865
  112GLN      N 1760   3.801   3.155   5.767
  112GLN     HN 1761   3.844   3.102   5.694
  112GLN     CA 1762   3.697   3.084   5.837
  112GLN     HA 1763   3.618   3.156   5.849
  112GLN     CB 1764   3.654   2.965   5.753
  112GLN    HB1 1765   3.744   2.918   5.708
  112GLN    HB2 1766   3.591   2.989   5.665
  112GLN     CG 1767   3.561   2.856   5.816
  112GLN    HG1 1768   3.608   2.811   5.906
  112GLN    HG2 1769   3.535   2.772   5.748
  112GLN     CD 1770   3.419   2.922   5.853
  112GLN    OE1 1771   3.329   2.934   5.771
  112GLN    NE2 1772   3.409   2.959   5.979
  112GLN   HE21 1773   3.346   3.034   5.996
  112GLN   HE22 1774   3.484   2.928   6.037
  112GLN      C 1775   3.736   3.041   5.979
  112GLN      O 1776   3.657   3.045   6.077
  113GLY      N 1777   3.863   3.006   5.997
  113GLY     HN 1778   3.919   2.977   5.919
  113GLY     CA 1779   3.915   2.992   6.129
  113GLY    HA1 1780   4.021   2.976   6.117
  113GLY    HA2 1781   3.873   2.912   6.188
  113GLY      C 1782   3.915   3.123   6.208
  113GLY      O 1783   3.868   3.120   6.323
  114SER      N 1784   3.963   3.238   6.147
  114SER     HN 1785   3.989   3.222   6.052
  114SER     CA 1786   3.960   3.372   6.202
  114SER     HA 1787   4.033   3.382   6.281
  114SER     CB 1788   3.993   3.476   6.096
  114SER    HB1 1789   3.915   3.468   6.017
  114SER    HB2 1790   4.095   3.462   6.052
  114SER     OG 1791   3.984   3.607   6.145
  114SER    HG1 1792   4.068   3.630   6.186
  114SER      C 1793   3.830   3.415   6.277
  114SER      O 1794   3.832   3.448   6.394
  115ILE      N 1795   3.720   3.425   6.201
  115ILE     HN 1796   3.729   3.410   6.103
  115ILE     CA 1797   3.587   3.458   6.250
  115ILE     HA 1798   3.578   3.559   6.289
  115ILE     CB 1799   3.485   3.462   6.144
  115ILE     HB 1800   3.527   3.534   6.070
  115ILE    CG2 1801   3.479   3.329   6.061
  115ILE   HG21 1802   3.406   3.335   5.978
  115ILE   HG22 1803   3.445   3.243   6.123
  115ILE   HG23 1804   3.578   3.306   6.016
  115ILE    CG1 1805   3.344   3.520   6.181
  115ILE   HG11 1806   3.299   3.462   6.265
  115ILE   HG12 1807   3.280   3.509   6.091
  115ILE     CD 1808   3.353   3.671   6.215
  115ILE    HD1 1809   3.420   3.727   6.146
  115ILE    HD2 1810   3.391   3.680   6.319
  115ILE    HD3 1811   3.250   3.711   6.216
  115ILE      C 1812   3.538   3.365   6.363
  115ILE      O 1813   3.495   3.411   6.468
  116ILE      N 1814   3.561   3.232   6.348
  116ILE     HN 1815   3.588   3.190   6.261
  116ILE     CA 1816   3.534   3.136   6.457
  116ILE     HA 1817   3.431   3.137   6.489
  116ILE     CB 1818   3.574   2.994   6.405
  116ILE     HB 1819   3.659   2.994   6.333
  116ILE    CG2 1820   3.619   2.904   6.522
  116ILE   HG21 1821   3.543   2.886   6.601
  116ILE   HG22 1822   3.716   2.938   6.564
  116ILE   HG23 1823   3.621   2.800   6.484
  116ILE    CG1 1824   3.450   2.931   6.329
  116ILE   HG11 1825   3.412   2.996   6.247
  116ILE   HG12 1826   3.368   2.917   6.403
  116ILE     CD 1827   3.472   2.785   6.284
  116ILE    HD1 1828   3.386   2.752   6.221
  116ILE    HD2 1829   3.469   2.718   6.372
  116ILE    HD3 1830   3.565   2.777   6.224
  116ILE      C 1831   3.597   3.176   6.590
  116ILE      O 1832   3.529   3.189   6.691
  117PHE      N 1833   3.731   3.209   6.594
  117PHE     HN 1834   3.778   3.198   6.507
  117PHE     CA 1835   3.810   3.243   6.708
  117PHE     HA 1836   3.768   3.177   6.782
  117PHE     CB 1837   3.961   3.210   6.685
  117PHE    HB1 1838   4.028   3.244   6.767
  117PHE    HB2 1839   4.003   3.260   6.595
  117PHE     CG 1840   3.982   3.057   6.687
  117PHE    CD1 1841   3.948   2.977   6.796
  117PHE    HD1 1842   3.914   3.020   6.889
  117PHE    CE1 1843   3.980   2.835   6.782
  117PHE    HE1 1844   3.944   2.766   6.857
  117PHE     CZ 1845   4.023   2.773   6.665
  117PHE     HZ 1846   4.026   2.668   6.640
  117PHE    CD2 1847   4.028   2.998   6.572
  117PHE    HD2 1848   4.044   3.062   6.486
  117PHE    CE2 1849   4.043   2.856   6.556
  117PHE    HE2 1850   4.075   2.831   6.456
  117PHE      C 1851   3.784   3.383   6.759
  117PHE      O 1852   3.787   3.417   6.876
  118LEU      N 1853   3.754   3.474   6.660
  118LEU     HN 1854   3.769   3.454   6.563
  118LEU     CA 1855   3.699   3.607   6.684
  118LEU     HA 1856   3.783   3.654   6.733
  118LEU     CB 1857   3.682   3.671   6.550
  118LEU    HB1 1858   3.594   3.631   6.495
  118LEU    HB2 1859   3.780   3.646   6.503
  118LEU     CG 1860   3.680   3.824   6.557
  118LEU     HG 1861   3.760   3.862   6.625
  118LEU    CD1 1862   3.720   3.859   6.410
  118LEU   HD11 1863   3.655   3.814   6.332
  118LEU   HD12 1864   3.822   3.815   6.399
  118LEU   HD13 1865   3.733   3.969   6.399
  118LEU    CD2 1866   3.551   3.888   6.595
  118LEU   HD21 1867   3.563   3.996   6.620
  118LEU   HD22 1868   3.500   3.843   6.683
  118LEU   HD23 1869   3.479   3.871   6.512
  118LEU      C 1870   3.574   3.614   6.765
  118LEU      O 1871   3.556   3.680   6.867
  119THR      N 1872   3.473   3.534   6.724
  119THR     HN 1873   3.481   3.488   6.636
  119THR     CA 1874   3.352   3.510   6.798
  119THR     HA 1875   3.308   3.604   6.826
  119THR     CB 1876   3.263   3.431   6.711
  119THR     HB 1877   3.283   3.325   6.685
  119THR    OG1 1878   3.262   3.495   6.585
  119THR    HG1 1879   3.339   3.474   6.533
  119THR    CG2 1880   3.116   3.430   6.754
  119THR   HG21 1881   3.082   3.535   6.765
  119THR   HG22 1882   3.117   3.396   6.860
  119THR   HG23 1883   3.060   3.368   6.681
  119THR      C 1884   3.372   3.437   6.933
  119THR      O 1885   3.313   3.485   7.031
  120VAL      N 1886   3.459   3.337   6.948
  120VAL     HN 1887   3.501   3.306   6.863
  120VAL     CA 1888   3.486   3.270   7.073
  120VAL     HA 1889   3.394   3.236   7.120
  120VAL     CB 1890   3.601   3.166   7.050
  120VAL     HB 1891   3.681   3.210   6.987
  120VAL    CG1 1892   3.673   3.111   7.176
  120VAL   HG11 1893   3.739   3.178   7.235
  120VAL   HG12 1894   3.726   3.014   7.165
  120VAL   HG13 1895   3.595   3.089   7.251
  120VAL    CG2 1896   3.531   3.059   6.964
  120VAL   HG21 1897   3.452   3.002   7.018
  120VAL   HG22 1898   3.615   2.990   6.940
  120VAL   HG23 1899   3.479   3.093   6.872
  120VAL      C 1900   3.541   3.366   7.176
  120VAL      O 1901   3.495   3.366   7.291
  121VAL      N 1902   3.634   3.457   7.138
  121VAL     HN 1903   3.673   3.442   7.048
  121VAL     CA 1904   3.690   3.559   7.225
  121VAL     HA 1905   3.730   3.506   7.310
  121VAL     CB 1906   3.797   3.639   7.149
  121VAL     HB 1907   3.751   3.676   7.054
  121VAL    CG1 1908   3.858   3.750   7.235
  121VAL   HG11 1909   3.954   3.789   7.195
  121VAL   HG12 1910   3.877   3.700   7.333
  121VAL   HG13 1911   3.786   3.833   7.253
  121VAL    CG2 1912   3.912   3.534   7.125
  121VAL   HG21 1913   3.975   3.520   7.215
  121VAL   HG22 1914   3.969   3.580   7.041
  121VAL   HG23 1915   3.883   3.434   7.087
  121VAL      C 1916   3.590   3.652   7.282
  121VAL      O 1917   3.595   3.674   7.402
  122ALA      N 1918   3.493   3.701   7.200
  122ALA     HN 1919   3.510   3.686   7.103
  122ALA     CA 1920   3.377   3.780   7.243
  122ALA     HA 1921   3.402   3.870   7.297
  122ALA     CB 1922   3.312   3.840   7.116
  122ALA    HB1 1923   3.378   3.912   7.063
  122ALA    HB2 1924   3.224   3.898   7.150
  122ALA    HB3 1925   3.294   3.768   7.034
  122ALA      C 1926   3.273   3.704   7.339
  122ALA      O 1927   3.213   3.760   7.434
  123VAL      N 1928   3.250   3.572   7.306
  123VAL     HN 1929   3.284   3.538   7.219
  123VAL     CA 1930   3.172   3.480   7.389
  123VAL     HA 1931   3.082   3.532   7.421
  123VAL     CB 1932   3.154   3.338   7.323
  123VAL     HB 1933   3.247   3.305   7.271
  123VAL    CG1 1934   3.126   3.215   7.411
  123VAL   HG11 1935   3.039   3.217   7.480
  123VAL   HG12 1936   3.216   3.192   7.472
  123VAL   HG13 1937   3.105   3.132   7.340
  123VAL    CG2 1938   3.052   3.352   7.196
  123VAL   HG21 1939   3.023   3.250   7.161
  123VAL   HG22 1940   3.099   3.412   7.116
  123VAL   HG23 1941   2.959   3.408   7.218
  123VAL      C 1942   3.238   3.454   7.527
  123VAL      O 1943   3.167   3.457   7.627
  124ASP      N 1944   3.368   3.435   7.530
  124ASP     HN 1945   3.418   3.410   7.448
  124ASP     CA 1946   3.445   3.420   7.656
  124ASP     HA 1947   3.397   3.341   7.711
  124ASP     CB 1948   3.590   3.379   7.611
  124ASP    HB1 1949   3.621   3.441   7.524
  124ASP    HB2 1950   3.586   3.279   7.562
  124ASP     CG 1951   3.702   3.374   7.715
  124ASP    OD1 1952   3.684   3.395   7.839
  124ASP    OD2 1953   3.819   3.359   7.670
  124ASP      C 1954   3.444   3.534   7.747
  124ASP      O 1955   3.416   3.530   7.866
  125ARG      N 1956   3.455   3.662   7.692
  125ARG     HN 1957   3.487   3.667   7.598
  125ARG     CA 1958   3.426   3.783   7.764
  125ARG     HA 1959   3.496   3.775   7.846
  125ARG     CB 1960   3.459   3.900   7.675
  125ARG    HB1 1961   3.427   3.992   7.728
  125ARG    HB2 1962   3.394   3.885   7.587
  125ARG     CG 1963   3.604   3.911   7.632
  125ARG    HG1 1964   3.643   3.809   7.608
  125ARG    HG2 1965   3.658   3.956   7.719
  125ARG     CD 1966   3.627   4.001   7.514
  125ARG    HD1 1967   3.561   4.090   7.515
  125ARG    HD2 1968   3.605   3.947   7.419
  125ARG     NE 1969   3.775   4.036   7.514
  125ARG     HE 1970   3.833   3.992   7.582
  125ARG     CZ 1971   3.832   4.128   7.439
  125ARG    NH1 1972   3.763   4.189   7.344
  125ARG   HH11 1973   3.681   4.148   7.305
  125ARG   HH12 1974   3.804   4.273   7.308
  125ARG    NH2 1975   3.952   4.165   7.459
  125ARG   HH21 1976   4.005   4.132   7.537
  125ARG   HH22 1977   3.975   4.256   7.424
  125ARG      C 1978   3.285   3.791   7.818
  125ARG      O 1979   3.263   3.844   7.928
  126TYR      N 1980   3.183   3.743   7.739
  126TYR     HN 1981   3.182   3.717   7.643
  126TYR     CA 1982   3.053   3.733   7.808
  126TYR     HA 1983   3.028   3.831   7.846
  126TYR     CB 1984   2.945   3.698   7.695
  126TYR    HB1 1985   2.965   3.611   7.629
  126TYR    HB2 1986   2.938   3.784   7.624
  126TYR     CG 1987   2.807   3.666   7.749
  126TYR    CD1 1988   2.707   3.762   7.754
  126TYR    HD1 1989   2.729   3.866   7.734
  126TYR    CE1 1990   2.580   3.730   7.801
  126TYR    HE1 1991   2.510   3.811   7.812
  126TYR     CZ 1992   2.551   3.597   7.829
  126TYR     OH 1993   2.424   3.576   7.887
  126TYR     HH 1994   2.441   3.492   7.930
  126TYR    CD2 1995   2.776   3.525   7.772
  126TYR    HD2 1996   2.853   3.450   7.756
  126TYR    CE2 1997   2.648   3.496   7.817
  126TYR    HE2 1998   2.622   3.394   7.842
  126TYR      C 1999   3.048   3.644   7.936
  126TYR      O 2000   2.997   3.692   8.037
  127PHE      N 2001   3.104   3.523   7.928
  127PHE     HN 2002   3.157   3.496   7.848
  127PHE     CA 2003   3.105   3.431   8.042
  127PHE     HA 2004   3.003   3.418   8.076
  127PHE     CB 2005   3.150   3.283   7.998
  127PHE    HB1 2006   3.161   3.223   8.092
  127PHE    HB2 2007   3.233   3.291   7.925
  127PHE     CG 2008   3.042   3.214   7.930
  127PHE    CD1 2009   2.936   3.156   7.999
  127PHE    HD1 2010   2.935   3.159   8.107
  127PHE    CE1 2011   2.837   3.079   7.939
  127PHE    HE1 2012   2.762   3.038   8.004
  127PHE     CZ 2013   2.837   3.079   7.803
  127PHE     HZ 2014   2.763   3.022   7.748
  127PHE    CD2 2015   3.051   3.195   7.788
  127PHE    HD2 2016   3.124   3.240   7.722
  127PHE    CE2 2017   2.944   3.126   7.729
  127PHE    HE2 2018   2.936   3.108   7.623
  127PHE      C 2019   3.193   3.478   8.156
  127PHE      O 2020   3.172   3.441   8.265
  128ARG      N 2021   3.298   3.557   8.122
  128ARG     HN 2022   3.322   3.569   8.026
  128ARG     CA 2023   3.381   3.619   8.224
  128ARG     HA 2024   3.409   3.536   8.287
  128ARG     CB 2025   3.512   3.682   8.171
  128ARG    HB1 2026   3.565   3.735   8.252
  128ARG    HB2 2027   3.493   3.754   8.088
  128ARG     CG 2028   3.610   3.586   8.110
  128ARG    HG1 2029   3.678   3.649   8.050
  128ARG    HG2 2030   3.561   3.526   8.030
  128ARG     CD 2031   3.690   3.486   8.199
  128ARG    HD1 2032   3.627   3.438   8.277
  128ARG    HD2 2033   3.760   3.546   8.262
  128ARG     NE 2034   3.759   3.401   8.104
  128ARG     HE 2035   3.734   3.394   8.007
  128ARG     CZ 2036   3.849   3.311   8.128
  128ARG    NH1 2037   3.901   3.297   8.248
  128ARG   HH11 2038   3.931   3.210   8.286
  128ARG   HH12 2039   3.859   3.349   8.322
  128ARG    NH2 2040   3.897   3.233   8.030
  128ARG   HH21 2041   3.861   3.250   7.938
  128ARG   HH22 2042   3.983   3.185   8.047
  128ARG      C 2043   3.306   3.725   8.306
  128ARG      O 2044   3.324   3.729   8.430
  129VAL      N 2045   3.221   3.808   8.251
  129VAL     HN 2046   3.217   3.794   8.153
  129VAL     CA 2047   3.153   3.919   8.314
  129VAL     HA 2048   3.205   3.950   8.403
  129VAL     CB 2049   3.151   4.041   8.220
  129VAL     HB 2050   3.108   4.014   8.121
  129VAL    CG1 2051   3.070   4.155   8.289
  129VAL   HG11 2052   3.090   4.249   8.231
  129VAL   HG12 2053   3.103   4.177   8.393
  129VAL   HG13 2054   2.961   4.136   8.288
  129VAL    CG2 2055   3.303   4.075   8.191
  129VAL   HG21 2056   3.314   4.170   8.134
  129VAL   HG22 2057   3.351   4.001   8.123
  129VAL   HG23 2058   3.362   4.089   8.284
  129VAL      C 2059   3.020   3.878   8.363
  129VAL      O 2060   2.993   3.905   8.483
  130VAL      N 2061   2.933   3.818   8.277
  130VAL     HN 2062   2.957   3.775   8.190
  130VAL     CA 2063   2.788   3.812   8.293
  130VAL     HA 2064   2.758   3.894   8.357
  130VAL     CB 2065   2.714   3.829   8.162
  130VAL     HB 2066   2.747   3.747   8.094
  130VAL    CG1 2067   2.560   3.827   8.170
  130VAL   HG11 2068   2.527   3.903   8.244
  130VAL   HG12 2069   2.533   3.724   8.204
  130VAL   HG13 2070   2.508   3.852   8.075
  130VAL    CG2 2071   2.774   3.954   8.102
  130VAL   HG21 2072   2.878   3.947   8.065
  130VAL   HG22 2073   2.755   4.042   8.167
  130VAL   HG23 2074   2.710   3.976   8.014
  130VAL      C 2075   2.746   3.675   8.359
  130VAL      O 2076   2.647   3.661   8.429
  131HSD      N 2077   2.844   3.576   8.364
  131HSD     HN 2078   2.932   3.599   8.323
  131HSD     CA 2079   2.825   3.443   8.423
  131HSD     HA 2080   2.736   3.443   8.484
  131HSD     CB 2081   2.789   3.349   8.313
  131HSD    HB1 2082   2.766   3.243   8.337
  131HSD    HB2 2083   2.874   3.356   8.242
  131HSD    ND1 2084   2.560   3.453   8.268
  131HSD    HD1 2085   2.550   3.501   8.355
  131HSD     CG 2086   2.668   3.384   8.225
  131HSD    CE1 2087   2.461   3.446   8.178
  131HSD    HE1 2088   2.364   3.496   8.182
  131HSD    NE2 2089   2.489   3.360   8.081
  131HSD    CD2 2090   2.621   3.323   8.109
  131HSD    HD2 2091   2.655   3.240   8.049
  131HSD      C 2092   2.945   3.397   8.503
  131HSD      O 2093   3.005   3.294   8.479
  132PRO      N 2094   2.987   3.485   8.595
  132PRO     CD 2095   2.898   3.579   8.663
  132PRO    HD1 2096   2.801   3.525   8.668
  132PRO    HD2 2097   2.883   3.673   8.607
  132PRO     CA 2098   3.126   3.503   8.646
  132PRO     HA 2099   3.183   3.523   8.557
  132PRO     CB 2100   3.114   3.621   8.747
  132PRO    HB1 2101   3.159   3.714   8.705
  132PRO    HB2 2102   3.171   3.604   8.840
  132PRO     CG 2103   2.967   3.612   8.794
  132PRO    HG1 2104   2.965   3.529   8.868
  132PRO    HG2 2105   2.924   3.709   8.827
  132PRO      C 2106   3.174   3.372   8.714
  132PRO      O 2107   3.291   3.336   8.717
  133HSD      N 2108   3.087   3.289   8.771
  133HSD     HN 2109   2.993   3.324   8.778
  133HSD     CA 2110   3.126   3.180   8.857
  133HSD     HA 2111   3.230   3.189   8.885
  133HSD     CB 2112   3.017   3.167   8.974
  133HSD    HB1 2113   3.049   3.078   9.033
  133HSD    HB2 2114   2.917   3.138   8.937
  133HSD    ND1 2115   3.092   3.326   9.155
  133HSD    HD1 2116   3.188   3.306   9.132
  133HSD     CG 2117   2.999   3.278   9.069
  133HSD    CE1 2118   3.038   3.439   9.215
  133HSD    HE1 2119   3.095   3.503   9.283
  133HSD    NE2 2120   2.922   3.461   9.173
  133HSD    CD2 2121   2.898   3.367   9.082
  133HSD    HD2 2122   2.813   3.374   9.015
  133HSD      C 2123   3.124   3.052   8.773
  133HSD      O 2124   3.138   2.942   8.828
  134HSD      N 2125   3.102   3.064   8.640
  134HSD     HN 2126   3.080   3.149   8.593
  134HSD     CA 2127   3.103   2.946   8.548
  134HSD     HA 2128   3.026   2.881   8.587
  134HSD     CB 2129   3.077   2.978   8.403
  134HSD    HB1 2130   3.124   2.906   8.333
  134HSD    HB2 2131   3.111   3.080   8.377
  134HSD    ND1 2132   2.859   2.899   8.288
  134HSD    HD1 2133   2.903   2.835   8.225
  134HSD     CG 2134   2.925   2.978   8.380
  134HSD    CE1 2135   2.726   2.916   8.310
  134HSD    HE1 2136   2.648   2.862   8.256
  134HSD    NE2 2137   2.699   2.992   8.412
  134HSD    CD2 2138   2.824   3.028   8.459
  134HSD    HD2 2139   2.833   3.093   8.545
  134HSD      C 2140   3.232   2.860   8.562
  134HSD      O 2141   3.345   2.911   8.577
  135ALA      N 2142   3.216   2.722   8.543
  135ALA     HN 2143   3.129   2.676   8.528
  135ALA     CA 2144   3.331   2.631   8.537
  135ALA     HA 2145   3.398   2.666   8.614
  135ALA     CB 2146   3.279   2.493   8.579
  135ALA    HB1 2147   3.225   2.443   8.496
  135ALA    HB2 2148   3.213   2.500   8.668
  135ALA    HB3 2149   3.360   2.423   8.607
  135ALA      C 2150   3.401   2.641   8.399
  135ALA      O 2151   3.513   2.610   8.385
  136LEU      N 2152   3.340   2.698   8.292
  136LEU     HN 2153   3.248   2.730   8.311
  136LEU     CA 2154   3.389   2.726   8.158
  136LEU     HA 2155   3.435   2.633   8.129
  136LEU     CB 2156   3.261   2.752   8.069
  136LEU    HB1 2157   3.203   2.838   8.111
  136LEU    HB2 2158   3.198   2.662   8.082
  136LEU     CG 2159   3.289   2.768   7.917
  136LEU     HG 2160   3.346   2.863   7.914
  136LEU    CD1 2161   3.360   2.644   7.862
  136LEU   HD11 2162   3.295   2.554   7.864
  136LEU   HD12 2163   3.451   2.620   7.921
  136LEU   HD13 2164   3.405   2.658   7.761
  136LEU    CD2 2165   3.155   2.797   7.846
  136LEU   HD21 2166   3.088   2.710   7.863
  136LEU   HD22 2167   3.174   2.801   7.736
  136LEU   HD23 2168   3.110   2.892   7.881
  136LEU      C 2169   3.493   2.844   8.158
  136LEU      O 2170   3.578   2.848   8.071
  137ASN      N 2171   3.493   2.922   8.262
  137ASN     HN 2172   3.417   2.922   8.327
  137ASN     CA 2173   3.601   3.017   8.284
  137ASN     HA 2174   3.638   3.055   8.190
  137ASN     CB 2175   3.549   3.132   8.374
  137ASN    HB1 2176   3.635   3.200   8.389
  137ASN    HB2 2177   3.519   3.082   8.469
  137ASN     CG 2178   3.430   3.209   8.317
  137ASN    OD1 2179   3.417   3.224   8.194
  137ASN    ND2 2180   3.338   3.247   8.404
  137ASN   HD21 2181   3.253   3.284   8.367
  137ASN   HD22 2182   3.341   3.234   8.503
  137ASN      C 2183   3.722   2.962   8.355
  137ASN      O 2184   3.819   3.035   8.376
  138LYS      N 2185   3.721   2.836   8.393
  138LYS     HN 2186   3.639   2.785   8.370
  138LYS     CA 2187   3.825   2.759   8.460
  138LYS     HA 2188   3.907   2.823   8.488
  138LYS     CB 2189   3.772   2.700   8.592
  138LYS    HB1 2190   3.843   2.628   8.639
  138LYS    HB2 2191   3.674   2.655   8.567
  138LYS     CG 2192   3.757   2.811   8.698
  138LYS    HG1 2193   3.727   2.768   8.796
  138LYS    HG2 2194   3.672   2.878   8.672
  138LYS     CD 2195   3.873   2.902   8.715
  138LYS    HD1 2196   3.878   2.967   8.624
  138LYS    HD2 2197   3.967   2.843   8.713
  138LYS     CE 2198   3.864   2.968   8.849
  138LYS    HE1 2199   3.880   2.905   8.939
  138LYS    HE2 2200   3.770   3.024   8.870
  138LYS     NZ 2201   3.974   3.063   8.864
  138LYS    HZ1 2202   3.976   3.106   8.959
  138LYS    HZ2 2203   3.976   3.131   8.786
  138LYS    HZ3 2204   4.065   3.014   8.860
  138LYS      C 2205   3.891   2.651   8.376
  138LYS      O 2206   3.971   2.573   8.423
  139ILE      N 2207   3.859   2.638   8.249
  139ILE     HN 2208   3.798   2.704   8.206
  139ILE     CA 2209   3.896   2.533   8.160
  139ILE     HA 2210   3.855   2.452   8.218
  139ILE     CB 2211   3.822   2.519   8.025
  139ILE     HB 2212   3.875   2.443   7.964
  139ILE    CG2 2213   3.682   2.462   8.054
  139ILE   HG21 2214   3.706   2.362   8.095
  139ILE   HG22 2215   3.624   2.448   7.961
  139ILE   HG23 2216   3.621   2.522   8.124
  139ILE    CG1 2217   3.822   2.651   7.940
  139ILE   HG11 2218   3.909   2.714   7.970
  139ILE   HG12 2219   3.747   2.727   7.968
  139ILE     CD 2220   3.818   2.630   7.789
  139ILE    HD1 2221   3.746   2.548   7.772
  139ILE    HD2 2222   3.910   2.582   7.748
  139ILE    HD3 2223   3.787   2.724   7.739
  139ILE      C 2224   4.049   2.524   8.141
  139ILE      O 2225   4.116   2.630   8.124
  140SER      N 2226   4.107   2.401   8.150
  140SER     HN 2227   4.060   2.314   8.164
  140SER     CA 2228   4.252   2.382   8.129
  140SER     HA 2229   4.304   2.444   8.200
  140SER     CB 2230   4.293   2.232   8.160
  140SER    HB1 2231   4.248   2.203   8.257
  140SER    HB2 2232   4.404   2.219   8.165
  140SER     OG 2233   4.238   2.144   8.059
  140SER    HG1 2234   4.230   2.058   8.101
  140SER      C 2235   4.290   2.431   7.988
  140SER      O 2236   4.216   2.434   7.892
  141ASN      N 2237   4.417   2.465   7.979
  141ASN     HN 2238   4.463   2.479   8.066
  141ASN     CA 2239   4.494   2.493   7.859
  141ASN     HA 2240   4.459   2.580   7.806
  141ASN     CB 2241   4.644   2.528   7.888
  141ASN    HB1 2242   4.692   2.564   7.795
  141ASN    HB2 2243   4.704   2.437   7.910
  141ASN     CG 2244   4.665   2.644   7.985
  141ASN    OD1 2245   4.581   2.731   7.980
  141ASN    ND2 2246   4.773   2.640   8.066
  141ASN   HD21 2247   4.784   2.715   8.131
  141ASN   HD22 2248   4.833   2.560   8.063
  141ASN      C 2249   4.489   2.379   7.758
  141ASN      O 2250   4.453   2.409   7.641
  142ARG      N 2251   4.516   2.254   7.800
  142ARG     HN 2252   4.545   2.245   7.895
  142ARG     CA 2253   4.495   2.133   7.719
  142ARG     HA 2254   4.568   2.124   7.640
  142ARG     CB 2255   4.517   2.003   7.799
  142ARG    HB1 2256   4.466   2.010   7.898
  142ARG    HB2 2257   4.625   1.992   7.823
  142ARG     CG 2258   4.456   1.873   7.740
  142ARG    HG1 2259   4.487   1.872   7.633
  142ARG    HG2 2260   4.346   1.883   7.733
  142ARG     CD 2261   4.507   1.743   7.808
  142ARG    HD1 2262   4.617   1.752   7.825
  142ARG    HD2 2263   4.478   1.652   7.752
  142ARG     NE 2264   4.427   1.737   7.938
  142ARG     HE 2265   4.342   1.789   7.937
  142ARG     CZ 2266   4.452   1.669   8.050
  142ARG    NH1 2267   4.551   1.585   8.056
  142ARG   HH11 2268   4.600   1.552   7.975
  142ARG   HH12 2269   4.536   1.513   8.124
  142ARG    NH2 2270   4.369   1.678   8.151
  142ARG   HH21 2271   4.312   1.761   8.143
  142ARG   HH22 2272   4.414   1.644   8.233
  142ARG      C 2273   4.352   2.126   7.662
  142ARG      O 2274   4.336   2.106   7.544
  143THR      N 2275   4.236   2.152   7.742
  143THR     HN 2276   4.252   2.171   7.838
  143THR     CA 2277   4.092   2.157   7.688
  143THR     HA 2278   4.078   2.061   7.641
  143THR     CB 2279   3.988   2.185   7.798
  143THR     HB 2280   4.011   2.263   7.874
  143THR    OG1 2281   3.980   2.065   7.870
  143THR    HG1 2282   3.899   2.087   7.919
  143THR    CG2 2283   3.852   2.205   7.733
  143THR   HG21 2284   3.846   2.124   7.658
  143THR   HG22 2285   3.827   2.299   7.679
  143THR   HG23 2286   3.771   2.202   7.809
  143THR      C 2287   4.087   2.268   7.579
  143THR      O 2288   4.030   2.254   7.469
  144ALA      N 2289   4.140   2.388   7.610
  144ALA     HN 2290   4.179   2.407   7.699
  144ALA     CA 2291   4.144   2.497   7.515
  144ALA     HA 2292   4.043   2.528   7.493
  144ALA     CB 2293   4.195   2.617   7.585
  144ALA    HB1 2294   4.170   2.716   7.543
  144ALA    HB2 2295   4.304   2.609   7.605
  144ALA    HB3 2296   4.142   2.616   7.682
  144ALA      C 2297   4.222   2.468   7.390
  144ALA      O 2298   4.177   2.506   7.279
  145ALA      N 2299   4.333   2.398   7.394
  145ALA     HN 2300   4.379   2.383   7.481
  145ALA     CA 2301   4.391   2.334   7.277
  145ALA     HA 2302   4.415   2.408   7.202
  145ALA     CB 2303   4.519   2.260   7.317
  145ALA    HB1 2304   4.499   2.185   7.397
  145ALA    HB2 2305   4.601   2.332   7.336
  145ALA    HB3 2306   4.557   2.204   7.229
  145ALA      C 2307   4.300   2.232   7.200
  145ALA      O 2308   4.304   2.221   7.078
  146ILE      N 2309   4.225   2.148   7.274
  146ILE     HN 2310   4.239   2.164   7.371
  146ILE     CA 2311   4.133   2.051   7.218
  146ILE     HA 2312   4.175   1.987   7.142
  146ILE     CB 2313   4.080   1.949   7.320
  146ILE     HB 2314   4.032   2.009   7.400
  146ILE    CG2 2315   3.977   1.851   7.259
  146ILE   HG21 2316   3.903   1.900   7.193
  146ILE   HG22 2317   3.934   1.790   7.342
  146ILE   HG23 2318   4.034   1.782   7.193
  146ILE    CG1 2319   4.196   1.865   7.381
  146ILE   HG11 2320   4.279   1.932   7.414
  146ILE   HG12 2321   4.232   1.794   7.304
  146ILE     CD 2322   4.153   1.796   7.513
  146ILE    HD1 2323   4.217   1.714   7.549
  146ILE    HD2 2324   4.050   1.753   7.509
  146ILE    HD3 2325   4.153   1.868   7.598
  146ILE      C 2326   4.023   2.116   7.140
  146ILE      O 2327   3.999   2.083   7.027
  147ILE      N 2328   3.958   2.225   7.194
  147ILE     HN 2329   3.980   2.258   7.285
  147ILE     CA 2330   3.861   2.312   7.124
  147ILE     HA 2331   3.780   2.244   7.102
  147ILE     CB 2332   3.813   2.427   7.224
  147ILE     HB 2333   3.899   2.468   7.280
  147ILE    CG2 2334   3.740   2.542   7.155
  147ILE   HG21 2335   3.792   2.596   7.074
  147ILE   HG22 2336   3.719   2.625   7.226
  147ILE   HG23 2337   3.640   2.515   7.113
  147ILE    CG1 2338   3.728   2.363   7.337
  147ILE   HG11 2339   3.697   2.444   7.407
  147ILE   HG12 2340   3.803   2.314   7.402
  147ILE     CD 2341   3.606   2.277   7.293
  147ILE    HD1 2342   3.531   2.348   7.251
  147ILE    HD2 2343   3.554   2.237   7.382
  147ILE    HD3 2344   3.623   2.185   7.232
  147ILE      C 2345   3.914   2.372   6.994
  147ILE      O 2346   3.850   2.365   6.888
  148SER      N 2347   4.040   2.421   7.001
  148SER     HN 2348   4.090   2.441   7.084
  148SER     CA 2349   4.121   2.474   6.883
  148SER     HA 2350   4.064   2.544   6.823
  148SER     CB 2351   4.249   2.532   6.931
  148SER    HB1 2352   4.293   2.579   6.841
  148SER    HB2 2353   4.314   2.454   6.975
  148SER     OG 2354   4.226   2.633   7.033
  148SER    HG1 2355   4.191   2.592   7.113
  148SER      C 2356   4.154   2.367   6.779
  148SER      O 2357   4.147   2.409   6.663
  149CYS      N 2358   4.189   2.241   6.813
  149CYS     HN 2359   4.202   2.221   6.910
  149CYS     CA 2360   4.194   2.135   6.715
  149CYS     HA 2361   4.254   2.169   6.632
  149CYS     CB 2362   4.240   1.990   6.767
  149CYS    HB1 2363   4.220   1.912   6.690
  149CYS    HB2 2364   4.176   1.974   6.856
  149CYS     SG 2365   4.412   1.989   6.829
  149CYS    HG1 2366   4.408   2.075   6.929
  149CYS      C 2367   4.062   2.109   6.653
  149CYS      O 2368   4.050   2.104   6.530
  150LEU      N 2369   3.956   2.103   6.730
  150LEU     HN 2370   3.972   2.125   6.825
  150LEU     CA 2371   3.821   2.092   6.675
  150LEU     HA 2372   3.813   2.004   6.612
  150LEU     CB 2373   3.718   2.060   6.789
  150LEU    HB1 2374   3.725   2.135   6.870
  150LEU    HB2 2375   3.750   1.966   6.838
  150LEU     CG 2376   3.566   2.043   6.741
  150LEU     HG 2377   3.537   2.134   6.684
  150LEU    CD1 2378   3.551   1.921   6.645
  150LEU   HD11 2379   3.454   1.927   6.592
  150LEU   HD12 2380   3.557   1.821   6.694
  150LEU   HD13 2381   3.626   1.923   6.563
  150LEU    CD2 2382   3.472   2.029   6.857
  150LEU   HD21 2383   3.370   2.030   6.812
  150LEU   HD22 2384   3.484   2.125   6.911
  150LEU   HD23 2385   3.489   1.940   6.921
  150LEU      C 2386   3.779   2.203   6.584
  150LEU      O 2387   3.730   2.183   6.475
  151LEU      N 2388   3.787   2.326   6.627
  151LEU     HN 2389   3.819   2.343   6.719
  151LEU     CA 2390   3.743   2.445   6.549
  151LEU     HA 2391   3.644   2.424   6.511
  151LEU     CB 2392   3.758   2.565   6.646
  151LEU    HB1 2393   3.767   2.658   6.586
  151LEU    HB2 2394   3.856   2.560   6.699
  151LEU     CG 2395   3.643   2.581   6.750
  151LEU     HG 2396   3.645   2.499   6.826
  151LEU    CD1 2397   3.659   2.703   6.837
  151LEU   HD11 2398   3.747   2.707   6.904
  151LEU   HD12 2399   3.562   2.706   6.892
  151LEU   HD13 2400   3.663   2.795   6.774
  151LEU    CD2 2401   3.503   2.586   6.684
  151LEU   HD21 2402   3.457   2.485   6.673
  151LEU   HD22 2403   3.515   2.629   6.582
  151LEU   HD23 2404   3.440   2.658   6.740
  151LEU      C 2405   3.830   2.465   6.422
  151LEU      O 2406   3.778   2.507   6.319
  152TRP      N 2407   3.966   2.426   6.422
  152TRP     HN 2408   4.015   2.413   6.508
  152TRP     CA 2409   4.048   2.418   6.309
  152TRP     HA 2410   4.027   2.507   6.252
  152TRP     CB 2411   4.204   2.405   6.330
  152TRP    HB1 2412   4.253   2.387   6.232
  152TRP    HB2 2413   4.225   2.323   6.402
  152TRP     CG 2414   4.278   2.532   6.376
  152TRP    CD1 2415   4.354   2.555   6.492
  152TRP    HD1 2416   4.362   2.496   6.582
  152TRP    NE1 2417   4.407   2.679   6.481
  152TRP    HE1 2418   4.451   2.727   6.553
  152TRP    CE2 2419   4.374   2.737   6.355
  152TRP    CD2 2420   4.291   2.644   6.291
  152TRP    CE3 2421   4.248   2.667   6.161
  152TRP    HE3 2422   4.185   2.604   6.101
  152TRP    CZ3 2423   4.265   2.798   6.115
  152TRP    HZ3 2424   4.240   2.815   6.011
  152TRP    CZ2 2425   4.388   2.874   6.305
  152TRP    HZ2 2426   4.445   2.938   6.369
  152TRP    CH2 2427   4.331   2.897   6.182
  152TRP    HH2 2428   4.340   2.995   6.138
  152TRP      C 2429   4.002   2.304   6.220
  152TRP      O 2430   3.982   2.322   6.091
  153GLY      N 2431   3.961   2.183   6.271
  153GLY     HN 2432   3.969   2.169   6.369
  153GLY     CA 2433   3.911   2.076   6.184
  153GLY    HA1 2434   3.883   1.991   6.245
  153GLY    HA2 2435   3.989   2.058   6.111
  153GLY      C 2436   3.782   2.103   6.118
  153GLY      O 2437   3.763   2.074   5.996
  154ILE      N 2438   3.686   2.164   6.190
  154ILE     HN 2439   3.721   2.197   6.277
  154ILE     CA 2440   3.564   2.218   6.128
  154ILE     HA 2441   3.507   2.137   6.084
  154ILE     CB 2442   3.466   2.276   6.229
  154ILE     HB 2443   3.521   2.352   6.288
  154ILE    CG2 2444   3.344   2.346   6.162
  154ILE   HG21 2445   3.273   2.381   6.240
  154ILE   HG22 2446   3.291   2.284   6.087
  154ILE   HG23 2447   3.372   2.435   6.102
  154ILE    CG1 2448   3.418   2.176   6.331
  154ILE   HG11 2449   3.499   2.107   6.364
  154ILE   HG12 2450   3.340   2.111   6.288
  154ILE     CD 2451   3.365   2.240   6.465
  154ILE    HD1 2452   3.278   2.307   6.451
  154ILE    HD2 2453   3.449   2.299   6.508
  154ILE    HD3 2454   3.334   2.167   6.542
  154ILE      C 2455   3.592   2.320   6.018
  154ILE      O 2456   3.534   2.313   5.910
  155THR      N 2457   3.697   2.403   6.042
  155THR     HN 2458   3.749   2.399   6.126
  155THR     CA 2459   3.737   2.510   5.948
  155THR     HA 2460   3.649   2.565   5.920
  155THR     CB 2461   3.852   2.599   5.996
  155THR     HB 2462   3.936   2.533   6.030
  155THR    OG1 2463   3.812   2.677   6.106
  155THR    HG1 2464   3.780   2.615   6.172
  155THR    CG2 2465   3.904   2.694   5.890
  155THR   HG21 2466   3.952   2.644   5.803
  155THR   HG22 2467   3.980   2.761   5.935
  155THR   HG23 2468   3.819   2.751   5.847
  155THR      C 2469   3.789   2.448   5.818
  155THR      O 2470   3.747   2.478   5.708
  156ILE      N 2471   3.872   2.340   5.828
  156ILE     HN 2472   3.908   2.325   5.920
  156ILE     CA 2473   3.919   2.260   5.712
  156ILE     HA 2474   3.969   2.323   5.640
  156ILE     CB 2475   4.034   2.168   5.755
  156ILE     HB 2476   3.994   2.091   5.825
  156ILE    CG2 2477   4.085   2.092   5.631
  156ILE   HG21 2478   4.187   2.049   5.642
  156ILE   HG22 2479   4.088   2.161   5.544
  156ILE   HG23 2480   4.015   2.011   5.601
  156ILE    CG1 2481   4.148   2.243   5.824
  156ILE   HG11 2482   4.111   2.330   5.881
  156ILE   HG12 2483   4.215   2.282   5.745
  156ILE     CD 2484   4.212   2.155   5.925
  156ILE    HD1 2485   4.298   2.204   5.974
  156ILE    HD2 2486   4.266   2.073   5.872
  156ILE    HD3 2487   4.144   2.117   6.004
  156ILE      C 2488   3.803   2.189   5.638
  156ILE      O 2489   3.793   2.202   5.514
  157GLY      N 2490   3.717   2.106   5.709
  157GLY     HN 2491   3.728   2.094   5.808
  157GLY     CA 2492   3.600   2.050   5.652
  157GLY    HA1 2493   3.535   2.016   5.732
  157GLY    HA2 2494   3.623   1.973   5.580
  157GLY      C 2495   3.504   2.141   5.580
  157GLY      O 2496   3.454   2.113   5.471
  158LEU      N 2497   3.492   2.272   5.633
  158LEU     HN 2498   3.532   2.294   5.722
  158LEU     CA 2499   3.422   2.381   5.567
  158LEU     HA 2500   3.325   2.336   5.551
  158LEU     CB 2501   3.402   2.514   5.650
  158LEU    HB1 2502   3.365   2.591   5.579
  158LEU    HB2 2503   3.504   2.541   5.685
  158LEU     CG 2504   3.296   2.494   5.759
  158LEU     HG 2505   3.315   2.395   5.805
  158LEU    CD1 2506   3.308   2.592   5.875
  158LEU   HD11 2507   3.413   2.604   5.908
  158LEU   HD12 2508   3.248   2.554   5.961
  158LEU   HD13 2509   3.276   2.693   5.842
  158LEU    CD2 2510   3.151   2.486   5.710
  158LEU   HD21 2511   3.147   2.405   5.634
  158LEU   HD22 2512   3.126   2.581   5.657
  158LEU   HD23 2513   3.084   2.462   5.795
  158LEU      C 2514   3.476   2.414   5.431
  158LEU      O 2515   3.393   2.437   5.344
  159THR      N 2516   3.608   2.421   5.407
  159THR     HN 2517   3.672   2.392   5.478
  159THR     CA 2518   3.665   2.499   5.305
  159THR     HA 2519   3.596   2.561   5.249
  159THR     CB 2520   3.775   2.591   5.369
  159THR     HB 2521   3.818   2.650   5.285
  159THR    OG1 2522   3.865   2.511   5.443
  159THR    HG1 2523   3.823   2.487   5.525
  159THR    CG2 2524   3.712   2.687   5.460
  159THR   HG21 2525   3.643   2.759   5.412
  159THR   HG22 2526   3.790   2.744   5.515
  159THR   HG23 2527   3.645   2.637   5.534
  159THR      C 2528   3.743   2.410   5.199
  159THR      O 2529   3.782   2.462   5.095
  160VAL      N 2530   3.753   2.283   5.215
  160VAL     HN 2531   3.727   2.252   5.306
  160VAL     CA 2532   3.806   2.191   5.125
  160VAL     HA 2533   3.907   2.222   5.100
  160VAL     CB 2534   3.808   2.053   5.198
  160VAL     HB 2535   3.863   2.070   5.293
  160VAL    CG1 2536   3.679   1.979   5.227
  160VAL   HG11 2537   3.616   1.938   5.145
  160VAL   HG12 2538   3.607   2.047   5.278
  160VAL   HG13 2539   3.700   1.895   5.296
  160VAL    CG2 2540   3.906   1.961   5.120
  160VAL   HG21 2541   3.929   1.875   5.185
  160VAL   HG22 2542   3.997   2.022   5.100
  160VAL   HG23 2543   3.868   1.914   5.027
  160VAL      C 2544   3.734   2.180   4.986
  160VAL      O 2545   3.792   2.146   4.884
  161HSD      N 2546   3.604   2.217   4.978
  161HSD     HN 2547   3.555   2.232   5.064
  161HSD     CA 2548   3.516   2.254   4.867
  161HSD     HA 2549   3.486   2.161   4.822
  161HSD     CB 2550   3.389   2.318   4.914
  161HSD    HB1 2551   3.422   2.393   4.989
  161HSD    HB2 2552   3.336   2.241   4.974
  161HSD    ND1 2553   3.221   2.304   4.719
  161HSD    HD1 2554   3.227   2.205   4.701
  161HSD     CG 2555   3.293   2.379   4.812
  161HSD    CE1 2556   3.152   2.387   4.645
  161HSD    HE1 2557   3.085   2.359   4.563
  161HSD    NE2 2558   3.178   2.515   4.682
  161HSD    CD2 2559   3.265   2.509   4.790
  161HSD    HD2 2560   3.299   2.599   4.839
  161HSD      C 2561   3.583   2.325   4.754
  161HSD      O 2562   3.570   2.298   4.637
  162LEU      N 2563   3.656   2.431   4.785
  162LEU     HN 2564   3.665   2.465   4.879
  162LEU     CA 2565   3.723   2.524   4.694
  162LEU     HA 2566   3.675   2.526   4.597
  162LEU     CB 2567   3.749   2.659   4.766
  162LEU    HB1 2568   3.799   2.725   4.692
  162LEU    HB2 2569   3.816   2.637   4.852
  162LEU     CG 2570   3.617   2.717   4.826
  162LEU     HG 2571   3.547   2.635   4.854
  162LEU    CD1 2572   3.663   2.767   4.963
  162LEU   HD11 2573   3.587   2.829   5.015
  162LEU   HD12 2574   3.752   2.832   4.950
  162LEU   HD13 2575   3.686   2.682   5.031
  162LEU    CD2 2576   3.538   2.821   4.748
  162LEU   HD21 2577   3.582   2.923   4.747
  162LEU   HD22 2578   3.447   2.834   4.810
  162LEU   HD23 2579   3.510   2.803   4.642
  162LEU      C 2580   3.863   2.466   4.653
  162LEU      O 2581   3.919   2.519   4.559
  163LEU      N 2582   3.916   2.363   4.720
  163LEU     HN 2583   3.881   2.341   4.810
  163LEU     CA 2584   4.050   2.321   4.703
  163LEU     HA 2585   4.114   2.403   4.673
  163LEU     CB 2586   4.113   2.242   4.818
  163LEU    HB1 2587   4.034   2.171   4.851
  163LEU    HB2 2588   4.121   2.323   4.894
  163LEU     CG 2589   4.252   2.174   4.801
  163LEU     HG 2590   4.252   2.097   4.721
  163LEU    CD1 2591   4.361   2.280   4.773
  163LEU   HD11 2592   4.327   2.335   4.683
  163LEU   HD12 2593   4.462   2.237   4.758
  163LEU   HD13 2594   4.367   2.354   4.856
  163LEU    CD2 2595   4.282   2.102   4.932
  163LEU   HD21 2596   4.210   2.022   4.961
  163LEU   HD22 2597   4.284   2.178   5.012
  163LEU   HD23 2598   4.385   2.062   4.930
  163LEU      C 2599   4.052   2.222   4.579
  163LEU      O 2600   4.151   2.208   4.512
  164LYS      N 2601   3.931   2.176   4.537
  164LYS     HN 2602   3.843   2.193   4.581
  164LYS     CA 2603   3.925   2.070   4.433
  164LYS     HA 2604   4.023   2.030   4.412
  164LYS     CB 2605   3.836   1.954   4.491
  164LYS    HB1 2606   3.899   1.908   4.570
  164LYS    HB2 2607   3.822   1.881   4.408
  164LYS     CG 2608   3.702   1.991   4.546
  164LYS    HG1 2609   3.637   2.021   4.461
  164LYS    HG2 2610   3.706   2.070   4.625
  164LYS     CD 2611   3.643   1.863   4.610
  164LYS    HD1 2612   3.548   1.899   4.655
  164LYS    HD2 2613   3.716   1.835   4.688
  164LYS     CE 2614   3.614   1.747   4.519
  164LYS    HE1 2615   3.701   1.685   4.487
  164LYS    HE2 2616   3.566   1.790   4.428
  164LYS     NZ 2617   3.516   1.652   4.574
  164LYS    HZ1 2618   3.433   1.698   4.616
  164LYS    HZ2 2619   3.545   1.593   4.654
  164LYS    HZ3 2620   3.491   1.587   4.496
  164LYS      C 2621   3.862   2.123   4.297
  164LYS      O 2622   3.839   2.049   4.201
  165LYS      N 2623   3.835   2.252   4.290
  165LYS     HN 2624   3.852   2.322   4.359
  165LYS     CA 2625   3.779   2.312   4.168
  165LYS     HA 2626   3.695   2.251   4.140
  165LYS     CB 2627   3.731   2.458   4.206
  165LYS    HB1 2628   3.694   2.503   4.111
  165LYS    HB2 2629   3.818   2.521   4.234
  165LYS     CG 2630   3.612   2.452   4.303
  165LYS    HG1 2631   3.653   2.441   4.406
  165LYS    HG2 2632   3.546   2.369   4.270
  165LYS     CD 2633   3.524   2.579   4.300
  165LYS    HD1 2634   3.479   2.592   4.199
  165LYS    HD2 2635   3.601   2.659   4.308
  165LYS     CE 2636   3.426   2.595   4.417
  165LYS    HE1 2637   3.383   2.697   4.426
  165LYS    HE2 2638   3.470   2.563   4.513
  165LYS     NZ 2639   3.308   2.510   4.407
  165LYS    HZ1 2640   3.239   2.531   4.483
  165LYS    HZ2 2641   3.339   2.412   4.421
  165LYS    HZ3 2642   3.256   2.514   4.317
  165LYS      C 2643   3.874   2.322   4.050
  165LYS      O 2644   3.995   2.323   4.064
  166LYS      N 2645   3.809   2.316   3.930
  166LYS     HN 2646   3.712   2.334   3.935
  166LYS     CA 2647   3.872   2.311   3.793
  166LYS     HA 2648   3.951   2.238   3.806
  166LYS     CB 2649   3.780   2.257   3.682
  166LYS    HB1 2650   3.828   2.279   3.585
  166LYS    HB2 2651   3.700   2.333   3.672
  166LYS     CG 2652   3.730   2.111   3.691
  166LYS    HG1 2653   3.663   2.092   3.605
  166LYS    HG2 2654   3.671   2.106   3.785
  166LYS     CD 2655   3.847   2.012   3.692
  166LYS    HD1 2656   3.913   2.036   3.778
  166LYS    HD2 2657   3.902   2.025   3.597
  166LYS     CE 2658   3.785   1.865   3.707
  166LYS    HE1 2659   3.727   1.843   3.615
  166LYS    HE2 2660   3.727   1.868   3.802
  166LYS     NZ 2661   3.888   1.764   3.717
  166LYS    HZ1 2662   3.856   1.667   3.701
  166LYS    HZ2 2663   3.928   1.776   3.812
  166LYS    HZ3 2664   3.969   1.781   3.654
  166LYS      C 2665   3.942   2.437   3.761
  166LYS      O 2666   3.867   2.534   3.740
  167MET      N 2667   4.075   2.439   3.769
  167MET     HN 2668   4.138   2.366   3.795
  167MET     CA 2669   4.142   2.566   3.785
  167MET     HA 2670   4.082   2.649   3.751
  167MET     CB 2671   4.168   2.582   3.938
  167MET    HB1 2672   4.258   2.643   3.959
  167MET    HB2 2673   4.197   2.485   3.984
  167MET     CG 2674   4.056   2.647   4.019
  167MET    HG1 2675   4.082   2.638   4.126
  167MET    HG2 2676   3.963   2.586   4.017
  167MET     SD 2677   4.033   2.824   3.988
  167MET     CE 2678   3.895   2.815   4.103
  167MET    HE1 2679   3.818   2.748   4.059
  167MET    HE2 2680   3.853   2.918   4.113
  167MET    HE3 2681   3.925   2.789   4.206
  167MET      C 2682   4.269   2.574   3.705
  167MET      O 2683   4.309   2.479   3.641
  168PRO      N 2684   4.344   2.690   3.688
  168PRO     CD 2685   4.467   2.684   3.620
  168PRO    HD1 2686   4.445   2.619   3.532
  168PRO    HD2 2687   4.548   2.648   3.686
  168PRO     CA 2688   4.295   2.828   3.704
  168PRO     HA 2689   4.258   2.835   3.805
  168PRO     CB 2690   4.421   2.912   3.683
  168PRO    HB1 2691   4.470   2.939   3.780
  168PRO    HB2 2692   4.404   3.009   3.631
  168PRO     CG 2693   4.492   2.826   3.583
  168PRO    HG1 2694   4.447   2.840   3.482
  168PRO    HG2 2695   4.602   2.840   3.570
  168PRO      C 2696   4.171   2.859   3.612
  168PRO      O 2697   4.115   2.766   3.549
  169ILE      N 2698   4.130   2.981   3.608
  169ILE     HN 2699   4.184   3.051   3.654
  169ILE     CA 2700   4.020   3.027   3.525
  169ILE     HA 2701   3.969   2.941   3.482
  169ILE     CB 2702   3.909   3.108   3.591
  169ILE     HB 2703   3.955   3.207   3.614
  169ILE    CG2 2704   3.782   3.113   3.502
  169ILE   HG21 2705   3.708   3.179   3.552
  169ILE   HG22 2706   3.748   3.008   3.490
  169ILE   HG23 2707   3.812   3.154   3.403
  169ILE    CG1 2708   3.870   3.057   3.732
  169ILE   HG11 2709   3.798   3.131   3.774
  169ILE   HG12 2710   3.956   3.050   3.802
  169ILE     CD 2711   3.791   2.927   3.736
  169ILE    HD1 2712   3.683   2.952   3.732
  169ILE    HD2 2713   3.807   2.884   3.837
  169ILE    HD3 2714   3.808   2.850   3.657
  169ILE      C 2715   4.080   3.110   3.408
  169ILE      O 2716   4.156   3.203   3.424
  170GLN      N 2717   4.041   3.076   3.274
  170GLN     HN 2718   3.974   3.003   3.264
  170GLN     CA 2719   4.104   3.148   3.167
  170GLN     HA 2720   4.208   3.166   3.187
  170GLN     CB 2721   4.094   3.060   3.037
  170GLN    HB1 2722   4.136   3.102   2.944
  170GLN    HB2 2723   3.988   3.051   3.007
  170GLN     CG 2724   4.167   2.926   3.055
  170GLN    HG1 2725   4.179   2.871   2.959
  170GLN    HG2 2726   4.107   2.863   3.124
  170GLN     CD 2727   4.301   2.941   3.113
  170GLN    OE1 2728   4.346   2.878   3.211
  170GLN    NE2 2729   4.388   3.034   3.060
  170GLN   HE21 2730   4.476   3.039   3.107
  170GLN   HE22 2731   4.350   3.099   2.995
  170GLN      C 2732   4.031   3.277   3.122
  170GLN      O 2733   3.908   3.292   3.155
  171ASN      N 2734   4.102   3.378   3.064
  171ASN     HN 2735   4.201   3.370   3.055
  171ASN     CA 2736   4.053   3.509   3.031
  171ASN     HA 2737   3.947   3.519   3.049
  171ASN     CB 2738   4.134   3.612   3.116
  171ASN    HB1 2739   4.110   3.715   3.084
  171ASN    HB2 2740   4.243   3.593   3.101
  171ASN     CG 2741   4.123   3.596   3.268
  171ASN    OD1 2742   4.221   3.623   3.334
  171ASN    ND2 2743   4.007   3.566   3.323
  171ASN   HD21 2744   3.926   3.581   3.265
  171ASN   HD22 2745   4.013   3.520   3.411
  171ASN      C 2746   4.060   3.540   2.881
  171ASN      O 2747   4.037   3.652   2.836
  172GLY      N 2748   4.090   3.438   2.798
  172GLY     HN 2749   4.099   3.344   2.831
  172GLY     CA 2750   4.116   3.462   2.653
  172GLY    HA1 2751   4.038   3.511   2.598
  172GLY    HA2 2752   4.146   3.367   2.610
  172GLY      C 2753   4.246   3.545   2.622
  172GLY      O 2754   4.247   3.651   2.553
  173GLY      N 2755   4.356   3.492   2.675
  173GLY     HN 2756   4.345   3.423   2.746
  173GLY     CA 2757   4.494   3.536   2.666
  173GLY    HA1 2758   4.494   3.623   2.602
  173GLY    HA2 2759   4.548   3.454   2.621
  173GLY      C 2760   4.566   3.570   2.796
  173GLY      O 2761   4.670   3.633   2.786
  174ALA      N 2762   4.508   3.535   2.912
  174ALA     HN 2763   4.424   3.482   2.918
  174ALA     CA 2764   4.567   3.546   3.042
  174ALA     HA 2765   4.670   3.516   3.046
  174ALA     CB 2766   4.533   3.688   3.088
  174ALA    HB1 2767   4.562   3.696   3.194
  174ALA    HB2 2768   4.423   3.693   3.100
  174ALA    HB3 2769   4.568   3.771   3.023
  174ALA      C 2770   4.493   3.447   3.138
  174ALA      O 2771   4.389   3.392   3.096
  175ASN      N 2772   4.544   3.417   3.255
  175ASN     HN 2773   4.619   3.473   3.288
  175ASN     CA 2774   4.485   3.319   3.355
  175ASN     HA 2775   4.390   3.279   3.322
  175ASN     CB 2776   4.582   3.202   3.393
  175ASN    HB1 2777   4.537   3.127   3.462
  175ASN    HB2 2778   4.670   3.247   3.444
  175ASN     CG 2779   4.637   3.129   3.274
  175ASN    OD1 2780   4.611   3.158   3.157
  175ASN    ND2 2781   4.731   3.036   3.301
  175ASN   HD21 2782   4.750   3.002   3.393
  175ASN   HD22 2783   4.749   2.978   3.221
  175ASN      C 2784   4.452   3.399   3.478
  175ASN      O 2785   4.527   3.484   3.515
  176LEU      N 2786   4.334   3.383   3.545
  176LEU     HN 2787   4.272   3.315   3.505
  176LEU     CA 2788   4.288   3.451   3.666
  176LEU     HA 2789   4.348   3.536   3.697
  176LEU     CB 2790   4.144   3.495   3.632
  176LEU    HB1 2791   4.087   3.416   3.579
  176LEU    HB2 2792   4.141   3.580   3.562
  176LEU     CG 2793   4.067   3.559   3.747
  176LEU     HG 2794   4.070   3.485   3.830
  176LEU    CD1 2795   4.137   3.684   3.796
  176LEU   HD11 2796   4.080   3.730   3.880
  176LEU   HD12 2797   4.134   3.760   3.715
  176LEU   HD13 2798   4.236   3.660   3.840
  176LEU    CD2 2799   3.916   3.580   3.716
  176LEU   HD21 2800   3.858   3.602   3.808
  176LEU   HD22 2801   3.878   3.489   3.665
  176LEU   HD23 2802   3.901   3.668   3.651
  176LEU      C 2803   4.284   3.348   3.778
  176LEU      O 2804   4.228   3.236   3.768
  177CYS      N 2805   4.337   3.385   3.895
  177CYS     HN 2806   4.375   3.476   3.908
  177CYS     CA 2807   4.303   3.319   4.018
  177CYS     HA 2808   4.236   3.236   4.001
  177CYS     CB 2809   4.438   3.256   4.072
  177CYS    HB1 2810   4.484   3.336   4.134
  177CYS    HB2 2811   4.512   3.236   3.991
  177CYS     SG 2812   4.421   3.108   4.187
  177CYS      C 2813   4.248   3.415   4.119
  177CYS      O 2814   4.315   3.510   4.152
  178SER      N 2815   4.119   3.409   4.157
  178SER     HN 2816   4.070   3.324   4.141
  178SER     CA 2817   4.052   3.520   4.221
  178SER     HA 2818   4.122   3.562   4.291
  178SER     CB 2819   4.011   3.636   4.124
  178SER    HB1 2820   3.973   3.587   4.032
  178SER    HB2 2821   4.104   3.685   4.090
  178SER     OG 2822   3.905   3.730   4.163
  178SER    HG1 2823   3.943   3.791   4.226
  178SER      C 2824   3.934   3.478   4.307
  178SER      O 2825   3.874   3.373   4.282
  179SER      N 2826   3.891   3.563   4.405
  179SER     HN 2827   3.949   3.643   4.419
  179SER     CA 2828   3.782   3.532   4.504
  179SER     HA 2829   3.743   3.433   4.483
  179SER     CB 2830   3.840   3.553   4.651
  179SER    HB1 2831   3.763   3.527   4.726
  179SER    HB2 2832   3.880   3.655   4.668
  179SER     OG 2833   3.947   3.459   4.688
  179SER    HG1 2834   4.021   3.503   4.647
  179SER      C 2835   3.661   3.615   4.482
  179SER      O 2836   3.566   3.612   4.560
  180PHE      N 2837   3.653   3.689   4.370
  180PHE     HN 2838   3.730   3.700   4.307
  180PHE     CA 2839   3.530   3.760   4.341
  180PHE     HA 2840   3.461   3.753   4.424
  180PHE     CB 2841   3.572   3.906   4.320
  180PHE    HB1 2842   3.641   3.927   4.236
  180PHE    HB2 2843   3.617   3.933   4.418
  180PHE     CG 2844   3.461   4.001   4.306
  180PHE    CD1 2845   3.407   4.024   4.179
  180PHE    HD1 2846   3.459   3.984   4.093
  180PHE    CE1 2847   3.301   4.104   4.155
  180PHE    HE1 2848   3.266   4.108   4.053
  180PHE     CZ 2849   3.237   4.172   4.265
  180PHE     HZ 2850   3.155   4.242   4.260
  180PHE    CD2 2851   3.407   4.077   4.411
  180PHE    HD2 2852   3.457   4.074   4.506
  180PHE    CE2 2853   3.296   4.157   4.393
  180PHE    HE2 2854   3.246   4.207   4.475
  180PHE      C 2855   3.456   3.698   4.215
  180PHE      O 2856   3.520   3.691   4.108
  181SER      N 2857   3.330   3.657   4.222
  181SER     HN 2858   3.278   3.654   4.307
  181SER     CA 2859   3.248   3.626   4.111
  181SER     HA 2860   3.293   3.655   4.017
  181SER     CB 2861   3.237   3.463   4.083
  181SER    HB1 2862   3.331   3.426   4.038
  181SER    HB2 2863   3.160   3.450   4.004
  181SER     OG 2864   3.199   3.390   4.203
  181SER    HG1 2865   3.270   3.393   4.268
  181SER      C 2866   3.106   3.681   4.121
  181SER      O 2867   3.060   3.715   4.230
  182ILE      N 2868   3.032   3.688   4.008
  182ILE     HN 2869   3.085   3.672   3.925
  182ILE     CA 2870   2.890   3.720   4.007
  182ILE     HA 2871   2.842   3.686   4.097
  182ILE     CB 2872   2.856   3.865   3.974
  182ILE     HB 2873   2.907   3.891   3.878
  182ILE    CG2 2874   2.703   3.883   3.961
  182ILE   HG21 2875   2.668   3.863   3.857
  182ILE   HG22 2876   2.675   3.985   3.993
  182ILE   HG23 2877   2.655   3.815   4.034
  182ILE    CG1 2878   2.921   3.967   4.072
  182ILE   HG11 2879   3.032   3.955   4.071
  182ILE   HG12 2880   2.890   3.939   4.175
  182ILE     CD 2881   2.891   4.110   4.040
  182ILE    HD1 2882   2.939   4.124   3.940
  182ILE    HD2 2883   2.943   4.173   4.115
  182ILE    HD3 2884   2.782   4.132   4.042
  182ILE      C 2885   2.831   3.632   3.901
  182ILE      O 2886   2.821   3.665   3.783
  183CYS      N 2887   2.793   3.505   3.947
  183CYS     HN 2888   2.811   3.484   4.043
  183CYS     CA 2889   2.716   3.411   3.867
  183CYS     HA 2890   2.700   3.455   3.770
  183CYS     CB 2891   2.791   3.270   3.870
  183CYS    HB1 2892   2.735   3.191   3.815
  183CYS    HB2 2893   2.808   3.245   3.977
  183CYS     SG 2894   2.938   3.280   3.773
  183CYS      C 2895   2.577   3.400   3.925
  183CYS      O 2896   2.549   3.434   4.038
  184HSD      N 2897   2.484   3.350   3.846
  184HSD     HN 2898   2.507   3.324   3.752
  184HSD     CA 2899   2.350   3.320   3.882
  184HSD     HA 2900   2.330   3.382   3.968
  184HSD     CB 2901   2.256   3.360   3.765
  184HSD    HB1 2902   2.286   3.301   3.676
  184HSD    HB2 2903   2.284   3.465   3.739
  184HSD    ND1 2904   2.022   3.266   3.750
  184HSD    HD1 2905   2.058   3.174   3.739
  184HSD     CG 2906   2.100   3.373   3.786
  184HSD    CE1 2907   1.896   3.305   3.736
  184HSD    HE1 2908   1.807   3.243   3.723
  184HSD    NE2 2909   1.891   3.442   3.755
  184HSD    CD2 2910   2.018   3.480   3.793
  184HSD    HD2 2911   2.040   3.584   3.815
  184HSD      C 2912   2.324   3.176   3.913
  184HSD      O 2913   2.222   3.113   3.878
  185THR      N 2914   2.419   3.126   3.985
  185THR     HN 2915   2.505   3.171   4.008
  185THR     CA 2916   2.413   2.990   4.046
  185THR     HA 2917   2.316   2.944   4.037
  185THR     CB 2918   2.513   2.879   3.995
  185THR     HB 2919   2.499   2.791   4.061
  185THR    OG1 2920   2.643   2.931   4.001
  185THR    HG1 2921   2.674   2.908   3.913
  185THR    CG2 2922   2.479   2.850   3.850
  185THR   HG21 2923   2.536   2.765   3.807
  185THR   HG22 2924   2.479   2.938   3.782
  185THR   HG23 2925   2.376   2.809   3.841
  185THR      C 2926   2.419   3.002   4.196
  185THR      O 2927   2.499   3.071   4.255
  186PHE      N 2928   2.326   2.929   4.265
  186PHE     HN 2929   2.272   2.863   4.213
  186PHE     CA 2930   2.319   2.923   4.413
  186PHE     HA 2931   2.322   3.024   4.449
  186PHE     CB 2932   2.193   2.851   4.452
  186PHE    HB1 2933   2.200   2.799   4.550
  186PHE    HB2 2934   2.151   2.769   4.390
  186PHE     CG 2935   2.086   2.951   4.451
  186PHE    CD1 2936   2.001   2.974   4.342
  186PHE    HD1 2937   2.024   2.927   4.248
  186PHE    CE1 2938   1.891   3.056   4.343
  186PHE    HE1 2939   1.835   3.081   4.254
  186PHE     CZ 2940   1.860   3.119   4.462
  186PHE     HZ 2941   1.772   3.182   4.459
  186PHE    CD2 2942   2.045   3.017   4.574
  186PHE    HD2 2943   2.099   2.998   4.666
  186PHE    CE2 2944   1.930   3.098   4.578
  186PHE    HE2 2945   1.912   3.142   4.675
  186PHE      C 2946   2.442   2.847   4.473
  186PHE      O 2947   2.489   2.743   4.430
  187GLN      N 2948   2.503   2.901   4.577
  187GLN     HN 2949   2.463   2.984   4.615
  187GLN     CA 2950   2.633   2.859   4.621
  187GLN     HA 2951   2.649   2.758   4.587
  187GLN     CB 2952   2.755   2.945   4.564
  187GLN    HB1 2953   2.853   2.933   4.616
  187GLN    HB2 2954   2.738   3.054   4.566
  187GLN     CG 2955   2.784   2.916   4.409
  187GLN    HG1 2956   2.685   2.896   4.364
  187GLN    HG2 2957   2.847   2.826   4.396
  187GLN     CD 2958   2.860   3.032   4.347
  187GLN    OE1 2959   2.965   3.075   4.395
  187GLN    NE2 2960   2.799   3.100   4.245
  187GLN   HE21 2961   2.850   3.175   4.202
  187GLN   HE22 2962   2.702   3.091   4.225
  187GLN      C 2963   2.644   2.862   4.777
  187GLN      O 2964   2.604   2.959   4.836
  188TRP      N 2965   2.704   2.757   4.843
  188TRP     HN 2966   2.753   2.686   4.795
  188TRP     CA 2967   2.744   2.760   4.981
  188TRP     HA 2968   2.653   2.791   5.030
  188TRP     CB 2969   2.799   2.615   5.009
  188TRP    HB1 2970   2.886   2.592   4.945
  188TRP    HB2 2971   2.718   2.547   4.973
  188TRP     CG 2972   2.846   2.600   5.150
  188TRP    CD1 2973   2.971   2.608   5.209
  188TRP    HD1 2974   3.062   2.640   5.161
  188TRP    NE1 2975   2.961   2.567   5.340
  188TRP    HE1 2976   3.030   2.560   5.409
  188TRP    CE2 2977   2.838   2.530   5.375
  188TRP    CD2 2978   2.756   2.550   5.253
  188TRP    CE3 2979   2.617   2.542   5.262
  188TRP    HE3 2980   2.554   2.570   5.179
  188TRP    CZ3 2981   2.564   2.509   5.388
  188TRP    HZ3 2982   2.458   2.512   5.407
  188TRP    CZ2 2983   2.780   2.495   5.498
  188TRP    HZ2 2984   2.840   2.485   5.587
  188TRP    CH2 2985   2.639   2.485   5.498
  188TRP    HH2 2986   2.584   2.467   5.588
  188TRP      C 2987   2.847   2.867   5.012
  188TRP      O 2988   2.840   2.918   5.124
  189HSD      N 2989   2.950   2.888   4.926
  189HSD     HN 2990   2.962   2.831   4.846
  189HSD     CA 2991   3.056   2.982   4.962
  189HSD     HA 2992   3.094   2.958   5.060
  189HSD     CB 2993   3.177   2.978   4.873
  189HSD    HB1 2994   3.142   2.993   4.768
  189HSD    HB2 2995   3.233   2.882   4.875
  189HSD    ND1 2996   3.336   3.115   5.011
  189HSD    HD1 2997   3.296   3.096   5.101
  189HSD     CG 2998   3.288   3.071   4.892
  189HSD    CE1 2999   3.450   3.191   4.989
  189HSD    HE1 3000   3.522   3.218   5.066
  189HSD    NE2 3001   3.472   3.197   4.851
  189HSD    CD2 3002   3.370   3.121   4.797
  189HSD    HD2 3003   3.372   3.104   4.691
  189HSD      C 3004   2.994   3.127   4.976
  189HSD      O 3005   3.026   3.207   5.068
  190GLU      N 3006   2.892   3.159   4.885
  190GLU     HN 3007   2.859   3.087   4.825
  190GLU     CA 3008   2.819   3.289   4.888
  190GLU     HA 3009   2.890   3.371   4.893
  190GLU     CB 3010   2.740   3.300   4.752
  190GLU    HB1 3011   2.668   3.385   4.756
  190GLU    HB2 3012   2.673   3.214   4.731
  190GLU     CG 3013   2.828   3.317   4.626
  190GLU    HG1 3014   2.761   3.330   4.538
  190GLU    HG2 3015   2.897   3.230   4.617
  190GLU     CD 3016   2.918   3.442   4.623
  190GLU    OE1 3017   2.858   3.554   4.629
  190GLU    OE2 3018   3.047   3.427   4.602
  190GLU      C 3019   2.733   3.296   5.014
  190GLU      O 3020   2.732   3.402   5.085
  191ALA      N 3021   2.659   3.188   5.047
  191ALA     HN 3022   2.668   3.110   4.985
  191ALA     CA 3023   2.588   3.176   5.172
  191ALA     HA 3024   2.532   3.269   5.171
  191ALA     CB 3025   2.497   3.049   5.168
  191ALA    HB1 3026   2.436   3.040   5.261
  191ALA    HB2 3027   2.560   2.958   5.160
  191ALA    HB3 3028   2.424   3.053   5.085
  191ALA      C 3029   2.663   3.174   5.304
  191ALA      O 3030   2.619   3.240   5.402
  192MET      N 3031   2.787   3.108   5.305
  192MET     HN 3032   2.813   3.032   5.247
  192MET     CA 3033   2.885   3.125   5.404
  192MET     HA 3034   2.843   3.114   5.503
  192MET     CB 3035   2.997   3.022   5.379
  192MET    HB1 3036   3.079   3.053   5.447
  192MET    HB2 3037   3.027   3.036   5.274
  192MET     CG 3038   2.955   2.876   5.419
  192MET    HG1 3039   3.038   2.802   5.408
  192MET    HG2 3040   2.874   2.835   5.355
  192MET     SD 3041   2.897   2.860   5.591
  192MET     CE 3042   3.039   2.923   5.678
  192MET    HE1 3043   3.129   2.857   5.671
  192MET    HE2 3044   3.013   2.931   5.786
  192MET    HE3 3045   3.077   3.027   5.661
  192MET      C 3046   2.943   3.266   5.414
  192MET      O 3047   2.950   3.325   5.518
  193PHE      N 3048   2.977   3.333   5.302
  193PHE     HN 3049   2.961   3.299   5.210
  193PHE     CA 3050   3.012   3.472   5.319
  193PHE     HA 3051   3.096   3.469   5.387
  193PHE     CB 3052   3.062   3.534   5.180
  193PHE    HB1 3053   2.985   3.555   5.103
  193PHE    HB2 3054   3.144   3.474   5.136
  193PHE     CG 3055   3.111   3.676   5.205
  193PHE    CD1 3056   3.250   3.709   5.231
  193PHE    HD1 3057   3.324   3.631   5.243
  193PHE    CE1 3058   3.292   3.845   5.230
  193PHE    HE1 3059   3.398   3.867   5.231
  193PHE     CZ 3060   3.201   3.944   5.216
  193PHE     HZ 3061   3.232   4.048   5.219
  193PHE    CD2 3062   3.024   3.786   5.184
  193PHE    HD2 3063   2.919   3.768   5.167
  193PHE    CE2 3064   3.065   3.919   5.184
  193PHE    HE2 3065   2.998   4.003   5.174
  193PHE      C 3066   2.903   3.558   5.391
  193PHE      O 3067   2.943   3.629   5.486
  194LEU      N 3068   2.774   3.549   5.356
  194LEU     HN 3069   2.748   3.497   5.275
  194LEU     CA 3070   2.672   3.610   5.441
  194LEU     HA 3071   2.684   3.717   5.441
  194LEU     CB 3072   2.529   3.596   5.382
  194LEU    HB1 3073   2.460   3.585   5.468
  194LEU    HB2 3074   2.507   3.506   5.321
  194LEU     CG 3075   2.495   3.720   5.300
  194LEU     HG 3076   2.502   3.808   5.368
  194LEU    CD1 3077   2.586   3.737   5.177
  194LEU   HD11 3078   2.584   3.641   5.121
  194LEU   HD12 3079   2.689   3.768   5.205
  194LEU   HD13 3080   2.531   3.812   5.116
  194LEU    CD2 3081   2.350   3.722   5.256
  194LEU   HD21 3082   2.311   3.633   5.202
  194LEU   HD22 3083   2.322   3.814   5.200
  194LEU   HD23 3084   2.283   3.728   5.345
  194LEU      C 3085   2.676   3.559   5.592
  194LEU      O 3086   2.682   3.647   5.681
  195LEU      N 3087   2.683   3.428   5.615
  195LEU     HN 3088   2.690   3.370   5.535
  195LEU     CA 3089   2.674   3.369   5.748
  195LEU     HA 3090   2.582   3.404   5.792
  195LEU     CB 3091   2.651   3.218   5.751
  195LEU    HB1 3092   2.745   3.179   5.707
  195LEU    HB2 3093   2.574   3.190   5.676
  195LEU     CG 3094   2.614   3.148   5.884
  195LEU     HG 3095   2.687   3.173   5.965
  195LEU    CD1 3096   2.469   3.172   5.922
  195LEU   HD11 3097   2.403   3.112   5.856
  195LEU   HD12 3098   2.446   3.280   5.910
  195LEU   HD13 3099   2.453   3.142   6.028
  195LEU    CD2 3100   2.643   3.000   5.869
  195LEU   HD21 3101   2.751   2.985   5.848
  195LEU   HD22 3102   2.601   2.960   5.774
  195LEU   HD23 3103   2.618   2.941   5.959
  195LEU      C 3104   2.782   3.411   5.843
  195LEU      O 3105   2.753   3.440   5.956
  196GLU      N 3106   2.909   3.422   5.798
  196GLU     HN 3107   2.923   3.408   5.701
  196GLU     CA 3108   3.029   3.469   5.864
  196GLU     HA 3109   3.039   3.411   5.955
  196GLU     CB 3110   3.159   3.433   5.777
  196GLU    HB1 3111   3.248   3.485   5.817
  196GLU    HB2 3112   3.128   3.488   5.685
  196GLU     CG 3113   3.199   3.289   5.753
  196GLU    HG1 3114   3.117   3.225   5.714
  196GLU    HG2 3115   3.224   3.241   5.850
  196GLU     CD 3116   3.324   3.280   5.659
  196GLU    OE1 3117   3.315   3.243   5.538
  196GLU    OE2 3118   3.433   3.321   5.712
  196GLU      C 3119   3.024   3.613   5.910
  196GLU      O 3120   3.084   3.641   6.015
  197PHE      N 3121   2.947   3.702   5.849
  197PHE     HN 3122   2.890   3.662   5.778
  197PHE     CA 3123   2.918   3.832   5.917
  197PHE     HA 3124   3.002   3.865   5.975
  197PHE     CB 3125   2.883   3.947   5.810
  197PHE    HB1 3126   2.817   3.908   5.730
  197PHE    HB2 3127   2.969   3.973   5.744
  197PHE     CG 3128   2.827   4.075   5.869
  197PHE    CD1 3129   2.915   4.154   5.942
  197PHE    HD1 3130   3.012   4.111   5.963
  197PHE    CE1 3131   2.872   4.273   5.999
  197PHE    HE1 3132   2.942   4.321   6.066
  197PHE     CZ 3133   2.743   4.316   5.983
  197PHE     HZ 3134   2.707   4.405   6.032
  197PHE    CD2 3135   2.700   4.124   5.850
  197PHE    HD2 3136   2.632   4.063   5.792
  197PHE    CE2 3137   2.651   4.241   5.910
  197PHE    HE2 3138   2.547   4.270   5.907
  197PHE      C 3139   2.800   3.810   6.010
  197PHE      O 3140   2.812   3.836   6.126
  198PHE      N 3141   2.685   3.768   5.954
  198PHE     HN 3142   2.687   3.735   5.860
  198PHE     CA 3143   2.552   3.776   6.016
  198PHE     HA 3144   2.537   3.879   6.042
  198PHE     CB 3145   2.434   3.739   5.917
  198PHE    HB1 3146   2.348   3.727   5.986
  198PHE    HB2 3147   2.453   3.644   5.863
  198PHE     CG 3148   2.402   3.858   5.817
  198PHE    CD1 3149   2.375   3.987   5.877
  198PHE    HD1 3150   2.374   4.002   5.984
  198PHE    CE1 3151   2.348   4.096   5.794
  198PHE    HE1 3152   2.326   4.192   5.838
  198PHE     CZ 3153   2.350   4.075   5.655
  198PHE     HZ 3154   2.324   4.153   5.585
  198PHE    CD2 3155   2.412   3.842   5.676
  198PHE    HD2 3156   2.420   3.746   5.628
  198PHE    CE2 3157   2.374   3.950   5.600
  198PHE    HE2 3158   2.368   3.952   5.492
  198PHE      C 3159   2.529   3.701   6.144
  198PHE      O 3160   2.464   3.753   6.238
  199LEU      N 3161   2.572   3.577   6.154
  199LEU     HN 3162   2.612   3.532   6.075
  199LEU     CA 3163   2.549   3.506   6.284
  199LEU     HA 3164   2.449   3.538   6.311
  199LEU     CB 3165   2.557   3.354   6.245
  199LEU    HB1 3166   2.635   3.330   6.170
  199LEU    HB2 3167   2.461   3.323   6.197
  199LEU     CG 3168   2.559   3.255   6.365
  199LEU     HG 3169   2.642   3.279   6.434
  199LEU    CD1 3170   2.429   3.270   6.442
  199LEU   HD11 3171   2.353   3.232   6.370
  199LEU   HD12 3172   2.395   3.372   6.470
  199LEU   HD13 3173   2.419   3.206   6.533
  199LEU    CD2 3174   2.565   3.112   6.320
  199LEU   HD21 3175   2.555   3.053   6.413
  199LEU   HD22 3176   2.665   3.082   6.282
  199LEU   HD23 3177   2.488   3.081   6.246
  199LEU      C 3178   2.648   3.557   6.390
  199LEU      O 3179   2.610   3.596   6.504
  200PRO      N 3180   2.782   3.570   6.362
  200PRO     CD 3181   2.861   3.499   6.262
  200PRO    HD1 3182   2.854   3.553   6.165
  200PRO    HD2 3183   2.835   3.391   6.254
  200PRO     CA 3184   2.869   3.656   6.446
  200PRO     HA 3185   2.878   3.598   6.537
  200PRO     CB 3186   3.011   3.658   6.372
  200PRO    HB1 3187   3.087   3.668   6.452
  200PRO    HB2 3188   3.017   3.743   6.301
  200PRO     CG 3189   3.006   3.515   6.313
  200PRO    HG1 3190   3.077   3.503   6.228
  200PRO    HG2 3191   3.033   3.437   6.387
  200PRO      C 3192   2.825   3.797   6.487
  200PRO      O 3193   2.845   3.840   6.600
  201LEU      N 3194   2.758   3.874   6.398
  201LEU     HN 3195   2.759   3.853   6.300
  201LEU     CA 3196   2.693   3.998   6.439
  201LEU     HA 3197   2.764   4.065   6.486
  201LEU     CB 3198   2.630   4.059   6.314
  201LEU    HB1 3199   2.564   3.983   6.267
  201LEU    HB2 3200   2.704   4.075   6.233
  201LEU     CG 3201   2.538   4.179   6.338
  201LEU     HG 3202   2.457   4.152   6.409
  201LEU    CD1 3203   2.591   4.312   6.396
  201LEU   HD11 3204   2.612   4.287   6.502
  201LEU   HD12 3205   2.512   4.390   6.393
  201LEU   HD13 3206   2.690   4.336   6.351
  201LEU    CD2 3207   2.462   4.198   6.204
  201LEU   HD21 3208   2.523   4.256   6.132
  201LEU   HD22 3209   2.380   4.270   6.224
  201LEU   HD23 3210   2.426   4.109   6.147
  201LEU      C 3211   2.592   3.977   6.552
  201LEU      O 3212   2.595   4.045   6.659
  202GLY      N 3213   2.506   3.873   6.540
  202GLY     HN 3214   2.515   3.827   6.452
  202GLY     CA 3215   2.403   3.846   6.643
  202GLY    HA1 3216   2.344   3.760   6.617
  202GLY    HA2 3217   2.346   3.937   6.658
  202GLY      C 3218   2.480   3.818   6.771
  202GLY      O 3219   2.465   3.878   6.880
  203ILE      N 3220   2.573   3.726   6.767
  203ILE     HN 3221   2.596   3.674   6.685
  203ILE     CA 3222   2.654   3.678   6.878
  203ILE     HA 3223   2.586   3.648   6.956
  203ILE     CB 3224   2.735   3.555   6.835
  203ILE     HB 3225   2.791   3.573   6.740
  203ILE    CG2 3226   2.833   3.520   6.938
  203ILE   HG21 3227   2.786   3.517   7.038
  203ILE   HG22 3228   2.919   3.590   6.939
  203ILE   HG23 3229   2.878   3.421   6.914
  203ILE    CG1 3230   2.639   3.434   6.798
  203ILE   HG11 3231   2.562   3.478   6.732
  203ILE   HG12 3232   2.584   3.402   6.889
  203ILE     CD 3233   2.703   3.308   6.730
  203ILE    HD1 3234   2.782   3.249   6.781
  203ILE    HD2 3235   2.744   3.339   6.631
  203ILE    HD3 3236   2.621   3.242   6.694
  203ILE      C 3237   2.746   3.790   6.940
  203ILE      O 3238   2.736   3.816   7.063
  204ILE      N 3239   2.819   3.881   6.864
  204ILE     HN 3240   2.830   3.873   6.766
  204ILE     CA 3241   2.896   3.986   6.922
  204ILE     HA 3242   2.949   3.941   7.005
  204ILE     CB 3243   3.007   4.036   6.828
  204ILE     HB 3244   2.968   4.063   6.727
  204ILE    CG2 3245   3.065   4.175   6.875
  204ILE   HG21 3246   2.980   4.245   6.888
  204ILE   HG22 3247   3.147   4.206   6.806
  204ILE   HG23 3248   3.119   4.166   6.971
  204ILE    CG1 3249   3.118   3.930   6.814
  204ILE   HG11 3250   3.067   3.832   6.820
  204ILE   HG12 3251   3.189   3.937   6.899
  204ILE     CD 3252   3.196   3.938   6.681
  204ILE    HD1 3253   3.270   3.856   6.674
  204ILE    HD2 3254   3.240   4.040   6.688
  204ILE    HD3 3255   3.118   3.928   6.603
  204ILE      C 3256   2.804   4.093   6.981
  204ILE      O 3257   2.834   4.142   7.091
  205LEU      N 3258   2.691   4.122   6.913
  205LEU     HN 3259   2.668   4.078   6.826
  205LEU     CA 3260   2.597   4.229   6.955
  205LEU     HA 3261   2.657   4.318   6.959
  205LEU     CB 3262   2.489   4.248   6.851
  205LEU    HB1 3263   2.451   4.149   6.819
  205LEU    HB2 3264   2.548   4.286   6.764
  205LEU     CG 3265   2.370   4.341   6.876
  205LEU     HG 3266   2.315   4.319   6.970
  205LEU    CD1 3267   2.417   4.487   6.912
  205LEU   HD11 3268   2.458   4.543   6.825
  205LEU   HD12 3269   2.494   4.476   6.991
  205LEU   HD13 3270   2.343   4.551   6.964
  205LEU    CD2 3271   2.271   4.330   6.756
  205LEU   HD21 3272   2.219   4.231   6.757
  205LEU   HD22 3273   2.311   4.338   6.653
  205LEU   HD23 3274   2.200   4.414   6.768
  205LEU      C 3275   2.538   4.195   7.094
  205LEU      O 3276   2.550   4.271   7.191
  206PHE      N 3277   2.493   4.071   7.112
  206PHE     HN 3278   2.503   4.012   7.032
  206PHE     CA 3279   2.431   4.023   7.239
  206PHE     HA 3280   2.351   4.091   7.261
  206PHE     CB 3281   2.360   3.884   7.221
  206PHE    HB1 3282   2.435   3.820   7.172
  206PHE    HB2 3283   2.270   3.892   7.156
  206PHE     CG 3284   2.322   3.821   7.351
  206PHE    CD1 3285   2.406   3.732   7.421
  206PHE    HD1 3286   2.505   3.705   7.387
  206PHE    CE1 3287   2.360   3.680   7.540
  206PHE    HE1 3288   2.432   3.621   7.595
  206PHE     CZ 3289   2.238   3.715   7.600
  206PHE     HZ 3290   2.219   3.698   7.705
  206PHE    CD2 3291   2.196   3.853   7.402
  206PHE    HD2 3292   2.124   3.915   7.350
  206PHE    CE2 3293   2.156   3.804   7.526
  206PHE    HE2 3294   2.063   3.839   7.568
  206PHE      C 3295   2.544   4.019   7.348
  206PHE      O 3296   2.524   4.065   7.464
  207CYS      N 3297   2.661   3.963   7.322
  207CYS     HN 3298   2.676   3.905   7.243
  207CYS     CA 3299   2.774   3.969   7.417
  207CYS     HA 3300   2.762   3.916   7.509
  207CYS     CB 3301   2.888   3.879   7.356
  207CYS    HB1 3302   2.971   3.889   7.429
  207CYS    HB2 3303   2.917   3.929   7.261
  207CYS     SG 3304   2.846   3.702   7.340
  207CYS    HG1 3305   2.814   3.701   7.211
  207CYS      C 3306   2.816   4.109   7.451
  207CYS      O 3307   2.833   4.140   7.568
  208SER      N 3308   2.833   4.201   7.356
  208SER     HN 3309   2.821   4.181   7.258
  208SER     CA 3310   2.874   4.339   7.389
  208SER     HA 3311   2.967   4.332   7.444
  208SER     CB 3312   2.914   4.413   7.254
  208SER    HB1 3313   2.944   4.519   7.271
  208SER    HB2 3314   2.824   4.400   7.189
  208SER     OG 3315   3.020   4.346   7.184
  208SER    HG1 3316   2.979   4.263   7.158
  208SER      C 3317   2.783   4.413   7.479
  208SER      O 3318   2.830   4.479   7.570
  209ALA      N 3319   2.655   4.397   7.446
  209ALA     HN 3320   2.632   4.336   7.371
  209ALA     CA 3321   2.557   4.479   7.516
  209ALA     HA 3322   2.591   4.581   7.511
  209ALA     CB 3323   2.422   4.457   7.438
  209ALA    HB1 3324   2.412   4.347   7.427
  209ALA    HB2 3325   2.431   4.518   7.345
  209ALA    HB3 3326   2.331   4.494   7.491
  209ALA      C 3327   2.538   4.433   7.656
  209ALA      O 3328   2.519   4.502   7.751
  210ARG      N 3329   2.552   4.298   7.678
  210ARG     HN 3330   2.580   4.228   7.612
  210ARG     CA 3331   2.529   4.238   7.810
  210ARG     HA 3332   2.454   4.299   7.859
  210ARG     CB 3333   2.474   4.088   7.815
  210ARG    HB1 3334   2.465   4.062   7.922
  210ARG    HB2 3335   2.541   4.023   7.755
  210ARG     CG 3336   2.335   4.055   7.750
  210ARG    HG1 3337   2.320   3.945   7.739
  210ARG    HG2 3338   2.335   4.105   7.651
  210ARG     CD 3339   2.219   4.120   7.830
  210ARG    HD1 3340   2.141   4.144   7.755
  210ARG    HD2 3341   2.260   4.208   7.884
  210ARG     NE 3342   2.176   4.017   7.930
  210ARG     HE 3343   2.221   3.928   7.933
  210ARG     CZ 3344   2.083   4.047   8.015
  210ARG    NH1 3345   2.021   4.164   8.016
  210ARG   HH11 3346   1.947   4.177   8.082
  210ARG   HH12 3347   2.017   4.211   7.928
  210ARG    NH2 3348   2.053   3.961   8.113
  210ARG   HH21 3349   2.115   3.883   8.119
  210ARG   HH22 3350   2.004   3.994   8.193
  210ARG      C 3351   2.641   4.248   7.901
  210ARG      O 3352   2.625   4.263   8.019
  211ILE      N 3353   2.763   4.245   7.849
  211ILE     HN 3354   2.790   4.237   7.753
  211ILE     CA 3355   2.880   4.289   7.931
  211ILE     HA 3356   2.882   4.228   8.020
  211ILE     CB 3357   3.009   4.273   7.859
  211ILE     HB 3358   2.996   4.339   7.771
  211ILE    CG2 3359   3.131   4.326   7.939
  211ILE   HG21 3360   3.147   4.436   7.935
  211ILE   HG22 3361   3.221   4.280   7.893
  211ILE   HG23 3362   3.115   4.312   8.048
  211ILE    CG1 3363   3.037   4.129   7.808
  211ILE   HG11 3364   2.943   4.081   7.774
  211ILE   HG12 3365   3.070   4.071   7.897
  211ILE     CD 3366   3.149   4.102   7.710
  211ILE    HD1 3367   3.113   4.142   7.613
  211ILE    HD2 3368   3.181   3.999   7.686
  211ILE    HD3 3369   3.240   4.156   7.744
  211ILE      C 3370   2.869   4.431   7.982
  211ILE      O 3371   2.873   4.458   8.101
  212ILE      N 3372   2.844   4.529   7.889
  212ILE     HN 3373   2.816   4.516   7.794
  212ILE     CA 3374   2.826   4.662   7.932
  212ILE     HA 3375   2.912   4.679   7.995
  212ILE     CB 3376   2.833   4.768   7.817
  212ILE     HB 3377   2.747   4.756   7.749
  212ILE    CG2 3378   2.844   4.909   7.874
  212ILE   HG21 3379   2.857   4.980   7.790
  212ILE   HG22 3380   2.924   4.921   7.950
  212ILE   HG23 3381   2.745   4.936   7.916
  212ILE    CG1 3382   2.966   4.743   7.735
  212ILE   HG11 3383   2.967   4.635   7.707
  212ILE   HG12 3384   3.052   4.782   7.794
  212ILE     CD 3385   2.968   4.810   7.595
  212ILE    HD1 3386   3.050   4.781   7.525
  212ILE    HD2 3387   2.987   4.919   7.610
  212ILE    HD3 3388   2.870   4.807   7.543
  212ILE      C 3389   2.709   4.690   8.026
  212ILE      O 3390   2.725   4.754   8.131
  213TRP      N 3391   2.595   4.638   7.991
  213TRP     HN 3392   2.587   4.595   7.901
  213TRP     CA 3393   2.480   4.633   8.081
  213TRP     HA 3394   2.442   4.732   8.098
  213TRP     CB 3395   2.378   4.555   8.004
  213TRP    HB1 3396   2.419   4.466   7.952
  213TRP    HB2 3397   2.345   4.626   7.926
  213TRP     CG 3398   2.252   4.511   8.081
  213TRP    CD1 3399   2.142   4.590   8.112
  213TRP    HD1 3400   2.123   4.685   8.065
  213TRP    NE1 3401   2.059   4.524   8.203
  213TRP    HE1 3402   1.989   4.571   8.251
  213TRP    CE2 3403   2.111   4.408   8.238
  213TRP    CD2 3404   2.229   4.389   8.165
  213TRP    CE3 3405   2.309   4.284   8.209
  213TRP    HE3 3406   2.409   4.269   8.170
  213TRP    CZ3 3407   2.262   4.192   8.298
  213TRP    HZ3 3408   2.322   4.103   8.313
  213TRP    CZ2 3409   2.060   4.316   8.323
  213TRP    HZ2 3410   1.968   4.332   8.376
  213TRP    CH2 3411   2.140   4.207   8.361
  213TRP    HH2 3412   2.120   4.128   8.431
  213TRP      C 3413   2.513   4.577   8.223
  213TRP      O 3414   2.476   4.636   8.328
  214SER      N 3415   2.589   4.466   8.219
  214SER     HN 3416   2.614   4.420   8.134
  214SER     CA 3417   2.636   4.407   8.347
  214SER     HA 3418   2.549   4.398   8.411
  214SER     CB 3419   2.705   4.266   8.331
  214SER    HB1 3420   2.792   4.279   8.263
  214SER    HB2 3421   2.637   4.196   8.278
  214SER     OG 3422   2.746   4.204   8.455
  214SER    HG1 3423   2.660   4.195   8.497
  214SER      C 3424   2.720   4.491   8.439
  214SER      O 3425   2.697   4.509   8.555
  215LEU      N 3426   2.830   4.546   8.383
  215LEU     HN 3427   2.853   4.523   8.289
  215LEU     CA 3428   2.926   4.644   8.438
  215LEU     HA 3429   2.962   4.597   8.528
  215LEU     CB 3430   3.029   4.677   8.335
  215LEU    HB1 3431   3.095   4.753   8.381
  215LEU    HB2 3432   2.982   4.722   8.245
  215LEU     CG 3433   3.126   4.559   8.295
  215LEU     HG 3434   3.059   4.472   8.277
  215LEU    CD1 3435   3.220   4.586   8.172
  215LEU   HD11 3436   3.274   4.491   8.150
  215LEU   HD12 3437   3.295   4.662   8.203
  215LEU   HD13 3438   3.168   4.620   8.080
  215LEU    CD2 3439   3.199   4.503   8.422
  215LEU   HD21 3440   3.158   4.496   8.525
  215LEU   HD22 3441   3.288   4.564   8.445
  215LEU   HD23 3442   3.233   4.400   8.397
  215LEU      C 3443   2.850   4.776   8.484
  215LEU      O 3444   2.890   4.824   8.593
  216ARG      N 3445   2.748   4.820   8.409
  216ARG     HN 3446   2.735   4.770   8.324
  216ARG     CA 3447   2.673   4.939   8.438
  216ARG     HA 3448   2.726   5.024   8.478
  216ARG     CB 3449   2.584   4.981   8.319
  216ARG    HB1 3450   2.506   5.050   8.357
  216ARG    HB2 3451   2.531   4.885   8.300
  216ARG     CG 3452   2.639   5.043   8.194
  216ARG    HG1 3453   2.556   5.037   8.120
  216ARG    HG2 3454   2.718   4.976   8.156
  216ARG     CD 3455   2.680   5.183   8.217
  216ARG    HD1 3456   2.757   5.187   8.297
  216ARG    HD2 3457   2.591   5.242   8.247
  216ARG     NE 3458   2.746   5.230   8.091
  216ARG     HE 3459   2.698   5.235   8.003
  216ARG     CZ 3460   2.850   5.304   8.087
  216ARG    NH1 3461   2.907   5.352   8.198
  216ARG   HH11 3462   2.886   5.302   8.283
  216ARG   HH12 3463   2.989   5.409   8.191
  216ARG    NH2 3464   2.900   5.358   7.974
  216ARG   HH21 3465   2.888   5.315   7.884
  216ARG   HH22 3466   2.981   5.416   7.983
  216ARG      C 3467   2.576   4.909   8.559
  216ARG      O 3468   2.577   4.981   8.662
  217GLN      N 3469   2.506   4.793   8.554
  217GLN     HN 3470   2.501   4.733   8.474
  217GLN     CA 3471   2.414   4.741   8.659
  217GLN     HA 3472   2.359   4.832   8.680
  217GLN     CB 3473   2.324   4.615   8.625
  217GLN    HB1 3474   2.262   4.589   8.714
  217GLN    HB2 3475   2.389   4.530   8.596
  217GLN     CG 3476   2.211   4.639   8.519
  217GLN    HG1 3477   2.117   4.584   8.538
  217GLN    HG2 3478   2.249   4.600   8.422
  217GLN     CD 3479   2.167   4.779   8.494
  217GLN    OE1 3480   2.095   4.835   8.577
  217GLN    NE2 3481   2.205   4.838   8.373
  217GLN   HE21 3482   2.154   4.917   8.338
  217GLN   HE22 3483   2.246   4.779   8.303
  217GLN      C 3484   2.483   4.717   8.792
  217GLN      O 3485   2.432   4.734   8.901
  218ARG      N 3486   2.603   4.666   8.785
  218ARG     HN 3487   2.651   4.644   8.700
  218ARG     CA 3488   2.680   4.630   8.907
  218ARG     HA 3489   2.612   4.601   8.986
  218ARG     CB 3490   2.760   4.509   8.877
  218ARG    HB1 3491   2.823   4.487   8.966
  218ARG    HB2 3492   2.825   4.528   8.790
  218ARG     CG 3493   2.668   4.386   8.853
  218ARG    HG1 3494   2.610   4.399   8.759
  218ARG    HG2 3495   2.600   4.382   8.940
  218ARG     CD 3496   2.741   4.252   8.835
  218ARG    HD1 3497   2.818   4.253   8.755
  218ARG    HD2 3498   2.664   4.177   8.808
  218ARG     NE 3499   2.812   4.216   8.960
  218ARG     HE 3500   2.912   4.224   8.963
  218ARG     CZ 3501   2.763   4.181   9.073
  218ARG    NH1 3502   2.633   4.171   9.098
  218ARG   HH11 3503   2.578   4.157   9.016
  218ARG   HH12 3504   2.625   4.118   9.183
  218ARG    NH2 3505   2.846   4.170   9.174
  218ARG   HH21 3506   2.942   4.186   9.152
  218ARG   HH22 3507   2.816   4.152   9.268
  218ARG      C 3508   2.753   4.746   8.969
  218ARG      O 3509   2.804   4.734   9.085
  219GLN      N 3510   2.753   4.859   8.894
  219GLN     HN 3511   2.685   4.862   8.822
  219GLN     CA 3512   2.827   4.981   8.914
  219GLN     HA 3513   2.804   5.034   8.823
  219GLN     CB 3514   2.781   5.071   9.034
  219GLN    HB1 3515   2.847   5.159   9.046
  219GLN    HB2 3516   2.785   5.005   9.124
  219GLN     CG 3517   2.636   5.122   9.040
  219GLN    HG1 3518   2.557   5.049   9.012
  219GLN    HG2 3519   2.629   5.210   8.973
  219GLN     CD 3520   2.605   5.170   9.182
  219GLN    OE1 3521   2.661   5.275   9.219
  219GLN    NE2 3522   2.515   5.105   9.251
  219GLN   HE21 3523   2.463   5.032   9.207
  219GLN   HE22 3524   2.483   5.140   9.340
  219GLN      C 3525   2.975   4.971   8.908
  219GLN      O 3526   3.056   5.025   8.990
  220MET      N 3527   3.021   4.881   8.819
  220MET     HN 3528   2.963   4.832   8.754
  220MET     CA 3529   3.161   4.857   8.808
  220MET     HA 3530   3.199   4.863   8.909
  220MET     CB 3531   3.184   4.714   8.760
  220MET    HB1 3532   3.290   4.690   8.738
  220MET    HB2 3533   3.127   4.694   8.667
  220MET     CG 3534   3.141   4.606   8.865
  220MET    HG1 3535   3.036   4.632   8.888
  220MET    HG2 3536   3.197   4.615   8.961
  220MET     SD 3537   3.127   4.438   8.807
  220MET     CE 3538   3.305   4.417   8.770
  220MET    HE1 3539   3.345   4.484   8.690
  220MET    HE2 3540   3.321   4.315   8.729
  220MET    HE3 3541   3.363   4.427   8.864
  220MET      C 3542   3.228   4.953   8.711
  220MET      O 3543   3.345   4.984   8.730
  221ASP      N 3544   3.147   5.019   8.623
  221ASP     HN 3545   3.049   5.003   8.619
  221ASP     CA 3546   3.173   5.126   8.535
  221ASP     HA 3547   3.251   5.090   8.469
  221ASP     CB 3548   3.044   5.150   8.439
  221ASP    HB1 3549   3.016   5.052   8.395
  221ASP    HB2 3550   3.084   5.217   8.359
  221ASP     CG 3551   2.929   5.216   8.509
  221ASP    OD1 3552   2.864   5.317   8.465
  221ASP    OD2 3553   2.892   5.162   8.616
  221ASP      C 3554   3.228   5.251   8.600
  221ASP      O 3555   3.282   5.332   8.531
  222ARG      N 3556   3.224   5.268   8.732
  222ARG     HN 3557   3.168   5.205   8.786
  222ARG     CA 3558   3.300   5.370   8.810
  222ARG     HA 3559   3.267   5.471   8.791
  222ARG     CB 3560   3.266   5.359   8.961
  222ARG    HB1 3561   3.155   5.365   8.964
  222ARG    HB2 3562   3.315   5.445   9.011
  222ARG     CG 3563   3.316   5.226   9.035
  222ARG    HG1 3564   3.424   5.239   9.056
  222ARG    HG2 3565   3.311   5.130   8.981
  222ARG     CD 3566   3.238   5.209   9.164
  222ARG    HD1 3567   3.129   5.194   9.149
  222ARG    HD2 3568   3.236   5.304   9.222
  222ARG     NE 3569   3.312   5.097   9.233
  222ARG     HE 3570   3.408   5.105   9.259
  222ARG     CZ 3571   3.255   4.979   9.251
  222ARG    NH1 3572   3.134   4.942   9.221
  222ARG   HH11 3573   3.099   4.985   9.138
  222ARG   HH12 3574   3.114   4.845   9.236
  222ARG    NH2 3575   3.327   4.886   9.313
  222ARG   HH21 3576   3.418   4.911   9.347
  222ARG   HH22 3577   3.280   4.800   9.333
  222ARG      C 3578   3.456   5.362   8.791
  222ARG      O 3579   3.528   5.465   8.787
  223HSD      N 3580   3.506   5.242   8.774
  223HSD     HN 3581   3.452   5.162   8.747
  223HSD     CA 3582   3.645   5.220   8.771
  223HSD     HA 3583   3.695   5.292   8.835
  223HSD     CB 3584   3.677   5.080   8.822
  223HSD    HB1 3585   3.610   5.013   8.763
  223HSD    HB2 3586   3.635   5.073   8.925
  223HSD    ND1 3587   3.934   5.116   8.842
  223HSD    HD1 3588   3.926   5.207   8.882
  223HSD     CG 3589   3.827   5.032   8.829
  223HSD    CE1 3590   4.041   5.033   8.849
  223HSD    HE1 3591   4.141   5.068   8.875
  223HSD    NE2 3592   4.009   4.908   8.845
  223HSD    CD2 3593   3.876   4.907   8.825
  223HSD    HD2 3594   3.813   4.820   8.834
  223HSD      C 3595   3.710   5.242   8.626
  223HSD      O 3596   3.666   5.193   8.524
  224ALA      N 3597   3.825   5.314   8.622
  224ALA     HN 3598   3.873   5.349   8.702
  224ALA     CA 3599   3.884   5.357   8.502
  224ALA     HA 3600   3.812   5.404   8.438
  224ALA     CB 3601   3.997   5.466   8.532
  224ALA    HB1 3602   4.053   5.421   8.617
  224ALA    HB2 3603   3.944   5.561   8.553
  224ALA    HB3 3604   4.070   5.493   8.452
  224ALA      C 3605   3.946   5.245   8.418
  224ALA      O 3606   3.939   5.249   8.296
  225LYS      N 3607   4.008   5.141   8.480
  225LYS     HN 3608   4.006   5.139   8.580
  225LYS     CA 3609   4.044   5.022   8.407
  225LYS     HA 3610   4.100   5.055   8.321
  225LYS     CB 3611   4.138   4.942   8.505
  225LYS    HB1 3612   4.112   4.835   8.499
  225LYS    HB2 3613   4.138   4.975   8.611
  225LYS     CG 3614   4.282   4.949   8.464
  225LYS    HG1 3615   4.314   5.055   8.473
  225LYS    HG2 3616   4.300   4.911   8.361
  225LYS     CD 3617   4.387   4.875   8.549
  225LYS    HD1 3618   4.363   4.893   8.656
  225LYS    HD2 3619   4.482   4.931   8.537
  225LYS     CE 3620   4.415   4.738   8.501
  225LYS    HE1 3621   4.453   4.731   8.397
  225LYS    HE2 3622   4.322   4.678   8.511
  225LYS     NZ 3623   4.510   4.670   8.592
  225LYS    HZ1 3624   4.593   4.729   8.616
  225LYS    HZ2 3625   4.549   4.593   8.535
  225LYS    HZ3 3626   4.459   4.637   8.677
  225LYS      C 3627   3.926   4.949   8.355
  225LYS      O 3628   3.934   4.878   8.253
  226ILE      N 3629   3.810   4.949   8.419
  226ILE     HN 3630   3.804   5.001   8.503
  226ILE     CA 3631   3.685   4.892   8.358
  226ILE     HA 3632   3.700   4.792   8.319
  226ILE     CB 3633   3.595   4.872   8.469
  226ILE     HB 3634   3.578   4.968   8.522
  226ILE    CG2 3635   3.453   4.821   8.429
  226ILE   HG21 3636   3.463   4.750   8.344
  226ILE   HG22 3637   3.386   4.903   8.396
  226ILE   HG23 3638   3.401   4.773   8.514
  226ILE    CG1 3639   3.652   4.784   8.586
  226ILE   HG11 3640   3.565   4.774   8.655
  226ILE   HG12 3641   3.739   4.833   8.635
  226ILE     CD 3642   3.680   4.635   8.554
  226ILE    HD1 3643   3.760   4.637   8.476
  226ILE    HD2 3644   3.586   4.594   8.513
  226ILE    HD3 3645   3.709   4.582   8.647
  226ILE      C 3646   3.625   4.974   8.239
  226ILE      O 3647   3.582   4.919   8.139
  227LYS      N 3648   3.632   5.112   8.246
  227LYS     HN 3649   3.660   5.133   8.339
  227LYS     CA 3650   3.590   5.212   8.151
  227LYS     HA 3651   3.486   5.204   8.122
  227LYS     CB 3652   3.619   5.351   8.203
  227LYS    HB1 3653   3.625   5.423   8.119
  227LYS    HB2 3654   3.717   5.362   8.254
  227LYS     CG 3655   3.512   5.403   8.295
  227LYS    HG1 3656   3.507   5.338   8.385
  227LYS    HG2 3657   3.413   5.397   8.244
  227LYS     CD 3658   3.548   5.543   8.335
  227LYS    HD1 3659   3.542   5.616   8.251
  227LYS    HD2 3660   3.653   5.555   8.369
  227LYS     CE 3661   3.481   5.610   8.452
  227LYS    HE1 3662   3.498   5.720   8.451
  227LYS    HE2 3663   3.527   5.568   8.544
  227LYS     NZ 3664   3.339   5.593   8.474
  227LYS    HZ1 3665   3.307   5.627   8.567
  227LYS    HZ2 3666   3.325   5.490   8.465
  227LYS    HZ3 3667   3.287   5.640   8.397
  227LYS      C 3668   3.673   5.178   8.023
  227LYS      O 3669   3.622   5.178   7.914
  228ARG      N 3670   3.802   5.154   8.041
  228ARG     HN 3671   3.843   5.170   8.130
  228ARG     CA 3672   3.888   5.105   7.931
  228ARG     HA 3673   3.896   5.177   7.851
  228ARG     CB 3674   4.027   5.080   7.989
  228ARG    HB1 3675   4.036   4.999   8.065
  228ARG    HB2 3676   4.055   5.175   8.039
  228ARG     CG 3677   4.136   5.051   7.882
  228ARG    HG1 3678   4.137   5.119   7.794
  228ARG    HG2 3679   4.119   4.949   7.840
  228ARG     CD 3680   4.278   5.056   7.932
  228ARG    HD1 3681   4.283   4.995   8.025
  228ARG    HD2 3682   4.317   5.157   7.958
  228ARG     NE 3683   4.368   4.999   7.829
  228ARG     HE 3684   4.359   4.906   7.792
  228ARG     CZ 3685   4.469   5.066   7.776
  228ARG    NH1 3686   4.489   5.191   7.787
  228ARG   HH11 3687   4.442   5.254   7.848
  228ARG   HH12 3688   4.574   5.224   7.748
  228ARG    NH2 3689   4.560   4.994   7.715
  228ARG   HH21 3690   4.538   4.897   7.706
  228ARG   HH22 3691   4.641   5.038   7.676
  228ARG      C 3692   3.840   4.975   7.865
  228ARG      O 3693   3.832   4.966   7.744
  229ALA      N 3694   3.800   4.873   7.944
  229ALA     HN 3695   3.805   4.882   8.043
  229ALA     CA 3696   3.746   4.753   7.885
  229ALA     HA 3697   3.818   4.720   7.812
  229ALA     CB 3698   3.728   4.648   7.997
  229ALA    HB1 3699   3.833   4.637   8.032
  229ALA    HB2 3700   3.682   4.556   7.956
  229ALA    HB3 3701   3.659   4.690   8.074
  229ALA      C 3702   3.608   4.788   7.812
  229ALA      O 3703   3.586   4.745   7.700
  230ILE      N 3704   3.511   4.861   7.866
  230ILE     HN 3705   3.518   4.907   7.955
  230ILE     CA 3706   3.392   4.911   7.798
  230ILE     HA 3707   3.330   4.826   7.770
  230ILE     CB 3708   3.303   5.001   7.897
  230ILE     HB 3709   3.372   5.071   7.947
  230ILE    CG2 3710   3.193   5.085   7.830
  230ILE   HG21 3711   3.121   5.014   7.783
  230ILE   HG22 3712   3.227   5.163   7.760
  230ILE   HG23 3713   3.136   5.135   7.911
  230ILE    CG1 3714   3.237   4.906   7.995
  230ILE   HG11 3715   3.322   4.847   8.036
  230ILE   HG12 3716   3.173   4.838   7.935
  230ILE     CD 3717   3.162   4.973   8.117
  230ILE    HD1 3718   3.065   5.024   8.097
  230ILE    HD2 3719   3.216   5.057   8.167
  230ILE    HD3 3720   3.134   4.898   8.193
  230ILE      C 3721   3.422   4.981   7.666
  230ILE      O 3722   3.368   4.942   7.562
  231THR      N 3723   3.516   5.074   7.674
  231THR     HN 3724   3.548   5.106   7.763
  231THR     CA 3725   3.585   5.122   7.550
  231THR     HA 3726   3.518   5.191   7.501
  231THR     CB 3727   3.705   5.217   7.571
  231THR     HB 3728   3.791   5.159   7.608
  231THR    OG1 3729   3.668   5.327   7.650
  231THR    HG1 3730   3.663   5.288   7.738
  231THR    CG2 3731   3.744   5.275   7.439
  231THR   HG21 3732   3.823   5.353   7.440
  231THR   HG22 3733   3.663   5.335   7.393
  231THR   HG23 3734   3.778   5.196   7.369
  231THR      C 3735   3.617   5.018   7.451
  231THR      O 3736   3.558   5.016   7.339
  232PHE      N 3737   3.706   4.921   7.486
  232PHE     HN 3738   3.748   4.938   7.575
  232PHE     CA 3739   3.756   4.820   7.395
  232PHE     HA 3740   3.769   4.878   7.304
  232PHE     CB 3741   3.882   4.753   7.440
  232PHE    HB1 3742   3.919   4.666   7.382
  232PHE    HB2 3743   3.881   4.718   7.546
  232PHE     CG 3744   3.993   4.855   7.419
  232PHE    CD1 3745   4.034   4.894   7.286
  232PHE    HD1 3746   3.989   4.850   7.198
  232PHE    CE1 3747   4.145   4.970   7.276
  232PHE    HE1 3748   4.176   4.996   7.176
  232PHE     CZ 3749   4.209   5.015   7.387
  232PHE     HZ 3750   4.281   5.095   7.381
  232PHE    CD2 3751   4.053   4.901   7.530
  232PHE    HD2 3752   4.018   4.867   7.626
  232PHE    CE2 3753   4.163   4.986   7.514
  232PHE    HE2 3754   4.216   5.032   7.597
  232PHE      C 3755   3.647   4.722   7.342
  232PHE      O 3756   3.646   4.675   7.230
  233ILE      N 3757   3.546   4.686   7.427
  233ILE     HN 3758   3.551   4.720   7.521
  233ILE     CA 3759   3.437   4.600   7.392
  233ILE     HA 3760   3.484   4.509   7.356
  233ILE     CB 3761   3.370   4.552   7.515
  233ILE     HB 3762   3.339   4.643   7.570
  233ILE    CG2 3763   3.245   4.473   7.476
  233ILE   HG21 3764   3.196   4.425   7.563
  233ILE   HG22 3765   3.267   4.399   7.396
  233ILE   HG23 3766   3.167   4.541   7.434
  233ILE    CG1 3767   3.459   4.457   7.601
  233ILE   HG11 3768   3.560   4.502   7.616
  233ILE   HG12 3769   3.464   4.356   7.554
  233ILE     CD 3770   3.409   4.429   7.742
  233ILE    HD1 3771   3.409   4.326   7.782
  233ILE    HD2 3772   3.303   4.461   7.746
  233ILE    HD3 3773   3.468   4.491   7.813
  233ILE      C 3774   3.349   4.666   7.287
  233ILE      O 3775   3.309   4.615   7.185
  234MET      N 3776   3.319   4.793   7.311
  234MET     HN 3777   3.355   4.840   7.391
  234MET     CA 3778   3.246   4.884   7.217
  234MET     HA 3779   3.153   4.832   7.196
  234MET     CB 3780   3.204   5.015   7.288
  234MET    HB1 3781   3.295   5.074   7.312
  234MET    HB2 3782   3.156   4.992   7.385
  234MET     CG 3783   3.103   5.112   7.215
  234MET    HG1 3784   3.131   5.114   7.108
  234MET    HG2 3785   3.113   5.213   7.262
  234MET     SD 3786   2.930   5.065   7.230
  234MET     CE 3787   2.892   5.144   7.384
  234MET    HE1 3788   2.983   5.133   7.446
  234MET    HE2 3789   2.809   5.097   7.440
  234MET    HE3 3790   2.874   5.252   7.364
  234MET      C 3791   3.314   4.911   7.092
  234MET      O 3792   3.251   4.920   6.988
  235VAL      N 3793   3.446   4.935   7.096
  235VAL     HN 3794   3.494   4.926   7.183
  235VAL     CA 3795   3.529   4.958   6.982
  235VAL     HA 3796   3.478   5.030   6.920
  235VAL     CB 3797   3.665   5.025   7.011
  235VAL     HB 3798   3.722   4.969   7.088
  235VAL    CG1 3799   3.758   5.027   6.885
  235VAL   HG11 3800   3.691   5.085   6.818
  235VAL   HG12 3801   3.777   4.928   6.840
  235VAL   HG13 3802   3.849   5.091   6.890
  235VAL    CG2 3803   3.633   5.166   7.050
  235VAL   HG21 3804   3.595   5.235   6.972
  235VAL   HG22 3805   3.723   5.225   7.075
  235VAL   HG23 3806   3.565   5.172   7.138
  235VAL      C 3807   3.535   4.834   6.892
  235VAL      O 3808   3.526   4.842   6.769
  236VAL      N 3809   3.536   4.711   6.952
  236VAL     HN 3810   3.520   4.706   7.051
  236VAL     CA 3811   3.525   4.585   6.875
  236VAL     HA 3812   3.609   4.587   6.807
  236VAL     CB 3813   3.546   4.463   6.969
  236VAL     HB 3814   3.495   4.474   7.067
  236VAL    CG1 3815   3.501   4.335   6.900
  236VAL   HG11 3816   3.392   4.317   6.915
  236VAL   HG12 3817   3.551   4.247   6.945
  236VAL   HG13 3818   3.539   4.331   6.796
  236VAL    CG2 3819   3.691   4.455   6.998
  236VAL   HG21 3820   3.744   4.442   6.901
  236VAL   HG22 3821   3.714   4.363   7.057
  236VAL   HG23 3822   3.737   4.545   7.044
  236VAL      C 3823   3.402   4.571   6.797
  236VAL      O 3824   3.394   4.557   6.675
  237ALA      N 3825   3.291   4.595   6.868
  237ALA     HN 3826   3.303   4.622   6.963
  237ALA     CA 3827   3.164   4.574   6.808
  237ALA     HA 3828   3.168   4.476   6.764
  237ALA     CB 3829   3.056   4.580   6.923
  237ALA    HB1 3830   3.085   4.511   7.004
  237ALA    HB2 3831   2.949   4.557   6.900
  237ALA    HB3 3832   3.063   4.681   6.969
  237ALA      C 3833   3.128   4.679   6.705
  237ALA      O 3834   3.070   4.648   6.602
  238ILE      N 3835   3.150   4.810   6.727
  238ILE     HN 3836   3.175   4.838   6.820
  238ILE     CA 3837   3.132   4.918   6.635
  238ILE     HA 3838   3.032   4.926   6.595
  238ILE     CB 3839   3.147   5.053   6.711
  238ILE     HB 3840   3.247   5.059   6.759
  238ILE    CG2 3841   3.142   5.168   6.612
  238ILE   HG21 3842   3.234   5.177   6.550
  238ILE   HG22 3843   3.138   5.265   6.667
  238ILE   HG23 3844   3.061   5.155   6.536
  238ILE    CG1 3845   3.038   5.069   6.823
  238ILE   HG11 3846   3.062   5.161   6.880
  238ILE   HG12 3847   3.047   4.979   6.888
  238ILE     CD 3848   2.893   5.084   6.767
  238ILE    HD1 3849   2.889   5.181   6.713
  238ILE    HD2 3850   2.826   5.092   6.855
  238ILE    HD3 3851   2.857   5.005   6.698
  238ILE      C 3852   3.215   4.908   6.511
  238ILE      O 3853   3.166   4.912   6.399
  239VAL      N 3854   3.346   4.885   6.531
  239VAL     HN 3855   3.391   4.892   6.620
  239VAL     CA 3856   3.437   4.885   6.416
  239VAL     HA 3857   3.403   4.965   6.352
  239VAL     CB 3858   3.594   4.905   6.456
  239VAL     HB 3859   3.623   4.838   6.540
  239VAL    CG1 3860   3.697   4.871   6.340
  239VAL   HG11 3861   3.678   4.767   6.306
  239VAL   HG12 3862   3.798   4.881   6.386
  239VAL   HG13 3863   3.678   4.946   6.260
  239VAL    CG2 3864   3.607   5.044   6.497
  239VAL   HG21 3865   3.706   5.064   6.542
  239VAL   HG22 3866   3.532   5.068   6.576
  239VAL   HG23 3867   3.589   5.103   6.405
  239VAL      C 3868   3.418   4.765   6.328
  239VAL      O 3869   3.428   4.770   6.206
  240PHE      N 3870   3.386   4.650   6.388
  240PHE     HN 3871   3.376   4.648   6.487
  240PHE     CA 3872   3.346   4.529   6.308
  240PHE     HA 3873   3.431   4.505   6.245
  240PHE     CB 3874   3.317   4.420   6.413
  240PHE    HB1 3875   3.238   4.453   6.484
  240PHE    HB2 3876   3.402   4.413   6.485
  240PHE     CG 3877   3.263   4.286   6.358
  240PHE    CD1 3878   3.347   4.180   6.339
  240PHE    HD1 3879   3.451   4.191   6.366
  240PHE    CE1 3880   3.294   4.057   6.297
  240PHE    HE1 3881   3.360   3.975   6.271
  240PHE     CZ 3882   3.157   4.038   6.273
  240PHE     HZ 3883   3.123   3.939   6.246
  240PHE    CD2 3884   3.123   4.268   6.338
  240PHE    HD2 3885   3.051   4.347   6.352
  240PHE    CE2 3886   3.064   4.148   6.296
  240PHE    HE2 3887   2.958   4.133   6.281
  240PHE      C 3888   3.220   4.552   6.215
  240PHE      O 3889   3.213   4.514   6.094
  241VAL      N 3890   3.117   4.623   6.272
  241VAL     HN 3891   3.128   4.632   6.370
  241VAL     CA 3892   2.995   4.671   6.205
  241VAL     HA 3893   2.949   4.582   6.164
  241VAL     CB 3894   2.893   4.728   6.299
  241VAL     HB 3895   2.931   4.804   6.371
  241VAL    CG1 3896   2.780   4.804   6.223
  241VAL   HG11 3897   2.742   4.739   6.141
  241VAL   HG12 3898   2.817   4.898   6.175
  241VAL   HG13 3899   2.702   4.821   6.301
  241VAL    CG2 3900   2.814   4.611   6.369
  241VAL   HG21 3901   2.764   4.660   6.455
  241VAL   HG22 3902   2.881   4.533   6.411
  241VAL   HG23 3903   2.751   4.563   6.291
  241VAL      C 3904   3.020   4.761   6.090
  241VAL      O 3905   2.975   4.740   5.979
  242ILE      N 3906   3.111   4.857   6.109
  242ILE     HN 3907   3.146   4.876   6.201
  242ILE     CA 3908   3.178   4.942   6.015
  242ILE     HA 3909   3.101   4.999   5.966
  242ILE     CB 3910   3.266   5.055   6.076
  242ILE     HB 3911   3.355   5.008   6.123
  242ILE    CG2 3912   3.311   5.140   5.954
  242ILE   HG21 3913   3.367   5.233   5.976
  242ILE   HG22 3914   3.222   5.191   5.911
  242ILE   HG23 3915   3.364   5.078   5.878
  242ILE    CG1 3916   3.188   5.146   6.171
  242ILE   HG11 3917   3.117   5.097   6.240
  242ILE   HG12 3918   3.127   5.221   6.115
  242ILE     CD 3919   3.286   5.232   6.249
  242ILE    HD1 3920   3.353   5.294   6.186
  242ILE    HD2 3921   3.339   5.157   6.312
  242ILE    HD3 3922   3.232   5.294   6.323
  242ILE      C 3923   3.248   4.869   5.897
  242ILE      O 3924   3.223   4.904   5.786
  243CYS      N 3925   3.334   4.767   5.930
  243CYS     HN 3926   3.352   4.746   6.026
  243CYS     CA 3927   3.426   4.697   5.839
  243CYS     HA 3928   3.472   4.762   5.766
  243CYS     CB 3929   3.544   4.645   5.920
  243CYS    HB1 3930   3.606   4.592   5.845
  243CYS    HB2 3931   3.516   4.578   6.004
  243CYS     SG 3932   3.652   4.790   5.986
  243CYS    HG1 3933   3.556   4.849   6.057
  243CYS      C 3934   3.374   4.582   5.761
  243CYS      O 3935   3.424   4.553   5.652
  244PHE      N 3936   3.266   4.510   5.799
  244PHE     HN 3937   3.232   4.525   5.891
  244PHE     CA 3938   3.192   4.424   5.707
  244PHE     HA 3939   3.260   4.388   5.632
  244PHE     CB 3940   3.156   4.304   5.789
  244PHE    HB1 3941   3.085   4.240   5.732
  244PHE    HB2 3942   3.107   4.335   5.884
  244PHE     CG 3943   3.280   4.222   5.815
  244PHE    CD1 3944   3.328   4.134   5.717
  244PHE    HD1 3945   3.291   4.118   5.617
  244PHE    CE1 3946   3.448   4.058   5.743
  244PHE    HE1 3947   3.493   3.996   5.667
  244PHE     CZ 3948   3.511   4.070   5.871
  244PHE     HZ 3949   3.600   4.013   5.895
  244PHE    CD2 3950   3.346   4.239   5.940
  244PHE    HD2 3951   3.310   4.306   6.017
  244PHE    CE2 3952   3.461   4.163   5.963
  244PHE    HE2 3953   3.522   4.183   6.050
  244PHE      C 3954   3.067   4.481   5.637
  244PHE      O 3955   3.040   4.449   5.521
  245LEU      N 3956   2.987   4.564   5.710
  245LEU     HN 3957   3.009   4.597   5.802
  245LEU     CA 3958   2.852   4.601   5.661
  245LEU     HA 3959   2.798   4.508   5.653
  245LEU     CB 3960   2.783   4.691   5.770
  245LEU    HB1 3961   2.839   4.788   5.774
  245LEU    HB2 3962   2.783   4.635   5.866
  245LEU     CG 3963   2.631   4.724   5.744
  245LEU     HG 3964   2.621   4.757   5.639
  245LEU    CD1 3965   2.537   4.600   5.769
  245LEU   HD11 3966   2.432   4.626   5.742
  245LEU   HD12 3967   2.548   4.561   5.873
  245LEU   HD13 3968   2.569   4.518   5.701
  245LEU    CD2 3969   2.594   4.840   5.840
  245LEU   HD21 3970   2.645   4.933   5.808
  245LEU   HD22 3971   2.620   4.815   5.945
  245LEU   HD23 3972   2.486   4.865   5.836
  245LEU      C 3973   2.846   4.663   5.532
  245LEU      O 3974   2.752   4.629   5.459
  246PRO      N 3975   2.922   4.761   5.483
  246PRO     CD 3976   3.026   4.837   5.553
  246PRO    HD1 3977   3.107   4.783   5.606
  246PRO    HD2 3978   2.985   4.898   5.635
  246PRO     CA 3979   2.902   4.809   5.347
  246PRO     HA 3980   2.798   4.830   5.327
  246PRO     CB 3981   2.977   4.945   5.339
  246PRO    HB1 3982   2.908   5.029   5.359
  246PRO    HB2 3983   3.029   4.950   5.241
  246PRO     CG 3984   3.087   4.926   5.441
  246PRO    HG1 3985   3.162   4.857   5.397
  246PRO    HG2 3986   3.134   5.022   5.473
  246PRO      C 3987   2.938   4.708   5.236
  246PRO      O 3988   2.871   4.696   5.135
  247SER      N 3989   3.047   4.621   5.265
  247SER     HN 3990   3.105   4.644   5.342
  247SER     CA 3991   3.077   4.514   5.179
  247SER     HA 3992   3.091   4.548   5.077
  247SER     CB 3993   3.208   4.460   5.232
  247SER    HB1 3994   3.195   4.440   5.340
  247SER    HB2 3995   3.278   4.545   5.216
  247SER     OG 3996   3.255   4.340   5.171
  247SER    HG1 3997   3.311   4.294   5.234
  247SER      C 3998   2.968   4.413   5.169
  247SER      O 3999   2.914   4.379   5.057
  248VAL      N 4000   2.910   4.365   5.278
  248VAL     HN 4001   2.965   4.385   5.359
  248VAL     CA 4002   2.795   4.275   5.292
  248VAL     HA 4003   2.799   4.178   5.245
  248VAL     CB 4004   2.768   4.248   5.436
  248VAL     HB 4005   2.774   4.340   5.498
  248VAL    CG1 4006   2.639   4.174   5.470
  248VAL   HG11 4007   2.550   4.235   5.444
  248VAL   HG12 4008   2.633   4.149   5.578
  248VAL   HG13 4009   2.636   4.082   5.408
  248VAL    CG2 4010   2.881   4.164   5.489
  248VAL   HG21 4011   2.987   4.192   5.468
  248VAL   HG22 4012   2.872   4.065   5.440
  248VAL   HG23 4013   2.867   4.145   5.598
  248VAL      C 4014   2.676   4.331   5.221
  248VAL      O 4015   2.612   4.263   5.139
  249VAL      N 4016   2.642   4.462   5.238
  249VAL     HN 4017   2.687   4.518   5.308
  249VAL     CA 4018   2.542   4.538   5.167
  249VAL     HA 4019   2.447   4.491   5.186
  249VAL     CB 4020   2.519   4.679   5.224
  249VAL     HB 4021   2.621   4.719   5.243
  249VAL    CG1 4022   2.445   4.776   5.125
  249VAL   HG11 4023   2.504   4.808   5.037
  249VAL   HG12 4024   2.412   4.869   5.174
  249VAL   HG13 4025   2.349   4.728   5.095
  249VAL    CG2 4026   2.433   4.665   5.350
  249VAL   HG21 4027   2.484   4.605   5.429
  249VAL   HG22 4028   2.340   4.607   5.331
  249VAL   HG23 4029   2.395   4.761   5.391
  249VAL      C 4030   2.558   4.539   5.014
  249VAL      O 4031   2.462   4.516   4.939
  250VAL      N 4032   2.684   4.559   4.962
  250VAL     HN 4033   2.766   4.564   5.019
  250VAL     CA 4034   2.707   4.539   4.818
  250VAL     HA 4035   2.627   4.596   4.773
  250VAL     CB 4036   2.839   4.598   4.765
  250VAL     HB 4037   2.924   4.585   4.835
  250VAL    CG1 4038   2.878   4.546   4.622
  250VAL   HG11 4039   2.967   4.604   4.590
  250VAL   HG12 4040   2.794   4.554   4.550
  250VAL   HG13 4041   2.900   4.437   4.630
  250VAL    CG2 4042   2.817   4.751   4.773
  250VAL   HG21 4043   2.748   4.776   4.690
  250VAL   HG22 4044   2.911   4.807   4.755
  250VAL   HG23 4045   2.788   4.797   4.870
  250VAL      C 4046   2.693   4.399   4.768
  250VAL      O 4047   2.617   4.376   4.670
  251ARG      N 4048   2.742   4.300   4.843
  251ARG     HN 4049   2.812   4.318   4.911
  251ARG     CA 4050   2.713   4.164   4.818
  251ARG     HA 4051   2.734   4.152   4.713
  251ARG     CB 4052   2.806   4.062   4.899
  251ARG    HB1 4053   2.778   4.071   5.006
  251ARG    HB2 4054   2.913   4.090   4.888
  251ARG     CG 4055   2.782   3.912   4.862
  251ARG    HG1 4056   2.685   3.884   4.906
  251ARG    HG2 4057   2.856   3.850   4.917
  251ARG     CD 4058   2.791   3.874   4.711
  251ARG    HD1 4059   2.699   3.906   4.657
  251ARG    HD2 4060   2.801   3.765   4.726
  251ARG     NE 4061   2.919   3.927   4.646
  251ARG     HE 4062   2.956   4.019   4.660
  251ARG     CZ 4063   2.973   3.875   4.538
  251ARG    NH1 4064   2.932   3.761   4.481
  251ARG   HH11 4065   2.893   3.690   4.540
  251ARG   HH12 4066   2.988   3.721   4.408
  251ARG    NH2 4067   3.070   3.935   4.471
  251ARG   HH21 4068   3.101   4.019   4.516
  251ARG   HH22 4069   3.107   3.905   4.383
  251ARG      C 4070   2.561   4.129   4.818
  251ARG      O 4071   2.502   4.065   4.729
  252ILE      N 4072   2.477   4.190   4.904
  252ILE     HN 4073   2.523   4.250   4.969
  252ILE     CA 4074   2.333   4.168   4.902
  252ILE     HA 4075   2.318   4.063   4.880
  252ILE     CB 4076   2.260   4.203   5.035
  252ILE     HB 4077   2.284   4.309   5.058
  252ILE    CG2 4078   2.109   4.184   5.021
  252ILE   HG21 4079   2.065   4.268   4.965
  252ILE   HG22 4080   2.065   4.170   5.123
  252ILE   HG23 4081   2.082   4.095   4.960
  252ILE    CG1 4082   2.317   4.121   5.153
  252ILE   HG11 4083   2.424   4.103   5.128
  252ILE   HG12 4084   2.275   4.019   5.161
  252ILE     CD 4085   2.304   4.191   5.285
  252ILE    HD1 4086   2.195   4.195   5.309
  252ILE    HD2 4087   2.341   4.296   5.281
  252ILE    HD3 4088   2.362   4.132   5.359
  252ILE      C 4089   2.262   4.246   4.792
  252ILE      O 4090   2.175   4.201   4.727
  253ARG      N 4091   2.316   4.365   4.754
  253ARG     HN 4092   2.392   4.402   4.807
  253ARG     CA 4093   2.282   4.446   4.634
  253ARG     HA 4094   2.176   4.464   4.643
  253ARG     CB 4095   2.364   4.573   4.629
  253ARG    HB1 4096   2.472   4.555   4.649
  253ARG    HB2 4097   2.326   4.642   4.707
  253ARG     CG 4098   2.348   4.647   4.496
  253ARG    HG1 4099   2.387   4.595   4.406
  253ARG    HG2 4100   2.420   4.731   4.489
  253ARG     CD 4101   2.201   4.689   4.473
  253ARG    HD1 4102   2.185   4.755   4.562
  253ARG    HD2 4103   2.118   4.615   4.484
  253ARG     NE 4104   2.194   4.770   4.349
  253ARG     HE 4105   2.274   4.785   4.291
  253ARG     CZ 4106   2.080   4.808   4.303
  253ARG    NH1 4107   1.964   4.783   4.364
  253ARG   HH11 4108   1.957   4.721   4.442
  253ARG   HH12 4109   1.883   4.828   4.325
  253ARG    NH2 4110   2.069   4.885   4.194
  253ARG   HH21 4111   2.147   4.873   4.132
  253ARG   HH22 4112   1.980   4.901   4.151
  253ARG      C 4113   2.306   4.362   4.511
  253ARG      O 4114   2.224   4.373   4.419
  254ILE      N 4115   2.418   4.283   4.503
  254ILE     HN 4116   2.481   4.287   4.580
  254ILE     CA 4117   2.460   4.188   4.399
  254ILE     HA 4118   2.462   4.250   4.310
  254ILE     CB 4119   2.599   4.132   4.406
  254ILE     HB 4120   2.618   4.118   4.515
  254ILE    CG2 4121   2.610   4.003   4.322
  254ILE   HG21 4122   2.564   4.021   4.223
  254ILE   HG22 4123   2.551   3.920   4.368
  254ILE   HG23 4124   2.713   3.963   4.309
  254ILE    CG1 4125   2.707   4.238   4.362
  254ILE   HG11 4126   2.660   4.335   4.389
  254ILE   HG12 4127   2.716   4.237   4.252
  254ILE     CD 4128   2.844   4.207   4.425
  254ILE    HD1 4129   2.841   4.167   4.528
  254ILE    HD2 4130   2.927   4.280   4.413
  254ILE    HD3 4131   2.881   4.119   4.367
  254ILE      C 4132   2.352   4.082   4.382
  254ILE      O 4133   2.306   4.055   4.269
  255PHE      N 4134   2.310   4.017   4.493
  255PHE     HN 4135   2.357   4.028   4.580
  255PHE     CA 4136   2.198   3.918   4.485
  255PHE     HA 4137   2.217   3.841   4.412
  255PHE     CB 4138   2.168   3.861   4.628
  255PHE    HB1 4139   2.086   3.787   4.624
  255PHE    HB2 4140   2.139   3.941   4.699
  255PHE     CG 4141   2.281   3.781   4.692
  255PHE    CD1 4142   2.284   3.739   4.830
  255PHE    HD1 4143   2.207   3.771   4.900
  255PHE    CE1 4144   2.394   3.681   4.892
  255PHE    HE1 4145   2.400   3.661   4.998
  255PHE     CZ 4146   2.504   3.652   4.807
  255PHE     HZ 4147   2.597   3.621   4.852
  255PHE    CD2 4148   2.384   3.737   4.609
  255PHE    HD2 4149   2.378   3.751   4.502
  255PHE    CE2 4150   2.501   3.684   4.673
  255PHE    HE2 4151   2.584   3.649   4.614
  255PHE      C 4152   2.069   3.977   4.444
  255PHE      O 4153   1.982   3.915   4.378
  256TRP      N 4154   2.034   4.098   4.493
  256TRP     HN 4155   2.078   4.152   4.564
  256TRP     CA 4156   1.913   4.165   4.446
  256TRP     HA 4157   1.831   4.097   4.465
  256TRP     CB 4158   1.883   4.294   4.533
  256TRP    HB1 4159   1.905   4.381   4.468
  256TRP    HB2 4160   1.943   4.303   4.627
  256TRP     CG 4161   1.737   4.312   4.571
  256TRP    CD1 4162   1.645   4.369   4.485
  256TRP    HD1 4163   1.659   4.388   4.379
  256TRP    NE1 4164   1.533   4.416   4.552
  256TRP    HE1 4165   1.457   4.459   4.509
  256TRP    CE2 4166   1.538   4.373   4.678
  256TRP    CD2 4167   1.662   4.295   4.693
  256TRP    CE3 4168   1.693   4.240   4.817
  256TRP    HE3 4169   1.787   4.188   4.828
  256TRP    CZ3 4170   1.611   4.264   4.929
  256TRP    HZ3 4171   1.633   4.222   5.026
  256TRP    CZ2 4172   1.460   4.390   4.781
  256TRP    HZ2 4173   1.371   4.452   4.780
  256TRP    CH2 4174   1.495   4.339   4.906
  256TRP    HH2 4175   1.431   4.365   4.989
  256TRP      C 4176   1.915   4.195   4.300
  256TRP      O 4177   1.816   4.172   4.233
  257LEU      N 4178   2.025   4.246   4.250
  257LEU     HN 4179   2.099   4.268   4.314
  257LEU     CA 4180   2.053   4.265   4.107
  257LEU     HA 4181   1.977   4.329   4.065
  257LEU     CB 4182   2.190   4.331   4.074
  257LEU    HB1 4183   2.220   4.331   3.967
  257LEU    HB2 4184   2.272   4.284   4.132
  257LEU     CG 4185   2.195   4.484   4.110
  257LEU     HG 4186   2.174   4.490   4.218
  257LEU    CD1 4187   2.331   4.536   4.080
  257LEU   HD11 4188   2.356   4.518   3.973
  257LEU   HD12 4189   2.395   4.480   4.152
  257LEU   HD13 4190   2.331   4.646   4.091
  257LEU    CD2 4191   2.096   4.561   4.014
  257LEU   HD21 4192   2.074   4.661   4.057
  257LEU   HD22 4193   1.994   4.517   4.010
  257LEU   HD23 4194   2.131   4.586   3.911
  257LEU      C 4195   2.041   4.134   4.026
  257LEU      O 4196   1.977   4.134   3.925
  258LEU      N 4197   2.103   4.017   4.069
  258LEU     HN 4198   2.169   4.039   4.140
  258LEU     CA 4199   2.079   3.879   4.023
  258LEU     HA 4200   2.104   3.875   3.918
  258LEU     CB 4201   2.169   3.775   4.091
  258LEU    HB1 4202   2.144   3.669   4.066
  258LEU    HB2 4203   2.165   3.781   4.202
  258LEU     CG 4204   2.322   3.794   4.062
  258LEU     HG 4205   2.354   3.899   4.044
  258LEU    CD1 4206   2.398   3.744   4.185
  258LEU   HD11 4207   2.506   3.755   4.163
  258LEU   HD12 4208   2.392   3.633   4.185
  258LEU   HD13 4209   2.386   3.796   4.282
  258LEU    CD2 4210   2.370   3.708   3.944
  258LEU   HD21 4211   2.480   3.716   3.933
  258LEU   HD22 4212   2.330   3.760   3.854
  258LEU   HD23 4213   2.336   3.602   3.945
  258LEU      C 4214   1.937   3.822   4.012
  258LEU      O 4215   1.894   3.760   3.916
  259HSD      N 4216   1.857   3.859   4.112
  259HSD     HN 4217   1.899   3.906   4.189
  259HSD     CA 4218   1.716   3.831   4.115
  259HSD     HA 4219   1.704   3.728   4.083
  259HSD     CB 4220   1.663   3.838   4.260
  259HSD    HB1 4221   1.682   3.938   4.303
  259HSD    HB2 4222   1.721   3.763   4.319
  259HSD    ND1 4223   1.457   3.693   4.278
  259HSD    HD1 4224   1.513   3.613   4.301
  259HSD     CG 4225   1.517   3.815   4.271
  259HSD    CE1 4226   1.326   3.703   4.297
  259HSD    HE1 4227   1.261   3.615   4.300
  259HSD    NE2 4228   1.297   3.829   4.317
  259HSD    CD2 4229   1.417   3.901   4.296
  259HSD    HD2 4230   1.422   4.009   4.310
  259HSD      C 4231   1.635   3.927   4.023
  259HSD      O 4232   1.548   3.891   3.948
  260THR      N 4233   1.666   4.058   4.024
  260THR     HN 4234   1.737   4.091   4.086
  260THR     CA 4235   1.570   4.158   3.964
  260THR     HA 4236   1.474   4.112   3.981
  260THR     CB 4237   1.554   4.285   4.049
  260THR     HB 4238   1.486   4.361   4.005
  260THR    OG1 4239   1.678   4.350   4.071
  260THR    HG1 4240   1.733   4.277   4.100
  260THR    CG2 4241   1.486   4.247   4.181
  260THR   HG21 4242   1.381   4.215   4.161
  260THR   HG22 4243   1.483   4.332   4.252
  260THR   HG23 4244   1.538   4.166   4.237
  260THR      C 4245   1.606   4.197   3.819
  260THR      O 4246   1.550   4.284   3.756
  261SER      N 4247   1.712   4.133   3.764
  261SER     HN 4248   1.749   4.061   3.822
  261SER     CA 4249   1.772   4.179   3.637
  261SER     HA 4250   1.697   4.171   3.560
  261SER     CB 4251   1.829   4.329   3.648
  261SER    HB1 4252   1.896   4.326   3.736
  261SER    HB2 4253   1.740   4.396   3.661
  261SER     OG 4254   1.892   4.371   3.529
  261SER    HG1 4255   1.814   4.385   3.474
  261SER      C 4256   1.878   4.075   3.589
  261SER      O 4257   1.857   3.992   3.503
  262GLY      N 4258   2.000   4.072   3.647
  262GLY     HN 4259   2.015   4.131   3.726
  262GLY     CA 4260   2.103   3.968   3.624
  262GLY    HA1 4261   2.049   3.882   3.588
  262GLY    HA2 4262   2.146   3.942   3.720
  262GLY      C 4263   2.206   4.009   3.522
  262GLY      O 4264   2.235   4.127   3.506
  263THR      N 4265   2.277   3.913   3.466
  263THR     HN 4266   2.255   3.816   3.469
  263THR     CA 4267   2.410   3.918   3.414
  263THR     HA 4268   2.457   4.006   3.455
  263THR     CB 4269   2.485   3.793   3.454
  263THR     HB 4270   2.579   3.774   3.398
  263THR    OG1 4271   2.419   3.664   3.435
  263THR    HG1 4272   2.490   3.603   3.413
  263THR    CG2 4273   2.500   3.796   3.604
  263THR   HG21 4274   2.551   3.883   3.649
  263THR   HG22 4275   2.562   3.708   3.630
  263THR   HG23 4276   2.401   3.795   3.655
  263THR      C 4277   2.413   3.932   3.266
  263THR      O 4278   2.521   3.921   3.209
  264GLN      N 4279   2.297   3.963   3.197
  264GLN     HN 4280   2.211   3.968   3.247
  264GLN     CA 4281   2.293   3.971   3.053
  264GLN     HA 4282   2.330   3.877   3.016
  264GLN     CB 4283   2.146   3.970   3.006
  264GLN    HB1 4284   2.139   3.977   2.896
  264GLN    HB2 4285   2.098   4.067   3.030
  264GLN     CG 4286   2.055   3.852   3.059
  264GLN    HG1 4287   1.951   3.866   3.022
  264GLN    HG2 4288   2.063   3.852   3.170
  264GLN     CD 4289   2.125   3.719   3.022
  264GLN    OE1 4290   2.173   3.656   3.111
  264GLN    NE2 4291   2.134   3.684   2.895
  264GLN   HE21 4292   2.079   3.734   2.828
  264GLN   HE22 4293   2.178   3.596   2.875
  264GLN      C 4294   2.376   4.083   2.988
  264GLN      O 4295   2.434   4.072   2.881
  265ASN      N 4296   2.378   4.201   3.055
  265ASN     HN 4297   2.315   4.214   3.131
  265ASN     CA 4298   2.471   4.308   3.022
  265ASN     HA 4299   2.533   4.279   2.939
  265ASN     CB 4300   2.377   4.424   2.983
  265ASN    HB1 4301   2.322   4.469   3.068
  265ASN    HB2 4302   2.305   4.385   2.908
  265ASN     CG 4303   2.468   4.536   2.925
  265ASN    OD1 4304   2.585   4.555   2.964
  265ASN    ND2 4305   2.419   4.616   2.827
  265ASN   HD21 4306   2.469   4.692   2.785
  265ASN   HD22 4307   2.333   4.594   2.780
  265ASN      C 4308   2.563   4.345   3.139
  265ASN      O 4309   2.516   4.385   3.243
  266CYS      N 4310   2.703   4.322   3.122
  266CYS     HN 4311   2.751   4.284   3.044
  266CYS     CA 4312   2.793   4.330   3.238
  266CYS     HA 4313   2.738   4.314   3.330
  266CYS     CB 4314   2.902   4.222   3.244
  266CYS    HB1 4315   2.973   4.253   3.323
  266CYS    HB2 4316   2.959   4.226   3.149
  266CYS     SG 4317   2.832   4.054   3.270
  266CYS      C 4318   2.855   4.472   3.239
  266CYS      O 4319   2.936   4.517   3.325
  267GLU      N 4320   2.818   4.567   3.146
  267GLU     HN 4321   2.750   4.552   3.074
  267GLU     CA 4322   2.880   4.693   3.132
  267GLU     HA 4323   2.987   4.692   3.149
  267GLU     CB 4324   2.883   4.724   2.982
  267GLU    HB1 4325   2.952   4.809   2.963
  267GLU    HB2 4326   2.775   4.738   2.960
  267GLU     CG 4327   2.940   4.610   2.892
  267GLU    HG1 4328   2.894   4.510   2.913
  267GLU    HG2 4329   3.048   4.601   2.914
  267GLU     CD 4330   2.941   4.647   2.744
  267GLU    OE1 4331   3.048   4.632   2.670
  267GLU    OE2 4332   2.830   4.684   2.695
  267GLU      C 4333   2.807   4.813   3.207
  267GLU      O 4334   2.843   4.933   3.205
  268VAL      N 4335   2.699   4.770   3.270
  268VAL     HN 4336   2.678   4.672   3.273
  268VAL     CA 4337   2.607   4.855   3.341
  268VAL     HA 4338   2.626   4.957   3.312
  268VAL     CB 4339   2.458   4.821   3.306
  268VAL     HB 4340   2.390   4.862   3.384
  268VAL    CG1 4341   2.416   4.897   3.182
  268VAL   HG11 4342   2.478   4.877   3.093
  268VAL   HG12 4343   2.442   5.003   3.203
  268VAL   HG13 4344   2.307   4.898   3.161
  268VAL    CG2 4345   2.436   4.676   3.287
  268VAL   HG21 4346   2.488   4.635   3.198
  268VAL   HG22 4347   2.329   4.647   3.274
  268VAL   HG23 4348   2.476   4.620   3.374
  268VAL      C 4349   2.623   4.835   3.496
  268VAL      O 4350   2.531   4.857   3.574
  269TYR      N 4351   2.735   4.784   3.534
  269TYR     HN 4352   2.809   4.772   3.469
  269TYR     CA 4353   2.761   4.741   3.666
  269TYR     HA 4354   2.675   4.761   3.728
  269TYR     CB 4355   2.816   4.591   3.671
  269TYR    HB1 4356   2.888   4.566   3.752
  269TYR    HB2 4357   2.878   4.568   3.582
  269TYR     CG 4358   2.702   4.487   3.668
  269TYR    CD1 4359   2.657   4.453   3.796
  269TYR    HD1 4360   2.705   4.490   3.885
  269TYR    CE1 4361   2.552   4.370   3.814
  269TYR    HE1 4362   2.520   4.341   3.913
  269TYR     CZ 4363   2.481   4.323   3.700
  269TYR     OH 4364   2.362   4.251   3.728
  269TYR     HH 4365   2.332   4.219   3.642
  269TYR    CD2 4366   2.634   4.435   3.556
  269TYR    HD2 4367   2.666   4.465   3.457
  269TYR    CE2 4368   2.523   4.363   3.570
  269TYR    HE2 4369   2.457   4.344   3.486
  269TYR      C 4370   2.864   4.828   3.734
  269TYR      O 4371   2.925   4.790   3.834
  270ARG      N 4372   2.866   4.954   3.685
  270ARG     HN 4373   2.805   4.979   3.610
  270ARG     CA 4374   2.974   5.052   3.725
  270ARG     HA 4375   3.066   5.011   3.684
  270ARG     CB 4376   2.961   5.187   3.652
  270ARG    HB1 4377   3.045   5.256   3.675
  270ARG    HB2 4378   2.868   5.240   3.683
  270ARG     CG 4379   2.969   5.170   3.494
  270ARG    HG1 4380   2.892   5.098   3.460
  270ARG    HG2 4381   3.070   5.126   3.483
  270ARG     CD 4382   2.949   5.285   3.399
  270ARG    HD1 4383   2.926   5.255   3.294
  270ARG    HD2 4384   3.023   5.366   3.416
  270ARG     NE 4385   2.821   5.340   3.438
  270ARG     HE 4386   2.751   5.281   3.478
  270ARG     CZ 4387   2.783   5.463   3.431
  270ARG    NH1 4388   2.838   5.558   3.365
  270ARG   HH11 4389   2.921   5.537   3.313
  270ARG   HH12 4390   2.809   5.653   3.358
  270ARG    NH2 4391   2.659   5.490   3.477
  270ARG   HH21 4392   2.627   5.583   3.461
  270ARG   HH22 4393   2.636   5.428   3.552
  270ARG      C 4394   2.998   5.078   3.869
  270ARG      O 4395   3.112   5.082   3.915
  271SER      N 4396   2.893   5.082   3.947
  271SER     HN 4397   2.808   5.068   3.898
  271SER     CA 4398   2.880   5.091   4.092
  271SER     HA 4399   2.939   5.171   4.135
  271SER     CB 4400   2.733   5.115   4.136
  271SER    HB1 4401   2.700   5.210   4.091
  271SER    HB2 4402   2.716   5.108   4.246
  271SER     OG 4403   2.638   5.028   4.070
  271SER    HG1 4404   2.631   5.061   3.980
  271SER      C 4405   2.937   4.972   4.166
  271SER      O 4406   2.992   4.982   4.270
  272VAL      N 4407   2.917   4.856   4.105
  272VAL     HN 4408   2.889   4.856   4.010
  272VAL     CA 4409   2.959   4.729   4.165
  272VAL     HA 4410   2.960   4.736   4.273
  272VAL     CB 4411   2.871   4.615   4.119
  272VAL     HB 4412   2.849   4.634   4.012
  272VAL    CG1 4413   2.938   4.474   4.146
  272VAL   HG11 4414   2.952   4.469   4.256
  272VAL   HG12 4415   3.032   4.463   4.088
  272VAL   HG13 4416   2.865   4.398   4.109
  272VAL    CG2 4417   2.730   4.620   4.185
  272VAL   HG21 4418   2.750   4.607   4.293
  272VAL   HG22 4419   2.657   4.546   4.146
  272VAL   HG23 4420   2.671   4.714   4.178
  272VAL      C 4421   3.107   4.697   4.133
  272VAL      O 4422   3.182   4.647   4.214
  273ASP      N 4423   3.148   4.740   4.014
  273ASP     HN 4424   3.082   4.773   3.946
  273ASP     CA 4425   3.283   4.767   3.976
  273ASP     HA 4426   3.325   4.668   3.977
  273ASP     CB 4427   3.281   4.791   3.822
  273ASP    HB1 4428   3.238   4.891   3.802
  273ASP    HB2 4429   3.204   4.723   3.778
  273ASP     CG 4430   3.417   4.790   3.764
  273ASP    OD1 4431   3.418   4.796   3.636
  273ASP    OD2 4432   3.526   4.789   3.822
  273ASP      C 4433   3.364   4.856   4.063
  273ASP      O 4434   3.463   4.812   4.121
  274LEU      N 4435   3.307   4.970   4.091
  274LEU     HN 4436   3.226   5.000   4.042
  274LEU     CA 4437   3.362   5.067   4.181
  274LEU     HA 4438   3.464   5.084   4.150
  274LEU     CB 4439   3.284   5.198   4.183
  274LEU    HB1 4440   3.177   5.171   4.203
  274LEU    HB2 4441   3.291   5.232   4.078
  274LEU     CG 4442   3.345   5.312   4.271
  274LEU     HG 4443   3.320   5.284   4.376
  274LEU    CD1 4444   3.496   5.317   4.262
  274LEU   HD11 4445   3.536   5.226   4.310
  274LEU   HD12 4446   3.529   5.409   4.315
  274LEU   HD13 4447   3.537   5.307   4.160
  274LEU    CD2 4448   3.279   5.447   4.235
  274LEU   HD21 4449   3.286   5.463   4.125
  274LEU   HD22 4450   3.325   5.537   4.280
  274LEU   HD23 4451   3.172   5.438   4.263
  274LEU      C 4452   3.374   5.011   4.323
  274LEU      O 4453   3.471   5.023   4.395
  275ALA      N 4454   3.268   4.948   4.376
  275ALA     HN 4455   3.187   4.946   4.318
  275ALA     CA 4456   3.268   4.893   4.507
  275ALA     HA 4457   3.286   4.970   4.580
  275ALA     CB 4458   3.127   4.835   4.530
  275ALA    HB1 4459   3.104   4.750   4.462
  275ALA    HB2 4460   3.060   4.922   4.518
  275ALA    HB3 4461   3.124   4.803   4.636
  275ALA      C 4462   3.376   4.782   4.538
  275ALA      O 4463   3.442   4.781   4.643
  276PHE      N 4464   3.397   4.693   4.433
  276PHE     HN 4465   3.336   4.700   4.354
  276PHE     CA 4466   3.504   4.596   4.427
  276PHE     HA 4467   3.499   4.527   4.510
  276PHE     CB 4468   3.486   4.512   4.301
  276PHE    HB1 4469   3.498   4.572   4.208
  276PHE    HB2 4470   3.386   4.465   4.295
  276PHE     CG 4471   3.586   4.398   4.286
  276PHE    CD1 4472   3.653   4.333   4.390
  276PHE    HD1 4473   3.651   4.369   4.492
  276PHE    CE1 4474   3.743   4.229   4.366
  276PHE    HE1 4475   3.808   4.188   4.443
  276PHE     CZ 4476   3.764   4.184   4.233
  276PHE     HZ 4477   3.832   4.102   4.219
  276PHE    CD2 4478   3.603   4.346   4.158
  276PHE    HD2 4479   3.554   4.390   4.072
  276PHE    CE2 4480   3.687   4.242   4.126
  276PHE    HE2 4481   3.689   4.202   4.026
  276PHE      C 4482   3.641   4.666   4.433
  276PHE      O 4483   3.712   4.630   4.527
  277PHE      N 4484   3.679   4.776   4.362
  277PHE     HN 4485   3.622   4.829   4.300
  277PHE     CA 4486   3.803   4.839   4.392
  277PHE     HA 4487   3.880   4.767   4.368
  277PHE     CB 4488   3.820   4.963   4.293
  277PHE    HB1 4489   3.741   5.039   4.313
  277PHE    HB2 4490   3.821   4.934   4.186
  277PHE     CG 4491   3.947   5.038   4.310
  277PHE    CD1 4492   4.061   4.962   4.322
  277PHE    HD1 4493   4.063   4.854   4.324
  277PHE    CE1 4494   4.184   5.027   4.347
  277PHE    HE1 4495   4.280   4.981   4.363
  277PHE     CZ 4496   4.183   5.164   4.375
  277PHE     HZ 4497   4.270   5.223   4.396
  277PHE    CD2 4498   3.950   5.177   4.351
  277PHE    HD2 4499   3.860   5.234   4.363
  277PHE    CE2 4500   4.068   5.239   4.378
  277PHE    HE2 4501   4.061   5.344   4.403
  277PHE      C 4502   3.829   4.887   4.537
  277PHE      O 4503   3.936   4.874   4.592
  278ILE      N 4504   3.730   4.958   4.593
  278ILE     HN 4505   3.642   4.960   4.547
  278ILE     CA 4506   3.744   5.005   4.734
  278ILE     HA 4507   3.839   5.057   4.738
  278ILE     CB 4508   3.624   5.085   4.781
  278ILE     HB 4509   3.533   5.021   4.793
  278ILE    CG2 4510   3.673   5.141   4.918
  278ILE   HG21 4511   3.610   5.221   4.962
  278ILE   HG22 4512   3.770   5.193   4.899
  278ILE   HG23 4513   3.682   5.072   5.004
  278ILE    CG1 4514   3.595   5.198   4.680
  278ILE   HG11 4515   3.506   5.247   4.724
  278ILE   HG12 4516   3.567   5.157   4.581
  278ILE     CD 4517   3.707   5.297   4.654
  278ILE    HD1 4518   3.724   5.335   4.757
  278ILE    HD2 4519   3.689   5.367   4.569
  278ILE    HD3 4520   3.795   5.236   4.626
  278ILE      C 4521   3.760   4.891   4.831
  278ILE      O 4522   3.854   4.891   4.914
  279THR      N 4523   3.679   4.783   4.808
  279THR     HN 4524   3.609   4.790   4.737
  279THR     CA 4525   3.694   4.654   4.875
  279THR     HA 4526   3.676   4.670   4.980
  279THR     CB 4527   3.592   4.541   4.835
  279THR     HB 4528   3.611   4.495   4.736
  279THR    OG1 4529   3.463   4.602   4.827
  279THR    HG1 4530   3.453   4.665   4.755
  279THR    CG2 4531   3.587   4.427   4.936
  279THR   HG21 4532   3.564   4.476   5.033
  279THR   HG22 4533   3.686   4.378   4.947
  279THR   HG23 4534   3.509   4.354   4.906
  279THR      C 4535   3.832   4.593   4.855
  279THR      O 4536   3.890   4.554   4.952
  280LEU      N 4537   3.889   4.584   4.737
  280LEU     HN 4538   3.838   4.613   4.657
  280LEU     CA 4539   4.032   4.548   4.723
  280LEU     HA 4540   4.046   4.447   4.756
  280LEU     CB 4541   4.072   4.546   4.577
  280LEU    HB1 4542   4.182   4.538   4.564
  280LEU    HB2 4543   4.050   4.634   4.512
  280LEU     CG 4544   4.009   4.433   4.495
  280LEU     HG 4545   3.898   4.432   4.502
  280LEU    CD1 4546   4.017   4.442   4.336
  280LEU   HD11 4547   3.957   4.531   4.306
  280LEU   HD12 4548   4.001   4.345   4.284
  280LEU   HD13 4549   4.124   4.453   4.310
  280LEU    CD2 4550   4.062   4.295   4.538
  280LEU   HD21 4551   4.001   4.221   4.481
  280LEU   HD22 4552   4.065   4.265   4.645
  280LEU   HD23 4553   4.170   4.291   4.509
  280LEU      C 4554   4.135   4.635   4.791
  280LEU      O 4555   4.227   4.592   4.860
  281SER      N 4556   4.120   4.770   4.781
  281SER     HN 4557   4.047   4.802   4.721
  281SER     CA 4558   4.192   4.874   4.855
  281SER     HA 4559   4.295   4.861   4.825
  281SER     CB 4560   4.139   5.015   4.808
  281SER    HB1 4561   4.200   5.094   4.857
  281SER    HB2 4562   4.034   5.031   4.840
  281SER     OG 4563   4.154   5.025   4.667
  281SER    HG1 4564   4.103   4.951   4.634
  281SER      C 4565   4.179   4.860   5.010
  281SER      O 4566   4.272   4.893   5.076
  282PHE      N 4567   4.071   4.807   5.059
  282PHE     HN 4568   3.984   4.816   5.011
  282PHE     CA 4569   4.057   4.790   5.205
  282PHE     HA 4570   4.139   4.838   5.255
  282PHE     CB 4571   3.923   4.866   5.233
  282PHE    HB1 4572   3.839   4.818   5.179
  282PHE    HB2 4573   3.934   4.970   5.196
  282PHE     CG 4574   3.888   4.875   5.374
  282PHE    CD1 4575   3.952   4.964   5.456
  282PHE    HD1 4576   4.025   5.030   5.413
  282PHE    CE1 4577   3.915   4.979   5.593
  282PHE    HE1 4578   3.971   5.052   5.650
  282PHE     CZ 4579   3.817   4.900   5.645
  282PHE     HZ 4580   3.784   4.911   5.747
  282PHE    CD2 4581   3.785   4.795   5.420
  282PHE    HD2 4582   3.731   4.721   5.364
  282PHE    CE2 4583   3.754   4.807   5.555
  282PHE    HE2 4584   3.675   4.742   5.589
  282PHE      C 4585   4.061   4.648   5.263
  282PHE      O 4586   4.035   4.627   5.384
  283THR      N 4587   4.100   4.547   5.174
  283THR     HN 4588   4.115   4.564   5.077
  283THR     CA 4589   4.104   4.400   5.213
  283THR     HA 4590   4.007   4.370   5.249
  283THR     CB 4591   4.109   4.305   5.099
  283THR     HB 4592   4.033   4.340   5.026
  283THR    OG1 4593   4.072   4.169   5.123
  283THR    HG1 4594   3.984   4.162   5.162
  283THR    CG2 4595   4.249   4.308   5.036
  283THR   HG21 4596   4.287   4.410   5.014
  283THR   HG22 4597   4.251   4.258   4.937
  283THR   HG23 4598   4.320   4.259   5.105
  283THR      C 4599   4.199   4.368   5.330
  283THR      O 4600   4.173   4.282   5.415
  284TYR      N 4601   4.319   4.426   5.332
  284TYR     HN 4602   4.347   4.489   5.261
  284TYR     CA 4603   4.406   4.413   5.448
  284TYR     HA 4604   4.381   4.319   5.495
  284TYR     CB 4605   4.553   4.380   5.414
  284TYR    HB1 4606   4.611   4.461   5.364
  284TYR    HB2 4607   4.551   4.296   5.341
  284TYR     CG 4608   4.632   4.348   5.535
  284TYR    CD1 4609   4.724   4.427   5.598
  284TYR    HD1 4610   4.732   4.525   5.556
  284TYR    CE1 4611   4.785   4.393   5.722
  284TYR    HE1 4612   4.849   4.472   5.760
  284TYR     CZ 4613   4.751   4.273   5.780
  284TYR     OH 4614   4.797   4.245   5.913
  284TYR     HH 4615   4.719   4.223   5.964
  284TYR    CD2 4616   4.597   4.229   5.598
  284TYR    HD2 4617   4.514   4.174   5.556
  284TYR    CE2 4618   4.665   4.186   5.707
  284TYR    HE2 4619   4.637   4.090   5.749
  284TYR      C 4620   4.387   4.517   5.554
  284TYR      O 4621   4.410   4.497   5.673
  285MET      N 4622   4.330   4.639   5.524
  285MET     HN 4623   4.313   4.666   5.429
  285MET     CA 4624   4.305   4.736   5.634
  285MET     HA 4625   4.398   4.763   5.682
  285MET     CB 4626   4.247   4.868   5.581
  285MET    HB1 4627   4.206   4.937   5.658
  285MET    HB2 4628   4.158   4.837   5.522
  285MET     CG 4629   4.350   4.944   5.488
  285MET    HG1 4630   4.288   5.011   5.424
  285MET    HG2 4631   4.409   4.875   5.423
  285MET     SD 4632   4.470   5.035   5.578
  285MET     CE 4633   4.559   5.108   5.437
  285MET    HE1 4634   4.617   5.034   5.378
  285MET    HE2 4635   4.624   5.194   5.465
  285MET    HE3 4636   4.482   5.151   5.370
  285MET      C 4637   4.213   4.687   5.736
  285MET      O 4638   4.234   4.705   5.852
  286ASN      N 4639   4.103   4.625   5.692
  286ASN     HN 4640   4.085   4.640   5.595
  286ASN     CA 4641   4.008   4.552   5.780
  286ASN     HA 4642   3.962   4.622   5.848
  286ASN     CB 4643   3.903   4.492   5.685
  286ASN    HB1 4644   3.948   4.459   5.589
  286ASN    HB2 4645   3.838   4.580   5.663
  286ASN     CG 4646   3.821   4.376   5.740
  286ASN    OD1 4647   3.807   4.352   5.859
  286ASN    ND2 4648   3.748   4.308   5.653
  286ASN   HD21 4649   3.684   4.242   5.693
  286ASN   HD22 4650   3.765   4.318   5.555
  286ASN      C 4651   4.077   4.458   5.875
  286ASN      O 4652   4.044   4.461   5.996
  287SER      N 4653   4.175   4.373   5.830
  287SER     HN 4654   4.189   4.355   5.733
  287SER     CA 4655   4.255   4.300   5.922
  287SER     HA 4656   4.190   4.235   5.979
  287SER     CB 4657   4.350   4.213   5.840
  287SER    HB1 4658   4.427   4.159   5.899
  287SER    HB2 4659   4.400   4.263   5.755
  287SER     OG 4660   4.269   4.106   5.799
  287SER    HG1 4661   4.235   4.068   5.881
  287SER      C 4662   4.345   4.377   6.011
  287SER      O 4663   4.376   4.342   6.126
  288MET      N 4664   4.411   4.477   5.955
  288MET     HN 4665   4.399   4.489   5.856
  288MET     CA 4666   4.506   4.566   6.022
  288MET     HA 4667   4.588   4.506   6.059
  288MET     CB 4668   4.569   4.660   5.922
  288MET    HB1 4669   4.508   4.753   5.923
  288MET    HB2 4670   4.588   4.615   5.822
  288MET     CG 4671   4.709   4.711   5.973
  288MET    HG1 4672   4.772   4.621   5.955
  288MET    HG2 4673   4.710   4.736   6.081
  288MET     SD 4674   4.792   4.846   5.884
  288MET     CE 4675   4.790   4.778   5.715
  288MET    HE1 4676   4.839   4.857   5.654
  288MET    HE2 4677   4.691   4.742   5.680
  288MET    HE3 4678   4.846   4.683   5.717
  288MET      C 4679   4.440   4.643   6.145
  288MET      O 4680   4.516   4.672   6.236
  289LEU      N 4681   4.311   4.678   6.153
  289LEU     HN 4682   4.253   4.658   6.074
  289LEU     CA 4683   4.256   4.731   6.272
  289LEU     HA 4684   4.323   4.808   6.308
  289LEU     CB 4685   4.127   4.801   6.246
  289LEU    HB1 4686   4.091   4.845   6.341
  289LEU    HB2 4687   4.046   4.734   6.209
  289LEU     CG 4688   4.129   4.915   6.143
  289LEU     HG 4689   4.166   4.868   6.049
  289LEU    CD1 4690   3.979   4.953   6.121
  289LEU   HD11 4691   3.938   5.006   6.210
  289LEU   HD12 4692   3.920   4.858   6.114
  289LEU   HD13 4693   3.957   5.019   6.035
  289LEU    CD2 4694   4.201   5.037   6.191
  289LEU   HD21 4695   4.302   5.011   6.230
  289LEU   HD22 4696   4.142   5.080   6.274
  289LEU   HD23 4697   4.207   5.122   6.120
  289LEU      C 4698   4.246   4.629   6.380
  289LEU      O 4699   4.239   4.667   6.497
  290ASP      N 4700   4.229   4.497   6.350
  290ASP     HN 4701   4.230   4.460   6.258
  290ASP     CA 4702   4.208   4.396   6.452
  290ASP     HA 4703   4.127   4.440   6.507
  290ASP     CB 4704   4.155   4.260   6.400
  290ASP    HB1 4705   4.152   4.177   6.473
  290ASP    HB2 4706   4.215   4.225   6.313
  290ASP     CG 4707   4.015   4.278   6.347
  290ASP    OD1 4708   3.965   4.390   6.310
  290ASP    OD2 4709   3.952   4.170   6.323
  290ASP      C 4710   4.314   4.381   6.565
  290ASP      O 4711   4.272   4.385   6.683
  291PRO      N 4712   4.443   4.383   6.541
  291PRO     CD 4713   4.508   4.348   6.414
  291PRO    HD1 4714   4.512   4.442   6.355
  291PRO    HD2 4715   4.456   4.275   6.350
  291PRO     CA 4716   4.532   4.351   6.658
  291PRO     HA 4717   4.498   4.258   6.702
  291PRO     CB 4718   4.672   4.336   6.602
  291PRO    HB1 4719   4.742   4.260   6.645
  291PRO    HB2 4720   4.735   4.428   6.599
  291PRO     CG 4721   4.648   4.303   6.446
  291PRO    HG1 4722   4.739   4.334   6.390
  291PRO    HG2 4723   4.655   4.192   6.449
  291PRO      C 4724   4.543   4.461   6.749
  291PRO      O 4725   4.582   4.442   6.860
  292VAL      N 4726   4.512   4.585   6.705
  292VAL     HN 4727   4.493   4.581   6.607
  292VAL     CA 4728   4.509   4.713   6.771
  292VAL     HA 4729   4.606   4.729   6.816
  292VAL     CB 4730   4.479   4.831   6.674
  292VAL     HB 4731   4.375   4.837   6.635
  292VAL    CG1 4732   4.506   4.959   6.754
  292VAL   HG11 4733   4.612   4.965   6.788
  292VAL   HG12 4734   4.452   4.965   6.851
  292VAL   HG13 4735   4.484   5.056   6.703
  292VAL    CG2 4736   4.567   4.817   6.551
  292VAL   HG21 4737   4.558   4.721   6.497
  292VAL   HG22 4738   4.673   4.804   6.580
  292VAL   HG23 4739   4.546   4.900   6.481
  292VAL      C 4740   4.405   4.710   6.891
  292VAL      O 4741   4.427   4.753   7.005
  293VAL      N 4742   4.285   4.657   6.859
  293VAL     HN 4743   4.282   4.628   6.764
  293VAL     CA 4744   4.169   4.643   6.941
  293VAL     HA 4745   4.181   4.723   7.011
  293VAL     CB 4746   4.032   4.651   6.868
  293VAL     HB 4747   3.954   4.664   6.947
  293VAL    CG1 4748   4.021   4.780   6.778
  293VAL   HG11 4749   4.044   4.879   6.823
  293VAL   HG12 4750   3.916   4.789   6.745
  293VAL   HG13 4751   4.093   4.766   6.694
  293VAL    CG2 4752   4.006   4.520   6.789
  293VAL   HG21 4753   3.999   4.440   6.866
  293VAL   HG22 4754   4.084   4.509   6.711
  293VAL   HG23 4755   3.905   4.515   6.741
  293VAL      C 4756   4.182   4.514   7.037
  293VAL      O 4757   4.113   4.503   7.139
  294TYR      N 4758   4.264   4.419   6.991
  294TYR     HN 4759   4.285   4.429   6.894
  294TYR     CA 4760   4.295   4.294   7.060
  294TYR     HA 4761   4.216   4.273   7.130
  294TYR     CB 4762   4.296   4.177   6.954
  294TYR    HB1 4763   4.334   4.086   7.005
  294TYR    HB2 4764   4.355   4.192   6.861
  294TYR     CG 4765   4.153   4.155   6.906
  294TYR    CD1 4766   4.121   4.149   6.765
  294TYR    HD1 4767   4.202   4.158   6.695
  294TYR    CE1 4768   3.988   4.121   6.728
  294TYR    HE1 4769   3.973   4.107   6.622
  294TYR     CZ 4770   3.879   4.118   6.816
  294TYR     OH 4771   3.750   4.115   6.769
  294TYR     HH 4772   3.750   4.152   6.681
  294TYR    CD2 4773   4.043   4.127   6.999
  294TYR    HD2 4774   4.061   4.119   7.105
  294TYR    CE2 4775   3.913   4.118   6.953
  294TYR    HE2 4776   3.832   4.104   7.023
  294TYR      C 4777   4.414   4.312   7.144
  294TYR      O 4778   4.408   4.392   7.240
  295TYR      N 4779   4.523   4.241   7.116
  295TYR     HN 4780   4.522   4.192   7.029
  295TYR     CA 4781   4.627   4.211   7.216
  295TYR     HA 4782   4.582   4.171   7.306
  295TYR     CB 4783   4.739   4.112   7.168
  295TYR    HB1 4784   4.762   4.036   7.246
  295TYR    HB2 4785   4.837   4.164   7.157
  295TYR     CG 4786   4.682   4.035   7.053
  295TYR    CD1 4787   4.581   3.934   7.072
  295TYR    HD1 4788   4.550   3.902   7.171
  295TYR    CE1 4789   4.515   3.879   6.969
  295TYR    HE1 4790   4.445   3.798   6.982
  295TYR     CZ 4791   4.562   3.912   6.838
  295TYR     OH 4792   4.493   3.857   6.727
  295TYR     HH 4793   4.540   3.888   6.648
  295TYR    CD2 4794   4.728   4.067   6.927
  295TYR    HD2 4795   4.802   4.144   6.911
  295TYR    CE2 4796   4.672   4.001   6.817
  295TYR    HE2 4797   4.704   4.014   6.714
  295TYR      C 4798   4.709   4.334   7.257
  295TYR      O 4799   4.753   4.355   7.371
  296PHE      N 4800   4.729   4.424   7.156
  296PHE     HN 4801   4.685   4.407   7.069
  296PHE     CA 4802   4.796   4.550   7.172
  296PHE     HA 4803   4.888   4.506   7.207
  296PHE     CB 4804   4.836   4.619   7.037
  296PHE    HB1 4805   4.886   4.711   7.076
  296PHE    HB2 4806   4.760   4.656   6.965
  296PHE     CG 4807   4.944   4.556   6.958
  296PHE    CD1 4808   5.075   4.558   7.014
  296PHE    HD1 4809   5.090   4.613   7.105
  296PHE    CE1 4810   5.177   4.476   6.962
  296PHE    HE1 4811   5.277   4.489   7.001
  296PHE     CZ 4812   5.157   4.406   6.844
  296PHE     HZ 4813   5.231   4.335   6.808
  296PHE    CD2 4814   4.918   4.473   6.845
  296PHE    HD2 4815   4.825   4.474   6.790
  296PHE    CE2 4816   5.027   4.407   6.786
  296PHE    HE2 4817   5.014   4.339   6.703
  296PHE      C 4818   4.733   4.635   7.279
  296PHE      O 4819   4.799   4.706   7.348
  297SER      N 4820   4.590   4.627   7.294
  297SER     HN 4821   4.542   4.555   7.244
  297SER     CA 4822   4.515   4.696   7.393
  297SER     HA 4823   4.552   4.797   7.381
  297SER     CB 4824   4.364   4.710   7.362
  297SER    HB1 4825   4.344   4.747   7.260
  297SER    HB2 4826   4.326   4.792   7.427
  297SER     OG 4827   4.279   4.597   7.387
  297SER    HG1 4828   4.262   4.562   7.299
  297SER      C 4829   4.536   4.662   7.533
  297SER      O 4830   4.534   4.738   7.631
  298SER      N 4831   4.560   4.532   7.558
  298SER     HN 4832   4.565   4.465   7.485
  298SER     CA 4833   4.566   4.470   7.693
  298SER     HA 4834   4.466   4.489   7.730
  298SER     CB 4835   4.557   4.315   7.687
  298SER    HB1 4836   4.609   4.269   7.600
  298SER    HB2 4837   4.451   4.295   7.661
  298SER     OG 4838   4.597   4.252   7.810
  298SER    HG1 4839   4.529   4.260   7.877
  298SER      C 4840   4.675   4.523   7.781
  298SER      O 4841   4.790   4.527   7.743
  299PRO      N 4842   4.646   4.556   7.912
  299PRO     CD 4843   4.512   4.605   7.948
  299PRO    HD1 4844   4.447   4.521   7.981
  299PRO    HD2 4845   4.474   4.659   7.859
  299PRO     CA 4846   4.743   4.601   8.013
  299PRO     HA 4847   4.807   4.674   7.966
  299PRO     CB 4848   4.656   4.647   8.132
  299PRO    HB1 4849   4.711   4.730   8.181
  299PRO    HB2 4850   4.632   4.564   8.202
  299PRO     CG 4851   4.534   4.702   8.069
  299PRO    HG1 4852   4.447   4.712   8.137
  299PRO    HG2 4853   4.550   4.806   8.031
  299PRO      C 4854   4.841   4.493   8.057
  299PRO      O 4855   4.958   4.516   8.068
  300SER      N 4856   4.793   4.374   8.059
  300SER     HN 4857   4.693   4.372   8.058
  300SER     CA 4858   4.866   4.262   8.116
  300SER     HA 4859   4.928   4.294   8.198
  300SER     CB 4860   4.759   4.157   8.176
  300SER    HB1 4861   4.708   4.209   8.261
  300SER    HB2 4862   4.816   4.069   8.211
  300SER     OG 4863   4.652   4.121   8.089
  300SER    HG1 4864   4.574   4.173   8.112
  300SER      C 4865   4.949   4.183   8.014
  300SER      O 4866   5.033   4.099   8.046
  301PHE      N 4867   4.933   4.214   7.883
  301PHE     HN 4868   4.869   4.283   7.851
  301PHE     CA 4869   5.018   4.152   7.781
  301PHE     HA 4870   4.999   4.046   7.780
  301PHE     CB 4871   4.951   4.203   7.654
  301PHE    HB1 4872   4.967   4.311   7.634
  301PHE    HB2 4873   4.840   4.198   7.660
  301PHE     CG 4874   4.991   4.137   7.531
  301PHE    CD1 4875   4.949   4.007   7.498
  301PHE    HD1 4876   4.872   3.962   7.559
  301PHE    CE1 4877   4.977   3.946   7.372
  301PHE    HE1 4878   4.943   3.847   7.346
  301PHE     CZ 4879   5.061   4.022   7.286
  301PHE     HZ 4880   5.078   3.976   7.190
  301PHE    CD2 4881   5.062   4.211   7.437
  301PHE    HD2 4882   5.101   4.306   7.469
  301PHE    CE2 4883   5.106   4.150   7.319
  301PHE    HE2 4884   5.167   4.210   7.253
  301PHE      C 4885   5.169   4.189   7.791
  301PHE      O 4886   5.250   4.099   7.774
  302ASN      N 4887   5.196   4.315   7.821
  302ASN     HN 4888   5.124   4.372   7.860
  302ASN     CA 4889   5.332   4.355   7.833
  302ASN     HA 4890   5.404   4.288   7.789
  302ASN     CB 4891   5.347   4.499   7.772
  302ASN    HB1 4892   5.451   4.536   7.760
  302ASN    HB2 4893   5.299   4.574   7.839
  302ASN     CG 4894   5.289   4.502   7.632
  302ASN    OD1 4895   5.204   4.578   7.578
  302ASN    ND2 4896   5.377   4.433   7.552
  302ASN   HD21 4897   5.457   4.401   7.602
  302ASN   HD22 4898   5.367   4.441   7.453
  302ASN      C 4899   5.386   4.361   7.983
  302ASN    OT1 4900   5.438   4.260   8.022
  302ASN    OT2 4901   5.365   4.459   8.059
  303P9N    O01 4902   2.248   3.414   4.359
  303P9N    O02 4903   2.449   3.189   4.652
  303P9N    N03 4904   2.133   3.424   4.892
  303P9N    N04 4905   2.443   3.396   4.564
  303P9N    N05 4906   2.010   3.460   4.929
  303P9N    N06 4907   2.331   3.339   5.013
  303P9N    C07 4908   2.115   3.428   5.128
  303P9N    C08 4909   2.190   3.371   5.697
  303P9N    C09 4910   2.207   3.400   5.015
  303P9N    C10 4911   2.125   3.420   5.273
  303P9N    C11 4912   2.159   3.377   5.549
  303P9N    C12 4913   2.199   3.397   4.771
  303P9N    C13 4914   2.486   3.364   4.427
  303P9N    C14 4915   2.326   3.336   4.769
  303P9N    C15 4916   2.025   3.455   5.360
  303P9N    C16 4917   2.240   3.358   5.330
  303P9N    C17 4918   2.046   3.441   5.505
  303P9N    C18 4919   2.256   3.336   5.464
  303P9N    C19 4920   1.994   3.457   5.061
  303P9N    C20 4921   2.413   3.304   4.659
  303P9N    C21 4922   2.355   3.321   4.338
  303P9N    C22 4923   2.074   3.293   5.765
  303P9N    C23 4924   2.189   3.519   5.756
  303P9N    C24 4925   2.376   3.301   4.895
  303P9N    C25 4926   2.135   3.423   4.638
  303P9N    C26 4927   2.571   3.478   4.366
  303P9N    C27 4928   2.127   3.404   4.283
  303P9N    C28 4929   2.027   3.502   4.299
  303P9N    C29 4930   2.115   3.308   4.183
  303P9N    C30 4931   1.907   3.488   4.216
  303P9N    C31 4932   1.993   3.292   4.114
  303P9N    C32 4933   1.892   3.390   4.125
  303P9N    H01 4934   2.408   3.488   4.576
  303P9N    H02 4935   2.286   3.320   5.717
  303P9N    H03 4936   2.552   3.275   4.435
  303P9N    H04 4937   1.934   3.503   5.327
  303P9N    H05 4938   2.315   3.334   5.255
  303P9N    H06 4939   1.978   3.494   5.570
  303P9N    H07 4940   2.350   3.291   5.492
  303P9N    H08 4941   1.899   3.477   5.110
  303P9N    H09 4942   2.386   3.319   4.231
  303P9N    H10 4943   2.313   3.225   4.375
  303P9N    H11 4944   1.987   3.362   5.772
  303P9N    H12 4945   2.087   3.257   5.869
  303P9N    H13 4946   2.045   3.206   5.703
  303P9N    H14 4947   2.102   3.578   5.721
  303P9N    H15 4948   2.284   3.567   5.723
  303P9N    H16 4949   2.185   3.522   5.867
  303P9N    H17 4950   2.462   3.236   4.904
  303P9N    H18 4951   2.111   3.334   4.575
  303P9N    H19 4952   2.210   3.490   4.591
  303P9N    H20 4953   2.038   3.477   4.643
  303P9N    H21 4954   2.604   3.442   4.266
  303P9N    H22 4955   2.658   3.500   4.432
  303P9N    H23 4956   2.500   3.562   4.349
  303P9N    H24 4957   2.030   3.577   4.377
  303P9N    H25 4958   2.187   3.229   4.164
  303P9N    H26 4959   1.827   3.557   4.237
  303P9N    H27 4960   1.991   3.218   4.035
  303P9N    H28 4961   1.809   3.390   4.057
  303P9N    H29 4962   1.934   3.483   4.868
  3043HR    C01 4963   2.996   0.216   0.929
  3043HR    O02 4964   2.966   0.210   0.813
  3043HR    C03 4965   2.909   0.176   1.049
  3043HR    O04 4966   2.701   0.293   0.991
  3043HR    C05 4967   2.813   0.287   1.086
  3043HR    O06 4968   3.128   0.240   0.969
  3043HR    C07 4969   2.875   0.422   1.083
  3043HR     H1 4970   2.966   0.154   1.142
  3043HR     H2 4971   2.855   0.086   1.011
  3043HR     H3 4972   2.631   0.343   1.034
  3043HR     H4 4973   2.770   0.258   1.184
  3043HR     H5 4974   3.181   0.247   0.889
  3043HR     H6 4975   2.907   0.454   0.982
  3043HR     H7 4976   2.970   0.404   1.137
  3043HR     H8 4977   2.815   0.503   1.131
   7.68202   7.68202  12.08218
