# Supplementary material for: Orthosteric and allosteric modulation of human HCAR2 signaling complex
Source: Nat Commun. 2023 Nov 22;14:7620. doi: 10.1038/s41467-023-43537-z (PMC10665550; doi:10.1038/s41467-023-43537-z)
Supplement: Supplementary file 8 — Supplementary Data 5 [file 41467_2023_43537_MOESM8_ESM.zip › supplementary data 5/trjfiles/Niacin_P9N_end2.gro]

Title t= 1000000.00000 step= 500000000
 4976
    8ASP      N    1   3.489   3.665   2.741
    8ASP    HT1    2   3.577   3.624   2.779
    8ASP    HT2    3   3.490   3.684   2.639
    8ASP    HT3    4   3.407   3.608   2.769
    8ASP     CA    5   3.474   3.803   2.804
    8ASP     HA    6   3.569   3.851   2.791
    8ASP     CB    7   3.358   3.881   2.745
    8ASP    HB1    8   3.357   3.976   2.803
    8ASP    HB2    9   3.259   3.830   2.742
    8ASP     CG   10   3.380   3.922   2.609
    8ASP    OD1   11   3.474   3.869   2.545
    8ASP    OD2   12   3.298   4.000   2.551
    8ASP      C   13   3.463   3.778   2.952
    8ASP      O   14   3.554   3.723   3.012
    9HSD      N   15   3.353   3.814   3.025
    9HSD     HN   16   3.266   3.840   2.985
    9HSD     CA   17   3.341   3.806   3.169
    9HSD     HA   18   3.437   3.793   3.216
    9HSD     CB   19   3.278   3.945   3.211
    9HSD    HB1   20   3.254   3.946   3.319
    9HSD    HB2   21   3.180   3.959   3.161
    9HSD    ND1   22   3.497   4.076   3.261
    9HSD    HD1   23   3.513   4.033   3.350
    9HSD     CG   24   3.384   4.054   3.178
    9HSD    CE1   25   3.568   4.167   3.194
    9HSD    HE1   26   3.672   4.195   3.211
    9HSD    NE2   27   3.504   4.208   3.082
    9HSD    CD2   28   3.393   4.133   3.070
    9HSD    HD2   29   3.321   4.150   2.991
    9HSD      C   30   3.255   3.697   3.220
    9HSD      O   31   3.267   3.667   3.338
   10PHE      N   32   3.175   3.635   3.135
   10PHE     HN   33   3.185   3.654   3.038
   10PHE     CA   34   3.074   3.539   3.170
   10PHE     HA   35   3.040   3.547   3.273
   10PHE     CB   36   2.947   3.552   3.087
   10PHE    HB1   37   2.971   3.532   2.981
   10PHE    HB2   38   2.913   3.658   3.089
   10PHE     CG   39   2.844   3.456   3.138
   10PHE    CD1   40   2.749   3.497   3.234
   10PHE    HD1   41   2.759   3.596   3.276
   10PHE    CE1   42   2.662   3.399   3.284
   10PHE    HE1   43   2.596   3.414   3.368
   10PHE     CZ   44   2.642   3.275   3.217
   10PHE     HZ   45   2.568   3.207   3.258
   10PHE    CD2   46   2.833   3.319   3.081
   10PHE    HD2   47   2.905   3.295   3.004
   10PHE    CE2   48   2.729   3.235   3.124
   10PHE    HE2   49   2.706   3.146   3.068
   10PHE      C   50   3.147   3.403   3.163
   10PHE      O   51   3.224   3.374   3.073
   11LEU      N   52   3.132   3.307   3.264
   11LEU     HN   53   3.049   3.323   3.317
   11LEU     CA   54   3.223   3.197   3.298
   11LEU     HA   55   3.301   3.189   3.223
   11LEU     CB   56   3.282   3.212   3.443
   11LEU    HB1   57   3.195   3.215   3.512
   11LEU    HB2   58   3.326   3.313   3.429
   11LEU     CG   59   3.378   3.098   3.490
   11LEU     HG   60   3.322   3.002   3.482
   11LEU    CD1   61   3.500   3.071   3.400
   11LEU   HD11   62   3.579   3.148   3.397
   11LEU   HD12   63   3.459   3.077   3.297
   11LEU   HD13   64   3.538   2.967   3.411
   11LEU    CD2   65   3.423   3.122   3.628
   11LEU   HD21   66   3.484   3.040   3.670
   11LEU   HD22   67   3.326   3.121   3.683
   11LEU   HD23   68   3.467   3.223   3.636
   11LEU      C   69   3.140   3.066   3.298
   11LEU      O   70   3.043   3.053   3.370
   12GLU      N   71   3.180   2.962   3.208
   12GLU     HN   72   3.259   2.976   3.150
   12GLU     CA   73   3.113   2.833   3.198
   12GLU     HA   74   3.032   2.834   3.269
   12GLU     CB   75   3.036   2.825   3.059
   12GLU    HB1   76   2.991   2.725   3.040
   12GLU    HB2   77   3.111   2.831   2.978
   12GLU     CG   78   2.923   2.937   3.049
   12GLU    HG1   79   2.967   3.035   3.024
   12GLU    HG2   80   2.867   2.950   3.144
   12GLU     CD   81   2.825   2.909   2.940
   12GLU    OE1   82   2.706   2.873   2.977
   12GLU    OE2   83   2.851   2.933   2.818
   12GLU      C   84   3.194   2.715   3.224
   12GLU      O   85   3.141   2.605   3.225
   13ILE      N   86   3.324   2.736   3.264
   13ILE     HN   87   3.350   2.832   3.266
   13ILE     CA   88   3.423   2.650   3.304
   13ILE     HA   89   3.416   2.560   3.244
   13ILE     CB   90   3.563   2.700   3.282
   13ILE     HB   91   3.565   2.794   3.341
   13ILE    CG2   92   3.680   2.600   3.328
   13ILE   HG21   93   3.681   2.580   3.437
   13ILE   HG22   94   3.780   2.640   3.302
   13ILE   HG23   95   3.662   2.508   3.268
   13ILE    CG1   96   3.597   2.731   3.132
   13ILE   HG11   97   3.702   2.766   3.133
   13ILE   HG12   98   3.532   2.815   3.099
   13ILE     CD   99   3.566   2.620   3.035
   13ILE    HD1  100   3.600   2.654   2.935
   13ILE    HD2  101   3.461   2.589   3.020
   13ILE    HD3  102   3.627   2.531   3.060
   13ILE      C  103   3.408   2.607   3.448
   13ILE      O  104   3.412   2.691   3.537
   14ASP      N  105   3.368   2.480   3.466
   14ASP     HN  106   3.377   2.433   3.379
   14ASP     CA  107   3.327   2.416   3.596
   14ASP     HA  108   3.352   2.311   3.585
   14ASP     CB  109   3.401   2.472   3.729
   14ASP    HB1  110   3.347   2.423   3.812
   14ASP    HB2  111   3.377   2.579   3.745
   14ASP     CG  112   3.552   2.449   3.731
   14ASP    OD1  113   3.597   2.339   3.693
   14ASP    OD2  114   3.622   2.535   3.784
   14ASP      C  115   3.174   2.403   3.602
   14ASP      O  116   3.115   2.380   3.710
   15LYS      N  117   3.109   2.417   3.480
   15LYS     HN  118   3.167   2.422   3.399
   15LYS     CA  119   2.969   2.427   3.455
   15LYS     HA  120   2.964   2.421   3.347
   15LYS     CB  121   2.887   2.308   3.509
   15LYS    HB1  122   2.779   2.321   3.491
   15LYS    HB2  123   2.910   2.309   3.618
   15LYS     CG  124   2.916   2.168   3.447
   15LYS    HG1  125   2.839   2.097   3.483
   15LYS    HG2  126   3.017   2.128   3.472
   15LYS     CD  127   2.902   2.182   3.294
   15LYS    HD1  128   2.986   2.246   3.257
   15LYS    HD2  129   2.806   2.235   3.278
   15LYS     CE  130   2.908   2.046   3.225
   15LYS    HE1  131   2.903   2.067   3.116
   15LYS    HE2  132   2.825   1.981   3.258
   15LYS     NZ  133   3.026   1.962   3.252
   15LYS    HZ1  134   3.108   1.985   3.192
   15LYS    HZ2  135   2.984   1.869   3.232
   15LYS    HZ3  136   3.051   1.966   3.353
   15LYS      C  137   2.905   2.558   3.507
   15LYS      O  138   2.794   2.560   3.558
   16LYS      N  139   2.985   2.670   3.498
   16LYS     HN  140   3.064   2.674   3.437
   16LYS     CA  141   2.953   2.789   3.575
   16LYS     HA  142   2.915   2.753   3.670
   16LYS     CB  143   3.074   2.861   3.622
   16LYS    HB1  144   3.043   2.962   3.656
   16LYS    HB2  145   3.147   2.873   3.539
   16LYS     CG  146   3.146   2.779   3.732
   16LYS    HG1  147   3.191   2.692   3.680
   16LYS    HG2  148   3.071   2.735   3.803
   16LYS     CD  149   3.254   2.856   3.816
   16LYS    HD1  150   3.209   2.958   3.823
   16LYS    HD2  151   3.340   2.857   3.746
   16LYS     CE  152   3.287   2.776   3.942
   16LYS    HE1  153   3.330   2.680   3.906
   16LYS    HE2  154   3.200   2.759   4.010
   16LYS     NZ  155   3.389   2.841   4.027
   16LYS    HZ1  156   3.481   2.831   3.979
   16LYS    HZ2  157   3.394   2.800   4.123
   16LYS    HZ3  158   3.362   2.941   4.030
   16LYS      C  159   2.844   2.872   3.515
   16LYS      O  160   2.789   2.842   3.405
   17ASN      N  161   2.805   2.979   3.581
   17ASN     HN  162   2.841   2.998   3.672
   17ASN     CA  163   2.714   3.075   3.522
   17ASN     HA  164   2.731   3.075   3.415
   17ASN     CB  165   2.566   3.043   3.555
   17ASN    HB1  166   2.545   2.958   3.486
   17ASN    HB2  167   2.494   3.123   3.527
   17ASN     CG  168   2.543   3.010   3.702
   17ASN    OD1  169   2.615   3.039   3.799
   17ASN    ND2  170   2.434   2.932   3.723
   17ASN   HD21  171   2.413   2.909   3.818
   17ASN   HD22  172   2.381   2.902   3.644
   17ASN      C  173   2.753   3.218   3.575
   17ASN      O  174   2.669   3.296   3.622
   18CYS      N  175   2.878   3.252   3.577
   18CYS     HN  176   2.950   3.209   3.522
   18CYS     CA  177   2.938   3.343   3.671
   18CYS     HA  178   2.854   3.385   3.724
   18CYS     CB  179   3.048   3.277   3.756
   18CYS    HB1  180   3.087   3.341   3.837
   18CYS    HB2  181   3.143   3.253   3.704
   18CYS     SG  182   2.973   3.141   3.847
   18CYS      C  183   2.995   3.453   3.592
   18CYS      O  184   3.012   3.444   3.472
   19CYS      N  185   3.013   3.572   3.657
   19CYS     HN  186   2.979   3.570   3.751
   19CYS     CA  187   3.064   3.691   3.597
   19CYS     HA  188   3.079   3.677   3.491
   19CYS     CB  189   2.966   3.811   3.612
   19CYS    HB1  190   3.025   3.904   3.596
   19CYS    HB2  191   2.928   3.804   3.716
   19CYS     SG  192   2.836   3.815   3.491
   19CYS      C  193   3.200   3.713   3.664
   19CYS      O  194   3.209   3.737   3.785
   20VAL      N  195   3.313   3.710   3.599
   20VAL     HN  196   3.308   3.700   3.500
   20VAL     CA  197   3.448   3.730   3.643
   20VAL     HA  198   3.453   3.716   3.750
   20VAL     CB  199   3.549   3.643   3.577
   20VAL     HB  200   3.561   3.665   3.469
   20VAL    CG1  201   3.685   3.656   3.637
   20VAL   HG11  202   3.681   3.640   3.746
   20VAL   HG12  203   3.734   3.756   3.629
   20VAL   HG13  204   3.746   3.580   3.584
   20VAL    CG2  205   3.512   3.486   3.596
   20VAL   HG21  206   3.581   3.417   3.543
   20VAL   HG22  207   3.408   3.460   3.568
   20VAL   HG23  208   3.516   3.463   3.705
   20VAL      C  209   3.481   3.875   3.608
   20VAL      O  210   3.452   3.917   3.500
   21PHE      N  211   3.525   3.955   3.708
   21PHE     HN  212   3.522   3.930   3.804
   21PHE     CA  213   3.586   4.085   3.694
   21PHE     HA  214   3.587   4.117   3.591
   21PHE     CB  215   3.514   4.184   3.785
   21PHE    HB1  216   3.553   4.288   3.774
   21PHE    HB2  217   3.528   4.160   3.893
   21PHE     CG  218   3.371   4.188   3.740
   21PHE    CD1  219   3.282   4.109   3.816
   21PHE    HD1  220   3.312   4.055   3.904
   21PHE    CE1  221   3.154   4.096   3.776
   21PHE    HE1  222   3.086   4.033   3.831
   21PHE     CZ  223   3.109   4.164   3.657
   21PHE     HZ  224   3.008   4.159   3.618
   21PHE    CD2  225   3.328   4.256   3.629
   21PHE    HD2  226   3.398   4.313   3.570
   21PHE    CE2  227   3.198   4.238   3.581
   21PHE    HE2  228   3.165   4.295   3.495
   21PHE      C  229   3.729   4.073   3.748
   21PHE      O  230   3.746   3.993   3.846
   22ARG      N  231   3.827   4.117   3.670
   22ARG     HN  232   3.809   4.177   3.593
   22ARG     CA  233   3.972   4.092   3.686
   22ARG     HA  234   3.978   4.054   3.787
   22ARG     CB  235   4.020   3.977   3.592
   22ARG    HB1  236   4.002   3.880   3.643
   22ARG    HB2  237   4.129   3.987   3.579
   22ARG     CG  238   3.975   3.969   3.447
   22ARG    HG1  239   3.883   3.908   3.441
   22ARG    HG2  240   4.052   3.909   3.393
   22ARG     CD  241   3.966   4.104   3.375
   22ARG    HD1  242   4.072   4.137   3.368
   22ARG    HD2  243   3.911   4.182   3.431
   22ARG     NE  244   3.911   4.076   3.242
   22ARG     HE  245   3.846   3.999   3.237
   22ARG     CZ  246   3.907   4.157   3.142
   22ARG    NH1  247   3.970   4.268   3.140
   22ARG   HH11  248   4.019   4.290   3.225
   22ARG   HH12  249   3.962   4.324   3.058
   22ARG    NH2  250   3.847   4.133   3.032
   22ARG   HH21  251   3.806   4.044   3.014
   22ARG   HH22  252   3.850   4.209   2.967
   22ARG      C  253   4.060   4.222   3.687
   22ARG      O  254   4.183   4.219   3.664
   23ASP      N  255   4.002   4.342   3.707
   23ASP     HN  256   3.903   4.349   3.718
   23ASP     CA  257   4.063   4.475   3.728
   23ASP     HA  258   4.111   4.506   3.637
   23ASP     CB  259   3.956   4.589   3.760
   23ASP    HB1  260   4.009   4.685   3.775
   23ASP    HB2  261   3.889   4.549   3.838
   23ASP     CG  262   3.864   4.613   3.637
   23ASP    OD1  263   3.878   4.547   3.534
   23ASP    OD2  264   3.776   4.700   3.643
   23ASP      C  265   4.173   4.477   3.843
   23ASP      O  266   4.147   4.439   3.956
   24ASP      N  267   4.296   4.527   3.814
   24ASP     HN  268   4.323   4.561   3.724
   24ASP     CA  269   4.411   4.523   3.897
   24ASP     HA  270   4.395   4.464   3.986
   24ASP     CB  271   4.533   4.479   3.811
   24ASP    HB1  272   4.512   4.380   3.766
   24ASP    HB2  273   4.624   4.463   3.873
   24ASP     CG  274   4.569   4.564   3.688
   24ASP    OD1  275   4.479   4.621   3.620
   24ASP    OD2  276   4.688   4.566   3.653
   24ASP      C  277   4.443   4.669   3.946
   24ASP      O  278   4.536   4.691   4.026
   25PHE      N  279   4.368   4.769   3.906
   25PHE     HN  280   4.284   4.743   3.860
   25PHE     CA  281   4.411   4.903   3.907
   25PHE     HA  282   4.513   4.895   3.871
   25PHE     CB  283   4.321   4.999   3.823
   25PHE    HB1  284   4.212   4.990   3.839
   25PHE    HB2  285   4.351   4.979   3.718
   25PHE     CG  286   4.357   5.146   3.857
   25PHE    CD1  287   4.471   5.204   3.800
   25PHE    HD1  288   4.549   5.144   3.755
   25PHE    CE1  289   4.492   5.341   3.820
   25PHE    HE1  290   4.588   5.383   3.793
   25PHE     CZ  291   4.401   5.422   3.898
   25PHE     HZ  292   4.434   5.519   3.933
   25PHE    CD2  293   4.261   5.222   3.922
   25PHE    HD2  294   4.161   5.185   3.938
   25PHE    CE2  295   4.292   5.358   3.951
   25PHE    HE2  296   4.222   5.402   4.020
   25PHE      C  297   4.432   4.952   4.053
   25PHE      O  298   4.545   4.987   4.094
   26ILE      N  299   4.329   4.949   4.142
   26ILE     HN  300   4.233   4.946   4.113
   26ILE     CA  301   4.349   4.972   4.283
   26ILE     HA  302   4.415   5.057   4.291
   26ILE     CB  303   4.220   4.999   4.357
   26ILE     HB  304   4.251   5.044   4.454
   26ILE    CG2  305   4.123   5.104   4.297
   26ILE   HG21  306   4.179   5.197   4.275
   26ILE   HG22  307   4.050   5.123   4.378
   26ILE   HG23  308   4.054   5.061   4.221
   26ILE    CG1  309   4.131   4.871   4.375
   26ILE   HG11  310   4.191   4.792   4.425
   26ILE   HG12  311   4.102   4.836   4.274
   26ILE     CD  312   4.003   4.886   4.462
   26ILE    HD1  313   4.029   4.947   4.551
   26ILE    HD2  314   3.974   4.787   4.504
   26ILE    HD3  315   3.923   4.944   4.412
   26ILE      C  316   4.430   4.867   4.357
   26ILE      O  317   4.472   4.890   4.468
   27VAL      N  318   4.458   4.751   4.300
   27VAL     HN  319   4.432   4.744   4.204
   27VAL     CA  320   4.528   4.636   4.369
   27VAL     HA  321   4.487   4.613   4.466
   27VAL     CB  322   4.502   4.506   4.298
   27VAL     HB  323   4.566   4.504   4.207
   27VAL    CG1  324   4.542   4.386   4.380
   27VAL   HG11  325   4.649   4.411   4.402
   27VAL   HG12  326   4.531   4.288   4.329
   27VAL   HG13  327   4.479   4.383   4.471
   27VAL    CG2  328   4.353   4.482   4.261
   27VAL   HG21  329   4.298   4.465   4.356
   27VAL   HG22  330   4.337   4.387   4.206
   27VAL   HG23  331   4.306   4.556   4.193
   27VAL      C  332   4.674   4.673   4.394
   27VAL      O  333   4.725   4.638   4.498
   28LYS      N  334   4.727   4.728   4.290
   28LYS     HN  335   4.672   4.746   4.209
   28LYS     CA  336   4.867   4.758   4.280
   28LYS     HA  337   4.921   4.674   4.320
   28LYS     CB  338   4.908   4.798   4.129
   28LYS    HB1  339   5.016   4.823   4.124
   28LYS    HB2  340   4.847   4.886   4.100
   28LYS     CG  341   4.880   4.679   4.025
   28LYS    HG1  342   4.774   4.648   4.028
   28LYS    HG2  343   4.947   4.593   4.047
   28LYS     CD  344   4.907   4.724   3.881
   28LYS    HD1  345   4.901   4.633   3.818
   28LYS    HD2  346   5.008   4.768   3.867
   28LYS     CE  347   4.811   4.825   3.823
   28LYS    HE1  348   4.851   4.927   3.836
   28LYS    HE2  349   4.710   4.815   3.869
   28LYS     NZ  350   4.805   4.814   3.681
   28LYS    HZ1  351   4.897   4.811   3.633
   28LYS    HZ2  352   4.751   4.890   3.634
   28LYS    HZ3  353   4.750   4.733   3.644
   28LYS      C  354   4.918   4.861   4.379
   28LYS      O  355   5.034   4.868   4.422
   29VAL      N  356   4.826   4.949   4.422
   29VAL     HN  357   4.731   4.930   4.395
   29VAL     CA  358   4.848   5.051   4.525
   29VAL     HA  359   4.924   5.121   4.494
   29VAL     CB  360   4.733   5.150   4.549
   29VAL     HB  361   4.637   5.095   4.564
   29VAL    CG1  362   4.748   5.249   4.664
   29VAL   HG11  363   4.651   5.283   4.707
   29VAL   HG12  364   4.809   5.340   4.644
   29VAL   HG13  365   4.801   5.215   4.755
   29VAL    CG2  366   4.713   5.236   4.423
   29VAL   HG21  367   4.620   5.296   4.411
   29VAL   HG22  368   4.724   5.171   4.334
   29VAL   HG23  369   4.783   5.322   4.412
   29VAL      C  370   4.887   4.996   4.662
   29VAL      O  371   4.974   5.047   4.732
   30LEU      N  372   4.820   4.885   4.705
   30LEU     HN  373   4.761   4.825   4.651
   30LEU     CA  374   4.816   4.850   4.839
   30LEU     HA  375   4.807   4.945   4.890
   30LEU     CB  376   4.687   4.764   4.859
   30LEU    HB1  377   4.679   4.714   4.958
   30LEU    HB2  378   4.711   4.684   4.785
   30LEU     CG  379   4.555   4.839   4.823
   30LEU     HG  380   4.561   4.855   4.713
   30LEU    CD1  381   4.435   4.755   4.840
   30LEU   HD11  382   4.433   4.667   4.771
   30LEU   HD12  383   4.348   4.816   4.807
   30LEU   HD13  384   4.415   4.711   4.940
   30LEU    CD2  385   4.534   4.976   4.884
   30LEU   HD21  386   4.443   5.024   4.843
   30LEU   HD22  387   4.620   5.042   4.858
   30LEU   HD23  388   4.519   4.967   4.994
   30LEU      C  389   4.933   4.779   4.903
   30LEU      O  390   4.943   4.780   5.028
   31PRO      N  391   5.037   4.715   4.843
   31PRO     CD  392   5.038   4.676   4.704
   31PRO    HD1  393   5.082   4.765   4.654
   31PRO    HD2  394   4.943   4.634   4.666
   31PRO     CA  395   5.151   4.654   4.916
   31PRO     HA  396   5.122   4.561   4.962
   31PRO     CB  397   5.247   4.609   4.804
   31PRO    HB1  398   5.315   4.523   4.822
   31PRO    HB2  399   5.306   4.692   4.759
   31PRO     CG  400   5.151   4.578   4.683
   31PRO    HG1  401   5.201   4.587   4.585
   31PRO    HG2  402   5.113   4.476   4.709
   31PRO      C  403   5.224   4.723   5.031
   31PRO      O  404   5.262   4.645   5.120
   32PRO      N  405   5.257   4.850   5.039
   32PRO     CD  406   5.248   4.944   4.923
   32PRO    HD1  407   5.144   4.933   4.886
   32PRO    HD2  408   5.325   4.913   4.849
   32PRO     CA  409   5.333   4.905   5.147
   32PRO     HA  410   5.416   4.842   5.174
   32PRO     CB  411   5.382   5.041   5.086
   32PRO    HB1  412   5.487   5.025   5.054
   32PRO    HB2  413   5.389   5.122   5.163
   32PRO     CG  414   5.283   5.080   4.983
   32PRO    HG1  415   5.190   5.117   5.030
   32PRO    HG2  416   5.314   5.147   4.900
   32PRO      C  417   5.237   4.925   5.268
   32PRO      O  418   5.275   4.909   5.381
   33VAL      N  419   5.109   4.950   5.238
   33VAL     HN  420   5.079   4.957   5.143
   33VAL     CA  421   5.005   4.954   5.350
   33VAL     HA  422   5.047   5.018   5.426
   33VAL     CB  423   4.865   4.992   5.293
   33VAL     HB  424   4.822   4.909   5.233
   33VAL    CG1  425   4.777   5.022   5.412
   33VAL   HG11  426   4.829   5.047   5.506
   33VAL   HG12  427   4.734   4.924   5.441
   33VAL   HG13  428   4.690   5.084   5.382
   33VAL    CG2  429   4.870   5.106   5.186
   33VAL   HG21  430   4.924   5.070   5.096
   33VAL   HG22  431   4.895   5.199   5.242
   33VAL   HG23  432   4.764   5.115   5.153
   33VAL      C  433   4.992   4.817   5.418
   33VAL      O  434   4.985   4.805   5.540
   34LEU      N  435   4.997   4.710   5.339
   34LEU     HN  436   5.014   4.723   5.241
   34LEU     CA  437   5.007   4.578   5.394
   34LEU     HA  438   4.932   4.568   5.472
   34LEU     CB  439   4.967   4.474   5.276
   34LEU    HB1  440   4.981   4.368   5.306
   34LEU    HB2  441   5.036   4.503   5.193
   34LEU     CG  442   4.823   4.493   5.220
   34LEU     HG  443   4.809   4.603   5.210
   34LEU    CD1  444   4.786   4.407   5.100
   34LEU   HD11  445   4.839   4.453   5.013
   34LEU   HD12  446   4.676   4.408   5.086
   34LEU   HD13  447   4.818   4.301   5.104
   34LEU    CD2  448   4.730   4.449   5.339
   34LEU   HD21  449   4.785   4.365   5.387
   34LEU   HD22  450   4.632   4.409   5.305
   34LEU   HD23  451   4.715   4.531   5.413
   34LEU      C  452   5.143   4.544   5.456
   34LEU      O  453   5.148   4.474   5.551
   35GLY      N  454   5.257   4.595   5.399
   35GLY     HN  455   5.263   4.623   5.304
   35GLY     CA  456   5.391   4.589   5.473
   35GLY    HA1  457   5.460   4.637   5.406
   35GLY    HA2  458   5.404   4.482   5.480
   35GLY      C  459   5.385   4.647   5.612
   35GLY      O  460   5.430   4.574   5.703
   36LEU      N  461   5.332   4.770   5.632
   36LEU     HN  462   5.295   4.813   5.550
   36LEU     CA  463   5.310   4.843   5.758
   36LEU     HA  464   5.404   4.840   5.811
   36LEU     CB  465   5.255   4.987   5.742
   36LEU    HB1  466   5.185   5.007   5.827
   36LEU    HB2  467   5.196   4.982   5.648
   36LEU     CG  468   5.357   5.096   5.718
   36LEU     HG  469   5.313   5.198   5.730
   36LEU    CD1  470   5.460   5.105   5.829
   36LEU   HD11  471   5.526   5.194   5.815
   36LEU   HD12  472   5.534   5.022   5.832
   36LEU   HD13  473   5.406   5.095   5.926
   36LEU    CD2  474   5.428   5.100   5.582
   36LEU   HD21  475   5.479   5.004   5.556
   36LEU   HD22  476   5.501   5.183   5.579
   36LEU   HD23  477   5.354   5.126   5.503
   36LEU      C  478   5.218   4.768   5.860
   36LEU      O  479   5.256   4.758   5.975
   37GLU      N  480   5.116   4.707   5.803
   37GLU     HN  481   5.101   4.719   5.705
   37GLU     CA  482   5.029   4.609   5.856
   37GLU     HA  483   4.990   4.649   5.948
   37GLU     CB  484   4.902   4.571   5.775
   37GLU    HB1  485   4.850   4.479   5.808
   37GLU    HB2  486   4.936   4.552   5.671
   37GLU     CG  487   4.789   4.684   5.776
   37GLU    HG1  488   4.714   4.656   5.699
   37GLU    HG2  489   4.813   4.789   5.750
   37GLU     CD  490   4.713   4.700   5.911
   37GLU    OE1  491   4.628   4.609   5.936
   37GLU    OE2  492   4.725   4.792   5.993
   37GLU      C  493   5.092   4.476   5.900
   37GLU      O  494   5.067   4.419   6.007
   38PHE      N  495   5.190   4.419   5.819
   38PHE     HN  496   5.204   4.458   5.729
   38PHE     CA  497   5.259   4.296   5.852
   38PHE     HA  498   5.185   4.220   5.873
   38PHE     CB  499   5.338   4.252   5.724
   38PHE    HB1  500   5.402   4.330   5.678
   38PHE    HB2  501   5.265   4.223   5.646
   38PHE     CG  502   5.419   4.127   5.734
   38PHE    CD1  503   5.367   4.003   5.771
   38PHE    HD1  504   5.259   4.000   5.769
   38PHE    CE1  505   5.457   3.893   5.781
   38PHE    HE1  506   5.409   3.798   5.798
   38PHE     CZ  507   5.596   3.905   5.771
   38PHE     HZ  508   5.660   3.818   5.779
   38PHE    CD2  509   5.564   4.143   5.715
   38PHE    HD2  510   5.605   4.241   5.697
   38PHE    CE2  511   5.647   4.032   5.731
   38PHE    HE2  512   5.752   4.055   5.724
   38PHE      C  513   5.358   4.309   5.980
   38PHE      O  514   5.353   4.236   6.077
   39ILE      N  515   5.425   4.422   5.970
   39ILE     HN  516   5.412   4.483   5.892
   39ILE     CA  517   5.519   4.480   6.070
   39ILE     HA  518   5.597   4.408   6.089
   39ILE     CB  519   5.587   4.601   6.002
   39ILE     HB  520   5.518   4.665   5.944
   39ILE    CG2  521   5.646   4.694   6.112
   39ILE   HG21  522   5.711   4.639   6.183
   39ILE   HG22  523   5.564   4.747   6.164
   39ILE   HG23  524   5.693   4.785   6.067
   39ILE    CG1  525   5.690   4.555   5.894
   39ILE   HG11  526   5.733   4.644   5.844
   39ILE   HG12  527   5.623   4.506   5.820
   39ILE     CD  528   5.803   4.456   5.933
   39ILE    HD1  529   5.851   4.427   5.838
   39ILE    HD2  530   5.773   4.368   5.993
   39ILE    HD3  531   5.874   4.498   6.008
   39ILE      C  532   5.444   4.502   6.200
   39ILE      O  533   5.479   4.457   6.309
   40PHE      N  534   5.320   4.563   6.190
   40PHE     HN  535   5.277   4.588   6.104
   40PHE     CA  536   5.234   4.593   6.303
   40PHE     HA  537   5.297   4.620   6.386
   40PHE     CB  538   5.140   4.712   6.271
   40PHE    HB1  539   5.068   4.729   6.353
   40PHE    HB2  540   5.086   4.689   6.177
   40PHE     CG  541   5.216   4.843   6.261
   40PHE    CD1  542   5.141   4.948   6.205
   40PHE    HD1  543   5.039   4.926   6.175
   40PHE    CE1  544   5.192   5.070   6.158
   40PHE    HE1  545   5.132   5.152   6.121
   40PHE     CZ  546   5.321   5.100   6.202
   40PHE     HZ  547   5.357   5.201   6.210
   40PHE    CD2  548   5.344   4.879   6.301
   40PHE    HD2  549   5.414   4.808   6.344
   40PHE    CE2  550   5.395   5.010   6.270
   40PHE    HE2  551   5.495   5.036   6.302
   40PHE      C  552   5.171   4.475   6.373
   40PHE      O  553   5.173   4.462   6.494
   41GLY      N  554   5.112   4.383   6.292
   41GLY     HN  555   5.121   4.403   6.195
   41GLY     CA  556   5.064   4.255   6.339
   41GLY    HA1  557   5.025   4.207   6.250
   41GLY    HA2  558   4.980   4.275   6.404
   41GLY      C  559   5.173   4.171   6.403
   41GLY      O  560   5.160   4.111   6.509
   42LEU      N  561   5.287   4.164   6.326
   42LEU     HN  562   5.291   4.215   6.240
   42LEU     CA  563   5.407   4.091   6.371
   42LEU     HA  564   5.364   3.995   6.392
   42LEU     CB  565   5.511   4.073   6.259
   42LEU    HB1  566   5.544   4.174   6.227
   42LEU    HB2  567   5.454   4.034   6.172
   42LEU     CG  568   5.629   3.980   6.285
   42LEU     HG  569   5.703   4.021   6.356
   42LEU    CD1  570   5.584   3.847   6.328
   42LEU   HD11  571   5.550   3.857   6.433
   42LEU   HD12  572   5.671   3.778   6.324
   42LEU   HD13  573   5.499   3.806   6.270
   42LEU    CD2  574   5.700   3.975   6.147
   42LEU   HD21  575   5.640   3.922   6.071
   42LEU   HD22  576   5.802   3.931   6.150
   42LEU   HD23  577   5.720   4.082   6.121
   42LEU      C  578   5.475   4.134   6.497
   42LEU      O  579   5.511   4.050   6.584
   43LEU      N  580   5.489   4.263   6.509
   43LEU     HN  581   5.468   4.323   6.432
   43LEU     CA  582   5.522   4.327   6.635
   43LEU     HA  583   5.621   4.297   6.665
   43LEU     CB  584   5.543   4.479   6.613
   43LEU    HB1  585   5.452   4.517   6.562
   43LEU    HB2  586   5.626   4.474   6.540
   43LEU     CG  587   5.563   4.569   6.729
   43LEU     HG  588   5.469   4.575   6.787
   43LEU    CD1  589   5.682   4.526   6.827
   43LEU   HD11  590   5.719   4.617   6.879
   43LEU   HD12  591   5.770   4.486   6.773
   43LEU   HD13  592   5.647   4.445   6.894
   43LEU    CD2  593   5.588   4.721   6.684
   43LEU   HD21  594   5.581   4.791   6.770
   43LEU   HD22  595   5.508   4.750   6.613
   43LEU   HD23  596   5.688   4.728   6.637
   43LEU      C  597   5.425   4.294   6.748
   43LEU      O  598   5.470   4.252   6.854
   44GLY      N  599   5.292   4.308   6.735
   44GLY     HN  600   5.257   4.340   6.648
   44GLY     CA  601   5.203   4.300   6.845
   44GLY    HA1  602   5.103   4.318   6.808
   44GLY    HA2  603   5.240   4.344   6.936
   44GLY      C  604   5.186   4.157   6.886
   44GLY      O  605   5.182   4.137   7.009
   45ASN      N  606   5.171   4.067   6.784
   45ASN     HN  607   5.179   4.095   6.689
   45ASN     CA  608   5.151   3.926   6.811
   45ASN     HA  609   5.067   3.915   6.879
   45ASN     CB  610   5.110   3.853   6.680
   45ASN    HB1  611   5.189   3.858   6.602
   45ASN    HB2  612   5.025   3.901   6.626
   45ASN     CG  613   5.076   3.711   6.705
   45ASN    OD1  614   5.163   3.620   6.695
   45ASN    ND2  615   4.951   3.691   6.749
   45ASN   HD21  616   4.931   3.605   6.796
   45ASN   HD22  617   4.897   3.771   6.775
   45ASN      C  618   5.271   3.866   6.875
   45ASN      O  619   5.263   3.793   6.974
   46GLY      N  620   5.394   3.899   6.829
   46GLY     HN  621   5.404   3.977   6.767
   46GLY     CA  622   5.520   3.863   6.891
   46GLY    HA1  623   5.591   3.916   6.828
   46GLY    HA2  624   5.526   3.756   6.886
   46GLY      C  625   5.541   3.905   7.038
   46GLY      O  626   5.593   3.831   7.124
   47LEU      N  627   5.493   4.029   7.068
   47LEU     HN  628   5.462   4.085   6.990
   47LEU     CA  629   5.465   4.084   7.203
   47LEU     HA  630   5.563   4.069   7.244
   47LEU     CB  631   5.438   4.232   7.192
   47LEU    HB1  632   5.344   4.252   7.137
   47LEU    HB2  633   5.510   4.284   7.126
   47LEU     CG  634   5.439   4.301   7.338
   47LEU     HG  635   5.365   4.249   7.402
   47LEU    CD1  636   5.578   4.296   7.408
   47LEU   HD11  637   5.596   4.191   7.440
   47LEU   HD12  638   5.575   4.360   7.499
   47LEU   HD13  639   5.663   4.332   7.346
   47LEU    CD2  640   5.384   4.440   7.339
   47LEU   HD21  641   5.431   4.506   7.262
   47LEU   HD22  642   5.391   4.490   7.438
   47LEU   HD23  643   5.278   4.426   7.308
   47LEU      C  644   5.360   4.008   7.279
   47LEU      O  645   5.386   3.965   7.394
   48ALA      N  646   5.247   3.971   7.223
   48ALA     HN  647   5.239   3.996   7.127
   48ALA     CA  648   5.140   3.893   7.291
   48ALA     HA  649   5.107   3.941   7.382
   48ALA     CB  650   5.022   3.868   7.192
   48ALA    HB1  651   5.033   3.777   7.129
   48ALA    HB2  652   4.996   3.951   7.123
   48ALA    HB3  653   4.928   3.849   7.247
   48ALA      C  654   5.183   3.756   7.342
   48ALA      O  655   5.159   3.722   7.454
   49LEU      N  656   5.255   3.685   7.252
   49LEU     HN  657   5.259   3.719   7.158
   49LEU     CA  658   5.324   3.564   7.268
   49LEU     HA  659   5.253   3.491   7.304
   49LEU     CB  660   5.388   3.499   7.145
   49LEU    HB1  661   5.448   3.409   7.170
   49LEU    HB2  662   5.460   3.575   7.108
   49LEU     CG  663   5.292   3.474   7.032
   49LEU     HG  664   5.232   3.567   7.028
   49LEU    CD1  665   5.364   3.454   6.897
   49LEU   HD11  666   5.420   3.358   6.892
   49LEU   HD12  667   5.420   3.542   6.859
   49LEU   HD13  668   5.277   3.441   6.829
   49LEU    CD2  669   5.191   3.357   7.055
   49LEU   HD21  670   5.254   3.266   7.066
   49LEU   HD22  671   5.137   3.340   6.959
   49LEU   HD23  672   5.127   3.370   7.145
   49LEU      C  673   5.425   3.574   7.381
   49LEU      O  674   5.434   3.488   7.471
   50TRP      N  675   5.508   3.685   7.389
   50TRP     HN  676   5.501   3.762   7.326
   50TRP     CA  677   5.601   3.700   7.497
   50TRP     HA  678   5.652   3.606   7.508
   50TRP     CB  679   5.702   3.821   7.471
   50TRP    HB1  680   5.641   3.913   7.453
   50TRP    HB2  681   5.760   3.807   7.377
   50TRP     CG  682   5.806   3.848   7.573
   50TRP    CD1  683   5.927   3.785   7.596
   50TRP    HD1  684   5.963   3.688   7.566
   50TRP    NE1  685   5.997   3.860   7.694
   50TRP    HE1  686   6.089   3.864   7.725
   50TRP    CE2  687   5.924   3.970   7.730
   50TRP    CD2  688   5.807   3.966   7.652
   50TRP    CE3  689   5.712   4.068   7.671
   50TRP    HE3  690   5.613   4.065   7.628
   50TRP    CZ3  691   5.746   4.173   7.760
   50TRP    HZ3  692   5.682   4.258   7.777
   50TRP    CZ2  693   5.958   4.075   7.814
   50TRP    HZ2  694   6.046   4.072   7.876
   50TRP    CH2  695   5.868   4.173   7.824
   50TRP    HH2  696   5.885   4.255   7.892
   50TRP      C  697   5.542   3.718   7.631
   50TRP      O  698   5.593   3.688   7.738
   51ILE      N  699   5.422   3.782   7.638
   51ILE     HN  700   5.386   3.829   7.559
   51ILE     CA  701   5.340   3.782   7.764
   51ILE     HA  702   5.401   3.815   7.847
   51ILE     CB  703   5.220   3.889   7.753
   51ILE     HB  704   5.154   3.876   7.665
   51ILE    CG2  705   5.134   3.885   7.876
   51ILE   HG21  706   5.194   3.877   7.970
   51ILE   HG22  707   5.060   3.803   7.870
   51ILE   HG23  708   5.068   3.974   7.873
   51ILE    CG1  709   5.267   4.043   7.744
   51ILE   HG11  710   5.182   4.109   7.719
   51ILE   HG12  711   5.331   4.037   7.653
   51ILE     CD  712   5.348   4.093   7.862
   51ILE    HD1  713   5.431   4.026   7.892
   51ILE    HD2  714   5.282   4.095   7.952
   51ILE    HD3  715   5.382   4.196   7.840
   51ILE      C  716   5.278   3.649   7.798
   51ILE      O  717   5.275   3.604   7.911
   52PHE      N  718   5.232   3.573   7.697
   52PHE     HN  719   5.235   3.609   7.604
   52PHE     CA  720   5.198   3.430   7.716
   52PHE     HA  721   5.127   3.426   7.797
   52PHE     CB  722   5.147   3.375   7.585
   52PHE    HB1  723   5.153   3.265   7.573
   52PHE    HB2  724   5.194   3.428   7.500
   52PHE     CG  725   5.002   3.413   7.550
   52PHE    CD1  726   4.904   3.411   7.650
   52PHE    HD1  727   4.924   3.388   7.754
   52PHE    CE1  728   4.773   3.463   7.614
   52PHE    HE1  729   4.704   3.475   7.696
   52PHE     CZ  730   4.741   3.501   7.483
   52PHE     HZ  731   4.644   3.543   7.460
   52PHE    CD2  732   4.970   3.453   7.422
   52PHE    HD2  733   5.053   3.446   7.352
   52PHE    CE2  734   4.843   3.505   7.389
   52PHE    HE2  735   4.827   3.537   7.287
   52PHE      C  736   5.312   3.335   7.775
   52PHE      O  737   5.290   3.248   7.862
   53CYS      N  738   5.433   3.357   7.728
   53CYS     HN  739   5.452   3.423   7.656
   53CYS     CA  740   5.556   3.288   7.770
   53CYS     HA  741   5.543   3.181   7.771
   53CYS     CB  742   5.675   3.330   7.678
   53CYS    HB1  743   5.769   3.282   7.716
   53CYS    HB2  744   5.694   3.439   7.680
   53CYS     SG  745   5.657   3.266   7.510
   53CYS    HG1  746   5.583   3.370   7.473
   53CYS      C  747   5.592   3.328   7.909
   53CYS      O  748   5.630   3.252   7.998
   54PHE      N  749   5.586   3.455   7.934
   54PHE     HN  750   5.553   3.520   7.866
   54PHE     CA  751   5.648   3.514   8.057
   54PHE     HA  752   5.669   3.443   8.136
   54PHE     CB  753   5.780   3.579   8.003
   54PHE    HB1  754   5.846   3.634   8.074
   54PHE    HB2  755   5.752   3.654   7.926
   54PHE     CG  756   5.873   3.479   7.940
   54PHE    CD1  757   5.935   3.501   7.817
   54PHE    HD1  758   5.902   3.585   7.759
   54PHE    CE1  759   6.027   3.413   7.762
   54PHE    HE1  760   6.074   3.443   7.669
   54PHE     CZ  761   6.060   3.291   7.827
   54PHE     HZ  762   6.130   3.223   7.780
   54PHE    CD2  763   5.913   3.358   8.009
   54PHE    HD2  764   5.869   3.335   8.105
   54PHE    CE2  765   6.003   3.266   7.955
   54PHE    HE2  766   6.029   3.176   8.010
   54PHE      C  767   5.557   3.619   8.113
   54PHE      O  768   5.529   3.719   8.054
   55HSD      N  769   5.512   3.601   8.238
   55HSD     HN  770   5.528   3.519   8.292
   55HSD     CA  771   5.444   3.712   8.309
   55HSD     HA  772   5.458   3.701   8.416
   55HSD     CB  773   5.512   3.849   8.300
   55HSD    HB1  774   5.474   3.930   8.366
   55HSD    HB2  775   5.496   3.893   8.199
   55HSD    ND1  776   5.736   3.761   8.403
   55HSD    HD1  777   5.691   3.676   8.431
   55HSD     CG  778   5.663   3.855   8.326
   55HSD    CE1  779   5.859   3.815   8.421
   55HSD    HE1  780   5.943   3.755   8.458
   55HSD    NE2  781   5.869   3.932   8.367
   55HSD    CD2  782   5.751   3.954   8.303
   55HSD    HD2  783   5.730   4.042   8.243
   55HSD      C  784   5.294   3.724   8.296
   55HSD      O  785   5.241   3.818   8.351
   56LEU      N  786   5.230   3.624   8.250
   56LEU     HN  787   5.269   3.543   8.207
   56LEU     CA  788   5.086   3.633   8.271
   56LEU     HA  789   5.052   3.731   8.240
   56LEU     CB  790   5.015   3.517   8.191
   56LEU    HB1  791   5.062   3.424   8.230
   56LEU    HB2  792   5.039   3.529   8.083
   56LEU     CG  793   4.860   3.516   8.189
   56LEU     HG  794   4.830   3.519   8.296
   56LEU    CD1  795   4.787   3.627   8.110
   56LEU   HD11  796   4.792   3.616   7.999
   56LEU   HD12  797   4.835   3.725   8.131
   56LEU   HD13  798   4.684   3.635   8.150
   56LEU    CD2  799   4.817   3.378   8.140
   56LEU   HD21  800   4.879   3.301   8.190
   56LEU   HD22  801   4.834   3.357   8.032
   56LEU   HD23  802   4.713   3.348   8.164
   56LEU      C  803   5.047   3.613   8.413
   56LEU      O  804   5.103   3.531   8.487
   57LYS      N  805   4.944   3.684   8.457
   57LYS     HN  806   4.912   3.760   8.401
   57LYS     CA  807   4.882   3.665   8.589
   57LYS     HA  808   4.954   3.631   8.662
   57LYS     CB  809   4.806   3.797   8.627
   57LYS    HB1  810   4.760   3.780   8.727
   57LYS    HB2  811   4.730   3.809   8.547
   57LYS     CG  812   4.898   3.918   8.636
   57LYS    HG1  813   4.841   4.013   8.633
   57LYS    HG2  814   4.964   3.913   8.547
   57LYS     CD  815   4.989   3.923   8.762
   57LYS    HD1  816   5.065   3.842   8.756
   57LYS    HD2  817   4.914   3.902   8.841
   57LYS     CE  818   5.066   4.053   8.772
   57LYS    HE1  819   5.119   4.081   8.679
   57LYS    HE2  820   5.137   4.046   8.857
   57LYS     NZ  821   4.985   4.175   8.800
   57LYS    HZ1  822   5.046   4.246   8.845
   57LYS    HZ2  823   4.895   4.168   8.851
   57LYS    HZ3  824   4.966   4.219   8.708
   57LYS      C  825   4.791   3.552   8.578
   57LYS      O  826   4.677   3.571   8.548
   58SER      N  827   4.845   3.426   8.593
   58SER     HN  828   4.944   3.429   8.604
   58SER     CA  829   4.776   3.299   8.615
   58SER     HA  830   4.844   3.216   8.625
   58SER     CB  831   4.710   3.290   8.756
   58SER    HB1  832   4.661   3.389   8.767
   58SER    HB2  833   4.788   3.272   8.833
   58SER     OG  834   4.610   3.192   8.768
   58SER    HG1  835   4.657   3.111   8.788
   58SER      C  836   4.689   3.251   8.495
   58SER      O  837   4.586   3.313   8.459
   59TRP      N  838   4.730   3.131   8.442
   59TRP     HN  839   4.810   3.080   8.473
   59TRP     CA  840   4.660   3.066   8.336
   59TRP     HA  841   4.653   3.128   8.247
   59TRP     CB  842   4.738   2.936   8.286
   59TRP    HB1  843   4.670   2.867   8.231
   59TRP    HB2  844   4.773   2.876   8.372
   59TRP     CG  845   4.851   2.976   8.196
   59TRP    CD1  846   4.986   2.992   8.225
   59TRP    HD1  847   5.022   2.977   8.325
   59TRP    NE1  848   5.049   3.059   8.123
   59TRP    HE1  849   5.135   3.104   8.134
   59TRP    CE2  850   4.959   3.076   8.023
   59TRP    CD2  851   4.836   3.016   8.065
   59TRP    CE3  852   4.727   3.025   7.972
   59TRP    HE3  853   4.634   2.981   8.003
   59TRP    CZ3  854   4.749   3.083   7.849
   59TRP    HZ3  855   4.668   3.067   7.779
   59TRP    CZ2  856   4.983   3.114   7.890
   59TRP    HZ2  857   5.084   3.122   7.854
   59TRP    CH2  858   4.878   3.120   7.801
   59TRP    HH2  859   4.883   3.168   7.704
   59TRP      C  860   4.532   3.005   8.385
   59TRP      O  861   4.526   2.909   8.460
   60LYS      N  862   4.427   3.075   8.346
   60LYS     HN  863   4.437   3.161   8.297
   60LYS     CA  864   4.288   3.037   8.361
   60LYS     HA  865   4.288   2.932   8.389
   60LYS     CB  866   4.214   3.113   8.474
   60LYS    HB1  867   4.133   3.048   8.511
   60LYS    HB2  868   4.182   3.214   8.443
   60LYS     CG  869   4.302   3.134   8.598
   60LYS    HG1  870   4.383   3.209   8.590
   60LYS    HG2  871   4.346   3.034   8.617
   60LYS     CD  872   4.219   3.185   8.720
   60LYS    HD1  873   4.130   3.118   8.717
   60LYS    HD2  874   4.185   3.291   8.714
   60LYS     CE  875   4.286   3.177   8.855
   60LYS    HE1  876   4.345   3.084   8.865
   60LYS    HE2  877   4.212   3.177   8.938
   60LYS     NZ  878   4.379   3.285   8.874
   60LYS    HZ1  879   4.335   3.379   8.861
   60LYS    HZ2  880   4.452   3.281   8.799
   60LYS    HZ3  881   4.439   3.279   8.958
   60LYS      C  882   4.205   3.037   8.228
   60LYS      O  883   4.258   3.088   8.126
   61SER      N  884   4.083   2.978   8.233
   61SER     HN  885   4.064   2.944   8.325
   61SER     CA  886   3.989   2.955   8.122
   61SER     HA  887   4.031   2.883   8.053
   61SER     CB  888   3.846   2.915   8.179
   61SER    HB1  889   3.871   2.818   8.228
   61SER    HB2  890   3.768   2.901   8.101
   61SER     OG  891   3.803   3.011   8.276
   61SER    HG1  892   3.711   3.034   8.259
   61SER      C  893   3.970   3.077   8.029
   61SER      O  894   3.987   3.055   7.908
   62SER      N  895   3.952   3.198   8.079
   62SER     HN  896   3.945   3.212   8.177
   62SER     CA  897   3.947   3.317   8.004
   62SER     HA  898   3.868   3.304   7.932
   62SER     CB  899   3.916   3.445   8.093
   62SER    HB1  900   3.894   3.532   8.027
   62SER    HB2  901   4.004   3.476   8.153
   62SER     OG  902   3.802   3.428   8.175
   62SER    HG1  903   3.731   3.407   8.113
   62SER      C  904   4.078   3.345   7.927
   62SER      O  905   4.072   3.373   7.809
   63ARG      N  906   4.194   3.322   7.989
   63ARG     HN  907   4.206   3.309   8.087
   63ARG     CA  908   4.317   3.355   7.917
   63ARG     HA  909   4.298   3.445   7.861
   63ARG     CB  910   4.445   3.366   8.001
   63ARG    HB1  911   4.538   3.364   7.941
   63ARG    HB2  912   4.454   3.283   8.074
   63ARG     CG  913   4.433   3.500   8.081
   63ARG    HG1  914   4.516   3.511   8.154
   63ARG    HG2  915   4.346   3.504   8.149
   63ARG     CD  916   4.439   3.625   7.986
   63ARG    HD1  917   4.364   3.625   7.904
   63ARG    HD2  918   4.541   3.631   7.943
   63ARG     NE  919   4.432   3.744   8.076
   63ARG     HE  920   4.441   3.728   8.175
   63ARG     CZ  921   4.405   3.869   8.037
   63ARG    NH1  922   4.411   3.906   7.912
   63ARG   HH11  923   4.445   3.845   7.840
   63ARG   HH12  924   4.373   3.994   7.884
   63ARG    NH2  925   4.387   3.954   8.129
   63ARG   HH21  926   4.415   3.932   8.222
   63ARG   HH22  927   4.401   4.051   8.109
   63ARG      C  928   4.341   3.249   7.813
   63ARG      O  929   4.421   3.275   7.717
   64ILE      N  930   4.293   3.126   7.829
   64ILE     HN  931   4.227   3.102   7.900
   64ILE     CA  932   4.310   3.014   7.741
   64ILE     HA  933   4.415   3.000   7.720
   64ILE     CB  934   4.252   2.889   7.811
   64ILE     HB  935   4.146   2.902   7.841
   64ILE    CG2  936   4.253   2.778   7.703
   64ILE   HG21  937   4.357   2.763   7.666
   64ILE   HG22  938   4.185   2.799   7.618
   64ILE   HG23  939   4.208   2.686   7.745
   64ILE    CG1  940   4.342   2.840   7.927
   64ILE   HG11  941   4.361   2.914   8.008
   64ILE   HG12  942   4.443   2.837   7.880
   64ILE     CD  943   4.312   2.708   7.996
   64ILE    HD1  944   4.204   2.695   8.020
   64ILE    HD2  945   4.370   2.700   8.091
   64ILE    HD3  946   4.358   2.621   7.945
   64ILE      C  947   4.237   3.047   7.605
   64ILE      O  948   4.287   3.026   7.496
   65PHE      N  949   4.110   3.093   7.614
   65PHE     HN  950   4.074   3.105   7.706
   65PHE     CA  951   4.027   3.135   7.499
   65PHE     HA  952   4.037   3.054   7.428
   65PHE     CB  953   3.877   3.166   7.535
   65PHE    HB1  954   3.825   3.180   7.437
   65PHE    HB2  955   3.868   3.254   7.602
   65PHE     CG  956   3.813   3.042   7.602
   65PHE    CD1  957   3.829   2.913   7.550
   65PHE    HD1  958   3.887   2.904   7.459
   65PHE    CE1  959   3.758   2.799   7.604
   65PHE    HE1  960   3.771   2.696   7.574
   65PHE     CZ  961   3.678   2.821   7.716
   65PHE     HZ  962   3.612   2.742   7.750
   65PHE    CD2  963   3.728   3.058   7.717
   65PHE    HD2  964   3.721   3.156   7.761
   65PHE    CE2  965   3.658   2.947   7.769
   65PHE    HE2  966   3.594   2.973   7.852
   65PHE      C  967   4.086   3.252   7.418
   65PHE      O  968   4.085   3.253   7.296
   66LEU      N  969   4.139   3.351   7.504
   66LEU     HN  970   4.126   3.356   7.603
   66LEU     CA  971   4.210   3.462   7.449
   66LEU     HA  972   4.147   3.507   7.374
   66LEU     CB  973   4.236   3.569   7.558
   66LEU    HB1  974   4.299   3.654   7.524
   66LEU    HB2  975   4.300   3.527   7.639
   66LEU     CG  976   4.106   3.646   7.603
   66LEU     HG  977   4.029   3.570   7.625
   66LEU    CD1  978   4.153   3.732   7.728
   66LEU   HD11  979   4.228   3.805   7.691
   66LEU   HD12  980   4.193   3.671   7.811
   66LEU   HD13  981   4.063   3.782   7.770
   66LEU    CD2  982   4.050   3.730   7.487
   66LEU   HD21  983   4.030   3.674   7.393
   66LEU   HD22  984   4.129   3.804   7.462
   66LEU   HD23  985   3.957   3.782   7.517
   66LEU      C  986   4.347   3.422   7.387
   66LEU      O  987   4.392   3.487   7.294
   67PHE      N  988   4.417   3.315   7.433
   67PHE     HN  989   4.404   3.279   7.525
   67PHE     CA  990   4.522   3.256   7.356
   67PHE     HA  991   4.602   3.327   7.337
   67PHE     CB  992   4.612   3.158   7.446
   67PHE    HB1  993   4.542   3.093   7.502
   67PHE    HB2  994   4.673   3.230   7.505
   67PHE     CG  995   4.707   3.072   7.365
   67PHE    CD1  996   4.668   2.941   7.335
   67PHE    HD1  997   4.573   2.902   7.369
   67PHE    CE1  998   4.746   2.856   7.253
   67PHE    HE1  999   4.700   2.761   7.229
   67PHE     CZ 1000   4.869   2.899   7.213
   67PHE     HZ 1001   4.929   2.832   7.153
   67PHE    CD2 1002   4.839   3.110   7.332
   67PHE    HD2 1003   4.882   3.202   7.370
   67PHE    CE2 1004   4.917   3.023   7.259
   67PHE    HE2 1005   5.017   3.053   7.233
   67PHE      C 1006   4.496   3.193   7.216
   67PHE      O 1007   4.567   3.210   7.115
   68ASN      N 1008   4.389   3.118   7.201
   68ASN     HN 1009   4.341   3.091   7.284
   68ASN     CA 1010   4.330   3.073   7.078
   68ASN     HA 1011   4.402   3.031   7.010
   68ASN     CB 1012   4.215   2.975   7.107
   68ASN    HB1 1013   4.160   2.938   7.018
   68ASN    HB2 1014   4.138   3.010   7.179
   68ASN     CG 1015   4.279   2.842   7.162
   68ASN    OD1 1016   4.315   2.759   7.077
   68ASN    ND2 1017   4.293   2.818   7.294
   68ASN   HD21 1018   4.351   2.741   7.320
   68ASN   HD22 1019   4.263   2.887   7.361
   68ASN      C 1020   4.273   3.179   6.986
   68ASN      O 1021   4.303   3.185   6.866
   69LEU      N 1022   4.221   3.293   7.043
   69LEU     HN 1023   4.199   3.304   7.139
   69LEU     CA 1024   4.209   3.419   6.966
   69LEU     HA 1025   4.139   3.403   6.885
   69LEU     CB 1026   4.130   3.513   7.064
   69LEU    HB1 1027   4.201   3.547   7.142
   69LEU    HB2 1028   4.045   3.458   7.110
   69LEU     CG 1029   4.061   3.644   7.004
   69LEU     HG 1030   4.145   3.693   6.950
   69LEU    CD1 1031   3.942   3.605   6.903
   69LEU   HD11 1032   3.972   3.546   6.814
   69LEU   HD12 1033   3.895   3.701   6.876
   69LEU   HD13 1034   3.869   3.538   6.953
   69LEU    CD2 1035   4.003   3.733   7.114
   69LEU   HD21 1036   3.968   3.823   7.061
   69LEU   HD22 1037   4.079   3.761   7.191
   69LEU   HD23 1038   3.926   3.675   7.169
   69LEU      C 1039   4.338   3.485   6.912
   69LEU      O 1040   4.353   3.534   6.799
   70ALA      N 1041   4.438   3.487   6.995
   70ALA     HN 1042   4.423   3.457   7.089
   70ALA     CA 1043   4.573   3.517   6.945
   70ALA     HA 1044   4.585   3.617   6.908
   70ALA     CB 1045   4.663   3.518   7.069
   70ALA    HB1 1046   4.617   3.589   7.140
   70ALA    HB2 1047   4.765   3.549   7.039
   70ALA    HB3 1048   4.673   3.418   7.118
   70ALA      C 1049   4.629   3.431   6.835
   70ALA      O 1050   4.674   3.481   6.730
   71VAL      N 1051   4.611   3.292   6.848
   71VAL     HN 1052   4.567   3.258   6.930
   71VAL     CA 1053   4.641   3.191   6.740
   71VAL     HA 1054   4.747   3.180   6.719
   71VAL     CB 1055   4.588   3.052   6.777
   71VAL     HB 1056   4.481   3.048   6.808
   71VAL    CG1 1057   4.605   2.946   6.662
   71VAL   HG11 1058   4.585   2.846   6.707
   71VAL   HG12 1059   4.710   2.956   6.627
   71VAL   HG13 1060   4.530   2.961   6.582
   71VAL    CG2 1061   4.666   2.998   6.894
   71VAL   HG21 1062   4.684   3.070   6.976
   71VAL   HG22 1063   4.763   2.969   6.850
   71VAL   HG23 1064   4.604   2.916   6.935
   71VAL      C 1065   4.588   3.236   6.609
   71VAL      O 1066   4.662   3.221   6.513
   72ALA      N 1067   4.460   3.283   6.598
   72ALA     HN 1068   4.414   3.314   6.681
   72ALA     CA 1069   4.390   3.299   6.475
   72ALA     HA 1070   4.416   3.207   6.426
   72ALA     CB 1071   4.236   3.300   6.482
   72ALA    HB1 1072   4.202   3.208   6.534
   72ALA    HB2 1073   4.197   3.300   6.378
   72ALA    HB3 1074   4.202   3.395   6.529
   72ALA      C 1075   4.449   3.413   6.388
   72ALA      O 1076   4.454   3.398   6.270
   73ASP      N 1077   4.485   3.525   6.453
   73ASP     HN 1078   4.472   3.527   6.552
   73ASP     CA 1079   4.541   3.639   6.394
   73ASP     HA 1080   4.476   3.659   6.310
   73ASP     CB 1081   4.574   3.748   6.501
   73ASP    HB1 1082   4.640   3.827   6.460
   73ASP    HB2 1083   4.621   3.689   6.583
   73ASP     CG 1084   4.451   3.808   6.559
   73ASP    OD1 1085   4.339   3.783   6.505
   73ASP    OD2 1086   4.468   3.897   6.647
   73ASP      C 1087   4.678   3.601   6.328
   73ASP      O 1088   4.711   3.660   6.224
   74PHE      N 1089   4.757   3.503   6.379
   74PHE     HN 1090   4.725   3.459   6.463
   74PHE     CA 1091   4.886   3.466   6.323
   74PHE     HA 1092   4.942   3.558   6.312
   74PHE     CB 1093   4.962   3.376   6.425
   74PHE    HB1 1094   4.909   3.280   6.441
   74PHE    HB2 1095   4.964   3.433   6.520
   74PHE     CG 1096   5.108   3.349   6.377
   74PHE    CD1 1097   5.147   3.222   6.338
   74PHE    HD1 1098   5.074   3.144   6.325
   74PHE    CE1 1099   5.284   3.204   6.299
   74PHE    HE1 1100   5.323   3.112   6.258
   74PHE     CZ 1101   5.379   3.306   6.314
   74PHE     HZ 1102   5.486   3.299   6.302
   74PHE    CD2 1103   5.204   3.451   6.397
   74PHE    HD2 1104   5.185   3.550   6.435
   74PHE    CE2 1105   5.335   3.431   6.360
   74PHE    HE2 1106   5.399   3.517   6.365
   74PHE      C 1107   4.876   3.421   6.180
   74PHE      O 1108   4.958   3.453   6.092
   75LEU      N 1109   4.765   3.350   6.149
   75LEU     HN 1110   4.699   3.342   6.224
   75LEU     CA 1111   4.719   3.292   6.024
   75LEU     HA 1112   4.788   3.224   5.976
   75LEU     CB 1113   4.585   3.211   6.038
   75LEU    HB1 1114   4.574   3.156   5.943
   75LEU    HB2 1115   4.506   3.287   6.057
   75LEU     CG 1116   4.580   3.105   6.159
   75LEU     HG 1117   4.601   3.159   6.253
   75LEU    CD1 1118   4.443   3.046   6.157
   75LEU   HD11 1119   4.439   2.960   6.227
   75LEU   HD12 1120   4.409   3.004   6.060
   75LEU   HD13 1121   4.368   3.116   6.198
   75LEU    CD2 1122   4.681   2.990   6.156
   75LEU   HD21 1123   4.779   3.039   6.140
   75LEU   HD22 1124   4.670   2.909   6.081
   75LEU   HD23 1125   4.684   2.940   6.255
   75LEU      C 1126   4.702   3.409   5.921
   75LEU      O 1127   4.748   3.395   5.802
   76LEU      N 1128   4.637   3.525   5.960
   76LEU     HN 1129   4.607   3.540   6.053
   76LEU     CA 1130   4.643   3.641   5.876
   76LEU     HA 1131   4.604   3.614   5.779
   76LEU     CB 1132   4.560   3.759   5.933
   76LEU    HB1 1133   4.611   3.796   6.025
   76LEU    HB2 1134   4.467   3.711   5.970
   76LEU     CG 1135   4.527   3.875   5.833
   76LEU     HG 1136   4.620   3.924   5.796
   76LEU    CD1 1137   4.449   3.820   5.714
   76LEU   HD11 1138   4.373   3.747   5.750
   76LEU   HD12 1139   4.519   3.770   5.643
   76LEU   HD13 1140   4.410   3.904   5.653
   76LEU    CD2 1141   4.450   3.981   5.913
   76LEU   HD21 1142   4.519   4.048   5.969
   76LEU   HD22 1143   4.365   3.945   5.976
   76LEU   HD23 1144   4.391   4.037   5.838
   76LEU      C 1145   4.787   3.694   5.844
   76LEU      O 1146   4.828   3.722   5.730
   77ILE      N 1147   4.875   3.708   5.948
   77ILE     HN 1148   4.846   3.677   6.038
   77ILE     CA 1149   5.006   3.771   5.942
   77ILE     HA 1150   4.993   3.876   5.920
   77ILE     CB 1151   5.078   3.769   6.074
   77ILE     HB 1152   5.085   3.665   6.114
   77ILE    CG2 1153   5.223   3.838   6.058
   77ILE   HG21 1154   5.257   3.861   6.162
   77ILE   HG22 1155   5.222   3.937   6.009
   77ILE   HG23 1156   5.299   3.766   6.023
   77ILE    CG1 1157   5.003   3.860   6.178
   77ILE   HG11 1158   4.892   3.852   6.172
   77ILE   HG12 1159   5.006   3.966   6.145
   77ILE     CD 1160   5.054   3.841   6.313
   77ILE    HD1 1161   5.163   3.863   6.320
   77ILE    HD2 1162   5.036   3.735   6.341
   77ILE    HD3 1163   5.004   3.914   6.380
   77ILE      C 1164   5.096   3.703   5.835
   77ILE      O 1165   5.162   3.770   5.756
   78ILE      N 1166   5.101   3.570   5.834
   78ILE     HN 1167   5.057   3.539   5.918
   78ILE     CA 1168   5.184   3.488   5.748
   78ILE     HA 1169   5.269   3.550   5.722
   78ILE     CB 1170   5.226   3.367   5.829
   78ILE     HB 1171   5.135   3.317   5.870
   78ILE    CG2 1172   5.310   3.265   5.745
   78ILE   HG21 1173   5.406   3.298   5.700
   78ILE   HG22 1174   5.252   3.228   5.657
   78ILE   HG23 1175   5.334   3.173   5.803
   78ILE    CG1 1176   5.303   3.414   5.962
   78ILE   HG11 1177   5.314   3.322   6.023
   78ILE   HG12 1178   5.246   3.489   6.021
   78ILE     CD 1179   5.445   3.477   5.943
   78ILE    HD1 1180   5.516   3.412   5.887
   78ILE    HD2 1181   5.494   3.483   6.042
   78ILE    HD3 1182   5.436   3.578   5.897
   78ILE      C 1183   5.118   3.465   5.610
   78ILE      O 1184   5.183   3.413   5.520
   79CYS      N 1185   4.994   3.515   5.597
   79CYS     HN 1186   4.949   3.544   5.681
   79CYS     CA 1187   4.920   3.519   5.476
   79CYS     HA 1188   4.970   3.449   5.410
   79CYS     CB 1189   4.767   3.504   5.483
   79CYS    HB1 1190   4.703   3.544   5.401
   79CYS    HB2 1191   4.723   3.537   5.580
   79CYS     SG 1192   4.720   3.334   5.481
   79CYS    HG1 1193   4.699   3.327   5.611
   79CYS      C 1194   4.952   3.647   5.393
   79CYS      O 1195   4.947   3.653   5.272
   80LEU      N 1196   4.994   3.754   5.465
   80LEU     HN 1197   4.999   3.744   5.564
   80LEU     CA 1198   5.027   3.885   5.411
   80LEU     HA 1199   4.946   3.917   5.346
   80LEU     CB 1200   5.046   4.011   5.514
   80LEU    HB1 1201   5.057   4.106   5.457
   80LEU    HB2 1202   5.138   3.993   5.573
   80LEU     CG 1203   4.930   4.042   5.610
   80LEU     HG 1204   4.927   3.967   5.692
   80LEU    CD1 1205   4.937   4.179   5.678
   80LEU   HD11 1206   4.865   4.187   5.762
   80LEU   HD12 1207   4.919   4.270   5.617
   80LEU   HD13 1208   5.034   4.189   5.731
   80LEU    CD2 1209   4.799   4.026   5.540
   80LEU   HD21 1210   4.781   4.083   5.446
   80LEU   HD22 1211   4.720   4.069   5.605
   80LEU   HD23 1212   4.775   3.917   5.538
   80LEU      C 1213   5.141   3.881   5.308
   80LEU      O 1214   5.120   3.944   5.202
   81PRO      N 1215   5.252   3.807   5.325
   81PRO     CD 1216   5.294   3.745   5.449
   81PRO    HD1 1217   5.239   3.649   5.463
   81PRO    HD2 1218   5.290   3.818   5.532
   81PRO     CA 1219   5.354   3.790   5.226
   81PRO     HA 1220   5.405   3.882   5.201
   81PRO     CB 1221   5.457   3.684   5.283
   81PRO    HB1 1222   5.558   3.709   5.245
   81PRO    HB2 1223   5.430   3.580   5.254
   81PRO     CG 1224   5.443   3.698   5.437
   81PRO    HG1 1225   5.465   3.603   5.491
   81PRO    HG2 1226   5.495   3.785   5.482
   81PRO      C 1227   5.303   3.745   5.093
   81PRO      O 1228   5.355   3.799   4.995
   82PHE      N 1229   5.214   3.644   5.079
   82PHE     HN 1230   5.182   3.582   5.151
   82PHE     CA 1231   5.142   3.592   4.963
   82PHE     HA 1232   5.216   3.563   4.890
   82PHE     CB 1233   5.059   3.468   4.996
   82PHE    HB1 1234   4.999   3.433   4.909
   82PHE    HB2 1235   4.992   3.488   5.082
   82PHE     CG 1236   5.165   3.363   5.035
   82PHE    CD1 1237   5.177   3.323   5.168
   82PHE    HD1 1238   5.122   3.361   5.253
   82PHE    CE1 1239   5.282   3.235   5.203
   82PHE    HE1 1240   5.291   3.201   5.305
   82PHE     CZ 1241   5.364   3.177   5.108
   82PHE     HZ 1242   5.441   3.113   5.147
   82PHE    CD2 1243   5.251   3.302   4.928
   82PHE    HD2 1244   5.249   3.340   4.827
   82PHE    CE2 1245   5.351   3.208   4.978
   82PHE    HE2 1246   5.433   3.174   4.916
   82PHE      C 1247   5.045   3.692   4.899
   82PHE      O 1248   5.040   3.716   4.774
   83LEU      N 1249   4.972   3.758   4.987
   83LEU     HN 1250   4.985   3.733   5.083
   83LEU     CA 1251   4.889   3.875   4.955
   83LEU     HA 1252   4.816   3.849   4.879
   83LEU     CB 1253   4.815   3.917   5.085
   83LEU    HB1 1254   4.879   3.977   5.153
   83LEU    HB2 1255   4.800   3.823   5.142
   83LEU     CG 1256   4.674   3.974   5.072
   83LEU     HG 1257   4.689   4.053   4.996
   83LEU    CD1 1258   4.575   3.873   5.006
   83LEU   HD11 1259   4.558   3.786   5.072
   83LEU   HD12 1260   4.597   3.850   4.899
   83LEU   HD13 1261   4.474   3.917   4.994
   83LEU    CD2 1262   4.633   4.033   5.210
   83LEU   HD21 1263   4.690   4.122   5.244
   83LEU   HD22 1264   4.656   3.954   5.285
   83LEU   HD23 1265   4.527   4.065   5.214
   83LEU      C 1266   4.971   3.988   4.894
   83LEU      O 1267   4.943   4.035   4.782
   84MET      N 1268   5.087   4.032   4.956
   84MET     HN 1269   5.122   3.990   5.040
   84MET     CA 1270   5.176   4.128   4.896
   84MET     HA 1271   5.128   4.220   4.866
   84MET     CB 1272   5.285   4.182   4.991
   84MET    HB1 1273   5.358   4.252   4.945
   84MET    HB2 1274   5.343   4.092   5.021
   84MET     CG 1275   5.226   4.245   5.119
   84MET    HG1 1276   5.155   4.180   5.174
   84MET    HG2 1277   5.159   4.327   5.084
   84MET     SD 1278   5.353   4.309   5.225
   84MET     CE 1279   5.383   4.180   5.351
   84MET    HE1 1280   5.393   4.079   5.305
   84MET    HE2 1281   5.299   4.182   5.424
   84MET    HE3 1282   5.467   4.206   5.418
   84MET      C 1283   5.235   4.080   4.764
   84MET      O 1284   5.235   4.152   4.661
   85ASP      N 1285   5.282   3.954   4.759
   85ASP     HN 1286   5.304   3.893   4.835
   85ASP     CA 1287   5.341   3.909   4.629
   85ASP     HA 1288   5.422   3.977   4.612
   85ASP     CB 1289   5.397   3.769   4.666
   85ASP    HB1 1290   5.310   3.702   4.682
   85ASP    HB2 1291   5.460   3.777   4.757
   85ASP     CG 1292   5.488   3.722   4.556
   85ASP    OD1 1293   5.568   3.808   4.512
   85ASP    OD2 1294   5.479   3.606   4.514
   85ASP      C 1295   5.243   3.911   4.514
   85ASP      O 1296   5.290   3.940   4.401
   86ASN      N 1297   5.115   3.867   4.532
   86ASN     HN 1298   5.073   3.842   4.618
   86ASN     CA 1299   5.022   3.848   4.428
   86ASN     HA 1300   5.070   3.792   4.350
   86ASN     CB 1301   4.896   3.768   4.473
   86ASN    HB1 1302   4.844   3.811   4.561
   86ASN    HB2 1303   4.943   3.671   4.500
   86ASN     CG 1304   4.801   3.743   4.357
   86ASN    OD1 1305   4.835   3.712   4.242
   86ASN    ND2 1306   4.671   3.761   4.389
   86ASN   HD21 1307   4.600   3.750   4.320
   86ASN   HD22 1308   4.643   3.752   4.485
   86ASN      C 1309   4.976   3.981   4.365
   86ASN      O 1310   4.960   3.996   4.244
   87TYR      N 1311   4.954   4.084   4.451
   87TYR     HN 1312   4.967   4.071   4.549
   87TYR     CA 1313   4.939   4.215   4.411
   87TYR     HA 1314   4.858   4.210   4.340
   87TYR     CB 1315   4.905   4.306   4.534
   87TYR    HB1 1316   4.897   4.406   4.486
   87TYR    HB2 1317   4.995   4.308   4.600
   87TYR     CG 1318   4.773   4.284   4.616
   87TYR    CD1 1319   4.694   4.170   4.613
   87TYR    HD1 1320   4.719   4.093   4.541
   87TYR    CE1 1321   4.583   4.153   4.698
   87TYR    HE1 1322   4.541   4.054   4.685
   87TYR     CZ 1323   4.551   4.252   4.790
   87TYR     OH 1324   4.439   4.233   4.871
   87TYR     HH 1325   4.405   4.150   4.836
   87TYR    CD2 1326   4.735   4.387   4.706
   87TYR    HD2 1327   4.790   4.480   4.704
   87TYR    CE2 1328   4.618   4.372   4.787
   87TYR    HE2 1329   4.578   4.447   4.854
   87TYR      C 1330   5.067   4.271   4.334
   87TYR      O 1331   5.053   4.341   4.229
   88VAL      N 1332   5.189   4.249   4.383
   88VAL     HN 1333   5.194   4.195   4.466
   88VAL     CA 1334   5.316   4.285   4.328
   88VAL     HA 1335   5.332   4.391   4.314
   88VAL     CB 1336   5.432   4.239   4.424
   88VAL     HB 1337   5.410   4.142   4.474
   88VAL    CG1 1338   5.567   4.218   4.351
   88VAL   HG11 1339   5.638   4.206   4.435
   88VAL   HG12 1340   5.589   4.310   4.292
   88VAL   HG13 1341   5.553   4.134   4.280
   88VAL    CG2 1342   5.442   4.347   4.534
   88VAL   HG21 1343   5.339   4.357   4.574
   88VAL   HG22 1344   5.479   4.436   4.477
   88VAL   HG23 1345   5.512   4.328   4.617
   88VAL      C 1346   5.333   4.231   4.186
   88VAL      O 1347   5.376   4.304   4.102
   89ARG      N 1348   5.302   4.098   4.156
   89ARG     HN 1349   5.258   4.037   4.221
   89ARG     CA 1350   5.305   4.051   4.020
   89ARG     HA 1351   5.391   4.092   3.970
   89ARG     CB 1352   5.311   3.893   4.021
   89ARG    HB1 1353   5.397   3.875   4.087
   89ARG    HB2 1354   5.344   3.854   3.922
   89ARG     CG 1355   5.185   3.820   4.075
   89ARG    HG1 1356   5.095   3.842   4.014
   89ARG    HG2 1357   5.165   3.877   4.168
   89ARG     CD 1358   5.190   3.669   4.103
   89ARG    HD1 1359   5.198   3.617   4.006
   89ARG    HD2 1360   5.100   3.635   4.159
   89ARG     NE 1361   5.309   3.646   4.196
   89ARG     HE 1362   5.281   3.631   4.291
   89ARG     CZ 1363   5.425   3.607   4.161
   89ARG    NH1 1364   5.469   3.602   4.031
   89ARG   HH11 1365   5.405   3.640   3.964
   89ARG   HH12 1366   5.569   3.605   4.024
   89ARG    NH2 1367   5.514   3.566   4.249
   89ARG   HH21 1368   5.608   3.539   4.226
   89ARG   HH22 1369   5.499   3.590   4.345
   89ARG      C 1370   5.176   4.090   3.933
   89ARG      O 1371   5.146   4.043   3.825
   90ARG      N 1372   5.106   4.185   3.989
   90ARG     HN 1373   5.119   4.216   4.083
   90ARG     CA 1374   5.000   4.255   3.921
   90ARG     HA 1375   4.981   4.346   3.975
   90ARG     CB 1376   5.033   4.322   3.785
   90ARG    HB1 1377   4.942   4.375   3.749
   90ARG    HB2 1378   5.071   4.237   3.723
   90ARG     CG 1379   5.141   4.431   3.796
   90ARG    HG1 1380   5.169   4.451   3.902
   90ARG    HG2 1381   5.105   4.520   3.740
   90ARG     CD 1382   5.279   4.393   3.737
   90ARG    HD1 1383   5.268   4.328   3.648
   90ARG    HD2 1384   5.342   4.347   3.817
   90ARG     NE 1385   5.357   4.521   3.697
   90ARG     HE 1386   5.309   4.602   3.663
   90ARG     CZ 1387   5.484   4.544   3.687
   90ARG    NH1 1388   5.577   4.457   3.719
   90ARG   HH11 1389   5.568   4.368   3.763
   90ARG   HH12 1390   5.674   4.468   3.694
   90ARG    NH2 1391   5.521   4.661   3.639
   90ARG   HH21 1392   5.442   4.721   3.626
   90ARG   HH22 1393   5.614   4.668   3.604
   90ARG      C 1394   4.872   4.181   3.922
   90ARG      O 1395   4.796   4.190   3.828
   91TRP      N 1396   4.839   4.114   4.034
   91TRP     HN 1397   4.900   4.078   4.105
   91TRP     CA 1398   4.707   4.058   4.064
   91TRP     HA 1399   4.703   4.041   4.171
   91TRP     CB 1400   4.593   4.161   4.044
   91TRP    HB1 1401   4.579   4.175   3.934
   91TRP    HB2 1402   4.622   4.255   4.096
   91TRP     CG 1403   4.448   4.125   4.085
   91TRP    CD1 1404   4.342   4.160   4.009
   91TRP    HD1 1405   4.359   4.215   3.918
   91TRP    NE1 1406   4.225   4.103   4.060
   91TRP    HE1 1407   4.138   4.145   4.042
   91TRP    CE2 1408   4.254   4.047   4.183
   91TRP    CD2 1409   4.395   4.066   4.199
   91TRP    CE3 1410   4.457   4.013   4.309
   91TRP    HE3 1411   4.565   4.010   4.314
   91TRP    CZ3 1412   4.382   3.925   4.395
   91TRP    HZ3 1413   4.440   3.873   4.470
   91TRP    CZ2 1414   4.174   3.973   4.277
   91TRP    HZ2 1415   4.069   3.960   4.256
   91TRP    CH2 1416   4.246   3.908   4.375
   91TRP    HH2 1417   4.185   3.849   4.441
   91TRP      C 1418   4.681   3.928   3.995
   91TRP      O 1419   4.576   3.867   4.007
   92ASP      N 1420   4.788   3.879   3.920
   92ASP     HN 1421   4.878   3.918   3.938
   92ASP     CA 1422   4.777   3.764   3.837
   92ASP     HA 1423   4.677   3.729   3.818
   92ASP     CB 1424   4.848   3.803   3.704
   92ASP    HB1 1425   4.947   3.844   3.733
   92ASP    HB2 1426   4.791   3.884   3.654
   92ASP     CG 1427   4.862   3.690   3.604
   92ASP    OD1 1428   4.774   3.602   3.585
   92ASP    OD2 1429   4.966   3.689   3.527
   92ASP      C 1430   4.845   3.645   3.905
   92ASP      O 1431   4.968   3.626   3.916
   93TRP      N 1432   4.760   3.550   3.955
   93TRP     HN 1433   4.662   3.570   3.960
   93TRP     CA 1434   4.804   3.427   4.026
   93TRP     HA 1435   4.852   3.464   4.115
   93TRP     CB 1436   4.673   3.343   4.074
   93TRP    HB1 1437   4.623   3.302   3.984
   93TRP    HB2 1438   4.601   3.408   4.128
   93TRP     CG 1439   4.708   3.231   4.166
   93TRP    CD1 1440   4.705   3.096   4.151
   93TRP    HD1 1441   4.704   3.045   4.056
   93TRP    NE1 1442   4.760   3.037   4.262
   93TRP    HE1 1443   4.751   2.941   4.272
   93TRP    CE2 1444   4.778   3.131   4.364
   93TRP    CD2 1445   4.746   3.256   4.303
   93TRP    CE3 1446   4.756   3.367   4.383
   93TRP    HE3 1447   4.727   3.463   4.343
   93TRP    CZ3 1448   4.778   3.357   4.516
   93TRP    HZ3 1449   4.772   3.444   4.579
   93TRP    CZ2 1450   4.832   3.120   4.497
   93TRP    HZ2 1451   4.847   3.025   4.545
   93TRP    CH2 1452   4.823   3.232   4.572
   93TRP    HH2 1453   4.865   3.228   4.672
   93TRP      C 1454   4.901   3.338   3.948
   93TRP      O 1455   4.872   3.290   3.838
   94LYS      N 1456   5.028   3.323   4.001
   94LYS     HN 1457   5.047   3.365   4.089
   94LYS     CA 1458   5.137   3.249   3.933
   94LYS     HA 1459   5.123   3.263   3.827
   94LYS     CB 1460   5.275   3.315   3.961
   94LYS    HB1 1461   5.284   3.315   4.071
   94LYS    HB2 1462   5.275   3.424   3.936
   94LYS     CG 1463   5.399   3.245   3.896
   94LYS    HG1 1464   5.414   3.143   3.938
   94LYS    HG2 1465   5.493   3.301   3.913
   94LYS     CD 1466   5.377   3.243   3.745
   94LYS    HD1 1467   5.353   3.346   3.712
   94LYS    HD2 1468   5.290   3.178   3.723
   94LYS     CE 1469   5.495   3.194   3.659
   94LYS    HE1 1470   5.518   3.086   3.671
   94LYS    HE2 1471   5.582   3.255   3.690
   94LYS     NZ 1472   5.460   3.224   3.513
   94LYS    HZ1 1473   5.530   3.197   3.442
   94LYS    HZ2 1474   5.436   3.324   3.497
   94LYS    HZ3 1475   5.374   3.169   3.495
   94LYS      C 1476   5.154   3.105   3.975
   94LYS      O 1477   5.202   3.016   3.905
   95PHE      N 1478   5.109   3.076   4.098
   95PHE     HN 1479   5.060   3.149   4.144
   95PHE     CA 1480   5.108   2.944   4.148
   95PHE     HA 1481   5.205   2.899   4.135
   95PHE     CB 1482   5.099   2.945   4.297
   95PHE    HB1 1483   5.113   2.841   4.335
   95PHE    HB2 1484   5.010   2.995   4.340
   95PHE     CG 1485   5.218   3.012   4.362
   95PHE    CD1 1486   5.198   3.090   4.472
   95PHE    HD1 1487   5.098   3.080   4.510
   95PHE    CE1 1488   5.290   3.183   4.522
   95PHE    HE1 1489   5.296   3.222   4.623
   95PHE     CZ 1490   5.412   3.195   4.449
   95PHE     HZ 1491   5.482   3.273   4.476
   95PHE    CD2 1492   5.347   3.019   4.297
   95PHE    HD2 1493   5.364   2.961   4.207
   95PHE    CE2 1494   5.435   3.112   4.340
   95PHE    HE2 1495   5.528   3.115   4.286
   95PHE      C 1496   4.999   2.845   4.092
   95PHE      O 1497   4.903   2.890   4.035
   96GLY      N 1498   5.014   2.714   4.115
   96GLY     HN 1499   5.103   2.680   4.143
   96GLY     CA 1500   4.917   2.601   4.106
   96GLY    HA1 1501   4.950   2.523   4.173
   96GLY    HA2 1502   4.900   2.575   4.003
   96GLY      C 1503   4.783   2.636   4.165
   96GLY      O 1504   4.762   2.733   4.238
   97ASP      N 1505   4.692   2.537   4.144
   97ASP     HN 1506   4.716   2.472   4.072
   97ASP     CA 1507   4.562   2.523   4.197
   97ASP     HA 1508   4.507   2.614   4.174
   97ASP     CB 1509   4.503   2.404   4.116
   97ASP    HB1 1510   4.566   2.315   4.135
   97ASP    HB2 1511   4.518   2.418   4.007
   97ASP     CG 1512   4.365   2.359   4.154
   97ASP    OD1 1513   4.288   2.415   4.234
   97ASP    OD2 1514   4.327   2.249   4.101
   97ASP      C 1515   4.570   2.515   4.346
   97ASP      O 1516   4.504   2.590   4.418
   98ILE      N 1517   4.653   2.416   4.410
   98ILE     HN 1518   4.699   2.348   4.353
   98ILE     CA 1519   4.671   2.383   4.549
   98ILE     HA 1520   4.569   2.368   4.582
   98ILE     CB 1521   4.742   2.251   4.582
   98ILE     HB 1522   4.843   2.256   4.534
   98ILE    CG2 1523   4.745   2.230   4.732
   98ILE   HG21 1524   4.639   2.226   4.767
   98ILE   HG22 1525   4.799   2.310   4.786
   98ILE   HG23 1526   4.786   2.129   4.754
   98ILE    CG1 1527   4.680   2.131   4.509
   98ILE   HG11 1528   4.761   2.056   4.517
   98ILE   HG12 1529   4.667   2.152   4.400
   98ILE     CD 1530   4.541   2.089   4.541
   98ILE    HD1 1531   4.542   2.072   4.651
   98ILE    HD2 1532   4.508   1.992   4.498
   98ILE    HD3 1533   4.463   2.167   4.529
   98ILE      C 1534   4.715   2.502   4.635
   98ILE      O 1535   4.641   2.529   4.733
   99PRO      N 1536   4.815   2.579   4.606
   99PRO     CD 1537   4.923   2.544   4.504
   99PRO    HD1 1538   4.876   2.574   4.407
   99PRO    HD2 1539   4.941   2.434   4.505
   99PRO     CA 1540   4.847   2.695   4.680
   99PRO     HA 1541   4.872   2.657   4.778
   99PRO     CB 1542   4.970   2.753   4.604
   99PRO    HB1 1543   5.042   2.798   4.676
   99PRO    HB2 1544   4.947   2.828   4.525
   99PRO     CG 1545   5.040   2.632   4.531
   99PRO    HG1 1546   5.078   2.644   4.428
   99PRO    HG2 1547   5.116   2.593   4.603
   99PRO      C 1548   4.728   2.789   4.696
   99PRO      O 1549   4.718   2.845   4.809
  100CYS      N 1550   4.653   2.824   4.593
  100CYS     HN 1551   4.671   2.794   4.500
  100CYS     CA 1552   4.530   2.906   4.602
  100CYS     HA 1553   4.559   2.998   4.649
  100CYS     CB 1554   4.478   2.951   4.465
  100CYS    HB1 1555   4.440   2.862   4.411
  100CYS    HB2 1556   4.565   2.973   4.399
  100CYS     SG 1557   4.346   3.076   4.478
  100CYS      C 1558   4.429   2.847   4.693
  100CYS      O 1559   4.371   2.924   4.767
  101ARG      N 1560   4.412   2.715   4.689
  101ARG     HN 1561   4.466   2.656   4.629
  101ARG     CA 1562   4.323   2.645   4.785
  101ARG     HA 1563   4.227   2.693   4.784
  101ARG     CB 1564   4.296   2.500   4.746
  101ARG    HB1 1565   4.234   2.458   4.827
  101ARG    HB2 1566   4.389   2.439   4.749
  101ARG     CG 1567   4.211   2.468   4.620
  101ARG    HG1 1568   4.287   2.494   4.543
  101ARG    HG2 1569   4.121   2.533   4.612
  101ARG     CD 1570   4.172   2.324   4.609
  101ARG    HD1 1571   4.075   2.304   4.660
  101ARG    HD2 1572   4.252   2.265   4.659
  101ARG     NE 1573   4.161   2.289   4.458
  101ARG     HE 1574   4.217   2.341   4.394
  101ARG     CZ 1575   4.099   2.183   4.412
  101ARG    NH1 1576   4.034   2.097   4.489
  101ARG   HH11 1577   3.972   2.032   4.445
  101ARG   HH12 1578   4.006   2.113   4.584
  101ARG    NH2 1579   4.130   2.149   4.289
  101ARG   HH21 1580   4.090   2.065   4.250
  101ARG   HH22 1581   4.203   2.193   4.237
  101ARG      C 1582   4.365   2.654   4.933
  101ARG      O 1583   4.285   2.697   5.017
  102LEU      N 1584   4.494   2.629   4.958
  102LEU     HN 1585   4.560   2.607   4.886
  102LEU     CA 1586   4.548   2.637   5.090
  102LEU     HA 1587   4.488   2.572   5.152
  102LEU     CB 1588   4.693   2.585   5.108
  102LEU    HB1 1589   4.757   2.654   5.167
  102LEU    HB2 1590   4.733   2.578   5.005
  102LEU     CG 1591   4.711   2.442   5.171
  102LEU     HG 1592   4.821   2.425   5.171
  102LEU    CD1 1593   4.658   2.431   5.311
  102LEU   HD11 1594   4.697   2.340   5.363
  102LEU   HD12 1595   4.548   2.424   5.319
  102LEU   HD13 1596   4.679   2.526   5.364
  102LEU    CD2 1597   4.658   2.326   5.082
  102LEU   HD21 1598   4.551   2.309   5.102
  102LEU   HD22 1599   4.716   2.242   5.124
  102LEU   HD23 1600   4.669   2.336   4.972
  102LEU      C 1601   4.533   2.778   5.148
  102LEU      O 1602   4.482   2.797   5.259
  103MET      N 1603   4.566   2.882   5.068
  103MET     HN 1604   4.600   2.859   4.977
  103MET     CA 1605   4.560   3.027   5.095
  103MET     HA 1606   4.611   3.029   5.190
  103MET     CB 1607   4.623   3.127   4.992
  103MET    HB1 1608   4.559   3.124   4.901
  103MET    HB2 1609   4.719   3.097   4.945
  103MET     CG 1610   4.627   3.279   5.043
  103MET    HG1 1611   4.692   3.279   5.133
  103MET    HG2 1612   4.527   3.321   5.065
  103MET     SD 1613   4.691   3.380   4.909
  103MET     CE 1614   4.692   3.530   5.014
  103MET    HE1 1615   4.597   3.546   5.070
  103MET    HE2 1616   4.704   3.626   4.959
  103MET    HE3 1617   4.773   3.510   5.087
  103MET      C 1618   4.425   3.078   5.131
  103MET      O 1619   4.417   3.146   5.234
  104LEU      N 1620   4.315   3.039   5.054
  104LEU     HN 1621   4.320   2.979   4.975
  104LEU     CA 1622   4.179   3.074   5.089
  104LEU     HA 1623   4.183   3.180   5.107
  104LEU     CB 1624   4.095   3.057   4.956
  104LEU    HB1 1625   3.993   3.087   4.987
  104LEU    HB2 1626   4.088   2.949   4.932
  104LEU     CG 1627   4.139   3.151   4.839
  104LEU     HG 1628   4.247   3.134   4.817
  104LEU    CD1 1629   4.067   3.107   4.710
  104LEU   HD11 1630   4.106   3.166   4.624
  104LEU   HD12 1631   3.957   3.118   4.710
  104LEU   HD13 1632   4.096   3.002   4.689
  104LEU    CD2 1633   4.103   3.292   4.867
  104LEU   HD21 1634   4.156   3.348   4.947
  104LEU   HD22 1635   3.999   3.291   4.906
  104LEU   HD23 1636   4.100   3.354   4.775
  104LEU      C 1637   4.117   2.986   5.193
  104LEU      O 1638   4.029   3.035   5.268
  105PHE      N 1639   4.160   2.864   5.218
  105PHE     HN 1640   4.224   2.821   5.154
  105PHE     CA 1641   4.133   2.787   5.343
  105PHE     HA 1642   4.026   2.775   5.354
  105PHE     CB 1643   4.166   2.635   5.327
  105PHE    HB1 1644   4.265   2.637   5.276
  105PHE    HB2 1645   4.098   2.582   5.257
  105PHE     CG 1646   4.192   2.550   5.455
  105PHE    CD1 1647   4.324   2.504   5.479
  105PHE    HD1 1648   4.402   2.544   5.417
  105PHE    CE1 1649   4.352   2.423   5.586
  105PHE    HE1 1650   4.451   2.386   5.609
  105PHE     CZ 1651   4.246   2.371   5.663
  105PHE     HZ 1652   4.284   2.319   5.750
  105PHE    CD2 1653   4.083   2.494   5.530
  105PHE    HD2 1654   3.984   2.533   5.516
  105PHE    CE2 1655   4.112   2.405   5.639
  105PHE    HE2 1656   4.033   2.387   5.710
  105PHE      C 1657   4.184   2.853   5.466
  105PHE      O 1658   4.122   2.861   5.568
  106MET      N 1659   4.310   2.905   5.460
  106MET     HN 1660   4.373   2.891   5.385
  106MET     CA 1661   4.369   2.986   5.571
  106MET     HA 1662   4.354   2.924   5.658
  106MET     CB 1663   4.518   2.995   5.539
  106MET    HB1 1664   4.570   3.078   5.592
  106MET    HB2 1665   4.526   3.026   5.432
  106MET     CG 1666   4.585   2.868   5.564
  106MET    HG1 1667   4.679   2.850   5.506
  106MET    HG2 1668   4.523   2.780   5.538
  106MET     SD 1669   4.627   2.856   5.744
  106MET     CE 1670   4.643   2.681   5.721
  106MET    HE1 1671   4.719   2.656   5.644
  106MET    HE2 1672   4.550   2.640   5.677
  106MET    HE3 1673   4.667   2.636   5.820
  106MET      C 1674   4.308   3.115   5.615
  106MET      O 1675   4.294   3.140   5.734
  107LEU      N 1676   4.261   3.194   5.516
  107LEU     HN 1677   4.291   3.179   5.423
  107LEU     CA 1678   4.171   3.308   5.540
  107LEU     HA 1679   4.215   3.359   5.625
  107LEU     CB 1680   4.165   3.399   5.414
  107LEU    HB1 1681   4.103   3.488   5.437
  107LEU    HB2 1682   4.118   3.356   5.323
  107LEU     CG 1683   4.299   3.470   5.371
  107LEU     HG 1684   4.374   3.390   5.353
  107LEU    CD1 1685   4.280   3.542   5.235
  107LEU   HD11 1686   4.199   3.617   5.243
  107LEU   HD12 1687   4.242   3.462   5.169
  107LEU   HD13 1688   4.375   3.587   5.199
  107LEU    CD2 1689   4.348   3.570   5.480
  107LEU   HD21 1690   4.397   3.666   5.451
  107LEU   HD22 1691   4.402   3.521   5.563
  107LEU   HD23 1692   4.259   3.605   5.537
  107LEU      C 1693   4.034   3.265   5.589
  107LEU      O 1694   3.967   3.326   5.675
  108ALA      N 1695   3.975   3.154   5.537
  108ALA     HN 1696   4.013   3.108   5.457
  108ALA     CA 1697   3.856   3.096   5.600
  108ALA     HA 1698   3.780   3.172   5.595
  108ALA     CB 1699   3.826   2.976   5.511
  108ALA    HB1 1700   3.899   2.893   5.507
  108ALA    HB2 1701   3.814   3.010   5.406
  108ALA    HB3 1702   3.719   2.952   5.533
  108ALA      C 1703   3.878   3.051   5.745
  108ALA      O 1704   3.798   3.088   5.831
  109MET      N 1705   3.981   2.977   5.760
  109MET     HN 1706   4.037   2.956   5.680
  109MET     CA 1707   4.014   2.922   5.894
  109MET     HA 1708   3.927   2.870   5.932
  109MET     CB 1709   4.144   2.823   5.883
  109MET    HB1 1710   4.213   2.881   5.819
  109MET    HB2 1711   4.110   2.729   5.835
  109MET     CG 1712   4.205   2.777   6.018
  109MET    HG1 1713   4.138   2.711   6.077
  109MET    HG2 1714   4.228   2.867   6.078
  109MET     SD 1715   4.366   2.688   6.000
  109MET     CE 1716   4.398   2.655   6.185
  109MET    HE1 1717   4.430   2.747   6.237
  109MET    HE2 1718   4.451   2.565   6.221
  109MET    HE3 1719   4.298   2.631   6.227
  109MET      C 1720   4.043   3.033   6.001
  109MET      O 1721   3.999   3.028   6.115
  110ASN      N 1722   4.121   3.136   5.960
  110ASN     HN 1723   4.148   3.138   5.864
  110ASN     CA 1724   4.144   3.258   6.041
  110ASN     HA 1725   4.197   3.232   6.132
  110ASN     CB 1726   4.232   3.356   5.951
  110ASN    HB1 1727   4.186   3.364   5.850
  110ASN    HB2 1728   4.337   3.323   5.940
  110ASN     CG 1729   4.249   3.504   5.980
  110ASN    OD1 1730   4.262   3.581   5.887
  110ASN    ND2 1731   4.239   3.533   6.110
  110ASN   HD21 1732   4.235   3.626   6.146
  110ASN   HD22 1733   4.218   3.465   6.180
  110ASN      C 1734   4.017   3.333   6.096
  110ASN      O 1735   4.012   3.362   6.217
  111ARG      N 1736   3.928   3.367   6.007
  111ARG     HN 1737   3.943   3.358   5.909
  111ARG     CA 1738   3.806   3.444   6.047
  111ARG     HA 1739   3.840   3.516   6.120
  111ARG     CB 1740   3.740   3.498   5.919
  111ARG    HB1 1741   3.821   3.535   5.852
  111ARG    HB2 1742   3.677   3.583   5.953
  111ARG     CG 1743   3.658   3.397   5.840
  111ARG    HG1 1744   3.572   3.353   5.894
  111ARG    HG2 1745   3.722   3.313   5.805
  111ARG     CD 1746   3.605   3.464   5.717
  111ARG    HD1 1747   3.546   3.382   5.671
  111ARG    HD2 1748   3.682   3.498   5.645
  111ARG     NE 1749   3.508   3.572   5.751
  111ARG     HE 1750   3.425   3.537   5.796
  111ARG     CZ 1751   3.484   3.683   5.685
  111ARG    NH1 1752   3.567   3.726   5.591
  111ARG   HH11 1753   3.618   3.653   5.545
  111ARG   HH12 1754   3.536   3.808   5.543
  111ARG    NH2 1755   3.381   3.759   5.724
  111ARG   HH21 1756   3.309   3.719   5.781
  111ARG   HH22 1757   3.353   3.838   5.669
  111ARG      C 1758   3.710   3.359   6.134
  111ARG      O 1759   3.653   3.406   6.232
  112GLN      N 1760   3.681   3.232   6.099
  112GLN     HN 1761   3.717   3.196   6.014
  112GLN     CA 1762   3.589   3.144   6.173
  112GLN     HA 1763   3.492   3.191   6.175
  112GLN     CB 1764   3.576   3.017   6.088
  112GLN    HB1 1765   3.674   2.978   6.053
  112GLN    HB2 1766   3.508   3.025   6.001
  112GLN     CG 1767   3.498   2.897   6.157
  112GLN    HG1 1768   3.544   2.860   6.251
  112GLN    HG2 1769   3.504   2.800   6.103
  112GLN     CD 1770   3.352   2.931   6.178
  112GLN    OE1 1771   3.258   2.887   6.110
  112GLN    NE2 1772   3.320   3.018   6.277
  112GLN   HE21 1773   3.223   3.040   6.279
  112GLN   HE22 1774   3.398   3.050   6.331
  112GLN      C 1775   3.640   3.115   6.313
  112GLN      O 1776   3.557   3.111   6.404
  113GLY      N 1777   3.772   3.090   6.330
  113GLY     HN 1778   3.822   3.071   6.246
  113GLY     CA 1779   3.834   3.067   6.471
  113GLY    HA1 1780   3.929   3.020   6.454
  113GLY    HA2 1781   3.764   3.008   6.529
  113GLY      C 1782   3.831   3.199   6.552
  113GLY      O 1783   3.780   3.207   6.669
  114SER      N 1784   3.875   3.308   6.493
  114SER     HN 1785   3.912   3.293   6.402
  114SER     CA 1786   3.872   3.445   6.555
  114SER     HA 1787   3.943   3.445   6.635
  114SER     CB 1788   3.920   3.554   6.455
  114SER    HB1 1789   3.836   3.577   6.386
  114SER    HB2 1790   4.005   3.522   6.391
  114SER     OG 1791   3.952   3.676   6.518
  114SER    HG1 1792   4.044   3.673   6.545
  114SER      C 1793   3.740   3.496   6.611
  114SER      O 1794   3.720   3.522   6.728
  115ILE      N 1795   3.631   3.490   6.530
  115ILE     HN 1796   3.631   3.455   6.436
  115ILE     CA 1797   3.493   3.517   6.570
  115ILE     HA 1798   3.495   3.621   6.601
  115ILE     CB 1799   3.400   3.518   6.441
  115ILE     HB 1800   3.419   3.419   6.395
  115ILE    CG2 1801   3.248   3.519   6.466
  115ILE   HG21 1802   3.232   3.608   6.532
  115ILE   HG22 1803   3.223   3.425   6.519
  115ILE   HG23 1804   3.183   3.512   6.377
  115ILE    CG1 1805   3.439   3.642   6.350
  115ILE   HG11 1806   3.543   3.620   6.319
  115ILE   HG12 1807   3.440   3.738   6.406
  115ILE     CD 1808   3.355   3.667   6.221
  115ILE    HD1 1809   3.318   3.573   6.174
  115ILE    HD2 1810   3.396   3.722   6.134
  115ILE    HD3 1811   3.265   3.723   6.254
  115ILE      C 1812   3.435   3.418   6.674
  115ILE      O 1813   3.362   3.448   6.770
  116ILE      N 1814   3.469   3.285   6.651
  116ILE     HN 1815   3.530   3.260   6.577
  116ILE     CA 1816   3.433   3.180   6.757
  116ILE     HA 1817   3.326   3.189   6.772
  116ILE     CB 1818   3.457   3.036   6.718
  116ILE     HB 1819   3.548   3.024   6.654
  116ILE    CG2 1820   3.471   2.938   6.843
  116ILE   HG21 1821   3.557   2.975   6.903
  116ILE   HG22 1822   3.502   2.836   6.814
  116ILE   HG23 1823   3.384   2.938   6.912
  116ILE    CG1 1824   3.338   2.985   6.631
  116ILE   HG11 1825   3.331   3.048   6.540
  116ILE   HG12 1826   3.248   2.985   6.697
  116ILE     CD 1827   3.364   2.845   6.578
  116ILE    HD1 1828   3.352   2.766   6.654
  116ILE    HD2 1829   3.462   2.845   6.526
  116ILE    HD3 1830   3.301   2.815   6.491
  116ILE      C 1831   3.499   3.217   6.893
  116ILE      O 1832   3.429   3.222   6.995
  117PHE      N 1833   3.629   3.235   6.903
  117PHE     HN 1834   3.691   3.235   6.826
  117PHE     CA 1835   3.694   3.256   7.037
  117PHE     HA 1836   3.637   3.197   7.107
  117PHE     CB 1837   3.835   3.215   7.047
  117PHE    HB1 1838   3.863   3.233   7.153
  117PHE    HB2 1839   3.905   3.266   6.977
  117PHE     CG 1840   3.846   3.066   7.023
  117PHE    CD1 1841   3.833   2.984   7.136
  117PHE    HD1 1842   3.793   3.016   7.231
  117PHE    CE1 1843   3.862   2.846   7.126
  117PHE    HE1 1844   3.849   2.780   7.211
  117PHE     CZ 1845   3.896   2.791   7.001
  117PHE     HZ 1846   3.926   2.688   7.009
  117PHE    CD2 1847   3.886   3.010   6.896
  117PHE    HD2 1848   3.921   3.078   6.820
  117PHE    CE2 1849   3.904   2.870   6.886
  117PHE    HE2 1850   3.937   2.814   6.799
  117PHE      C 1851   3.668   3.399   7.085
  117PHE      O 1852   3.666   3.432   7.203
  118LEU      N 1853   3.630   3.494   6.992
  118LEU     HN 1854   3.639   3.476   6.894
  118LEU     CA 1855   3.572   3.620   7.032
  118LEU     HA 1856   3.641   3.656   7.107
  118LEU     CB 1857   3.571   3.724   6.913
  118LEU    HB1 1858   3.540   3.660   6.828
  118LEU    HB2 1859   3.671   3.766   6.891
  118LEU     CG 1860   3.480   3.850   6.925
  118LEU     HG 1861   3.379   3.834   6.969
  118LEU    CD1 1862   3.555   3.968   7.003
  118LEU   HD11 1863   3.494   4.059   7.021
  118LEU   HD12 1864   3.653   3.991   6.958
  118LEU   HD13 1865   3.573   3.941   7.109
  118LEU    CD2 1866   3.448   3.896   6.783
  118LEU   HD21 1867   3.396   3.995   6.784
  118LEU   HD22 1868   3.380   3.829   6.726
  118LEU   HD23 1869   3.538   3.908   6.719
  118LEU      C 1870   3.436   3.608   7.095
  118LEU      O 1871   3.407   3.673   7.199
  119THR      N 1872   3.343   3.524   7.041
  119THR     HN 1873   3.374   3.465   6.966
  119THR     CA 1874   3.207   3.507   7.088
  119THR     HA 1875   3.155   3.602   7.084
  119THR     CB 1876   3.119   3.416   6.998
  119THR     HB 1877   3.163   3.314   6.995
  119THR    OG1 1878   3.121   3.461   6.863
  119THR    HG1 1879   3.205   3.431   6.826
  119THR    CG2 1880   2.972   3.430   7.037
  119THR   HG21 1881   2.905   3.399   6.953
  119THR   HG22 1882   2.939   3.534   7.058
  119THR   HG23 1883   2.951   3.369   7.128
  119THR      C 1884   3.212   3.433   7.222
  119THR      O 1885   3.141   3.458   7.316
  120VAL      N 1886   3.303   3.329   7.238
  120VAL     HN 1887   3.362   3.309   7.160
  120VAL     CA 1888   3.338   3.254   7.364
  120VAL     HA 1889   3.251   3.204   7.403
  120VAL     CB 1890   3.430   3.138   7.339
  120VAL     HB 1891   3.519   3.180   7.287
  120VAL    CG1 1892   3.482   3.060   7.473
  120VAL   HG11 1893   3.550   2.977   7.443
  120VAL   HG12 1894   3.399   3.011   7.529
  120VAL   HG13 1895   3.541   3.123   7.543
  120VAL    CG2 1896   3.340   3.046   7.261
  120VAL   HG21 1897   3.303   3.085   7.164
  120VAL   HG22 1898   3.258   3.007   7.326
  120VAL   HG23 1899   3.395   2.952   7.238
  120VAL      C 1900   3.390   3.340   7.477
  120VAL      O 1901   3.339   3.332   7.587
  121VAL      N 1902   3.487   3.430   7.443
  121VAL     HN 1903   3.529   3.430   7.353
  121VAL     CA 1904   3.539   3.539   7.536
  121VAL     HA 1905   3.574   3.493   7.628
  121VAL     CB 1906   3.654   3.610   7.462
  121VAL     HB 1907   3.621   3.630   7.358
  121VAL    CG1 1908   3.679   3.749   7.524
  121VAL   HG11 1909   3.767   3.798   7.477
  121VAL   HG12 1910   3.717   3.726   7.625
  121VAL   HG13 1911   3.588   3.811   7.537
  121VAL    CG2 1912   3.775   3.510   7.488
  121VAL   HG21 1913   3.860   3.554   7.432
  121VAL   HG22 1914   3.749   3.414   7.437
  121VAL   HG23 1915   3.793   3.507   7.598
  121VAL      C 1916   3.419   3.632   7.577
  121VAL      O 1917   3.406   3.664   7.697
  122ALA      N 1918   3.346   3.682   7.479
  122ALA     HN 1919   3.362   3.659   7.383
  122ALA     CA 1920   3.239   3.774   7.503
  122ALA     HA 1921   3.279   3.864   7.547
  122ALA     CB 1922   3.183   3.817   7.367
  122ALA    HB1 1923   3.257   3.872   7.305
  122ALA    HB2 1924   3.104   3.893   7.386
  122ALA    HB3 1925   3.141   3.731   7.309
  122ALA      C 1926   3.126   3.720   7.590
  122ALA      O 1927   3.073   3.783   7.685
  123VAL      N 1928   3.093   3.589   7.567
  123VAL     HN 1929   3.125   3.544   7.484
  123VAL     CA 1930   3.000   3.509   7.653
  123VAL     HA 1931   2.916   3.575   7.672
  123VAL     CB 1932   2.948   3.378   7.584
  123VAL     HB 1933   3.037   3.323   7.546
  123VAL    CG1 1934   2.866   3.293   7.676
  123VAL   HG11 1935   2.793   3.362   7.724
  123VAL   HG12 1936   2.931   3.242   7.750
  123VAL   HG13 1937   2.818   3.217   7.610
  123VAL    CG2 1938   2.852   3.415   7.468
  123VAL   HG21 1939   2.909   3.477   7.396
  123VAL   HG22 1940   2.761   3.472   7.494
  123VAL   HG23 1941   2.838   3.321   7.409
  123VAL      C 1942   3.063   3.477   7.792
  123VAL      O 1943   2.994   3.477   7.895
  124ASP      N 1944   3.193   3.444   7.803
  124ASP     HN 1945   3.247   3.423   7.722
  124ASP     CA 1946   3.260   3.432   7.932
  124ASP     HA 1947   3.202   3.361   7.989
  124ASP     CB 1948   3.407   3.387   7.913
  124ASP    HB1 1949   3.440   3.453   7.830
  124ASP    HB2 1950   3.410   3.282   7.877
  124ASP     CG 1951   3.502   3.395   8.029
  124ASP    OD1 1952   3.466   3.364   8.146
  124ASP    OD2 1953   3.619   3.424   8.000
  124ASP      C 1954   3.237   3.565   8.011
  124ASP      O 1955   3.193   3.562   8.126
  125ARG      N 1956   3.258   3.684   7.946
  125ARG     HN 1957   3.289   3.690   7.851
  125ARG     CA 1958   3.240   3.812   8.012
  125ARG     HA 1959   3.292   3.802   8.107
  125ARG     CB 1960   3.281   3.925   7.914
  125ARG    HB1 1961   3.252   4.018   7.967
  125ARG    HB2 1962   3.218   3.921   7.822
  125ARG     CG 1963   3.429   3.936   7.880
  125ARG    HG1 1964   3.464   3.836   7.847
  125ARG    HG2 1965   3.491   3.960   7.970
  125ARG     CD 1966   3.453   4.043   7.774
  125ARG    HD1 1967   3.427   4.146   7.806
  125ARG    HD2 1968   3.395   4.013   7.684
  125ARG     NE 1969   3.597   4.034   7.750
  125ARG     HE 1970   3.647   3.964   7.801
  125ARG     CZ 1971   3.671   4.122   7.685
  125ARG    NH1 1972   3.624   4.213   7.608
  125ARG   HH11 1973   3.526   4.219   7.588
  125ARG   HH12 1974   3.682   4.277   7.557
  125ARG    NH2 1975   3.800   4.130   7.708
  125ARG   HH21 1976   3.829   4.075   7.787
  125ARG   HH22 1977   3.854   4.205   7.672
  125ARG      C 1978   3.093   3.839   8.057
  125ARG      O 1979   3.064   3.892   8.161
  126TYR      N 1980   2.999   3.784   7.982
  126TYR     HN 1981   3.029   3.748   7.894
  126TYR     CA 1982   2.858   3.791   8.014
  126TYR     HA 1983   2.825   3.890   8.041
  126TYR     CB 1984   2.782   3.753   7.884
  126TYR    HB1 1985   2.830   3.659   7.849
  126TYR    HB2 1986   2.792   3.831   7.806
  126TYR     CG 1987   2.641   3.714   7.899
  126TYR    CD1 1988   2.550   3.791   7.973
  126TYR    HD1 1989   2.587   3.878   8.026
  126TYR    CE1 1990   2.415   3.743   7.989
  126TYR    HE1 1991   2.342   3.798   8.047
  126TYR     CZ 1992   2.372   3.626   7.932
  126TYR     OH 1993   2.244   3.572   7.946
  126TYR     HH 1994   2.252   3.483   7.909
  126TYR    CD2 1995   2.594   3.595   7.839
  126TYR    HD2 1996   2.659   3.538   7.774
  126TYR    CE2 1997   2.462   3.550   7.860
  126TYR    HE2 1998   2.435   3.451   7.826
  126TYR      C 1999   2.820   3.708   8.135
  126TYR      O 2000   2.759   3.766   8.221
  127PHE      N 2001   2.869   3.583   8.140
  127PHE     HN 2002   2.917   3.537   8.066
  127PHE     CA 2003   2.859   3.506   8.260
  127PHE     HA 2004   2.754   3.499   8.284
  127PHE     CB 2005   2.909   3.362   8.224
  127PHE    HB1 2006   2.940   3.305   8.315
  127PHE    HB2 2007   3.001   3.355   8.161
  127PHE     CG 2008   2.791   3.286   8.155
  127PHE    CD1 2009   2.704   3.227   8.247
  127PHE    HD1 2010   2.725   3.246   8.351
  127PHE    CE1 2011   2.578   3.175   8.206
  127PHE    HE1 2012   2.508   3.136   8.279
  127PHE     CZ 2013   2.547   3.184   8.074
  127PHE     HZ 2014   2.453   3.142   8.041
  127PHE    CD2 2015   2.764   3.267   8.018
  127PHE    HD2 2016   2.837   3.297   7.944
  127PHE    CE2 2017   2.643   3.214   7.967
  127PHE    HE2 2018   2.622   3.216   7.861
  127PHE      C 2019   2.926   3.556   8.378
  127PHE      O 2020   2.868   3.548   8.484
  128ARG      N 2021   3.047   3.609   8.363
  128ARG     HN 2022   3.093   3.605   8.274
  128ARG     CA 2023   3.128   3.673   8.468
  128ARG     HA 2024   3.157   3.600   8.541
  128ARG     CB 2025   3.261   3.717   8.406
  128ARG    HB1 2026   3.311   3.790   8.474
  128ARG    HB2 2027   3.237   3.784   8.321
  128ARG     CG 2028   3.351   3.604   8.367
  128ARG    HG1 2029   3.418   3.629   8.283
  128ARG    HG2 2030   3.294   3.514   8.335
  128ARG     CD 2031   3.444   3.549   8.483
  128ARG    HD1 2032   3.378   3.502   8.559
  128ARG    HD2 2033   3.513   3.627   8.521
  128ARG     NE 2034   3.522   3.432   8.436
  128ARG     HE 2035   3.509   3.395   8.344
  128ARG     CZ 2036   3.611   3.366   8.511
  128ARG    NH1 2037   3.639   3.399   8.634
  128ARG   HH11 2038   3.595   3.480   8.672
  128ARG   HH12 2039   3.711   3.345   8.679
  128ARG    NH2 2040   3.671   3.257   8.461
  128ARG   HH21 2041   3.615   3.210   8.392
  128ARG   HH22 2042   3.715   3.198   8.528
  128ARG      C 2043   3.051   3.785   8.536
  128ARG      O 2044   3.052   3.801   8.656
  129VAL      N 2045   2.980   3.868   8.454
  129VAL     HN 2046   2.983   3.848   8.357
  129VAL     CA 2047   2.918   3.989   8.503
  129VAL     HA 2048   2.974   4.023   8.588
  129VAL     CB 2049   2.917   4.111   8.413
  129VAL     HB 2050   2.865   4.088   8.317
  129VAL    CG1 2051   2.840   4.221   8.489
  129VAL   HG11 2052   2.731   4.201   8.491
  129VAL   HG12 2053   2.855   4.320   8.441
  129VAL   HG13 2054   2.876   4.231   8.593
  129VAL    CG2 2055   3.057   4.171   8.399
  129VAL   HG21 2056   3.066   4.256   8.328
  129VAL   HG22 2057   3.127   4.090   8.370
  129VAL   HG23 2058   3.087   4.202   8.501
  129VAL      C 2059   2.779   3.965   8.562
  129VAL      O 2060   2.753   3.983   8.688
  130VAL      N 2061   2.693   3.908   8.473
  130VAL     HN 2062   2.731   3.866   8.391
  130VAL     CA 2063   2.546   3.902   8.484
  130VAL     HA 2064   2.512   3.997   8.522
  130VAL     CB 2065   2.475   3.892   8.343
  130VAL     HB 2066   2.506   3.800   8.289
  130VAL    CG1 2067   2.323   3.889   8.361
  130VAL   HG11 2068   2.291   3.801   8.421
  130VAL   HG12 2069   2.265   3.893   8.266
  130VAL   HG13 2070   2.290   3.977   8.421
  130VAL    CG2 2071   2.519   4.007   8.251
  130VAL   HG21 2072   2.452   3.986   8.165
  130VAL   HG22 2073   2.627   4.006   8.226
  130VAL   HG23 2074   2.488   4.110   8.281
  130VAL      C 2075   2.503   3.787   8.576
  130VAL      O 2076   2.397   3.781   8.642
  131HSD      N 2077   2.595   3.689   8.588
  131HSD     HN 2078   2.684   3.703   8.546
  131HSD     CA 2079   2.565   3.562   8.652
  131HSD     HA 2080   2.471   3.556   8.705
  131HSD     CB 2081   2.548   3.444   8.555
  131HSD    HB1 2082   2.523   3.359   8.622
  131HSD    HB2 2083   2.646   3.426   8.505
  131HSD    ND1 2084   2.305   3.467   8.489
  131HSD    HD1 2085   2.278   3.460   8.585
  131HSD     CG 2086   2.439   3.463   8.456
  131HSD    CE1 2087   2.235   3.485   8.371
  131HSD    HE1 2088   2.126   3.479   8.373
  131HSD    NE2 2089   2.319   3.486   8.266
  131HSD    CD2 2090   2.444   3.478   8.324
  131HSD    HD2 2091   2.526   3.478   8.253
  131HSD      C 2092   2.680   3.524   8.744
  131HSD      O 2093   2.745   3.427   8.715
  132PRO      N 2094   2.724   3.601   8.842
  132PRO     CD 2095   2.642   3.703   8.908
  132PRO    HD1 2096   2.553   3.645   8.940
  132PRO    HD2 2097   2.625   3.784   8.834
  132PRO     CA 2098   2.864   3.599   8.897
  132PRO     HA 2099   2.939   3.599   8.818
  132PRO     CB 2100   2.877   3.716   8.994
  132PRO    HB1 2101   2.928   3.803   8.946
  132PRO    HB2 2102   2.935   3.700   9.088
  132PRO     CG 2103   2.732   3.742   9.025
  132PRO    HG1 2104   2.695   3.692   9.117
  132PRO    HG2 2105   2.716   3.852   9.032
  132PRO      C 2106   2.896   3.472   8.974
  132PRO      O 2107   3.014   3.442   8.985
  133HSD      N 2108   2.795   3.396   9.014
  133HSD     HN 2109   2.703   3.416   8.982
  133HSD     CA 2110   2.812   3.275   9.095
  133HSD     HA 2111   2.912   3.264   9.134
  133HSD     CB 2112   2.696   3.269   9.208
  133HSD    HB1 2113   2.706   3.177   9.270
  133HSD    HB2 2114   2.593   3.265   9.167
  133HSD    ND1 2115   2.605   3.483   9.307
  133HSD    HD1 2116   2.519   3.478   9.258
  133HSD     CG 2117   2.712   3.402   9.285
  133HSD    CE1 2118   2.652   3.600   9.365
  133HSD    HE1 2119   2.596   3.689   9.394
  133HSD    NE2 2120   2.784   3.586   9.396
  133HSD    CD2 2121   2.822   3.462   9.343
  133HSD    HD2 2122   2.926   3.431   9.342
  133HSD      C 2123   2.784   3.153   9.004
  133HSD      O 2124   2.806   3.038   9.044
  134HSD      N 2125   2.738   3.168   8.880
  134HSD     HN 2126   2.711   3.259   8.849
  134HSD     CA 2127   2.720   3.062   8.781
  134HSD     HA 2128   2.655   2.993   8.834
  134HSD     CB 2129   2.648   3.114   8.656
  134HSD    HB1 2130   2.715   3.177   8.594
  134HSD    HB2 2131   2.550   3.160   8.681
  134HSD    ND1 2132   2.516   2.907   8.601
  134HSD    HD1 2133   2.450   2.897   8.676
  134HSD     CG 2134   2.611   2.999   8.571
  134HSD    CE1 2135   2.514   2.817   8.499
  134HSD    HE1 2136   2.440   2.737   8.492
  134HSD    NE2 2137   2.608   2.843   8.415
  134HSD    CD2 2138   2.669   2.956   8.457
  134HSD    HD2 2139   2.755   2.985   8.397
  134HSD      C 2140   2.846   2.976   8.749
  134HSD      O 2141   2.958   3.022   8.756
  135ALA      N 2142   2.824   2.849   8.710
  135ALA     HN 2143   2.727   2.834   8.689
  135ALA     CA 2144   2.920   2.740   8.690
  135ALA     HA 2145   2.966   2.741   8.788
  135ALA     CB 2146   2.850   2.609   8.654
  135ALA    HB1 2147   2.782   2.581   8.738
  135ALA    HB2 2148   2.925   2.527   8.654
  135ALA    HB3 2149   2.787   2.616   8.563
  135ALA      C 2150   3.029   2.764   8.591
  135ALA      O 2151   3.144   2.730   8.616
  136LEU      N 2152   2.991   2.825   8.474
  136LEU     HN 2153   2.893   2.837   8.461
  136LEU     CA 2154   3.084   2.860   8.370
  136LEU     HA 2155   3.129   2.763   8.352
  136LEU     CB 2156   3.004   2.928   8.253
  136LEU    HB1 2157   3.076   2.973   8.182
  136LEU    HB2 2158   2.941   3.008   8.298
  136LEU     CG 2159   2.918   2.836   8.164
  136LEU     HG 2160   2.861   2.765   8.228
  136LEU    CD1 2161   2.822   2.907   8.076
  136LEU   HD11 2162   2.879   2.977   8.012
  136LEU   HD12 2163   2.745   2.956   8.139
  136LEU   HD13 2164   2.771   2.831   8.013
  136LEU    CD2 2165   3.002   2.740   8.075
  136LEU   HD21 2166   3.044   2.800   7.992
  136LEU   HD22 2167   2.934   2.665   8.030
  136LEU   HD23 2168   3.080   2.693   8.138
  136LEU      C 2169   3.198   2.956   8.407
  136LEU      O 2170   3.305   2.951   8.344
  137ASN      N 2171   3.189   3.031   8.519
  137ASN     HN 2172   3.108   3.021   8.576
  137ASN     CA 2173   3.299   3.116   8.560
  137ASN     HA 2174   3.347   3.169   8.479
  137ASN     CB 2175   3.246   3.224   8.655
  137ASN    HB1 2176   3.332   3.293   8.670
  137ASN    HB2 2177   3.200   3.176   8.744
  137ASN     CG 2178   3.135   3.309   8.587
  137ASN    OD1 2179   3.144   3.336   8.464
  137ASN    ND2 2180   3.040   3.360   8.671
  137ASN   HD21 2181   2.971   3.414   8.624
  137ASN   HD22 2182   3.019   3.328   8.764
  137ASN      C 2183   3.412   3.038   8.634
  137ASN      O 2184   3.523   3.085   8.646
  138LYS      N 2185   3.376   2.913   8.675
  138LYS     HN 2186   3.285   2.873   8.661
  138LYS     CA 2187   3.459   2.823   8.752
  138LYS     HA 2188   3.545   2.877   8.788
  138LYS     CB 2189   3.382   2.770   8.879
  138LYS    HB1 2190   3.434   2.682   8.921
  138LYS    HB2 2191   3.286   2.731   8.838
  138LYS     CG 2192   3.352   2.869   8.989
  138LYS    HG1 2193   3.316   2.806   9.073
  138LYS    HG2 2194   3.272   2.932   8.946
  138LYS     CD 2195   3.459   2.960   9.035
  138LYS    HD1 2196   3.475   3.038   8.958
  138LYS    HD2 2197   3.555   2.906   9.047
  138LYS     CE 2198   3.432   3.035   9.164
  138LYS    HE1 2199   3.327   3.072   9.167
  138LYS    HE2 2200   3.493   3.128   9.161
  138LYS     NZ 2201   3.458   2.951   9.284
  138LYS    HZ1 2202   3.560   2.931   9.290
  138LYS    HZ2 2203   3.406   2.861   9.285
  138LYS    HZ3 2204   3.428   2.997   9.372
  138LYS      C 2205   3.525   2.706   8.671
  138LYS      O 2206   3.604   2.622   8.716
  139ILE      N 2207   3.491   2.706   8.538
  139ILE     HN 2208   3.420   2.769   8.510
  139ILE     CA 2209   3.528   2.599   8.448
  139ILE     HA 2210   3.490   2.507   8.490
  139ILE     CB 2211   3.451   2.609   8.318
  139ILE     HB 2212   3.345   2.635   8.339
  139ILE    CG2 2213   3.504   2.722   8.222
  139ILE   HG21 2214   3.446   2.738   8.129
  139ILE   HG22 2215   3.608   2.688   8.202
  139ILE   HG23 2216   3.520   2.817   8.279
  139ILE    CG1 2217   3.466   2.476   8.234
  139ILE   HG11 2218   3.465   2.396   8.311
  139ILE   HG12 2219   3.562   2.472   8.178
  139ILE     CD 2220   3.336   2.462   8.146
  139ILE    HD1 2221   3.250   2.444   8.214
  139ILE    HD2 2222   3.350   2.371   8.084
  139ILE    HD3 2223   3.311   2.548   8.080
  139ILE      C 2224   3.683   2.576   8.442
  139ILE      O 2225   3.762   2.666   8.433
  140SER      N 2226   3.731   2.453   8.437
  140SER     HN 2227   3.671   2.374   8.446
  140SER     CA 2228   3.868   2.414   8.436
  140SER     HA 2229   3.918   2.462   8.519
  140SER     CB 2230   3.879   2.264   8.475
  140SER    HB1 2231   3.781   2.213   8.462
  140SER    HB2 2232   3.897   2.249   8.584
  140SER     OG 2233   3.983   2.194   8.409
  140SER    HG1 2234   3.989   2.104   8.443
  140SER      C 2235   3.944   2.448   8.307
  140SER      O 2236   3.898   2.477   8.194
  141ASN      N 2237   4.076   2.461   8.327
  141ASN     HN 2238   4.119   2.463   8.417
  141ASN     CA 2239   4.178   2.479   8.223
  141ASN     HA 2240   4.159   2.571   8.168
  141ASN     CB 2241   4.322   2.496   8.292
  141ASN    HB1 2242   4.403   2.513   8.219
  141ASN    HB2 2243   4.342   2.415   8.365
  141ASN     CG 2244   4.335   2.609   8.389
  141ASN    OD1 2245   4.250   2.700   8.397
  141ASN    ND2 2246   4.450   2.618   8.460
  141ASN   HD21 2247   4.465   2.704   8.508
  141ASN   HD22 2248   4.530   2.558   8.461
  141ASN      C 2249   4.178   2.356   8.131
  141ASN      O 2250   4.162   2.381   8.011
  142ARG      N 2251   4.181   2.231   8.189
  142ARG     HN 2252   4.173   2.215   8.287
  142ARG     CA 2253   4.169   2.107   8.104
  142ARG     HA 2254   4.253   2.101   8.036
  142ARG     CB 2255   4.173   1.981   8.195
  142ARG    HB1 2256   4.144   1.890   8.140
  142ARG    HB2 2257   4.099   1.993   8.277
  142ARG     CG 2258   4.304   1.942   8.264
  142ARG    HG1 2259   4.342   2.029   8.322
  142ARG    HG2 2260   4.379   1.922   8.184
  142ARG     CD 2261   4.304   1.826   8.369
  142ARG    HD1 2262   4.303   1.727   8.319
  142ARG    HD2 2263   4.224   1.847   8.443
  142ARG     NE 2264   4.424   1.838   8.453
  142ARG     HE 2265   4.488   1.914   8.442
  142ARG     CZ 2266   4.460   1.741   8.539
  142ARG    NH1 2267   4.390   1.635   8.553
  142ARG   HH11 2268   4.292   1.653   8.541
  142ARG   HH12 2269   4.422   1.561   8.613
  142ARG    NH2 2270   4.581   1.744   8.587
  142ARG   HH21 2271   4.647   1.802   8.538
  142ARG   HH22 2272   4.610   1.658   8.628
  142ARG      C 2273   4.039   2.111   8.018
  142ARG      O 2274   4.040   2.085   7.904
  143THR      N 2275   3.925   2.137   8.091
  143THR     HN 2276   3.916   2.164   8.187
  143THR     CA 2277   3.794   2.137   8.022
  143THR     HA 2278   3.791   2.039   7.977
  143THR     CB 2279   3.679   2.158   8.120
  143THR     HB 2280   3.664   2.267   8.134
  143THR    OG1 2281   3.703   2.110   8.249
  143THR    HG1 2282   3.700   2.014   8.240
  143THR    CG2 2283   3.550   2.094   8.071
  143THR   HG21 2284   3.460   2.127   8.128
  143THR   HG22 2285   3.553   1.984   8.086
  143THR   HG23 2286   3.534   2.120   7.965
  143THR      C 2287   3.782   2.254   7.911
  143THR      O 2288   3.735   2.232   7.800
  144ALA      N 2289   3.823   2.380   7.942
  144ALA     HN 2290   3.861   2.404   8.031
  144ALA     CA 2291   3.851   2.486   7.843
  144ALA     HA 2292   3.758   2.516   7.796
  144ALA     CB 2293   3.920   2.603   7.916
  144ALA    HB1 2294   4.009   2.572   7.975
  144ALA    HB2 2295   3.850   2.647   7.990
  144ALA    HB3 2296   3.947   2.681   7.841
  144ALA      C 2297   3.943   2.448   7.729
  144ALA      O 2298   3.918   2.482   7.612
  145ALA      N 2299   4.051   2.374   7.756
  145ALA     HN 2300   4.077   2.364   7.852
  145ALA     CA 2301   4.144   2.329   7.654
  145ALA     HA 2302   4.180   2.417   7.601
  145ALA     CB 2303   4.270   2.266   7.713
  145ALA    HB1 2304   4.239   2.186   7.784
  145ALA    HB2 2305   4.314   2.334   7.790
  145ALA    HB3 2306   4.343   2.231   7.637
  145ALA      C 2307   4.073   2.227   7.558
  145ALA      O 2308   4.079   2.244   7.438
  146ILE      N 2309   3.998   2.130   7.610
  146ILE     HN 2310   4.000   2.124   7.709
  146ILE     CA 2311   3.919   2.041   7.524
  146ILE     HA 2312   3.989   2.003   7.451
  146ILE     CB 2313   3.865   1.921   7.602
  146ILE     HB 2314   3.808   1.959   7.689
  146ILE    CG2 2315   3.775   1.833   7.513
  146ILE   HG21 2316   3.678   1.886   7.501
  146ILE   HG22 2317   3.763   1.735   7.565
  146ILE   HG23 2318   3.824   1.796   7.421
  146ILE    CG1 2319   3.981   1.837   7.660
  146ILE   HG11 2320   3.937   1.739   7.688
  146ILE   HG12 2321   4.024   1.891   7.747
  146ILE     CD 2322   4.084   1.797   7.562
  146ILE    HD1 2323   4.146   1.873   7.510
  146ILE    HD2 2324   4.042   1.751   7.469
  146ILE    HD3 2325   4.149   1.713   7.596
  146ILE      C 2326   3.810   2.114   7.437
  146ILE      O 2327   3.795   2.095   7.319
  147ILE      N 2328   3.732   2.202   7.501
  147ILE     HN 2329   3.731   2.216   7.600
  147ILE     CA 2330   3.637   2.296   7.437
  147ILE     HA 2331   3.573   2.230   7.381
  147ILE     CB 2332   3.562   2.384   7.540
  147ILE     HB 2333   3.636   2.429   7.609
  147ILE    CG2 2334   3.472   2.496   7.466
  147ILE   HG21 2335   3.413   2.445   7.387
  147ILE   HG22 2336   3.533   2.577   7.421
  147ILE   HG23 2337   3.401   2.542   7.538
  147ILE    CG1 2338   3.478   2.287   7.625
  147ILE   HG11 2339   3.525   2.186   7.625
  147ILE   HG12 2340   3.379   2.272   7.575
  147ILE     CD 2341   3.449   2.342   7.769
  147ILE    HD1 2342   3.541   2.361   7.828
  147ILE    HD2 2343   3.389   2.274   7.832
  147ILE    HD3 2344   3.391   2.436   7.775
  147ILE      C 2345   3.700   2.369   7.324
  147ILE      O 2346   3.644   2.383   7.216
  148SER      N 2347   3.830   2.412   7.342
  148SER     HN 2348   3.874   2.403   7.431
  148SER     CA 2349   3.907   2.480   7.239
  148SER     HA 2350   3.850   2.563   7.200
  148SER     CB 2351   4.037   2.546   7.292
  148SER    HB1 2352   4.079   2.594   7.201
  148SER    HB2 2353   4.098   2.466   7.339
  148SER     OG 2354   3.998   2.648   7.384
  148SER    HG1 2355   3.971   2.599   7.462
  148SER      C 2356   3.947   2.387   7.125
  148SER      O 2357   3.931   2.418   7.006
  149CYS      N 2358   3.984   2.264   7.161
  149CYS     HN 2359   3.983   2.231   7.255
  149CYS     CA 2360   4.016   2.166   7.057
  149CYS     HA 2361   4.102   2.194   6.998
  149CYS     CB 2362   4.057   2.026   7.115
  149CYS    HB1 2363   4.095   1.965   7.030
  149CYS    HB2 2364   3.963   1.983   7.157
  149CYS     SG 2365   4.194   2.025   7.239
  149CYS    HG1 2366   4.123   2.076   7.339
  149CYS      C 2367   3.910   2.137   6.957
  149CYS      O 2368   3.930   2.112   6.837
  150LEU      N 2369   3.785   2.120   7.019
  150LEU     HN 2370   3.772   2.132   7.117
  150LEU     CA 2371   3.655   2.090   6.953
  150LEU     HA 2372   3.672   2.000   6.896
  150LEU     CB 2373   3.550   2.072   7.061
  150LEU    HB1 2374   3.450   2.073   7.013
  150LEU    HB2 2375   3.550   2.151   7.139
  150LEU     CG 2376   3.563   1.941   7.142
  150LEU     HG 2377   3.669   1.914   7.158
  150LEU    CD1 2378   3.499   1.956   7.284
  150LEU   HD11 2379   3.526   1.870   7.349
  150LEU   HD12 2380   3.388   1.962   7.278
  150LEU   HD13 2381   3.531   2.051   7.332
  150LEU    CD2 2382   3.491   1.835   7.063
  150LEU   HD21 2383   3.543   1.819   6.967
  150LEU   HD22 2384   3.382   1.849   7.043
  150LEU   HD23 2385   3.502   1.744   7.126
  150LEU      C 2386   3.610   2.212   6.868
  150LEU      O 2387   3.560   2.195   6.755
  151LEU      N 2388   3.636   2.336   6.909
  151LEU     HN 2389   3.676   2.351   6.999
  151LEU     CA 2390   3.599   2.453   6.837
  151LEU     HA 2391   3.499   2.436   6.801
  151LEU     CB 2392   3.600   2.575   6.927
  151LEU    HB1 2393   3.605   2.672   6.872
  151LEU    HB2 2394   3.693   2.572   6.988
  151LEU     CG 2395   3.477   2.596   7.020
  151LEU     HG 2396   3.465   2.500   7.073
  151LEU    CD1 2397   3.494   2.702   7.126
  151LEU   HD11 2398   3.567   2.666   7.202
  151LEU   HD12 2399   3.406   2.738   7.184
  151LEU   HD13 2400   3.538   2.792   7.079
  151LEU    CD2 2401   3.349   2.621   6.944
  151LEU   HD21 2402   3.261   2.633   7.012
  151LEU   HD22 2403   3.323   2.527   6.890
  151LEU   HD23 2404   3.362   2.693   6.860
  151LEU      C 2405   3.691   2.470   6.713
  151LEU      O 2406   3.656   2.509   6.604
  152TRP      N 2407   3.818   2.427   6.729
  152TRP     HN 2408   3.857   2.426   6.820
  152TRP     CA 2409   3.907   2.408   6.615
  152TRP     HA 2410   3.890   2.492   6.549
  152TRP     CB 2411   4.055   2.417   6.654
  152TRP    HB1 2412   4.122   2.368   6.580
  152TRP    HB2 2413   4.069   2.350   6.741
  152TRP     CG 2414   4.119   2.551   6.689
  152TRP    CD1 2415   4.173   2.589   6.816
  152TRP    HD1 2416   4.198   2.513   6.888
  152TRP    NE1 2417   4.232   2.709   6.811
  152TRP    HE1 2418   4.265   2.758   6.888
  152TRP    CE2 2419   4.205   2.763   6.688
  152TRP    CD2 2420   4.134   2.668   6.609
  152TRP    CE3 2421   4.102   2.695   6.475
  152TRP    HE3 2422   4.067   2.615   6.412
  152TRP    CZ3 2423   4.129   2.826   6.422
  152TRP    HZ3 2424   4.116   2.845   6.316
  152TRP    CZ2 2425   4.220   2.898   6.640
  152TRP    HZ2 2426   4.253   2.978   6.704
  152TRP    CH2 2427   4.180   2.924   6.508
  152TRP    HH2 2428   4.200   3.019   6.460
  152TRP      C 2429   3.872   2.298   6.530
  152TRP      O 2430   3.889   2.303   6.405
  153GLY      N 2431   3.802   2.199   6.579
  153GLY     HN 2432   3.793   2.195   6.679
  153GLY     CA 2433   3.745   2.096   6.498
  153GLY    HA1 2434   3.710   2.020   6.565
  153GLY    HA2 2435   3.819   2.057   6.430
  153GLY      C 2436   3.636   2.138   6.409
  153GLY      O 2437   3.615   2.090   6.296
  154ILE      N 2438   3.552   2.226   6.462
  154ILE     HN 2439   3.577   2.263   6.551
  154ILE     CA 2440   3.437   2.287   6.398
  154ILE     HA 2441   3.384   2.210   6.343
  154ILE     CB 2442   3.342   2.350   6.502
  154ILE     HB 2443   3.401   2.418   6.567
  154ILE    CG2 2444   3.229   2.413   6.423
  154ILE   HG21 2445   3.180   2.333   6.363
  154ILE   HG22 2446   3.253   2.489   6.345
  154ILE   HG23 2447   3.150   2.448   6.492
  154ILE    CG1 2448   3.284   2.238   6.603
  154ILE   HG11 2449   3.277   2.277   6.706
  154ILE   HG12 2450   3.360   2.158   6.610
  154ILE     CD 2451   3.156   2.174   6.552
  154ILE    HD1 2452   3.068   2.240   6.536
  154ILE    HD2 2453   3.127   2.092   6.620
  154ILE    HD3 2454   3.169   2.141   6.447
  154ILE      C 2455   3.480   2.384   6.291
  154ILE      O 2456   3.417   2.389   6.182
  155THR      N 2457   3.583   2.460   6.329
  155THR     HN 2458   3.606   2.471   6.426
  155THR     CA 2459   3.656   2.554   6.246
  155THR     HA 2460   3.578   2.614   6.202
  155THR     CB 2461   3.764   2.639   6.310
  155THR     HB 2462   3.844   2.578   6.358
  155THR    OG1 2463   3.718   2.734   6.401
  155THR    HG1 2464   3.710   2.680   6.480
  155THR    CG2 2465   3.832   2.725   6.203
  155THR   HG21 2466   3.896   2.652   6.150
  155THR   HG22 2467   3.890   2.809   6.247
  155THR   HG23 2468   3.761   2.765   6.128
  155THR      C 2469   3.715   2.488   6.120
  155THR      O 2470   3.695   2.530   6.006
  156ILE      N 2471   3.780   2.371   6.135
  156ILE     HN 2472   3.811   2.341   6.225
  156ILE     CA 2473   3.812   2.294   6.019
  156ILE     HA 2474   3.865   2.360   5.951
  156ILE     CB 2475   3.923   2.183   6.045
  156ILE     HB 2476   3.894   2.108   6.122
  156ILE    CG2 2477   3.949   2.114   5.909
  156ILE   HG21 2478   4.012   2.024   5.926
  156ILE   HG22 2479   3.997   2.183   5.835
  156ILE   HG23 2480   3.856   2.082   5.858
  156ILE    CG1 2481   4.055   2.244   6.109
  156ILE   HG11 2482   4.118   2.152   6.111
  156ILE   HG12 2483   4.050   2.275   6.216
  156ILE     CD 2484   4.122   2.351   6.024
  156ILE    HD1 2485   4.146   2.322   5.920
  156ILE    HD2 2486   4.221   2.373   6.070
  156ILE    HD3 2487   4.062   2.444   6.036
  156ILE      C 2488   3.693   2.237   5.937
  156ILE      O 2489   3.689   2.264   5.816
  157GLY      N 2490   3.599   2.174   6.005
  157GLY     HN 2491   3.618   2.148   6.099
  157GLY     CA 2492   3.471   2.128   5.956
  157GLY    HA1 2493   3.415   2.115   6.046
  157GLY    HA2 2494   3.484   2.038   5.897
  157GLY      C 2495   3.395   2.226   5.870
  157GLY      O 2496   3.343   2.190   5.772
  158LEU      N 2497   3.382   2.354   5.908
  158LEU     HN 2498   3.417   2.380   5.997
  158LEU     CA 2499   3.306   2.459   5.827
  158LEU     HA 2500   3.228   2.406   5.774
  158LEU     CB 2501   3.245   2.564   5.920
  158LEU    HB1 2502   3.190   2.634   5.855
  158LEU    HB2 2503   3.315   2.628   5.978
  158LEU     CG 2504   3.142   2.505   6.024
  158LEU     HG 2505   3.198   2.429   6.082
  158LEU    CD1 2506   3.096   2.620   6.120
  158LEU   HD11 2507   3.178   2.656   6.186
  158LEU   HD12 2508   3.022   2.581   6.193
  158LEU   HD13 2509   3.058   2.703   6.057
  158LEU    CD2 2510   3.016   2.450   5.955
  158LEU   HD21 2511   3.042   2.377   5.876
  158LEU   HD22 2512   2.969   2.541   5.913
  158LEU   HD23 2513   2.955   2.409   6.039
  158LEU      C 2514   3.393   2.529   5.721
  158LEU      O 2515   3.343   2.606   5.641
  159THR      N 2516   3.527   2.516   5.714
  159THR     HN 2517   3.569   2.451   5.777
  159THR     CA 2518   3.610   2.581   5.612
  159THR     HA 2519   3.544   2.636   5.547
  159THR     CB 2520   3.709   2.677   5.669
  159THR     HB 2521   3.768   2.732   5.593
  159THR    OG1 2522   3.799   2.604   5.752
  159THR    HG1 2523   3.757   2.599   5.838
  159THR    CG2 2524   3.643   2.785   5.755
  159THR   HG21 2525   3.597   2.737   5.844
  159THR   HG22 2526   3.572   2.847   5.697
  159THR   HG23 2527   3.721   2.858   5.786
  159THR      C 2528   3.684   2.486   5.515
  159THR      O 2529   3.723   2.533   5.407
  160VAL      N 2530   3.688   2.352   5.550
  160VAL     HN 2531   3.663   2.318   5.640
  160VAL     CA 2532   3.741   2.242   5.460
  160VAL     HA 2533   3.847   2.258   5.449
  160VAL     CB 2534   3.722   2.105   5.521
  160VAL     HB 2535   3.766   2.113   5.622
  160VAL    CG1 2536   3.571   2.068   5.547
  160VAL   HG11 2537   3.559   2.001   5.634
  160VAL   HG12 2538   3.539   2.019   5.453
  160VAL   HG13 2539   3.500   2.152   5.561
  160VAL    CG2 2540   3.803   1.991   5.455
  160VAL   HG21 2541   3.904   2.033   5.432
  160VAL   HG22 2542   3.753   1.952   5.364
  160VAL   HG23 2543   3.818   1.901   5.520
  160VAL      C 2544   3.680   2.241   5.317
  160VAL      O 2545   3.744   2.203   5.219
  161HSD      N 2546   3.559   2.284   5.293
  161HSD     HN 2547   3.502   2.316   5.369
  161HSD     CA 2548   3.497   2.302   5.160
  161HSD     HA 2549   3.472   2.204   5.122
  161HSD     CB 2550   3.358   2.370   5.183
  161HSD    HB1 2551   3.353   2.442   5.268
  161HSD    HB2 2552   3.287   2.290   5.212
  161HSD    ND1 2553   3.237   2.380   4.960
  161HSD    HD1 2554   3.195   2.290   4.970
  161HSD     CG 2555   3.312   2.437   5.063
  161HSD    CE1 2556   3.210   2.477   4.870
  161HSD    HE1 2557   3.138   2.460   4.790
  161HSD    NE2 2558   3.260   2.594   4.912
  161HSD    CD2 2559   3.327   2.571   5.033
  161HSD    HD2 2560   3.375   2.645   5.095
  161HSD      C 2561   3.583   2.374   5.050
  161HSD      O 2562   3.577   2.331   4.938
  162LEU      N 2563   3.664   2.478   5.084
  162LEU     HN 2564   3.671   2.496   5.182
  162LEU     CA 2565   3.759   2.543   4.989
  162LEU     HA 2566   3.708   2.537   4.894
  162LEU     CB 2567   3.805   2.684   5.026
  162LEU    HB1 2568   3.888   2.716   4.961
  162LEU    HB2 2569   3.833   2.682   5.134
  162LEU     CG 2570   3.677   2.770   4.996
  162LEU     HG 2571   3.592   2.707   5.029
  162LEU    CD1 2572   3.658   2.883   5.103
  162LEU   HD11 2573   3.727   2.969   5.088
  162LEU   HD12 2574   3.676   2.853   5.208
  162LEU   HD13 2575   3.555   2.921   5.091
  162LEU    CD2 2576   3.679   2.820   4.844
  162LEU   HD21 2577   3.585   2.878   4.828
  162LEU   HD22 2578   3.680   2.731   4.776
  162LEU   HD23 2579   3.764   2.886   4.817
  162LEU      C 2580   3.872   2.457   4.948
  162LEU      O 2581   3.932   2.478   4.851
  163LEU      N 2582   3.909   2.348   5.025
  163LEU     HN 2583   3.866   2.329   5.113
  163LEU     CA 2584   3.994   2.239   4.973
  163LEU     HA 2585   4.082   2.286   4.931
  163LEU     CB 2586   4.023   2.132   5.085
  163LEU    HB1 2587   4.111   2.074   5.050
  163LEU    HB2 2588   3.933   2.075   5.116
  163LEU     CG 2589   4.087   2.177   5.219
  163LEU     HG 2590   4.011   2.213   5.292
  163LEU    CD1 2591   4.152   2.051   5.284
  163LEU   HD11 2592   4.077   1.969   5.286
  163LEU   HD12 2593   4.192   2.069   5.386
  163LEU   HD13 2594   4.229   2.014   5.213
  163LEU    CD2 2595   4.189   2.291   5.209
  163LEU   HD21 2596   4.263   2.273   5.128
  163LEU   HD22 2597   4.240   2.315   5.304
  163LEU   HD23 2598   4.131   2.382   5.183
  163LEU      C 2599   3.943   2.166   4.851
  163LEU      O 2600   4.013   2.105   4.771
  164LYS      N 2601   3.808   2.181   4.829
  164LYS     HN 2602   3.748   2.226   4.895
  164LYS     CA 2603   3.737   2.104   4.719
  164LYS     HA 2604   3.798   2.027   4.674
  164LYS     CB 2605   3.610   2.041   4.778
  164LYS    HB1 2606   3.547   2.125   4.815
  164LYS    HB2 2607   3.656   1.997   4.868
  164LYS     CG 2608   3.538   1.932   4.692
  164LYS    HG1 2609   3.618   1.859   4.664
  164LYS    HG2 2610   3.497   1.972   4.597
  164LYS     CD 2611   3.414   1.876   4.765
  164LYS    HD1 2612   3.364   1.961   4.817
  164LYS    HD2 2613   3.453   1.810   4.845
  164LYS     CE 2614   3.308   1.809   4.683
  164LYS    HE1 2615   3.254   1.887   4.625
  164LYS    HE2 2616   3.241   1.756   4.754
  164LYS     NZ 2617   3.368   1.713   4.586
  164LYS    HZ1 2618   3.396   1.773   4.505
  164LYS    HZ2 2619   3.289   1.648   4.568
  164LYS    HZ3 2620   3.450   1.656   4.618
  164LYS      C 2621   3.694   2.195   4.602
  164LYS      O 2622   3.651   2.147   4.499
  165LYS      N 2623   3.717   2.324   4.598
  165LYS     HN 2624   3.757   2.360   4.681
  165LYS     CA 2625   3.684   2.412   4.485
  165LYS     HA 2626   3.614   2.368   4.416
  165LYS     CB 2627   3.615   2.550   4.533
  165LYS    HB1 2628   3.580   2.609   4.446
  165LYS    HB2 2629   3.696   2.606   4.585
  165LYS     CG 2630   3.504   2.520   4.637
  165LYS    HG1 2631   3.458   2.618   4.664
  165LYS    HG2 2632   3.544   2.482   4.733
  165LYS     CD 2633   3.396   2.415   4.597
  165LYS    HD1 2634   3.323   2.391   4.678
  165LYS    HD2 2635   3.455   2.325   4.569
  165LYS     CE 2636   3.319   2.457   4.477
  165LYS    HE1 2637   3.381   2.477   4.386
  165LYS    HE2 2638   3.258   2.546   4.503
  165LYS     NZ 2639   3.222   2.351   4.453
  165LYS    HZ1 2640   3.202   2.317   4.356
  165LYS    HZ2 2641   3.133   2.375   4.501
  165LYS    HZ3 2642   3.258   2.268   4.504
  165LYS      C 2643   3.812   2.445   4.408
  165LYS      O 2644   3.908   2.495   4.470
  166LYS      N 2645   3.810   2.424   4.281
  166LYS     HN 2646   3.724   2.388   4.246
  166LYS     CA 2647   3.921   2.445   4.190
  166LYS     HA 2648   4.011   2.407   4.235
  166LYS     CB 2649   3.898   2.367   4.056
  166LYS    HB1 2650   3.788   2.354   4.055
  166LYS    HB2 2651   3.942   2.267   4.072
  166LYS     CG 2652   3.939   2.431   3.924
  166LYS    HG1 2653   3.913   2.538   3.909
  166LYS    HG2 2654   3.892   2.378   3.839
  166LYS     CD 2655   4.092   2.419   3.892
  166LYS    HD1 2656   4.151   2.443   3.983
  166LYS    HD2 2657   4.121   2.500   3.821
  166LYS     CE 2658   4.125   2.272   3.845
  166LYS    HE1 2659   4.063   2.247   3.756
  166LYS    HE2 2660   4.098   2.194   3.920
  166LYS     NZ 2661   4.268   2.265   3.820
  166LYS    HZ1 2662   4.319   2.353   3.798
  166LYS    HZ2 2663   4.289   2.195   3.746
  166LYS    HZ3 2664   4.313   2.220   3.902
  166LYS      C 2665   3.952   2.596   4.167
  166LYS      O 2666   3.866   2.677   4.146
  167MET      N 2667   4.086   2.625   4.165
  167MET     HN 2668   4.154   2.555   4.182
  167MET     CA 2669   4.147   2.754   4.152
  167MET     HA 2670   4.071   2.820   4.114
  167MET     CB 2671   4.206   2.792   4.298
  167MET    HB1 2672   4.284   2.869   4.277
  167MET    HB2 2673   4.255   2.696   4.326
  167MET     CG 2674   4.102   2.828   4.406
  167MET    HG1 2675   4.145   2.840   4.507
  167MET    HG2 2676   4.028   2.746   4.415
  167MET     SD 2677   4.002   2.979   4.375
  167MET     CE 2678   3.842   2.921   4.436
  167MET    HE1 2679   3.855   2.891   4.542
  167MET    HE2 2680   3.801   2.840   4.373
  167MET    HE3 2681   3.775   3.010   4.430
  167MET      C 2682   4.257   2.752   4.047
  167MET      O 2683   4.279   2.650   3.981
  168PRO      N 2684   4.316   2.867   4.008
  168PRO     CD 2685   4.432   2.867   3.917
  168PRO    HD1 2686   4.428   2.786   3.842
  168PRO    HD2 2687   4.521   2.841   3.978
  168PRO     CA 2688   4.259   2.997   4.010
  168PRO     HA 2689   4.226   3.028   4.108
  168PRO     CB 2690   4.367   3.095   3.965
  168PRO    HB1 2691   4.443   3.112   4.044
  168PRO    HB2 2692   4.325   3.187   3.917
  168PRO     CG 2693   4.440   3.009   3.855
  168PRO    HG1 2694   4.375   3.010   3.765
  168PRO    HG2 2695   4.544   3.043   3.840
  168PRO      C 2696   4.136   3.005   3.925
  168PRO      O 2697   4.118   2.929   3.832
  169ILE      N 2698   4.052   3.105   3.946
  169ILE     HN 2699   4.079   3.180   4.005
  169ILE     CA 2700   3.948   3.133   3.849
  169ILE     HA 2701   3.898   3.046   3.809
  169ILE     CB 2702   3.841   3.215   3.923
  169ILE     HB 2703   3.882   3.289   3.995
  169ILE    CG2 2704   3.750   3.289   3.822
  169ILE   HG21 2705   3.720   3.217   3.743
  169ILE   HG22 2706   3.794   3.384   3.786
  169ILE   HG23 2707   3.659   3.316   3.880
  169ILE    CG1 2708   3.757   3.117   4.011
  169ILE   HG11 2709   3.808   3.022   4.037
  169ILE   HG12 2710   3.661   3.096   3.959
  169ILE     CD 2711   3.718   3.200   4.142
  169ILE    HD1 2712   3.633   3.163   4.203
  169ILE    HD2 2713   3.702   3.305   4.110
  169ILE    HD3 2714   3.811   3.205   4.202
  169ILE      C 2715   4.017   3.212   3.736
  169ILE      O 2716   4.106   3.292   3.756
  170GLN      N 2717   3.977   3.178   3.611
  170GLN     HN 2718   3.917   3.099   3.602
  170GLN     CA 2719   4.039   3.248   3.499
  170GLN     HA 2720   4.045   3.351   3.532
  170GLN     CB 2721   4.179   3.203   3.462
  170GLN    HB1 2722   4.260   3.233   3.532
  170GLN    HB2 2723   4.214   3.262   3.374
  170GLN     CG 2724   4.196   3.055   3.438
  170GLN    HG1 2725   4.151   3.022   3.342
  170GLN    HG2 2726   4.152   2.994   3.519
  170GLN     CD 2727   4.349   3.011   3.445
  170GLN    OE1 2728   4.384   2.912   3.510
  170GLN    NE2 2729   4.431   3.061   3.354
  170GLN   HE21 2730   4.391   3.127   3.291
  170GLN   HE22 2731   4.524   3.025   3.355
  170GLN      C 2732   3.937   3.261   3.383
  170GLN      O 2733   3.856   3.175   3.353
  171ASN      N 2734   3.945   3.381   3.316
  171ASN     HN 2735   4.009   3.450   3.349
  171ASN     CA 2736   3.864   3.414   3.204
  171ASN     HA 2737   3.869   3.336   3.128
  171ASN     CB 2738   3.725   3.446   3.245
  171ASN    HB1 2739   3.714   3.550   3.284
  171ASN    HB2 2740   3.709   3.382   3.334
  171ASN     CG 2741   3.621   3.421   3.133
  171ASN    OD1 2742   3.657   3.382   3.023
  171ASN    ND2 2743   3.496   3.446   3.168
  171ASN   HD21 2744   3.420   3.431   3.104
  171ASN   HD22 2745   3.474   3.461   3.264
  171ASN      C 2746   3.920   3.528   3.136
  171ASN      O 2747   3.846   3.626   3.114
  172GLY      N 2748   4.043   3.513   3.088
  172GLY     HN 2749   4.097   3.434   3.116
  172GLY     CA 2750   4.118   3.626   3.028
  172GLY    HA1 2751   4.056   3.672   2.953
  172GLY    HA2 2752   4.209   3.587   2.983
  172GLY      C 2753   4.160   3.722   3.138
  172GLY      O 2754   4.119   3.713   3.252
  173GLY      N 2755   4.255   3.813   3.107
  173GLY     HN 2756   4.308   3.808   3.022
  173GLY     CA 2757   4.306   3.919   3.209
  173GLY    HA1 2758   4.224   3.960   3.267
  173GLY    HA2 2759   4.368   3.983   3.149
  173GLY      C 2760   4.386   3.851   3.305
  173GLY      O 2761   4.445   3.745   3.289
  174ALA      N 2762   4.387   3.903   3.428
  174ALA     HN 2763   4.347   3.989   3.455
  174ALA     CA 2764   4.469   3.842   3.535
  174ALA     HA 2765   4.567   3.818   3.497
  174ALA     CB 2766   4.485   3.946   3.644
  174ALA    HB1 2767   4.543   3.900   3.727
  174ALA    HB2 2768   4.383   3.968   3.681
  174ALA    HB3 2769   4.537   4.034   3.599
  174ALA      C 2770   4.414   3.716   3.595
  174ALA      O 2771   4.292   3.698   3.603
  175ASN      N 2772   4.500   3.629   3.654
  175ASN     HN 2773   4.599   3.630   3.649
  175ASN     CA 2774   4.450   3.505   3.715
  175ASN     HA 2775   4.369   3.467   3.655
  175ASN     CB 2776   4.561   3.402   3.708
  175ASN    HB1 2777   4.542   3.311   3.769
  175ASN    HB2 2778   4.657   3.435   3.754
  175ASN     CG 2779   4.571   3.350   3.569
  175ASN    OD1 2780   4.476   3.341   3.491
  175ASN    ND2 2781   4.685   3.282   3.533
  175ASN   HD21 2782   4.774   3.298   3.575
  175ASN   HD22 2783   4.678   3.227   3.450
  175ASN      C 2784   4.391   3.523   3.854
  175ASN      O 2785   4.451   3.586   3.939
  176LEU      N 2786   4.270   3.472   3.881
  176LEU     HN 2787   4.231   3.408   3.816
  176LEU     CA 2788   4.193   3.519   4.002
  176LEU     HA 2789   4.237   3.610   4.038
  176LEU     CB 2790   4.052   3.550   3.948
  176LEU    HB1 2791   4.002   3.459   3.909
  176LEU    HB2 2792   4.079   3.621   3.867
  176LEU     CG 2793   3.963   3.612   4.055
  176LEU     HG 2794   3.957   3.547   4.145
  176LEU    CD1 2795   4.006   3.759   4.084
  176LEU   HD11 2796   4.094   3.763   4.150
  176LEU   HD12 2797   3.929   3.811   4.144
  176LEU   HD13 2798   4.021   3.818   3.991
  176LEU    CD2 2799   3.821   3.620   3.995
  176LEU   HD21 2800   3.745   3.686   4.044
  176LEU   HD22 2801   3.778   3.517   3.997
  176LEU   HD23 2802   3.835   3.651   3.890
  176LEU      C 2803   4.189   3.419   4.117
  176LEU      O 2804   4.116   3.320   4.117
  177CYS      N 2805   4.274   3.444   4.227
  177CYS     HN 2806   4.324   3.530   4.235
  177CYS     CA 2807   4.270   3.351   4.341
  177CYS     HA 2808   4.234   3.253   4.313
  177CYS     CB 2809   4.411   3.347   4.403
  177CYS    HB1 2810   4.450   3.450   4.414
  177CYS    HB2 2811   4.481   3.300   4.330
  177CYS     SG 2812   4.432   3.240   4.543
  177CYS      C 2813   4.171   3.412   4.443
  177CYS      O 2814   4.201   3.489   4.533
  178SER      N 2815   4.039   3.378   4.433
  178SER     HN 2816   4.009   3.306   4.372
  178SER     CA 2817   3.934   3.438   4.519
  178SER     HA 2818   3.980   3.491   4.601
  178SER     CB 2819   3.835   3.544   4.456
  178SER    HB1 2820   3.745   3.503   4.405
  178SER    HB2 2821   3.905   3.600   4.390
  178SER     OG 2822   3.790   3.626   4.560
  178SER    HG1 2823   3.732   3.686   4.512
  178SER      C 2824   3.844   3.333   4.581
  178SER      O 2825   3.786   3.242   4.520
  179SER      N 2826   3.810   3.342   4.710
  179SER     HN 2827   3.851   3.418   4.759
  179SER     CA 2828   3.694   3.264   4.763
  179SER     HA 2829   3.705   3.159   4.738
  179SER     CB 2830   3.714   3.247   4.915
  179SER    HB1 2831   3.810   3.198   4.940
  179SER    HB2 2832   3.633   3.180   4.950
  179SER     OG 2833   3.685   3.367   4.988
  179SER    HG1 2834   3.768   3.414   4.999
  179SER      C 2835   3.558   3.324   4.732
  179SER      O 2836   3.453   3.259   4.747
  180PHE      N 2837   3.550   3.456   4.686
  180PHE     HN 2838   3.638   3.502   4.697
  180PHE     CA 2839   3.424   3.529   4.655
  180PHE     HA 2840   3.344   3.478   4.707
  180PHE     CB 2841   3.415   3.675   4.706
  180PHE    HB1 2842   3.309   3.694   4.682
  180PHE    HB2 2843   3.482   3.755   4.668
  180PHE     CG 2844   3.431   3.681   4.855
  180PHE    CD1 2845   3.321   3.655   4.939
  180PHE    HD1 2846   3.221   3.631   4.905
  180PHE    CE1 2847   3.327   3.671   5.076
  180PHE    HE1 2848   3.245   3.661   5.146
  180PHE     CZ 2849   3.451   3.701   5.135
  180PHE     HZ 2850   3.452   3.707   5.243
  180PHE    CD2 2851   3.555   3.718   4.915
  180PHE    HD2 2852   3.645   3.735   4.858
  180PHE    CE2 2853   3.566   3.716   5.057
  180PHE    HE2 2854   3.662   3.749   5.094
  180PHE      C 2855   3.397   3.528   4.507
  180PHE      O 2856   3.482   3.554   4.419
  181SER      N 2857   3.277   3.489   4.469
  181SER     HN 2858   3.199   3.467   4.526
  181SER     CA 2859   3.248   3.489   4.326
  181SER     HA 2860   3.307   3.567   4.280
  181SER     CB 2861   3.277   3.353   4.256
  181SER    HB1 2862   3.237   3.350   4.153
  181SER    HB2 2863   3.231   3.282   4.328
  181SER     OG 2864   3.419   3.335   4.251
  181SER    HG1 2865   3.454   3.403   4.308
  181SER      C 2866   3.106   3.525   4.293
  181SER      O 2867   3.006   3.481   4.351
  182ILE      N 2868   3.087   3.614   4.192
  182ILE     HN 2869   3.161   3.649   4.136
  182ILE     CA 2870   2.955   3.655   4.134
  182ILE     HA 2871   2.887   3.658   4.218
  182ILE     CB 2872   2.959   3.796   4.065
  182ILE     HB 2873   3.028   3.787   3.978
  182ILE    CG2 2874   2.817   3.838   4.012
  182ILE   HG21 2875   2.829   3.938   3.964
  182ILE   HG22 2876   2.738   3.850   4.089
  182ILE   HG23 2877   2.786   3.773   3.928
  182ILE    CG1 2878   3.006   3.888   4.177
  182ILE   HG11 2879   3.115   3.873   4.195
  182ILE   HG12 2880   2.943   3.864   4.265
  182ILE     CD 2881   2.988   4.040   4.157
  182ILE    HD1 2882   2.879   4.058   4.171
  182ILE    HD2 2883   3.031   4.079   4.063
  182ILE    HD3 2884   3.049   4.101   4.227
  182ILE      C 2885   2.895   3.548   4.045
  182ILE      O 2886   2.922   3.535   3.929
  183CYS      N 2887   2.810   3.462   4.100
  183CYS     HN 2888   2.774   3.488   4.189
  183CYS     CA 2889   2.764   3.338   4.035
  183CYS     HA 2890   2.776   3.337   3.928
  183CYS     CB 2891   2.835   3.212   4.099
  183CYS    HB1 2892   2.777   3.125   4.063
  183CYS    HB2 2893   2.837   3.200   4.209
  183CYS     SG 2894   3.010   3.188   4.044
  183CYS      C 2895   2.615   3.327   4.052
  183CYS      O 2896   2.564   3.357   4.161
  184HSD      N 2897   2.542   3.291   3.946
  184HSD     HN 2898   2.583   3.275   3.856
  184HSD     CA 2899   2.393   3.266   3.959
  184HSD     HA 2900   2.346   3.338   4.025
  184HSD     CB 2901   2.323   3.301   3.828
  184HSD    HB1 2902   2.356   3.231   3.749
  184HSD    HB2 2903   2.351   3.402   3.791
  184HSD    ND1 2904   2.088   3.202   3.785
  184HSD    HD1 2905   2.118   3.127   3.726
  184HSD     CG 2906   2.174   3.294   3.834
  184HSD    CE1 2907   1.962   3.238   3.817
  184HSD    HE1 2908   1.869   3.188   3.791
  184HSD    NE2 2909   1.961   3.343   3.893
  184HSD    CD2 2910   2.090   3.386   3.901
  184HSD    HD2 2911   2.128   3.473   3.953
  184HSD      C 2912   2.354   3.127   4.004
  184HSD      O 2913   2.293   3.044   3.943
  185THR      N 2914   2.404   3.095   4.127
  185THR     HN 2915   2.471   3.152   4.174
  185THR     CA 2916   2.381   2.973   4.197
  185THR     HA 2917   2.275   2.954   4.197
  185THR     CB 2918   2.439   2.847   4.132
  185THR     HB 2919   2.410   2.843   4.025
  185THR    OG1 2920   2.405   2.722   4.197
  185THR    HG1 2921   2.337   2.680   4.143
  185THR    CG2 2922   2.590   2.856   4.149
  185THR   HG21 2923   2.626   2.852   4.254
  185THR   HG22 2924   2.626   2.949   4.101
  185THR   HG23 2925   2.646   2.777   4.095
  185THR      C 2926   2.412   2.987   4.349
  185THR      O 2927   2.507   3.063   4.386
  186PHE      N 2928   2.354   2.903   4.442
  186PHE     HN 2929   2.288   2.840   4.403
  186PHE     CA 2930   2.395   2.901   4.584
  186PHE     HA 2931   2.402   3.002   4.621
  186PHE     CB 2932   2.294   2.835   4.682
  186PHE    HB1 2933   2.216   2.913   4.692
  186PHE    HB2 2934   2.350   2.830   4.778
  186PHE     CG 2935   2.244   2.702   4.646
  186PHE    CD1 2936   2.126   2.677   4.568
  186PHE    HD1 2937   2.063   2.762   4.545
  186PHE    CE1 2938   2.094   2.546   4.528
  186PHE    HE1 2939   2.002   2.518   4.479
  186PHE     CZ 2940   2.167   2.432   4.574
  186PHE     HZ 2941   2.138   2.330   4.557
  186PHE    CD2 2942   2.323   2.588   4.675
  186PHE    HD2 2943   2.421   2.612   4.714
  186PHE    CE2 2944   2.295   2.455   4.632
  186PHE    HE2 2945   2.359   2.372   4.655
  186PHE      C 2946   2.538   2.839   4.601
  186PHE      O 2947   2.582   2.744   4.535
  187GLN      N 2948   2.614   2.901   4.688
  187GLN     HN 2949   2.591   2.991   4.723
  187GLN     CA 2950   2.754   2.866   4.711
  187GLN     HA 2951   2.771   2.764   4.681
  187GLN     CB 2952   2.855   2.964   4.647
  187GLN    HB1 2953   2.961   2.937   4.666
  187GLN    HB2 2954   2.853   3.056   4.708
  187GLN     CG 2955   2.830   2.994   4.497
  187GLN    HG1 2956   2.725   3.030   4.500
  187GLN    HG2 2957   2.824   2.892   4.453
  187GLN     CD 2958   2.933   3.073   4.424
  187GLN    OE1 2959   2.996   3.026   4.327
  187GLN    NE2 2960   2.954   3.200   4.464
  187GLN   HE21 2961   3.017   3.253   4.408
  187GLN   HE22 2962   2.906   3.241   4.542
  187GLN      C 2963   2.779   2.859   4.857
  187GLN      O 2964   2.740   2.954   4.929
  188TRP      N 2965   2.842   2.754   4.905
  188TRP     HN 2966   2.875   2.693   4.833
  188TRP     CA 2967   2.866   2.731   5.053
  188TRP     HA 2968   2.767   2.697   5.079
  188TRP     CB 2969   2.957   2.602   5.085
  188TRP    HB1 2970   3.035   2.628   5.010
  188TRP    HB2 2971   2.906   2.510   5.051
  188TRP     CG 2972   3.016   2.590   5.228
  188TRP    CD1 2973   3.135   2.631   5.281
  188TRP    HD1 2974   3.206   2.686   5.221
  188TRP    NE1 2975   3.140   2.601   5.417
  188TRP    HE1 2976   3.184   2.648   5.491
  188TRP    CE2 2977   3.030   2.529   5.445
  188TRP    CD2 2978   2.943   2.526   5.333
  188TRP    CE3 2979   2.815   2.477   5.347
  188TRP    HE3 2980   2.735   2.472   5.274
  188TRP    CZ3 2981   2.771   2.429   5.469
  188TRP    HZ3 2982   2.669   2.396   5.477
  188TRP    CZ2 2983   2.984   2.487   5.573
  188TRP    HZ2 2984   3.040   2.495   5.665
  188TRP    CH2 2985   2.853   2.434   5.581
  188TRP    HH2 2986   2.826   2.376   5.669
  188TRP      C 2987   2.906   2.853   5.136
  188TRP      O 2988   2.847   2.898   5.232
  189HSD      N 2989   3.015   2.911   5.082
  189HSD     HN 2990   3.051   2.868   5.000
  189HSD     CA 2991   3.084   3.021   5.149
  189HSD     HA 2992   3.104   2.996   5.252
  189HSD     CB 2993   3.213   3.053   5.066
  189HSD    HB1 2994   3.187   3.056   4.958
  189HSD    HB2 2995   3.287   2.971   5.079
  189HSD    ND1 2996   3.357   3.258   5.016
  189HSD    HD1 2997   3.358   3.252   4.916
  189HSD     CG 2998   3.286   3.184   5.106
  189HSD    CE1 2999   3.411   3.363   5.091
  189HSD    HE1 3000   3.471   3.444   5.049
  189HSD    NE2 3001   3.375   3.352   5.220
  189HSD    CD2 3002   3.300   3.238   5.229
  189HSD    HD2 3003   3.256   3.212   5.324
  189HSD      C 3004   3.008   3.151   5.180
  189HSD      O 3005   3.013   3.199   5.291
  190GLU      N 3006   2.944   3.205   5.084
  190GLU     HN 3007   2.931   3.160   4.995
  190GLU     CA 3008   2.880   3.333   5.075
  190GLU     HA 3009   2.940   3.407   5.126
  190GLU     CB 3010   2.879   3.368   4.926
  190GLU    HB1 3011   2.795   3.438   4.908
  190GLU    HB2 3012   2.848   3.280   4.866
  190GLU     CG 3013   3.014   3.421   4.880
  190GLU    HG1 3014   3.102   3.354   4.893
  190GLU    HG2 3015   3.041   3.508   4.944
  190GLU     CD 3016   3.010   3.473   4.734
  190GLU    OE1 3017   2.924   3.566   4.723
  190GLU    OE2 3018   3.086   3.433   4.645
  190GLU      C 3019   2.742   3.342   5.130
  190GLU      O 3020   2.679   3.442   5.154
  191ALA      N 3021   2.696   3.219   5.152
  191ALA     HN 3022   2.744   3.141   5.113
  191ALA     CA 3023   2.585   3.185   5.245
  191ALA     HA 3024   2.511   3.264   5.247
  191ALA     CB 3025   2.529   3.049   5.199
  191ALA    HB1 3026   2.606   2.982   5.156
  191ALA    HB2 3027   2.452   3.061   5.119
  191ALA    HB3 3028   2.470   2.999   5.278
  191ALA      C 3029   2.635   3.176   5.390
  191ALA      O 3030   2.577   3.237   5.478
  192MET      N 3031   2.750   3.098   5.408
  192MET     HN 3032   2.785   3.047   5.330
  192MET     CA 3033   2.820   3.086   5.540
  192MET     HA 3034   2.742   3.057   5.609
  192MET     CB 3035   2.926   2.969   5.533
  192MET    HB1 3036   3.004   2.985   5.610
  192MET    HB2 3037   2.986   2.972   5.439
  192MET     CG 3038   2.866   2.826   5.549
  192MET    HG1 3039   2.948   2.752   5.532
  192MET    HG2 3040   2.804   2.803   5.461
  192MET     SD 3041   2.777   2.799   5.701
  192MET     CE 3042   2.887   2.858   5.833
  192MET    HE1 3043   2.992   2.863   5.797
  192MET    HE2 3044   2.888   2.799   5.927
  192MET    HE3 3045   2.853   2.962   5.853
  192MET      C 3046   2.875   3.211   5.605
  192MET      O 3047   2.850   3.230   5.724
  193PHE      N 3048   2.932   3.297   5.530
  193PHE     HN 3049   2.946   3.263   5.437
  193PHE     CA 3050   2.981   3.433   5.567
  193PHE     HA 3051   3.075   3.426   5.619
  193PHE     CB 3052   3.006   3.502   5.435
  193PHE    HB1 3053   2.925   3.486   5.361
  193PHE    HB2 3054   3.087   3.450   5.380
  193PHE     CG 3055   3.033   3.648   5.413
  193PHE    CD1 3056   3.110   3.712   5.516
  193PHE    HD1 3057   3.142   3.669   5.610
  193PHE    CE1 3058   3.132   3.853   5.501
  193PHE    HE1 3059   3.177   3.912   5.579
  193PHE     CZ 3060   3.100   3.919   5.384
  193PHE     HZ 3061   3.135   4.022   5.390
  193PHE    CD2 3062   2.999   3.716   5.297
  193PHE    HD2 3063   2.938   3.667   5.223
  193PHE    CE2 3064   3.034   3.853   5.280
  193PHE    HE2 3065   3.001   3.912   5.196
  193PHE      C 3066   2.878   3.517   5.651
  193PHE      O 3067   2.905   3.562   5.763
  194LEU      N 3068   2.759   3.530   5.602
  194LEU     HN 3069   2.755   3.492   5.510
  194LEU     CA 3070   2.634   3.579   5.661
  194LEU     HA 3071   2.658   3.680   5.689
  194LEU     CB 3072   2.526   3.586   5.548
  194LEU    HB1 3073   2.423   3.581   5.589
  194LEU    HB2 3074   2.544   3.497   5.483
  194LEU     CG 3075   2.533   3.716   5.450
  194LEU     HG 3076   2.532   3.808   5.512
  194LEU    CD1 3077   2.666   3.738   5.381
  194LEU   HD11 3078   2.654   3.818   5.305
  194LEU   HD12 3079   2.697   3.654   5.316
  194LEU   HD13 3080   2.740   3.752   5.463
  194LEU    CD2 3081   2.408   3.711   5.357
  194LEU   HD21 3082   2.423   3.631   5.282
  194LEU   HD22 3083   2.400   3.809   5.305
  194LEU   HD23 3084   2.317   3.701   5.419
  194LEU      C 3085   2.582   3.508   5.786
  194LEU      O 3086   2.558   3.582   5.880
  195LEU      N 3087   2.583   3.379   5.792
  195LEU     HN 3088   2.630   3.324   5.723
  195LEU     CA 3089   2.554   3.310   5.918
  195LEU     HA 3090   2.462   3.347   5.962
  195LEU     CB 3091   2.535   3.159   5.883
  195LEU    HB1 3092   2.503   3.110   5.977
  195LEU    HB2 3093   2.623   3.099   5.852
  195LEU     CG 3094   2.419   3.133   5.787
  195LEU     HG 3095   2.434   3.197   5.698
  195LEU    CD1 3096   2.433   2.987   5.746
  195LEU   HD11 3097   2.456   2.917   5.829
  195LEU   HD12 3098   2.515   2.972   5.673
  195LEU   HD13 3099   2.338   2.959   5.696
  195LEU    CD2 3100   2.278   3.159   5.852
  195LEU   HD21 3101   2.209   3.170   5.766
  195LEU   HD22 3102   2.279   3.254   5.910
  195LEU   HD23 3103   2.246   3.076   5.919
  195LEU      C 3104   2.658   3.328   6.024
  195LEU      O 3105   2.622   3.355   6.141
  196GLU      N 3106   2.783   3.320   5.978
  196GLU     HN 3107   2.802   3.292   5.884
  196GLU     CA 3108   2.904   3.341   6.057
  196GLU     HA 3109   2.905   3.267   6.137
  196GLU     CB 3110   3.030   3.326   5.972
  196GLU    HB1 3111   3.013   3.391   5.883
  196GLU    HB2 3112   3.031   3.220   5.938
  196GLU     CG 3113   3.168   3.355   6.035
  196GLU    HG1 3114   3.212   3.286   6.110
  196GLU    HG2 3115   3.164   3.455   6.084
  196GLU     CD 3116   3.275   3.358   5.921
  196GLU    OE1 3117   3.282   3.459   5.850
  196GLU    OE2 3118   3.331   3.249   5.892
  196GLU      C 3119   2.909   3.483   6.121
  196GLU      O 3120   2.945   3.505   6.231
  197PHE      N 3121   2.865   3.588   6.050
  197PHE     HN 3122   2.844   3.577   5.953
  197PHE     CA 3123   2.857   3.727   6.101
  197PHE     HA 3124   2.943   3.735   6.166
  197PHE     CB 3125   2.860   3.828   5.985
  197PHE    HB1 3126   2.780   3.803   5.912
  197PHE    HB2 3127   2.953   3.802   5.930
  197PHE     CG 3128   2.863   3.974   6.027
  197PHE    CD1 3129   2.953   4.021   6.126
  197PHE    HD1 3130   3.014   3.944   6.171
  197PHE    CE1 3131   2.944   4.147   6.175
  197PHE    HE1 3132   3.011   4.178   6.254
  197PHE     CZ 3133   2.859   4.243   6.118
  197PHE     HZ 3134   2.861   4.344   6.155
  197PHE    CD2 3135   2.782   4.067   5.964
  197PHE    HD2 3136   2.723   4.027   5.883
  197PHE    CE2 3137   2.779   4.205   6.008
  197PHE    HE2 3138   2.700   4.260   5.960
  197PHE      C 3139   2.728   3.761   6.185
  197PHE      O 3140   2.740   3.810   6.295
  198PHE      N 3141   2.606   3.729   6.131
  198PHE     HN 3142   2.606   3.672   6.049
  198PHE     CA 3143   2.483   3.773   6.190
  198PHE     HA 3144   2.483   3.881   6.194
  198PHE     CB 3145   2.359   3.736   6.087
  198PHE    HB1 3146   2.263   3.713   6.137
  198PHE    HB2 3147   2.393   3.643   6.038
  198PHE     CG 3148   2.341   3.854   5.988
  198PHE    CD1 3149   2.318   3.985   6.032
  198PHE    HD1 3150   2.317   4.013   6.137
  198PHE    CE1 3151   2.277   4.076   5.932
  198PHE    HE1 3152   2.257   4.179   5.957
  198PHE     CZ 3153   2.276   4.046   5.796
  198PHE     HZ 3154   2.256   4.127   5.729
  198PHE    CD2 3155   2.345   3.821   5.845
  198PHE    HD2 3156   2.370   3.724   5.804
  198PHE    CE2 3157   2.313   3.921   5.749
  198PHE    HE2 3158   2.326   3.902   5.643
  198PHE      C 3159   2.449   3.715   6.336
  198PHE      O 3160   2.408   3.790   6.420
  199LEU      N 3161   2.464   3.577   6.355
  199LEU     HN 3162   2.499   3.514   6.287
  199LEU     CA 3163   2.450   3.511   6.486
  199LEU     HA 3164   2.358   3.544   6.532
  199LEU     CB 3165   2.435   3.361   6.462
  199LEU    HB1 3166   2.524   3.320   6.408
  199LEU    HB2 3167   2.345   3.361   6.397
  199LEU     CG 3168   2.409   3.277   6.596
  199LEU     HG 3169   2.506   3.279   6.651
  199LEU    CD1 3170   2.293   3.320   6.696
  199LEU   HD11 3171   2.282   3.248   6.780
  199LEU   HD12 3172   2.194   3.340   6.648
  199LEU   HD13 3173   2.323   3.416   6.742
  199LEU    CD2 3174   2.383   3.130   6.561
  199LEU   HD21 3175   2.474   3.088   6.513
  199LEU   HD22 3176   2.293   3.110   6.498
  199LEU   HD23 3177   2.377   3.075   6.657
  199LEU      C 3178   2.557   3.542   6.586
  199LEU      O 3179   2.515   3.579   6.692
  200PRO      N 3180   2.690   3.550   6.560
  200PRO     CD 3181   2.764   3.467   6.471
  200PRO    HD1 3182   2.786   3.521   6.377
  200PRO    HD2 3183   2.713   3.370   6.451
  200PRO     CA 3184   2.780   3.613   6.656
  200PRO     HA 3185   2.776   3.564   6.752
  200PRO     CB 3186   2.919   3.586   6.602
  200PRO    HB1 3187   2.989   3.597   6.688
  200PRO    HB2 3188   2.934   3.656   6.518
  200PRO     CG 3189   2.903   3.445   6.537
  200PRO    HG1 3190   2.976   3.402   6.466
  200PRO    HG2 3191   2.901   3.372   6.621
  200PRO      C 3192   2.749   3.752   6.686
  200PRO      O 3193   2.769   3.798   6.796
  201LEU      N 3194   2.719   3.830   6.588
  201LEU     HN 3195   2.708   3.803   6.492
  201LEU     CA 3196   2.679   3.973   6.611
  201LEU     HA 3197   2.753   4.032   6.664
  201LEU     CB 3198   2.650   4.040   6.471
  201LEU    HB1 3199   2.573   3.986   6.412
  201LEU    HB2 3200   2.745   4.038   6.413
  201LEU     CG 3201   2.595   4.184   6.469
  201LEU     HG 3202   2.501   4.179   6.528
  201LEU    CD1 3203   2.683   4.284   6.541
  201LEU   HD11 3204   2.695   4.257   6.648
  201LEU   HD12 3205   2.639   4.385   6.536
  201LEU   HD13 3206   2.782   4.278   6.490
  201LEU    CD2 3207   2.569   4.239   6.331
  201LEU   HD21 3208   2.539   4.346   6.332
  201LEU   HD22 3209   2.490   4.184   6.275
  201LEU   HD23 3210   2.657   4.229   6.265
  201LEU      C 3211   2.554   3.990   6.699
  201LEU      O 3212   2.563   4.050   6.806
  202GLY      N 3213   2.449   3.916   6.668
  202GLY     HN 3214   2.455   3.861   6.585
  202GLY     CA 3215   2.339   3.889   6.765
  202GLY    HA1 3216   2.272   3.815   6.723
  202GLY    HA2 3217   2.287   3.983   6.775
  202GLY      C 3218   2.369   3.850   6.912
  202GLY      O 3219   2.321   3.916   7.002
  203ILE      N 3220   2.462   3.751   6.935
  203ILE     HN 3221   2.513   3.716   6.856
  203ILE     CA 3222   2.513   3.709   7.067
  203ILE     HA 3223   2.432   3.687   7.133
  203ILE     CB 3224   2.600   3.587   7.052
  203ILE     HB 3225   2.687   3.604   6.985
  203ILE    CG2 3226   2.653   3.559   7.199
  203ILE   HG21 3227   2.570   3.548   7.273
  203ILE   HG22 3228   2.718   3.640   7.237
  203ILE   HG23 3229   2.703   3.460   7.195
  203ILE    CG1 3230   2.516   3.464   6.998
  203ILE   HG11 3231   2.470   3.507   6.906
  203ILE   HG12 3232   2.439   3.444   7.075
  203ILE     CD 3233   2.581   3.337   6.949
  203ILE    HD1 3234   2.656   3.307   7.025
  203ILE    HD2 3235   2.622   3.352   6.847
  203ILE    HD3 3236   2.512   3.249   6.948
  203ILE      C 3237   2.595   3.825   7.128
  203ILE      O 3238   2.566   3.875   7.232
  204ILE      N 3239   2.690   3.885   7.050
  204ILE     HN 3240   2.709   3.839   6.964
  204ILE     CA 3241   2.772   3.999   7.090
  204ILE     HA 3242   2.819   3.967   7.181
  204ILE     CB 3243   2.881   4.044   6.985
  204ILE     HB 3244   2.832   4.061   6.887
  204ILE    CG2 3245   2.950   4.174   7.030
  204ILE   HG21 3246   2.877   4.257   7.019
  204ILE   HG22 3247   3.037   4.193   6.963
  204ILE   HG23 3248   3.002   4.164   7.127
  204ILE    CG1 3249   2.987   3.929   6.984
  204ILE   HG11 3250   2.943   3.827   6.981
  204ILE   HG12 3251   3.041   3.936   7.081
  204ILE     CD 3252   3.084   3.930   6.859
  204ILE    HD1 3253   3.172   3.998   6.865
  204ILE    HD2 3254   3.032   3.985   6.778
  204ILE    HD3 3255   3.116   3.831   6.822
  204ILE      C 3256   2.691   4.122   7.133
  204ILE      O 3257   2.711   4.181   7.241
  205LEU      N 3258   2.590   4.171   7.052
  205LEU     HN 3259   2.591   4.127   6.963
  205LEU     CA 3260   2.504   4.287   7.088
  205LEU     HA 3261   2.571   4.369   7.107
  205LEU     CB 3262   2.409   4.339   6.982
  205LEU    HB1 3263   2.354   4.430   7.014
  205LEU    HB2 3264   2.333   4.263   6.955
  205LEU     CG 3265   2.483   4.387   6.848
  205LEU     HG 3266   2.555   4.307   6.819
  205LEU    CD1 3267   2.377   4.395   6.736
  205LEU   HD11 3268   2.347   4.291   6.710
  205LEU   HD12 3269   2.408   4.452   6.646
  205LEU   HD13 3270   2.288   4.448   6.775
  205LEU    CD2 3271   2.555   4.517   6.862
  205LEU   HD21 3272   2.489   4.594   6.906
  205LEU   HD22 3273   2.582   4.558   6.762
  205LEU   HD23 3274   2.646   4.509   6.925
  205LEU      C 3275   2.423   4.266   7.215
  205LEU      O 3276   2.419   4.355   7.305
  206PHE      N 3277   2.371   4.141   7.230
  206PHE     HN 3278   2.370   4.068   7.162
  206PHE     CA 3279   2.298   4.096   7.346
  206PHE     HA 3280   2.219   4.165   7.372
  206PHE     CB 3281   2.245   3.959   7.298
  206PHE    HB1 3282   2.333   3.914   7.246
  206PHE    HB2 3283   2.160   3.975   7.228
  206PHE     CG 3284   2.199   3.890   7.416
  206PHE    CD1 3285   2.081   3.926   7.495
  206PHE    HD1 3286   2.024   4.014   7.471
  206PHE    CE1 3287   2.042   3.865   7.612
  206PHE    HE1 3288   1.963   3.904   7.675
  206PHE     CZ 3289   2.115   3.752   7.650
  206PHE     HZ 3290   2.100   3.703   7.745
  206PHE    CD2 3291   2.277   3.779   7.461
  206PHE    HD2 3292   2.370   3.751   7.413
  206PHE    CE2 3293   2.224   3.708   7.572
  206PHE    HE2 3294   2.274   3.616   7.597
  206PHE      C 3295   2.380   4.098   7.470
  206PHE      O 3296   2.346   4.156   7.579
  207CYS      N 3297   2.498   4.027   7.461
  207CYS     HN 3298   2.525   3.983   7.375
  207CYS     CA 3299   2.596   4.013   7.571
  207CYS     HA 3300   2.540   3.967   7.651
  207CYS     CB 3301   2.710   3.919   7.538
  207CYS    HB1 3302   2.791   3.941   7.611
  207CYS    HB2 3303   2.754   3.954   7.442
  207CYS     SG 3304   2.669   3.747   7.517
  207CYS    HG1 3305   2.609   3.766   7.400
  207CYS      C 3306   2.649   4.142   7.625
  207CYS      O 3307   2.656   4.168   7.747
  208SER      N 3308   2.686   4.238   7.532
  208SER     HN 3309   2.669   4.196   7.443
  208SER     CA 3310   2.737   4.372   7.556
  208SER     HA 3311   2.819   4.353   7.624
  208SER     CB 3312   2.780   4.456   7.436
  208SER    HB1 3313   2.817   4.553   7.476
  208SER    HB2 3314   2.685   4.477   7.382
  208SER     OG 3315   2.880   4.396   7.361
  208SER    HG1 3316   2.845   4.315   7.322
  208SER      C 3317   2.633   4.458   7.627
  208SER      O 3318   2.665   4.521   7.725
  209ALA      N 3319   2.508   4.457   7.575
  209ALA     HN 3320   2.474   4.401   7.500
  209ALA     CA 3321   2.398   4.530   7.642
  209ALA     HA 3322   2.415   4.636   7.647
  209ALA     CB 3323   2.274   4.488   7.559
  209ALA    HB1 3324   2.266   4.379   7.540
  209ALA    HB2 3325   2.285   4.542   7.463
  209ALA    HB3 3326   2.177   4.523   7.602
  209ALA      C 3327   2.375   4.480   7.786
  209ALA      O 3328   2.361   4.561   7.880
  210ARG      N 3329   2.371   4.349   7.795
  210ARG     HN 3330   2.393   4.295   7.714
  210ARG     CA 3331   2.350   4.283   7.922
  210ARG     HA 3332   2.266   4.334   7.966
  210ARG     CB 3333   2.325   4.124   7.914
  210ARG    HB1 3334   2.308   4.093   8.019
  210ARG    HB2 3335   2.413   4.084   7.860
  210ARG     CG 3336   2.199   4.089   7.842
  210ARG    HG1 3337   2.219   4.007   7.770
  210ARG    HG2 3338   2.184   4.184   7.786
  210ARG     CD 3339   2.086   4.057   7.933
  210ARG    HD1 3340   1.996   4.049   7.869
  210ARG    HD2 3341   2.067   4.122   8.021
  210ARG     NE 3342   2.102   3.917   7.989
  210ARG     HE 3343   2.166   3.868   7.930
  210ARG     CZ 3344   2.032   3.870   8.087
  210ARG    NH1 3345   1.923   3.929   8.134
  210ARG   HH11 3346   1.890   4.010   8.086
  210ARG   HH12 3347   1.884   3.900   8.221
  210ARG    NH2 3348   2.076   3.753   8.137
  210ARG   HH21 3349   2.141   3.701   8.080
  210ARG   HH22 3350   2.015   3.710   8.204
  210ARG      C 3351   2.452   4.311   8.036
  210ARG      O 3352   2.418   4.360   8.135
  211ILE      N 3353   2.581   4.297   8.010
  211ILE     HN 3354   2.597   4.253   7.922
  211ILE     CA 3355   2.690   4.332   8.101
  211ILE     HA 3356   2.694   4.265   8.186
  211ILE     CB 3357   2.823   4.316   8.031
  211ILE     HB 3358   2.818   4.368   7.933
  211ILE    CG2 3359   2.943   4.367   8.115
  211ILE   HG21 3360   2.964   4.470   8.078
  211ILE   HG22 3361   3.031   4.303   8.094
  211ILE   HG23 3362   2.914   4.366   8.222
  211ILE    CG1 3363   2.844   4.159   7.994
  211ILE   HG11 3364   2.747   4.118   7.958
  211ILE   HG12 3365   2.860   4.111   8.093
  211ILE     CD 3366   2.954   4.125   7.893
  211ILE    HD1 3367   2.929   4.180   7.800
  211ILE    HD2 3368   2.932   4.018   7.872
  211ILE    HD3 3369   3.061   4.133   7.921
  211ILE      C 3370   2.682   4.486   8.142
  211ILE      O 3371   2.683   4.514   8.260
  212ILE      N 3372   2.668   4.582   8.047
  212ILE     HN 3373   2.666   4.554   7.952
  212ILE     CA 3374   2.656   4.726   8.083
  212ILE     HA 3375   2.740   4.757   8.143
  212ILE     CB 3376   2.667   4.800   7.946
  212ILE     HB 3377   2.590   4.776   7.870
  212ILE    CG2 3378   2.646   4.953   7.977
  212ILE   HG21 3379   2.544   4.972   8.016
  212ILE   HG22 3380   2.673   5.021   7.893
  212ILE   HG23 3381   2.721   4.974   8.056
  212ILE    CG1 3382   2.806   4.783   7.886
  212ILE   HG11 3383   2.811   4.677   7.854
  212ILE   HG12 3384   2.884   4.796   7.965
  212ILE     CD 3385   2.827   4.854   7.759
  212ILE    HD1 3386   2.841   4.962   7.781
  212ILE    HD2 3387   2.740   4.852   7.689
  212ILE    HD3 3388   2.921   4.821   7.711
  212ILE      C 3389   2.534   4.760   8.164
  212ILE      O 3390   2.542   4.846   8.255
  213TRP      N 3391   2.424   4.695   8.128
  213TRP     HN 3392   2.423   4.640   8.045
  213TRP     CA 3393   2.291   4.709   8.190
  213TRP     HA 3394   2.261   4.813   8.193
  213TRP     CB 3395   2.177   4.634   8.115
  213TRP    HB1 3396   2.233   4.546   8.077
  213TRP    HB2 3397   2.145   4.685   8.021
  213TRP     CG 3398   2.055   4.600   8.195
  213TRP    CD1 3399   1.942   4.679   8.224
  213TRP    HD1 3400   1.931   4.779   8.184
  213TRP    NE1 3401   1.851   4.599   8.297
  213TRP    HE1 3402   1.773   4.640   8.338
  213TRP    CE2 3403   1.907   4.479   8.321
  213TRP    CD2 3404   2.035   4.475   8.262
  213TRP    CE3 3405   2.108   4.355   8.270
  213TRP    HE3 3406   2.195   4.342   8.209
  213TRP    CZ3 3407   2.052   4.245   8.341
  213TRP    HZ3 3408   2.113   4.156   8.337
  213TRP    CZ2 3409   1.859   4.374   8.400
  213TRP    HZ2 3410   1.760   4.372   8.444
  213TRP    CH2 3411   1.940   4.261   8.415
  213TRP    HH2 3412   1.906   4.174   8.470
  213TRP      C 3413   2.309   4.655   8.341
  213TRP      O 3414   2.271   4.725   8.435
  214SER      N 3415   2.379   4.540   8.354
  214SER     HN 3416   2.410   4.489   8.274
  214SER     CA 3417   2.400   4.482   8.486
  214SER     HA 3418   2.305   4.483   8.537
  214SER     CB 3419   2.443   4.330   8.496
  214SER    HB1 3420   2.552   4.322   8.477
  214SER    HB2 3421   2.405   4.271   8.410
  214SER     OG 3422   2.413   4.278   8.624
  214SER    HG1 3423   2.322   4.309   8.630
  214SER      C 3424   2.500   4.565   8.570
  214SER      O 3425   2.477   4.596   8.687
  215LEU      N 3426   2.616   4.611   8.514
  215LEU     HN 3427   2.624   4.580   8.419
  215LEU     CA 3428   2.717   4.697   8.583
  215LEU     HA 3429   2.742   4.646   8.675
  215LEU     CB 3430   2.845   4.735   8.506
  215LEU    HB1 3431   2.916   4.802   8.559
  215LEU    HB2 3432   2.821   4.771   8.403
  215LEU     CG 3433   2.931   4.611   8.484
  215LEU     HG 3434   2.862   4.526   8.464
  215LEU    CD1 3435   3.026   4.627   8.365
  215LEU   HD11 3436   3.116   4.692   8.372
  215LEU   HD12 3437   2.961   4.660   8.281
  215LEU   HD13 3438   3.069   4.531   8.329
  215LEU    CD2 3439   3.002   4.578   8.619
  215LEU   HD21 3440   2.932   4.517   8.681
  215LEU   HD22 3441   3.030   4.673   8.669
  215LEU   HD23 3442   3.091   4.516   8.593
  215LEU      C 3443   2.653   4.825   8.620
  215LEU      O 3444   2.678   4.885   8.731
  216ARG      N 3445   2.564   4.872   8.537
  216ARG     HN 3446   2.553   4.829   8.448
  216ARG     CA 3447   2.499   4.999   8.567
  216ARG     HA 3448   2.576   5.072   8.588
  216ARG     CB 3449   2.447   5.064   8.434
  216ARG    HB1 3450   2.393   4.985   8.378
  216ARG    HB2 3451   2.539   5.094   8.380
  216ARG     CG 3452   2.364   5.194   8.445
  216ARG    HG1 3453   2.274   5.176   8.509
  216ARG    HG2 3454   2.329   5.225   8.344
  216ARG     CD 3455   2.447   5.304   8.496
  216ARG    HD1 3456   2.510   5.330   8.408
  216ARG    HD2 3457   2.512   5.281   8.583
  216ARG     NE 3458   2.350   5.412   8.519
  216ARG     HE 3459   2.251   5.410   8.507
  216ARG     CZ 3460   2.387   5.530   8.568
  216ARG    NH1 3461   2.511   5.556   8.591
  216ARG   HH11 3462   2.572   5.484   8.556
  216ARG   HH12 3463   2.541   5.651   8.585
  216ARG    NH2 3464   2.302   5.630   8.584
  216ARG   HH21 3465   2.205   5.625   8.609
  216ARG   HH22 3466   2.352   5.706   8.627
  216ARG      C 3467   2.382   4.990   8.671
  216ARG      O 3468   2.381   5.075   8.763
  217GLN      N 3469   2.289   4.898   8.657
  217GLN     HN 3470   2.297   4.847   8.572
  217GLN     CA 3471   2.182   4.860   8.752
  217GLN     HA 3472   2.129   4.954   8.760
  217GLN     CB 3473   2.083   4.745   8.697
  217GLN    HB1 3474   2.018   4.717   8.783
  217GLN    HB2 3475   2.147   4.662   8.661
  217GLN     CG 3476   1.995   4.792   8.587
  217GLN    HG1 3477   1.937   4.702   8.558
  217GLN    HG2 3478   2.045   4.830   8.496
  217GLN     CD 3479   1.903   4.895   8.638
  217GLN    OE1 3480   1.907   5.010   8.603
  217GLN    NE2 3481   1.822   4.854   8.737
  217GLN   HE21 3482   1.789   4.931   8.791
  217GLN   HE22 3483   1.819   4.757   8.762
  217GLN      C 3484   2.227   4.836   8.887
  217GLN      O 3485   2.162   4.882   8.982
  218ARG      N 3486   2.344   4.757   8.900
  218ARG     HN 3487   2.399   4.719   8.826
  218ARG     CA 3488   2.398   4.734   9.033
  218ARG     HA 3489   2.321   4.722   9.108
  218ARG     CB 3490   2.481   4.603   9.029
  218ARG    HB1 3491   2.529   4.587   9.128
  218ARG    HB2 3492   2.564   4.605   8.956
  218ARG     CG 3493   2.395   4.482   8.985
  218ARG    HG1 3494   2.336   4.497   8.892
  218ARG    HG2 3495   2.306   4.475   9.051
  218ARG     CD 3496   2.465   4.348   8.986
  218ARG    HD1 3497   2.554   4.345   8.920
  218ARG    HD2 3498   2.405   4.259   8.960
  218ARG     NE 3499   2.517   4.324   9.128
  218ARG     HE 3500   2.613   4.315   9.157
  218ARG     CZ 3501   2.430   4.301   9.229
  218ARG    NH1 3502   2.299   4.284   9.214
  218ARG   HH11 3503   2.250   4.308   9.130
  218ARG   HH12 3504   2.246   4.289   9.299
  218ARG    NH2 3505   2.476   4.314   9.350
  218ARG   HH21 3506   2.568   4.354   9.356
  218ARG   HH22 3507   2.412   4.300   9.426
  218ARG      C 3508   2.490   4.851   9.079
  218ARG      O 3509   2.559   4.834   9.179
  219GLN      N 3510   2.493   4.966   9.002
  219GLN     HN 3511   2.430   4.979   8.926
  219GLN     CA 3512   2.574   5.082   9.039
  219GLN     HA 3513   2.566   5.135   8.945
  219GLN     CB 3514   2.507   5.180   9.138
  219GLN    HB1 3515   2.414   5.220   9.092
  219GLN    HB2 3516   2.560   5.275   9.159
  219GLN     CG 3517   2.465   5.104   9.274
  219GLN    HG1 3518   2.552   5.048   9.314
  219GLN    HG2 3519   2.392   5.024   9.250
  219GLN     CD 3520   2.414   5.207   9.378
  219GLN    OE1 3521   2.300   5.200   9.425
  219GLN    NE2 3522   2.506   5.309   9.404
  219GLN   HE21 3523   2.601   5.298   9.373
  219GLN   HE22 3524   2.479   5.390   9.456
  219GLN      C 3525   2.727   5.073   9.048
  219GLN      O 3526   2.792   5.152   9.122
  220MET      N 3527   2.782   4.975   8.975
  220MET     HN 3528   2.719   4.927   8.914
  220MET     CA 3529   2.917   4.940   8.990
  220MET     HA 3530   2.950   4.949   9.093
  220MET     CB 3531   2.940   4.801   8.927
  220MET    HB1 3532   3.049   4.780   8.933
  220MET    HB2 3533   2.902   4.816   8.823
  220MET     CG 3534   2.859   4.686   8.985
  220MET    HG1 3535   2.764   4.696   8.929
  220MET    HG2 3536   2.845   4.687   9.096
  220MET     SD 3537   2.937   4.526   8.947
  220MET     CE 3538   3.072   4.503   9.076
  220MET    HE1 3539   3.134   4.594   9.087
  220MET    HE2 3540   3.142   4.418   9.065
  220MET    HE3 3541   3.014   4.483   9.169
  220MET      C 3542   3.007   5.032   8.905
  220MET      O 3543   3.125   5.049   8.922
  221ASP      N 3544   2.938   5.102   8.813
  221ASP     HN 3545   2.840   5.109   8.828
  221ASP     CA 3546   2.994   5.196   8.719
  221ASP     HA 3547   3.088   5.153   8.688
  221ASP     CB 3548   2.897   5.208   8.600
  221ASP    HB1 3549   2.850   5.110   8.579
  221ASP    HB2 3550   2.947   5.234   8.505
  221ASP     CG 3551   2.783   5.306   8.627
  221ASP    OD1 3552   2.748   5.371   8.522
  221ASP    OD2 3553   2.716   5.305   8.732
  221ASP      C 3554   3.051   5.331   8.777
  221ASP      O 3555   3.115   5.414   8.714
  222ARG      N 3556   3.031   5.346   8.900
  222ARG     HN 3557   2.961   5.288   8.941
  222ARG     CA 3558   3.095   5.439   8.992
  222ARG     HA 3559   3.077   5.540   8.958
  222ARG     CB 3560   3.035   5.428   9.133
  222ARG    HB1 3561   3.085   5.499   9.202
  222ARG    HB2 3562   3.051   5.327   9.178
  222ARG     CG 3563   2.886   5.468   9.130
  222ARG    HG1 3564   2.826   5.405   9.060
  222ARG    HG2 3565   2.886   5.567   9.080
  222ARG     CD 3566   2.820   5.479   9.264
  222ARG    HD1 3567   2.713   5.502   9.248
  222ARG    HD2 3568   2.864   5.562   9.323
  222ARG     NE 3569   2.834   5.348   9.331
  222ARG     HE 3570   2.801   5.270   9.277
  222ARG     CZ 3571   2.906   5.323   9.441
  222ARG    NH1 3572   2.964   5.412   9.515
  222ARG   HH11 3573   2.933   5.506   9.501
  222ARG   HH12 3574   3.011   5.378   9.596
  222ARG    NH2 3575   2.914   5.199   9.476
  222ARG   HH21 3576   2.858   5.128   9.434
  222ARG   HH22 3577   2.940   5.183   9.571
  222ARG      C 3578   3.252   5.429   9.002
  222ARG      O 3579   3.331   5.524   8.998
  223HSD      N 3580   3.301   5.303   9.020
  223HSD     HN 3581   3.238   5.225   9.023
  223HSD     CA 3582   3.440   5.270   9.011
  223HSD     HA 3583   3.483   5.331   9.088
  223HSD     CB 3584   3.464   5.125   9.059
  223HSD    HB1 3585   3.416   5.068   8.976
  223HSD    HB2 3586   3.403   5.105   9.150
  223HSD    ND1 3587   3.680   4.977   9.031
  223HSD    HD1 3588   3.661   4.889   8.988
  223HSD     CG 3589   3.610   5.086   9.082
  223HSD    CE1 3590   3.801   4.982   9.092
  223HSD    HE1 3591   3.877   4.907   9.069
  223HSD    NE2 3592   3.813   5.081   9.171
  223HSD    CD2 3593   3.691   5.145   9.168
  223HSD    HD2 3594   3.677   5.227   9.238
  223HSD      C 3595   3.510   5.290   8.878
  223HSD      O 3596   3.459   5.260   8.767
  224ALA      N 3597   3.644   5.336   8.880
  224ALA     HN 3598   3.688   5.353   8.967
  224ALA     CA 3599   3.733   5.365   8.770
  224ALA     HA 3600   3.691   5.446   8.714
  224ALA     CB 3601   3.877   5.398   8.831
  224ALA    HB1 3602   3.956   5.385   8.754
  224ALA    HB2 3603   3.898   5.322   8.909
  224ALA    HB3 3604   3.880   5.498   8.879
  224ALA      C 3605   3.763   5.249   8.671
  224ALA      O 3606   3.743   5.267   8.556
  225LYS      N 3607   3.800   5.137   8.728
  225LYS     HN 3608   3.819   5.135   8.826
  225LYS     CA 3609   3.819   5.021   8.653
  225LYS     HA 3610   3.878   5.056   8.569
  225LYS     CB 3611   3.906   4.913   8.719
  225LYS    HB1 3612   3.881   4.816   8.671
  225LYS    HB2 3613   3.876   4.897   8.825
  225LYS     CG 3614   4.056   4.943   8.704
  225LYS    HG1 3615   4.072   5.050   8.729
  225LYS    HG2 3616   4.075   4.936   8.594
  225LYS     CD 3617   4.135   4.858   8.802
  225LYS    HD1 3618   4.116   4.888   8.907
  225LYS    HD2 3619   4.242   4.883   8.781
  225LYS     CE 3620   4.119   4.705   8.787
  225LYS    HE1 3621   4.148   4.687   8.682
  225LYS    HE2 3622   4.015   4.672   8.808
  225LYS     NZ 3623   4.198   4.645   8.891
  225LYS    HZ1 3624   4.301   4.660   8.889
  225LYS    HZ2 3625   4.182   4.542   8.894
  225LYS    HZ3 3626   4.161   4.678   8.982
  225LYS      C 3627   3.689   4.970   8.578
  225LYS      O 3628   3.700   4.911   8.474
  226ILE      N 3629   3.570   5.002   8.632
  226ILE     HN 3630   3.567   5.053   8.717
  226ILE     CA 3631   3.446   4.957   8.571
  226ILE     HA 3632   3.467   4.856   8.538
  226ILE     CB 3633   3.338   4.937   8.675
  226ILE     HB 3634   3.330   5.031   8.733
  226ILE    CG2 3635   3.208   4.912   8.612
  226ILE   HG21 3636   3.216   4.817   8.554
  226ILE   HG22 3637   3.178   4.996   8.546
  226ILE   HG23 3638   3.123   4.888   8.679
  226ILE    CG1 3639   3.378   4.835   8.782
  226ILE   HG11 3640   3.306   4.832   8.866
  226ILE   HG12 3641   3.479   4.855   8.824
  226ILE     CD 3642   3.388   4.692   8.723
  226ILE    HD1 3643   3.474   4.681   8.654
  226ILE    HD2 3644   3.289   4.652   8.692
  226ILE    HD3 3645   3.413   4.623   8.807
  226ILE      C 3646   3.406   5.038   8.447
  226ILE      O 3647   3.345   4.991   8.349
  227LYS      N 3648   3.432   5.172   8.453
  227LYS     HN 3649   3.466   5.217   8.535
  227LYS     CA 3650   3.417   5.269   8.346
  227LYS     HA 3651   3.314   5.271   8.315
  227LYS     CB 3652   3.452   5.405   8.397
  227LYS    HB1 3653   3.462   5.482   8.317
  227LYS    HB2 3654   3.557   5.410   8.431
  227LYS     CG 3655   3.359   5.468   8.505
  227LYS    HG1 3656   3.366   5.402   8.594
  227LYS    HG2 3657   3.260   5.490   8.460
  227LYS     CD 3658   3.405   5.610   8.543
  227LYS    HD1 3659   3.380   5.669   8.451
  227LYS    HD2 3660   3.512   5.595   8.566
  227LYS     CE 3661   3.349   5.667   8.678
  227LYS    HE1 3662   3.392   5.769   8.689
  227LYS    HE2 3663   3.389   5.595   8.753
  227LYS     NZ 3664   3.203   5.677   8.684
  227LYS    HZ1 3665   3.166   5.580   8.693
  227LYS    HZ2 3666   3.157   5.695   8.592
  227LYS    HZ3 3667   3.157   5.739   8.754
  227LYS      C 3668   3.498   5.239   8.228
  227LYS      O 3669   3.447   5.248   8.114
  228ARG      N 3670   3.621   5.193   8.249
  228ARG     HN 3671   3.652   5.180   8.343
  228ARG     CA 3672   3.713   5.155   8.148
  228ARG     HA 3673   3.726   5.217   8.061
  228ARG     CB 3674   3.855   5.145   8.212
  228ARG    HB1 3675   3.853   5.061   8.284
  228ARG    HB2 3676   3.873   5.238   8.270
  228ARG     CG 3677   3.979   5.116   8.120
  228ARG    HG1 3678   3.967   5.201   8.049
  228ARG    HG2 3679   3.969   5.014   8.076
  228ARG     CD 3680   4.105   5.136   8.199
  228ARG    HD1 3681   4.115   5.053   8.272
  228ARG    HD2 3682   4.112   5.238   8.242
  228ARG     NE 3683   4.213   5.113   8.094
  228ARG     HE 3684   4.204   5.161   8.007
  228ARG     CZ 3685   4.328   5.058   8.109
  228ARG    NH1 3686   4.359   4.987   8.214
  228ARG   HH11 3687   4.300   4.994   8.295
  228ARG   HH12 3688   4.453   4.960   8.234
  228ARG    NH2 3689   4.414   5.076   8.012
  228ARG   HH21 3690   4.388   5.109   7.921
  228ARG   HH22 3691   4.489   5.010   8.021
  228ARG      C 3692   3.677   5.023   8.088
  228ARG      O 3693   3.692   5.001   7.967
  229ALA      N 3694   3.622   4.934   8.175
  229ALA     HN 3695   3.614   4.951   8.273
  229ALA     CA 3696   3.575   4.803   8.132
  229ALA     HA 3697   3.642   4.756   8.062
  229ALA     CB 3698   3.545   4.725   8.256
  229ALA    HB1 3699   3.554   4.618   8.227
  229ALA    HB2 3700   3.440   4.745   8.286
  229ALA    HB3 3701   3.613   4.756   8.338
  229ALA      C 3702   3.457   4.803   8.033
  229ALA      O 3703   3.455   4.736   7.927
  230ILE      N 3704   3.353   4.891   8.063
  230ILE     HN 3705   3.356   4.933   8.153
  230ILE     CA 3706   3.233   4.931   7.986
  230ILE     HA 3707   3.185   4.836   7.968
  230ILE     CB 3708   3.136   5.014   8.078
  230ILE     HB 3709   3.185   5.102   8.125
  230ILE    CG2 3710   3.016   5.077   8.007
  230ILE   HG21 3711   2.939   5.000   7.984
  230ILE   HG22 3712   3.049   5.126   7.913
  230ILE   HG23 3713   2.972   5.150   8.079
  230ILE    CG1 3714   3.084   4.921   8.188
  230ILE   HG11 3715   3.170   4.873   8.240
  230ILE   HG12 3716   3.033   4.837   8.136
  230ILE     CD 3717   2.983   4.982   8.284
  230ILE    HD1 3718   2.977   4.922   8.377
  230ILE    HD2 3719   2.878   4.980   8.247
  230ILE    HD3 3720   3.029   5.082   8.301
  230ILE      C 3721   3.275   4.996   7.859
  230ILE      O 3722   3.225   4.948   7.757
  231THR      N 3723   3.368   5.090   7.861
  231THR     HN 3724   3.393   5.116   7.954
  231THR     CA 3725   3.430   5.149   7.749
  231THR     HA 3726   3.348   5.201   7.702
  231THR     CB 3727   3.532   5.253   7.784
  231THR     HB 3728   3.614   5.207   7.843
  231THR    OG1 3729   3.480   5.356   7.863
  231THR    HG1 3730   3.459   5.326   7.952
  231THR    CG2 3731   3.598   5.327   7.669
  231THR   HG21 3732   3.658   5.257   7.608
  231THR   HG22 3733   3.675   5.391   7.718
  231THR   HG23 3734   3.520   5.383   7.611
  231THR      C 3735   3.490   5.049   7.647
  231THR      O 3736   3.467   5.061   7.524
  232PHE      N 3737   3.571   4.956   7.694
  232PHE     HN 3738   3.592   4.958   7.792
  232PHE     CA 3739   3.634   4.846   7.619
  232PHE     HA 3740   3.679   4.895   7.534
  232PHE     CB 3741   3.736   4.762   7.696
  232PHE    HB1 3742   3.788   4.682   7.639
  232PHE    HB2 3743   3.674   4.712   7.773
  232PHE     CG 3744   3.850   4.832   7.759
  232PHE    CD1 3745   3.918   4.935   7.700
  232PHE    HD1 3746   3.877   4.975   7.609
  232PHE    CE1 3747   4.045   4.973   7.748
  232PHE    HE1 3748   4.098   5.041   7.683
  232PHE     CZ 3749   4.101   4.918   7.864
  232PHE     HZ 3750   4.197   4.957   7.894
  232PHE    CD2 3751   3.895   4.782   7.882
  232PHE    HD2 3752   3.831   4.713   7.935
  232PHE    CE2 3753   4.020   4.822   7.934
  232PHE    HE2 3754   4.059   4.773   8.022
  232PHE      C 3755   3.534   4.753   7.557
  232PHE      O 3756   3.544   4.721   7.436
  233ILE      N 3757   3.433   4.713   7.632
  233ILE     HN 3758   3.439   4.750   7.725
  233ILE     CA 3759   3.313   4.636   7.587
  233ILE     HA 3760   3.350   4.546   7.541
  233ILE     CB 3761   3.223   4.583   7.703
  233ILE     HB 3762   3.210   4.662   7.780
  233ILE    CG2 3763   3.079   4.543   7.660
  233ILE   HG21 3764   3.018   4.512   7.748
  233ILE   HG22 3765   3.096   4.450   7.601
  233ILE   HG23 3766   3.028   4.627   7.609
  233ILE    CG1 3767   3.295   4.465   7.763
  233ILE   HG11 3768   3.404   4.487   7.766
  233ILE   HG12 3769   3.289   4.373   7.701
  233ILE     CD 3770   3.244   4.437   7.902
  233ILE    HD1 3771   3.257   4.529   7.963
  233ILE    HD2 3772   3.295   4.354   7.955
  233ILE    HD3 3773   3.135   4.414   7.900
  233ILE      C 3774   3.240   4.712   7.480
  233ILE      O 3775   3.207   4.650   7.380
  234MET      N 3776   3.222   4.843   7.486
  234MET     HN 3777   3.246   4.897   7.566
  234MET     CA 3778   3.170   4.918   7.366
  234MET     HA 3779   3.080   4.867   7.335
  234MET     CB 3780   3.128   5.057   7.408
  234MET    HB1 3781   3.109   5.116   7.315
  234MET    HB2 3782   3.211   5.112   7.456
  234MET     CG 3783   2.998   5.056   7.494
  234MET    HG1 3784   3.031   5.003   7.587
  234MET    HG2 3785   2.914   5.003   7.446
  234MET     SD 3786   2.941   5.229   7.533
  234MET     CE 3787   3.090   5.282   7.627
  234MET    HE1 3788   3.136   5.203   7.690
  234MET    HE2 3789   3.066   5.373   7.685
  234MET    HE3 3790   3.161   5.319   7.550
  234MET      C 3791   3.268   4.931   7.252
  234MET      O 3792   3.223   4.913   7.139
  235VAL      N 3793   3.394   4.958   7.281
  235VAL     HN 3794   3.419   4.993   7.371
  235VAL     CA 3795   3.491   4.979   7.175
  235VAL     HA 3796   3.437   5.055   7.120
  235VAL     CB 3797   3.616   5.037   7.216
  235VAL     HB 3798   3.651   4.979   7.304
  235VAL    CG1 3799   3.739   5.032   7.117
  235VAL   HG11 3800   3.830   5.088   7.148
  235VAL   HG12 3801   3.704   5.088   7.028
  235VAL   HG13 3802   3.773   4.928   7.099
  235VAL    CG2 3803   3.602   5.185   7.254
  235VAL   HG21 3804   3.682   5.215   7.324
  235VAL   HG22 3805   3.506   5.201   7.308
  235VAL   HG23 3806   3.591   5.252   7.166
  235VAL      C 3807   3.521   4.861   7.087
  235VAL      O 3808   3.517   4.871   6.967
  236VAL      N 3809   3.531   4.739   7.152
  236VAL     HN 3810   3.524   4.730   7.251
  236VAL     CA 3811   3.548   4.614   7.079
  236VAL     HA 3812   3.635   4.633   7.018
  236VAL     CB 3813   3.576   4.491   7.159
  236VAL     HB 3814   3.647   4.521   7.238
  236VAL    CG1 3815   3.450   4.438   7.245
  236VAL   HG11 3816   3.421   4.527   7.304
  236VAL   HG12 3817   3.470   4.347   7.306
  236VAL   HG13 3818   3.366   4.405   7.180
  236VAL    CG2 3819   3.636   4.383   7.080
  236VAL   HG21 3820   3.701   4.321   7.145
  236VAL   HG22 3821   3.702   4.426   7.002
  236VAL   HG23 3822   3.575   4.315   7.016
  236VAL      C 3823   3.425   4.577   6.980
  236VAL      O 3824   3.449   4.526   6.868
  237ALA      N 3825   3.301   4.602   7.015
  237ALA     HN 3826   3.287   4.641   7.106
  237ALA     CA 3827   3.183   4.603   6.936
  237ALA     HA 3828   3.170   4.502   6.900
  237ALA     CB 3829   3.067   4.626   7.029
  237ALA    HB1 3830   3.066   4.563   7.121
  237ALA    HB2 3831   2.974   4.606   6.972
  237ALA    HB3 3832   3.048   4.731   7.059
  237ALA      C 3833   3.185   4.706   6.815
  237ALA      O 3834   3.144   4.668   6.705
  238ILE      N 3835   3.233   4.831   6.833
  238ILE     HN 3836   3.259   4.868   6.922
  238ILE     CA 3837   3.241   4.925   6.721
  238ILE     HA 3838   3.151   4.932   6.661
  238ILE     CB 3839   3.276   5.061   6.775
  238ILE     HB 3840   3.369   5.069   6.834
  238ILE    CG2 3841   3.289   5.164   6.664
  238ILE   HG21 3842   3.211   5.142   6.589
  238ILE   HG22 3843   3.388   5.151   6.615
  238ILE   HG23 3844   3.276   5.270   6.697
  238ILE    CG1 3845   3.159   5.107   6.872
  238ILE   HG11 3846   3.126   5.024   6.938
  238ILE   HG12 3847   3.079   5.150   6.807
  238ILE     CD 3848   3.207   5.215   6.974
  238ILE    HD1 3849   3.125   5.249   7.040
  238ILE    HD2 3850   3.242   5.303   6.917
  238ILE    HD3 3851   3.287   5.180   7.043
  238ILE      C 3852   3.347   4.882   6.620
  238ILE      O 3853   3.334   4.880   6.500
  239VAL      N 3854   3.463   4.832   6.671
  239VAL     HN 3855   3.476   4.850   6.769
  239VAL     CA 3856   3.560   4.754   6.599
  239VAL     HA 3857   3.603   4.829   6.534
  239VAL     CB 3858   3.676   4.702   6.687
  239VAL     HB 3859   3.640   4.631   6.764
  239VAL    CG1 3860   3.778   4.634   6.601
  239VAL   HG11 3861   3.872   4.622   6.658
  239VAL   HG12 3862   3.795   4.690   6.506
  239VAL   HG13 3863   3.739   4.533   6.573
  239VAL    CG2 3864   3.752   4.820   6.751
  239VAL   HG21 3865   3.694   4.887   6.818
  239VAL   HG22 3866   3.789   4.873   6.661
  239VAL   HG23 3867   3.841   4.777   6.801
  239VAL      C 3868   3.511   4.643   6.522
  239VAL      O 3869   3.537   4.630   6.402
  240PHE      N 3870   3.434   4.554   6.584
  240PHE     HN 3871   3.427   4.567   6.682
  240PHE     CA 3872   3.371   4.437   6.532
  240PHE     HA 3873   3.456   4.384   6.491
  240PHE     CB 3874   3.311   4.342   6.638
  240PHE    HB1 3875   3.234   4.401   6.692
  240PHE    HB2 3876   3.389   4.318   6.714
  240PHE     CG 3877   3.237   4.223   6.590
  240PHE    CD1 3878   3.098   4.206   6.603
  240PHE    HD1 3879   3.044   4.283   6.655
  240PHE    CE1 3880   3.035   4.102   6.536
  240PHE    HE1 3881   2.928   4.097   6.552
  240PHE     CZ 3882   3.110   4.013   6.458
  240PHE     HZ 3883   3.058   3.931   6.411
  240PHE    CD2 3884   3.312   4.123   6.525
  240PHE    HD2 3885   3.420   4.129   6.529
  240PHE    CE2 3886   3.252   4.012   6.460
  240PHE    HE2 3887   3.308   3.929   6.419
  240PHE      C 3888   3.284   4.467   6.411
  240PHE      O 3889   3.287   4.409   6.304
  241VAL      N 3890   3.203   4.566   6.428
  241VAL     HN 3891   3.194   4.615   6.514
  241VAL     CA 3892   3.114   4.620   6.333
  241VAL     HA 3893   3.069   4.533   6.286
  241VAL     CB 3894   3.010   4.708   6.400
  241VAL     HB 3895   3.066   4.791   6.448
  241VAL    CG1 3896   2.919   4.779   6.299
  241VAL   HG11 3897   2.814   4.799   6.331
  241VAL   HG12 3898   2.914   4.706   6.216
  241VAL   HG13 3899   2.966   4.875   6.268
  241VAL    CG2 3900   2.922   4.617   6.504
  241VAL   HG21 3901   2.989   4.561   6.574
  241VAL   HG22 3902   2.861   4.546   6.445
  241VAL   HG23 3903   2.855   4.688   6.557
  241VAL      C 3904   3.192   4.685   6.219
  241VAL      O 3905   3.167   4.654   6.101
  242ILE      N 3906   3.296   4.769   6.239
  242ILE     HN 3907   3.318   4.800   6.331
  242ILE     CA 3908   3.376   4.825   6.131
  242ILE     HA 3909   3.308   4.882   6.069
  242ILE     CB 3910   3.475   4.921   6.196
  242ILE     HB 3911   3.525   4.876   6.285
  242ILE    CG2 3912   3.580   4.967   6.094
  242ILE   HG21 3913   3.654   4.895   6.053
  242ILE   HG22 3914   3.631   5.057   6.135
  242ILE   HG23 3915   3.526   5.016   6.010
  242ILE    CG1 3916   3.392   5.044   6.237
  242ILE   HG11 3917   3.303   5.024   6.300
  242ILE   HG12 3918   3.353   5.100   6.149
  242ILE     CD 3919   3.462   5.130   6.337
  242ILE    HD1 3920   3.393   5.212   6.369
  242ILE    HD2 3921   3.545   5.192   6.297
  242ILE    HD3 3922   3.492   5.070   6.425
  242ILE      C 3923   3.442   4.725   6.045
  242ILE      O 3924   3.439   4.731   5.921
  243CYS      N 3925   3.513   4.628   6.101
  243CYS     HN 3926   3.487   4.613   6.196
  243CYS     CA 3927   3.575   4.516   6.032
  243CYS     HA 3928   3.661   4.559   5.983
  243CYS     CB 3929   3.636   4.416   6.131
  243CYS    HB1 3930   3.658   4.321   6.077
  243CYS    HB2 3931   3.560   4.390   6.208
  243CYS     SG 3932   3.800   4.466   6.199
  243CYS    HG1 3933   3.769   4.525   6.314
  243CYS      C 3934   3.503   4.429   5.929
  243CYS      O 3935   3.563   4.384   5.832
  244PHE      N 3936   3.371   4.397   5.952
  244PHE     HN 3937   3.335   4.426   6.040
  244PHE     CA 3938   3.290   4.294   5.891
  244PHE     HA 3939   3.347   4.241   5.816
  244PHE     CB 3940   3.274   4.170   5.995
  244PHE    HB1 3941   3.212   4.089   5.953
  244PHE    HB2 3942   3.236   4.209   6.092
  244PHE     CG 3943   3.410   4.110   6.034
  244PHE    CD1 3944   3.485   4.033   5.943
  244PHE    HD1 3945   3.448   4.001   5.847
  244PHE    CE1 3946   3.605   3.973   5.985
  244PHE    HE1 3947   3.665   3.908   5.922
  244PHE     CZ 3948   3.653   3.988   6.113
  244PHE     HZ 3949   3.749   3.949   6.141
  244PHE    CD2 3950   3.463   4.132   6.159
  244PHE    HD2 3951   3.417   4.199   6.230
  244PHE    CE2 3952   3.585   4.077   6.203
  244PHE    HE2 3953   3.617   4.079   6.306
  244PHE      C 3954   3.154   4.340   5.840
  244PHE      O 3955   3.110   4.297   5.737
  245LEU      N 3956   3.090   4.442   5.909
  245LEU     HN 3957   3.128   4.484   5.991
  245LEU     CA 3958   2.963   4.488   5.854
  245LEU     HA 3959   2.901   4.400   5.854
  245LEU     CB 3960   2.907   4.592   5.954
  245LEU    HB1 3961   2.979   4.676   5.951
  245LEU    HB2 3962   2.897   4.559   6.060
  245LEU     CG 3963   2.772   4.668   5.907
  245LEU     HG 3964   2.790   4.708   5.805
  245LEU    CD1 3965   2.656   4.580   5.905
  245LEU   HD11 3966   2.558   4.632   5.913
  245LEU   HD12 3967   2.655   4.518   5.997
  245LEU   HD13 3968   2.654   4.502   5.827
  245LEU    CD2 3969   2.758   4.791   5.996
  245LEU   HD21 3970   2.846   4.858   6.001
  245LEU   HD22 3971   2.731   4.766   6.101
  245LEU   HD23 3972   2.681   4.865   5.966
  245LEU      C 3973   2.955   4.540   5.712
  245LEU      O 3974   2.865   4.499   5.640
  246PRO      N 3975   3.046   4.619   5.654
  246PRO     CD 3976   3.155   4.685   5.731
  246PRO    HD1 3977   3.217   4.609   5.783
  246PRO    HD2 3978   3.118   4.762   5.803
  246PRO     CA 3979   3.024   4.684   5.527
  246PRO     HA 3980   2.921   4.715   5.528
  246PRO     CB 3981   3.129   4.800   5.529
  246PRO    HB1 3982   3.089   4.897   5.566
  246PRO    HB2 3983   3.174   4.807   5.427
  246PRO     CG 3984   3.230   4.762   5.631
  246PRO    HG1 3985   3.303   4.696   5.581
  246PRO    HG2 3986   3.289   4.849   5.670
  246PRO      C 3987   3.039   4.583   5.423
  246PRO      O 3988   2.967   4.603   5.326
  247SER      N 3989   3.129   4.484   5.431
  247SER     HN 3990   3.187   4.480   5.512
  247SER     CA 3991   3.139   4.380   5.332
  247SER     HA 3992   3.139   4.439   5.241
  247SER     CB 3993   3.274   4.295   5.342
  247SER    HB1 3994   3.363   4.362   5.343
  247SER    HB2 3995   3.284   4.238   5.247
  247SER     OG 3996   3.277   4.213   5.455
  247SER    HG1 3997   3.322   4.263   5.524
  247SER      C 3998   3.009   4.303   5.314
  247SER      O 3999   2.974   4.276   5.199
  248VAL      N 4000   2.941   4.261   5.427
  248VAL     HN 4001   2.983   4.286   5.513
  248VAL     CA 4002   2.810   4.191   5.430
  248VAL     HA 4003   2.820   4.103   5.368
  248VAL     CB 4004   2.782   4.144   5.576
  248VAL     HB 4005   2.825   4.222   5.642
  248VAL    CG1 4006   2.634   4.137   5.604
  248VAL   HG11 4007   2.592   4.058   5.538
  248VAL   HG12 4008   2.575   4.230   5.588
  248VAL   HG13 4009   2.612   4.095   5.704
  248VAL    CG2 4010   2.847   4.008   5.601
  248VAL   HG21 4011   2.822   3.940   5.517
  248VAL   HG22 4012   2.813   3.950   5.689
  248VAL   HG23 4013   2.955   4.028   5.618
  248VAL      C 4014   2.699   4.277   5.363
  248VAL      O 4015   2.625   4.239   5.273
  249VAL      N 4016   2.695   4.407   5.399
  249VAL     HN 4017   2.749   4.434   5.478
  249VAL     CA 4018   2.600   4.504   5.333
  249VAL     HA 4019   2.503   4.459   5.350
  249VAL     CB 4020   2.593   4.643   5.397
  249VAL     HB 4021   2.687   4.702   5.390
  249VAL    CG1 4022   2.479   4.732   5.343
  249VAL   HG11 4023   2.441   4.817   5.404
  249VAL   HG12 4024   2.390   4.665   5.334
  249VAL   HG13 4025   2.492   4.758   5.236
  249VAL    CG2 4026   2.558   4.622   5.548
  249VAL   HG21 4027   2.485   4.538   5.553
  249VAL   HG22 4028   2.516   4.716   5.589
  249VAL   HG23 4029   2.640   4.594   5.618
  249VAL      C 4030   2.625   4.521   5.180
  249VAL      O 4031   2.527   4.529   5.103
  250VAL      N 4032   2.745   4.529   5.134
  250VAL     HN 4033   2.816   4.540   5.203
  250VAL     CA 4034   2.762   4.527   4.986
  250VAL     HA 4035   2.699   4.601   4.941
  250VAL     CB 4036   2.913   4.555   4.953
  250VAL     HB 4037   2.975   4.479   5.005
  250VAL    CG1 4038   2.939   4.535   4.803
  250VAL   HG11 4039   2.853   4.597   4.768
  250VAL   HG12 4040   2.920   4.430   4.771
  250VAL   HG13 4041   3.039   4.574   4.775
  250VAL    CG2 4042   2.949   4.695   4.997
  250VAL   HG21 4043   2.881   4.768   4.949
  250VAL   HG22 4044   3.057   4.718   4.983
  250VAL   HG23 4045   2.937   4.723   5.104
  250VAL      C 4046   2.730   4.391   4.930
  250VAL      O 4047   2.674   4.379   4.820
  251ARG      N 4048   2.758   4.275   4.991
  251ARG     HN 4049   2.800   4.276   5.082
  251ARG     CA 4050   2.728   4.141   4.939
  251ARG     HA 4051   2.762   4.139   4.836
  251ARG     CB 4052   2.796   4.015   5.000
  251ARG    HB1 4053   2.745   3.965   5.085
  251ARG    HB2 4054   2.891   4.058   5.040
  251ARG     CG 4055   2.842   3.908   4.903
  251ARG    HG1 4056   2.761   3.897   4.828
  251ARG    HG2 4057   2.854   3.809   4.953
  251ARG     CD 4058   2.995   3.934   4.856
  251ARG    HD1 4059   3.067   3.911   4.937
  251ARG    HD2 4060   3.014   4.037   4.818
  251ARG     NE 4061   3.012   3.831   4.747
  251ARG     HE 4062   2.958   3.747   4.738
  251ARG     CZ 4063   3.090   3.847   4.638
  251ARG    NH1 4064   3.188   3.937   4.632
  251ARG   HH11 4065   3.230   3.971   4.716
  251ARG   HH12 4066   3.241   3.945   4.547
  251ARG    NH2 4067   3.066   3.772   4.531
  251ARG   HH21 4068   3.129   3.789   4.455
  251ARG   HH22 4069   3.015   3.688   4.549
  251ARG      C 4070   2.581   4.117   4.922
  251ARG      O 4071   2.545   4.062   4.820
  252ILE      N 4072   2.496   4.161   5.020
  252ILE     HN 4073   2.531   4.186   5.109
  252ILE     CA 4074   2.345   4.167   5.013
  252ILE     HA 4075   2.314   4.068   4.984
  252ILE     CB 4076   2.298   4.219   5.152
  252ILE     HB 4077   2.375   4.295   5.179
  252ILE    CG2 4078   2.151   4.265   5.135
  252ILE   HG21 4079   2.114   4.322   5.223
  252ILE   HG22 4080   2.098   4.169   5.121
  252ILE   HG23 4081   2.145   4.335   5.049
  252ILE    CG1 4082   2.317   4.101   5.253
  252ILE   HG11 4083   2.411   4.045   5.233
  252ILE   HG12 4084   2.237   4.026   5.233
  252ILE     CD 4085   2.320   4.153   5.402
  252ILE    HD1 4086   2.419   4.199   5.420
  252ILE    HD2 4087   2.308   4.068   5.473
  252ILE    HD3 4088   2.234   4.221   5.419
  252ILE      C 4089   2.298   4.252   4.896
  252ILE      O 4090   2.195   4.219   4.835
  253ARG      N 4091   2.377   4.353   4.858
  253ARG     HN 4092   2.460   4.383   4.904
  253ARG     CA 4093   2.348   4.411   4.729
  253ARG     HA 4094   2.243   4.438   4.731
  253ARG     CB 4095   2.386   4.560   4.721
  253ARG    HB1 4096   2.495   4.572   4.739
  253ARG    HB2 4097   2.328   4.611   4.801
  253ARG     CG 4098   2.391   4.632   4.583
  253ARG    HG1 4099   2.452   4.574   4.510
  253ARG    HG2 4100   2.450   4.726   4.588
  253ARG     CD 4101   2.253   4.664   4.518
  253ARG    HD1 4102   2.191   4.711   4.597
  253ARG    HD2 4103   2.208   4.569   4.481
  253ARG     NE 4104   2.278   4.772   4.418
  253ARG     HE 4105   2.360   4.826   4.437
  253ARG     CZ 4106   2.175   4.838   4.364
  253ARG    NH1 4107   2.051   4.806   4.370
  253ARG   HH11 4108   1.999   4.853   4.298
  253ARG   HH12 4109   2.043   4.708   4.387
  253ARG    NH2 4110   2.206   4.948   4.308
  253ARG   HH21 4111   2.302   4.967   4.289
  253ARG   HH22 4112   2.129   5.004   4.276
  253ARG      C 4113   2.375   4.340   4.603
  253ARG      O 4114   2.294   4.334   4.513
  254ILE      N 4115   2.487   4.267   4.595
  254ILE     HN 4116   2.551   4.288   4.669
  254ILE     CA 4117   2.506   4.171   4.487
  254ILE     HA 4118   2.497   4.220   4.391
  254ILE     CB 4119   2.645   4.106   4.500
  254ILE     HB 4120   2.649   4.044   4.591
  254ILE    CG2 4121   2.669   4.007   4.386
  254ILE   HG21 4122   2.608   3.914   4.396
  254ILE   HG22 4123   2.775   3.978   4.375
  254ILE   HG23 4124   2.645   4.042   4.283
  254ILE    CG1 4125   2.757   4.217   4.500
  254ILE   HG11 4126   2.732   4.289   4.582
  254ILE   HG12 4127   2.761   4.270   4.402
  254ILE     CD 4128   2.898   4.172   4.542
  254ILE    HD1 4129   2.941   4.241   4.617
  254ILE    HD2 4130   2.957   4.151   4.450
  254ILE    HD3 4131   2.896   4.079   4.602
  254ILE      C 4132   2.404   4.059   4.483
  254ILE      O 4133   2.338   4.035   4.383
  255PHE      N 4134   2.375   3.997   4.596
  255PHE     HN 4135   2.423   4.024   4.679
  255PHE     CA 4136   2.270   3.895   4.614
  255PHE     HA 4137   2.296   3.817   4.544
  255PHE     CB 4138   2.244   3.839   4.753
  255PHE    HB1 4139   2.176   3.751   4.752
  255PHE    HB2 4140   2.198   3.904   4.831
  255PHE     CG 4141   2.372   3.778   4.808
  255PHE    CD1 4142   2.387   3.759   4.950
  255PHE    HD1 4143   2.308   3.802   5.010
  255PHE    CE1 4144   2.502   3.703   5.003
  255PHE    HE1 4145   2.520   3.690   5.109
  255PHE     CZ 4146   2.597   3.651   4.914
  255PHE     HZ 4147   2.694   3.625   4.953
  255PHE    CD2 4148   2.476   3.730   4.728
  255PHE    HD2 4149   2.474   3.739   4.620
  255PHE    CE2 4150   2.586   3.662   4.777
  255PHE    HE2 4151   2.669   3.640   4.712
  255PHE      C 4152   2.131   3.940   4.572
  255PHE      O 4153   2.066   3.870   4.497
  256TRP      N 4154   2.088   4.056   4.606
  256TRP     HN 4155   2.139   4.113   4.670
  256TRP     CA 4156   1.953   4.105   4.559
  256TRP     HA 4157   1.881   4.026   4.574
  256TRP     CB 4158   1.909   4.236   4.639
  256TRP    HB1 4159   1.974   4.321   4.610
  256TRP    HB2 4160   1.935   4.210   4.744
  256TRP     CG 4161   1.770   4.274   4.625
  256TRP    CD1 4162   1.713   4.335   4.512
  256TRP    HD1 4163   1.766   4.365   4.423
  256TRP    NE1 4164   1.574   4.337   4.528
  256TRP    HE1 4165   1.520   4.382   4.460
  256TRP    CE2 4166   1.543   4.280   4.648
  256TRP    CD2 4167   1.661   4.237   4.712
  256TRP    CE3 4168   1.651   4.174   4.834
  256TRP    HE3 4169   1.735   4.138   4.891
  256TRP    CZ3 4170   1.523   4.163   4.898
  256TRP    HZ3 4171   1.515   4.122   4.998
  256TRP    CZ2 4172   1.416   4.268   4.705
  256TRP    HZ2 4173   1.331   4.312   4.655
  256TRP    CH2 4174   1.410   4.206   4.831
  256TRP    HH2 4175   1.314   4.198   4.879
  256TRP      C 4176   1.949   4.136   4.411
  256TRP      O 4177   1.853   4.116   4.338
  257LEU      N 4178   2.061   4.193   4.368
  257LEU     HN 4179   2.137   4.193   4.432
  257LEU     CA 4180   2.085   4.222   4.219
  257LEU     HA 4181   1.997   4.278   4.191
  257LEU     CB 4182   2.221   4.295   4.211
  257LEU    HB1 4183   2.305   4.237   4.254
  257LEU    HB2 4184   2.212   4.387   4.274
  257LEU     CG 4185   2.247   4.361   4.073
  257LEU     HG 4186   2.290   4.279   4.011
  257LEU    CD1 4187   2.121   4.408   3.993
  257LEU   HD11 4188   2.052   4.327   3.961
  257LEU   HD12 4189   2.162   4.454   3.901
  257LEU   HD13 4190   2.070   4.485   4.055
  257LEU    CD2 4191   2.347   4.482   4.078
  257LEU   HD21 4192   2.354   4.522   3.975
  257LEU   HD22 4193   2.441   4.436   4.116
  257LEU   HD23 4194   2.307   4.560   4.146
  257LEU      C 4195   2.085   4.097   4.138
  257LEU      O 4196   2.011   4.089   4.040
  258LEU      N 4197   2.156   3.989   4.179
  258LEU     HN 4198   2.221   4.007   4.253
  258LEU     CA 4199   2.137   3.855   4.128
  258LEU     HA 4200   2.168   3.848   4.025
  258LEU     CB 4201   2.226   3.757   4.209
  258LEU    HB1 4202   2.191   3.652   4.202
  258LEU    HB2 4203   2.222   3.788   4.316
  258LEU     CG 4204   2.375   3.758   4.172
  258LEU     HG 4205   2.415   3.862   4.163
  258LEU    CD1 4206   2.460   3.683   4.282
  258LEU   HD11 4207   2.441   3.574   4.279
  258LEU   HD12 4208   2.416   3.729   4.374
  258LEU   HD13 4209   2.569   3.705   4.277
  258LEU    CD2 4210   2.405   3.686   4.038
  258LEU   HD21 4211   2.342   3.732   3.959
  258LEU   HD22 4212   2.375   3.579   4.041
  258LEU   HD23 4213   2.510   3.710   4.013
  258LEU      C 4214   1.991   3.806   4.131
  258LEU      O 4215   1.943   3.741   4.040
  259HSD      N 4216   1.909   3.836   4.233
  259HSD     HN 4217   1.947   3.895   4.304
  259HSD     CA 4218   1.769   3.791   4.229
  259HSD     HA 4219   1.773   3.690   4.191
  259HSD     CB 4220   1.700   3.801   4.362
  259HSD    HB1 4221   1.670   3.901   4.401
  259HSD    HB2 4222   1.769   3.755   4.435
  259HSD    ND1 4223   1.455   3.758   4.327
  259HSD    HD1 4224   1.426   3.836   4.270
  259HSD     CG 4225   1.578   3.722   4.378
  259HSD    CE1 4226   1.362   3.666   4.371
  259HSD    HE1 4227   1.256   3.673   4.347
  259HSD    NE2 4228   1.427   3.574   4.445
  259HSD    CD2 4229   1.561   3.613   4.451
  259HSD    HD2 4230   1.637   3.551   4.498
  259HSD      C 4231   1.690   3.862   4.120
  259HSD      O 4232   1.617   3.800   4.046
  260THR      N 4233   1.709   3.990   4.114
  260THR     HN 4234   1.767   4.032   4.183
  260THR     CA 4235   1.659   4.075   4.012
  260THR     HA 4236   1.553   4.052   4.009
  260THR     CB 4237   1.691   4.220   4.035
  260THR     HB 4238   1.801   4.233   4.032
  260THR    OG1 4239   1.653   4.258   4.162
  260THR    HG1 4240   1.626   4.349   4.176
  260THR    CG2 4241   1.611   4.303   3.937
  260THR   HG21 4242   1.641   4.276   3.834
  260THR   HG22 4243   1.634   4.412   3.943
  260THR   HG23 4244   1.503   4.285   3.954
  260THR      C 4245   1.705   4.031   3.865
  260THR      O 4246   1.620   3.991   3.784
  261SER      N 4247   1.837   4.040   3.833
  261SER     HN 4248   1.900   4.079   3.900
  261SER     CA 4249   1.885   4.026   3.695
  261SER     HA 4250   1.798   4.017   3.631
  261SER     CB 4251   1.977   4.153   3.661
  261SER    HB1 4252   2.055   4.167   3.738
  261SER    HB2 4253   1.910   4.237   3.687
  261SER     OG 4254   2.018   4.183   3.526
  261SER    HG1 4255   2.079   4.113   3.501
  261SER      C 4256   1.964   3.905   3.659
  261SER      O 4257   1.995   3.888   3.540
  262GLY      N 4258   1.995   3.818   3.757
  262GLY     HN 4259   1.961   3.837   3.849
  262GLY     CA 4260   2.098   3.706   3.737
  262GLY    HA1 4261   2.055   3.646   3.659
  262GLY    HA2 4262   2.103   3.655   3.832
  262GLY      C 4263   2.232   3.759   3.685
  262GLY      O 4264   2.256   3.877   3.711
  263THR      N 4265   2.312   3.681   3.608
  263THR     HN 4266   2.286   3.585   3.603
  263THR     CA 4267   2.441   3.719   3.552
  263THR     HA 4268   2.465   3.814   3.596
  263THR     CB 4269   2.545   3.608   3.572
  263THR     HB 4270   2.633   3.603   3.504
  263THR    OG1 4271   2.485   3.476   3.575
  263THR    HG1 4272   2.559   3.416   3.585
  263THR    CG2 4273   2.599   3.629   3.718
  263THR   HG21 4274   2.685   3.566   3.748
  263THR   HG22 4275   2.520   3.612   3.794
  263THR   HG23 4276   2.636   3.734   3.722
  263THR      C 4277   2.420   3.738   3.409
  263THR      O 4278   2.517   3.746   3.335
  264GLN      N 4279   2.290   3.744   3.362
  264GLN     HN 4280   2.213   3.744   3.426
  264GLN     CA 4281   2.269   3.751   3.217
  264GLN     HA 4282   2.300   3.656   3.176
  264GLN     CB 4283   2.112   3.779   3.193
  264GLN    HB1 4284   2.098   3.773   3.083
  264GLN    HB2 4285   2.087   3.881   3.229
  264GLN     CG 4286   2.016   3.678   3.248
  264GLN    HG1 4287   1.911   3.677   3.210
  264GLN    HG2 4288   2.011   3.682   3.359
  264GLN     CD 4289   2.074   3.536   3.232
  264GLN    OE1 4290   2.092   3.470   3.334
  264GLN    NE2 4291   2.107   3.496   3.107
  264GLN   HE21 4292   2.076   3.550   3.029
  264GLN   HE22 4293   2.150   3.406   3.092
  264GLN      C 4294   2.338   3.864   3.143
  264GLN      O 4295   2.394   3.854   3.034
  265ASN      N 4296   2.347   3.985   3.204
  265ASN     HN 4297   2.305   4.002   3.293
  265ASN     CA 4298   2.440   4.088   3.177
  265ASN     HA 4299   2.479   4.075   3.078
  265ASN     CB 4300   2.348   4.214   3.164
  265ASN    HB1 4301   2.283   4.226   3.253
  265ASN    HB2 4302   2.281   4.204   3.076
  265ASN     CG 4303   2.426   4.343   3.155
  265ASN    OD1 4304   2.533   4.347   3.096
  265ASN    ND2 4305   2.377   4.451   3.224
  265ASN   HD21 4306   2.422   4.540   3.219
  265ASN   HD22 4307   2.293   4.441   3.278
  265ASN      C 4308   2.545   4.101   3.290
  265ASN      O 4309   2.507   4.123   3.405
  266CYS      N 4310   2.675   4.086   3.273
  266CYS     HN 4311   2.710   4.065   3.182
  266CYS     CA 4312   2.779   4.108   3.372
  266CYS     HA 4313   2.758   4.060   3.466
  266CYS     CB 4314   2.915   4.041   3.321
  266CYS    HB1 4315   3.001   4.069   3.385
  266CYS    HB2 4316   2.940   4.066   3.216
  266CYS     SG 4317   2.898   3.862   3.304
  266CYS      C 4318   2.799   4.257   3.409
  266CYS      O 4319   2.831   4.279   3.524
  267GLU      N 4320   2.769   4.350   3.315
  267GLU     HN 4321   2.730   4.327   3.226
  267GLU     CA 4322   2.808   4.486   3.322
  267GLU     HA 4323   2.911   4.484   3.352
  267GLU     CB 4324   2.795   4.545   3.182
  267GLU    HB1 4325   2.812   4.654   3.198
  267GLU    HB2 4326   2.686   4.539   3.159
  267GLU     CG 4327   2.892   4.503   3.064
  267GLU    HG1 4328   2.885   4.569   2.975
  267GLU    HG2 4329   2.861   4.403   3.028
  267GLU     CD 4330   3.036   4.503   3.111
  267GLU    OE1 4331   3.090   4.602   3.164
  267GLU    OE2 4332   3.106   4.401   3.084
  267GLU      C 4333   2.731   4.567   3.434
  267GLU      O 4334   2.785   4.668   3.485
  268VAL      N 4335   2.607   4.523   3.480
  268VAL     HN 4336   2.552   4.470   3.416
  268VAL     CA 4337   2.534   4.562   3.594
  268VAL     HA 4338   2.517   4.667   3.577
  268VAL     CB 4339   2.400   4.483   3.605
  268VAL     HB 4340   2.366   4.467   3.501
  268VAL    CG1 4341   2.429   4.338   3.660
  268VAL   HG11 4342   2.464   4.330   3.766
  268VAL   HG12 4343   2.504   4.286   3.596
  268VAL   HG13 4344   2.332   4.284   3.651
  268VAL    CG2 4345   2.291   4.566   3.677
  268VAL   HG21 4346   2.285   4.664   3.625
  268VAL   HG22 4347   2.317   4.580   3.784
  268VAL   HG23 4348   2.204   4.496   3.670
  268VAL      C 4349   2.610   4.566   3.730
  268VAL      O 4350   2.590   4.643   3.826
  269TYR      N 4351   2.710   4.477   3.731
  269TYR     HN 4352   2.720   4.416   3.653
  269TYR     CA 4353   2.787   4.440   3.851
  269TYR     HA 4354   2.720   4.468   3.931
  269TYR     CB 4355   2.826   4.293   3.859
  269TYR    HB1 4356   2.889   4.270   3.948
  269TYR    HB2 4357   2.895   4.252   3.782
  269TYR     CG 4358   2.701   4.211   3.867
  269TYR    CD1 4359   2.653   4.130   3.771
  269TYR    HD1 4360   2.706   4.125   3.677
  269TYR    CE1 4361   2.544   4.048   3.784
  269TYR    HE1 4362   2.504   3.979   3.711
  269TYR     CZ 4363   2.470   4.052   3.905
  269TYR     OH 4364   2.346   4.002   3.913
  269TYR     HH 4365   2.334   3.966   3.825
  269TYR    CD2 4366   2.641   4.203   3.995
  269TYR    HD2 4367   2.681   4.258   4.079
  269TYR    CE2 4368   2.521   4.131   4.012
  269TYR    HE2 4369   2.461   4.142   4.101
  269TYR      C 4370   2.920   4.512   3.862
  269TYR      O 4371   2.982   4.496   3.966
  270ARG      N 4372   2.968   4.584   3.759
  270ARG     HN 4373   2.919   4.583   3.673
  270ARG     CA 4374   3.087   4.668   3.753
  270ARG     HA 4375   3.164   4.592   3.759
  270ARG     CB 4376   3.090   4.748   3.619
  270ARG    HB1 4377   3.186   4.804   3.618
  270ARG    HB2 4378   2.999   4.807   3.595
  270ARG     CG 4379   3.120   4.657   3.498
  270ARG    HG1 4380   3.097   4.712   3.404
  270ARG    HG2 4381   3.045   4.576   3.508
  270ARG     CD 4382   3.251   4.593   3.490
  270ARG    HD1 4383   3.263   4.510   3.564
  270ARG    HD2 4384   3.328   4.672   3.505
  270ARG     NE 4385   3.260   4.519   3.362
  270ARG     HE 4386   3.192   4.536   3.290
  270ARG     CZ 4387   3.371   4.473   3.305
  270ARG    NH1 4388   3.482   4.471   3.375
  270ARG   HH11 4389   3.485   4.491   3.472
  270ARG   HH12 4390   3.560   4.481   3.313
  270ARG    NH2 4391   3.364   4.441   3.179
  270ARG   HH21 4392   3.276   4.439   3.131
  270ARG   HH22 4393   3.428   4.373   3.144
  270ARG      C 4394   3.120   4.742   3.884
  270ARG      O 4395   3.217   4.710   3.964
  271SER      N 4396   3.043   4.843   3.922
  271SER     HN 4397   2.971   4.881   3.864
  271SER     CA 4398   3.069   4.918   4.050
  271SER     HA 4399   3.175   4.936   4.049
  271SER     CB 4400   2.988   5.049   4.057
  271SER    HB1 4401   3.019   5.105   4.148
  271SER    HB2 4402   2.879   5.026   4.055
  271SER     OG 4403   3.012   5.139   3.951
  271SER    HG1 4404   3.001   5.228   3.986
  271SER      C 4405   3.039   4.845   4.182
  271SER      O 4406   3.081   4.888   4.285
  272VAL      N 4407   2.961   4.732   4.177
  272VAL     HN 4408   2.917   4.713   4.089
  272VAL     CA 4409   2.922   4.656   4.289
  272VAL     HA 4410   2.884   4.728   4.359
  272VAL     CB 4411   2.807   4.559   4.266
  272VAL     HB 4412   2.846   4.463   4.225
  272VAL    CG1 4413   2.730   4.544   4.396
  272VAL   HG11 4414   2.684   4.640   4.427
  272VAL   HG12 4415   2.802   4.520   4.478
  272VAL   HG13 4416   2.655   4.463   4.381
  272VAL    CG2 4417   2.709   4.629   4.175
  272VAL   HG21 4418   2.611   4.578   4.182
  272VAL   HG22 4419   2.738   4.643   4.068
  272VAL   HG23 4420   2.677   4.733   4.195
  272VAL      C 4421   3.053   4.582   4.335
  272VAL      O 4422   3.085   4.567   4.450
  273ASP      N 4423   3.129   4.526   4.236
  273ASP     HN 4424   3.086   4.535   4.146
  273ASP     CA 4425   3.256   4.455   4.251
  273ASP     HA 4426   3.234   4.380   4.326
  273ASP     CB 4427   3.283   4.373   4.117
  273ASP    HB1 4428   3.256   4.443   4.035
  273ASP    HB2 4429   3.210   4.290   4.106
  273ASP     CG 4430   3.431   4.334   4.100
  273ASP    OD1 4431   3.512   4.413   4.038
  273ASP    OD2 4432   3.476   4.232   4.151
  273ASP      C 4433   3.368   4.535   4.318
  273ASP      O 4434   3.437   4.485   4.404
  274LEU      N 4435   3.385   4.666   4.272
  274LEU     HN 4436   3.322   4.698   4.201
  274LEU     CA 4437   3.488   4.755   4.309
  274LEU     HA 4438   3.581   4.699   4.314
  274LEU     CB 4439   3.492   4.866   4.205
  274LEU    HB1 4440   3.398   4.925   4.207
  274LEU    HB2 4441   3.485   4.827   4.102
  274LEU     CG 4442   3.620   4.954   4.212
  274LEU     HG 4443   3.622   5.006   4.310
  274LEU    CD1 4444   3.756   4.880   4.192
  274LEU   HD11 4445   3.751   4.814   4.103
  274LEU   HD12 4446   3.785   4.831   4.287
  274LEU   HD13 4447   3.833   4.955   4.166
  274LEU    CD2 4448   3.609   5.059   4.101
  274LEU   HD21 4449   3.574   5.019   4.003
  274LEU   HD22 4450   3.703   5.115   4.083
  274LEU   HD23 4451   3.529   5.123   4.144
  274LEU      C 4452   3.452   4.801   4.449
  274LEU      O 4453   3.540   4.814   4.530
  275ALA      N 4454   3.324   4.817   4.492
  275ALA     HN 4455   3.243   4.809   4.435
  275ALA     CA 4456   3.280   4.859   4.631
  275ALA     HA 4457   3.355   4.933   4.655
  275ALA     CB 4458   3.130   4.899   4.630
  275ALA    HB1 4459   3.066   4.808   4.621
  275ALA    HB2 4460   3.099   4.963   4.545
  275ALA    HB3 4461   3.100   4.943   4.727
  275ALA      C 4462   3.303   4.746   4.727
  275ALA      O 4463   3.352   4.759   4.843
  276PHE      N 4464   3.295   4.618   4.686
  276PHE     HN 4465   3.260   4.600   4.595
  276PHE     CA 4466   3.329   4.506   4.766
  276PHE     HA 4467   3.280   4.516   4.862
  276PHE     CB 4468   3.275   4.378   4.694
  276PHE    HB1 4469   3.333   4.367   4.599
  276PHE    HB2 4470   3.168   4.382   4.666
  276PHE     CG 4471   3.299   4.260   4.786
  276PHE    CD1 4472   3.222   4.248   4.901
  276PHE    HD1 4473   3.142   4.319   4.913
  276PHE    CE1 4474   3.234   4.131   4.982
  276PHE    HE1 4475   3.178   4.122   5.074
  276PHE     CZ 4476   3.332   4.039   4.944
  276PHE     HZ 4477   3.354   3.958   5.012
  276PHE    CD2 4478   3.392   4.169   4.751
  276PHE    HD2 4479   3.457   4.199   4.669
  276PHE    CE2 4480   3.410   4.057   4.829
  276PHE    HE2 4481   3.483   3.981   4.811
  276PHE      C 4482   3.480   4.508   4.799
  276PHE      O 4483   3.516   4.491   4.913
  277PHE      N 4484   3.566   4.542   4.701
  277PHE     HN 4485   3.528   4.562   4.611
  277PHE     CA 4486   3.707   4.554   4.735
  277PHE     HA 4487   3.736   4.458   4.776
  277PHE     CB 4488   3.775   4.582   4.597
  277PHE    HB1 4489   3.877   4.621   4.618
  277PHE    HB2 4490   3.720   4.661   4.542
  277PHE     CG 4491   3.810   4.460   4.520
  277PHE    CD1 4492   3.927   4.470   4.436
  277PHE    HD1 4493   3.979   4.563   4.416
  277PHE    CE1 4494   3.982   4.358   4.375
  277PHE    HE1 4495   4.070   4.380   4.315
  277PHE     CZ 4496   3.928   4.233   4.402
  277PHE     HZ 4497   3.971   4.145   4.354
  277PHE    CD2 4498   3.759   4.333   4.546
  277PHE    HD2 4499   3.667   4.325   4.601
  277PHE    CE2 4500   3.811   4.220   4.484
  277PHE    HE2 4501   3.764   4.124   4.498
  277PHE      C 4502   3.740   4.668   4.836
  277PHE      O 4503   3.816   4.648   4.935
  278ILE      N 4504   3.678   4.787   4.822
  278ILE     HN 4505   3.629   4.807   4.737
  278ILE     CA 4506   3.680   4.892   4.925
  278ILE     HA 4507   3.783   4.923   4.932
  278ILE     CB 4508   3.597   5.015   4.879
  278ILE     HB 4509   3.489   4.992   4.869
  278ILE    CG2 4510   3.608   5.120   4.986
  278ILE   HG21 4511   3.713   5.154   5.002
  278ILE   HG22 4512   3.570   5.085   5.085
  278ILE   HG23 4513   3.543   5.209   4.973
  278ILE    CG1 4514   3.637   5.069   4.737
  278ILE   HG11 4515   3.594   5.171   4.726
  278ILE   HG12 4516   3.578   4.995   4.679
  278ILE     CD 4517   3.787   5.062   4.702
  278ILE    HD1 4518   3.852   5.127   4.763
  278ILE    HD2 4519   3.800   5.096   4.598
  278ILE    HD3 4520   3.836   4.963   4.718
  278ILE      C 4521   3.644   4.849   5.069
  278ILE      O 4522   3.723   4.876   5.160
  279THR      N 4523   3.527   4.782   5.088
  279THR     HN 4524   3.477   4.764   5.003
  279THR     CA 4525   3.467   4.723   5.204
  279THR     HA 4526   3.468   4.801   5.279
  279THR     CB 4527   3.323   4.690   5.202
  279THR     HB 4528   3.285   4.659   5.302
  279THR    OG1 4529   3.283   4.598   5.101
  279THR    HG1 4530   3.312   4.643   5.021
  279THR    CG2 4531   3.252   4.819   5.166
  279THR   HG21 4532   3.278   4.903   5.234
  279THR   HG22 4533   3.142   4.808   5.168
  279THR   HG23 4534   3.287   4.856   5.068
  279THR      C 4535   3.549   4.611   5.264
  279THR      O 4536   3.579   4.616   5.381
  280LEU      N 4537   3.587   4.510   5.193
  280LEU     HN 4538   3.563   4.511   5.096
  280LEU     CA 4539   3.664   4.399   5.233
  280LEU     HA 4540   3.625   4.368   5.329
  280LEU     CB 4541   3.662   4.285   5.119
  280LEU    HB1 4542   3.711   4.328   5.029
  280LEU    HB2 4543   3.552   4.276   5.105
  280LEU     CG 4544   3.720   4.148   5.164
  280LEU     HG 4545   3.827   4.153   5.194
  280LEU    CD1 4546   3.648   4.087   5.279
  280LEU   HD11 4547   3.701   4.002   5.327
  280LEU   HD12 4548   3.548   4.053   5.244
  280LEU   HD13 4549   3.616   4.167   5.349
  280LEU    CD2 4550   3.718   4.045   5.046
  280LEU   HD21 4551   3.622   4.041   4.990
  280LEU   HD22 4552   3.756   3.946   5.079
  280LEU   HD23 4553   3.796   4.093   4.982
  280LEU      C 4554   3.814   4.434   5.267
  280LEU      O 4555   3.877   4.358   5.335
  281SER      N 4556   3.868   4.549   5.228
  281SER     HN 4557   3.817   4.603   5.162
  281SER     CA 4558   3.994   4.598   5.277
  281SER     HA 4559   4.070   4.525   5.253
  281SER     CB 4560   4.026   4.743   5.224
  281SER    HB1 4561   4.120   4.775   5.275
  281SER    HB2 4562   3.946   4.817   5.246
  281SER     OG 4563   4.053   4.735   5.085
  281SER    HG1 4564   3.966   4.743   5.045
  281SER      C 4565   3.997   4.610   5.434
  281SER      O 4566   4.096   4.584   5.501
  282PHE      N 4567   3.883   4.644   5.494
  282PHE     HN 4568   3.808   4.670   5.434
  282PHE     CA 4569   3.856   4.633   5.643
  282PHE     HA 4570   3.939   4.680   5.694
  282PHE     CB 4571   3.719   4.699   5.678
  282PHE    HB1 4572   3.687   4.679   5.783
  282PHE    HB2 4573   3.650   4.644   5.611
  282PHE     CG 4574   3.726   4.848   5.662
  282PHE    CD1 4575   3.792   4.917   5.759
  282PHE    HD1 4576   3.847   4.855   5.829
  282PHE    CE1 4577   3.801   5.056   5.758
  282PHE    HE1 4578   3.846   5.122   5.831
  282PHE     CZ 4579   3.721   5.124   5.660
  282PHE     HZ 4580   3.712   5.232   5.654
  282PHE    CD2 4581   3.637   4.911   5.570
  282PHE    HD2 4582   3.586   4.857   5.492
  282PHE    CE2 4583   3.637   5.050   5.568
  282PHE    HE2 4584   3.582   5.096   5.488
  282PHE      C 4585   3.858   4.488   5.706
  282PHE      O 4586   3.873   4.475   5.825
  283THR      N 4587   3.843   4.387   5.623
  283THR     HN 4588   3.830   4.389   5.524
  283THR     CA 4589   3.869   4.256   5.675
  283THR     HA 4590   3.840   4.245   5.778
  283THR     CB 4591   3.786   4.150   5.601
  283THR     HB 4592   3.816   4.161   5.494
  283THR    OG1 4593   3.643   4.179   5.618
  283THR    HG1 4594   3.640   4.250   5.682
  283THR    CG2 4595   3.803   4.008   5.655
  283THR   HG21 4596   3.718   3.943   5.625
  283THR   HG22 4597   3.797   3.993   5.765
  283THR   HG23 4598   3.897   3.956   5.628
  283THR      C 4599   4.026   4.222   5.678
  283THR      O 4600   4.077   4.154   5.772
  284TYR      N 4601   4.107   4.276   5.581
  284TYR     HN 4602   4.075   4.331   5.504
  284TYR     CA 4603   4.250   4.241   5.576
  284TYR     HA 4604   4.258   4.142   5.618
  284TYR     CB 4605   4.302   4.236   5.429
  284TYR    HB1 4606   4.409   4.206   5.432
  284TYR    HB2 4607   4.287   4.334   5.379
  284TYR     CG 4608   4.239   4.137   5.340
  284TYR    CD1 4609   4.172   4.165   5.216
  284TYR    HD1 4610   4.169   4.267   5.180
  284TYR    CE1 4611   4.099   4.069   5.150
  284TYR    HE1 4612   4.047   4.085   5.057
  284TYR     CZ 4613   4.084   3.936   5.202
  284TYR     OH 4614   4.010   3.834   5.144
  284TYR     HH 4615   3.975   3.775   5.211
  284TYR    CD2 4616   4.235   4.001   5.386
  284TYR    HD2 4617   4.274   3.970   5.482
  284TYR    CE2 4618   4.150   3.909   5.326
  284TYR    HE2 4619   4.143   3.811   5.370
  284TYR      C 4620   4.333   4.341   5.654
  284TYR      O 4621   4.448   4.313   5.696
  285MET      N 4622   4.288   4.461   5.666
  285MET     HN 4623   4.201   4.491   5.628
  285MET     CA 4624   4.359   4.577   5.726
  285MET     HA 4625   4.458   4.544   5.752
  285MET     CB 4626   4.359   4.708   5.635
  285MET    HB1 4627   4.426   4.781   5.685
  285MET    HB2 4628   4.260   4.760   5.636
  285MET     CG 4629   4.403   4.683   5.492
  285MET    HG1 4630   4.334   4.616   5.437
  285MET    HG2 4631   4.492   4.616   5.493
  285MET     SD 4632   4.430   4.817   5.371
  285MET     CE 4633   4.441   4.711   5.224
  285MET    HE1 4634   4.348   4.651   5.210
  285MET    HE2 4635   4.518   4.638   5.253
  285MET    HE3 4636   4.461   4.777   5.136
  285MET      C 4637   4.287   4.609   5.855
  285MET      O 4638   4.164   4.623   5.854
  286ASN      N 4639   4.368   4.604   5.968
  286ASN     HN 4640   4.467   4.600   5.968
  286ASN     CA 4641   4.313   4.625   6.100
  286ASN     HA 4642   4.285   4.729   6.100
  286ASN     CB 4643   4.170   4.560   6.132
  286ASN    HB1 4644   4.095   4.617   6.074
  286ASN    HB2 4645   4.148   4.565   6.241
  286ASN     CG 4646   4.183   4.414   6.084
  286ASN    OD1 4647   4.270   4.333   6.120
  286ASN    ND2 4648   4.087   4.369   6.000
  286ASN   HD21 4649   4.101   4.280   5.956
  286ASN   HD22 4650   4.026   4.436   5.959
  286ASN      C 4651   4.409   4.595   6.221
  286ASN      O 4652   4.368   4.574   6.336
  287SER      N 4653   4.541   4.592   6.197
  287SER     HN 4654   4.577   4.601   6.104
  287SER     CA 4655   4.632   4.562   6.309
  287SER     HA 4656   4.607   4.467   6.354
  287SER     CB 4657   4.781   4.561   6.257
  287SER    HB1 4658   4.788   4.489   6.173
  287SER    HB2 4659   4.861   4.528   6.327
  287SER     OG 4660   4.838   4.686   6.215
  287SER    HG1 4661   4.797   4.718   6.135
  287SER      C 4662   4.628   4.660   6.426
  287SER      O 4663   4.631   4.623   6.544
  288MET      N 4664   4.614   4.789   6.393
  288MET     HN 4665   4.600   4.822   6.300
  288MET     CA 4666   4.598   4.890   6.489
  288MET     HA 4667   4.642   4.856   6.582
  288MET     CB 4668   4.682   5.010   6.442
  288MET    HB1 4669   4.644   5.108   6.478
  288MET    HB2 4670   4.678   5.025   6.332
  288MET     CG 4671   4.831   5.004   6.485
  288MET    HG1 4672   4.885   5.084   6.428
  288MET    HG2 4673   4.880   4.915   6.440
  288MET     SD 4674   4.863   4.999   6.668
  288MET     CE 4675   5.034   4.969   6.646
  288MET    HE1 4676   5.089   5.066   6.644
  288MET    HE2 4677   5.066   4.911   6.558
  288MET    HE3 4678   5.073   4.920   6.738
  288MET      C 4679   4.452   4.917   6.526
  288MET      O 4680   4.434   4.964   6.631
  289LEU      N 4681   4.356   4.876   6.441
  289LEU     HN 4682   4.368   4.830   6.353
  289LEU     CA 4683   4.215   4.897   6.480
  289LEU     HA 4684   4.212   4.998   6.519
  289LEU     CB 4685   4.117   4.877   6.353
  289LEU    HB1 4686   4.145   4.779   6.308
  289LEU    HB2 4687   4.137   4.960   6.282
  289LEU     CG 4688   3.975   4.885   6.397
  289LEU     HG 4689   3.964   4.800   6.468
  289LEU    CD1 4690   3.927   5.014   6.467
  289LEU   HD11 4691   3.962   5.024   6.572
  289LEU   HD12 4692   3.818   5.007   6.483
  289LEU   HD13 4693   3.960   5.108   6.417
  289LEU    CD2 4694   3.891   4.863   6.276
  289LEU   HD21 4695   3.807   4.937   6.275
  289LEU   HD22 4696   3.864   4.757   6.261
  289LEU   HD23 4697   3.943   4.900   6.185
  289LEU      C 4698   4.172   4.801   6.595
  289LEU      O 4699   4.117   4.842   6.700
  290ASP      N 4700   4.212   4.667   6.586
  290ASP     HN 4701   4.258   4.640   6.502
  290ASP     CA 4702   4.171   4.560   6.674
  290ASP     HA 4703   4.091   4.597   6.737
  290ASP     CB 4704   4.080   4.471   6.582
  290ASP    HB1 4705   4.137   4.436   6.493
  290ASP    HB2 4706   4.006   4.528   6.521
  290ASP     CG 4707   4.028   4.345   6.652
  290ASP    OD1 4708   4.044   4.238   6.589
  290ASP    OD2 4709   3.964   4.360   6.759
  290ASP      C 4710   4.283   4.510   6.767
  290ASP      O 4711   4.299   4.577   6.874
  291PRO      N 4712   4.369   4.407   6.732
  291PRO     CD 4713   4.382   4.341   6.607
  291PRO    HD1 4714   4.414   4.417   6.532
  291PRO    HD2 4715   4.289   4.288   6.578
  291PRO     CA 4716   4.440   4.329   6.827
  291PRO     HA 4717   4.371   4.314   6.909
  291PRO     CB 4718   4.484   4.197   6.766
  291PRO    HB1 4719   4.403   4.121   6.762
  291PRO    HB2 4720   4.576   4.152   6.808
  291PRO     CG 4721   4.499   4.241   6.627
  291PRO    HG1 4722   4.597   4.292   6.612
  291PRO    HG2 4723   4.476   4.160   6.555
  291PRO      C 4724   4.552   4.403   6.892
  291PRO      O 4725   4.580   4.374   7.010
  292VAL      N 4726   4.634   4.485   6.823
  292VAL     HN 4727   4.603   4.506   6.730
  292VAL     CA 4728   4.761   4.527   6.863
  292VAL     HA 4729   4.808   4.437   6.900
  292VAL     CB 4730   4.854   4.585   6.755
  292VAL     HB 4731   4.821   4.682   6.713
  292VAL    CG1 4732   4.997   4.617   6.808
  292VAL   HG11 4733   5.067   4.639   6.724
  292VAL   HG12 4734   5.030   4.533   6.873
  292VAL   HG13 4735   4.994   4.708   6.872
  292VAL    CG2 4736   4.866   4.476   6.650
  292VAL   HG21 4737   4.768   4.434   6.620
  292VAL   HG22 4738   4.911   4.385   6.694
  292VAL   HG23 4739   4.931   4.501   6.564
  292VAL      C 4740   4.747   4.626   6.980
  292VAL      O 4741   4.824   4.617   7.075
  293VAL      N 4742   4.642   4.715   6.982
  293VAL     HN 4743   4.587   4.726   6.900
  293VAL     CA 4744   4.619   4.811   7.097
  293VAL     HA 4745   4.714   4.842   7.137
  293VAL     CB 4746   4.550   4.938   7.054
  293VAL     HB 4747   4.555   5.007   7.141
  293VAL    CG1 4748   4.637   5.003   6.942
  293VAL   HG11 4749   4.568   5.078   6.899
  293VAL   HG12 4750   4.663   4.928   6.865
  293VAL   HG13 4751   4.733   5.047   6.979
  293VAL    CG2 4752   4.402   4.923   7.004
  293VAL   HG21 4753   4.346   4.845   7.060
  293VAL   HG22 4754   4.408   4.878   6.903
  293VAL   HG23 4755   4.344   5.018   7.005
  293VAL      C 4756   4.543   4.749   7.214
  293VAL      O 4757   4.537   4.799   7.327
  294TYR      N 4758   4.482   4.632   7.180
  294TYR     HN 4759   4.477   4.602   7.084
  294TYR     CA 4760   4.417   4.545   7.272
  294TYR     HA 4761   4.367   4.600   7.351
  294TYR     CB 4762   4.310   4.465   7.205
  294TYR    HB1 4763   4.334   4.412   7.110
  294TYR    HB2 4764   4.225   4.537   7.194
  294TYR     CG 4765   4.252   4.359   7.288
  294TYR    CD1 4766   4.274   4.220   7.257
  294TYR    HD1 4767   4.328   4.196   7.167
  294TYR    CE1 4768   4.229   4.118   7.342
  294TYR    HE1 4769   4.238   4.018   7.302
  294TYR     CZ 4770   4.159   4.155   7.456
  294TYR     OH 4771   4.109   4.049   7.535
  294TYR     HH 4772   4.144   3.968   7.497
  294TYR    CD2 4773   4.189   4.391   7.405
  294TYR    HD2 4774   4.174   4.493   7.440
  294TYR    CE2 4775   4.142   4.287   7.491
  294TYR    HE2 4776   4.092   4.316   7.582
  294TYR      C 4777   4.519   4.474   7.364
  294TYR      O 4778   4.494   4.442   7.477
  295TYR      N 4779   4.639   4.445   7.303
  295TYR     HN 4780   4.645   4.442   7.204
  295TYR     CA 4781   4.742   4.372   7.384
  295TYR     HA 4782   4.690   4.294   7.437
  295TYR     CB 4783   4.853   4.307   7.302
  295TYR    HB1 4784   4.939   4.271   7.363
  295TYR    HB2 4785   4.878   4.383   7.224
  295TYR     CG 4786   4.809   4.177   7.223
  295TYR    CD1 4787   4.734   4.069   7.278
  295TYR    HD1 4788   4.700   4.071   7.380
  295TYR    CE1 4789   4.696   3.958   7.197
  295TYR    HE1 4790   4.641   3.874   7.236
  295TYR     CZ 4791   4.735   3.957   7.063
  295TYR     OH 4792   4.698   3.843   6.983
  295TYR     HH 4793   4.728   3.867   6.895
  295TYR    CD2 4794   4.834   4.173   7.086
  295TYR    HD2 4795   4.884   4.262   7.049
  295TYR    CE2 4796   4.796   4.065   7.005
  295TYR    HE2 4797   4.830   4.065   6.902
  295TYR      C 4798   4.798   4.463   7.496
  295TYR      O 4799   4.858   4.409   7.591
  296PHE      N 4800   4.773   4.596   7.477
  296PHE     HN 4801   4.753   4.620   7.382
  296PHE     CA 4802   4.799   4.699   7.571
  296PHE     HA 4803   4.857   4.650   7.649
  296PHE     CB 4804   4.868   4.825   7.524
  296PHE    HB1 4805   4.895   4.879   7.617
  296PHE    HB2 4806   4.806   4.893   7.461
  296PHE     CG 4807   4.994   4.796   7.446
  296PHE    CD1 4808   4.989   4.788   7.310
  296PHE    HD1 4809   4.888   4.784   7.272
  296PHE    CE1 4810   5.099   4.764   7.233
  296PHE    HE1 4811   5.090   4.747   7.127
  296PHE     CZ 4812   5.222   4.754   7.294
  296PHE     HZ 4813   5.316   4.741   7.242
  296PHE    CD2 4814   5.113   4.800   7.513
  296PHE    HD2 4815   5.121   4.819   7.619
  296PHE    CE2 4816   5.224   4.764   7.433
  296PHE    HE2 4817   5.317   4.765   7.488
  296PHE      C 4818   4.670   4.737   7.648
  296PHE      O 4819   4.693   4.827   7.726
  297SER      N 4820   4.552   4.671   7.629
  297SER     HN 4821   4.524   4.609   7.556
  297SER     CA 4822   4.428   4.714   7.704
  297SER     HA 4823   4.455   4.811   7.744
  297SER     CB 4824   4.310   4.730   7.609
  297SER    HB1 4825   4.214   4.748   7.662
  297SER    HB2 4826   4.296   4.639   7.547
  297SER     OG 4827   4.325   4.844   7.532
  297SER    HG1 4828   4.402   4.826   7.477
  297SER      C 4829   4.377   4.632   7.821
  297SER      O 4830   4.263   4.635   7.860
  298SER      N 4831   4.467   4.550   7.890
  298SER     HN 4832   4.566   4.552   7.879
  298SER     CA 4833   4.411   4.474   8.004
  298SER     HA 4834   4.310   4.501   8.031
  298SER     CB 4835   4.411   4.323   7.968
  298SER    HB1 4836   4.506   4.284   7.925
  298SER    HB2 4837   4.335   4.322   7.887
  298SER     OG 4838   4.369   4.242   8.077
  298SER    HG1 4839   4.288   4.283   8.107
  298SER      C 4840   4.498   4.503   8.122
  298SER      O 4841   4.621   4.464   8.111
  299PRO      N 4842   4.460   4.561   8.242
  299PRO     CD 4843   4.336   4.631   8.257
  299PRO    HD1 4844   4.256   4.555   8.244
  299PRO    HD2 4845   4.325   4.705   8.174
  299PRO     CA 4846   4.542   4.568   8.362
  299PRO     HA 4847   4.608   4.653   8.352
  299PRO     CB 4848   4.440   4.603   8.472
  299PRO    HB1 4849   4.479   4.648   8.565
  299PRO    HB2 4850   4.374   4.518   8.499
  299PRO     CG 4851   4.344   4.697   8.400
  299PRO    HG1 4852   4.247   4.702   8.455
  299PRO    HG2 4853   4.372   4.804   8.389
  299PRO      C 4854   4.629   4.452   8.403
  299PRO      O 4855   4.736   4.463   8.451
  300SER      N 4856   4.577   4.322   8.384
  300SER     HN 4857   4.484   4.309   8.351
  300SER     CA 4858   4.651   4.208   8.421
  300SER     HA 4859   4.730   4.230   8.491
  300SER     CB 4860   4.552   4.106   8.485
  300SER    HB1 4861   4.489   4.151   8.564
  300SER    HB2 4862   4.611   4.021   8.526
  300SER     OG 4863   4.457   4.054   8.385
  300SER    HG1 4864   4.399   4.131   8.378
  300SER      C 4865   4.727   4.136   8.308
  300SER      O 4866   4.777   4.028   8.335
  301PHE      N 4867   4.747   4.207   8.190
  301PHE     HN 4868   4.710   4.298   8.174
  301PHE     CA 4869   4.821   4.141   8.089
  301PHE     HA 4870   4.851   4.041   8.116
  301PHE     CB 4871   4.732   4.132   7.957
  301PHE    HB1 4872   4.726   4.232   7.910
  301PHE    HB2 4873   4.637   4.089   7.995
  301PHE     CG 4874   4.784   4.035   7.852
  301PHE    CD1 4875   4.827   4.082   7.727
  301PHE    HD1 4876   4.858   4.184   7.707
  301PHE    CE1 4877   4.855   3.987   7.626
  301PHE    HE1 4878   4.896   4.027   7.534
  301PHE     CZ 4879   4.834   3.851   7.643
  301PHE     HZ 4880   4.863   3.785   7.562
  301PHE    CD2 4881   4.760   3.894   7.877
  301PHE    HD2 4882   4.744   3.856   7.977
  301PHE    CE2 4883   4.798   3.805   7.772
  301PHE    HE2 4884   4.797   3.700   7.795
  301PHE      C 4885   4.942   4.223   8.073
  301PHE      O 4886   5.056   4.172   8.092
  302ASN      N 4887   4.917   4.358   8.039
  302ASN     HN 4888   4.823   4.391   8.029
  302ASN     CA 4889   5.034   4.436   8.012
  302ASN     HA 4890   5.099   4.428   8.097
  302ASN     CB 4891   5.097   4.394   7.875
  302ASN    HB1 4892   5.028   4.428   7.795
  302ASN    HB2 4893   5.117   4.286   7.859
  302ASN     CG 4894   5.227   4.463   7.851
  302ASN    OD1 4895   5.302   4.503   7.941
  302ASN    ND2 4896   5.269   4.460   7.720
  302ASN   HD21 4897   5.358   4.493   7.690
  302ASN   HD22 4898   5.186   4.443   7.667
  302ASN      C 4899   5.002   4.580   8.013
  302ASN    OT1 4900   4.938   4.628   7.921
  302ASN    OT2 4901   5.035   4.654   8.106
  303P9N    O01 4902   2.338   3.469   4.533
  303P9N    O02 4903   2.433   3.131   4.816
  303P9N    N03 4904   2.090   3.290   5.018
  303P9N    N04 4905   2.441   3.348   4.742
  303P9N    N05 4906   1.961   3.273   5.057
  303P9N    N06 4907   2.286   3.376   5.141
  303P9N    C07 4908   2.056   3.369   5.242
  303P9N    C08 4909   2.053   3.498   5.807
  303P9N    C09 4910   2.156   3.339   5.143
  303P9N    C10 4911   2.068   3.423   5.373
  303P9N    C11 4912   2.058   3.469   5.654
  303P9N    C12 4913   2.174   3.258   4.911
  303P9N    C13 4914   2.508   3.320   4.620
  303P9N    C14 4915   2.309   3.280   4.926
  303P9N    C15 4916   2.179   3.406   5.452
  303P9N    C16 4917   1.947   3.461   5.439
  303P9N    C17 4918   2.180   3.423   5.592
  303P9N    C18 4919   1.939   3.484   5.576
  303P9N    C19 4920   1.941   3.317   5.181
  303P9N    C20 4921   2.401   3.249   4.822
  303P9N    C21 4922   2.474   3.422   4.518
  303P9N    C22 4923   1.977   3.382   5.875
  303P9N    C23 4924   1.993   3.636   5.827
  303P9N    C24 4925   2.363   3.342   5.037
  303P9N    C25 4926   2.109   3.238   4.770
  303P9N    C26 4927   2.655   3.301   4.648
  303P9N    C27 4928   2.242   3.440   4.435
  303P9N    C28 4929   2.257   3.340   4.340
  303P9N    C29 4930   2.122   3.518   4.433
  303P9N    C30 4931   2.156   3.305   4.248
  303P9N    C31 4932   2.019   3.483   4.339
  303P9N    C32 4933   2.037   3.380   4.248
  303P9N    H01 4934   2.407   3.441   4.755
  303P9N    H02 4935   2.156   3.492   5.848
  303P9N    H03 4936   2.461   3.223   4.594
  303P9N    H04 4937   2.269   3.367   5.408
  303P9N    H05 4938   1.856   3.463   5.380
  303P9N    H06 4939   2.263   3.396   5.656
  303P9N    H07 4940   1.848   3.528   5.615
  303P9N    H08 4941   1.841   3.324   5.223
  303P9N    H09 4942   2.530   3.516   4.538
  303P9N    H10 4943   2.496   3.386   4.416
  303P9N    H11 4944   1.888   3.360   5.814
  303P9N    H12 4945   1.934   3.414   5.972
  303P9N    H13 4946   2.046   3.296   5.890
  303P9N    H14 4947   2.061   3.719   5.798
  303P9N    H15 4948   1.967   3.639   5.935
  303P9N    H16 4949   1.902   3.650   5.765
  303P9N    H17 4950   2.468   3.365   5.035
  303P9N    H18 4951   2.019   3.303   4.778
  303P9N    H19 4952   2.089   3.130   4.754
  303P9N    H20 4953   2.176   3.286   4.696
  303P9N    H21 4954   2.711   3.260   4.561
  303P9N    H22 4955   2.665   3.245   4.744
  303P9N    H23 4956   2.706   3.397   4.674
  303P9N    H24 4957   2.352   3.288   4.337
  303P9N    H25 4958   2.100   3.596   4.504
  303P9N    H26 4959   2.175   3.217   4.189
  303P9N    H27 4960   1.931   3.545   4.334
  303P9N    H28 4961   1.961   3.352   4.176
  303P9N    H29 4962   1.882   3.244   5.004
  304NIO     C1 4963   4.063   4.219   4.790
  304NIO     N1 4964   4.092   4.125   4.702
  304NIO     O1 4965   4.131   4.581   4.875
  304NIO     C2 4966   4.110   4.351   4.779
  304NIO     O2 4967   4.031   4.422   4.994
  304NIO     C3 4968   4.196   4.383   4.670
  304NIO     C4 4969   4.216   4.283   4.575
  304NIO     C5 4970   4.166   4.152   4.592
  304NIO     C6 4971   4.090   4.450   4.885
  304NIO    H01 4972   4.015   4.192   4.883
  304NIO    H02 4973   4.253   4.474   4.663
  304NIO    H03 4974   4.278   4.298   4.487
  304NIO    H04 4975   4.197   4.072   4.527
  304NIO    H05 4976   4.109   4.630   4.954
   7.61808   7.61808  12.37044
