# Supplementary material for: Orthosteric and allosteric modulation of human HCAR2 signaling complex
Source: Nat Commun. 2023 Nov 22;14:7620. doi: 10.1038/s41467-023-43537-z (PMC10665550; doi:10.1038/s41467-023-43537-z)
Supplement: Supplementary file 8 — Supplementary Data 5 [file 41467_2023_43537_MOESM8_ESM.zip › supplementary data 5/trjfiles/Niacin_P9N_initial.gro]

Title
 4976
    8ASP      N    1   3.624   4.089   2.131 -0.4487  0.5035  0.0863
    8ASP    HT1    2   3.723   4.058   2.143 -1.1360 -2.8506 -1.6952
    8ASP    HT2    3   3.614   4.107   2.029  1.0399  3.4233  0.3624
    8ASP    HT3    4   3.570   4.006   2.163  1.1862 -1.6509 -2.3814
    8ASP     CA    5   3.592   4.209   2.195  0.1251 -1.3180 -0.6872
    8ASP     HA    6   3.663   4.282   2.158 -0.2092 -1.7362 -2.2493
    8ASP     CB    7   3.448   4.243   2.163 -0.2530  0.0230 -0.2989
    8ASP    HB1    8   3.380   4.185   2.229 -0.1888  1.7243  1.3510
    8ASP    HB2    9   3.423   4.223   2.057 -0.2878 -0.7462 -0.1500
    8ASP     CG   10   3.405   4.380   2.200  0.2386 -0.0163 -0.2867
    8ASP    OD1   11   3.494   4.464   2.219  0.1729  0.6102  0.2435
    8ASP    OD2   12   3.281   4.414   2.199 -0.3059  0.4262 -0.6017
    8ASP      C   13   3.624   4.192   2.346  0.3261  0.4802 -0.1672
    8ASP      O   14   3.737   4.160   2.386  0.4290  0.2631  0.5520
    9HSD      N   15   3.523   4.192   2.441 -0.1161  1.5625  0.0285
    9HSD     HN   16   3.426   4.205   2.420 -0.2749 -1.2111 -1.4064
    9HSD     CA   17   3.541   4.166   2.586 -0.1552  0.6458  0.2158
    9HSD     HA   18   3.648   4.159   2.597 -0.1809  1.4532  1.1028
    9HSD     CB   19   3.495   4.282   2.678  0.1903 -0.0964 -0.0405
    9HSD    HB1   20   3.541   4.274   2.779 -1.3712  0.6180  0.7762
    9HSD    HB2   21   3.385   4.298   2.677  0.1314 -0.1344  1.9079
    9HSD    ND1   22   3.701   4.432   2.667  0.1174 -0.3183  0.4136
    9HSD    HD1   23   3.750   4.356   2.710  2.8758 -0.2111 -2.2181
    9HSD     CG   24   3.565   4.415   2.638 -0.5906  0.0255  0.4714
    9HSD    CE1   25   3.747   4.548   2.622  0.1217 -0.5154  0.8088
    9HSD    HE1   26   3.850   4.580   2.638 -0.3240  1.1647  0.5355
    9HSD    NE2   27   3.644   4.610   2.568 -0.4138  0.1927  0.0085
    9HSD    CD2   28   3.531   4.532   2.582 -0.1344  0.2643 -0.6286
    9HSD    HD2   29   3.429   4.555   2.553 -0.0564  1.3399 -0.1181
    9HSD      C   30   3.475   4.040   2.637 -0.3909  0.0523  0.3336
    9HSD      O   31   3.514   3.981   2.737  0.2145  0.2097  0.5221
   10PHE      N   32   3.381   3.982   2.556 -0.3518 -0.3048 -0.1626
   10PHE     HN   33   3.359   4.040   2.478 -0.6121  2.2121  1.6560
   10PHE     CA   34   3.318   3.857   2.578  0.2427  0.8960 -0.6463
   10PHE     HA   35   3.303   3.837   2.683 -1.1532 -1.1246 -1.1739
   10PHE     CB   36   3.179   3.858   2.504 -0.1466  0.0633 -0.4596
   10PHE    HB1   37   3.198   3.908   2.407 -0.9059 -1.7947 -1.6138
   10PHE    HB2   38   3.106   3.920   2.561  1.6635  2.2068 -0.3618
   10PHE     CG   39   3.130   3.717   2.474  0.0265  0.5153  0.7482
   10PHE    CD1   40   3.138   3.607   2.570  0.4560 -0.2504  0.1868
   10PHE    HD1   41   3.182   3.629   2.666 -0.3552  1.1679  0.2631
   10PHE    CE1   42   3.113   3.473   2.530 -0.2662 -0.6177  0.3628
   10PHE    HE1   43   3.137   3.383   2.583  2.1501 -0.4888 -0.3480
   10PHE     CZ   44   3.060   3.450   2.406  1.2597 -0.7787  0.9220
   10PHE     HZ   45   3.048   3.348   2.371 -1.1193 -0.6559  1.2667
   10PHE    CD2   46   3.082   3.683   2.348  0.3747 -0.1471  0.4105
   10PHE    HD2   47   3.075   3.758   2.271  1.4421  1.0509  1.4545
   10PHE    CE2   48   3.040   3.556   2.316  1.3570  0.5961 -0.4587
   10PHE    HE2   49   3.001   3.526   2.220 -0.0172 -2.1882  0.8623
   10PHE      C   50   3.426   3.747   2.545 -0.5334 -0.2643  0.4219
   10PHE      O   51   3.478   3.739   2.435 -0.0913 -0.1764  0.7835
   11LEU      N   52   3.443   3.653   2.638 -0.0553 -0.7224 -0.1854
   11LEU     HN   53   3.387   3.669   2.718 -0.4036 -1.9401 -0.1727
   11LEU     CA   54   3.524   3.535   2.637 -0.0495  0.4171 -0.0047
   11LEU     HA   55   3.551   3.509   2.536 -0.2994  2.1596 -0.5612
   11LEU     CB   56   3.656   3.553   2.712 -0.2388  0.1510 -0.0401
   11LEU    HB1   57   3.629   3.571   2.819  2.4711 -0.4174  0.8264
   11LEU    HB2   58   3.715   3.638   2.670  1.2590 -1.1637 -0.6770
   11LEU     CG   59   3.745   3.426   2.712  0.3466 -0.3894  0.1409
   11LEU     HG   60   3.679   3.346   2.752 -1.2154  0.8921  0.1798
   11LEU    CD1   61   3.792   3.384   2.568  0.6197  0.3639 -0.5522
   11LEU   HD11   62   3.868   3.305   2.588 -0.4285 -0.4362  0.4110
   11LEU   HD12   63   3.839   3.470   2.516  0.9999  0.3164 -0.2918
   11LEU   HD13   64   3.710   3.346   2.504  0.6019 -0.9439  0.2100
   11LEU    CD2   65   3.878   3.450   2.794 -0.2602  0.7030 -0.2134
   11LEU   HD21   66   3.946   3.527   2.752  0.2593  0.2176 -0.2846
   11LEU   HD22   67   3.940   3.359   2.815  1.3246  1.7734 -0.0689
   11LEU   HD23   68   3.845   3.487   2.893 -0.2431 -0.3896  0.2163
   11LEU      C   69   3.436   3.423   2.698 -0.5085 -0.1107  0.3447
   11LEU      O   70   3.373   3.442   2.800  0.1771  0.1437  0.0194
   12GLU      N   71   3.424   3.312   2.626 -0.2323 -0.1614 -0.1156
   12GLU     HN   72   3.447   3.313   2.529  0.8132  1.8760  0.1021
   12GLU     CA   73   3.372   3.179   2.679 -0.0259  0.3004  0.5069
   12GLU     HA   74   3.286   3.210   2.737  0.2235  1.0092  0.5059
   12GLU     CB   75   3.337   3.077   2.564 -0.5476 -0.2029 -0.4689
   12GLU    HB1   76   3.313   2.977   2.606  1.7218 -0.5351  0.2205
   12GLU    HB2   77   3.424   3.068   2.495  0.5607 -0.9003  0.9550
   12GLU     CG   78   3.213   3.110   2.478  0.9542 -0.1847  0.4000
   12GLU    HG1   79   3.235   3.205   2.424 -2.3727  0.1957 -0.5542
   12GLU    HG2   80   3.131   3.148   2.542 -0.1393 -0.3255 -0.8627
   12GLU     CD   81   3.183   3.000   2.379  0.1448  0.1266  0.0556
   12GLU    OE1   82   3.083   2.927   2.400  0.2887  0.2481 -0.5233
   12GLU    OE2   83   3.268   2.975   2.288 -0.3528 -0.0550 -0.3077
   12GLU      C   84   3.462   3.122   2.781 -0.5705 -0.1721  0.0793
   12GLU      O   85   3.561   3.054   2.748  0.3525 -0.1208  0.0797
   13ILE      N   86   3.440   3.143   2.906 -0.0092  0.5349 -1.2974
   13ILE     HN   87   3.350   3.180   2.927 -1.1737 -2.1381 -1.1003
   13ILE     CA   88   3.531   3.092   3.011 -0.4727 -1.0502 -0.5815
   13ILE     HA   89   3.621   3.060   2.962  1.9431  2.7047  0.9344
   13ILE     CB   90   3.583   3.195   3.105 -0.1953  0.3334  0.2528
   13ILE     HB   91   3.500   3.232   3.169 -1.9451 -0.9940 -1.1567
   13ILE    CG2   92   3.697   3.141   3.193 -0.9063  0.5772 -0.1047
   13ILE   HG21   93   3.677   3.038   3.228 -0.0593  0.3066 -0.3847
   13ILE   HG22   94   3.710   3.207   3.282 -2.3102 -1.0243  1.3547
   13ILE   HG23   95   3.787   3.141   3.128  2.1155  0.1327  3.7436
   13ILE    CG1   96   3.641   3.323   3.027  0.2970  0.0666 -0.4126
   13ILE   HG11   97   3.556   3.352   2.962 -0.6508 -1.3743  0.1384
   13ILE   HG12   98   3.731   3.293   2.969  0.8096  0.6750  0.0531
   13ILE     CD   99   3.676   3.438   3.122  0.0419  0.0363 -0.2258
   13ILE    HD1  100   3.695   3.537   3.075 -1.6113  1.0816  1.1679
   13ILE    HD2  101   3.769   3.431   3.182  0.4576 -2.9908 -1.0430
   13ILE    HD3  102   3.585   3.452   3.185 -0.1960 -1.5184 -0.1974
   13ILE      C  103   3.459   2.969   3.068 -0.8452  0.2500 -0.4474
   13ILE      O  104   3.348   2.973   3.121 -0.1958 -0.2138  0.5457
   14ASP      N  105   3.525   2.850   3.056  0.3574 -0.0386  0.0880
   14ASP     HN  106   3.620   2.861   3.030  0.5774  0.3871  1.0096
   14ASP     CA  107   3.477   2.717   3.091  0.5347 -0.4919 -0.2784
   14ASP     HA  108   3.535   2.649   3.030  1.5159 -1.5251  1.7221
   14ASP     CB  109   3.503   2.688   3.243  0.4994  0.4197  0.2172
   14ASP    HB1  110   3.415   2.718   3.304 -1.5779 -3.8109 -0.3213
   14ASP    HB2  111   3.592   2.753   3.261  1.3192 -0.2796 -1.1266
   14ASP     CG  112   3.538   2.539   3.267  0.2214 -0.3822  0.0222
   14ASP    OD1  113   3.563   2.465   3.167  0.4522 -0.0375 -0.3381
   14ASP    OD2  114   3.553   2.499   3.383  0.3371 -0.1959 -0.2041
   14ASP      C  115   3.337   2.681   3.038  0.3213 -0.4226 -0.0476
   14ASP      O  116   3.244   2.629   3.105 -0.7601  0.5962 -0.0802
   15LYS      N  117   3.320   2.709   2.909 -0.7210 -0.0564 -0.1845
   15LYS     HN  118   3.393   2.749   2.855 -0.9380  0.0309 -0.4172
   15LYS     CA  119   3.194   2.704   2.826 -0.4243  0.3366 -0.5998
   15LYS     HA  120   3.224   2.721   2.724 -1.6334  0.5946 -0.9182
   15LYS     CB  121   3.124   2.568   2.835  0.1040  0.1518  0.3461
   15LYS    HB1  122   3.029   2.569   2.777 -0.3546 -1.4995  1.0202
   15LYS    HB2  123   3.097   2.548   2.941 -1.6213 -2.0376 -0.4411
   15LYS     CG  124   3.200   2.446   2.793 -0.5744  0.2626 -0.1150
   15LYS    HG1  125   3.138   2.355   2.807 -0.1861  0.1536  0.9909
   15LYS    HG2  126   3.292   2.440   2.855  0.4362 -1.8598 -1.6724
   15LYS     CD  127   3.256   2.462   2.651 -0.7693  0.1017 -0.4225
   15LYS    HD1  128   3.333   2.542   2.649 -1.0461  0.3622 -0.9431
   15LYS    HD2  129   3.176   2.504   2.586 -0.3685  0.2100 -0.8528
   15LYS     CE  130   3.332   2.338   2.590 -0.2501 -0.2168 -0.6377
   15LYS    HE1  131   3.381   2.375   2.497 -1.3229 -0.1121 -1.1740
   15LYS    HE2  132   3.245   2.271   2.570  0.8908 -2.2109  0.7554
   15LYS     NZ  133   3.420   2.266   2.691  0.4812 -0.0437 -0.4517
   15LYS    HZ1  134   3.465   2.343   2.745 -1.6316  1.9055 -1.3273
   15LYS    HZ2  135   3.495   2.211   2.645  3.0094  2.3011  0.5670
   15LYS    HZ3  136   3.374   2.199   2.757 -0.1573  0.5745 -0.2594
   15LYS      C  137   3.088   2.812   2.871  0.2511 -0.3054  0.4901
   15LYS      O  138   2.981   2.805   2.815 -0.0863  0.0069 -0.6326
   16LYS      N  139   3.107   2.910   2.962  0.6427  0.6675  0.1817
   16LYS     HN  140   3.196   2.918   3.006  1.6323  1.0570 -1.7645
   16LYS     CA  141   3.002   3.008   2.998 -0.2988  1.1517  0.4441
   16LYS     HA  142   2.910   2.984   2.946  1.1097  0.3938 -1.8813
   16LYS     CB  143   2.968   3.004   3.145  0.0644 -0.0969 -0.1307
   16LYS    HB1  144   2.971   2.898   3.180  0.2847  0.2019  0.7856
   16LYS    HB2  145   2.869   3.051   3.158 -0.4756  0.0850 -3.7422
   16LYS     CG  146   3.064   3.067   3.241 -1.0447 -0.3434 -0.5125
   16LYS    HG1  147   3.011   3.152   3.287 -0.2476 -0.5346  0.8286
   16LYS    HG2  148   3.154   3.108   3.190 -1.0844  2.2925  1.3586
   16LYS     CD  149   3.119   2.977   3.348 -0.5498 -0.5965  0.6887
   16LYS    HD1  150   3.173   2.900   3.288 -1.0500 -0.8399  0.5463
   16LYS    HD2  151   3.041   2.924   3.407  0.8273 -1.2939  1.9419
   16LYS     CE  152   3.233   3.043   3.434 -0.1112  0.1745  0.6080
   16LYS    HE1  153   3.196   3.143   3.465 -0.2219  0.7571 -1.2739
   16LYS    HE2  154   3.322   3.062   3.370  0.0620  1.5637  1.2320
   16LYS     NZ  155   3.269   2.957   3.540  0.1420  0.0670  0.4190
   16LYS    HZ1  156   3.361   2.981   3.582  0.6238 -2.2398  0.8339
   16LYS    HZ2  157   3.280   2.860   3.505  1.7817  0.4344 -0.1444
   16LYS    HZ3  158   3.189   2.959   3.607  0.5524  0.6999  0.9090
   16LYS      C  159   3.037   3.144   2.945 -1.0225 -0.1673 -0.1798
   16LYS      O  160   3.146   3.174   2.900  0.2205 -0.2926 -0.0042
   17ASN      N  161   2.940   3.234   2.925 -0.1941 -0.3013  0.4975
   17ASN     HN  162   2.852   3.211   2.966 -0.8053 -0.9362 -1.0843
   17ASN     CA  163   2.959   3.361   2.857 -0.1395 -0.0648  0.3795
   17ASN     HA  164   3.042   3.348   2.788  0.5643  0.4360  1.1207
   17ASN     CB  165   2.836   3.426   2.788  1.1420 -0.8482  0.0983
   17ASN    HB1  166   2.859   3.526   2.747  1.9742 -0.4107  1.5519
   17ASN    HB2  167   2.755   3.426   2.864  1.1290 -1.3271  0.0917
   17ASN     CG  168   2.793   3.337   2.668  0.9119 -0.2003  0.3625
   17ASN    OD1  169   2.851   3.231   2.644  1.2376  0.0867 -0.0238
   17ASN    ND2  170   2.684   3.370   2.600 -0.1160  0.1888 -0.2836
   17ASN   HD21  171   2.659   3.307   2.526  2.7141  0.7977 -1.8702
   17ASN   HD22  172   2.635   3.456   2.616 -0.0894  0.0922  0.3240
   17ASN      C  173   3.002   3.468   2.957  0.0731  0.3375 -0.4941
   17ASN      O  174   2.929   3.489   3.061 -0.2964 -0.5441  0.2074
   18CYS      N  175   3.122   3.542   2.946  0.5185  0.2623  0.0029
   18CYS     HN  176   3.196   3.520   2.883  2.7679  2.6549  1.6146
   18CYS     CA  177   3.184   3.622   3.048 -0.1500  0.1768 -0.1884
   18CYS     HA  178   3.100   3.661   3.104  0.9387  2.7783 -0.2277
   18CYS     CB  179   3.289   3.549   3.140 -0.2847  1.2030 -0.0159
   18CYS    HB1  180   3.304   3.598   3.239 -0.7864  0.6886  0.3297
   18CYS    HB2  181   3.379   3.545   3.076 -1.3302  0.0292 -1.4961
   18CYS     SG  182   3.240   3.383   3.189 -0.0659  0.2216 -0.1906
   18CYS      C  183   3.242   3.741   2.984  0.8387  0.3301  0.4723
   18CYS      O  184   3.294   3.733   2.875 -0.1191  0.2548  0.1602
   19CYS      N  185   3.238   3.861   3.049 -0.8622 -0.2428 -0.2177
   19CYS     HN  186   3.167   3.873   3.118 -1.9422 -1.6045 -1.0596
   19CYS     CA  187   3.303   3.987   3.000 -0.2701 -0.6741 -0.2110
   19CYS     HA  188   3.336   3.977   2.898 -2.7860  1.2432 -1.3335
   19CYS     CB  189   3.210   4.112   3.024  0.6210 -0.2853  0.3281
   19CYS    HB1  190   3.265   4.200   2.985  1.4791 -1.1742 -0.5362
   19CYS    HB2  191   3.195   4.134   3.132 -2.2318 -0.9652  0.1518
   19CYS     SG  192   3.055   4.100   2.933  0.5500  0.0778 -0.0175
   19CYS      C  193   3.422   4.019   3.088 -0.3171 -0.0051 -0.1398
   19CYS      O  194   3.416   4.062   3.207  0.0776  0.1851  0.4854
   20VAL      N  195   3.541   4.003   3.038 -0.0201  0.1542 -1.0511
   20VAL     HN  196   3.560   3.974   2.945  1.2438 -0.6512 -0.5711
   20VAL     CA  197   3.663   4.025   3.114 -0.7713 -0.2436  0.0877
   20VAL     HA  198   3.644   4.059   3.215  1.3313 -0.2579  0.5288
   20VAL     CB  199   3.754   3.900   3.110 -0.2878  0.5904  0.3884
   20VAL     HB  200   3.853   3.916   3.157 -0.8944  1.7343  1.3251
   20VAL    CG1  201   3.690   3.788   3.202 -0.4730 -0.2846 -0.5074
   20VAL   HG11  202   3.678   3.827   3.305  1.3400 -3.2976  0.9813
   20VAL   HG12  203   3.761   3.704   3.216 -1.1357 -0.5316  1.9163
   20VAL   HG13  204   3.589   3.756   3.168 -0.4655  0.1746 -0.9800
   20VAL    CG2  205   3.773   3.839   2.967 -0.0220 -0.4082  0.3199
   20VAL   HG21  206   3.823   3.917   2.906  2.4574 -1.0500  1.3952
   20VAL   HG22  207   3.673   3.821   2.922  0.5001  0.5424 -1.2871
   20VAL   HG23  208   3.826   3.742   2.971 -0.3324 -0.6685 -1.3501
   20VAL      C  209   3.738   4.156   3.066 -0.2056  0.0008  0.7556
   20VAL      O  210   3.737   4.192   2.952 -0.0459 -0.2950  0.0276
   21PHE      N  211   3.806   4.227   3.157  0.5891  0.0851 -0.0356
   21PHE     HN  212   3.813   4.198   3.252  3.1970  0.0170 -0.1768
   21PHE     CA  213   3.859   4.360   3.140 -0.0272  0.1766  0.3829
   21PHE     HA  214   3.882   4.381   3.037 -1.5512 -0.9550 -0.2289
   21PHE     CB  215   3.767   4.474   3.189 -0.2976  0.1325  0.6153
   21PHE    HB1  216   3.799   4.577   3.163  1.7569 -0.3790  0.8852
   21PHE    HB2  217   3.773   4.476   3.300  2.8360  1.6136  0.5363
   21PHE     CG  218   3.626   4.457   3.141 -0.0311 -1.2541  0.4033
   21PHE    CD1  219   3.534   4.392   3.223 -0.5371  0.1009 -0.4813
   21PHE    HD1  220   3.576   4.345   3.311 -0.4607  4.9716  2.4483
   21PHE    CE1  221   3.406   4.383   3.180  0.0115 -0.1550  0.0944
   21PHE    HE1  222   3.336   4.326   3.240 -1.0105  1.2603  0.3244
   21PHE     CZ  223   3.361   4.446   3.066 -0.1632 -0.2672  0.5990
   21PHE     HZ  224   3.257   4.442   3.036 -0.0608  0.4724  0.0868
   21PHE    CD2  225   3.584   4.523   3.021 -0.2584 -0.5004  0.2315
   21PHE    HD2  226   3.647   4.579   2.954 -1.3646 -0.6586 -0.9748
   21PHE    CE2  227   3.444   4.519   2.991 -0.4193 -0.3633  0.3699
   21PHE    HE2  228   3.411   4.566   2.900  0.2773  0.5915  0.6032
   21PHE      C  229   4.004   4.373   3.200  0.4989  0.2752 -0.1882
   21PHE      O  230   4.039   4.299   3.296  0.6916  0.0770  0.3819
   22ARG      N  231   4.093   4.460   3.145 -0.4361  0.0823 -0.1686
   22ARG     HN  232   4.062   4.518   3.070  0.8732  1.9924  0.7004
   22ARG     CA  233   4.236   4.463   3.175 -0.7107  0.1318 -0.1982
   22ARG     HA  234   4.267   4.452   3.277  1.6233  1.6641 -0.6484
   22ARG     CB  235   4.326   4.362   3.089 -0.0687 -0.2901  0.2777
   22ARG    HB1  236   4.435   4.378   3.100  0.1158 -0.8087 -0.6754
   22ARG    HB2  237   4.290   4.379   2.985 -0.8208 -1.8987  0.2546
   22ARG     CG  238   4.300   4.212   3.119 -0.7721  0.2362  0.1789
   22ARG    HG1  239   4.191   4.191   3.108 -0.5392 -0.0221 -2.0401
   22ARG    HG2  240   4.330   4.196   3.225 -1.2906 -0.7720  0.1863
   22ARG     CD  241   4.368   4.122   3.016 -0.4328  0.9121  0.2914
   22ARG    HD1  242   4.339   4.138   2.910  1.4934 -0.7585 -0.5602
   22ARG    HD2  243   4.351   4.016   3.045  1.7737  1.0678  2.5025
   22ARG     NE  244   4.519   4.158   3.024 -0.4142  0.0408 -0.2045
   22ARG     HE  245   4.554   4.191   3.112 -2.3607  0.9809  0.2838
   22ARG     CZ  246   4.588   4.165   2.920 -0.2692 -0.8500 -0.0009
   22ARG    NH1  247   4.567   4.115   2.801 -0.4224  0.4944 -0.1012
   22ARG   HH11  248   4.494   4.049   2.782  0.7898 -0.4153 -1.7447
   22ARG   HH12  249   4.636   4.132   2.731 -0.4195  0.2360 -0.1617
   22ARG    NH2  250   4.705   4.228   2.927 -0.0879  0.2760  0.2820
   22ARG   HH21  251   4.744   4.265   3.011  0.8848  0.3541 -0.1817
   22ARG   HH22  252   4.771   4.217   2.852  0.7007 -0.4298  1.0526
   22ARG      C  253   4.297   4.600   3.141 -0.2551  0.2664  0.2958
   22ARG      O  254   4.411   4.614   3.099 -0.1700 -0.2622  0.1881
   23ASP      N  255   4.209   4.700   3.137  0.2274 -0.3645 -0.5989
   23ASP     HN  256   4.119   4.686   3.179 -0.0667 -0.3556 -1.2129
   23ASP     CA  257   4.239   4.831   3.095  0.3757 -0.3775  0.0214
   23ASP     HA  258   4.270   4.821   2.992 -0.8706 -1.2080 -0.2920
   23ASP     CB  259   4.117   4.929   3.096  0.2891 -0.1271  0.5865
   23ASP    HB1  260   4.107   4.996   3.184 -2.6485 -2.0060  1.8344
   23ASP    HB2  261   4.035   4.856   3.107  2.1015 -1.9369  3.3280
   23ASP     CG  262   4.091   4.992   2.962 -0.6311 -0.3166  0.7003
   23ASP    OD1  263   3.973   5.011   2.915 -0.0142  0.3864 -0.3881
   23ASP    OD2  264   4.197   5.035   2.901 -0.1615  0.1223  0.0092
   23ASP      C  265   4.352   4.899   3.170  0.1588 -0.1764  0.6630
   23ASP      O  266   4.365   4.884   3.288 -0.2448  0.4318  0.2517
   24ASP      N  267   4.441   4.965   3.091  0.3680 -0.7689  0.2021
   24ASP     HN  268   4.426   4.958   2.993  1.8353 -2.2852  0.0498
   24ASP     CA  269   4.571   5.028   3.123 -0.8602  0.3227 -0.3042
   24ASP     HA  270   4.642   4.949   3.137 -2.1947 -1.2966 -2.1635
   24ASP     CB  271   4.619   5.120   3.005  0.3992  0.2655  0.5291
   24ASP    HB1  272   4.710   5.177   3.036  0.3077  0.9216 -0.3689
   24ASP    HB2  273   4.538   5.194   2.988  2.8369  3.3979  1.3852
   24ASP     CG  274   4.639   5.042   2.883 -0.5646 -0.7663 -0.1399
   24ASP    OD1  275   4.588   4.936   2.858  0.1244  0.5692 -0.1734
   24ASP    OD2  276   4.696   5.102   2.783  0.3289 -0.1674  0.1291
   24ASP      C  277   4.570   5.094   3.255 -0.2042 -0.6320  0.5233
   24ASP      O  278   4.676   5.094   3.321 -0.8721 -0.2006  0.0279
   25PHE      N  279   4.449   5.143   3.298 -0.2557  0.1048 -0.1433
   25PHE     HN  280   4.380   5.131   3.227  2.1676 -1.4042 -2.4899
   25PHE     CA  281   4.427   5.209   3.428  0.1205  0.0524 -0.3414
   25PHE     HA  282   4.494   5.294   3.424  0.3951 -0.1832 -0.8106
   25PHE     CB  283   4.281   5.262   3.436  0.0372  0.6790  0.1677
   25PHE    HB1  284   4.204   5.188   3.467  0.8641  0.4428  1.7555
   25PHE    HB2  285   4.253   5.303   3.337 -0.2256 -0.1613 -0.1140
   25PHE     CG  286   4.276   5.377   3.533 -0.1526 -0.0350 -0.1666
   25PHE    CD1  287   4.340   5.496   3.491 -0.2672  0.3115 -0.3366
   25PHE    HD1  288   4.399   5.483   3.402 -0.1560  0.9066 -0.3555
   25PHE    CE1  289   4.330   5.610   3.564 -0.8810  0.7400  0.2799
   25PHE    HE1  290   4.389   5.696   3.537 -1.6731  2.0208  2.4237
   25PHE     CZ  291   4.253   5.617   3.678 -0.9986  0.3769  0.3605
   25PHE     HZ  292   4.251   5.712   3.730 -1.1689  0.8127 -0.4319
   25PHE    CD2  293   4.189   5.380   3.640 -0.1759  0.0591  0.5105
   25PHE    HD2  294   4.128   5.297   3.672 -0.5378 -0.1948 -0.7849
   25PHE    CE2  295   4.182   5.500   3.718 -0.4968  0.1593 -0.6789
   25PHE    HE2  296   4.117   5.494   3.804  1.3603 -1.0799  0.7073
   25PHE      C  297   4.479   5.116   3.548  0.4546 -1.0457 -0.1048
   25PHE      O  298   4.533   5.164   3.648  0.0129 -0.3822  0.3941
   26ILE      N  299   4.467   4.980   3.539  0.4940  0.0796 -0.3757
   26ILE     HN  300   4.423   4.943   3.458 -0.2788 -1.3268  0.6347
   26ILE     CA  301   4.502   4.882   3.642  0.7584 -0.2669 -0.4742
   26ILE     HA  302   4.439   4.913   3.724  1.8491  0.3850  0.1494
   26ILE     CB  303   4.462   4.736   3.611 -0.4265  1.0407  0.0141
   26ILE     HB  304   4.484   4.715   3.504 -3.0213 -0.2848 -0.3433
   26ILE    CG2  305   4.538   4.623   3.688 -0.3235  0.8245  0.8263
   26ILE   HG21  306   4.497   4.521   3.667  1.1528  0.3249  0.2553
   26ILE   HG22  307   4.532   4.634   3.799  0.6166  0.3512  0.9407
   26ILE   HG23  308   4.647   4.624   3.666 -0.7423 -0.2677 -1.5354
   26ILE    CG1  309   4.311   4.717   3.615 -0.3806 -0.4938  0.2153
   26ILE   HG11  310   4.298   4.613   3.579  0.5809 -1.7675  3.2310
   26ILE   HG12  311   4.279   4.796   3.544  0.3344 -1.1801 -0.9138
   26ILE     CD  312   4.249   4.728   3.757 -1.3325  0.1850  0.0745
   26ILE    HD1  313   4.295   4.654   3.826 -3.1653 -0.3905  0.7594
   26ILE    HD2  314   4.142   4.696   3.750 -1.1855 -0.8939  1.9971
   26ILE    HD3  315   4.258   4.830   3.801 -2.3656 -0.4510  1.8917
   26ILE      C  316   4.647   4.885   3.677  0.0587  0.2531  0.2137
   26ILE      O  317   4.688   4.893   3.793  0.1298 -0.6580  0.9419
   27VAL      N  318   4.729   4.879   3.570 -0.6482  0.9209 -0.3314
   27VAL     HN  319   4.703   4.889   3.474 -0.7762  1.2268 -0.2651
   27VAL     CA  320   4.876   4.899   3.595 -0.2289 -0.4799  0.1567
   27VAL     HA  321   4.897   4.840   3.683  1.6202  2.4393  1.8225
   27VAL     CB  322   4.958   4.830   3.480 -0.2318  0.2070  0.0848
   27VAL     HB  323   4.937   4.720   3.478  1.7608 -0.2291 -3.0907
   27VAL    CG1  324   4.920   4.874   3.335 -0.1883  0.4236 -0.3128
   27VAL   HG11  325   4.823   4.829   3.303  0.2760  0.2456 -1.4950
   27VAL   HG12  326   4.991   4.843   3.256 -1.3394 -1.8360 -0.5400
   27VAL   HG13  327   4.921   4.984   3.351  0.1075  0.3734  0.0353
   27VAL    CG2  328   5.105   4.831   3.515  0.1266  0.7986 -0.1301
   27VAL   HG21  329   5.158   4.770   3.439 -0.1364 -1.1928  1.1897
   27VAL   HG22  330   5.119   4.781   3.614  0.3739  0.0399 -0.5397
   27VAL   HG23  331   5.138   4.937   3.517  0.0435  0.8226  0.0192
   27VAL      C  332   4.915   5.041   3.627 -0.0061 -0.2016  0.0589
   27VAL      O  333   5.012   5.070   3.700 -0.4878 -0.3036  0.1765
   28LYS      N  334   4.834   5.144   3.588 -0.4161 -0.1358 -0.2537
   28LYS     HN  335   4.745   5.117   3.551 -1.9733  0.2536  2.8185
   28LYS     CA  336   4.846   5.278   3.632 -0.1600 -0.0302 -0.9727
   28LYS     HA  337   4.949   5.306   3.618 -0.1877  1.7865  1.7807
   28LYS     CB  338   4.755   5.380   3.553  0.4173 -0.2530  0.0967
   28LYS    HB1  339   4.746   5.477   3.606 -4.1305 -0.6533  0.4453
   28LYS    HB2  340   4.649   5.349   3.549  0.3088  0.0078  0.8873
   28LYS     CG  341   4.813   5.428   3.418 -0.1095  0.3215  0.9256
   28LYS    HG1  342   4.849   5.338   3.363 -0.1276  0.0224  1.3992
   28LYS    HG2  343   4.895   5.501   3.436 -1.2393  2.5040 -2.0257
   28LYS     CD  344   4.707   5.502   3.336  0.3338  1.1784  0.1604
   28LYS    HD1  345   4.696   5.603   3.381 -1.3396  0.4543  1.4874
   28LYS    HD2  346   4.607   5.454   3.334  0.8607 -0.0840  1.7605
   28LYS     CE  347   4.756   5.528   3.193 -0.6917  0.0113 -0.3273
   28LYS    HE1  348   4.768   5.433   3.136  0.0864  1.0331 -1.9359
   28LYS    HE2  349   4.859   5.568   3.180 -0.9425  0.3500 -1.2672
   28LYS     NZ  350   4.665   5.620   3.131 -0.4530  0.1816  0.7267
   28LYS    HZ1  351   4.698   5.629   3.032 -2.9618  2.3700 -0.0280
   28LYS    HZ2  352   4.659   5.714   3.174  0.8736  2.1130 -2.9196
   28LYS    HZ3  353   4.570   5.577   3.126  0.0972 -1.1113  0.8012
   28LYS      C  354   4.821   5.306   3.782 -0.0258  0.1742 -0.3735
   28LYS      O  355   4.895   5.381   3.847 -0.2064 -0.0902 -0.3737
   29VAL      N  356   4.717   5.247   3.842  0.2470  0.5521 -1.0060
   29VAL     HN  357   4.653   5.199   3.782 -0.5526 -2.3105  1.8434
   29VAL     CA  358   4.684   5.278   3.978  0.4921 -0.4062 -0.4626
   29VAL     HA  359   4.719   5.375   4.009 -1.3477  0.1127  0.0869
   29VAL     CB  360   4.536   5.279   4.008 -0.0470  0.3631  0.4464
   29VAL     HB  361   4.497   5.177   3.988 -1.4348  0.9082  0.2786
   29VAL    CG1  362   4.505   5.312   4.154  0.5245 -0.6394 -0.3370
   29VAL   HG11  363   4.395   5.316   4.173  0.4975 -0.1075 -0.5852
   29VAL   HG12  364   4.558   5.403   4.188  1.0530 -1.9651  2.7341
   29VAL   HG13  365   4.540   5.232   4.223  4.0104  0.6414 -0.4613
   29VAL    CG2  366   4.457   5.375   3.907 -1.2582 -0.1588  0.4220
   29VAL   HG21  367   4.472   5.333   3.805  0.2027  0.7404  0.2365
   29VAL   HG22  368   4.501   5.477   3.909 -2.6332  0.4799 -0.6866
   29VAL   HG23  369   4.351   5.387   3.936 -1.0649 -0.2447  1.1997
   29VAL      C  370   4.752   5.182   4.077 -0.1960  0.2292 -0.5478
   29VAL      O  371   4.821   5.223   4.173  0.3525 -0.0015  0.4368
   30LEU      N  372   4.743   5.051   4.052  0.4017 -0.6404 -0.7206
   30LEU     HN  373   4.699   5.012   3.972  0.6491  0.2491 -1.3051
   30LEU     CA  374   4.753   4.961   4.168  0.4006  0.3045 -0.8867
   30LEU     HA  375   4.733   5.019   4.257  4.1766  0.7799 -0.2089
   30LEU     CB  376   4.657   4.836   4.152  0.1177 -0.3020 -0.0561
   30LEU    HB1  377   4.688   4.754   4.219 -0.5605  0.2421  0.9429
   30LEU    HB2  378   4.660   4.796   4.048  2.0273 -1.7595  0.5029
   30LEU     CG  379   4.500   4.858   4.186 -0.5835  0.2854 -0.2410
   30LEU     HG  380   4.475   4.960   4.150 -1.8626  0.5387  1.2714
   30LEU    CD1  381   4.415   4.749   4.114 -0.1603  0.0150  1.1422
   30LEU   HD11  382   4.442   4.747   4.006 -0.0501 -0.9043  1.1766
   30LEU   HD12  383   4.313   4.790   4.102 -1.3572 -3.4893 -3.0052
   30LEU   HD13  384   4.408   4.650   4.163  0.9009 -0.6363  0.0179
   30LEU    CD2  385   4.488   4.855   4.338  0.0391  0.3754 -0.3361
   30LEU   HD21  386   4.564   4.910   4.397 -1.4998  1.5481  0.6233
   30LEU   HD22  387   4.482   4.750   4.374 -2.6127  1.2032  2.0131
   30LEU   HD23  388   4.392   4.906   4.362 -0.5852 -0.4222 -1.0935
   30LEU      C  389   4.893   4.916   4.210  0.7281  0.4175  0.4412
   30LEU      O  390   4.913   4.901   4.330  0.3158  0.0417 -0.1406
   31PRO      N  391   4.982   4.880   4.132 -0.5659 -0.2322  0.1462
   31PRO     CD  392   4.957   4.825   3.999 -0.0101 -0.0706  0.0731
   31PRO    HD1  393   4.923   4.901   3.927  0.1694  0.7418  0.8272
   31PRO    HD2  394   4.875   4.751   4.011  2.3074 -2.7039  0.7069
   31PRO     CA  395   5.112   4.851   4.184 -0.3063  0.1628  0.5093
   31PRO     HA  396   5.105   4.751   4.225 -1.8189  0.7247  1.7162
   31PRO     CB  397   5.192   4.828   4.052  0.0470  0.0770 -0.5575
   31PRO    HB1  398   5.284   4.767   4.061  0.0991  0.4662  2.5319
   31PRO    HB2  399   5.212   4.929   4.010 -0.4365  0.8279  0.9597
   31PRO     CG  400   5.092   4.762   3.957 -0.3638 -0.1506 -0.4532
   31PRO    HG1  401   5.121   4.786   3.853 -1.1792  3.3364 -0.0274
   31PRO    HG2  402   5.086   4.653   3.974  0.2903 -0.5002 -2.2355
   31PRO      C  403   5.188   4.921   4.297 -0.1342  0.1777  0.3773
   31PRO      O  404   5.243   4.848   4.379  0.0022 -0.1669 -0.0718
   32PRO      N  405   5.208   5.056   4.302 -0.3245  0.0373 -0.3674
   32PRO     CD  406   5.166   5.158   4.204  0.5031  0.1089 -0.4754
   32PRO    HD1  407   5.066   5.140   4.160  0.6784  0.0426 -0.8500
   32PRO    HD2  408   5.236   5.165   4.117  0.1037 -0.0074 -0.8074
   32PRO     CA  409   5.274   5.116   4.416  0.0564 -0.2800 -0.2186
   32PRO     HA  410   5.364   5.059   4.433  0.8197  0.9374 -0.1204
   32PRO     CB  411   5.287   5.270   4.381 -0.5408 -0.1539  0.8653
   32PRO    HB1  412   5.389   5.281   4.338 -0.2748  3.6879  2.0529
   32PRO    HB2  413   5.283   5.335   4.471 -1.3931 -0.5283  1.1079
   32PRO     CG  414   5.177   5.293   4.275 -0.7322  0.0732 -0.1852
   32PRO    HG1  415   5.082   5.314   4.328  0.0985  1.5101  0.8324
   32PRO    HG2  416   5.204   5.369   4.199 -0.5745  0.7968  0.5725
   32PRO      C  417   5.182   5.104   4.540  0.0880 -0.2798 -0.4736
   32PRO      O  418   5.218   5.102   4.659 -0.1155 -0.6463 -0.0247
   33VAL      N  419   5.046   5.109   4.509  0.1261 -0.3830 -0.1316
   33VAL     HN  420   5.024   5.104   4.412 -0.4849 -0.0398 -0.0158
   33VAL     CA  421   4.942   5.099   4.610  0.0019  0.2193 -0.0566
   33VAL     HA  422   4.957   5.172   4.687 -1.8456  0.2902  0.2754
   33VAL     CB  423   4.800   5.117   4.552  0.0381  0.2754 -0.9336
   33VAL     HB  424   4.790   5.045   4.468 -1.0192 -2.2310  1.2064
   33VAL    CG1  425   4.687   5.062   4.634  0.2161 -0.7763  0.0929
   33VAL   HG11  426   4.691   4.955   4.664 -0.7557 -0.7721  0.2491
   33VAL   HG12  427   4.602   5.055   4.562 -1.6982 -2.7419  2.3763
   33VAL   HG13  428   4.661   5.116   4.727 -1.3497 -1.2664 -0.0326
   33VAL    CG2  429   4.779   5.256   4.499 -0.5055  0.4151 -0.3742
   33VAL   HG21  430   4.744   5.325   4.579  0.5752  0.3479  0.1748
   33VAL   HG22  431   4.691   5.253   4.430 -0.5700  0.2593 -0.2872
   33VAL   HG23  432   4.863   5.301   4.443  0.7845 -0.4587  0.8117
   33VAL      C  433   4.948   4.959   4.678  0.5957 -0.1240 -0.1416
   33VAL      O  434   4.960   4.956   4.805  0.1715 -0.2633  0.1429
   34LEU      N  435   4.959   4.844   4.603 -0.0821  0.9595 -0.6577
   34LEU     HN  436   4.935   4.842   4.507 -1.1247  0.7021 -0.4029
   34LEU     CA  437   4.961   4.715   4.669 -0.1189 -0.3543  1.1883
   34LEU     HA  438   4.883   4.712   4.744  1.1221 -1.4567  2.5067
   34LEU     CB  439   4.936   4.613   4.554 -0.4864 -0.1949  0.3440
   34LEU    HB1  440   4.997   4.650   4.469 -0.5226 -0.5195  0.1743
   34LEU    HB2  441   4.831   4.631   4.523  1.0610  3.6547 -3.6880
   34LEU     CG  442   4.949   4.462   4.588 -0.2254 -0.3402  0.0127
   34LEU     HG  443   5.050   4.456   4.633  0.6188  0.1252 -1.7674
   34LEU    CD1  444   4.842   4.421   4.690 -0.1348 -0.2531 -0.3570
   34LEU   HD11  445   4.750   4.398   4.632  0.3221 -0.3693 -1.0473
   34LEU   HD12  446   4.816   4.503   4.761 -1.3591 -0.4454 -0.5603
   34LEU   HD13  447   4.866   4.327   4.744  3.8234  1.7588  1.8864
   34LEU    CD2  448   4.939   4.387   4.453 -0.1929  0.5468  0.4010
   34LEU   HD21  449   5.009   4.442   4.386  1.6512  2.1358  3.3624
   34LEU   HD22  450   4.836   4.389   4.414 -0.4186  0.4306  0.9759
   34LEU   HD23  451   4.979   4.285   4.473 -0.7587  0.4627  1.1211
   34LEU      C  452   5.106   4.696   4.728 -0.3219  0.1250 -0.0825
   34LEU      O  453   5.125   4.603   4.812 -0.0816  0.2464 -0.1962
   35GLY      N  454   5.205   4.779   4.692  0.2425 -0.0432 -0.3772
   35GLY     HN  455   5.189   4.837   4.612  0.2589 -1.6064 -1.5607
   35GLY     CA  456   5.333   4.780   4.767 -0.5682 -0.1340  0.7290
   35GLY    HA1  457   5.408   4.831   4.709 -0.7428 -0.8558 -0.1685
   35GLY    HA2  458   5.373   4.680   4.775 -1.3542 -0.5939 -0.6441
   35GLY      C  459   5.324   4.838   4.904  0.1826 -0.0585  0.5595
   35GLY      O  460   5.383   4.780   4.991 -0.1725 -0.1433 -0.1028
   36LEU      N  461   5.256   4.949   4.927  0.1676  0.5575  0.4294
   36LEU     HN  462   5.217   5.003   4.853 -0.5734 -0.2356  0.2350
   36LEU     CA  463   5.226   5.003   5.060 -0.5863  0.5768 -0.3534
   36LEU     HA  464   5.324   5.010   5.106 -0.2206 -2.0678 -0.5475
   36LEU     CB  465   5.153   5.139   5.047  0.0510  0.7092 -0.5359
   36LEU    HB1  466   5.127   5.184   5.145 -1.5227 -0.9744 -0.1457
   36LEU    HB2  467   5.058   5.111   4.997  1.1718  1.3862 -3.2534
   36LEU     CG  468   5.229   5.243   4.973 -0.7650 -0.2206 -0.2821
   36LEU     HG  469   5.288   5.188   4.897  0.6135 -1.1160  1.3340
   36LEU    CD1  470   5.119   5.336   4.921  0.3011 -0.0996 -0.2352
   36LEU   HD11  471   5.066   5.385   5.006  2.2769 -0.1985  1.1254
   36LEU   HD12  472   5.044   5.289   4.854  1.2651 -0.9780 -0.7253
   36LEU   HD13  473   5.172   5.404   4.850  0.3317  0.1029 -0.0184
   36LEU    CD2  474   5.337   5.319   5.057  0.6653  0.7631  0.0016
   36LEU   HD21  475   5.294   5.356   5.153  0.1061  2.3799 -0.8319
   36LEU   HD22  476   5.376   5.399   4.991 -0.4035 -0.4800 -2.2833
   36LEU   HD23  477   5.418   5.247   5.080 -0.2063 -0.5719 -0.9650
   36LEU      C  478   5.143   4.914   5.146 -0.6711  0.9191  0.4063
   36LEU      O  479   5.177   4.897   5.260 -0.6084 -0.5012  0.0367
   37GLU      N  480   5.032   4.854   5.093 -0.0621 -0.1504 -0.6525
   37GLU     HN  481   4.991   4.873   5.004  1.4860 -2.4641 -1.9717
   37GLU     CA  482   4.947   4.762   5.172 -0.4187 -0.1403  0.6072
   37GLU     HA  483   4.914   4.807   5.264  1.2382  1.3600  0.5132
   37GLU     CB  484   4.828   4.716   5.087  0.2053  0.0872 -0.4962
   37GLU    HB1  485   4.765   4.645   5.143  1.7765 -0.5233  0.5577
   37GLU    HB2  486   4.870   4.662   4.999  1.5298 -0.5361  0.4879
   37GLU     CG  487   4.737   4.826   5.026  0.0397 -0.3892  0.1131
   37GLU    HG1  488   4.793   4.901   4.966 -1.1150 -1.4016 -2.3982
   37GLU    HG2  489   4.674   4.865   5.109 -1.9229  0.0623 -1.4965
   37GLU     CD  490   4.630   4.777   4.921  0.1031 -0.1765 -0.9001
   37GLU    OE1  491   4.647   4.663   4.874 -0.6038 -0.0589  0.1062
   37GLU    OE2  492   4.550   4.858   4.877  0.6886 -0.5511  0.4107
   37GLU      C  493   5.022   4.641   5.221 -0.1306  0.0041  0.4444
   37GLU      O  494   5.003   4.599   5.336 -0.4603  0.2030 -0.1078
   38PHE      N  495   5.110   4.581   5.128  0.1360  0.5373  0.1033
   38PHE     HN  496   5.127   4.624   5.039  2.8224 -1.6445 -0.5827
   38PHE     CA  497   5.203   4.474   5.163  0.6736 -0.0848  0.1103
   38PHE     HA  498   5.151   4.382   5.183  0.2768  0.2319  0.5470
   38PHE     CB  499   5.291   4.434   5.044 -0.0599 -0.1729  0.4922
   38PHE    HB1  500   5.339   4.528   5.011  0.3413  0.2319  2.1185
   38PHE    HB2  501   5.222   4.392   4.968  0.1338 -0.4026  0.4423
   38PHE     CG  502   5.402   4.331   5.079 -0.5788 -0.4448 -0.1848
   38PHE    CD1  503   5.371   4.198   5.104  0.7277  0.0614  0.0669
   38PHE    HD1  504   5.272   4.164   5.127  1.0821 -0.2867  1.1216
   38PHE    CE1  505   5.469   4.110   5.141 -0.6678 -0.4534  0.1114
   38PHE    HE1  506   5.446   4.004   5.142  2.5477 -1.3000 -1.4897
   38PHE     CZ  507   5.607   4.144   5.136 -0.6077  0.0119 -0.3955
   38PHE     HZ  508   5.687   4.077   5.166 -1.7389 -1.3311 -0.3025
   38PHE    CD2  509   5.535   4.372   5.085  0.0365 -0.9668 -0.0509
   38PHE    HD2  510   5.568   4.471   5.056  1.0042 -1.3359 -0.2730
   38PHE    CE2  511   5.638   4.278   5.120 -0.4800 -0.0420  0.1394
   38PHE    HE2  512   5.740   4.313   5.131 -0.3785 -0.4212  0.3985
   38PHE      C  513   5.298   4.509   5.281  1.4891 -0.3153 -0.3434
   38PHE      O  514   5.297   4.445   5.385 -0.2555  0.1472 -0.1656
   39ILE      N  515   5.367   4.621   5.259 -0.1178  0.4391 -0.2242
   39ILE     HN  516   5.334   4.678   5.184 -1.3950  0.0408  0.0041
   39ILE     CA  517   5.477   4.661   5.345  0.2887 -0.9884 -0.2725
   39ILE     HA  518   5.546   4.580   5.361 -0.1265 -1.4338 -0.7126
   39ILE     CB  519   5.559   4.780   5.281 -0.1685 -0.2211  0.2329
   39ILE     HB  520   5.489   4.848   5.227  0.5196  1.3562  1.2559
   39ILE    CG2  521   5.638   4.873   5.382  0.1788  0.6024  0.3634
   39ILE   HG21  522   5.573   4.927   5.454 -0.4100  1.4067 -0.7484
   39ILE   HG22  523   5.689   4.953   5.323 -0.3101  1.3517  0.9377
   39ILE   HG23  524   5.717   4.818   5.438 -0.6196  0.0997  1.0205
   39ILE    CG1  525   5.654   4.725   5.176 -0.7057 -0.3014  0.1481
   39ILE   HG11  526   5.705   4.802   5.115 -0.0580 -0.7129  0.1543
   39ILE   HG12  527   5.595   4.665   5.103 -1.4038 -3.7758  3.2375
   39ILE     CD  528   5.767   4.629   5.224  0.1539  0.1395  0.2200
   39ILE    HD1  529   5.789   4.573   5.131 -0.9584  0.7791 -0.4446
   39ILE    HD2  530   5.731   4.549   5.293  1.8529 -0.1158  0.8436
   39ILE    HD3  531   5.851   4.688   5.267 -0.3773  1.0769 -0.0036
   39ILE      C  532   5.431   4.691   5.487 -0.3763  0.1155  0.8395
   39ILE      O  533   5.481   4.637   5.584  0.0827 -0.0113 -0.0673
   40PHE      N  534   5.320   4.770   5.500 -0.2859  0.1808 -0.0660
   40PHE     HN  535   5.279   4.817   5.422  0.8019  3.0852  0.9948
   40PHE     CA  536   5.247   4.804   5.613 -0.0306 -0.6528 -0.0489
   40PHE     HA  537   5.322   4.843   5.680 -1.6030  2.0626  0.2406
   40PHE     CB  538   5.144   4.918   5.604  0.5154  0.0873  0.5763
   40PHE    HB1  539   5.100   4.934   5.705  1.3199  2.5708  0.6071
   40PHE    HB2  540   5.065   4.890   5.531 -1.4769 -0.9162  2.9588
   40PHE     CG  541   5.208   5.052   5.563  0.7119  0.1802  0.0571
   40PHE    CD1  542   5.165   5.131   5.457 -0.0285  0.2219 -0.1158
   40PHE    HD1  543   5.091   5.097   5.386  1.8455 -0.3298 -1.9263
   40PHE    CE1  544   5.236   5.254   5.427  0.5703 -0.2784 -0.0632
   40PHE    HE1  545   5.210   5.308   5.338 -0.1724  3.5835  2.2830
   40PHE     CZ  546   5.344   5.286   5.506 -0.0899  0.2770 -0.8618
   40PHE     HZ  547   5.410   5.368   5.483  2.3772 -1.2257  0.4668
   40PHE    CD2  548   5.302   5.104   5.649  0.3525 -0.4387  0.3843
   40PHE    HD2  549   5.340   5.031   5.719  3.5619  0.2835 -0.4394
   40PHE    CE2  550   5.379   5.209   5.616  0.8037 -0.2106  0.7513
   40PHE    HE2  551   5.465   5.241   5.674  2.1262 -0.0329 -1.2362
   40PHE      C  552   5.185   4.681   5.681 -0.2158  0.1469  0.0682
   40PHE      O  553   5.192   4.672   5.800  0.1437  0.5284 -0.4931
   41GLY      N  554   5.134   4.582   5.604  0.4038 -1.1239  0.1512
   41GLY     HN  555   5.137   4.591   5.505 -3.0130 -0.3944 -0.0066
   41GLY     CA  556   5.092   4.448   5.656 -0.8305 -0.2158  0.6057
   41GLY    HA1  557   5.060   4.394   5.568  2.4707 -0.7380 -0.4089
   41GLY    HA2  558   5.014   4.463   5.729 -1.9082  0.1836 -0.5945
   41GLY      C  559   5.197   4.359   5.715  0.0168  0.2550 -0.5645
   41GLY      O  560   5.185   4.317   5.830  0.2410 -0.5305 -0.2490
   42LEU      N  561   5.299   4.328   5.644 -0.7357  0.9939  0.1322
   42LEU     HN  562   5.299   4.363   5.551  1.2075  0.0518 -0.2722
   42LEU     CA  563   5.413   4.242   5.679  0.0146 -0.0728  0.8327
   42LEU     HA  564   5.378   4.141   5.695 -0.6079 -0.0318 -0.2142
   42LEU     CB  565   5.504   4.220   5.554 -0.5435  0.1574 -0.1272
   42LEU    HB1  566   5.505   4.322   5.511  0.7489  0.8419  1.3906
   42LEU    HB2  567   5.449   4.149   5.489 -0.1518 -1.1281  0.8943
   42LEU     CG  568   5.648   4.181   5.581  0.1209 -0.3257 -0.2240
   42LEU     HG  569   5.686   4.255   5.655 -1.9921  0.9402 -0.3195
   42LEU    CD1  570   5.654   4.048   5.652 -0.3264  0.2360 -0.1166
   42LEU   HD11  571   5.634   3.964   5.582  0.2854  0.2201 -0.2810
   42LEU   HD12  572   5.576   4.028   5.729 -0.0710  0.6841  0.2608
   42LEU   HD13  573   5.757   4.029   5.688 -0.7867 -1.8080  0.2812
   42LEU    CD2  574   5.730   4.183   5.454 -0.1903 -0.2884 -0.0499
   42LEU   HD21  575   5.839   4.181   5.473  0.5021 -2.1058 -3.5665
   42LEU   HD22  576   5.706   4.273   5.393  3.7671  0.8913 -0.1558
   42LEU   HD23  577   5.702   4.099   5.388 -1.7858  0.9336 -1.0207
   42LEU      C  578   5.484   4.297   5.798 -0.0572 -0.2866 -0.2586
   42LEU      O  579   5.530   4.225   5.888  0.3396 -0.0444 -0.3340
   43LEU      N  580   5.507   4.427   5.810  0.4303  0.2736  0.2461
   43LEU     HN  581   5.487   4.483   5.730 -0.1306 -0.2538  0.0054
   43LEU     CA  582   5.570   4.492   5.926 -0.0277 -0.4613 -0.1458
   43LEU     HA  583   5.656   4.430   5.947  0.3697  0.7884  2.2886
   43LEU     CB  584   5.609   4.637   5.895  0.4034 -0.5502  0.3679
   43LEU    HB1  585   5.632   4.685   5.993  0.8587  0.6947 -0.3216
   43LEU    HB2  586   5.517   4.689   5.863 -1.0467 -0.8502  3.6465
   43LEU     CG  587   5.723   4.654   5.790 -1.2583  0.1375  0.0238
   43LEU     HG  588   5.719   4.574   5.713  3.1654  0.4984 -0.8249
   43LEU    CD1  589   5.710   4.796   5.724  0.3530 -0.1308 -0.2561
   43LEU   HD11  590   5.717   4.869   5.807 -1.5035 -1.7234  1.4088
   43LEU   HD12  591   5.619   4.811   5.662  0.3736 -2.2296 -0.8693
   43LEU   HD13  592   5.797   4.817   5.658  0.8158  0.9210  0.6655
   43LEU    CD2  593   5.852   4.643   5.876  0.2358 -0.0471  0.4237
   43LEU   HD21  594   5.936   4.672   5.809 -0.6303 -0.9913 -1.1326
   43LEU   HD22  595   5.861   4.538   5.912 -1.0725 -0.4988 -0.4758
   43LEU   HD23  596   5.843   4.717   5.959 -1.4439  0.5654 -0.2620
   43LEU      C  597   5.488   4.480   6.052 -0.0841  0.3153 -0.0741
   43LEU      O  598   5.543   4.473   6.158 -0.0543 -0.1149  0.2334
   44GLY      N  599   5.352   4.487   6.034 -0.1233  0.2400  0.7322
   44GLY     HN  600   5.326   4.485   5.938 -0.6235 -0.0021  0.8698
   44GLY     CA  601   5.244   4.500   6.131  0.1991 -0.1950  0.0341
   44GLY    HA1  602   5.155   4.543   6.087 -0.3028  1.9466  2.8416
   44GLY    HA2  603   5.291   4.568   6.200 -0.6062  1.1875 -0.7195
   44GLY      C  604   5.211   4.361   6.189 -0.3020  0.0104  0.9720
   44GLY      O  605   5.212   4.341   6.309  0.1703 -0.4042  0.2844
   45ASN      N  606   5.185   4.252   6.110 -0.6049  0.0428  0.1197
   45ASN     HN  607   5.185   4.259   6.011  0.8387 -0.3207  0.0641
   45ASN     CA  608   5.165   4.113   6.164  0.8271  0.5481  0.1838
   45ASN     HA  609   5.119   4.125   6.260  0.5795 -0.9260  0.2731
   45ASN     CB  610   5.061   4.038   6.072  0.4353 -0.3619 -0.2226
   45ASN    HB1  611   4.961   4.085   6.083 -0.7169 -2.7107 -0.0356
   45ASN    HB2  612   5.046   3.933   6.106  0.3073  0.0372  0.9809
   45ASN     CG  613   5.110   4.044   5.927 -0.1448  0.8893 -0.0396
   45ASN    OD1  614   5.222   4.000   5.905 -0.5134  0.9023 -0.0662
   45ASN    ND2  615   5.020   4.076   5.829 -0.3608 -0.6578 -0.4253
   45ASN   HD21  616   5.039   4.053   5.734  0.1407 -3.1875  0.2226
   45ASN   HD22  617   4.926   4.093   5.860  0.2585 -1.3037  2.0566
   45ASN      C  618   5.295   4.037   6.179 -0.3536 -0.2551  0.2355
   45ASN      O  619   5.298   3.942   6.256 -0.0134  0.0806 -0.9050
   46GLY      N  620   5.403   4.085   6.117  0.4346  0.0572  0.1059
   46GLY     HN  621   5.391   4.157   6.048  1.2154  1.1803  1.1043
   46GLY     CA  622   5.536   4.030   6.146 -0.2100  0.7672  0.7539
   46GLY    HA1  623   5.592   4.075   6.064 -0.7855  1.1246  0.5537
   46GLY    HA2  624   5.530   3.923   6.137 -0.4519  0.9430 -1.9230
   46GLY      C  625   5.599   4.061   6.277  0.3653 -0.5341 -0.1235
   46GLY      O  626   5.665   3.976   6.340  0.7243  0.1119 -0.0612
   47LEU      N  627   5.598   4.186   6.318  0.0349 -0.4202 -0.6293
   47LEU     HN  628   5.551   4.252   6.260  1.4841 -0.0272 -1.3969
   47LEU     CA  629   5.633   4.237   6.455 -0.3934  0.3810  0.3632
   47LEU     HA  630   5.731   4.203   6.485 -0.4745  0.4599  0.7311
   47LEU     CB  631   5.647   4.390   6.442  0.0633  0.5205  0.6866
   47LEU    HB1  632   5.546   4.435   6.432  0.9697  2.6823  0.7625
   47LEU    HB2  633   5.711   4.405   6.352 -0.7565  0.5312  0.0889
   47LEU     CG  634   5.692   4.452   6.579 -0.0925  0.8157 -0.0186
   47LEU     HG  635   5.616   4.419   6.653 -1.5839 -0.5220 -2.0372
   47LEU    CD1  636   5.825   4.402   6.620 -0.2956 -0.1892 -0.1972
   47LEU   HD11  637   5.825   4.296   6.654 -0.0259  1.2768  5.3891
   47LEU   HD12  638   5.853   4.458   6.712 -1.3678  0.3023 -0.1554
   47LEU   HD13  639   5.898   4.406   6.536 -0.9624 -2.4311 -0.9523
   47LEU    CD2  640   5.693   4.606   6.574 -0.0202 -0.7124 -0.4026
   47LEU   HD21  641   5.701   4.646   6.677 -1.1617 -1.9267  0.1789
   47LEU   HD22  642   5.600   4.646   6.528  0.7284  1.4533 -0.1756
   47LEU   HD23  643   5.781   4.640   6.515  1.3007 -0.1037  1.8098
   47LEU      C  644   5.539   4.182   6.558 -0.1243  0.1922 -1.2000
   47LEU      O  645   5.591   4.129   6.658 -0.1885  0.6458 -0.2301
   48ALA      N  646   5.408   4.178   6.534  0.5720  0.1139 -0.3147
   48ALA     HN  647   5.373   4.212   6.447 -0.3537 -0.6934 -0.2847
   48ALA     CA  648   5.304   4.121   6.622  0.6113  0.1865  0.4352
   48ALA     HA  649   5.310   4.169   6.718 -0.8006  1.5233 -0.1178
   48ALA     CB  650   5.170   4.142   6.557 -0.4590  0.2208  0.1290
   48ALA    HB1  651   5.159   4.249   6.531  2.7404  0.4330 -0.7732
   48ALA    HB2  652   5.090   4.111   6.628 -0.9775 -2.1852 -1.3711
   48ALA    HB3  653   5.165   4.084   6.462  0.3296 -0.8844  0.7477
   48ALA      C  654   5.326   3.971   6.651 -0.2203  0.4252  0.0272
   48ALA      O  655   5.315   3.916   6.762  0.7539  0.3176  0.1426
   49LEU      N  656   5.371   3.889   6.544  0.1842  0.1740 -0.2119
   49LEU     HN  657   5.360   3.911   6.448 -1.8528 -0.4775 -0.1814
   49LEU     CA  658   5.418   3.750   6.556 -0.0062 -0.6915  0.1257
   49LEU     HA  659   5.335   3.699   6.602  0.1460 -0.8095  0.2709
   49LEU     CB  660   5.442   3.671   6.425 -0.2865  0.0382  0.0370
   49LEU    HB1  661   5.497   3.576   6.440  0.5898  0.5932  0.3920
   49LEU    HB2  662   5.502   3.731   6.354  0.2783  0.4790  0.8670
   49LEU     CG  663   5.309   3.624   6.351  0.2011  0.1424  0.5162
   49LEU     HG  664   5.239   3.711   6.357 -0.0458  0.1261 -1.5075
   49LEU    CD1  665   5.340   3.616   6.200 -0.4706  0.5414 -0.2371
   49LEU   HD11  666   5.403   3.529   6.173 -0.1182  1.3130 -2.0790
   49LEU   HD12  667   5.399   3.701   6.159 -2.6570  0.7795 -3.1936
   49LEU   HD13  668   5.247   3.612   6.140 -1.1676 -0.1744  0.8747
   49LEU    CD2  669   5.245   3.505   6.405  0.4631 -0.6413  0.1111
   49LEU   HD21  670   5.165   3.463   6.340 -0.4146  1.0873  0.0177
   49LEU   HD22  671   5.192   3.545   6.494  0.5758  0.1758 -0.1825
   49LEU   HD23  672   5.302   3.419   6.447 -1.5256 -2.2641 -0.3287
   49LEU      C  673   5.538   3.735   6.650  0.0517  0.2520  0.4570
   49LEU      O  674   5.542   3.657   6.744  0.1124  0.5260  0.5581
   50TRP      N  675   5.642   3.813   6.639  0.3972  1.2414 -0.7160
   50TRP     HN  676   5.646   3.880   6.566 -0.5623  3.0207  0.7911
   50TRP     CA  677   5.752   3.808   6.731 -0.2189 -0.6583 -0.2802
   50TRP     HA  678   5.791   3.708   6.743 -0.2275 -0.7704 -1.0902
   50TRP     CB  679   5.868   3.903   6.672  0.1934 -0.2622  0.5818
   50TRP    HB1  680   5.948   3.937   6.741 -0.4487  1.3906  0.5609
   50TRP    HB2  681   5.809   3.994   6.647  0.0113  0.0362  2.0192
   50TRP     CG  682   5.931   3.855   6.542  0.6385  1.0023 -0.2369
   50TRP    CD1  683   5.925   3.732   6.483  0.2226  0.0031 -0.1889
   50TRP    HD1  684   5.856   3.657   6.521 -1.3105  0.0688 -2.6339
   50TRP    NE1  685   5.988   3.729   6.363 -0.1261  0.2647 -0.4608
   50TRP    HE1  686   5.953   3.679   6.287  4.3811 -1.1768 -1.9403
   50TRP    CE2  687   6.056   3.850   6.348  0.2745  0.6465 -0.1097
   50TRP    CD2  688   6.023   3.928   6.459 -0.3345 -0.1501 -0.8097
   50TRP    CE3  689   6.075   4.054   6.475  0.8971 -0.3965 -0.0551
   50TRP    HE3  690   6.053   4.113   6.563  1.7916  0.1737 -0.1942
   50TRP    CZ3  691   6.141   4.114   6.369  0.1130  0.2327  0.1763
   50TRP    HZ3  692   6.158   4.220   6.379 -1.5527  0.5794 -0.3414
   50TRP    CZ2  693   6.123   3.910   6.240  0.3787  0.1338  0.1735
   50TRP    HZ2  694   6.127   3.857   6.145  3.0022 -2.5080  1.6003
   50TRP    CH2  695   6.169   4.041   6.255 -0.1210  0.6852 -0.2925
   50TRP    HH2  696   6.215   4.093   6.172  1.5618  2.7522  1.7769
   50TRP      C  697   5.710   3.849   6.874 -0.8365  0.2308 -0.3135
   50TRP      O  698   5.759   3.794   6.970  0.2607 -0.1061 -0.2889
   51ILE      N  699   5.616   3.948   6.888 -0.0083  0.2257 -0.8090
   51ILE     HN  700   5.582   3.997   6.809  1.4189 -0.0647 -1.6406
   51ILE     CA  701   5.563   3.984   7.014  0.1274 -0.5385  0.1517
   51ILE     HA  702   5.649   4.007   7.076 -1.1865  0.7794  1.5894
   51ILE     CB  703   5.475   4.119   7.019  0.5290 -0.1572 -0.3888
   51ILE     HB  704   5.384   4.112   6.956 -0.1793 -1.1034  0.6990
   51ILE    CG2  705   5.428   4.151   7.162 -0.2259 -0.4060 -0.2115
   51ILE   HG21  706   5.517   4.159   7.228  0.6862 -1.2325 -1.3079
   51ILE   HG22  707   5.356   4.076   7.202 -0.6809  1.6067  3.0927
   51ILE   HG23  708   5.363   4.241   7.158 -2.3676 -1.5182  3.8156
   51ILE    CG1  709   5.562   4.232   6.978 -0.0744 -0.0302  0.1341
   51ILE   HG11  710   5.644   4.192   6.915 -1.0277 -1.9255  0.0153
   51ILE   HG12  711   5.617   4.277   7.063 -0.4211  1.7107 -0.5174
   51ILE     CD  712   5.481   4.349   6.918 -0.3744 -0.0389 -0.1884
   51ILE    HD1  713   5.413   4.389   6.995  0.0566 -0.9544  0.6923
   51ILE    HD2  714   5.414   4.319   6.834 -0.5594 -1.5826  0.4803
   51ILE    HD3  715   5.548   4.429   6.881  0.4789 -1.4785 -1.9326
   51ILE      C  716   5.492   3.865   7.077  0.4768  0.0791  0.5695
   51ILE      O  717   5.485   3.852   7.198 -0.2405  0.3235  0.2664
   52PHE      N  718   5.422   3.786   6.997 -0.0643  0.1160 -0.1946
   52PHE     HN  719   5.422   3.810   6.900  0.5033  0.5734 -0.0850
   52PHE     CA  720   5.374   3.655   7.039 -0.1761 -0.7264 -0.4778
   52PHE     HA  721   5.314   3.675   7.126 -1.3951 -0.6046 -1.3197
   52PHE     CB  722   5.275   3.597   6.932  0.5155 -0.3184 -0.3242
   52PHE    HB1  723   5.265   3.486   6.937  2.6469 -0.5651 -0.6471
   52PHE    HB2  724   5.326   3.603   6.834  0.1014 -3.3039 -0.8350
   52PHE     CG  725   5.134   3.656   6.934  0.7920 -0.1000  0.3621
   52PHE    CD1  726   5.033   3.631   7.032 -0.4512 -0.0402  0.0156
   52PHE    HD1  727   5.054   3.573   7.121  0.5319  0.0328 -0.1519
   52PHE    CE1  728   4.902   3.673   7.014  0.2251 -0.7483  0.1485
   52PHE    HE1  729   4.820   3.647   7.079  0.3644 -1.3355  0.1011
   52PHE     CZ  730   4.864   3.747   6.904  0.0522  0.6741  0.4176
   52PHE     HZ  731   4.762   3.782   6.892  0.9614  3.6566  0.5353
   52PHE    CD2  732   5.089   3.726   6.822 -0.4307 -0.6660  0.0858
   52PHE    HD2  733   5.151   3.737   6.734  0.2937 -3.3744  0.1609
   52PHE    CE2  734   4.964   3.788   6.811  0.0297  1.1251 -0.1398
   52PHE    HE2  735   4.936   3.843   6.722 -0.0721  2.5104  0.7175
   52PHE      C  736   5.479   3.548   7.082 -0.3882 -0.2017 -0.4147
   52PHE      O  737   5.477   3.492   7.190  0.2961  0.4386  0.4695
   53CYS      N  738   5.572   3.521   6.988 -0.0873 -0.3241 -0.0729
   53CYS     HN  739   5.584   3.572   6.903  2.0071  1.3252  1.0923
   53CYS     CA  740   5.645   3.403   7.000  0.0136  0.3026 -0.7736
   53CYS     HA  741   5.588   3.328   7.053  2.0340 -0.9459 -0.2664
   53CYS     CB  742   5.678   3.336   6.865 -0.2176 -0.0124 -0.0804
   53CYS    HB1  743   5.575   3.328   6.822  0.0693  0.9345 -0.9830
   53CYS    HB2  744   5.733   3.239   6.867 -0.5017 -0.1842 -0.4089
   53CYS     SG  745   5.762   3.446   6.742 -0.7668 -0.1030 -0.2854
   53CYS    HG1  746   5.869   3.454   6.820  0.3074 -0.0024 -1.7438
   53CYS      C  747   5.768   3.416   7.081  0.3438  0.1341 -0.8651
   53CYS      O  748   5.832   3.318   7.130 -0.3916  0.4404 -0.4693
   54PHE      N  749   5.809   3.533   7.112 -0.1772 -0.2403  0.0035
   54PHE     HN  750   5.769   3.614   7.069  1.6793 -0.0558 -1.5048
   54PHE     CA  751   5.922   3.561   7.194 -0.4219 -0.1546 -0.1029
   54PHE     HA  752   5.963   3.471   7.237 -1.1638 -0.0232  0.9140
   54PHE     CB  753   6.030   3.636   7.104  0.1639 -0.2766  0.1342
   54PHE    HB1  754   6.124   3.667   7.155  0.0095  2.2797 -0.9712
   54PHE    HB2  755   5.991   3.737   7.077  2.5985  0.9659  0.9556
   54PHE     CG  756   6.063   3.556   6.979 -0.3570  1.0317 -0.0695
   54PHE    CD1  757   6.109   3.429   6.995 -0.6887 -0.7485  0.2828
   54PHE    HD1  758   6.115   3.374   7.088 -0.1729 -0.4635  0.4195
   54PHE    CE1  759   6.140   3.342   6.884 -0.2589 -0.3362  0.3485
   54PHE    HE1  760   6.152   3.235   6.888 -0.6678 -0.3802  0.5106
   54PHE     CZ  761   6.128   3.402   6.757 -0.3292  0.2470 -0.2252
   54PHE     HZ  762   6.151   3.337   6.673  2.0408  2.1253 -1.1430
   54PHE    CD2  763   6.050   3.611   6.852 -0.2947  0.4789 -1.5867
   54PHE    HD2  764   6.017   3.713   6.838  0.2793  0.5919 -2.1989
   54PHE    CE2  765   6.091   3.538   6.741  0.5653 -0.4063 -0.7107
   54PHE    HE2  766   6.077   3.577   6.641 -1.3976  1.9874  0.3918
   54PHE      C  767   5.876   3.653   7.310 -1.1190  0.1167  0.5553
   54PHE      O  768   5.946   3.661   7.409 -0.0946 -0.0138  0.2414
   55HSD      N  769   5.770   3.728   7.310  0.2229  0.2929  0.6435
   55HSD     HN  770   5.708   3.745   7.234  0.2335  0.5806  0.7000
   55HSD     CA  771   5.742   3.816   7.429 -0.0193 -0.8651  0.0136
   55HSD     HA  772   5.828   3.821   7.494  0.4367 -0.6260 -0.5903
   55HSD     CB  773   5.706   3.966   7.386 -0.0579  0.2923  0.0342
   55HSD    HB1  774   5.682   4.026   7.476  0.0351 -2.5729  2.1108
   55HSD    HB2  775   5.625   3.957   7.309 -1.1632 -1.2324  1.3060
   55HSD    ND1  776   5.824   4.187   7.295  0.9891  0.2455 -0.2942
   55HSD    HD1  777   5.743   4.246   7.295  0.7900 -0.0221  0.0112
   55HSD     CG  778   5.822   4.050   7.319 -0.1126 -0.1614 -0.2649
   55HSD    CE1  779   5.944   4.219   7.237  0.0231  0.3246 -0.3435
   55HSD    HE1  780   5.970   4.306   7.177 -1.2445  1.3507  0.5367
   55HSD    NE2  781   6.021   4.108   7.217  1.0158 -0.0664 -0.1679
   55HSD    CD2  782   5.949   4.006   7.277  0.1972 -0.2033 -0.2505
   55HSD    HD2  783   5.987   3.905   7.286 -1.2575 -0.7777 -0.1681
   55HSD      C  784   5.623   3.778   7.522  0.0696  0.5484  0.5293
   55HSD      O  785   5.629   3.793   7.644  0.2904 -0.1810  0.2038
   56LEU      N  786   5.520   3.718   7.456 -0.2105  0.3299  0.1716
   56LEU     HN  787   5.511   3.740   7.359  2.9658 -0.6657 -0.4843
   56LEU     CA  788   5.402   3.682   7.530  0.6932 -0.1071  0.0282
   56LEU     HA  789   5.367   3.750   7.607  0.7654  0.5616 -0.5181
   56LEU     CB  790   5.268   3.657   7.450 -0.4558 -1.2131  0.4838
   56LEU    HB1  791   5.300   3.591   7.367 -0.3800  1.7996 -2.1118
   56LEU    HB2  792   5.257   3.753   7.395 -1.8816 -0.9840  1.1219
   56LEU     CG  793   5.138   3.623   7.521 -0.2137 -0.1548 -0.3977
   56LEU     HG  794   5.147   3.525   7.572 -0.8291 -0.8963 -1.6607
   56LEU    CD1  795   5.087   3.728   7.617  0.0783 -0.1213  0.5142
   56LEU   HD11  796   5.097   3.831   7.576 -0.6945 -0.7941 -1.5023
   56LEU   HD12  797   5.154   3.727   7.705  2.0977 -1.0358 -0.9653
   56LEU   HD13  798   4.979   3.727   7.642 -0.4949 -0.0262 -1.7058
   56LEU    CD2  799   5.032   3.595   7.419  0.1045  0.8653  0.4143
   56LEU   HD21  800   5.055   3.509   7.353  0.7003  1.0466  0.3732
   56LEU   HD22  801   4.995   3.683   7.363  0.7011  0.2416 -1.0037
   56LEU   HD23  802   4.942   3.556   7.472  1.6169 -1.9403  1.1010
   56LEU      C  803   5.435   3.548   7.606  0.6101 -0.1133  0.6591
   56LEU      O  804   5.427   3.441   7.548 -0.2812  0.1984 -0.2343
   57LYS      N  805   5.469   3.555   7.733 -0.9415  0.8510 -0.0902
   57LYS     HN  806   5.470   3.643   7.779  0.8256  1.3004 -0.9131
   57LYS     CA  807   5.509   3.436   7.811 -0.3960  0.4430 -0.5105
   57LYS     HA  808   5.572   3.381   7.743 -0.4126 -1.0285  0.6130
   57LYS     CB  809   5.592   3.467   7.936 -0.3908 -0.2453  0.6732
   57LYS    HB1  810   5.626   3.372   7.984  0.1411 -0.5027 -0.1867
   57LYS    HB2  811   5.532   3.528   8.005 -0.4169  1.7575 -1.0413
   57LYS     CG  812   5.724   3.543   7.918 -0.2654 -0.6307  0.7780
   57LYS    HG1  813   5.695   3.650   7.906  1.4261 -0.1103  1.1480
   57LYS    HG2  814   5.785   3.512   7.831 -1.3740  2.0834 -1.0952
   57LYS     CD  815   5.808   3.542   8.040  0.9406  0.5603 -0.2370
   57LYS    HD1  816   5.902   3.585   7.999  0.3902  1.9191 -0.1376
   57LYS    HD2  817   5.822   3.435   8.067 -1.8642  0.6058  1.8267
   57LYS     CE  818   5.748   3.627   8.155 -0.5815  0.1283  0.0723
   57LYS    HE1  819   5.686   3.564   8.223  2.0265 -0.6133  1.9290
   57LYS    HE2  820   5.685   3.714   8.128  0.6495  1.5367  1.5181
   57LYS     NZ  821   5.844   3.678   8.256 -0.0826  0.6531 -0.1869
   57LYS    HZ1  822   5.886   3.605   8.317  0.0394  0.7624 -0.1411
   57LYS    HZ2  823   5.789   3.738   8.320 -0.6058 -0.3761  0.3558
   57LYS    HZ3  824   5.919   3.735   8.212 -0.3985  1.5750  0.4438
   57LYS      C  825   5.395   3.338   7.845  0.9272  0.2560  0.7834
   57LYS      O  826   5.397   3.213   7.835 -0.1150 -0.2943 -0.4393
   58SER      N  827   5.282   3.394   7.884 -0.8634 -0.7592  0.1416
   58SER     HN  828   5.287   3.493   7.883  4.8536 -0.6920 -1.6638
   58SER     CA  829   5.169   3.318   7.932 -0.2476  0.8027 -0.1620
   58SER     HA  830   5.182   3.212   7.917 -0.0969  0.7411  0.3744
   58SER     CB  831   5.154   3.338   8.090 -0.1635 -0.9047  0.8473
   58SER    HB1  832   5.130   3.445   8.107  2.1540 -0.2025  0.1167
   58SER    HB2  833   5.245   3.317   8.150  2.1389  0.2450 -1.9766
   58SER     OG  834   5.055   3.252   8.142  0.8002 -0.1622 -1.0082
   58SER    HG1  835   5.099   3.168   8.149 -1.0686 -1.5490 -3.8110
   58SER      C  836   5.040   3.366   7.859 -0.0356  0.7165 -0.2127
   58SER      O  837   5.009   3.482   7.874 -0.3754 -0.1328  0.3769
   59TRP      N  838   4.967   3.279   7.781 -0.3236  0.6331 -0.6748
   59TRP     HN  839   4.980   3.180   7.772  0.6338  0.5772  0.9556
   59TRP     CA  840   4.873   3.322   7.683  0.1291 -0.3165  0.0327
   59TRP     HA  841   4.858   3.429   7.678 -1.1644 -0.5348 -1.7593
   59TRP     CB  842   4.911   3.279   7.538  0.8976 -0.1227 -0.4256
   59TRP    HB1  843   5.008   3.330   7.519  0.4557  0.9809  0.2160
   59TRP    HB2  844   4.830   3.305   7.466  2.3689 -1.1256 -2.5753
   59TRP     CG  845   4.935   3.127   7.525 -0.2139  0.2778  0.3044
   59TRP    CD1  846   4.841   3.026   7.512 -0.5011  0.1722  0.2395
   59TRP    HD1  847   4.735   3.039   7.494 -0.9448 -1.8012  1.1583
   59TRP    NE1  848   4.901   2.907   7.519  0.0635  0.5214  0.5526
   59TRP    HE1  849   4.861   2.821   7.494 -0.5798  1.0453 -0.2784
   59TRP    CE2  850   5.036   2.924   7.511 -0.5490 -0.4082  0.8727
   59TRP    CD2  851   5.063   3.067   7.520  0.2645  0.0187  0.4557
   59TRP    CE3  852   5.197   3.113   7.528  0.5444  0.3594 -0.2887
   59TRP    HE3  853   5.232   3.215   7.541  1.6309 -0.2511  2.1233
   59TRP    CZ3  854   5.296   3.017   7.531  0.1920 -0.3226 -0.1410
   59TRP    HZ3  855   5.401   3.041   7.544  0.3202 -1.5313  1.3653
   59TRP    CZ2  856   5.137   2.832   7.506  0.1822  0.3111  0.3843
   59TRP    HZ2  857   5.112   2.728   7.520  1.7448 -0.1522 -0.0881
   59TRP    CH2  858   5.270   2.883   7.525  0.4293  0.1286  0.0969
   59TRP    HH2  859   5.358   2.820   7.528  0.4816 -0.0067 -2.3375
   59TRP      C  860   4.742   3.261   7.730  0.0373  0.4501  0.8788
   59TRP      O  861   4.733   3.158   7.799 -0.4372 -0.3370  0.5030
   60LYS      N  862   4.635   3.330   7.694 -0.1637  0.8365  0.8613
   60LYS     HN  863   4.641   3.420   7.651 -2.9292  0.3488 -0.7787
   60LYS     CA  864   4.500   3.276   7.716  0.4139 -0.0196  0.3301
   60LYS     HA  865   4.498   3.172   7.745  1.0854 -0.4762 -1.1897
   60LYS     CB  866   4.427   3.370   7.806 -0.0763 -0.3195  0.0800
   60LYS    HB1  867   4.318   3.350   7.812 -0.0565 -0.3917  0.1977
   60LYS    HB2  868   4.439   3.470   7.759 -0.3943  0.0185  0.7102
   60LYS     CG  869   4.478   3.371   7.953 -0.2512 -0.5050 -0.5540
   60LYS    HG1  870   4.583   3.406   7.960 -0.3154 -0.5437  0.9654
   60LYS    HG2  871   4.474   3.267   7.992 -2.0933 -0.4135 -0.3934
   60LYS     CD  872   4.394   3.458   8.051 -0.0443  0.9983 -0.5377
   60LYS    HD1  873   4.289   3.423   8.068  0.3980 -1.1014 -1.7505
   60LYS    HD2  874   4.382   3.559   8.006  0.3591  1.2290 -0.1338
   60LYS     CE  875   4.444   3.465   8.196  0.5565  0.1607 -0.6075
   60LYS    HE1  876   4.452   3.369   8.252  1.1053 -0.3869 -1.6043
   60LYS    HE2  877   4.376   3.535   8.250  1.6018 -0.7831  2.0959
   60LYS     NZ  878   4.582   3.521   8.200 -0.1279 -0.1228  0.2394
   60LYS    HZ1  879   4.649   3.445   8.175 -0.2370 -0.0505 -0.2729
   60LYS    HZ2  880   4.592   3.539   8.302 -2.1633 -0.6603  0.5831
   60LYS    HZ3  881   4.589   3.601   8.135  0.1258 -1.0534 -0.9066
   60LYS      C  882   4.428   3.266   7.575  0.0289  0.3629 -0.0299
   60LYS      O  883   4.477   3.306   7.470 -0.3281  0.0076  0.0902
   61SER      N  884   4.310   3.201   7.568  0.4836  0.3660 -0.4594
   61SER     HN  885   4.268   3.160   7.649 -2.4694  3.2723 -0.2716
   61SER     CA  886   4.226   3.182   7.449  0.5897  0.3076  1.6485
   61SER     HA  887   4.267   3.103   7.388  0.3791 -0.8762  2.9690
   61SER     CB  888   4.092   3.116   7.491 -0.1318 -0.6732 -0.8271
   61SER    HB1  889   4.101   3.016   7.539 -1.8117 -1.4078 -1.9282
   61SER    HB2  890   4.020   3.098   7.409  0.0728  0.4647 -1.2804
   61SER     OG  891   4.028   3.191   7.591 -0.1660 -0.6113 -0.1784
   61SER    HG1  892   3.949   3.219   7.544  0.7716  0.8694 -0.9418
   61SER      C  893   4.192   3.304   7.364 -0.2748 -0.3293 -0.4837
   61SER      O  894   4.204   3.308   7.243 -0.4002  0.5697 -0.5004
   62SER      N  895   4.168   3.419   7.432  0.5377 -0.1684 -0.2572
   62SER     HN  896   4.128   3.415   7.523 -1.1013 -2.4533 -0.9696
   62SER     CA  897   4.165   3.543   7.355 -0.7616 -0.2489 -0.0444
   62SER     HA  898   4.090   3.538   7.278 -0.3315 -1.7230 -0.3927
   62SER     CB  899   4.146   3.664   7.453 -0.7510  0.0029 -0.2420
   62SER    HB1  900   4.118   3.753   7.392 -1.0349 -1.0807 -1.7575
   62SER    HB2  901   4.237   3.668   7.516  0.2299 -1.8243 -1.4501
   62SER     OG  902   4.037   3.647   7.541 -0.0977  0.3034 -0.2371
   62SER    HG1  903   3.959   3.666   7.488 -1.2216 -1.0870  0.8159
   62SER      C  904   4.295   3.577   7.280 -0.3599  0.4241 -0.2167
   62SER      O  905   4.291   3.616   7.162 -0.8377  0.2398  0.5058
   63ARG      N  906   4.418   3.558   7.336  0.2214  0.1088  0.2440
   63ARG     HN  907   4.423   3.521   7.428  3.0541  1.9543  0.9355
   63ARG     CA  908   4.544   3.579   7.271  0.3072 -0.1525 -0.2673
   63ARG     HA  909   4.531   3.668   7.210  0.5044  0.1414  0.1130
   63ARG     CB  910   4.668   3.587   7.363  0.5876  0.5919 -0.4812
   63ARG    HB1  911   4.773   3.589   7.326  0.0001 -0.0990 -2.2830
   63ARG    HB2  912   4.659   3.512   7.445 -0.9513  2.4673  1.1645
   63ARG     CG  913   4.673   3.725   7.440 -0.1528  0.2025  0.2500
   63ARG    HG1  914   4.754   3.726   7.516  1.7107 -2.5637 -1.5324
   63ARG    HG2  915   4.577   3.733   7.497 -0.7468 -1.0598 -0.5411
   63ARG     CD  916   4.690   3.842   7.345  0.1137  0.3890 -0.3701
   63ARG    HD1  917   4.607   3.834   7.271  0.3704 -1.4830 -0.5112
   63ARG    HD2  918   4.794   3.833   7.306  0.1983  0.3175 -0.1289
   63ARG     NE  919   4.663   3.960   7.426 -0.5135 -0.5087 -0.4003
   63ARG     HE  920   4.647   3.955   7.525  1.4965  0.5584  0.0289
   63ARG     CZ  921   4.635   4.082   7.390  0.4130  0.0753 -0.1358
   63ARG    NH1  922   4.631   4.110   7.258  0.0796 -0.0492 -0.1915
   63ARG   HH11  923   4.678   4.041   7.204  1.9743  0.7155  0.3894
   63ARG   HH12  924   4.590   4.196   7.227  0.9751  0.3623 -0.2507
   63ARG    NH2  925   4.620   4.178   7.474  0.7139  0.0754  0.6679
   63ARG   HH21  926   4.643   4.157   7.569 -0.8376  0.0666  1.0769
   63ARG   HH22  927   4.630   4.272   7.440  2.3440  0.0478  0.9915
   63ARG      C  928   4.575   3.468   7.167 -0.1350 -0.3503 -0.4961
   63ARG      O  929   4.629   3.494   7.060  0.4095 -0.3884  0.2543
   64ILE      N  930   4.534   3.340   7.195 -0.8358 -0.0646  0.3071
   64ILE     HN  931   4.475   3.322   7.274 -1.6595  2.9427  0.4913
   64ILE     CA  932   4.539   3.235   7.084  0.3704  0.2410  0.2788
   64ILE     HA  933   4.641   3.231   7.048  0.2807 -1.0775  0.1124
   64ILE     CB  934   4.529   3.087   7.132  1.0560  0.1418  0.1693
   64ILE     HB  935   4.566   3.020   7.051 -0.2848  1.6862 -1.8363
   64ILE    CG2  936   4.611   3.066   7.259 -0.8355 -0.5692 -0.2470
   64ILE   HG21  937   4.605   2.958   7.285 -1.5306 -0.3616  0.5318
   64ILE   HG22  938   4.550   3.118   7.336 -0.3236  1.2958 -1.0498
   64ILE   HG23  939   4.714   3.105   7.252 -0.7255 -1.1476 -2.5066
   64ILE    CG1  940   4.380   3.045   7.149  0.4643  0.2950 -0.3063
   64ILE   HG11  941   4.314   3.129   7.180 -0.8048 -0.6796 -0.2780
   64ILE   HG12  942   4.381   2.973   7.233  0.4643  1.7705  1.0140
   64ILE     CD  943   4.315   2.971   7.034 -1.0124 -0.5277 -0.0803
   64ILE    HD1  944   4.338   3.026   6.941 -1.8074 -2.0576 -1.2255
   64ILE    HD2  945   4.206   2.952   7.045 -1.0049  0.2477  1.7439
   64ILE    HD3  946   4.367   2.875   7.013 -2.0873 -1.5650  1.6627
   64ILE      C  947   4.455   3.264   6.961 -0.0750 -0.3253 -0.8245
   64ILE      O  948   4.506   3.259   6.850  0.2626  0.2236 -0.4730
   65PHE      N  949   4.330   3.312   6.977 -0.4098  0.4455 -0.4858
   65PHE     HN  950   4.280   3.319   7.063  1.1074 -1.4004  0.6215
   65PHE     CA  951   4.248   3.349   6.864 -0.0558  0.1736 -0.8936
   65PHE     HA  952   4.266   3.261   6.803  2.5712  0.5983 -0.8744
   65PHE     CB  953   4.105   3.385   6.902 -0.3791 -0.7282  0.6829
   65PHE    HB1  954   4.058   3.434   6.814  2.4382 -0.3732 -0.7426
   65PHE    HB2  955   4.111   3.464   6.979  0.3400 -0.2912  0.1975
   65PHE     CG  956   4.026   3.269   6.934  0.1409  0.5404  0.2217
   65PHE    CD1  957   4.024   3.159   6.848  0.1470  0.0496 -0.2998
   65PHE    HD1  958   4.089   3.157   6.762 -0.0484  1.1094 -0.4813
   65PHE    CE1  959   3.949   3.039   6.882 -0.2935 -0.3543  0.2935
   65PHE    HE1  960   3.950   2.951   6.820  0.4870 -1.4362  1.7886
   65PHE     CZ  961   3.866   3.036   6.997  0.1547  0.2523  0.2275
   65PHE     HZ  962   3.801   2.953   7.023  0.5687 -0.0956  0.1699
   65PHE    CD2  963   3.950   3.263   7.054 -0.0705  0.0022  0.0209
   65PHE    HD2  964   3.930   3.349   7.117  0.2921  0.4575 -0.4774
   65PHE    CE2  965   3.870   3.145   7.082 -0.1864 -0.6803 -0.0627
   65PHE    HE2  966   3.804   3.149   7.168 -0.4188 -0.7573 -0.2350
   65PHE      C  967   4.307   3.469   6.785 -0.3951  0.1359  0.5247
   65PHE      O  968   4.303   3.470   6.663  0.6239  0.3116 -0.0094
   66LEU      N  969   4.360   3.561   6.864  0.1015 -0.1421  0.3397
   66LEU     HN  970   4.339   3.564   6.962  0.1307 -0.8255  0.3751
   66LEU     CA  971   4.439   3.671   6.803 -0.0963 -0.6088 -0.7416
   66LEU     HA  972   4.375   3.714   6.727 -1.2910  0.6303  0.8945
   66LEU     CB  973   4.468   3.793   6.905 -0.0963 -0.0280  0.4463
   66LEU    HB1  974   4.520   3.877   6.853 -2.1343  1.4175  0.6133
   66LEU    HB2  975   4.537   3.762   6.986 -1.6495 -1.7789  1.1497
   66LEU     CG  976   4.347   3.863   6.951  0.1630  0.1267  0.4137
   66LEU     HG  977   4.259   3.799   6.973  0.1880 -1.3579 -3.1326
   66LEU    CD1  978   4.383   3.945   7.071  0.3549 -0.4148 -0.7503
   66LEU   HD11  979   4.465   4.015   7.044  0.0446  0.5129  0.6086
   66LEU   HD12  980   4.424   3.881   7.153  1.3329  2.2576  0.9720
   66LEU   HD13  981   4.298   4.008   7.102  1.6703  2.8992 -3.3211
   66LEU    CD2  982   4.287   3.959   6.846  0.2025  0.0239  0.4088
   66LEU   HD21  983   4.199   4.007   6.894  0.4015  0.4224  0.3797
   66LEU   HD22  984   4.262   3.907   6.752  0.6498  1.7753 -0.7225
   66LEU   HD23  985   4.355   4.037   6.805 -1.3606  0.5527 -1.3135
   66LEU      C  986   4.572   3.635   6.746 -0.9524  0.1904 -0.0010
   66LEU      O  987   4.612   3.701   6.652  0.0743 -0.4214 -0.4073
   67PHE      N  988   4.645   3.524   6.787 -0.1808  0.0606  0.6820
   67PHE     HN  989   4.617   3.470   6.866 -1.4478 -2.7396 -1.5001
   67PHE     CA  990   4.751   3.465   6.715  0.3018 -0.0444  0.4460
   67PHE     HA  991   4.830   3.535   6.693 -1.2529  0.8223 -3.0328
   67PHE     CB  992   4.805   3.351   6.800 -0.6601 -0.0101  0.3117
   67PHE    HB1  993   4.726   3.274   6.807 -2.4977  1.8220  0.7271
   67PHE    HB2  994   4.841   3.387   6.899  2.2738  0.0597 -0.6681
   67PHE     CG  995   4.923   3.283   6.729  0.0815  0.3484 -0.8149
   67PHE    CD1  996   5.047   3.336   6.754 -0.2447 -0.3870 -0.6187
   67PHE    HD1  997   5.069   3.418   6.821  0.1309 -0.3141 -0.8296
   67PHE    CE1  998   5.157   3.292   6.675  0.3980  0.4569 -0.2595
   67PHE    HE1  999   5.250   3.345   6.673 -0.2188  1.6103  0.6916
   67PHE     CZ 1000   5.143   3.172   6.602 -0.5786 -0.0163 -0.2242
   67PHE     HZ 1001   5.228   3.127   6.553  0.3348 -0.2704  1.4926
   67PHE    CD2 1002   4.907   3.167   6.651  0.2592  0.4070  0.9025
   67PHE    HD2 1003   4.811   3.118   6.653  1.0191 -1.2762 -0.5876
   67PHE    CE2 1004   5.020   3.106   6.593  0.0048 -0.0551  0.5882
   67PHE    HE2 1005   5.007   3.006   6.554  2.9097 -0.8253  1.3424
   67PHE      C 1006   4.704   3.413   6.574 -0.1947  0.4636 -0.9202
   67PHE      O 1007   4.759   3.446   6.470  0.1496  0.5711  0.0172
   68ASN      N 1008   4.590   3.334   6.570  0.2660  0.4913 -0.4744
   68ASN     HN 1009   4.534   3.315   6.651 -0.0463 -1.8367 -1.1423
   68ASN     CA 1010   4.532   3.293   6.447 -0.1618 -0.0216  0.5611
   68ASN     HA 1011   4.608   3.240   6.390 -2.0891 -3.4440  0.9304
   68ASN     CB 1012   4.422   3.195   6.467 -0.4002  0.2177 -0.2459
   68ASN    HB1 1013   4.385   3.168   6.366  1.2036 -0.4955 -0.6781
   68ASN    HB2 1014   4.333   3.233   6.521 -0.5994 -0.5494 -0.0266
   68ASN     CG 1015   4.468   3.068   6.527  0.0743 -1.3966 -0.6054
   68ASN    OD1 1016   4.525   2.979   6.468 -0.5967  0.1308  0.8056
   68ASN    ND2 1017   4.446   3.055   6.661 -0.0989 -0.4571  0.8934
   68ASN   HD21 1018   4.417   3.135   6.714 -2.1258 -0.5077 -0.0395
   68ASN   HD22 1019   4.484   2.972   6.702 -0.5883 -1.5956 -0.8787
   68ASN      C 1020   4.486   3.415   6.360 -0.2131  0.0212  0.3385
   68ASN      O 1021   4.506   3.407   6.233  0.1226 -0.6683 -0.1578
   69LEU      N 1022   4.431   3.522   6.417  0.3486 -0.0181 -0.1538
   69LEU     HN 1023   4.401   3.526   6.512  0.7942 -0.3196  0.0013
   69LEU     CA 1024   4.416   3.644   6.337  0.3361 -0.3022 -0.7471
   69LEU     HA 1025   4.352   3.624   6.252 -0.9456  0.3780  0.0390
   69LEU     CB 1026   4.356   3.762   6.417  0.1708 -0.1014 -0.2003
   69LEU    HB1 1027   4.418   3.787   6.506  0.4330  3.1505 -1.1715
   69LEU    HB2 1028   4.252   3.735   6.446  0.0536  0.3980 -0.1529
   69LEU     CG 1029   4.340   3.894   6.337  0.0102 -0.1565 -0.1038
   69LEU     HG 1030   4.438   3.921   6.292 -0.2858  0.7973 -0.2090
   69LEU    CD1 1031   4.238   3.887   6.219  0.7429  0.7785  0.3804
   69LEU   HD11 1032   4.199   3.985   6.186 -0.3277  0.4787  0.7217
   69LEU   HD12 1033   4.154   3.819   6.243  0.0726  0.8888 -1.5287
   69LEU   HD13 1034   4.296   3.838   6.138  0.3994 -0.9846  1.1463
   69LEU    CD2 1035   4.290   4.009   6.428  1.0484  0.2616 -0.1911
   69LEU   HD21 1036   4.194   3.977   6.473  0.9799 -2.0054 -1.7364
   69LEU   HD22 1037   4.266   4.103   6.375  0.4739 -0.1777 -0.7363
   69LEU   HD23 1038   4.367   4.025   6.506 -0.0670 -0.2168  1.0490
   69LEU      C 1039   4.547   3.690   6.270 -0.6770  0.2054  0.1859
   69LEU      O 1040   4.554   3.707   6.148 -0.2627  0.1951 -0.0520
   70ALA      N 1041   4.656   3.699   6.351  0.1438 -0.2211  0.5016
   70ALA     HN 1042   4.643   3.692   6.450  2.1341 -0.5316  0.7751
   70ALA     CA 1043   4.793   3.738   6.301  0.0934 -0.0199  0.9035
   70ALA     HA 1044   4.785   3.835   6.253  2.7571 -0.9218 -1.6473
   70ALA     CB 1045   4.901   3.738   6.410  0.5103 -1.0014 -0.0192
   70ALA    HB1 1046   4.989   3.800   6.382 -1.6846  1.8141 -1.1740
   70ALA    HB2 1047   4.927   3.633   6.436  2.4272 -0.8082 -0.9962
   70ALA    HB3 1048   4.859   3.790   6.499  1.3493  0.9087 -0.6955
   70ALA      C 1049   4.845   3.638   6.193 -0.7512 -0.0084  0.0820
   70ALA      O 1050   4.913   3.679   6.097  0.2274  0.2642 -0.3746
   71VAL      N 1051   4.817   3.507   6.212 -0.4305 -0.4160  0.5300
   71VAL     HN 1052   4.763   3.484   6.293 -1.7955 -0.6606 -0.4217
   71VAL     CA 1053   4.854   3.399   6.122  0.0636 -0.4953  0.2818
   71VAL     HA 1054   4.959   3.403   6.095  0.2658 -3.3325  0.3813
   71VAL     CB 1055   4.811   3.261   6.168  0.2127  0.2942 -0.6262
   71VAL     HB 1056   4.703   3.254   6.193  0.1619 -0.7822 -1.1232
   71VAL    CG1 1057   4.825   3.156   6.058 -1.2122 -0.3570 -0.1761
   71VAL   HG11 1058   4.754   3.170   5.973 -0.5356  0.6770 -0.5863
   71VAL   HG12 1059   4.804   3.053   6.093  1.6100 -0.7199  0.6628
   71VAL   HG13 1060   4.926   3.178   6.017 -1.4691 -0.9220 -1.1657
   71VAL    CG2 1061   4.903   3.218   6.282 -0.2767 -0.5674 -0.0449
   71VAL   HG21 1062   4.863   3.124   6.327  0.3237 -0.6335  0.3645
   71VAL   HG22 1063   4.930   3.293   6.359 -0.3764  0.1327 -0.6821
   71VAL   HG23 1064   5.000   3.186   6.239 -0.0818  0.6152 -0.5292
   71VAL      C 1065   4.785   3.420   5.981 -0.3009 -0.7035 -0.3553
   71VAL      O 1066   4.862   3.430   5.883 -0.2187  0.9146 -0.4920
   72ALA      N 1067   4.648   3.439   5.976 -0.3795 -0.5301  0.1816
   72ALA     HN 1068   4.586   3.436   6.054 -0.6764 -1.6779 -0.0725
   72ALA     CA 1069   4.576   3.477   5.852 -0.5578 -0.3877 -0.0874
   72ALA     HA 1070   4.596   3.397   5.782  0.4199 -0.1391 -0.1038
   72ALA     CB 1071   4.422   3.481   5.881 -0.0064  0.5567 -0.0785
   72ALA    HB1 1072   4.411   3.564   5.954  2.5474 -0.6399  1.8513
   72ALA    HB2 1073   4.396   3.386   5.932 -1.2718  1.2473  0.5983
   72ALA    HB3 1074   4.366   3.506   5.788 -0.3269  0.3849  0.0639
   72ALA      C 1075   4.612   3.612   5.793 -0.1082 -0.3642 -0.1636
   72ALA      O 1076   4.615   3.634   5.674 -0.0796  0.4671 -0.1479
   73ASP      N 1077   4.645   3.718   5.879 -0.0942  0.3586  0.1938
   73ASP     HN 1078   4.631   3.703   5.976  0.2925 -1.3589  0.0203
   73ASP     CA 1079   4.706   3.842   5.835 -0.4398 -0.0552 -0.2400
   73ASP     HA 1080   4.634   3.891   5.771 -3.1383  1.3056  3.5057
   73ASP     CB 1081   4.728   3.932   5.957 -0.1831  0.4954  0.0437
   73ASP    HB1 1082   4.779   4.028   5.933 -0.0264  0.7541  1.3697
   73ASP    HB2 1083   4.798   3.879   6.026  2.0779  0.1850 -2.3003
   73ASP     CG 1084   4.606   3.973   6.039 -0.4751 -0.3545 -0.2666
   73ASP    OD1 1085   4.496   3.969   5.981 -0.4438  0.7050  0.4873
   73ASP    OD2 1086   4.640   4.029   6.148 -0.0895  0.0549  0.4237
   73ASP      C 1087   4.840   3.828   5.763  1.0227 -0.4534 -0.4142
   73ASP      O 1088   4.858   3.891   5.661 -0.0143 -0.4467 -0.7058
   74PHE      N 1089   4.926   3.744   5.822 -0.3970 -0.4591  1.2264
   74PHE     HN 1090   4.903   3.696   5.906 -1.0335 -1.2238  0.6290
   74PHE     CA 1091   5.064   3.715   5.765  0.1223 -0.3736 -0.1229
   74PHE     HA 1092   5.116   3.808   5.748 -0.0194 -0.1557  0.6476
   74PHE     CB 1093   5.150   3.646   5.873  0.0603 -0.6925  0.3786
   74PHE    HB1 1094   5.091   3.555   5.897 -1.2079 -1.0718 -3.3835
   74PHE    HB2 1095   5.172   3.708   5.962  0.9974 -0.1225 -0.2318
   74PHE     CG 1096   5.280   3.593   5.821 -0.4306  0.1609  0.0379
   74PHE    CD1 1097   5.309   3.459   5.815 -0.0589  0.0484 -0.1191
   74PHE    HD1 1098   5.237   3.379   5.828  0.0808 -0.2137 -0.8496
   74PHE    CE1 1099   5.437   3.416   5.767 -0.0090  0.0963  0.8089
   74PHE    HE1 1100   5.461   3.311   5.774  0.1616 -0.2242 -2.8352
   74PHE     CZ 1101   5.533   3.511   5.730 -0.3584 -0.6272 -0.1983
   74PHE     HZ 1102   5.629   3.469   5.702  0.5117 -1.6413  3.7191
   74PHE    CD2 1103   5.375   3.685   5.785  0.1211  0.2354 -0.7040
   74PHE    HD2 1104   5.350   3.790   5.796  1.0354  0.2435  1.8128
   74PHE    CE2 1105   5.499   3.647   5.734 -1.0530  0.4392 -0.0979
   74PHE    HE2 1106   5.565   3.729   5.709 -1.9555  2.1466  2.6748
   74PHE      C 1107   5.054   3.639   5.638 -0.0310 -0.7320 -0.1280
   74PHE      O 1108   5.102   3.686   5.533 -0.3531 -0.3213 -0.7380
   75LEU      N 1109   4.978   3.529   5.636 -0.0414 -0.3725  0.0992
   75LEU     HN 1110   4.922   3.500   5.714 -2.5725 -0.1883 -1.5297
   75LEU     CA 1111   4.952   3.450   5.522  0.0889  0.7646  0.3139
   75LEU     HA 1112   5.046   3.418   5.479  1.1389  2.1694  1.4817
   75LEU     CB 1113   4.856   3.328   5.546  0.4718  0.5282  0.9515
   75LEU    HB1 1114   4.825   3.279   5.451  3.5526 -3.3729  1.6709
   75LEU    HB2 1115   4.754   3.360   5.576 -1.1088 -1.6457 -1.6229
   75LEU     CG 1116   4.914   3.213   5.622  0.1513  0.1539  0.0257
   75LEU     HG 1117   4.942   3.248   5.723 -0.0533  1.4752 -0.3495
   75LEU    CD1 1118   4.808   3.105   5.637 -0.3050  0.2473 -0.5445
   75LEU   HD11 1119   4.766   3.071   5.540  0.4917 -0.9391 -0.4980
   75LEU   HD12 1120   4.718   3.139   5.692 -1.1929 -0.5116 -1.4827
   75LEU   HD13 1121   4.858   3.016   5.681  0.0771 -0.4633 -2.3324
   75LEU    CD2 1122   5.036   3.146   5.551 -0.2017  0.4415 -0.0969
   75LEU   HD21 1123   5.124   3.214   5.552  0.9223 -0.9437  1.4596
   75LEU   HD22 1124   5.005   3.120   5.448  2.1461  1.8670 -1.2521
   75LEU   HD23 1125   5.066   3.056   5.610 -1.5292 -0.0831 -0.1898
   75LEU      C 1126   4.891   3.537   5.406  0.2284  0.2672 -0.0667
   75LEU      O 1127   4.943   3.519   5.298  0.0659  0.1966 -0.2884
   76LEU      N 1128   4.786   3.613   5.429 -0.0300 -1.0560 -0.5564
   76LEU     HN 1129   4.749   3.619   5.521 -1.3733  0.6991 -1.1415
   76LEU     CA 1130   4.716   3.697   5.332 -0.5078  0.0346 -0.6007
   76LEU     HA 1131   4.671   3.616   5.276 -0.5201 -1.4139  1.3982
   76LEU     CB 1132   4.591   3.762   5.406  0.2936 -1.1838 -0.1752
   76LEU    HB1 1133   4.634   3.832   5.480 -1.0873 -0.7890  0.2927
   76LEU    HB2 1134   4.520   3.688   5.450 -2.3393  0.4795 -1.4103
   76LEU     CG 1135   4.512   3.861   5.308  0.1324 -0.4983  0.0446
   76LEU     HG 1136   4.579   3.942   5.273  0.0875 -0.7583 -0.6462
   76LEU    CD1 1137   4.450   3.779   5.192 -0.4622 -0.5645 -0.1646
   76LEU   HD11 1138   4.366   3.714   5.223 -0.4764 -0.9385 -0.9540
   76LEU   HD12 1139   4.532   3.710   5.162  0.7873  0.5330  0.6346
   76LEU   HD13 1140   4.414   3.848   5.113 -0.4320  1.3964  1.4703
   76LEU    CD2 1141   4.400   3.952   5.374 -1.0375  0.2081  0.8713
   76LEU   HD21 1142   4.323   3.892   5.427  2.3650 -2.3130  3.4311
   76LEU   HD22 1143   4.352   4.018   5.298  0.2339 -1.6116 -1.6310
   76LEU   HD23 1144   4.436   4.008   5.463 -0.7686 -2.1777  2.3497
   76LEU      C 1145   4.810   3.796   5.270  0.0423 -0.0361  0.4316
   76LEU      O 1146   4.814   3.809   5.141  0.4611 -0.4364  0.1081
   77ILE      N 1147   4.901   3.856   5.348  0.0777  0.3741  0.6846
   77ILE     HN 1148   4.908   3.828   5.444  0.7374 -1.5973  0.1034
   77ILE     CA 1149   4.993   3.960   5.307  0.3734 -0.7183  0.6211
   77ILE     HA 1150   4.936   4.030   5.248  1.2908  0.7073  1.3816
   77ILE     CB 1151   5.049   4.041   5.426 -0.0890  0.2370  0.3250
   77ILE     HB 1152   5.070   3.968   5.507  0.9688 -0.4155 -0.5063
   77ILE    CG2 1153   5.170   4.129   5.375  1.0905 -0.3645  0.0555
   77ILE   HG21 1154   5.204   4.199   5.454  0.3737  0.5214 -0.4053
   77ILE   HG22 1155   5.136   4.189   5.288 -2.1762 -1.2146  0.6113
   77ILE   HG23 1156   5.264   4.078   5.342  1.7624  1.8217 -1.6699
   77ILE    CG1 1157   4.938   4.135   5.481 -0.1625 -0.4393  0.2095
   77ILE   HG11 1158   4.974   4.163   5.582 -3.1790 -1.3208  1.6619
   77ILE   HG12 1159   4.850   4.069   5.500  0.8554 -1.1743  2.7906
   77ILE     CD 1160   4.889   4.252   5.393  0.1430 -0.3669 -0.3572
   77ILE    HD1 1161   4.799   4.303   5.433 -0.9555 -2.1984 -0.3808
   77ILE    HD2 1162   4.851   4.213   5.296  0.2601 -0.1533 -0.4886
   77ILE    HD3 1163   4.973   4.324   5.383  0.5821 -0.7632  0.3441
   77ILE      C 1164   5.103   3.909   5.216 -0.3556 -0.1835  0.0908
   77ILE      O 1165   5.150   3.970   5.121  0.1189  0.3049 -1.1241
   78ILE      N 1166   5.151   3.784   5.253 -0.2371 -0.4706 -0.0288
   78ILE     HN 1167   5.119   3.733   5.332 -0.5511 -0.8197 -0.3794
   78ILE     CA 1168   5.269   3.733   5.182 -0.1848  0.3542  1.2696
   78ILE     HA 1169   5.335   3.814   5.155 -0.5445  0.8346  1.8396
   78ILE     CB 1170   5.365   3.643   5.261  0.4513  0.2659  0.0865
   78ILE     HB 1171   5.447   3.618   5.190 -0.8602 -1.4311 -0.9103
   78ILE    CG2 1172   5.421   3.729   5.380  0.1237 -0.0602  0.3344
   78ILE   HG21 1173   5.496   3.660   5.425  1.2761 -0.7271 -2.4215
   78ILE   HG22 1174   5.349   3.745   5.463  0.1492  2.1416 -0.0174
   78ILE   HG23 1175   5.457   3.826   5.340 -1.0506 -0.9070 -3.1179
   78ILE    CG1 1176   5.285   3.524   5.307 -0.1598  0.4354  0.3258
   78ILE   HG11 1177   5.248   3.460   5.224 -1.0487  0.2494  0.8503
   78ILE   HG12 1178   5.191   3.556   5.357 -1.4952 -0.7081 -1.3244
   78ILE     CD 1179   5.371   3.435   5.399 -0.9592  1.1094 -0.2238
   78ILE    HD1 1180   5.474   3.419   5.358 -0.9825 -0.3621  0.2404
   78ILE    HD2 1181   5.322   3.336   5.414  0.7435 -0.0099 -1.5641
   78ILE    HD3 1182   5.373   3.483   5.499  0.2301 -1.2073  0.9648
   78ILE      C 1183   5.224   3.650   5.049 -0.6883 -0.5408  0.0302
   78ILE      O 1184   5.311   3.593   4.979  0.2129  0.1937 -0.0045
   79CYS      N 1185   5.098   3.666   5.008  0.6584  0.3004  0.0602
   79CYS     HN 1186   5.025   3.710   5.062  1.1608  0.6815  0.4435
   79CYS     CA 1187   5.053   3.622   4.876 -0.3632 -0.4179  0.6593
   79CYS     HA 1188   5.129   3.562   4.828 -1.4229 -2.4941  1.4679
   79CYS     CB 1189   4.919   3.553   4.896  0.1378 -0.1377 -0.7321
   79CYS    HB1 1190   4.878   3.522   4.797 -2.0045 -0.7463  0.2917
   79CYS    HB2 1191   4.843   3.623   4.934 -0.0668 -0.2564 -0.9189
   79CYS     SG 1192   4.925   3.409   5.006  0.0872  0.2236 -0.0306
   79CYS    HG1 1193   4.954   3.472   5.119  0.1280 -0.6185  0.4330
   79CYS      C 1194   5.030   3.747   4.782  0.3311  0.0619 -1.1135
   79CYS      O 1195   5.026   3.737   4.659  0.0915  0.5262 -0.1312
   80LEU      N 1196   5.039   3.869   4.843  0.3660  0.0901 -0.0406
   80LEU     HN 1197   5.049   3.888   4.941  0.5000 -1.4224  0.2570
   80LEU     CA 1198   5.032   3.995   4.766  0.0747  0.4903  0.0954
   80LEU     HA 1199   4.950   3.994   4.696  0.4983 -0.5893 -0.4103
   80LEU     CB 1200   5.004   4.111   4.860  0.7659 -0.4095  0.3588
   80LEU    HB1 1201   5.010   4.212   4.814 -0.4371 -0.8609 -0.8590
   80LEU    HB2 1202   5.092   4.116   4.927  0.9618  0.9462  0.0287
   80LEU     CG 1203   4.866   4.105   4.930  0.1704  0.7239 -0.2725
   80LEU     HG 1204   4.860   4.017   4.999 -1.6846 -0.5584 -1.9562
   80LEU    CD1 1205   4.854   4.228   5.015 -0.3300  0.3556 -0.0956
   80LEU   HD11 1206   4.944   4.248   5.076 -1.6110  1.9590  1.3656
   80LEU   HD12 1207   4.771   4.223   5.089 -1.2735 -1.4449 -1.1990
   80LEU   HD13 1208   4.832   4.317   4.952  1.2094 -0.1387 -1.4025
   80LEU    CD2 1209   4.745   4.089   4.842  0.4444  0.0139 -0.3428
   80LEU   HD21 1210   4.753   3.993   4.786  0.1718  1.1697 -2.4410
   80LEU   HD22 1211   4.724   4.182   4.786  1.3899 -0.7600 -2.0579
   80LEU   HD23 1212   4.650   4.075   4.898 -0.0616 -0.9076 -1.3817
   80LEU      C 1213   5.164   4.021   4.679 -0.8812 -0.1619 -1.1139
   80LEU      O 1214   5.148   4.082   4.573 -0.3772  0.0589 -0.3143
   81PRO      N 1215   5.290   3.986   4.700  0.5450 -0.0599  0.0340
   81PRO     CD 1216   5.329   3.927   4.824  0.0615 -0.0500 -0.4914
   81PRO    HD1 1217   5.314   3.818   4.816 -2.2589  0.0053  1.7480
   81PRO    HD2 1218   5.276   3.964   4.914  1.8048  1.7083 -0.1400
   81PRO     CA 1219   5.401   3.975   4.601 -0.3901 -0.2891 -0.1611
   81PRO     HA 1220   5.425   4.074   4.565  1.4813 -0.6286  0.0245
   81PRO     CB 1221   5.513   3.904   4.680 -0.5228 -0.1625  0.7364
   81PRO    HB1 1222   5.615   3.927   4.643  0.2601 -0.5632  2.5193
   81PRO    HB2 1223   5.514   3.793   4.676 -0.1033 -0.2431  2.2010
   81PRO     CG 1224   5.480   3.946   4.817  0.1268 -0.0460 -0.7987
   81PRO    HG1 1225   5.527   3.883   4.896  0.5907  0.7366 -0.4362
   81PRO    HG2 1226   5.505   4.051   4.842  0.7412 -0.1662 -0.8892
   81PRO      C 1227   5.366   3.910   4.467 -0.8623  0.0957 -0.1320
   81PRO      O 1228   5.409   3.956   4.362  0.4714 -0.3541 -0.4165
   82PHE      N 1229   5.295   3.801   4.469 -0.1771  0.0127  0.2032
   82PHE     HN 1230   5.245   3.774   4.551  1.5049 -1.5197  0.7935
   82PHE     CA 1231   5.258   3.733   4.340  0.2164  0.5130 -0.3446
   82PHE     HA 1232   5.351   3.731   4.284  1.8046  2.0644  2.0253
   82PHE     CB 1233   5.197   3.591   4.381  0.0572  0.3958 -0.7814
   82PHE    HB1 1234   5.163   3.533   4.293 -0.0500  1.9889 -1.8344
   82PHE    HB2 1235   5.103   3.608   4.438  1.3531  1.0832  1.2797
   82PHE     CG 1236   5.302   3.506   4.456  0.0164 -0.6450  0.8156
   82PHE    CD1 1237   5.386   3.426   4.386  0.2932 -0.4474  0.0131
   82PHE    HD1 1238   5.391   3.433   4.278  1.8041 -2.3174 -0.0923
   82PHE    CE1 1239   5.476   3.353   4.454  0.5034  0.2402 -0.2134
   82PHE    HE1 1240   5.547   3.286   4.409  0.3120 -0.2091  0.1431
   82PHE     CZ 1241   5.474   3.348   4.599  0.0278 -0.8738  0.1173
   82PHE     HZ 1242   5.552   3.304   4.659  1.1628  3.2131  1.9971
   82PHE    CD2 1243   5.292   3.510   4.592 -0.3858  0.1387 -0.1067
   82PHE    HD2 1244   5.228   3.582   4.640  1.0702  1.3598  0.0859
   82PHE    CE2 1245   5.378   3.429   4.668 -0.2401  0.0224 -0.3454
   82PHE    HE2 1246   5.364   3.408   4.773 -1.8065 -3.5815 -1.1027
   82PHE      C 1247   5.154   3.822   4.260 -0.2438 -0.1099  0.0549
   82PHE      O 1248   5.169   3.844   4.143  0.1977 -0.1291  0.4908
   83LEU      N 1249   5.069   3.885   4.329 -0.3542  0.0117 -0.7207
   83LEU     HN 1250   5.074   3.871   4.428 -0.1435  0.9403 -0.5898
   83LEU     CA 1251   4.969   3.982   4.284  0.3449  0.0060 -0.6006
   83LEU     HA 1252   4.912   3.926   4.211  2.5570 -2.3427 -0.6678
   83LEU     CB 1253   4.869   4.006   4.397  0.2934 -0.1470  0.3373
   83LEU    HB1 1254   4.907   4.066   4.483 -0.7941  0.9701  0.0653
   83LEU    HB2 1255   4.837   3.905   4.428  0.5022 -1.2668 -2.6855
   83LEU     CG 1256   4.728   4.065   4.350  0.0422 -0.3169 -0.7885
   83LEU     HG 1257   4.751   4.163   4.304 -0.1806  0.9384  1.6174
   83LEU    CD1 1258   4.646   3.970   4.267  0.2090  0.4874  0.5434
   83LEU   HD11 1259   4.554   4.010   4.220  1.7259 -0.5745 -3.7140
   83LEU   HD12 1260   4.627   3.887   4.338 -2.9746  0.5329 -0.1109
   83LEU   HD13 1261   4.702   3.923   4.183 -2.4521 -2.3062  0.2046
   83LEU    CD2 1262   4.660   4.095   4.494 -0.5599  0.0104 -0.4318
   83LEU   HD21 1263   4.563   4.146   4.475 -0.1167  1.7478  1.6604
   83LEU   HD22 1264   4.727   4.161   4.553 -1.9183 -0.0846  1.3253
   83LEU   HD23 1265   4.637   4.003   4.552 -0.9299  1.3374  1.6448
   83LEU      C 1266   5.028   4.113   4.240 -1.1035 -0.5857 -0.3078
   83LEU      O 1267   4.985   4.172   4.141  0.2263  0.2835 -0.5211
   84MET      N 1268   5.145   4.154   4.296 -0.3585 -1.0547 -0.1405
   84MET     HN 1269   5.173   4.117   4.384 -0.4590 -0.6130  0.0764
   84MET     CA 1270   5.225   4.258   4.237  0.7516 -0.0603 -0.2371
   84MET     HA 1271   5.153   4.337   4.223 -0.2135 -0.8275  0.2756
   84MET     CB 1272   5.336   4.302   4.338 -0.0905  0.5200  0.1013
   84MET    HB1 1273   5.421   4.352   4.286  1.3123 -1.3934  0.4450
   84MET    HB2 1274   5.375   4.205   4.376 -1.8064 -0.9738 -1.7364
   84MET     CG 1275   5.287   4.404   4.443  0.7245  0.0513 -0.1023
   84MET    HG1 1276   5.204   4.361   4.503  0.6505  0.8123  0.3586
   84MET    HG2 1277   5.231   4.487   4.395  1.2843  0.8051  0.5294
   84MET     SD 1278   5.410   4.460   4.562 -0.1488 -0.3258 -0.0854
   84MET     CE 1279   5.381   4.344   4.707  0.5391 -0.2343  0.2733
   84MET    HE1 1280   5.440   4.251   4.691  0.4139 -0.2648 -0.0180
   84MET    HE2 1281   5.274   4.314   4.716  0.7853 -0.6226  2.3259
   84MET    HE3 1282   5.393   4.391   4.807 -2.2771  1.9195 -0.2862
   84MET      C 1283   5.278   4.230   4.098  0.2170 -0.7107 -0.0801
   84MET      O 1284   5.260   4.327   4.018  0.5254  0.5751 -0.1450
   85ASP      N 1285   5.333   4.108   4.075  0.1096 -0.2869  0.4052
   85ASP     HN 1286   5.347   4.035   4.141 -0.4018 -0.4455  0.3366
   85ASP     CA 1287   5.370   4.068   3.943 -0.0637  1.0594  0.5579
   85ASP     HA 1288   5.429   4.146   3.898  2.2216  0.0806  1.7196
   85ASP     CB 1289   5.439   3.932   3.948 -0.0128  0.0175 -0.1117
   85ASP    HB1 1290   5.380   3.837   3.956 -1.0881  0.7991  2.5719
   85ASP    HB2 1291   5.520   3.929   4.024 -0.9247 -2.7540  0.8886
   85ASP     CG 1292   5.528   3.922   3.820  0.1436 -1.0110  0.2663
   85ASP    OD1 1293   5.650   3.934   3.835  0.2120  0.2156  0.3621
   85ASP    OD2 1294   5.469   3.908   3.708  0.0981 -0.2260 -0.5710
   85ASP      C 1295   5.250   4.060   3.846 -0.3614 -0.4389 -0.0242
   85ASP      O 1296   5.259   4.105   3.730  0.3919 -0.5610 -0.0564
   86ASN      N 1297   5.135   4.006   3.892  0.4147 -0.0194  0.6238
   86ASN     HN 1298   5.135   3.960   3.980  1.2280 -2.3022 -0.4991
   86ASN     CA 1299   5.014   3.999   3.814  0.1151  0.2667 -0.3115
   86ASN     HA 1300   5.036   3.937   3.728 -0.5393 -1.9088  1.0045
   86ASN     CB 1301   4.910   3.922   3.898  0.6823 -0.0632  0.3609
   86ASN    HB1 1302   4.867   3.992   3.972 -0.2333  1.2286 -1.3256
   86ASN    HB2 1303   4.956   3.838   3.954 -0.7252 -1.0099  0.1657
   86ASN     CG 1304   4.802   3.860   3.811 -0.0652  0.4213 -0.0070
   86ASN    OD1 1305   4.810   3.868   3.688  0.3954  0.2507 -0.5280
   86ASN    ND2 1306   4.703   3.797   3.878  0.3725 -0.3988  0.1385
   86ASN   HD21 1307   4.623   3.762   3.829  0.5009  0.0226 -0.3774
   86ASN   HD22 1308   4.696   3.801   3.978 -0.9358  0.5604  0.0343
   86ASN      C 1309   4.955   4.134   3.765 -0.8754 -0.4715 -0.1403
   86ASN      O 1310   4.919   4.156   3.650 -0.4478  0.7164  0.3075
   87TYR      N 1311   4.935   4.231   3.860 -0.1346 -0.2828  0.4768
   87TYR     HN 1312   4.958   4.220   3.957 -2.5824 -0.4067  1.1117
   87TYR     CA 1313   4.896   4.370   3.832 -0.1924  0.2668 -0.0861
   87TYR     HA 1314   4.805   4.374   3.775 -0.2877 -1.5241 -0.1098
   87TYR     CB 1315   4.870   4.457   3.956  0.4200  0.6743  0.6430
   87TYR    HB1 1316   4.836   4.548   3.901  1.2841  0.5166 -0.1909
   87TYR    HB2 1317   4.963   4.473   4.015 -0.2576  0.0817  1.9021
   87TYR     CG 1318   4.757   4.422   4.040 -0.1377  0.8376  0.7267
   87TYR    CD1 1319   4.671   4.315   4.007  0.3645  0.0695  0.2587
   87TYR    HD1 1320   4.678   4.256   3.917 -2.5163 -1.8401  1.1329
   87TYR    CE1 1321   4.571   4.275   4.092  0.4569  0.1227 -0.8527
   87TYR    HE1 1322   4.498   4.197   4.074  1.4058 -1.2733  0.9509
   87TYR     CZ 1323   4.551   4.347   4.217 -0.6390 -0.2787  0.5275
   87TYR     OH 1324   4.450   4.313   4.302 -0.8642  0.8772  0.1727
   87TYR     HH 1325   4.448   4.372   4.378 -1.6106 -2.3010  2.8591
   87TYR    CD2 1326   4.741   4.482   4.161  0.4869  0.4848 -0.3316
   87TYR    HD2 1327   4.805   4.563   4.193  1.9865  0.5417 -3.2171
   87TYR    CE2 1328   4.634   4.452   4.250  0.2342  0.0103  0.0545
   87TYR    HE2 1329   4.627   4.508   4.342  0.6813  1.2581 -0.6498
   87TYR      C 1330   4.995   4.444   3.734 -0.0720 -0.0601 -0.8512
   87TYR      O 1331   4.954   4.522   3.647 -0.0093  1.0206  0.2652
   88VAL      N 1332   5.125   4.420   3.758 -0.4938 -0.4094 -0.1787
   88VAL     HN 1333   5.152   4.375   3.843 -1.2915 -0.6133 -0.0226
   88VAL     CA 1334   5.227   4.482   3.678 -0.0158 -0.7728 -0.6642
   88VAL     HA 1335   5.201   4.586   3.665 -2.0968 -1.5096 -3.3752
   88VAL     CB 1336   5.370   4.473   3.741  0.3443 -1.1138 -0.1519
   88VAL     HB 1337   5.381   4.372   3.787 -0.0751 -1.3784 -0.6142
   88VAL    CG1 1338   5.497   4.495   3.651 -0.0064 -0.2488 -0.3494
   88VAL   HG11 1339   5.498   4.428   3.562 -3.6405 -2.6653  1.1916
   88VAL   HG12 1340   5.589   4.466   3.706 -0.2449 -2.2878 -0.9267
   88VAL   HG13 1341   5.504   4.599   3.614 -1.8859  0.4586  1.1171
   88VAL    CG2 1342   5.373   4.578   3.851  1.0146 -0.4057 -0.3595
   88VAL   HG21 1343   5.366   4.684   3.819  1.5183  0.0927  1.1069
   88VAL   HG22 1344   5.464   4.552   3.909  0.1724 -2.0400  0.2935
   88VAL   HG23 1345   5.291   4.561   3.924  0.7037  0.2005 -0.5630
   88VAL      C 1346   5.231   4.438   3.531  0.0235 -0.1649  0.2500
   88VAL      O 1347   5.241   4.524   3.450 -0.2646  0.1921  0.4547
   89ARG      N 1348   5.203   4.316   3.489 -0.0133 -0.1880 -0.4999
   89ARG     HN 1349   5.206   4.244   3.559  1.0009 -1.1476 -1.4748
   89ARG     CA 1350   5.201   4.279   3.350  0.3103  0.1591 -1.0284
   89ARG     HA 1351   5.266   4.346   3.296 -0.0129  1.5736  0.2856
   89ARG     CB 1352   5.244   4.135   3.327  0.3281 -0.4792 -0.2842
   89ARG    HB1 1353   5.269   4.126   3.219 -0.2926  2.2154 -0.7405
   89ARG    HB2 1354   5.150   4.076   3.325  1.1581 -1.8567 -0.1357
   89ARG     CG 1355   5.350   4.067   3.409  0.5385  0.3625  0.3896
   89ARG    HG1 1356   5.377   3.973   3.357  1.4947  0.8603 -0.0431
   89ARG    HG2 1357   5.320   4.043   3.513 -0.6557 -0.6164 -0.1555
   89ARG     CD 1358   5.480   4.150   3.407  0.4395  0.0138  0.6225
   89ARG    HD1 1359   5.449   4.257   3.410  1.4976  0.3390  0.3030
   89ARG    HD2 1360   5.540   4.135   3.315 -1.0006  1.1913 -0.5759
   89ARG     NE 1361   5.559   4.117   3.529  0.8023 -0.6229  0.6340
   89ARG     HE 1362   5.523   4.069   3.609  0.6790 -0.8562  0.4382
   89ARG     CZ 1363   5.683   4.160   3.547 -0.3707  0.5921  0.5506
   89ARG    NH1 1364   5.734   4.258   3.479 -0.8498  0.5638  0.0886
   89ARG   HH11 1365   5.698   4.298   3.395  2.0710  1.1473 -0.9883
   89ARG   HH12 1366   5.814   4.297   3.525 -3.2389  1.0027  4.4457
   89ARG    NH2 1367   5.750   4.117   3.654  0.2171 -0.4983 -0.2804
   89ARG   HH21 1368   5.836   4.164   3.673 -0.4063  2.0362 -2.8897
   89ARG   HH22 1369   5.711   4.036   3.698  0.9093 -0.8557 -0.3073
   89ARG      C 1370   5.063   4.305   3.291  0.3440 -0.5571 -0.1812
   89ARG      O 1371   5.042   4.267   3.179  0.3126 -0.0019 -0.9055
   90ARG      N 1372   4.973   4.377   3.365 -0.4640 -0.2661 -0.2883
   90ARG     HN 1373   5.004   4.407   3.455 -2.0900  0.7519 -0.0435
   90ARG     CA 1374   4.845   4.422   3.325  0.0212 -0.5651  0.7177
   90ARG     HA 1375   4.810   4.489   3.402  0.4347  1.8727 -1.0794
   90ARG     CB 1376   4.848   4.523   3.198 -0.7843  0.3988 -0.2506
   90ARG    HB1 1377   4.887   4.473   3.107 -0.1644 -1.9678  1.2415
   90ARG    HB2 1378   4.921   4.602   3.225 -0.4087 -0.3986  1.1452
   90ARG     CG 1379   4.713   4.596   3.172  0.9829 -0.2886 -0.2556
   90ARG    HG1 1380   4.698   4.662   3.260 -0.2817 -0.2248 -0.5067
   90ARG    HG2 1381   4.628   4.525   3.167 -1.0226  2.0113 -0.7390
   90ARG     CD 1382   4.713   4.682   3.046 -0.1361 -0.0755 -0.0747
   90ARG    HD1 1383   4.784   4.768   3.044 -0.7730  0.4568  0.1692
   90ARG    HD2 1384   4.613   4.722   3.022 -0.9241 -3.0308 -2.2830
   90ARG     NE 1385   4.765   4.609   2.924  0.7111 -0.6779  0.2032
   90ARG     HE 1386   4.862   4.617   2.899  0.5996  2.3143  0.3516
   90ARG     CZ 1387   4.679   4.549   2.837 -0.1277 -0.4236  0.2482
   90ARG    NH1 1388   4.548   4.556   2.846  0.0459  0.3600  0.5105
   90ARG   HH11 1389   4.498   4.598   2.921 -0.5249 -0.6806  0.7331
   90ARG   HH12 1390   4.491   4.503   2.783 -0.1580  1.0422  0.1027
   90ARG    NH2 1391   4.736   4.489   2.736  0.2684 -0.8150  0.3751
   90ARG   HH21 1392   4.833   4.489   2.710  0.2972  0.1356  0.4541
   90ARG   HH22 1393   4.673   4.473   2.661 -0.3681 -2.7204  1.2656
   90ARG      C 1394   4.746   4.298   3.314  0.2312 -0.3518 -0.0221
   90ARG      O 1395   4.664   4.296   3.223 -0.0652 -0.6691 -0.4638
   91TRP      N 1396   4.762   4.203   3.408  0.0970 -0.9882  0.4273
   91TRP     HN 1397   4.819   4.212   3.489  1.8470 -0.0767 -0.8572
   91TRP     CA 1398   4.679   4.086   3.411  0.3886 -0.2037  0.0447
   91TRP     HA 1399   4.707   4.037   3.503 -0.0858 -0.2764  0.1534
   91TRP     CB 1400   4.519   4.098   3.410 -0.9223  0.0849  0.2335
   91TRP    HB1 1401   4.478   3.995   3.416 -0.5270  0.0016  2.6789
   91TRP    HB2 1402   4.499   4.144   3.311  0.1437 -1.0192 -0.5289
   91TRP     CG 1403   4.449   4.174   3.514  0.6068 -0.6396 -0.2953
   91TRP    CD1 1404   4.384   4.295   3.502 -0.7006 -0.3822 -0.8539
   91TRP    HD1 1405   4.381   4.352   3.410  2.9798 -0.6734 -1.2941
   91TRP    NE1 1406   4.324   4.325   3.623  0.4968 -0.2820  0.2507
   91TRP    HE1 1407   4.255   4.388   3.652  0.2814 -0.6584  0.5659
   91TRP    CE2 1408   4.340   4.224   3.709 -0.1378  0.0183  0.6539
   91TRP    CD2 1409   4.414   4.126   3.645 -0.3790  0.3770 -0.2903
   91TRP    CE3 1410   4.437   4.000   3.709 -0.1354  0.0335  0.0619
   91TRP    HE3 1411   4.481   3.918   3.653 -0.7682  0.7516 -1.5506
   91TRP    CZ3 1412   4.383   3.984   3.836  0.5757 -0.0695  0.6778
   91TRP    HZ3 1413   4.404   3.892   3.890  1.9732  0.4322  1.0349
   91TRP    CZ2 1414   4.277   4.204   3.827 -0.2248 -0.5016  0.3569
   91TRP    HZ2 1415   4.215   4.287   3.857  1.7316  0.4246  2.1470
   91TRP    CH2 1416   4.298   4.083   3.898  0.5440 -0.1534 -0.4018
   91TRP    HH2 1417   4.260   4.061   3.997  0.4382  1.3996 -0.0712
   91TRP      C 1418   4.713   3.979   3.311 -0.1139  0.0604 -0.0405
   91TRP      O 1419   4.628   3.895   3.285  0.0611  0.4012 -0.0393
   92ASP      N 1420   4.845   3.970   3.268 -0.2239  0.2045  0.0208
   92ASP     HN 1421   4.908   4.034   3.312 -0.8973 -1.0882  3.1288
   92ASP     CA 1422   4.906   3.855   3.203 -0.0033 -0.1025  0.3091
   92ASP     HA 1423   4.837   3.776   3.179  3.1203 -3.1434  0.6551
   92ASP     CB 1424   4.984   3.901   3.080  0.0398 -0.1088  0.5207
   92ASP    HB1 1425   5.052   3.984   3.111  0.2697  0.0133 -0.2770
   92ASP    HB2 1426   4.927   3.943   2.994  0.8598 -0.4042 -0.1870
   92ASP     CG 1427   5.054   3.790   3.005  0.6758  0.4782  0.0237
   92ASP    OD1 1428   5.153   3.820   2.926 -0.0434 -0.0376  0.1651
   92ASP    OD2 1429   5.020   3.673   3.019  0.1657  0.1153 -0.1363
   92ASP      C 1430   4.998   3.792   3.308  0.3563  0.0148 -0.0514
   92ASP      O 1431   5.105   3.841   3.342 -0.2971  0.7709  0.3692
   93TRP      N 1432   4.955   3.677   3.357  0.4590 -0.1082  0.3168
   93TRP     HN 1433   4.881   3.633   3.307 -0.6015  2.1918 -0.2707
   93TRP     CA 1434   5.023   3.600   3.462 -0.0833  0.0449 -0.1316
   93TRP     HA 1435   5.073   3.671   3.527 -0.6404 -1.1016  1.6315
   93TRP     CB 1436   4.911   3.516   3.541 -0.1162 -0.0537  0.3537
   93TRP    HB1 1437   4.850   3.474   3.457 -1.4902  2.8931 -0.2614
   93TRP    HB2 1438   4.853   3.580   3.610  0.1048 -1.1419  1.5781
   93TRP     CG 1439   4.954   3.405   3.621 -0.5999  0.2775  0.5504
   93TRP    CD1 1440   4.958   3.267   3.603  0.8884 -0.3029 -0.4721
   93TRP    HD1 1441   4.921   3.221   3.513  2.6016 -1.8139 -0.4557
   93TRP    NE1 1442   5.000   3.204   3.716 -0.0308  0.4577  0.3532
   93TRP    HE1 1443   5.037   3.113   3.724  0.5484  0.0821 -3.9756
   93TRP    CE2 1444   5.028   3.301   3.807 -0.1184  0.0455  0.2546
   93TRP    CD2 1445   5.015   3.431   3.747  0.2044 -0.4848 -0.5099
   93TRP    CE3 1446   5.058   3.545   3.821  0.3007 -0.7481  0.0194
   93TRP    HE3 1447   5.040   3.645   3.784 -0.7903 -0.5560  1.0076
   93TRP    CZ3 1448   5.085   3.531   3.954 -0.0745 -0.2009  0.5048
   93TRP    HZ3 1449   5.094   3.619   4.016  0.5025 -0.1452  0.3527
   93TRP    CZ2 1450   5.062   3.285   3.941 -0.0618 -0.7642 -0.1748
   93TRP    HZ2 1451   5.067   3.190   3.991 -1.8563 -0.8965 -0.2116
   93TRP    CH2 1452   5.088   3.401   4.013 -0.2069 -0.4842  0.3008
   93TRP    HH2 1453   5.125   3.393   4.114  1.9093 -1.6409 -0.5078
   93TRP      C 1454   5.141   3.514   3.409  0.7587  0.8953  0.1971
   93TRP      O 1455   5.116   3.433   3.318  0.0027 -0.6241  0.3220
   94LYS      N 1456   5.259   3.521   3.468  0.4224  0.3745 -0.2142
   94LYS     HN 1457   5.281   3.583   3.543 -0.7838 -1.3640  1.6902
   94LYS     CA 1458   5.379   3.456   3.419 -0.0645  0.0716  0.3184
   94LYS     HA 1459   5.364   3.437   3.314  0.8095 -0.1593  0.2222
   94LYS     CB 1460   5.481   3.566   3.435 -0.2977  0.0617 -0.4702
   94LYS    HB1 1461   5.582   3.545   3.395  0.4268  1.7025  0.3938
   94LYS    HB2 1462   5.482   3.587   3.544  1.7009 -0.0727 -0.4401
   94LYS     CG 1463   5.449   3.707   3.370  0.1304 -0.1884  1.0680
   94LYS    HG1 1464   5.533   3.777   3.392  1.4448 -1.2351 -0.3599
   94LYS    HG2 1465   5.361   3.751   3.421  0.0321 -0.1610  0.8742
   94LYS     CD 1466   5.433   3.694   3.213  0.5383  0.7206 -0.2624
   94LYS    HD1 1467   5.330   3.659   3.191  0.1323  2.0414 -0.5386
   94LYS    HD2 1468   5.508   3.618   3.181 -1.3096 -0.5039 -1.9376
   94LYS     CE 1469   5.435   3.825   3.134 -0.2256 -0.0230 -0.0842
   94LYS    HE1 1470   5.527   3.883   3.157  1.0072 -1.6343 -0.7470
   94LYS    HE2 1471   5.346   3.887   3.157  0.1082  0.6300 -0.5330
   94LYS     NZ 1472   5.420   3.798   2.987 -0.6251  0.3402 -0.0392
   94LYS    HZ1 1473   5.452   3.703   2.960 -3.5322 -0.6362 -0.4097
   94LYS    HZ2 1474   5.468   3.861   2.920  0.4904 -1.5914 -1.1457
   94LYS    HZ3 1475   5.321   3.789   2.956 -0.0264 -3.1100 -1.4037
   94LYS      C 1476   5.428   3.333   3.486  0.6279 -0.0168  0.0261
   94LYS      O 1477   5.528   3.275   3.440 -0.1030  0.2951  0.0833
   95PHE      N 1478   5.368   3.292   3.601  0.0107  0.1737 -0.0771
   95PHE     HN 1479   5.288   3.334   3.643  1.4020  1.5949  1.3342
   95PHE     CA 1480   5.420   3.180   3.689 -0.0148 -0.4116 -0.5933
   95PHE     HA 1481   5.518   3.157   3.649  0.7375  3.7356 -1.6256
   95PHE     CB 1482   5.443   3.208   3.845  0.3292 -0.4204  0.1239
   95PHE    HB1 1483   5.516   3.138   3.893  0.3395  0.0622  0.8222
   95PHE    HB2 1484   5.347   3.198   3.899  0.2793  0.8716  0.2994
   95PHE     CG 1485   5.503   3.345   3.859  0.1143 -0.2189 -0.4631
   95PHE    CD1 1486   5.438   3.458   3.919 -0.4764 -0.3658  0.4968
   95PHE    HD1 1487   5.334   3.453   3.946 -0.3137 -1.3191  1.0234
   95PHE    CE1 1488   5.506   3.574   3.929  0.0470 -0.5111 -0.6927
   95PHE    HE1 1489   5.459   3.660   3.976  2.5395  0.8020 -0.4077
   95PHE     CZ 1490   5.637   3.587   3.893 -0.2741  0.1355  0.0842
   95PHE     HZ 1491   5.687   3.682   3.909  0.6985 -0.4028  0.3199
   95PHE    CD2 1492   5.640   3.350   3.829  0.8196  0.2105 -0.3579
   95PHE    HD2 1493   5.689   3.264   3.787 -0.6654 -0.3761 -0.9577
   95PHE    CE2 1494   5.704   3.475   3.847 -0.1038  0.1744 -0.5785
   95PHE    HE2 1495   5.811   3.478   3.835 -0.1511 -1.1713 -1.5904
   95PHE      C 1496   5.338   3.048   3.675  0.9161 -0.0721 -0.4127
   95PHE      O 1497   5.372   2.952   3.741  0.4804  0.6938  0.4816
   96GLY      N 1498   5.252   3.041   3.579  0.0530 -0.1583  0.5110
   96GLY     HN 1499   5.257   3.117   3.514  3.3780 -0.3732  0.3532
   96GLY     CA 1500   5.176   2.926   3.542 -0.3932  0.6336  0.3901
   96GLY    HA1 1501   5.246   2.846   3.524 -0.0206  0.5673  1.9889
   96GLY    HA2 1502   5.119   2.948   3.453 -3.0306  0.6503  1.9697
   96GLY      C 1503   5.073   2.867   3.637  0.3715  0.3061 -0.2344
   96GLY      O 1504   5.038   2.923   3.741  0.1499  0.1225  0.6208
   97ASP      N 1505   5.027   2.745   3.600  0.2121 -0.3737 -0.1860
   97ASP     HN 1506   5.069   2.701   3.520 -0.9261  0.4849 -1.3056
   97ASP     CA 1507   4.905   2.685   3.650 -0.2076 -0.4069  0.2118
   97ASP     HA 1508   4.834   2.761   3.622  1.0812  0.7442 -0.0818
   97ASP     CB 1509   4.874   2.562   3.561 -0.9363  0.1855  0.3548
   97ASP    HB1 1510   4.956   2.489   3.578  0.0189  1.0437 -0.3839
   97ASP    HB2 1511   4.881   2.604   3.458 -0.4093  0.2082  0.3984
   97ASP     CG 1512   4.745   2.482   3.574 -0.2097  0.2143  0.0052
   97ASP    OD1 1513   4.655   2.522   3.649  0.6136 -0.2099  0.1404
   97ASP    OD2 1514   4.736   2.381   3.499 -0.0197  0.6132 -0.1104
   97ASP      C 1515   4.886   2.657   3.791 -0.0708 -0.0518  0.3976
   97ASP      O 1516   4.800   2.726   3.850  0.0807  0.4731  0.1935
   98ILE      N 1517   4.957   2.559   3.856 -0.4711  0.4645  0.8013
   98ILE     HN 1518   5.032   2.510   3.813 -2.6235 -1.1426 -1.4198
   98ILE     CA 1519   4.933   2.540   4.003  0.3595 -0.2903 -0.4525
   98ILE     HA 1520   4.829   2.515   4.018  0.2502  0.9100  1.0296
   98ILE     CB 1521   5.008   2.419   4.067 -0.6063  0.7300 -0.0611
   98ILE     HB 1522   5.116   2.439   4.048 -0.0361  0.4939  2.6453
   98ILE    CG2 1523   4.969   2.393   4.211  0.1360  0.4727  0.0353
   98ILE   HG21 1524   5.016   2.474   4.271 -1.0529  1.6596 -0.5691
   98ILE   HG22 1525   5.013   2.303   4.257 -0.9400 -1.6094 -2.7014
   98ILE   HG23 1526   4.860   2.400   4.230  0.2440  2.0531  0.2390
   98ILE    CG1 1527   4.972   2.287   3.988 -0.3916  0.0680  0.0131
   98ILE   HG11 1528   5.013   2.194   4.033 -0.0338  0.3133  0.1987
   98ILE   HG12 1529   5.018   2.305   3.888 -1.7882  1.6612 -0.4056
   98ILE     CD 1530   4.823   2.258   3.971  0.2111 -0.5267 -0.0634
   98ILE    HD1 1531   4.797   2.153   3.946 -1.5921 -0.2216  0.4003
   98ILE    HD2 1532   4.771   2.329   3.903 -0.8446 -1.0544  0.1794
   98ILE    HD3 1533   4.778   2.271   4.072  1.9272 -1.2650  0.8515
   98ILE      C 1534   4.953   2.664   4.090  0.2493 -0.3976 -0.2294
   98ILE      O 1535   4.869   2.691   4.176  0.9172  0.1829  1.1077
   99PRO      N 1536   5.065   2.746   4.079  0.1276 -0.4452  0.1282
   99PRO     CD 1537   5.193   2.708   4.017  0.8566 -0.8345 -0.6316
   99PRO    HD1 1538   5.183   2.709   3.906  2.6370 -0.6240 -0.8321
   99PRO    HD2 1539   5.229   2.610   4.055  0.2273 -0.0235  2.2774
   99PRO     CA 1540   5.076   2.882   4.144 -0.1035  0.5535 -0.3159
   99PRO     HA 1541   5.084   2.869   4.251  2.4789  4.3026  0.1281
   99PRO     CB 1542   5.202   2.940   4.085 -0.6227  0.3928  0.0229
   99PRO    HB1 1543   5.249   3.015   4.152  0.2921 -1.5958  1.7452
   99PRO    HB2 1544   5.194   2.981   3.983 -0.5329  0.2992 -0.0223
   99PRO     CG 1545   5.292   2.814   4.077  0.0082 -0.2849 -0.3063
   99PRO    HG1 1546   5.381   2.830   4.012 -0.5451  0.6800 -0.8438
   99PRO    HG2 1547   5.318   2.773   4.177 -0.8749 -0.8707 -0.3110
   99PRO      C 1548   4.952   2.968   4.123 -0.6104  0.1855  0.3990
   99PRO      O 1549   4.918   3.045   4.215  0.4692  0.7378  0.2064
  100CYS      N 1550   4.886   2.969   4.005  0.8283 -0.7451  0.1781
  100CYS     HN 1551   4.906   2.905   3.932  1.6783  0.0456 -0.3121
  100CYS     CA 1552   4.773   3.067   3.994 -0.0322  0.7695 -0.4961
  100CYS     HA 1553   4.810   3.166   4.016 -0.4531  1.2548 -1.8690
  100CYS     CB 1554   4.719   3.067   3.850  0.4194 -0.2343  0.1245
  100CYS    HB1 1555   4.718   2.965   3.806 -0.6335 -0.9016  1.6229
  100CYS    HB2 1556   4.783   3.122   3.778 -0.2210 -0.2821 -0.4996
  100CYS     SG 1557   4.554   3.149   3.828 -0.5531  0.0004 -0.0216
  100CYS      C 1558   4.658   3.032   4.084  0.5845  0.3181 -0.0887
  100CYS      O 1559   4.596   3.108   4.160 -0.3540  0.1885  0.5091
  101ARG      N 1560   4.629   2.903   4.086 -0.0267 -0.3083 -0.2898
  101ARG     HN 1561   4.686   2.837   4.038  0.8675  0.8634 -0.8931
  101ARG     CA 1562   4.541   2.837   4.178  0.2910  0.2899  0.9149
  101ARG     HA 1563   4.444   2.880   4.163  0.7078  1.4848  1.4949
  101ARG     CB 1564   4.534   2.687   4.145 -0.7949 -0.0729 -0.2461
  101ARG    HB1 1565   4.460   2.644   4.216 -1.1124  2.6721  1.2194
  101ARG    HB2 1566   4.630   2.635   4.167 -0.8273 -0.2505 -0.5204
  101ARG     CG 1567   4.487   2.647   4.008  0.6222  0.7394 -0.0305
  101ARG    HG1 1568   4.564   2.687   3.939  0.3237  1.2285 -0.0833
  101ARG    HG2 1569   4.392   2.697   3.979  0.5823  0.1483 -0.9719
  101ARG     CD 1570   4.471   2.495   3.993 -0.2826 -0.1626  0.6675
  101ARG    HD1 1571   4.366   2.472   4.023 -0.2029 -0.5997  0.6222
  101ARG    HD2 1572   4.535   2.431   4.057 -1.7047 -0.8044  1.4930
  101ARG     NE 1573   4.490   2.444   3.850  0.4873 -0.3125 -0.1540
  101ARG     HE 1574   4.531   2.506   3.783 -2.9218 -0.7211 -2.9725
  101ARG     CZ 1575   4.425   2.342   3.785  0.3203 -0.3858 -0.4026
  101ARG    NH1 1576   4.342   2.261   3.848 -0.0878 -0.7693 -0.8203
  101ARG   HH11 1577   4.287   2.190   3.804  0.5946 -1.4692 -0.5667
  101ARG   HH12 1578   4.342   2.260   3.948  0.7502 -0.8431 -0.8140
  101ARG    NH2 1579   4.453   2.320   3.657 -0.6568  0.1578 -0.5838
  101ARG   HH21 1580   4.437   2.225   3.631 -1.4056  0.5383 -1.5414
  101ARG   HH22 1581   4.538   2.364   3.626 -0.4566 -1.4520 -2.4835
  101ARG      C 1582   4.576   2.843   4.326 -0.1276 -0.0483 -0.0009
  101ARG      O 1583   4.486   2.870   4.407  0.1586  0.3768 -0.1186
  102LEU      N 1584   4.701   2.833   4.358 -0.2861  0.4023 -0.2100
  102LEU     HN 1585   4.758   2.800   4.283  1.3321  2.0051  0.2431
  102LEU     CA 1586   4.753   2.860   4.494  0.1160  0.1383  0.8032
  102LEU     HA 1587   4.704   2.798   4.568  0.0870 -0.0073  0.6639
  102LEU     CB 1588   4.907   2.824   4.500  0.1536  0.1337  0.0391
  102LEU    HB1 1589   4.943   2.857   4.600 -0.2660 -0.4137  0.3736
  102LEU    HB2 1590   4.951   2.894   4.425  0.8939  0.1545  0.4747
  102LEU     CG 1591   4.934   2.681   4.475 -0.2391 -0.7381 -0.5611
  102LEU     HG 1592   4.872   2.641   4.392  2.0427 -0.0705 -2.6670
  102LEU    CD1 1593   5.084   2.646   4.457 -0.3101 -0.1634  0.0435
  102LEU   HD11 1594   5.095   2.537   4.438  0.8736  0.2646 -1.9993
  102LEU   HD12 1595   5.142   2.675   4.547  0.3832  0.7523 -0.6915
  102LEU   HD13 1596   5.133   2.685   4.366  1.0338 -2.1376 -0.1525
  102LEU    CD2 1597   4.892   2.599   4.606  0.4423 -0.3410  0.3976
  102LEU   HD21 1598   4.961   2.615   4.692 -0.9336  2.4338  1.0825
  102LEU   HD22 1599   4.874   2.493   4.577 -0.5586 -0.2306  0.6024
  102LEU   HD23 1600   4.793   2.631   4.644 -0.6151 -2.5993 -0.2705
  102LEU      C 1601   4.740   3.005   4.536 -0.3763 -0.4957 -0.0087
  102LEU      O 1602   4.700   3.031   4.650 -0.3324  0.3377 -0.3531
  103MET      N 1603   4.765   3.101   4.446 -0.1093 -0.2133 -0.2001
  103MET     HN 1604   4.798   3.092   4.353 -1.6403  0.6941 -0.8642
  103MET     CA 1605   4.733   3.243   4.473 -0.2450 -1.1858  0.5913
  103MET     HA 1606   4.770   3.267   4.572  2.6438 -0.7130 -0.5114
  103MET     CB 1607   4.812   3.337   4.377  0.0693  0.1772  0.0861
  103MET    HB1 1608   4.784   3.297   4.278  1.7650  2.6851 -1.5434
  103MET    HB2 1609   4.922   3.321   4.377  0.0704  0.0305 -1.6844
  103MET     CG 1610   4.769   3.488   4.385  0.8047  0.5154  0.5245
  103MET    HG1 1611   4.787   3.520   4.490  1.1987 -0.3748  0.7414
  103MET    HG2 1612   4.659   3.503   4.375  1.1009  1.6691 -1.2683
  103MET     SD 1613   4.844   3.594   4.264  0.4223  0.1652 -0.3149
  103MET     CE 1614   4.784   3.525   4.111 -0.2272  0.3704 -0.1755
  103MET    HE1 1615   4.679   3.560   4.097 -1.4356 -3.1820 -1.1565
  103MET    HE2 1616   4.784   3.414   4.111 -1.8837  0.2855 -2.4244
  103MET    HE3 1617   4.848   3.554   4.026 -1.0347  0.8002 -0.6547
  103MET      C 1618   4.583   3.284   4.477  0.5133  0.1332 -0.3838
  103MET      O 1619   4.549   3.358   4.569 -0.8218  1.1114  0.2134
  104LEU      N 1620   4.490   3.223   4.391 -0.6876 -0.2264  0.1692
  104LEU     HN 1621   4.512   3.167   4.312 -0.1915 -1.3526  1.0749
  104LEU     CA 1622   4.346   3.239   4.412 -0.6740 -0.5163 -1.0280
  104LEU     HA 1623   4.310   3.341   4.407 -1.8268 -0.8825 -0.5563
  104LEU     CB 1624   4.257   3.177   4.301 -0.2868 -0.0263 -1.0703
  104LEU    HB1 1625   4.153   3.197   4.334  0.0370 -2.3760  1.8172
  104LEU    HB2 1626   4.260   3.067   4.319  1.7665  0.1770  0.2571
  104LEU     CG 1627   4.281   3.200   4.156  0.8714  0.0642 -0.4376
  104LEU     HG 1628   4.371   3.142   4.127 -0.6895 -1.6823 -2.0873
  104LEU    CD1 1629   4.161   3.142   4.074 -0.3442 -0.7838 -0.0013
  104LEU   HD11 1630   4.069   3.204   4.077  0.0498 -0.1063 -1.0598
  104LEU   HD12 1631   4.150   3.037   4.107 -0.0265 -0.5426  0.8974
  104LEU   HD13 1632   4.186   3.145   3.965 -0.1329  1.4740  0.0603
  104LEU    CD2 1633   4.328   3.346   4.126 -0.3243 -0.4624  0.2296
  104LEU   HD21 1634   4.356   3.366   4.021  1.5821  1.1896  0.9878
  104LEU   HD22 1635   4.430   3.348   4.170  0.2160 -0.8746 -0.9546
  104LEU   HD23 1636   4.257   3.413   4.179  0.8033  0.9418  0.0275
  104LEU      C 1637   4.309   3.170   4.545  0.1617 -0.7511 -1.0870
  104LEU      O 1638   4.228   3.224   4.621  0.8109  0.1176  0.2973
  105PHE      N 1639   4.364   3.049   4.578  0.1483 -0.5670 -0.6308
  105PHE     HN 1640   4.426   3.008   4.511 -0.6318 -0.3474 -1.5259
  105PHE     CA 1641   4.332   2.972   4.695 -0.0151 -0.2119  0.0761
  105PHE     HA 1642   4.225   2.969   4.705 -0.1480  1.4687 -0.4250
  105PHE     CB 1643   4.401   2.831   4.683  1.1393  0.6431 -0.7023
  105PHE    HB1 1644   4.509   2.842   4.658  1.4954  0.6086  0.7464
  105PHE    HB2 1645   4.346   2.769   4.609 -2.2995  3.0476 -0.3792
  105PHE     CG 1646   4.402   2.749   4.813  0.0436 -0.2320 -0.5691
  105PHE    CD1 1647   4.522   2.713   4.873 -0.7199 -0.3114 -0.4822
  105PHE    HD1 1648   4.618   2.737   4.828  0.6839 -0.6155  2.1242
  105PHE    CE1 1649   4.527   2.645   4.993  0.0681 -0.3710 -0.4734
  105PHE    HE1 1650   4.623   2.610   5.027 -1.3401 -2.9884  1.1987
  105PHE     CZ 1651   4.414   2.619   5.068  0.0538  0.0641  0.6467
  105PHE     HZ 1652   4.427   2.583   5.169 -1.7674  0.1702  0.9637
  105PHE    CD2 1653   4.276   2.717   4.883 -0.1862 -0.2401  0.1930
  105PHE    HD2 1654   4.184   2.741   4.833  0.1515  1.2979  0.2738
  105PHE    CE2 1655   4.282   2.660   5.016 -0.0919  0.0990  0.7544
  105PHE    HE2 1656   4.196   2.664   5.080  0.4250  2.3536  1.3931
  105PHE      C 1657   4.371   3.039   4.830 -0.4639 -0.0066  0.4581
  105PHE      O 1658   4.297   3.036   4.927 -1.0344  0.5535 -0.3155
  106MET      N 1659   4.494   3.091   4.840  0.0955  0.1251  0.2743
  106MET     HN 1660   4.562   3.081   4.767 -1.6797 -0.3385 -1.4155
  106MET     CA 1661   4.542   3.164   4.960 -1.0628  0.3291  0.3419
  106MET     HA 1662   4.523   3.105   5.049  0.5313 -2.0176 -0.7450
  106MET     CB 1663   4.700   3.164   4.960  0.3719  0.0020  0.4803
  106MET    HB1 1664   4.736   3.219   5.050  1.8232 -0.2839  0.1014
  106MET    HB2 1665   4.743   3.225   4.877 -0.7235  0.2967  0.1153
  106MET     CG 1666   4.763   3.022   4.967 -0.3794  0.4993  0.3141
  106MET    HG1 1667   4.873   3.035   4.966 -0.3616  0.3571 -1.1423
  106MET    HG2 1668   4.732   2.971   4.874 -1.1044 -1.2618  1.4769
  106MET     SD 1669   4.725   2.913   5.108 -0.4364 -0.3339 -0.1061
  106MET     CE 1670   4.808   3.004   5.242  0.6406  0.6838  0.0006
  106MET    HE1 1671   4.915   2.989   5.217  0.2312 -1.5614 -0.6661
  106MET    HE2 1672   4.790   2.965   5.344  0.6205 -0.7099 -0.5066
  106MET    HE3 1673   4.791   3.114   5.237  1.3095  0.7570 -1.2830
  106MET      C 1674   4.476   3.298   4.982 -0.6951  0.0885  0.1539
  106MET      O 1675   4.426   3.329   5.087  0.6167  0.7740  0.1718
  107LEU      N 1676   4.458   3.380   4.872 -0.1084  0.1112  0.2950
  107LEU     HN 1677   4.496   3.358   4.782 -0.5371  0.0004  0.1390
  107LEU     CA 1678   4.384   3.505   4.878 -0.2813 -0.0068 -0.3332
  107LEU     HA 1679   4.435   3.569   4.949 -3.4260  3.9903 -1.2711
  107LEU     CB 1680   4.375   3.580   4.746  0.1586  0.0682 -0.3016
  107LEU    HB1 1681   4.299   3.660   4.750  0.6529  0.5905 -1.0740
  107LEU    HB2 1682   4.334   3.509   4.670 -0.4517 -1.1115  1.0800
  107LEU     CG 1683   4.507   3.641   4.703  0.0314  0.4377  0.5007
  107LEU     HG 1684   4.580   3.558   4.706  0.8059  1.1121  0.5364
  107LEU    CD1 1685   4.508   3.705   4.568  0.2261  0.4917  0.1212
  107LEU   HD11 1686   4.504   3.629   4.487  0.3385 -0.8723  1.3568
  107LEU   HD12 1687   4.599   3.767   4.560 -0.8739  2.2202  0.3302
  107LEU   HD13 1688   4.419   3.772   4.558  0.4419  0.9064  0.8655
  107LEU    CD2 1689   4.551   3.759   4.804 -0.6888 -0.4567  0.3085
  107LEU   HD21 1690   4.645   3.799   4.761 -0.4097 -0.1779  1.1504
  107LEU   HD22 1691   4.583   3.719   4.903  1.3968  3.2898  1.3384
  107LEU   HD23 1692   4.472   3.837   4.808 -0.4896  0.0875 -3.3645
  107LEU      C 1693   4.242   3.489   4.925  0.1550 -0.3634 -0.1469
  107LEU      O 1694   4.204   3.559   5.022  0.4821 -0.6427  0.5740
  108ALA      N 1695   4.168   3.386   4.883 -0.0504  0.4296 -0.0009
  108ALA     HN 1696   4.190   3.327   4.805 -1.1555  1.0234 -0.7735
  108ALA     CA 1697   4.035   3.364   4.937 -0.3357  0.0049  0.8802
  108ALA     HA 1698   3.971   3.451   4.926  1.2420  1.1584  0.5325
  108ALA     CB 1699   3.983   3.266   4.839  0.1762  0.8147 -0.7118
  108ALA    HB1 1700   3.984   3.308   4.736 -0.5764  1.2974 -0.5273
  108ALA    HB2 1701   3.875   3.245   4.856 -0.7846  3.4344 -2.8398
  108ALA    HB3 1702   4.039   3.170   4.831 -1.2569  0.0232 -1.6748
  108ALA      C 1703   4.035   3.297   5.082  0.2982  0.5210  0.4160
  108ALA      O 1704   3.962   3.343   5.171 -0.1029 -0.4701  0.6394
  109MET      N 1705   4.111   3.190   5.116  0.4320 -0.6657  0.0246
  109MET     HN 1706   4.171   3.150   5.047 -0.5579  0.3933 -1.4888
  109MET     CA 1707   4.116   3.134   5.246 -0.1956 -0.5419 -0.1380
  109MET     HA 1708   4.017   3.100   5.274 -0.7237  0.7093 -0.4322
  109MET     CB 1709   4.224   3.026   5.247 -0.1656  0.0075 -0.1968
  109MET    HB1 1710   4.299   3.092   5.198 -2.1362  1.6248 -1.1739
  109MET    HB2 1711   4.204   2.947   5.171 -2.3596  0.1659  0.1434
  109MET     CG 1712   4.279   2.975   5.386  0.0902 -0.4644 -0.8520
  109MET    HG1 1713   4.210   2.908   5.441  1.5805 -1.7519 -0.4827
  109MET    HG2 1714   4.318   3.054   5.454  2.7389  0.0347 -2.7807
  109MET     SD 1715   4.419   2.877   5.345  0.4904  0.0433  0.2033
  109MET     CE 1716   4.524   2.876   5.495 -0.5079  0.7613 -0.0310
  109MET    HE1 1717   4.599   2.794   5.489  1.7764  2.5715  2.0701
  109MET    HE2 1718   4.455   2.859   5.580 -0.7487 -0.0553 -0.3795
  109MET    HE3 1719   4.572   2.974   5.515  0.4689  0.2345  0.2699
  109MET      C 1720   4.162   3.233   5.352  0.0814  0.4744 -0.1136
  109MET      O 1721   4.107   3.233   5.461  0.2935  0.0980 -0.6912
  110ASN      N 1722   4.263   3.318   5.331 -0.0406 -0.2718 -0.7576
  110ASN     HN 1723   4.306   3.319   5.241 -1.9510  0.1561 -1.7016
  110ASN     CA 1724   4.323   3.392   5.441  0.0860 -0.1451 -0.2325
  110ASN     HA 1725   4.304   3.334   5.530 -2.7693 -0.8432 -1.1977
  110ASN     CB 1726   4.467   3.428   5.417  0.1514 -0.0337  0.4842
  110ASN    HB1 1727   4.512   3.493   5.495  0.6914  0.6037 -0.3464
  110ASN    HB2 1728   4.485   3.477   5.319 -0.4806  0.4000  0.5763
  110ASN     CG 1729   4.545   3.299   5.427 -0.0818 -0.1621  0.1245
  110ASN    OD1 1730   4.548   3.233   5.532  0.2206 -0.7454 -0.7312
  110ASN    ND2 1731   4.608   3.248   5.314  0.2575 -0.8100 -0.2426
  110ASN   HD21 1732   4.602   3.305   5.233  1.1215 -0.1434  0.1448
  110ASN   HD22 1733   4.650   3.157   5.323  1.8380 -0.3554 -2.3026
  110ASN      C 1734   4.247   3.517   5.459  0.2270 -0.1976  0.0282
  110ASN      O 1735   4.246   3.572   5.570 -0.3593 -0.1352  0.0008
  111ARG      N 1736   4.179   3.578   5.359 -0.7121  0.0376  0.2225
  111ARG     HN 1737   4.171   3.532   5.270  0.4871 -0.4664  0.3496
  111ARG     CA 1738   4.085   3.685   5.370 -0.3667 -0.0006 -0.3615
  111ARG     HA 1739   4.132   3.766   5.423 -2.5731  0.9344  0.2634
  111ARG     CB 1740   4.026   3.728   5.235  0.0652 -0.4498 -0.1133
  111ARG    HB1 1741   3.981   3.634   5.199  0.4362 -0.8120  0.3531
  111ARG    HB2 1742   4.100   3.746   5.154 -2.2335  0.7441 -2.0696
  111ARG     CG 1743   3.922   3.845   5.234 -0.6247  0.4312 -0.2370
  111ARG    HG1 1744   3.973   3.941   5.260  0.8256 -0.6773  1.2128
  111ARG    HG2 1745   3.843   3.830   5.310  0.1568  0.1886  0.5510
  111ARG     CD 1746   3.855   3.875   5.100  0.2175 -0.2563  0.1265
  111ARG    HD1 1747   3.928   3.880   5.016 -0.9673  2.1773 -0.8368
  111ARG    HD2 1748   3.800   3.971   5.090  0.2703 -0.2798 -0.4656
  111ARG     NE 1749   3.753   3.768   5.082  0.2307  0.4621 -0.0794
  111ARG     HE 1750   3.709   3.745   5.169  2.8505  1.9296  1.7853
  111ARG     CZ 1751   3.729   3.685   4.984  0.9197  0.1006 -0.8050
  111ARG    NH1 1752   3.777   3.692   4.860 -0.3931  0.3965  0.3977
  111ARG   HH11 1753   3.868   3.731   4.845 -1.4981  2.0468 -2.9633
  111ARG   HH12 1754   3.753   3.620   4.796  2.0267  0.3286 -0.5492
  111ARG    NH2 1755   3.657   3.579   5.008 -0.1923 -0.7238  0.2739
  111ARG   HH21 1756   3.615   3.559   5.097 -0.1397 -2.9508 -0.1461
  111ARG   HH22 1757   3.655   3.512   4.934 -0.9548  1.2277 -1.5682
  111ARG      C 1758   3.970   3.637   5.459  0.6873 -0.4980 -0.9569
  111ARG      O 1759   3.937   3.696   5.562 -0.0323 -0.2112  0.3357
  112GLN      N 1760   3.899   3.523   5.430 -0.5034  0.5115  0.6375
  112GLN     HN 1761   3.921   3.479   5.343 -1.2095  1.9862 -0.3210
  112GLN     CA 1762   3.796   3.466   5.507 -0.5029  0.4579 -0.2605
  112GLN     HA 1763   3.721   3.540   5.530  0.7917  1.2068  1.8968
  112GLN     CB 1764   3.722   3.353   5.441  0.2231 -0.0469 -0.6189
  112GLN    HB1 1765   3.796   3.284   5.396 -0.2260  0.1790 -1.7370
  112GLN    HB2 1766   3.689   3.402   5.347 -1.2086 -1.3664 -0.8451
  112GLN     CG 1767   3.615   3.283   5.525  0.2265 -0.3217 -0.1618
  112GLN    HG1 1768   3.547   3.362   5.565 -0.2581 -0.6823 -0.2685
  112GLN    HG2 1769   3.666   3.225   5.605  0.3545 -0.7297 -0.5395
  112GLN     CD 1770   3.531   3.182   5.441  0.2105 -0.1533 -1.4418
  112GLN    OE1 1771   3.522   3.062   5.476  0.1951  0.0108 -0.5009
  112GLN    NE2 1772   3.472   3.222   5.330  0.6637  0.3194  0.4835
  112GLN   HE21 1773   3.424   3.148   5.284  0.7581 -0.0382  0.9573
  112GLN   HE22 1774   3.464   3.317   5.300 -1.7185  0.2141  0.6326
  112GLN      C 1775   3.848   3.425   5.642  0.8559  0.4160  0.4649
  112GLN      O 1776   3.781   3.444   5.742 -0.4035  0.0449 -0.6618
  113GLY      N 1777   3.971   3.372   5.655  0.3851  0.3416  1.8290
  113GLY     HN 1778   4.010   3.343   5.568 -2.5942 -1.5694  0.9715
  113GLY     CA 1779   4.053   3.350   5.769 -0.1998  0.2467  0.3451
  113GLY    HA1 1780   4.150   3.335   5.722 -0.9997  0.8733 -1.6279
  113GLY    HA2 1781   4.008   3.263   5.815 -2.0131 -0.8115 -3.0547
  113GLY      C 1782   4.062   3.464   5.861 -0.3245  0.3926 -0.1818
  113GLY      O 1783   4.017   3.452   5.974  0.4816  0.2304 -0.3305
  114SER      N 1784   4.107   3.579   5.814  0.2296 -0.4470 -0.1327
  114SER     HN 1785   4.122   3.594   5.717 -1.5161 -1.7368 -0.6465
  114SER     CA 1786   4.122   3.698   5.897  0.3769 -0.9245 -0.0426
  114SER     HA 1787   4.185   3.678   5.983  0.3157  1.1301  0.5366
  114SER     CB 1788   4.212   3.808   5.818 -0.1016  0.3159  0.0336
  114SER    HB1 1789   4.163   3.828   5.720  1.4955 -2.4269 -1.4434
  114SER    HB2 1790   4.314   3.765   5.809 -0.8810 -1.9280  1.1223
  114SER     OG 1791   4.209   3.937   5.880  0.2628 -0.5335 -0.4056
  114SER    HG1 1792   4.290   3.948   5.931  0.8859 -0.1863 -1.4236
  114SER      C 1793   3.988   3.752   5.954  0.1484  0.1536 -0.2206
  114SER      O 1794   3.971   3.787   6.074 -0.9553  0.4218  0.3775
  115ILE      N 1795   3.888   3.750   5.862 -0.2871 -0.5334 -0.6044
  115ILE     HN 1796   3.906   3.731   5.766  0.7669 -0.8779 -0.3552
  115ILE     CA 1797   3.742   3.769   5.892 -0.6372  0.0058  0.0402
  115ILE     HA 1798   3.746   3.869   5.934 -1.3430 -0.6652  1.7637
  115ILE     CB 1799   3.655   3.771   5.764  0.0011 -0.9864 -0.0155
  115ILE     HB 1800   3.677   3.691   5.691  3.8144  2.5373 -3.2034
  115ILE    CG2 1801   3.509   3.756   5.799 -0.4781 -0.0778  0.4823
  115ILE   HG21 1802   3.478   3.659   5.842 -0.3419 -0.2940  0.0979
  115ILE   HG22 1803   3.447   3.757   5.707 -2.3714  1.2154  1.6922
  115ILE   HG23 1804   3.495   3.846   5.863  1.5130 -1.2950  2.7596
  115ILE    CG1 1805   3.696   3.900   5.684 -0.2802  0.1091 -0.3720
  115ILE   HG11 1806   3.803   3.902   5.655 -0.1046 -2.9367 -0.2512
  115ILE   HG12 1807   3.667   3.986   5.749  1.7134  0.0954  0.6208
  115ILE     CD 1808   3.605   3.895   5.558 -0.6154  0.0819 -0.1650
  115ILE    HD1 1809   3.638   3.990   5.511  1.2951  0.0482  0.9980
  115ILE    HD2 1810   3.495   3.902   5.576 -0.7597 -1.8126 -0.1441
  115ILE    HD3 1811   3.634   3.810   5.494  3.2777 -0.3753  1.9491
  115ILE      C 1812   3.692   3.677   5.996  0.0194  0.3744 -0.2494
  115ILE      O 1813   3.613   3.707   6.084  0.0654  0.3745  0.2325
  116ILE      N 1814   3.726   3.546   5.982 -0.1738  0.4517  0.2824
  116ILE     HN 1815   3.774   3.518   5.900 -1.1798  1.4889 -0.6952
  116ILE     CA 1816   3.677   3.451   6.084  0.0350 -0.0320  0.1863
  116ILE     HA 1817   3.576   3.486   6.098  0.6246  1.9570 -0.3368
  116ILE     CB 1818   3.683   3.307   6.032  0.0890 -0.8895  0.0094
  116ILE     HB 1819   3.775   3.303   5.969  0.4824 -1.9918  0.6159
  116ILE    CG2 1820   3.686   3.206   6.145 -0.1039 -0.6028  0.0435
  116ILE   HG21 1821   3.594   3.226   6.204 -1.2568 -2.0145 -1.2013
  116ILE   HG22 1822   3.759   3.230   6.225 -0.2246  1.5587 -0.4441
  116ILE   HG23 1823   3.695   3.105   6.100 -1.4328  0.0007 -1.6414
  116ILE    CG1 1824   3.565   3.283   5.934 -0.2359  0.2596 -0.4116
  116ILE   HG11 1825   3.576   3.357   5.853  1.4206 -1.2542 -1.6505
  116ILE   HG12 1826   3.471   3.302   5.991 -1.0344  0.6188 -1.8160
  116ILE     CD 1827   3.559   3.145   5.868 -0.3397  0.4562 -0.1062
  116ILE    HD1 1828   3.651   3.122   5.810 -0.4887  0.8639 -0.5109
  116ILE    HD2 1829   3.465   3.135   5.809 -2.5901  2.2438  2.8724
  116ILE    HD3 1830   3.554   3.063   5.943  0.2170  0.2612 -0.2786
  116ILE      C 1831   3.730   3.467   6.219 -0.0065  0.5103 -0.0069
  116ILE      O 1832   3.653   3.468   6.316  0.0383 -0.0052 -0.1088
  117PHE      N 1833   3.865   3.489   6.235  1.0827  0.1427  0.1216
  117PHE     HN 1834   3.931   3.486   6.161  0.6935 -0.8918 -0.2127
  117PHE     CA 1835   3.918   3.512   6.370 -0.1328  0.5930  0.3689
  117PHE     HA 1836   3.869   3.447   6.441 -0.4800  2.0592  1.5011
  117PHE     CB 1837   4.075   3.490   6.386 -0.0444  0.1409  0.4430
  117PHE    HB1 1838   4.114   3.526   6.483 -0.3924  0.1613  0.5784
  117PHE    HB2 1839   4.125   3.547   6.304 -0.9405  0.4250  0.0741
  117PHE     CG 1840   4.103   3.341   6.375  0.5141  0.3227  0.6409
  117PHE    CD1 1841   4.062   3.256   6.473  0.1132 -0.7114  0.7696
  117PHE    HD1 1842   4.019   3.295   6.564 -1.3058  0.7353 -0.4676
  117PHE    CE1 1843   4.065   3.118   6.453  0.0801  0.5897  0.2652
  117PHE    HE1 1844   4.009   3.049   6.515 -2.3059  1.3708 -0.8623
  117PHE     CZ 1845   4.106   3.061   6.324  0.1530  0.3046 -0.1003
  117PHE     HZ 1846   4.091   2.958   6.297  2.0960  0.5949 -2.6567
  117PHE    CD2 1847   4.163   3.293   6.256 -0.0524  0.3729 -0.3792
  117PHE    HD2 1848   4.194   3.359   6.177 -1.0218  0.2678 -0.8668
  117PHE    CE2 1849   4.159   3.153   6.226  0.1193  0.3022 -0.2763
  117PHE    HE2 1850   4.189   3.122   6.127 -1.5606 -0.8292 -0.4799
  117PHE      C 1851   3.884   3.649   6.416 -0.0835 -0.5379 -0.1270
  117PHE      O 1852   3.863   3.673   6.535 -0.0661  0.0084  0.1365
  118LEU      N 1853   3.866   3.754   6.334 -0.8604  0.4316  0.3480
  118LEU     HN 1854   3.894   3.735   6.240 -1.2743 -0.6252  0.4284
  118LEU     CA 1855   3.795   3.873   6.368  0.3834 -0.0378  0.5261
  118LEU     HA 1856   3.843   3.918   6.454  0.7680  2.1070 -0.7294
  118LEU     CB 1857   3.807   3.969   6.244  0.1360 -0.3575  0.1714
  118LEU    HB1 1858   3.762   3.945   6.145  0.1069 -1.4919  0.4460
  118LEU    HB2 1859   3.915   3.984   6.221  0.2225  1.5364  1.4848
  118LEU     CG 1860   3.761   4.117   6.277 -0.4005 -0.1464  0.4323
  118LEU     HG 1861   3.658   4.093   6.312  0.3237 -2.6689  1.0614
  118LEU    CD1 1862   3.848   4.191   6.389  0.1533 -0.2738 -0.3154
  118LEU   HD11 1863   3.952   4.195   6.352  0.8433 -4.4700  0.6633
  118LEU   HD12 1864   3.850   4.131   6.483 -1.4218  0.9966  0.5738
  118LEU   HD13 1865   3.807   4.293   6.403  0.8858  0.3306 -2.3146
  118LEU    CD2 1866   3.756   4.200   6.153  0.0785  0.1031 -0.6156
  118LEU   HD21 1867   3.708   4.148   6.068 -0.6449 -1.4493  0.6898
  118LEU   HD22 1868   3.853   4.232   6.110 -0.6055 -0.3518 -2.5867
  118LEU   HD23 1869   3.695   4.290   6.176  2.2188  1.4048  0.2968
  118LEU      C 1870   3.653   3.858   6.422  0.3454  0.1736 -0.4442
  118LEU      O 1871   3.617   3.917   6.526  0.2633  0.7732 -0.5050
  119THR      N 1872   3.571   3.781   6.351 -0.0072 -0.4820 -0.6366
  119THR     HN 1873   3.595   3.751   6.259 -2.0423  1.3663 -1.8714
  119THR     CA 1874   3.432   3.747   6.401 -0.1923  0.7159  0.1730
  119THR     HA 1875   3.383   3.841   6.422  0.6234  1.2121 -0.1015
  119THR     CB 1876   3.350   3.674   6.300  0.0462 -0.6606  0.2314
  119THR     HB 1877   3.400   3.579   6.273  0.2532 -0.4268 -0.2185
  119THR    OG1 1878   3.330   3.756   6.191  0.8291  0.0683  0.0343
  119THR    HG1 1879   3.418   3.778   6.160  1.5713 -0.5138  1.5697
  119THR    CG2 1880   3.205   3.639   6.345  0.5029 -0.5958  0.6727
  119THR   HG21 1881   3.200   3.567   6.430 -1.8491  0.4219  1.4699
  119THR   HG22 1882   3.147   3.607   6.256  0.4361 -1.6874  1.0955
  119THR   HG23 1883   3.151   3.728   6.384 -0.5179 -0.8460 -0.1496
  119THR      C 1884   3.426   3.676   6.534  0.0325  0.3169  0.4418
  119THR      O 1885   3.341   3.704   6.615 -0.5266  0.1723  0.0300
  120VAL      N 1886   3.519   3.579   6.551  0.2377  0.0932 -0.0962
  120VAL     HN 1887   3.582   3.552   6.479  0.9309  1.1427  0.0956
  120VAL     CA 1888   3.539   3.513   6.680  0.1741  0.0810 -0.0186
  120VAL     HA 1889   3.447   3.473   6.721  0.3093  1.0841  1.3092
  120VAL     CB 1890   3.651   3.411   6.665  0.5857  0.4109 -0.5299
  120VAL     HB 1891   3.742   3.468   6.637  0.2035  1.7362  0.8388
  120VAL    CG1 1892   3.696   3.350   6.805 -0.6414  0.4397  0.2939
  120VAL   HG11 1893   3.624   3.277   6.848  2.1141 -1.2830  2.3208
  120VAL   HG12 1894   3.730   3.428   6.876  1.4788  0.5760 -0.7912
  120VAL   HG13 1895   3.787   3.289   6.787 -1.3087 -0.0118 -1.7976
  120VAL    CG2 1896   3.615   3.289   6.562 -0.3681  0.0783 -0.0262
  120VAL   HG21 1897   3.546   3.321   6.481  0.7964 -2.6329 -2.2763
  120VAL   HG22 1898   3.559   3.214   6.622 -0.9740  1.0424  0.6367
  120VAL   HG23 1899   3.703   3.241   6.512  0.4537  0.2563  1.2132
  120VAL      C 1900   3.582   3.603   6.793  0.1204  0.6424  0.3862
  120VAL      O 1901   3.535   3.593   6.906  1.1623 -0.3330 -0.0332
  121VAL      N 1902   3.673   3.693   6.765 -0.6593  0.1227  0.6371
  121VAL     HN 1903   3.723   3.693   6.679 -1.8806 -1.7523 -0.1330
  121VAL     CA 1904   3.722   3.791   6.860  0.1438  0.4826 -0.1589
  121VAL     HA 1905   3.744   3.729   6.945  0.2114 -0.2951 -0.7314
  121VAL     CB 1906   3.842   3.870   6.796 -0.2536  0.3364 -0.0444
  121VAL     HB 1907   3.821   3.896   6.690  1.2003 -2.0594 -0.9892
  121VAL    CG1 1908   3.866   3.998   6.870  0.3418 -0.0656  0.8754
  121VAL   HG11 1909   3.961   4.048   6.842  1.2823 -1.2019  1.9530
  121VAL   HG12 1910   3.856   3.977   6.979  3.2874 -3.6229  0.6428
  121VAL   HG13 1911   3.782   4.067   6.844  1.4086  2.1265  2.8498
  121VAL    CG2 1912   3.961   3.769   6.815 -0.1136  0.6683  0.5509
  121VAL   HG21 1913   3.966   3.684   6.743 -0.5175  0.2223  1.0337
  121VAL   HG22 1914   3.961   3.720   6.915  1.8778 -2.5407 -0.8426
  121VAL   HG23 1915   4.050   3.832   6.798  0.2823  0.0544  0.3138
  121VAL      C 1916   3.607   3.884   6.901 -0.3326  0.0759  0.1275
  121VAL      O 1917   3.591   3.905   7.018 -0.4155 -1.0220  0.3894
  122ALA      N 1918   3.535   3.928   6.802 -0.5931 -0.3601  0.0890
  122ALA     HN 1919   3.563   3.907   6.709  2.1252  0.2657  0.6866
  122ALA     CA 1920   3.413   4.003   6.831 -0.1133  0.5274  0.1198
  122ALA     HA 1921   3.441   4.082   6.899  0.3750  0.1874  0.3119
  122ALA     CB 1922   3.346   4.046   6.701  0.1340 -0.0092  0.0498
  122ALA    HB1 1923   3.253   4.102   6.726 -1.5058 -1.6544 -2.0068
  122ALA    HB2 1924   3.326   3.958   6.637  4.1170 -1.9854  1.2218
  122ALA    HB3 1925   3.410   4.110   6.637 -0.1112  0.8469  0.6368
  122ALA      C 1926   3.312   3.931   6.911 -0.1063 -0.9010  0.0108
  122ALA      O 1927   3.261   3.985   7.012  0.1477 -0.8616 -0.0729
  123VAL      N 1928   3.286   3.800   6.887  0.2115 -1.2211 -0.4401
  123VAL     HN 1929   3.322   3.754   6.806  0.2776  0.4606 -1.4090
  123VAL     CA 1930   3.208   3.718   6.982  0.3436  0.2732  0.0518
  123VAL     HA 1931   3.110   3.765   6.989 -0.8342 -1.3596 -3.2466
  123VAL     CB 1932   3.178   3.594   6.917 -0.4935  0.4081  1.2299
  123VAL     HB 1933   3.264   3.560   6.856 -0.2093  0.4519  1.6056
  123VAL    CG1 1934   3.143   3.476   7.011  0.3718 -0.4422 -0.0819
  123VAL   HG11 1935   3.059   3.499   7.081  0.1984 -1.7526  0.1551
  123VAL   HG12 1936   3.221   3.437   7.079 -0.7042  1.6788  2.6096
  123VAL   HG13 1937   3.108   3.393   6.947  3.1096 -1.6816 -0.0984
  123VAL    CG2 1938   3.061   3.608   6.811  0.2594  0.0141 -0.0414
  123VAL   HG21 1939   3.063   3.517   6.747  0.2919  0.9945 -1.4698
  123VAL   HG22 1940   3.068   3.702   6.753  0.3569  0.5320  0.7903
  123VAL   HG23 1941   2.960   3.601   6.858 -0.5656  0.4641 -1.6832
  123VAL      C 1942   3.272   3.702   7.119 -0.8031  0.0861  0.4496
  123VAL      O 1943   3.201   3.718   7.214 -0.2503  0.1097 -0.4772
  124ASP      N 1944   3.409   3.676   7.137  0.3694  0.0964  0.2017
  124ASP     HN 1945   3.462   3.667   7.053 -1.4541 -0.9090 -0.9134
  124ASP     CA 1946   3.476   3.664   7.267  0.5125 -0.0535 -0.9232
  124ASP     HA 1947   3.413   3.592   7.317 -0.6099 -0.7973 -3.2408
  124ASP     CB 1948   3.620   3.606   7.261 -0.0142 -0.3941  0.3633
  124ASP    HB1 1949   3.669   3.651   7.172 -0.9239 -0.2445 -0.0658
  124ASP    HB2 1950   3.610   3.495   7.256 -1.6581 -0.2803  0.5437
  124ASP     CG 1951   3.710   3.634   7.380 -0.3153 -0.0802  0.5985
  124ASP    OD1 1952   3.669   3.616   7.498  0.6219  0.1324  0.1753
  124ASP    OD2 1953   3.833   3.644   7.359 -0.2675 -0.3361 -0.0112
  124ASP      C 1954   3.457   3.780   7.346  0.2945 -0.3820 -0.6662
  124ASP      O 1955   3.423   3.775   7.463  0.8886 -0.6811 -0.5475
  125ARG      N 1956   3.474   3.900   7.288 -0.2552 -0.4388  0.1191
  125ARG     HN 1957   3.500   3.905   7.192 -2.1710  0.9325 -0.3882
  125ARG     CA 1958   3.469   4.031   7.348 -0.1648 -0.4115 -0.3445
  125ARG     HA 1959   3.530   4.020   7.437  2.3145  0.5226 -1.8062
  125ARG     CB 1960   3.509   4.149   7.253  0.3057  0.1402 -0.7005
  125ARG    HB1 1961   3.483   4.245   7.302 -0.6760 -1.1907  1.5589
  125ARG    HB2 1962   3.455   4.132   7.157  0.2640  2.7329 -1.2043
  125ARG     CG 1963   3.670   4.152   7.236 -0.0700 -0.1956  0.3903
  125ARG    HG1 1964   3.698   4.062   7.176 -1.5052  1.0964 -2.3927
  125ARG    HG2 1965   3.724   4.142   7.332 -0.1052 -0.4851  0.3831
  125ARG     CD 1966   3.715   4.269   7.150  0.1441  0.1317  0.4544
  125ARG    HD1 1967   3.682   4.362   7.201 -1.2147 -1.0732  1.8561
  125ARG    HD2 1968   3.665   4.269   7.051 -1.3170  1.9803  1.1267
  125ARG     NE 1969   3.865   4.266   7.138  0.2221 -0.2666  0.3730
  125ARG     HE 1970   3.917   4.202   7.196  1.1381 -1.8500 -2.0439
  125ARG     CZ 1971   3.936   4.356   7.080  0.0938 -0.5462  0.1308
  125ARG    NH1 1972   3.892   4.459   7.008 -0.4958  0.7195 -0.4016
  125ARG   HH11 1973   3.799   4.448   6.971 -1.9773 -0.3912  3.1706
  125ARG   HH12 1974   3.963   4.520   6.972 -0.5239 -0.2737 -2.2920
  125ARG    NH2 1975   4.073   4.352   7.096 -0.0585  0.4282 -0.4931
  125ARG   HH21 1976   4.110   4.296   7.170 -0.1026  1.4593  0.3195
  125ARG   HH22 1977   4.120   4.440   7.089 -1.5948  1.6281  2.4578
  125ARG      C 1978   3.322   4.060   7.394 -0.0607 -0.0387  0.3142
  125ARG      O 1979   3.297   4.121   7.498 -0.0160  0.2332  0.0430
  126TYR      N 1980   3.221   4.028   7.301 -0.5075 -0.3590 -0.8550
  126TYR     HN 1981   3.248   3.995   7.211  0.0762  1.3547 -1.3455
  126TYR     CA 1982   3.082   4.014   7.341 -0.0847  0.2527 -0.6664
  126TYR     HA 1983   3.042   4.111   7.368 -0.8361 -0.6667  1.8318
  126TYR     CB 1984   3.005   3.973   7.220 -1.1288 -0.4494 -0.5082
  126TYR    HB1 1985   3.056   3.882   7.182  1.1232  1.3684 -2.1520
  126TYR    HB2 1986   3.019   4.043   7.135  1.2878 -1.6136 -1.1840
  126TYR     CG 1987   2.865   3.945   7.242  0.8535 -0.2983 -0.0457
  126TYR    CD1 1988   2.769   4.042   7.273 -0.0099 -0.5443  0.1102
  126TYR    HD1 1989   2.795   4.147   7.275  1.7084 -0.9387  0.1375
  126TYR    CE1 1990   2.642   4.006   7.320  0.0512 -0.2583 -0.1089
  126TYR    HE1 1991   2.570   4.083   7.344 -0.5114 -0.7980 -0.0289
  126TYR     CZ 1992   2.600   3.870   7.316 -0.3743  0.3172  0.2837
  126TYR     OH 1993   2.474   3.830   7.357 -0.0145  0.2578 -0.2157
  126TYR     HH 1994   2.479   3.766   7.428  0.1801 -1.7965 -1.9914
  126TYR    CD2 1995   2.824   3.807   7.254 -0.0934 -0.1234  0.3203
  126TYR    HD2 1996   2.901   3.733   7.233  2.8929  2.4463  1.3347
  126TYR    CE2 1997   2.696   3.769   7.284  0.2392 -0.1329  0.1762
  126TYR    HE2 1998   2.675   3.663   7.288 -1.8716  0.1786 -1.1962
  126TYR      C 1999   3.066   3.923   7.467  0.1854 -0.0948 -0.0388
  126TYR      O 2000   3.018   3.966   7.572  0.2155 -0.0054 -0.0562
  127PHE      N 2001   3.116   3.803   7.470  0.5335  0.1958  0.2338
  127PHE     HN 2002   3.164   3.777   7.386 -0.5499  0.7275 -0.5822
  127PHE     CA 2003   3.098   3.718   7.593  0.4071 -0.3882 -0.0383
  127PHE     HA 2004   2.993   3.716   7.618 -1.1865 -1.4329 -5.5232
  127PHE     CB 2005   3.125   3.569   7.556 -0.0652  0.0962  0.0700
  127PHE    HB1 2006   3.166   3.498   7.632  0.4595 -2.0326 -2.0760
  127PHE    HB2 2007   3.194   3.562   7.470  0.0847  1.4577  0.0643
  127PHE     CG 2008   3.001   3.503   7.506 -0.3964  0.2956  0.0248
  127PHE    CD1 2009   2.906   3.448   7.594  0.5966 -0.8036 -0.1891
  127PHE    HD1 2010   2.922   3.445   7.701 -0.2895 -1.7026 -0.0659
  127PHE    CE1 2011   2.779   3.401   7.552 -0.2810  1.0047  0.0417
  127PHE    HE1 2012   2.702   3.375   7.623 -0.3324  2.5523  0.6048
  127PHE     CZ 2013   2.752   3.400   7.412 -0.3210 -0.0517  0.2439
  127PHE     HZ 2014   2.657   3.364   7.376 -0.5765  1.8636 -1.1548
  127PHE    CD2 2015   2.971   3.497   7.372 -0.3558  0.3176 -0.1543
  127PHE    HD2 2016   3.038   3.543   7.300 -0.0856 -1.0329 -0.7960
  127PHE    CE2 2017   2.851   3.446   7.324 -0.8301  0.5601 -0.2408
  127PHE    HE2 2018   2.843   3.458   7.217 -0.4653  1.0994 -0.2107
  127PHE      C 2019   3.170   3.767   7.722  0.5824 -0.1912 -0.7228
  127PHE      O 2020   3.103   3.766   7.826 -0.0997  0.0891  0.2239
  128ARG      N 2021   3.290   3.825   7.707  0.8871 -0.3504  0.1564
  128ARG     HN 2022   3.349   3.810   7.628 -0.4080  2.7711 -1.5600
  128ARG     CA 2023   3.363   3.892   7.811  0.3551 -0.1562 -0.6306
  128ARG     HA 2024   3.370   3.821   7.892  0.7026 -1.2940 -1.6280
  128ARG     CB 2025   3.494   3.942   7.755 -0.0005  0.8282 -0.1771
  128ARG    HB1 2026   3.555   4.012   7.816  1.6955  0.9039 -1.8917
  128ARG    HB2 2027   3.473   3.994   7.659 -0.9129  1.0912  0.1545
  128ARG     CG 2028   3.596   3.829   7.711  0.7165  1.1416 -0.1938
  128ARG    HG1 2029   3.661   3.884   7.640  0.6334  0.5522 -0.7399
  128ARG    HG2 2030   3.552   3.741   7.660 -1.8750  1.2956  1.6109
  128ARG     CD 2031   3.671   3.755   7.822 -0.4485  0.0052 -0.1467
  128ARG    HD1 2032   3.596   3.704   7.886 -1.2636  3.1121  1.5577
  128ARG    HD2 2033   3.723   3.831   7.885 -1.5786  1.7007 -1.1745
  128ARG     NE 2034   3.769   3.658   7.767 -0.0094 -0.7385  0.2409
  128ARG     HE 2035   3.765   3.637   7.670  3.1996 -0.2129 -0.1286
  128ARG     CZ 2036   3.836   3.571   7.845 -0.0649  0.2178  0.3410
  128ARG    NH1 2037   3.840   3.578   7.975 -0.5663 -0.7227  0.4357
  128ARG   HH11 2038   3.827   3.670   8.010 -0.5505  0.0729 -1.5074
  128ARG   HH12 2039   3.893   3.504   8.017 -1.3668 -2.0394 -0.7480
  128ARG    NH2 2040   3.901   3.479   7.784  0.0932  0.6641  0.7995
  128ARG   HH21 2041   3.903   3.465   7.685 -2.4033  1.5472  0.5627
  128ARG   HH22 2042   3.937   3.402   7.836 -0.3715  1.2588  2.0359
  128ARG      C 2043   3.287   4.013   7.873  0.5241  0.7199  0.1083
  128ARG      O 2044   3.303   4.030   7.999 -0.0189 -0.4271 -0.0354
  129VAL      N 2045   3.212   4.095   7.801 -0.5355 -1.0468  0.3571
  129VAL     HN 2046   3.205   4.069   7.705  0.9343 -1.0413  0.2366
  129VAL     CA 2047   3.140   4.203   7.866 -0.4527 -0.1766 -0.3255
  129VAL     HA 2048   3.176   4.234   7.963 -0.4686  1.7531 -0.8898
  129VAL     CB 2049   3.137   4.318   7.766 -0.4980 -0.2815  0.1827
  129VAL     HB 2050   3.102   4.277   7.669  2.5977  1.7459 -1.9802
  129VAL    CG1 2051   3.040   4.434   7.804 -0.7939  0.1922  0.1299
  129VAL   HG11 2052   3.041   4.520   7.733  0.5299  0.9238  0.9984
  129VAL   HG12 2053   3.072   4.462   7.906  2.0483  1.9579 -1.1191
  129VAL   HG13 2054   2.934   4.400   7.805 -1.1723  1.1367 -2.0416
  129VAL    CG2 2055   3.281   4.374   7.759  0.2018 -0.5390  0.0399
  129VAL   HG21 2056   3.320   4.412   7.856 -0.6866  0.5788 -0.0334
  129VAL   HG22 2057   3.283   4.456   7.684 -0.7428  0.0216  0.6134
  129VAL   HG23 2058   3.345   4.293   7.717  0.5248 -0.1289 -0.2592
  129VAL      C 2059   3.002   4.152   7.899  0.2361  0.2321 -0.0243
  129VAL      O 2060   2.944   4.175   8.007 -0.0905  0.0102 -0.2772
  130VAL      N 2061   2.933   4.077   7.805 -0.4941  0.0031 -0.2246
  130VAL     HN 2062   2.974   4.042   7.721  0.6119 -0.8097  0.6183
  130VAL     CA 2063   2.786   4.083   7.803  0.1832  0.5683 -0.6848
  130VAL     HA 2064   2.745   4.175   7.844 -1.7738 -1.5073  2.4192
  130VAL     CB 2065   2.730   4.092   7.662  0.6824  0.0793 -0.0922
  130VAL     HB 2066   2.763   4.000   7.609  2.3660  1.3412 -1.3770
  130VAL    CG1 2067   2.577   4.115   7.657  0.3953  0.2311  0.8180
  130VAL   HG11 2068   2.515   4.043   7.714  0.7491  0.2599  1.2440
  130VAL   HG12 2069   2.544   4.115   7.551  0.0737 -0.1272  0.9182
  130VAL   HG13 2070   2.542   4.213   7.697  0.8955  1.0351 -0.6312
  130VAL    CG2 2071   2.803   4.217   7.597 -0.3259  0.2301  0.4086
  130VAL   HG21 2072   2.768   4.213   7.492 -0.7917 -0.1849  0.5780
  130VAL   HG22 2073   2.914   4.209   7.591 -0.4254 -1.0320 -0.1708
  130VAL   HG23 2074   2.775   4.311   7.649  1.3242  0.4920  0.9063
  130VAL      C 2075   2.725   3.976   7.887 -0.1130  0.3838 -0.0503
  130VAL      O 2076   2.616   3.986   7.942  0.4071  0.5664  0.0747
  131HSD      N 2077   2.805   3.870   7.903  0.2133  0.1617 -0.0994
  131HSD     HN 2078   2.895   3.877   7.861  0.3971 -0.4480  0.1798
  131HSD     CA 2079   2.770   3.753   7.991  0.7075  0.0847 -0.7669
  131HSD     HA 2080   2.687   3.766   8.058  0.8881 -0.5702 -0.4089
  131HSD     CB 2081   2.730   3.627   7.909 -0.4695  0.0006 -0.1751
  131HSD    HB1 2082   2.676   3.556   7.975  0.2954 -1.1024 -0.6922
  131HSD    HB2 2083   2.819   3.581   7.861  0.2294 -2.6882  3.2655
  131HSD    ND1 2084   2.494   3.692   7.824  0.5989  0.0810  0.3054
  131HSD    HD1 2085   2.457   3.726   7.911  0.1029  2.4342 -0.7498
  131HSD     CG 2086   2.632   3.672   7.803  0.7737 -0.6444 -0.0410
  131HSD    CE1 2087   2.440   3.708   7.702  0.3237  0.3133 -0.2552
  131HSD    HE1 2088   2.335   3.731   7.687 -0.2658 -1.9693 -0.0723
  131HSD    NE2 2089   2.532   3.700   7.608  0.0205  0.0603 -0.4252
  131HSD    CD2 2090   2.651   3.679   7.670  0.0436  0.4116  0.0574
  131HSD    HD2 2091   2.740   3.673   7.608  0.5799  2.3744  0.5651
  131HSD      C 2092   2.890   3.722   8.080  0.0564 -0.4681  0.4293
  131HSD      O 2093   2.947   3.615   8.061  0.0528  0.0483 -0.4417
  132PRO      N 2094   2.932   3.802   8.175 -0.0369 -0.0434 -0.2318
  132PRO     CD 2095   2.854   3.916   8.234  0.1327  0.1129 -0.2486
  132PRO    HD1 2096   2.758   3.884   8.279  1.3540 -1.3020  1.4662
  132PRO    HD2 2097   2.837   3.988   8.151  1.0260  0.1985 -0.3696
  132PRO     CA 2098   3.067   3.812   8.224  0.1112  0.1936  0.4616
  132PRO     HA 2099   3.129   3.801   8.136  1.5356  0.2828  1.4172
  132PRO     CB 2100   3.081   3.944   8.299 -0.0997 -0.3540 -0.4675
  132PRO    HB1 2101   3.109   4.021   8.224 -4.1006 -1.0022 -2.9347
  132PRO    HB2 2102   3.154   3.934   8.382 -1.0448 -1.0110  0.3138
  132PRO     CG 2103   2.943   3.980   8.343  0.2659 -0.1724 -0.7518
  132PRO    HG1 2104   2.916   3.927   8.437 -1.0406 -0.0711 -1.0527
  132PRO    HG2 2105   2.937   4.088   8.369 -1.4951 -0.4913  0.3266
  132PRO      C 2106   3.105   3.687   8.308  0.3160 -0.2696  0.2780
  132PRO      O 2107   3.225   3.666   8.327 -0.0112  0.0134  0.2596
  133HSD      N 2108   3.005   3.608   8.354 -0.7361  0.4983  0.7080
  133HSD     HN 2109   2.915   3.652   8.351 -2.6410 -3.0335 -1.4567
  133HSD     CA 2110   3.012   3.485   8.430 -0.0040  0.3009  0.0315
  133HSD     HA 2111   3.107   3.472   8.481  0.0993 -0.0395 -0.2380
  133HSD     CB 2112   2.901   3.488   8.541 -0.5766  0.0487  1.1252
  133HSD    HB1 2113   2.908   3.404   8.613  0.8547 -1.1794 -0.3816
  133HSD    HB2 2114   2.805   3.497   8.485 -1.0547  0.6742  2.0054
  133HSD    ND1 2115   2.824   3.708   8.666 -0.3608  0.1466 -0.1425
  133HSD    HD1 2116   2.726   3.693   8.681 -0.1688 -0.7560  0.3024
  133HSD     CG 2117   2.930   3.619   8.624  0.0269 -0.2047 -0.7375
  133HSD    CE1 2118   2.885   3.808   8.732 -0.0299  0.2705  0.4336
  133HSD    HE1 2119   2.826   3.887   8.778  0.1447  0.0455  1.0555
  133HSD    NE2 2120   3.015   3.790   8.737 -0.6469  0.5265  0.0003
  133HSD    CD2 2121   3.044   3.669   8.670  0.4340 -0.1613  1.3063
  133HSD    HD2 2122   3.143   3.631   8.653 -0.4536 -2.2742  0.5407
  133HSD      C 2123   2.992   3.362   8.344  0.4964 -0.5370  0.8456
  133HSD      O 2124   2.979   3.255   8.395  0.3420  0.5133 -0.1198
  134HSD      N 2125   2.985   3.371   8.213  0.3323 -0.5870  0.4016
  134HSD     HN 2126   3.002   3.461   8.174 -0.5276  0.5155  2.4212
  134HSD     CA 2127   2.956   3.258   8.124 -0.1566 -0.2003  1.0151
  134HSD     HA 2128   2.893   3.183   8.170  1.2194 -2.1421 -0.1103
  134HSD     CB 2129   2.879   3.304   7.996  0.5963 -0.6635 -1.0071
  134HSD    HB1 2130   2.939   3.383   7.946 -0.8724  0.7459 -0.6318
  134HSD    HB2 2131   2.781   3.350   8.022 -0.0339  0.3112 -4.5200
  134HSD    ND1 2132   2.769   3.087   7.939 -0.1235 -0.4126  0.2566
  134HSD    HD1 2133   2.718   3.092   8.025 -0.8875  2.0173 -0.2746
  134HSD     CG 2134   2.859   3.185   7.904 -0.2258 -0.6653 -0.3224
  134HSD    CE1 2135   2.779   2.992   7.841  0.3476  0.6228  0.3598
  134HSD    HE1 2136   2.736   2.892   7.853  0.9287  0.5868  2.5238
  134HSD    NE2 2137   2.860   3.028   7.748 -0.3212  0.0517  0.6555
  134HSD    CD2 2138   2.906   3.155   7.780  0.4226  0.1632  0.5514
  134HSD    HD2 2139   2.968   3.214   7.713 -2.2619 -0.8738 -3.1332
  134HSD      C 2140   3.087   3.187   8.092 -0.5801  0.2847 -0.3238
  134HSD      O 2141   3.194   3.246   8.068  0.2402  0.1167  0.1336
  135ALA      N 2142   3.069   3.051   8.088 -0.2356  0.2921 -1.0098
  135ALA     HN 2143   2.984   3.008   8.116 -0.3349 -0.2318 -2.0981
  135ALA     CA 2144   3.178   2.953   8.072  0.6110  0.7643 -0.2976
  135ALA     HA 2145   3.243   2.953   8.158  0.2773 -1.0221 -0.0040
  135ALA     CB 2146   3.109   2.816   8.061 -0.3791 -0.2566  0.4058
  135ALA    HB1 2147   3.043   2.810   8.151 -1.8176  0.3591 -0.5687
  135ALA    HB2 2148   3.189   2.739   8.062  0.8194  0.9376 -0.5471
  135ALA    HB3 2149   3.042   2.799   7.974 -1.4734 -0.6194  1.2945
  135ALA      C 2150   3.266   2.967   7.944 -0.2970 -0.2531 -0.0031
  135ALA      O 2151   3.383   2.938   7.954  0.1049 -0.1335 -0.1026
  136LEU      N 2152   3.207   3.014   7.830 -1.2639 -0.4938 -0.1745
  136LEU     HN 2153   3.108   3.013   7.815 -1.4960  0.5641  1.0492
  136LEU     CA 2154   3.285   3.062   7.720  0.2903  0.1023 -0.3239
  136LEU     HA 2155   3.322   2.969   7.679 -0.9531 -0.9111  0.7431
  136LEU     CB 2156   3.190   3.123   7.610 -0.0109 -0.7433 -0.6347
  136LEU    HB1 2157   3.159   3.228   7.633 -1.3120 -1.2790  0.1531
  136LEU    HB2 2158   3.100   3.058   7.604 -0.1871 -0.5876  0.1998
  136LEU     CG 2159   3.242   3.121   7.460  0.5039  0.3853 -0.2647
  136LEU     HG 2160   3.338   3.176   7.465 -0.5479  2.1728  1.9689
  136LEU    CD1 2161   3.255   2.973   7.414 -0.4795  0.8567  0.6332
  136LEU   HD11 2162   3.156   2.924   7.412 -0.5028  0.9186 -0.1436
  136LEU   HD12 2163   3.324   2.910   7.474  0.0574 -0.0745 -0.8928
  136LEU   HD13 2164   3.288   2.967   7.308 -3.7174 -3.2554 -0.4082
  136LEU    CD2 2165   3.150   3.201   7.357 -0.2824 -0.6978 -0.5228
  136LEU   HD21 2166   3.142   3.303   7.399  1.6267 -0.2569 -1.1597
  136LEU   HD22 2167   3.052   3.152   7.338  1.1798 -3.5712 -1.2716
  136LEU   HD23 2168   3.201   3.209   7.259 -0.9619  0.1838 -0.8158
  136LEU      C 2169   3.401   3.149   7.758 -0.0805 -0.3910 -0.0821
  136LEU      O 2170   3.508   3.148   7.690 -0.3551 -0.3768 -0.5241
  137ASN      N 2171   3.402   3.232   7.860  0.0235  0.8711 -0.7572
  137ASN     HN 2172   3.333   3.230   7.932 -0.7530 -2.4101 -1.4142
  137ASN     CA 2173   3.511   3.322   7.903 -0.4449  0.1479  0.2841
  137ASN     HA 2174   3.549   3.371   7.816 -1.6519 -0.1968 -0.4680
  137ASN     CB 2175   3.450   3.416   8.012 -0.7545 -0.7167 -0.0038
  137ASN    HB1 2176   3.532   3.478   8.054 -1.4841  0.7251 -0.6410
  137ASN    HB2 2177   3.402   3.366   8.099 -1.2243  1.1514  0.8515
  137ASN     CG 2178   3.356   3.523   7.949 -0.0998  0.6742 -0.4467
  137ASN    OD1 2179   3.373   3.555   7.834  0.2290 -0.0387  0.2777
  137ASN    ND2 2180   3.252   3.572   8.019 -0.0790 -0.2656  0.3004
  137ASN   HD21 2181   3.195   3.638   7.970 -0.8360  1.1292  2.8842
  137ASN   HD22 2182   3.220   3.530   8.104  0.0319 -0.1516  0.3994
  137ASN      C 2183   3.623   3.238   7.979  0.3729 -0.5173  0.6909
  137ASN      O 2184   3.728   3.277   8.019  0.0654  0.9101 -0.1543
  138LYS      N 2185   3.579   3.117   8.015 -0.0392 -0.6354  0.2507
  138LYS     HN 2186   3.503   3.073   7.969  1.1832 -0.8300 -1.6575
  138LYS     CA 2187   3.662   3.029   8.098 -0.1392  0.4758 -0.5758
  138LYS     HA 2188   3.747   3.081   8.140  0.0022 -1.5025  1.7819
  138LYS     CB 2189   3.594   2.973   8.222  0.2982 -0.4947 -0.1685
  138LYS    HB1 2190   3.672   2.913   8.273  0.8154  0.5198  0.2765
  138LYS    HB2 2191   3.502   2.917   8.195  1.1026 -0.2436 -4.0235
  138LYS     CG 2192   3.564   3.088   8.327 -0.3214  0.2269  0.3577
  138LYS    HG1 2193   3.515   3.035   8.411 -1.2395 -0.0227 -0.3164
  138LYS    HG2 2194   3.494   3.162   8.282  1.2876  1.4520 -0.2563
  138LYS     CD 2195   3.696   3.163   8.370  0.2197 -0.5822 -0.1145
  138LYS    HD1 2196   3.712   3.237   8.289 -0.0349  0.8142  1.0652
  138LYS    HD2 2197   3.778   3.089   8.365  0.0078 -0.9467  1.4278
  138LYS     CE 2198   3.696   3.242   8.511 -0.0358  0.0580 -0.6177
  138LYS    HE1 2199   3.620   3.324   8.517 -0.2147 -0.2040  1.6568
  138LYS    HE2 2200   3.791   3.301   8.514  0.2154 -0.3331 -0.8846
  138LYS     NZ 2201   3.698   3.141   8.613  0.3288  0.8413  0.2964
  138LYS    HZ1 2202   3.714   3.187   8.704 -1.4157 -2.2413  2.3363
  138LYS    HZ2 2203   3.776   3.072   8.610  0.4000  0.9018  0.7518
  138LYS    HZ3 2204   3.604   3.097   8.599  0.1537  1.5390 -0.9228
  138LYS      C 2205   3.726   2.919   8.019  0.0815  0.5200 -0.9222
  138LYS      O 2206   3.804   2.840   8.072 -0.4130  0.0777  0.8887
  139ILE      N 2207   3.696   2.899   7.894  0.4251 -0.9648 -0.5455
  139ILE     HN 2208   3.629   2.955   7.845 -0.3907  0.1805  1.7499
  139ILE     CA 2209   3.742   2.788   7.808  0.1804  0.3649 -0.5697
  139ILE     HA 2210   3.720   2.697   7.863 -2.5417  0.2049 -1.7738
  139ILE     CB 2211   3.667   2.790   7.682  0.5371  0.2006  0.1429
  139ILE     HB 2212   3.561   2.822   7.693 -1.0155 -2.1364 -4.9080
  139ILE    CG2 2213   3.722   2.901   7.588  0.7181 -1.2028 -0.0980
  139ILE   HG21 2214   3.735   2.996   7.643  0.1628 -0.7215 -0.7750
  139ILE   HG22 2215   3.654   2.919   7.502 -1.0048 -2.2969  0.9805
  139ILE   HG23 2216   3.818   2.872   7.540  1.5201 -1.2134  1.4578
  139ILE    CG1 2217   3.658   2.655   7.604  0.4357  0.1565 -0.3410
  139ILE   HG11 2218   3.612   2.589   7.681 -0.2201 -2.3001 -2.7057
  139ILE   HG12 2219   3.761   2.626   7.579  1.1702  0.3521  2.1540
  139ILE     CD 2220   3.555   2.646   7.490  0.1572 -0.2426  0.0641
  139ILE    HD1 2221   3.458   2.684   7.530  1.0851  0.7704  1.4704
  139ILE    HD2 2222   3.550   2.545   7.444  1.5662  0.0042 -0.6773
  139ILE    HD3 2223   3.592   2.721   7.416  0.4687  1.2147  1.6306
  139ILE      C 2224   3.893   2.784   7.790  0.2940  0.2718  0.6639
  139ILE      O 2225   3.961   2.888   7.789  0.6424  0.2526  0.1844
  140SER      N 2226   3.957   2.669   7.774  0.2081 -0.0275  0.2393
  140SER     HN 2227   3.914   2.580   7.767 -3.2418  1.3404  1.8316
  140SER     CA 2228   4.102   2.666   7.784  0.3465  0.0934 -0.3639
  140SER     HA 2229   4.137   2.745   7.849  2.4186 -0.5205 -0.6752
  140SER     CB 2230   4.152   2.526   7.842  0.2368 -0.2622  0.2009
  140SER    HB1 2231   4.103   2.497   7.936  1.4535  0.7814  1.2005
  140SER    HB2 2232   4.261   2.534   7.866 -0.1431  2.1300  1.4615
  140SER     OG 2233   4.135   2.420   7.749  0.0800  0.1589  0.0761
  140SER    HG1 2234   4.042   2.398   7.746  0.2449 -0.4668 -1.4665
  140SER      C 2235   4.170   2.702   7.650  0.9133 -0.8888 -0.0143
  140SER      O 2236   4.109   2.711   7.547  0.0582  0.5420 -0.1354
  141ASN      N 2237   4.309   2.723   7.656  0.5978  0.5051  0.0676
  141ASN     HN 2238   4.349   2.727   7.747 -2.1789 -0.5369  1.4493
  141ASN     CA 2239   4.389   2.732   7.535 -0.1254  0.7491 -0.0680
  141ASN     HA 2240   4.343   2.809   7.475  1.6156  1.2234 -0.8612
  141ASN     CB 2241   4.537   2.762   7.573 -0.7057 -0.3512 -0.3292
  141ASN    HB1 2242   4.610   2.779   7.491 -0.2176  1.1882  0.3838
  141ASN    HB2 2243   4.569   2.668   7.624  1.3757 -0.1576 -1.1759
  141ASN     CG 2244   4.549   2.883   7.662  0.2157  0.2050  0.7036
  141ASN    OD1 2245   4.457   2.963   7.663  0.2455 -0.2149  0.4675
  141ASN    ND2 2246   4.661   2.890   7.739  0.4702  0.4969 -0.4148
  141ASN   HD21 2247   4.686   2.975   7.786 -0.9795  0.1290  1.1558
  141ASN   HD22 2248   4.730   2.819   7.733  0.1058  0.0407  0.4853
  141ASN      C 2249   4.386   2.600   7.454  0.7022  0.1106 -0.3910
  141ASN      O 2250   4.384   2.603   7.331 -0.0583  0.1405  0.1321
  142ARG      N 2251   4.394   2.481   7.516 -0.6930  0.3106  0.4062
  142ARG     HN 2252   4.441   2.478   7.604  1.0133 -0.4125 -0.4906
  142ARG     CA 2253   4.377   2.359   7.432  0.1026  0.1627 -0.0770
  142ARG     HA 2254   4.448   2.358   7.351 -1.6393  2.2673 -1.7495
  142ARG     CB 2255   4.404   2.239   7.524  0.1297  0.0927 -0.4087
  142ARG    HB1 2256   4.334   2.248   7.609  0.0078 -0.7326 -0.4151
  142ARG    HB2 2257   4.508   2.240   7.563  0.8700 -1.5359 -2.1614
  142ARG     CG 2258   4.375   2.104   7.460 -0.6773  0.5989  0.0869
  142ARG    HG1 2259   4.430   2.103   7.364 -0.8348 -0.4973 -0.0035
  142ARG    HG2 2260   4.265   2.104   7.442 -1.0712  0.9140  2.2243
  142ARG     CD 2261   4.422   1.982   7.544 -0.6339 -0.2882  0.8844
  142ARG    HD1 2262   4.370   1.981   7.642  0.6159  0.1944  1.5592
  142ARG    HD2 2263   4.531   1.996   7.557 -0.7153 -0.8929  2.3793
  142ARG     NE 2264   4.417   1.858   7.459 -0.0121  0.3853 -0.2805
  142ARG     HE 2265   4.493   1.849   7.395 -1.0040 -0.5564 -1.3601
  142ARG     CZ 2266   4.320   1.780   7.443 -0.0076  0.1274 -0.3432
  142ARG    NH1 2267   4.198   1.813   7.480 -0.3087 -0.3378 -0.1314
  142ARG   HH11 2268   4.169   1.903   7.513  0.1192 -0.2555  0.0226
  142ARG   HH12 2269   4.124   1.753   7.449 -0.5085  1.0133 -2.4758
  142ARG    NH2 2270   4.340   1.667   7.375 -0.3138 -0.0056 -0.0442
  142ARG   HH21 2271   4.435   1.647   7.352  0.9583  1.1349  3.4768
  142ARG   HH22 2272   4.280   1.592   7.404 -1.4360  0.8519 -0.0624
  142ARG      C 2273   4.236   2.340   7.360 -0.3417  0.0645  0.4727
  142ARG      O 2274   4.232   2.318   7.238  0.0022 -0.0094 -0.3298
  143THR      N 2275   4.119   2.361   7.426  0.1750 -0.1061 -0.1699
  143THR     HN 2276   4.129   2.393   7.519  1.1991  1.0263 -0.6436
  143THR     CA 2277   3.990   2.361   7.355  0.5151  0.4555 -0.4951
  143THR     HA 2278   3.978   2.276   7.289 -3.0027 -0.6155  1.2900
  143THR     CB 2279   3.876   2.337   7.453  0.1583 -0.3036  0.5160
  143THR     HB 2280   3.890   2.420   7.526  2.0991 -0.9666  0.9686
  143THR    OG1 2281   3.891   2.209   7.514  0.3590 -0.2424  0.0663
  143THR    HG1 2282   3.884   2.146   7.441 -0.0469 -0.9541  0.7017
  143THR    CG2 2283   3.735   2.347   7.390 -0.7018 -0.2714 -0.6688
  143THR   HG21 2284   3.665   2.329   7.475  0.5574 -1.4453  0.1614
  143THR   HG22 2285   3.712   2.262   7.324 -1.7726 -1.6941  1.4224
  143THR   HG23 2286   3.716   2.449   7.349 -2.1873  0.3552  1.4164
  143THR      C 2287   3.975   2.474   7.255  0.1002 -0.5945 -0.0134
  143THR      O 2288   3.934   2.447   7.143 -0.1323 -0.0167  0.3333
  144ALA      N 2289   4.010   2.601   7.279  0.0423 -0.1822 -0.1085
  144ALA     HN 2290   4.045   2.614   7.371  1.4949  0.3093 -0.7114
  144ALA     CA 2291   4.009   2.707   7.184 -0.4076  0.1415 -0.3658
  144ALA     HA 2292   3.911   2.714   7.139 -0.9085  0.8619  0.7819
  144ALA     CB 2293   4.041   2.840   7.256 -0.0588 -0.0267  0.2636
  144ALA    HB1 2294   4.134   2.829   7.315  0.2796  1.3225  0.0308
  144ALA    HB2 2295   3.956   2.878   7.316  0.7469 -1.2287  2.2666
  144ALA    HB3 2296   4.054   2.928   7.189  0.8442  0.6694  1.3199
  144ALA      C 2297   4.107   2.698   7.074  0.4980 -0.2640  0.9975
  144ALA      O 2298   4.085   2.741   6.961  0.3687  0.0563  0.3444
  145ALA      N 2299   4.218   2.628   7.087  0.4553 -0.8256  0.1366
  145ALA     HN 2300   4.240   2.597   7.179 -0.0850  0.4463  0.7225
  145ALA     CA 2301   4.312   2.578   6.983 -0.2928  0.9346  0.5888
  145ALA     HA 2302   4.344   2.667   6.932  0.6613 -0.2124 -0.8880
  145ALA     CB 2303   4.442   2.500   7.023  0.1625 -0.0730 -1.0092
  145ALA    HB1 2304   4.510   2.557   7.090 -0.3503  0.7669 -1.1890
  145ALA    HB2 2305   4.490   2.479   6.925  0.4015 -2.0686 -0.5074
  145ALA    HB3 2306   4.435   2.404   7.077 -1.1872  1.0239  0.8860
  145ALA      C 2307   4.239   2.487   6.884 -0.3281  0.4274  0.3132
  145ALA      O 2308   4.230   2.509   6.763 -0.0928 -0.1068  0.0212
  146ILE      N 2309   4.165   2.388   6.937  0.3493 -0.0351  0.3754
  146ILE     HN 2310   4.161   2.381   7.037  2.2186 -0.7992  0.4221
  146ILE     CA 2311   4.078   2.290   6.865  0.4418 -0.3288  0.4192
  146ILE     HA 2312   4.145   2.260   6.786 -0.5533 -0.1233 -0.5298
  146ILE     CB 2313   4.036   2.163   6.948 -0.3877 -0.5310  0.8383
  146ILE     HB 2314   3.995   2.210   7.040 -2.4501 -1.4150  0.4178
  146ILE    CG2 2315   3.933   2.085   6.862 -0.8940  0.5223  0.7742
  146ILE   HG21 2316   3.836   2.139   6.866 -0.6617  0.8664  2.7351
  146ILE   HG22 2317   3.924   1.986   6.911  1.1449 -0.4770 -0.7342
  146ILE   HG23 2318   3.973   2.079   6.759 -0.4720 -1.4531  1.0192
  146ILE    CG1 2319   4.153   2.075   6.992  0.8631 -0.4806 -0.4796
  146ILE   HG11 2320   4.247   2.134   6.985  0.3377  0.2055 -2.3818
  146ILE   HG12 2321   4.169   2.000   6.912  0.0901 -1.0727 -0.0925
  146ILE     CD 2322   4.137   2.004   7.127  0.2756 -0.2566 -0.0279
  146ILE    HD1 2323   4.205   1.917   7.144 -0.8543 -0.9399  1.1723
  146ILE    HD2 2324   4.031   1.972   7.132 -0.4326  1.8847 -0.1723
  146ILE    HD3 2325   4.155   2.080   7.207  0.5397  0.5752 -0.8573
  146ILE      C 2326   3.963   2.357   6.784  0.0837 -0.5115 -1.3722
  146ILE      O 2327   3.937   2.324   6.674  0.1876 -0.0062  0.3635
  147ILE      N 2328   3.899   2.458   6.849 -0.4845 -0.3576  0.7515
  147ILE     HN 2329   3.908   2.470   6.948 -0.5579  1.4525  0.5576
  147ILE     CA 2330   3.806   2.542   6.777 -0.4382  0.1402 -0.5192
  147ILE     HA 2331   3.734   2.471   6.737  0.2046 -0.0739 -1.3181
  147ILE     CB 2332   3.746   2.644   6.874  0.1398 -0.0996 -0.2104
  147ILE     HB 2333   3.835   2.692   6.920 -0.1200 -0.1498  0.3555
  147ILE    CG2 2334   3.656   2.755   6.810 -0.4028 -0.8353 -0.2984
  147ILE   HG21 2335   3.582   2.711   6.740 -0.6807  0.9573 -1.1878
  147ILE   HG22 2336   3.711   2.830   6.748 -0.7095  0.4457  0.9340
  147ILE   HG23 2337   3.595   2.808   6.887 -1.6941 -0.5979 -1.4479
  147ILE    CG1 2338   3.660   2.583   6.985 -0.8852  0.2237  0.0797
  147ILE   HG11 2339   3.663   2.659   7.067 -0.9709 -1.0807  1.3366
  147ILE   HG12 2340   3.707   2.498   7.040 -1.1716  1.4955  2.4073
  147ILE     CD 2341   3.522   2.530   6.943  0.0153  0.4843  0.4460
  147ILE    HD1 2342   3.479   2.473   7.028  3.6270 -2.9026  0.2869
  147ILE    HD2 2343   3.527   2.458   6.858  2.0927  1.0161  0.0649
  147ILE    HD3 2344   3.473   2.625   6.913  1.1787  1.3243  1.1039
  147ILE      C 2345   3.868   2.612   6.661  0.3240  0.7932 -0.6068
  147ILE      O 2346   3.824   2.602   6.549  0.5184 -0.1061 -0.0853
  148SER      N 2347   3.987   2.675   6.688  0.0402  0.4258  0.2010
  148SER     HN 2348   4.030   2.672   6.778  0.1862  1.4753  0.1708
  148SER     CA 2349   4.067   2.737   6.582  0.5193  0.4021  1.1828
  148SER     HA 2350   4.001   2.808   6.533  0.2145 -1.4293 -1.2999
  148SER     CB 2351   4.199   2.807   6.628  0.4290  0.3997  0.4615
  148SER    HB1 2352   4.233   2.867   6.541  0.0637  1.9568  1.3506
  148SER    HB2 2353   4.278   2.739   6.664 -2.4503 -1.1508  4.5787
  148SER     OG 2354   4.175   2.902   6.735  0.2072  0.6951 -0.1121
  148SER    HG1 2355   4.157   2.847   6.812 -1.3167 -0.7701 -1.4433
  148SER      C 2356   4.105   2.650   6.461 -0.1526 -1.0806 -0.3926
  148SER      O 2357   4.093   2.696   6.345 -0.1952  0.4722  0.1837
  149CYS      N 2358   4.148   2.523   6.484  0.1564  0.0253  0.1994
  149CYS     HN 2359   4.160   2.497   6.580 -0.6779 -1.1948 -0.0100
  149CYS     CA 2360   4.173   2.429   6.374  0.6555 -0.5888 -0.3984
  149CYS     HA 2361   4.234   2.481   6.302  0.3012  0.8034  0.2754
  149CYS     CB 2362   4.256   2.309   6.423  0.1252 -0.7309  0.6615
  149CYS    HB1 2363   4.260   2.236   6.340  1.3523  0.6868 -0.5761
  149CYS    HB2 2364   4.198   2.262   6.506 -0.1329  0.7173  1.3244
  149CYS     SG 2365   4.426   2.352   6.488 -0.0338  0.4471 -0.2247
  149CYS    HG1 2366   4.382   2.374   6.611 -0.0997  0.4590 -0.2505
  149CYS      C 2367   4.046   2.389   6.299  0.5723  0.4992 -0.1954
  149CYS      O 2368   4.054   2.373   6.178  0.1712 -0.7408  0.3317
  150LEU      N 2369   3.927   2.369   6.360  0.4830  0.3420  0.2113
  150LEU     HN 2370   3.921   2.383   6.458 -2.2648 -0.9023  0.3082
  150LEU     CA 2371   3.801   2.353   6.287  0.2846  0.2465 -0.5079
  150LEU     HA 2372   3.823   2.274   6.217 -0.4631 -0.0269 -0.4411
  150LEU     CB 2373   3.680   2.315   6.385 -0.1276  0.1178  0.1024
  150LEU    HB1 2374   3.589   2.299   6.323  1.7975 -0.2555 -2.8168
  150LEU    HB2 2375   3.653   2.399   6.454 -0.7260 -0.8393  1.0695
  150LEU     CG 2376   3.708   2.182   6.460  0.1385  0.1811 -0.5330
  150LEU     HG 2377   3.817   2.168   6.480  0.3489 -0.1448 -1.8081
  150LEU    CD1 2378   3.644   2.182   6.604  0.1289  0.4134  0.1572
  150LEU   HD11 2379   3.621   2.085   6.652 -1.5812  1.3954  1.4406
  150LEU   HD12 2380   3.542   2.227   6.596  1.2162  2.7048 -3.4909
  150LEU   HD13 2381   3.708   2.235   6.677  0.4273 -1.5994  1.4231
  150LEU    CD2 2382   3.664   2.068   6.369  0.1316  0.3849  0.4054
  150LEU   HD21 2383   3.553   2.061   6.374  0.0465  1.0543 -0.4021
  150LEU   HD22 2384   3.697   1.970   6.410  0.2257  0.0284 -0.4978
  150LEU   HD23 2385   3.715   2.074   6.270  0.5914  0.3129  0.6367
  150LEU      C 2386   3.764   2.477   6.210 -0.6043 -0.4956  1.0424
  150LEU      O 2387   3.709   2.463   6.099 -0.1390  0.4875 -0.0598
  151LEU      N 2388   3.776   2.597   6.263 -0.2583 -0.0493  0.1212
  151LEU     HN 2389   3.807   2.605   6.358 -0.9197  0.1364  0.3316
  151LEU     CA 2390   3.768   2.717   6.189 -0.2941 -0.1928 -0.3274
  151LEU     HA 2391   3.670   2.716   6.142 -1.0433  0.6249  1.1221
  151LEU     CB 2392   3.782   2.840   6.285  0.3156 -0.2346  0.4389
  151LEU    HB1 2393   3.768   2.929   6.220 -0.5666 -0.8160 -0.1854
  151LEU    HB2 2394   3.882   2.843   6.335  0.1367  0.5344  0.7507
  151LEU     CG 2395   3.674   2.847   6.385  0.2726  0.1054 -0.2104
  151LEU     HG 2396   3.682   2.752   6.442  0.0080 -0.3027 -0.8467
  151LEU    CD1 2397   3.705   2.959   6.479 -0.1809 -0.7565 -0.4431
  151LEU   HD11 2398   3.800   2.956   6.537 -0.7548 -2.0011  0.4981
  151LEU   HD12 2399   3.626   2.979   6.555  0.8720 -1.8302  1.0094
  151LEU   HD13 2400   3.723   3.053   6.424  0.3801 -0.6826 -0.1509
  151LEU    CD2 2401   3.530   2.866   6.342 -0.3488  0.1453  0.5156
  151LEU   HD21 2402   3.516   2.941   6.261  1.1691 -0.6631 -0.5267
  151LEU   HD22 2403   3.468   2.897   6.430  1.4948  0.7843  1.6521
  151LEU   HD23 2404   3.487   2.772   6.302 -1.3124 -0.7650  3.4199
  151LEU      C 2405   3.852   2.730   6.064 -0.7003 -0.0739 -0.0109
  151LEU      O 2406   3.804   2.770   5.955 -0.1139  0.1946 -0.3963
  152TRP      N 2407   3.982   2.697   6.073 -0.1770 -0.1053 -0.1031
  152TRP     HN 2408   4.025   2.660   6.155 -0.4451 -1.9371 -0.7475
  152TRP     CA 2409   4.070   2.691   5.957 -0.3044 -0.6719 -0.1774
  152TRP     HA 2410   4.061   2.789   5.913 -0.8264 -0.4122  0.4832
  152TRP     CB 2411   4.208   2.652   6.018 -0.2234 -0.5132  0.4998
  152TRP    HB1 2412   4.265   2.591   5.944  2.2921  1.4862  0.6484
  152TRP    HB2 2413   4.203   2.580   6.102  1.3571 -1.0856  0.1440
  152TRP     CG 2414   4.293   2.764   6.067 -0.7448 -0.1544  0.1647
  152TRP    CD1 2415   4.354   2.786   6.189  0.3424  0.7932 -0.1711
  152TRP    HD1 2416   4.345   2.735   6.284  1.5512  0.4855 -0.2097
  152TRP    NE1 2417   4.417   2.905   6.190 -0.1494  0.0185  0.2221
  152TRP    HE1 2418   4.454   2.944   6.271 -1.7046 -0.4199  1.1800
  152TRP    CE2 2419   4.410   2.968   6.067 -0.0115  0.1178 -0.0305
  152TRP    CD2 2420   4.337   2.876   5.988  0.2085 -0.1963  0.2578
  152TRP    CE3 2421   4.337   2.901   5.845 -0.6833 -0.5715  0.0240
  152TRP    HE3 2422   4.299   2.825   5.779  0.7344 -2.2267  1.0058
  152TRP    CZ3 2423   4.407   3.016   5.800  0.3767  0.1064  0.3388
  152TRP    HZ3 2424   4.417   3.025   5.693  2.8315 -1.7439  0.3291
  152TRP    CZ2 2425   4.458   3.091   6.019  0.1465  0.3922  0.3024
  152TRP    HZ2 2426   4.506   3.146   6.099 -1.0469 -3.2735  3.9088
  152TRP    CH2 2427   4.454   3.106   5.882  0.0382  0.3494 -0.2925
  152TRP    HH2 2428   4.511   3.184   5.835  2.4271 -1.1764 -0.0915
  152TRP      C 2429   4.037   2.591   5.856 -0.6122 -0.3683  0.1132
  152TRP      O 2430   4.040   2.620   5.732 -0.6223 -0.2860 -0.2789
  153GLY      N 2431   3.994   2.468   5.898 -0.2272  0.2147 -0.1369
  153GLY     HN 2432   3.990   2.444   5.995 -3.2956  1.7626  0.2389
  153GLY     CA 2433   3.954   2.369   5.796 -0.3553  0.5617 -0.3898
  153GLY    HA1 2434   3.935   2.271   5.837 -2.8075  1.0102 -0.3209
  153GLY    HA2 2435   4.021   2.375   5.712 -1.5100 -1.2159 -1.4983
  153GLY      C 2436   3.818   2.382   5.722  0.3492  0.0649  0.3831
  153GLY      O 2437   3.802   2.341   5.606 -0.1608 -0.1251  0.2823
  154ILE      N 2438   3.716   2.447   5.790 -0.4822 -0.5664 -0.2223
  154ILE     HN 2439   3.725   2.488   5.881  2.4768 -1.2273 -0.1140
  154ILE     CA 2440   3.592   2.461   5.722 -0.0558 -0.2870  0.3601
  154ILE     HA 2441   3.566   2.369   5.672  0.5099 -1.2213  1.7193
  154ILE     CB 2442   3.473   2.488   5.812 -0.2842 -0.5196 -0.6646
  154ILE     HB 2443   3.473   2.412   5.893 -0.3745  1.6065  1.4398
  154ILE    CG2 2444   3.508   2.615   5.896  0.6195 -0.0331 -0.3106
  154ILE   HG21 2445   3.606   2.626   5.946 -0.5337 -0.1689  2.0877
  154ILE   HG22 2446   3.432   2.602   5.975 -0.1495  2.6076 -0.5189
  154ILE   HG23 2447   3.481   2.698   5.827 -0.1489 -0.9974 -1.1943
  154ILE    CG1 2448   3.329   2.494   5.748 -0.6986 -0.5958 -0.4657
  154ILE   HG11 2449   3.314   2.585   5.688 -3.0506 -0.0218  0.8800
  154ILE   HG12 2450   3.253   2.497   5.829  0.0530 -0.6770  0.2576
  154ILE     CD 2451   3.290   2.375   5.662 -0.0062  0.1779 -0.1397
  154ILE    HD1 2452   3.200   2.408   5.606  1.7789  0.1009 -3.2469
  154ILE    HD2 2453   3.262   2.290   5.727  0.1425 -0.3427 -0.7487
  154ILE    HD3 2454   3.364   2.342   5.586 -0.7594 -0.0302 -0.7951
  154ILE      C 2455   3.603   2.568   5.612 -0.3678 -0.8082  0.1702
  154ILE      O 2456   3.543   2.556   5.504 -0.1089 -0.2076  0.0246
  155THR      N 2457   3.683   2.675   5.632  0.2681  0.2109  0.0192
  155THR     HN 2458   3.711   2.691   5.726 -0.6305  0.2409  0.3002
  155THR     CA 2459   3.709   2.776   5.528  0.2076 -0.0189  0.1799
  155THR     HA 2460   3.612   2.801   5.488 -0.6768 -1.6697  1.1929
  155THR     CB 2461   3.762   2.911   5.578  0.4593  0.6771 -0.1845
  155THR     HB 2462   3.697   2.955   5.657  0.6873 -0.3624  0.5963
  155THR    OG1 2463   3.796   3.005   5.480 -0.0190 -0.9770  0.1614
  155THR    HG1 2464   3.716   3.044   5.445  0.5043 -0.7126 -0.7832
  155THR    CG2 2465   3.900   2.890   5.644 -0.0444 -0.0244 -0.8563
  155THR   HG21 2466   3.936   2.994   5.661  0.4560 -0.2977 -0.2164
  155THR   HG22 2467   3.974   2.834   5.583 -0.6089  0.8228 -2.3792
  155THR   HG23 2468   3.888   2.850   5.747  1.4230  1.5894 -0.0116
  155THR      C 2469   3.790   2.718   5.412  0.2617 -0.1677 -0.0739
  155THR      O 2470   3.748   2.727   5.298  0.1454  0.4746 -0.2304
  156ILE      N 2471   3.902   2.637   5.443  0.2350  0.3022  0.6090
  156ILE     HN 2472   3.929   2.632   5.539 -0.2202  3.2652  1.0005
  156ILE     CA 2473   3.981   2.556   5.343  0.9355  0.5829 -1.0181
  156ILE     HA 2474   4.013   2.632   5.274 -0.8823  3.9242  1.4772
  156ILE     CB 2475   4.096   2.469   5.405  0.2831 -0.3417  0.1508
  156ILE     HB 2476   4.063   2.412   5.494  1.5781  0.9316  1.5111
  156ILE    CG2 2477   4.155   2.368   5.302  0.4034 -0.2774 -0.5857
  156ILE   HG21 2478   4.082   2.287   5.284  1.3088 -0.7913 -2.1840
  156ILE   HG22 2479   4.245   2.309   5.330  0.4497 -0.9153 -1.9886
  156ILE   HG23 2480   4.169   2.413   5.201 -0.3996 -0.5271 -0.8115
  156ILE    CG1 2481   4.203   2.569   5.460 -0.1076 -0.0350  0.0413
  156ILE   HG11 2482   4.140   2.647   5.507 -0.2693  0.6023 -1.1758
  156ILE   HG12 2483   4.266   2.627   5.389 -0.4329  2.2554  1.5189
  156ILE     CD 2484   4.296   2.506   5.567 -0.3523  0.3621 -0.0582
  156ILE    HD1 2485   4.351   2.424   5.518  1.0863  1.6276 -0.6487
  156ILE    HD2 2486   4.230   2.470   5.649 -0.0387  1.6733  0.8058
  156ILE    HD3 2487   4.354   2.594   5.602 -1.3771  1.3544 -0.7850
  156ILE      C 2488   3.885   2.469   5.266  0.1120 -0.2820  0.0803
  156ILE      O 2489   3.888   2.474   5.146 -0.0542 -0.3127  0.0614
  157GLY      N 2490   3.792   2.396   5.329  0.0644  0.9465 -0.0215
  157GLY     HN 2491   3.777   2.403   5.427 -1.9725 -1.3583 -0.0738
  157GLY     CA 2492   3.693   2.308   5.253 -0.0710  0.5732  0.1430
  157GLY    HA1 2493   3.629   2.254   5.322 -0.9719 -0.8629 -1.7231
  157GLY    HA2 2494   3.754   2.249   5.187 -1.1552  1.9263 -2.1861
  157GLY      C 2495   3.604   2.376   5.156  0.2158 -0.3835 -0.0824
  157GLY      O 2496   3.568   2.327   5.047  0.6350  0.2462 -0.6092
  158LEU      N 2497   3.564   2.494   5.197  0.3500 -0.0475  0.3550
  158LEU     HN 2498   3.598   2.527   5.284 -1.6459  1.9151  0.4684
  158LEU     CA 2499   3.485   2.580   5.109  0.1160 -0.3667  0.4233
  158LEU     HA 2500   3.417   2.517   5.053  0.1134 -0.8882  1.0054
  158LEU     CB 2501   3.407   2.684   5.195 -0.0433  0.1209  0.0342
  158LEU    HB1 2502   3.367   2.752   5.118 -0.0422 -0.3871 -0.4233
  158LEU    HB2 2503   3.492   2.738   5.243  0.1752 -0.5932  0.4743
  158LEU     CG 2504   3.290   2.643   5.290  0.1948 -0.0724  0.0733
  158LEU     HG 2505   3.335   2.597   5.381 -0.8994  1.2725  1.3390
  158LEU    CD1 2506   3.209   2.768   5.340 -0.1151 -0.3000  0.1183
  158LEU   HD11 2507   3.122   2.732   5.398  0.0848 -1.8132 -0.4835
  158LEU   HD12 2508   3.176   2.822   5.248 -0.4597 -0.7214 -0.0077
  158LEU   HD13 2509   3.271   2.834   5.405 -0.2482  0.0746 -0.1251
  158LEU    CD2 2510   3.197   2.544   5.232  0.7165 -0.0785 -0.2030
  158LEU   HD21 2511   3.253   2.456   5.193 -0.2116 -1.4948  1.4630
  158LEU   HD22 2512   3.138   2.601   5.157  1.3513  2.2928  1.0188
  158LEU   HD23 2513   3.118   2.506   5.301  0.3152  1.0190 -0.0463
  158LEU      C 2514   3.578   2.659   5.006  0.5369  0.7233 -0.0137
  158LEU      O 2515   3.521   2.716   4.913 -0.0014 -0.0259  0.4073
  159THR      N 2516   3.707   2.658   5.026 -0.5261 -0.0790  0.0109
  159THR     HN 2517   3.751   2.614   5.103 -1.4958  0.8983  1.1559
  159THR     CA 2518   3.792   2.731   4.931  0.1488 -0.1447 -0.5737
  159THR     HA 2519   3.727   2.798   4.876 -1.1393 -0.2607  0.7387
  159THR     CB 2520   3.901   2.812   4.999 -0.2960 -0.6955 -0.5269
  159THR     HB 2521   3.981   2.748   5.043  0.0075 -0.6653 -1.0265
  159THR    OG1 2522   3.849   2.903   5.106 -0.8378 -0.5864  0.1919
  159THR    HG1 2523   3.807   2.844   5.170  0.2648 -0.4362  1.0995
  159THR    CG2 2524   3.965   2.912   4.907 -0.4265 -0.8473 -0.0010
  159THR   HG21 2525   4.048   2.972   4.950 -0.3414 -0.0783 -1.1810
  159THR   HG22 2526   3.891   2.987   4.870 -0.4806 -1.9524 -2.2986
  159THR   HG23 2527   4.008   2.864   4.816 -2.1130 -2.6938  0.1074
  159THR      C 2528   3.855   2.637   4.833  0.0665  0.2428 -0.2727
  159THR      O 2529   3.909   2.685   4.736 -0.4228 -0.2510 -0.3666
  160VAL      N 2530   3.880   2.504   4.859 -0.3333  0.0558  0.2646
  160VAL     HN 2531   3.855   2.464   4.947 -1.8338  1.0601  0.3331
  160VAL     CA 2532   3.958   2.414   4.780 -0.0618 -0.0639  0.2787
  160VAL     HA 2533   4.058   2.455   4.777 -0.7233  1.6149 -0.9075
  160VAL     CB 2534   3.955   2.276   4.842  0.1739  0.2108  0.3675
  160VAL     HB 2535   3.973   2.197   4.767 -1.9679  0.1115 -0.0956
  160VAL    CG1 2536   4.067   2.274   4.944  0.3442  0.6514  0.5268
  160VAL   HG11 2537   4.167   2.284   4.897  0.3681  1.4414  0.7300
  160VAL   HG12 2538   4.078   2.179   5.000 -0.9386  1.4340  2.2026
  160VAL   HG13 2539   4.060   2.354   5.022 -3.1512  1.1995 -0.2082
  160VAL    CG2 2540   3.811   2.250   4.887  0.2193  0.0315 -0.1913
  160VAL   HG21 2541   3.729   2.267   4.814  0.0136  1.3245  0.3050
  160VAL   HG22 2542   3.788   2.303   4.982 -2.1349 -2.0502  0.4980
  160VAL   HG23 2543   3.792   2.143   4.906 -1.1718  0.4463  0.9367
  160VAL      C 2544   3.913   2.399   4.629 -0.2504 -0.6714 -0.3705
  160VAL      O 2545   3.992   2.349   4.553 -0.3011 -0.0389 -0.1793
  161HSD      N 2546   3.794   2.446   4.589 -0.2377  0.2729  0.0511
  161HSD     HN 2547   3.735   2.488   4.658 -1.4010 -0.1845 -0.6236
  161HSD     CA 2548   3.747   2.445   4.452  1.0563 -0.2726 -0.4804
  161HSD     HA 2549   3.731   2.343   4.422 -1.3035 -0.1458  0.1262
  161HSD     CB 2550   3.601   2.500   4.450 -0.5060  0.7253  0.4450
  161HSD    HB1 2551   3.537   2.445   4.522 -1.2168  2.0402  0.8531
  161HSD    HB2 2552   3.563   2.472   4.350  2.7950  1.3999 -1.1431
  161HSD    ND1 2553   3.595   2.701   4.609  0.5587  0.2536  0.9510
  161HSD    HD1 2554   3.597   2.650   4.695  2.3353 -0.0325  0.7751
  161HSD     CG 2555   3.582   2.647   4.483  0.1751  1.1715 -0.1937
  161HSD    CE1 2556   3.552   2.829   4.596  0.0275 -0.5442 -0.1578
  161HSD    HE1 2557   3.541   2.891   4.685 -1.8277  1.3942 -1.6324
  161HSD    NE2 2558   3.516   2.861   4.478 -0.3007  0.1722  0.3847
  161HSD    CD2 2559   3.534   2.744   4.402  0.0809 -0.6542 -0.0119
  161HSD    HD2 2560   3.520   2.756   4.295  0.7151 -0.5027 -0.0788
  161HSD      C 2561   3.829   2.514   4.348  0.0006  1.0327  0.6424
  161HSD      O 2562   3.839   2.478   4.231 -0.3754 -0.1934 -0.4833
  162LEU      N 2563   3.900   2.625   4.383 -0.5174  0.0408  0.5191
  162LEU     HN 2564   3.883   2.666   4.472  0.0127 -2.0219  1.6294
  162LEU     CA 2565   3.993   2.706   4.304 -0.4437  0.7111 -0.4077
  162LEU     HA 2566   3.946   2.732   4.210 -0.8590 -2.8466 -1.3411
  162LEU     CB 2567   4.043   2.831   4.389  0.4259 -0.6185  1.3103
  162LEU    HB1 2568   4.102   2.898   4.324 -0.9674 -0.4956  0.1319
  162LEU    HB2 2569   4.106   2.789   4.471  3.0516 -1.1581 -0.8508
  162LEU     CG 2570   3.919   2.910   4.448  0.2917 -0.0646 -0.2121
  162LEU     HG 2571   3.854   2.840   4.504 -1.5442 -0.3067 -2.5469
  162LEU    CD1 2572   3.972   3.029   4.541  0.1119  0.9801 -0.0839
  162LEU   HD11 2573   4.049   2.988   4.609 -1.2579  0.5792  1.2592
  162LEU   HD12 2574   3.886   3.070   4.598  0.4926 -0.5525  1.6825
  162LEU   HD13 2575   4.016   3.113   4.482  1.2222  0.4364 -0.0593
  162LEU    CD2 2576   3.839   2.970   4.332  1.0375  0.3055  0.2277
  162LEU   HD21 2577   3.750   3.029   4.361 -0.1084 -1.1859 -0.1588
  162LEU   HD22 2578   3.788   2.886   4.280 -0.7866  0.7608  1.2128
  162LEU   HD23 2579   3.904   3.028   4.262  1.9470  0.2808  1.0217
  162LEU      C 2580   4.114   2.624   4.262  0.0363 -0.5472  0.1376
  162LEU      O 2581   4.166   2.642   4.151 -0.3167  0.3426  0.3034
  163LEU      N 2582   4.164   2.521   4.345  0.9844  0.5819  0.0646
  163LEU     HN 2583   4.112   2.502   4.427  0.2902  2.4520  0.1098
  163LEU     CA 2584   4.251   2.412   4.300  0.3085 -0.1128 -0.3477
  163LEU     HA 2585   4.331   2.455   4.242 -0.0064  0.3912 -0.4146
  163LEU     CB 2586   4.330   2.329   4.412 -0.3339  0.0752  0.3073
  163LEU    HB1 2587   4.416   2.281   4.361 -0.7916 -1.7908  1.2194
  163LEU    HB2 2588   4.266   2.248   4.451  0.7234 -1.2047 -0.5200
  163LEU     CG 2589   4.386   2.397   4.534 -0.1975 -0.4705 -0.5200
  163LEU     HG 2590   4.455   2.327   4.585 -0.4430  0.7252  1.5688
  163LEU    CD1 2591   4.475   2.518   4.507 -0.5759  0.7171  0.2420
  163LEU   HD11 2592   4.509   2.554   4.607  0.5761 -1.2688  0.6080
  163LEU   HD12 2593   4.425   2.595   4.445  0.3196  0.4652 -0.8184
  163LEU   HD13 2594   4.564   2.492   4.446  0.4926 -1.6256  2.5880
  163LEU    CD2 2595   4.281   2.432   4.643  0.3935  0.1295  0.7572
  163LEU   HD21 2596   4.238   2.340   4.688 -2.2211  1.5909  1.4564
  163LEU   HD22 2597   4.197   2.488   4.598  1.5490 -0.8403 -2.9063
  163LEU   HD23 2598   4.322   2.498   4.723  0.7455  1.4507 -0.4707
  163LEU      C 2599   4.188   2.312   4.193  0.1668 -0.8020 -0.9749
  163LEU      O 2600   4.261   2.267   4.102 -0.7169  0.0221  0.3186
  164LYS      N 2601   4.062   2.283   4.210  0.3106  0.1937  0.1849
  164LYS     HN 2602   4.007   2.344   4.267  0.0784  0.3587 -0.2047
  164LYS     CA 2603   3.982   2.196   4.121 -0.1017  0.7225 -0.3052
  164LYS     HA 2604   4.033   2.102   4.104  0.6128  1.3677 -1.8683
  164LYS     CB 2605   3.857   2.141   4.190  0.2558 -0.7169  0.3758
  164LYS    HB1 2606   3.808   2.065   4.124  1.3867 -0.3645 -0.9132
  164LYS    HB2 2607   3.785   2.223   4.210  1.3749  1.0247 -2.2169
  164LYS     CG 2608   3.897   2.065   4.322 -0.4864  0.2831 -0.0598
  164LYS    HG1 2609   3.929   2.131   4.406 -1.9694  1.0058 -0.0370
  164LYS    HG2 2610   3.981   1.994   4.305  0.1959  1.3068 -1.1009
  164LYS     CD 2611   3.781   1.985   4.374 -0.3638 -0.2814  0.2771
  164LYS    HD1 2612   3.708   1.962   4.294 -1.0153 -1.4737  1.1816
  164LYS    HD2 2613   3.725   2.057   4.437 -0.4563  0.9506 -1.1693
  164LYS     CE 2614   3.813   1.853   4.447  0.9869 -1.1766  0.4329
  164LYS    HE1 2615   3.716   1.820   4.490  0.8456 -0.3907  0.7498
  164LYS    HE2 2616   3.896   1.858   4.521  0.0243 -2.8184  1.6894
  164LYS     NZ 2617   3.843   1.757   4.347  0.4684 -0.5013  0.0954
  164LYS    HZ1 2618   3.862   1.662   4.386 -1.3075 -0.8363  0.2053
  164LYS    HZ2 2619   3.926   1.774   4.287 -1.3239  1.8395 -1.8895
  164LYS    HZ3 2620   3.763   1.746   4.282  2.4310 -0.2993 -2.5135
  164LYS      C 2621   3.960   2.250   3.985  0.2298 -0.4230  0.8487
  164LYS      O 2622   3.958   2.176   3.892  0.1150  0.8968  0.5202
  165LYS      N 2623   3.941   2.385   3.959 -0.4038  0.3568  0.2522
  165LYS     HN 2624   3.931   2.458   4.026  0.1257 -0.0276  0.7597
  165LYS     CA 2625   3.934   2.430   3.822 -0.3253 -0.0717 -0.7039
  165LYS     HA 2626   3.891   2.351   3.761 -0.0472 -1.7136  1.1363
  165LYS     CB 2627   3.833   2.549   3.813  0.2884 -0.0100  0.6529
  165LYS    HB1 2628   3.734   2.503   3.833  0.1573  0.3515  0.8552
  165LYS    HB2 2629   3.832   2.588   3.709 -1.0448 -1.1936  0.1926
  165LYS     CG 2630   3.863   2.663   3.916 -0.4183 -0.5599  0.1696
  165LYS    HG1 2631   3.967   2.697   3.899 -0.0406 -2.3960 -1.5668
  165LYS    HG2 2632   3.862   2.641   4.025 -1.3445 -0.9412  0.0906
  165LYS     CD 2633   3.763   2.784   3.896 -0.9215 -0.0134  0.1444
  165LYS    HD1 2634   3.756   2.814   3.790 -1.4771  1.1043  0.4853
  165LYS    HD2 2635   3.815   2.855   3.963  0.4489 -1.9841  1.2738
  165LYS     CE 2636   3.623   2.773   3.966 -0.1420  0.0138 -0.1262
  165LYS    HE1 2637   3.619   2.752   4.075 -2.3007 -2.0042 -0.5194
  165LYS    HE2 2638   3.556   2.697   3.921 -0.7050  1.3930 -1.7246
  165LYS     NZ 2639   3.545   2.902   3.939 -0.2530 -0.2856  0.3121
  165LYS    HZ1 2640   3.600   2.985   3.969 -1.6863  0.9349 -0.2896
  165LYS    HZ2 2641   3.460   2.902   3.999  0.0792  1.3293  0.8283
  165LYS    HZ3 2642   3.533   2.915   3.836  0.3528  2.1653  0.4862
  165LYS      C 2643   4.054   2.461   3.750  0.5109  0.2436  0.0028
  165LYS      O 2644   4.158   2.492   3.808  0.6418 -1.1194 -0.3859
  166LYS      N 2645   4.053   2.447   3.614  0.0316 -0.6865  0.3037
  166LYS     HN 2646   3.967   2.426   3.568 -1.0327  1.1672  1.3450
  166LYS     CA 2647   4.169   2.463   3.519  0.8458  0.2176 -0.3883
  166LYS     HA 2648   4.246   2.413   3.576  1.1339 -0.7130 -1.5580
  166LYS     CB 2649   4.128   2.388   3.388  0.2525  0.7499 -0.2627
  166LYS    HB1 2650   4.021   2.407   3.365  0.1738 -0.7879 -1.3263
  166LYS    HB2 2651   4.144   2.280   3.409  1.0267  0.7672 -0.7395
  166LYS     CG 2652   4.208   2.412   3.262 -0.4504  0.1855  0.1470
  166LYS    HG1 2653   4.196   2.512   3.215 -2.0065 -0.9427 -2.0563
  166LYS    HG2 2654   4.160   2.338   3.194  1.1118 -2.8443  2.1602
  166LYS     CD 2655   4.356   2.378   3.268 -0.5636 -0.4638 -0.7396
  166LYS    HD1 2656   4.361   2.267   3.267  0.6948 -0.4266 -0.1089
  166LYS    HD2 2657   4.400   2.400   3.367 -0.6757 -2.0035 -0.3231
  166LYS     CE 2658   4.441   2.428   3.155  0.0736 -0.5844  0.8762
  166LYS    HE1 2659   4.545   2.389   3.169  0.1553 -0.8332 -0.3574
  166LYS    HE2 2660   4.439   2.539   3.155 -2.6707 -0.5827  0.9131
  166LYS     NZ 2661   4.386   2.386   3.027 -0.2350 -0.4713 -0.0395
  166LYS    HZ1 2662   4.379   2.286   2.999 -1.5719 -0.0307 -1.3937
  166LYS    HZ2 2663   4.443   2.430   2.952 -0.3666  1.3575  0.8675
  166LYS    HZ3 2664   4.289   2.423   3.016 -1.0245 -1.9983  1.2703
  166LYS      C 2665   4.214   2.601   3.492  0.5481 -0.7468  0.9429
  166LYS      O 2666   4.148   2.679   3.424 -0.4797  0.1878  0.2659
  167MET      N 2667   4.337   2.636   3.536  0.0276  0.5914  0.0636
  167MET     HN 2668   4.396   2.570   3.581 -0.3161  0.1568 -0.1130
  167MET     CA 2669   4.393   2.770   3.528 -0.4410 -0.1221 -0.3974
  167MET     HA 2670   4.319   2.833   3.482  0.2109  2.9776  2.3400
  167MET     CB 2671   4.431   2.832   3.672 -0.0407 -0.4332 -1.2112
  167MET    HB1 2672   4.492   2.923   3.654 -0.2841 -0.4348 -2.0857
  167MET    HB2 2673   4.490   2.759   3.732 -1.6029 -2.5422 -2.1154
  167MET     CG 2674   4.297   2.858   3.748  0.3036 -0.3939  0.4889
  167MET    HG1 2675   4.305   2.876   3.857  1.3819  1.4429  0.1396
  167MET    HG2 2676   4.238   2.765   3.737  0.3188 -0.5854  1.8201
  167MET     SD 2677   4.197   2.998   3.670 -0.6596 -0.2781  0.1634
  167MET     CE 2678   4.044   2.952   3.752  0.5127 -0.0192 -0.2042
  167MET    HE1 2679   3.970   3.035   3.763 -0.2645 -0.6228 -0.8330
  167MET    HE2 2680   4.068   2.914   3.854  2.0686 -0.8638 -0.8555
  167MET    HE3 2681   4.004   2.861   3.703  4.3082 -1.2727 -1.3456
  167MET      C 2682   4.512   2.764   3.437 -0.3119  0.3141 -1.0891
  167MET      O 2683   4.548   2.659   3.388  0.1935 -0.4257  0.4901
  168PRO      N 2684   4.588   2.875   3.411 -0.0467  0.4671  1.0363
  168PRO     CD 2685   4.707   2.852   3.327 -0.2465 -0.1487 -0.5005
  168PRO    HD1 2686   4.686   2.776   3.248  0.1202  0.3063 -1.0388
  168PRO    HD2 2687   4.790   2.814   3.390 -0.2521 -0.3756 -0.6272
  168PRO     CA 2688   4.539   3.010   3.396  0.3644 -0.3216  0.1131
  168PRO     HA 2689   4.487   3.041   3.486  0.7871 -2.1787  1.0594
  168PRO     CB 2690   4.670   3.087   3.362  0.2014  0.7315  0.9759
  168PRO    HB1 2691   4.732   3.091   3.454 -0.2854  0.8149  1.3032
  168PRO    HB2 2692   4.658   3.187   3.315 -3.4611 -0.1131 -0.1709
  168PRO     CG 2693   4.750   2.986   3.267  0.4202 -0.0037  0.4404
  168PRO    HG1 2694   4.710   2.994   3.164 -0.2623 -1.4234  0.5689
  168PRO    HG2 2695   4.859   3.007   3.268 -0.0890  3.4728 -1.8068
  168PRO      C 2696   4.433   3.023   3.290  0.4009 -0.7002 -0.1272
  168PRO      O 2697   4.408   2.928   3.218  0.0663 -0.0272  0.5559
  169ILE      N 2698   4.349   3.134   3.291  0.0089  0.2436  0.4479
  169ILE     HN 2699   4.363   3.207   3.358 -0.2441 -0.5424  1.3887
  169ILE     CA 2700   4.247   3.159   3.186  0.2146 -0.5556 -0.5342
  169ILE     HA 2701   4.201   3.065   3.160  0.4673 -0.8130 -0.0642
  169ILE     CB 2702   4.131   3.247   3.234  0.0705 -0.4531  0.1173
  169ILE     HB 2703   4.173   3.338   3.282  3.4791 -0.6998 -2.0691
  169ILE    CG2 2704   4.048   3.288   3.112  0.0997  0.7182 -0.0955
  169ILE   HG21 2705   3.955   3.346   3.133 -0.7746  0.0050 -1.8564
  169ILE   HG22 2706   4.016   3.193   3.064 -1.0526  0.4782  1.0874
  169ILE   HG23 2707   4.098   3.346   3.031 -0.3111 -1.2433 -1.8234
  169ILE    CG1 2708   4.048   3.176   3.342  0.7068  0.1270  0.0013
  169ILE   HG11 2709   3.949   3.226   3.345  0.5553 -0.1961  2.0096
  169ILE   HG12 2710   4.093   3.203   3.440  1.3311 -1.7115  0.2622
  169ILE     CD 2711   4.033   3.025   3.334 -0.2411  0.7674 -0.6021
  169ILE    HD1 2712   4.125   2.969   3.361 -0.8683  0.5064  1.1348
  169ILE    HD2 2713   3.980   2.998   3.240 -2.7828  0.4384  0.8261
  169ILE    HD3 2714   3.961   2.994   3.413  1.0252  1.1251  0.7298
  169ILE      C 2715   4.309   3.217   3.057  0.4477 -0.0944 -0.7698
  169ILE      O 2716   4.363   3.330   3.043  0.3087  0.0281 -0.0250
  170GLN      N 2717   4.308   3.126   2.960 -0.1545 -0.1872  0.0800
  170GLN     HN 2718   4.281   3.030   2.968  0.8278 -0.5511 -0.7774
  170GLN     CA 2719   4.352   3.157   2.827  0.0519 -0.2084  0.2277
  170GLN     HA 2720   4.454   3.192   2.829  0.1089 -0.3381 -0.2616
  170GLN     CB 2721   4.371   3.029   2.742 -0.1830  0.1589  0.3032
  170GLN    HB1 2722   4.276   3.015   2.686 -0.2555  3.2159 -0.5589
  170GLN    HB2 2723   4.396   2.944   2.808  0.6455 -0.3148 -0.5933
  170GLN     CG 2724   4.487   3.049   2.636  0.1256  0.8179  0.4889
  170GLN    HG1 2725   4.493   2.956   2.576 -1.5005  1.5502 -0.9116
  170GLN    HG2 2726   4.577   3.059   2.701 -0.3474  2.1574  0.9751
  170GLN     CD 2727   4.475   3.164   2.540 -0.0198  0.0498 -0.1686
  170GLN    OE1 2728   4.392   3.164   2.451  0.0677 -0.5616  0.2986
  170GLN    NE2 2729   4.557   3.270   2.552 -0.0563  0.1496  0.3061
  170GLN   HE21 2730   4.629   3.263   2.621 -1.5968 -1.5947  1.8449
  170GLN   HE22 2731   4.552   3.335   2.477  2.0448 -0.6960 -0.6406
  170GLN      C 2732   4.268   3.266   2.749 -0.5982 -0.2979 -0.6367
  170GLN      O 2733   4.154   3.244   2.712  0.5940 -0.2412  0.2660
  171ASN      N 2734   4.329   3.386   2.727  0.3759  0.2193  0.5193
  171ASN     HN 2735   4.426   3.398   2.744  0.6989 -2.1810  0.6946
  171ASN     CA 2736   4.251   3.504   2.695 -0.5927 -0.1989 -0.3398
  171ASN     HA 2737   4.167   3.473   2.636  0.7929  1.3834 -3.3883
  171ASN     CB 2738   4.209   3.590   2.819 -0.3986  0.7880  0.3724
  171ASN    HB1 2739   4.291   3.592   2.894 -0.4523 -0.8237  0.5099
  171ASN    HB2 2740   4.125   3.531   2.862 -0.2731 -0.1066 -0.5838
  171ASN     CG 2741   4.155   3.729   2.787  0.5651  0.1260  0.0306
  171ASN    OD1 2742   4.194   3.820   2.865 -0.3200  0.6636 -0.1382
  171ASN    ND2 2743   4.081   3.753   2.675  0.5740 -0.0468 -0.3913
  171ASN   HD21 2744   4.051   3.844   2.647 -1.3391 -1.1888 -2.3678
  171ASN   HD22 2745   4.062   3.667   2.628 -0.1195 -0.0131 -0.1938
  171ASN      C 2746   4.335   3.573   2.601 -0.3896 -0.3340 -0.1988
  171ASN      O 2747   4.419   3.658   2.637  0.4672 -0.0177  0.1376
  172GLY      N 2748   4.328   3.531   2.472 -0.1669 -0.1728 -0.0683
  172GLY     HN 2749   4.257   3.473   2.433 -0.2095  0.0242 -0.2798
  172GLY     CA 2750   4.397   3.597   2.362  0.1551  0.0248  0.3553
  172GLY    HA1 2751   4.384   3.702   2.382 -2.7974 -0.3637  0.8556
  172GLY    HA2 2752   4.343   3.559   2.277  1.1716 -2.6264  0.7744
  172GLY      C 2753   4.549   3.557   2.358 -0.6312 -0.2599  0.0986
  172GLY      O 2754   4.578   3.441   2.330 -0.3514  0.3690  0.7884
  173GLY      N 2755   4.638   3.657   2.388  0.2709  0.0234  0.1293
  173GLY     HN 2756   4.609   3.751   2.407  4.3272  1.2123  1.5609
  173GLY     CA 2757   4.781   3.641   2.397 -0.2478 -0.0791 -0.6304
  173GLY    HA1 2758   4.816   3.731   2.349 -2.5760 -0.3135 -2.9727
  173GLY    HA2 2759   4.803   3.555   2.336  1.3392  0.4329 -0.8254
  173GLY      C 2760   4.825   3.627   2.538 -0.4885  0.3950  0.5865
  173GLY      O 2761   4.942   3.584   2.569  0.3831  0.2441 -0.4665
  174ALA      N 2762   4.739   3.659   2.643  0.4769  0.0959  0.0112
  174ALA     HN 2763   4.649   3.698   2.621  0.0446  0.2425  1.8937
  174ALA     CA 2764   4.771   3.661   2.783  0.6612  0.2161  0.2811
  174ALA     HA 2765   4.873   3.685   2.807  0.1216  2.1000  0.8186
  174ALA     CB 2766   4.684   3.772   2.850 -0.7481 -0.2164  0.8740
  174ALA    HB1 2767   4.576   3.766   2.821 -0.6274 -1.6930  0.6157
  174ALA    HB2 2768   4.728   3.866   2.813 -2.4837  0.6790  0.9778
  174ALA    HB3 2769   4.705   3.790   2.958 -1.8764  1.3421  0.8664
  174ALA      C 2770   4.735   3.526   2.857  0.7081  0.6089 -0.6913
  174ALA      O 2771   4.651   3.446   2.809 -0.4369 -0.4846  0.1802
  175ASN      N 2772   4.790   3.508   2.978 -0.3674 -0.3149  0.0923
  175ASN     HN 2773   4.867   3.566   3.007 -1.5303  3.1299 -2.9079
  175ASN     CA 2774   4.742   3.415   3.075  0.4932  0.2827  0.2564
  175ASN     HA 2775   4.674   3.338   3.041  2.7121 -1.4308 -0.6006
  175ASN     CB 2776   4.861   3.341   3.125 -0.1637 -0.2339  0.1094
  175ASN    HB1 2777   4.833   3.296   3.223 -3.2732  2.4020  0.5991
  175ASN    HB2 2778   4.942   3.415   3.141  2.3561 -2.6618 -0.6349
  175ASN     CG 2779   4.900   3.236   3.023  0.1339  0.9313  0.7088
  175ASN    OD1 2780   4.811   3.165   2.973  0.0386 -0.3312 -0.4945
  175ASN    ND2 2781   5.033   3.211   3.002  0.6025 -0.3480  0.1944
  175ASN   HD21 2782   5.056   3.128   2.951  1.6631  0.7425 -1.2080
  175ASN   HD22 2783   5.095   3.287   3.021 -0.2103  0.8421 -1.5831
  175ASN      C 2784   4.671   3.492   3.183 -0.3801  0.0194 -0.1260
  175ASN      O 2785   4.739   3.556   3.258  0.7106 -0.3238 -0.5660
  176LEU      N 2786   4.543   3.487   3.194  0.3354 -0.2341 -0.2734
  176LEU     HN 2787   4.480   3.446   3.129  1.9291  0.1789 -2.1425
  176LEU     CA 2788   4.464   3.564   3.294  0.4456  0.2981 -0.7496
  176LEU     HA 2789   4.514   3.658   3.312 -0.9321  1.1323 -1.1432
  176LEU     CB 2790   4.325   3.596   3.228 -0.1659  0.8060 -0.8992
  176LEU    HB1 2791   4.292   3.496   3.194  3.6424 -0.5040 -1.2366
  176LEU    HB2 2792   4.328   3.667   3.142  0.2734  2.6834  0.6135
  176LEU     CG 2793   4.221   3.648   3.327 -1.1745 -0.3044  0.1689
  176LEU     HG 2794   4.211   3.582   3.416 -1.1116 -1.1148 -0.4199
  176LEU    CD1 2795   4.259   3.791   3.365  0.0868 -0.5270 -0.0944
  176LEU   HD11 2796   4.197   3.822   3.451 -1.6362 -0.0592 -1.4448
  176LEU   HD12 2797   4.249   3.859   3.277 -0.1614  0.9168  1.0143
  176LEU   HD13 2798   4.365   3.807   3.396 -0.3742  2.5520  0.1359
  176LEU    CD2 2799   4.083   3.649   3.257 -0.7504 -0.4726 -0.1970
  176LEU   HD21 2800   4.047   3.556   3.209  2.5350 -1.7465 -0.4405
  176LEU   HD22 2801   4.097   3.719   3.171  1.6244  0.0322  0.5257
  176LEU   HD23 2802   4.003   3.694   3.320  0.2739  1.5261 -0.2506
  176LEU      C 2803   4.455   3.481   3.424 -0.0239 -0.2087 -0.0852
  176LEU      O 2804   4.431   3.362   3.420  0.2933  0.0467 -1.1058
  177CYS      N 2805   4.474   3.542   3.545  0.4849  0.2611  0.5414
  177CYS     HN 2806   4.495   3.640   3.546  1.1300  0.1654 -0.7757
  177CYS     CA 2807   4.459   3.471   3.667 -0.3285 -0.0888 -0.3689
  177CYS     HA 2808   4.387   3.390   3.660 -2.0802  1.5163 -2.1434
  177CYS     CB 2809   4.601   3.423   3.718 -0.2242  0.2430  0.3741
  177CYS    HB1 2810   4.673   3.508   3.718  1.0962 -0.8313  1.6521
  177CYS    HB2 2811   4.638   3.359   3.635  0.0173  0.5258  0.2618
  177CYS     SG 2812   4.598   3.341   3.877 -0.4142  0.3565 -0.1045
  177CYS      C 2813   4.402   3.578   3.768  0.3754  0.1584 -0.4043
  177CYS      O 2814   4.471   3.665   3.815 -0.3154  0.1686  0.5313
  178SER      N 2815   4.273   3.560   3.802  0.1643 -0.6646 -0.2494
  178SER     HN 2816   4.232   3.472   3.778 -1.4543  0.4096 -1.6841
  178SER     CA 2817   4.197   3.674   3.852 -0.4804  0.0095  0.4866
  178SER     HA 2818   4.256   3.743   3.910  0.7077 -0.6662  0.1073
  178SER     CB 2819   4.124   3.755   3.745 -0.2085  0.9782  0.7397
  178SER    HB1 2820   4.209   3.785   3.680  0.9161 -1.2672  1.0612
  178SER    HB2 2821   4.074   3.840   3.794 -1.9742 -0.6359  1.8906
  178SER     OG 2822   4.036   3.675   3.660 -0.2575 -0.0266  0.1689
  178SER    HG1 2823   3.980   3.744   3.624  0.1215 -0.0043 -0.3863
  178SER      C 2824   4.090   3.630   3.948 -0.4209 -0.3030 -0.3979
  178SER      O 2825   4.034   3.709   4.025 -0.0113  1.0528 -0.0747
  179SER      N 2826   4.044   3.504   3.957  0.3569  0.1321  0.6404
  179SER     HN 2827   4.084   3.431   3.902 -2.0651 -1.0709  0.3375
  179SER     CA 2828   3.932   3.457   4.040 -0.1664 -0.9173  0.2847
  179SER     HA 2829   3.921   3.352   4.018 -2.0769 -0.4022 -1.5601
  179SER     CB 2830   3.952   3.471   4.193  0.4077 -0.1158 -0.0627
  179SER    HB1 2831   3.937   3.575   4.228 -0.3821  0.0110 -0.7346
  179SER    HB2 2832   4.054   3.437   4.221 -0.1570 -3.4696 -1.5271
  179SER     OG 2833   3.861   3.403   4.276  0.5915 -0.0313 -0.7376
  179SER    HG1 2834   3.775   3.441   4.259  0.9998  0.5580 -1.5533
  179SER      C 2835   3.798   3.512   3.996 -0.7152 -1.1359  0.2140
  179SER      O 2836   3.716   3.449   3.933 -0.8804 -0.3142  0.1700
  180PHE      N 2837   3.770   3.636   4.036  0.3675  0.6473  0.3205
  180PHE     HN 2838   3.842   3.684   4.086  0.1086  4.2892 -2.3158
  180PHE     CA 2839   3.658   3.719   3.991  0.1521 -0.4013 -0.3406
  180PHE     HA 2840   3.568   3.668   4.022 -1.1804  0.8916 -1.9262
  180PHE     CB 2841   3.662   3.863   4.057 -0.2556  0.0702 -0.5928
  180PHE    HB1 2842   3.586   3.927   4.007  2.7914  1.7828 -3.4553
  180PHE    HB2 2843   3.760   3.911   4.037 -0.0856 -0.1733 -0.3377
  180PHE     CG 2844   3.630   3.862   4.206 -0.2411  0.6254 -0.2256
  180PHE    CD1 2845   3.502   3.860   4.262  0.2094  0.7050 -1.0013
  180PHE    HD1 2846   3.410   3.874   4.207 -1.0171  1.1687  1.0555
  180PHE    CE1 2847   3.484   3.844   4.400  0.0874  0.1610 -0.6236
  180PHE    HE1 2848   3.390   3.832   4.451  0.8328 -1.4445  0.4642
  180PHE     CZ 2849   3.595   3.850   4.482 -0.7297 -0.0620 -0.9095
  180PHE     HZ 2850   3.585   3.851   4.590  2.4270 -0.9066 -0.5117
  180PHE    CD2 2851   3.740   3.848   4.291  0.0398  0.2100  0.4278
  180PHE    HD2 2852   3.839   3.831   4.251  0.7379  0.3792  1.9912
  180PHE    CE2 2853   3.722   3.855   4.431 -0.1206  0.0787  0.3054
  180PHE    HE2 2854   3.812   3.858   4.490  2.0234 -3.9871 -2.2389
  180PHE      C 2855   3.650   3.742   3.840 -0.4629  1.1564  0.3788
  180PHE      O 2856   3.749   3.781   3.774  0.3008 -0.0607 -0.3686
  181SER      N 2857   3.527   3.715   3.795  0.7331  0.3082  0.5602
  181SER     HN 2858   3.455   3.691   3.860 -0.3959 -2.0314 -1.3951
  181SER     CA 2859   3.502   3.723   3.655  0.4172 -0.2801  0.3265
  181SER     HA 2860   3.558   3.809   3.623 -0.7104 -0.1595 -1.4739
  181SER     CB 2861   3.531   3.588   3.574 -0.2980  0.1867 -0.2579
  181SER    HB1 2862   3.477   3.580   3.478  2.9590  0.7148 -2.3120
  181SER    HB2 2863   3.502   3.507   3.643  0.6342 -0.0395 -0.1163
  181SER     OG 2864   3.675   3.576   3.550 -0.1941 -0.1850 -0.1314
  181SER    HG1 2865   3.701   3.660   3.512 -0.3339 -0.0435  0.0809
  181SER      C 2866   3.351   3.761   3.633  0.5031  0.1175 -1.1100
  181SER      O 2867   3.259   3.693   3.686 -0.1087 -0.3136 -0.1670
  182ILE      N 2868   3.314   3.849   3.537 -0.4726 -0.0187 -0.0298
  182ILE     HN 2869   3.384   3.902   3.490 -0.0471  0.5926  1.2493
  182ILE     CA 2870   3.179   3.873   3.506 -0.1074  0.0342 -0.1299
  182ILE     HA 2871   3.127   3.861   3.600 -0.3130 -4.5031 -0.5960
  182ILE     CB 2872   3.164   4.023   3.460 -0.5516 -0.6363  0.1792
  182ILE     HB 2873   3.230   4.035   3.372 -1.1742 -0.4089 -0.2644
  182ILE    CG2 2874   3.013   4.048   3.419 -0.7197 -0.1383  0.0496
  182ILE   HG21 2875   2.996   4.022   3.313  0.4048  1.7004 -0.6115
  182ILE   HG22 2876   2.973   4.151   3.429  0.5312  0.4179 -0.4862
  182ILE   HG23 2877   2.950   3.987   3.488  1.6060 -1.5182  1.0894
  182ILE    CG1 2878   3.206   4.115   3.577  0.2385  0.6779  0.0352
  182ILE   HG11 2879   3.302   4.081   3.620 -0.0940  1.1237  1.1760
  182ILE   HG12 2880   3.132   4.091   3.657 -1.6277  0.0226 -1.8117
  182ILE     CD 2881   3.213   4.269   3.540  0.5916 -0.1956 -0.0952
  182ILE    HD1 2882   3.108   4.305   3.531  1.2586  2.4627  1.6696
  182ILE    HD2 2883   3.268   4.291   3.446 -0.1644 -0.1430 -0.5391
  182ILE    HD3 2884   3.265   4.321   3.623  0.0225 -1.7537  1.3037
  182ILE      C 2885   3.118   3.778   3.415  0.4080  0.0459  0.0197
  182ILE      O 2886   3.131   3.788   3.296  0.2410 -0.3733 -0.4829
  183CYS      N 2887   3.043   3.674   3.466  0.2318  0.4221 -0.3576
  183CYS     HN 2888   3.017   3.668   3.562 -1.0170  2.7140 -0.4753
  183CYS     CA 2889   2.986   3.564   3.390  0.1572 -0.2472  0.3528
  183CYS     HA 2890   3.013   3.563   3.285  0.0146 -0.1806  0.3158
  183CYS     CB 2891   3.046   3.430   3.421  0.1332 -0.1868 -0.5579
  183CYS    HB1 2892   3.010   3.355   3.347 -0.9886  1.5581 -1.8728
  183CYS    HB2 2893   3.029   3.389   3.523 -0.6199 -0.9389 -0.9680
  183CYS     SG 2894   3.229   3.407   3.390  0.1849  0.1495 -0.2544
  183CYS      C 2895   2.835   3.552   3.402 -0.5323 -0.3201 -0.2227
  183CYS      O 2896   2.782   3.575   3.507  0.1294 -0.4185 -0.4510
  184HSD      N 2897   2.764   3.509   3.294 -0.1076  0.5345 -0.7584
  184HSD     HN 2898   2.806   3.495   3.205  3.6726 -1.0405  1.0049
  184HSD     CA 2899   2.619   3.494   3.306 -0.2616  0.9911  0.2119
  184HSD     HA 2900   2.592   3.573   3.375  1.9326  1.5904  0.4558
  184HSD     CB 2901   2.529   3.513   3.182 -0.1571  0.6294  0.1286
  184HSD    HB1 2902   2.553   3.430   3.111  0.9426  0.5292  0.5861
  184HSD    HB2 2903   2.558   3.606   3.128  1.2526  0.1084 -0.0560
  184HSD    ND1 2904   2.294   3.405   3.175  0.0367  0.0948 -0.1462
  184HSD    HD1 2905   2.318   3.313   3.142 -0.2541  0.1942 -0.6371
  184HSD     CG 2906   2.375   3.514   3.204 -0.2780 -0.5469  0.3334
  184HSD    CE1 2907   2.166   3.444   3.200  0.5098  0.1550 -0.0758
  184HSD    HE1 2908   2.084   3.372   3.206 -0.5879  1.4327  0.7084
  184HSD    NE2 2909   2.159   3.570   3.227 -0.2254 -0.4421 -0.3559
  184HSD    CD2 2910   2.287   3.613   3.230  0.0016  0.0261  0.0015
  184HSD    HD2 2911   2.314   3.718   3.236 -2.3890  0.8234 -1.8322
  184HSD      C 2912   2.579   3.355   3.360 -1.0067 -0.0030 -0.1150
  184HSD      O 2913   2.506   3.280   3.302  0.0762  0.1946  0.0642
  185THR      N 2914   2.632   3.317   3.472 -0.2916 -0.4021  0.8827
  185THR     HN 2915   2.688   3.373   3.532 -0.8515 -2.2148  3.3028
  185THR     CA 2916   2.591   3.196   3.536 -0.2354  0.5374 -0.0917
  185THR     HA 2917   2.483   3.201   3.538 -0.5323 -0.5156 -4.2246
  185THR     CB 2918   2.648   3.058   3.488  0.4124 -0.3422  0.0978
  185THR     HB 2919   2.628   3.064   3.379  1.2182  1.5732  0.0166
  185THR    OG1 2920   2.575   2.941   3.546  0.2844  0.1936 -0.7467
  185THR    HG1 2921   2.500   2.919   3.490  0.7716  1.7810 -2.1120
  185THR    CG2 2922   2.804   3.035   3.511 -0.3017 -0.2241  0.6417
  185THR   HG21 2923   2.829   2.934   3.470 -0.7572 -1.3982  3.0627
  185THR   HG22 2924   2.826   3.024   3.620  1.0234  0.4711  0.4659
  185THR   HG23 2925   2.869   3.112   3.464  1.8944 -1.8735  0.7640
  185THR      C 2926   2.646   3.206   3.674 -0.2555  0.0767  0.0206
  185THR      O 2927   2.733   3.291   3.696  0.4889  0.0421 -0.2748
  186PHE      N 2928   2.605   3.123   3.772 -0.8791  0.2918  0.0240
  186PHE     HN 2929   2.559   3.038   3.746 -0.8350  0.9662 -2.5311
  186PHE     CA 2930   2.641   3.132   3.911 -0.1730 -0.1796  0.0113
  186PHE     HA 2931   2.655   3.236   3.937 -0.3183 -0.6412  2.0807
  186PHE     CB 2932   2.536   3.073   4.005  0.1865 -0.1985  0.2618
  186PHE    HB1 2933   2.440   3.129   4.002 -0.5034 -1.3361  0.3205
  186PHE    HB2 2934   2.569   3.080   4.111 -1.8837 -2.4743  1.1597
  186PHE     CG 2935   2.493   2.924   3.983  0.0140 -0.0094  0.1520
  186PHE    CD1 2936   2.376   2.896   3.912 -0.7917 -0.0486  0.1106
  186PHE    HD1 2937   2.326   2.980   3.866 -0.3072 -0.8636 -2.0334
  186PHE    CE1 2938   2.323   2.767   3.891 -0.3084  0.4109  0.1221
  186PHE    HE1 2939   2.239   2.761   3.824 -0.1564 -1.3961  0.0400
  186PHE     CZ 2940   2.393   2.666   3.952  0.8228  0.5046  0.2263
  186PHE     HZ 2941   2.349   2.568   3.938 -1.6208  0.9877  3.3154
  186PHE    CD2 2942   2.565   2.822   4.047  0.1014 -0.0803  0.5307
  186PHE    HD2 2943   2.652   2.839   4.108  1.1852  2.5398 -1.5969
  186PHE    CE2 2944   2.512   2.690   4.028 -0.1061  1.2128 -0.3079
  186PHE    HE2 2945   2.547   2.605   4.084  1.5440  1.3008 -1.1414
  186PHE      C 2946   2.775   3.074   3.942 -0.5511  0.2117 -0.5634
  186PHE      O 2947   2.818   2.978   3.881 -1.0035  0.2862 -0.5242
  187GLN      N 2948   2.842   3.128   4.040 -0.7248  0.4038 -0.5812
  187GLN     HN 2949   2.802   3.204   4.090  0.2492 -1.2530  3.0660
  187GLN     CA 2950   2.979   3.096   4.069 -0.0024  0.0394  0.6081
  187GLN     HA 2951   3.000   2.995   4.038 -1.7711 -0.4631  0.9275
  187GLN     CB 2952   3.073   3.199   3.994  0.6977  0.3952 -0.1689
  187GLN    HB1 2953   3.175   3.156   4.011 -0.0747 -1.5962 -0.2490
  187GLN    HB2 2954   3.071   3.302   4.035 -1.0843  0.7019 -0.9476
  187GLN     CG 2955   3.042   3.223   3.844  0.7752  0.0245 -0.2632
  187GLN    HG1 2956   2.946   3.278   3.842  1.4466  1.3892  1.5930
  187GLN    HG2 2957   3.042   3.121   3.800  0.9016  0.3425 -1.0173
  187GLN     CD 2958   3.151   3.304   3.780  0.8715 -0.3728  0.3543
  187GLN    OE1 2959   3.215   3.251   3.687  0.3785 -0.3833  0.2715
  187GLN    NE2 2960   3.187   3.428   3.816  0.4762 -0.0566  0.2120
  187GLN   HE21 2961   3.136   3.477   3.887  0.6763  1.2144 -0.4868
  187GLN   HE22 2962   3.252   3.476   3.758 -0.9144 -0.5853 -1.8879
  187GLN      C 2963   3.004   3.099   4.221  0.9921 -0.1863 -0.9341
  187GLN      O 2964   2.989   3.204   4.279  0.3089  0.2315 -0.0977
  188TRP      N 2965   3.052   2.988   4.280  0.3368 -0.1334  0.2086
  188TRP     HN 2966   3.079   2.903   4.235  1.2291 -0.8438  1.9875
  188TRP     CA 2967   3.067   2.980   4.425  0.0966 -0.3568  0.2314
  188TRP     HA 2968   2.968   2.993   4.466 -0.4626  2.6911 -1.7473
  188TRP     CB 2969   3.114   2.842   4.479  0.0737 -0.9539  0.0676
  188TRP    HB1 2970   3.207   2.815   4.425  1.0055  1.1795  0.5158
  188TRP    HB2 2971   3.030   2.784   4.434 -0.9902  0.4824  0.1369
  188TRP     CG 2972   3.132   2.818   4.621 -0.4407 -0.2018 -0.0792
  188TRP    CD1 2973   3.244   2.771   4.686 -0.1892  0.5371  0.8939
  188TRP    HD1 2974   3.332   2.732   4.637 -1.1975 -0.9208  0.1493
  188TRP    NE1 2975   3.226   2.766   4.819  1.1217 -0.6490 -0.6469
  188TRP    HE1 2976   3.292   2.748   4.889 -0.3535 -0.1396  0.9658
  188TRP    CE2 2977   3.099   2.814   4.850  0.1100  0.2160  0.3959
  188TRP    CD2 2978   3.036   2.842   4.725  0.4621  0.2303 -1.0846
  188TRP    CE3 2979   2.904   2.882   4.726  0.3307  0.3593  0.9404
  188TRP    HE3 2980   2.852   2.883   4.631  0.1503  0.8202  1.0396
  188TRP    CZ3 2981   2.832   2.890   4.839  0.0851  0.1684 -0.0211
  188TRP    HZ3 2982   2.733   2.933   4.837  0.9499  2.3658  0.9466
  188TRP    CZ2 2983   3.030   2.818   4.968 -0.2042  0.4455 -0.0637
  188TRP    HZ2 2984   3.081   2.796   5.061  1.2535  0.7543 -0.7607
  188TRP    CH2 2985   2.894   2.861   4.963  0.1676  0.3982  0.0933
  188TRP    HH2 2986   2.838   2.875   5.055  1.6942 -1.3886  1.3841
  188TRP      C 2987   3.141   3.094   4.502  0.4459 -0.7702  0.2033
  188TRP      O 2988   3.079   3.158   4.589 -0.1193 -0.7007 -0.3236
  189HSD      N 2989   3.262   3.144   4.461 -0.1588  0.5098 -0.5738
  189HSD     HN 2990   3.306   3.105   4.381 -1.9376  1.4763 -2.1112
  189HSD     CA 2991   3.336   3.245   4.536  0.7474 -0.6095  0.1998
  189HSD     HA 2992   3.341   3.212   4.639 -1.6762  1.7239  1.1727
  189HSD     CB 2993   3.480   3.265   4.484  0.2440  0.0527  0.0382
  189HSD    HB1 2994   3.486   3.311   4.383  3.0506  0.4430  0.3211
  189HSD    HB2 2995   3.528   3.166   4.467  0.9465  0.5675 -1.0352
  189HSD    ND1 2996   3.700   3.361   4.547 -0.4544  0.5363  0.5183
  189HSD    HD1 2997   3.737   3.361   4.454 -3.8026 -0.9157 -1.0158
  189HSD     CG 2998   3.571   3.349   4.574  1.1507  0.2376  0.5623
  189HSD    CE1 2999   3.763   3.430   4.645  0.4233  0.0479  0.9392
  189HSD    HE1 3000   3.869   3.454   4.638 -0.1134  2.5659  0.1089
  189HSD    NE2 3001   3.676   3.467   4.735  0.5802  0.1442  0.0107
  189HSD    CD2 3002   3.555   3.412   4.693  0.1517 -0.3820  0.5648
  189HSD    HD2 3003   3.470   3.419   4.759  0.1872 -2.1674  0.8459
  189HSD      C 3004   3.265   3.383   4.533 -0.7028  0.4982 -0.0270
  189HSD      O 3005   3.265   3.456   4.630  0.3962 -0.3568 -0.0054
  190GLU      N 3006   3.184   3.412   4.430 -0.4688 -0.0038 -0.0058
  190GLU     HN 3007   3.176   3.350   4.352  0.5274  0.9672 -0.9170
  190GLU     CA 3008   3.116   3.544   4.418 -0.2597  0.4356 -0.3463
  190GLU     HA 3009   3.179   3.618   4.466  3.0213 -1.3032 -1.6091
  190GLU     CB 3010   3.096   3.578   4.264 -0.2517 -0.2991 -0.1435
  190GLU    HB1 3011   3.030   3.667   4.256  0.6800  0.4937  0.7825
  190GLU    HB2 3012   3.051   3.486   4.220 -0.4376 -0.2477 -0.0630
  190GLU     CG 3013   3.232   3.596   4.188 -0.5872  0.2370 -0.3255
  190GLU    HG1 3014   3.289   3.501   4.179 -1.6957 -0.5774  0.9087
  190GLU    HG2 3015   3.286   3.650   4.268 -2.3879  3.1069 -0.8869
  190GLU     CD 3016   3.236   3.693   4.073 -0.2949 -0.4835 -0.0307
  190GLU    OE1 3017   3.177   3.803   4.090 -0.2517 -0.0314 -0.4236
  190GLU    OE2 3018   3.313   3.660   3.979  0.1594 -0.2583 -0.2974
  190GLU      C 3019   2.972   3.539   4.486 -0.3299  0.0437  0.3190
  190GLU      O 3020   2.905   3.640   4.489  0.2308  0.1776  0.2067
  191ALA      N 3021   2.940   3.418   4.535  0.3945 -0.0392  0.1060
  191ALA     HN 3022   2.994   3.336   4.518  0.1618 -0.3633  0.8754
  191ALA     CA 3023   2.819   3.405   4.615  0.1892  0.4857 -0.0559
  191ALA     HA 3024   2.765   3.498   4.621 -0.1511  0.4124 -1.5426
  191ALA     CB 3025   2.719   3.288   4.574 -0.9413  0.1949  0.2344
  191ALA    HB1 3026   2.705   3.298   4.465  1.9179 -1.4017 -0.3716
  191ALA    HB2 3027   2.626   3.311   4.631 -1.0012 -1.7594  1.0061
  191ALA    HB3 3028   2.760   3.189   4.604 -0.0283 -0.1306 -1.9628
  191ALA      C 3029   2.863   3.398   4.758  0.0183 -0.2659 -0.3093
  191ALA      O 3030   2.802   3.459   4.849 -0.5898  0.0884 -0.0380
  192MET      N 3031   2.973   3.326   4.783 -0.1977 -0.0408 -0.2220
  192MET     HN 3032   3.038   3.286   4.718  0.0898  1.4656 -0.9079
  192MET     CA 3033   3.029   3.301   4.914 -0.0057 -0.3030  0.2653
  192MET     HA 3034   2.947   3.261   4.972 -1.4603 -1.1410 -2.2435
  192MET     CB 3035   3.143   3.199   4.896  0.4779 -0.4942 -0.5208
  192MET    HB1 3036   3.221   3.222   4.819  2.7517 -2.3462  1.0958
  192MET    HB2 3037   3.087   3.106   4.870 -2.2316  0.4889  1.4162
  192MET     CG 3038   3.228   3.178   5.024 -0.7377  0.9214  0.0848
  192MET    HG1 3039   3.158   3.120   5.088  1.9289  0.8100  3.1078
  192MET    HG2 3040   3.269   3.268   5.074 -0.8070  0.4507  0.9978
  192MET     SD 3041   3.365   3.056   5.005  0.0754 -0.1006 -0.1355
  192MET     CE 3042   3.486   3.173   4.943  0.0710  0.0749 -0.5710
  192MET    HE1 3043   3.468   3.191   4.835  1.1080 -3.2558 -1.4450
  192MET    HE2 3044   3.590   3.133   4.942 -0.6251 -2.0105  1.3243
  192MET    HE3 3045   3.493   3.265   5.004  1.3393  0.2549 -0.9625
  192MET      C 3046   3.089   3.428   4.982  0.4414 -0.2342  0.0261
  192MET      O 3047   3.067   3.455   5.101 -0.0101 -0.5338  0.3918
  193PHE      N 3048   3.151   3.523   4.905  0.0590 -0.5533  0.7390
  193PHE     HN 3049   3.157   3.496   4.809 -2.2656 -0.9067  0.6305
  193PHE     CA 3050   3.206   3.654   4.948 -0.1291  0.3850 -0.4699
  193PHE     HA 3051   3.283   3.638   5.022 -1.0747  0.3164  0.5204
  193PHE     CB 3052   3.293   3.716   4.832 -0.5852 -0.1452  0.1042
  193PHE    HB1 3053   3.246   3.718   4.731  1.8504  1.6707 -1.0980
  193PHE    HB2 3054   3.386   3.656   4.825 -0.6028 -0.0313 -1.5592
  193PHE     CG 3055   3.333   3.862   4.861 -0.9121 -0.1446 -0.0593
  193PHE    CD1 3056   3.416   3.894   4.970 -0.3103 -0.5889  0.2538
  193PHE    HD1 3057   3.469   3.815   5.021  4.1228  0.5003 -2.2138
  193PHE    CE1 3058   3.442   4.031   4.997  0.0444  0.4681 -0.1616
  193PHE    HE1 3059   3.502   4.049   5.085 -0.8576  2.3783  0.0927
  193PHE     CZ 3060   3.401   4.138   4.918  0.2035 -0.0383  0.4352
  193PHE     HZ 3061   3.426   4.243   4.929  1.4598 -0.3106  0.3757
  193PHE    CD2 3062   3.286   3.972   4.772 -0.7176  0.3005 -1.1681
  193PHE    HD2 3063   3.224   3.955   4.685 -2.1548 -1.0177  0.0481
  193PHE    CE2 3064   3.325   4.106   4.806 -0.3144  0.6438  0.6430
  193PHE    HE2 3065   3.311   4.188   4.738 -1.7030 -0.6850 -0.7529
  193PHE      C 3066   3.107   3.742   5.014  1.0480  0.5566  0.6674
  193PHE      O 3067   3.125   3.805   5.116 -0.0916  0.1171  0.4234
  194LEU      N 3068   2.983   3.738   4.960  0.7960 -0.0741 -0.0317
  194LEU     HN 3069   2.982   3.704   4.867  1.4561  2.4141 -1.0261
  194LEU     CA 3070   2.865   3.806   5.013 -0.4117  0.4842 -0.5822
  194LEU     HA 3071   2.889   3.904   5.052 -1.0824  0.1293  0.7660
  194LEU     CB 3072   2.758   3.821   4.901 -0.3272 -0.1998  0.3167
  194LEU    HB1 3073   2.661   3.841   4.953 -0.1087  0.3523  0.5212
  194LEU    HB2 3074   2.753   3.725   4.846  0.0831  0.0168 -0.1030
  194LEU     CG 3075   2.781   3.942   4.816  0.3774 -0.2825 -0.5155
  194LEU     HG 3076   2.790   4.028   4.886  1.4339 -2.4138  2.1685
  194LEU    CD1 3077   2.913   3.929   4.733  0.2331 -0.7149 -0.0143
  194LEU   HD11 3078   2.898   3.989   4.640  0.7582 -1.3395 -0.5132
  194LEU   HD12 3079   2.923   3.825   4.695 -0.5328 -1.2069  1.0951
  194LEU   HD13 3080   2.997   3.963   4.796 -0.1150  3.5898 -1.5441
  194LEU    CD2 3081   2.669   3.956   4.716  0.3624  0.0022 -1.0615
  194LEU   HD21 3082   2.654   3.851   4.683 -1.7538 -0.4681  1.0716
  194LEU   HD22 3083   2.685   4.037   4.642  2.6133  0.1077 -0.5249
  194LEU   HD23 3084   2.578   3.974   4.778  0.6037 -1.5520 -0.1752
  194LEU      C 3085   2.810   3.730   5.139 -0.4646  0.8788 -0.3614
  194LEU      O 3086   2.774   3.791   5.237  0.1048 -0.1173 -0.1973
  195LEU      N 3087   2.821   3.590   5.146  0.6258 -0.2777 -0.2681
  195LEU     HN 3088   2.871   3.541   5.075 -0.9877 -2.3192 -0.0794
  195LEU     CA 3089   2.778   3.525   5.265 -0.8164 -0.7731 -0.8771
  195LEU     HA 3090   2.679   3.564   5.284 -1.2784 -1.5930 -1.5588
  195LEU     CB 3091   2.766   3.368   5.236 -0.1567 -0.3233 -0.4898
  195LEU    HB1 3092   2.742   3.315   5.331 -0.1574 -0.5955 -0.6419
  195LEU    HB2 3093   2.861   3.323   5.200 -0.6797 -1.8488 -0.0299
  195LEU     CG 3094   2.649   3.326   5.137 -0.3351  0.2231 -0.9100
  195LEU     HG 3095   2.671   3.380   5.043  0.8734 -0.4010 -1.0123
  195LEU    CD1 3096   2.641   3.177   5.111 -0.2615  0.4901  1.0064
  195LEU   HD11 3097   2.620   3.136   5.212  0.2931  0.4908  1.1244
  195LEU   HD12 3098   2.737   3.138   5.071 -0.3144  0.5601  0.8074
  195LEU   HD13 3099   2.564   3.164   5.031 -1.1775  0.4717  1.8714
  195LEU    CD2 3100   2.517   3.379   5.186  0.1712  0.0090 -0.0183
  195LEU   HD21 3101   2.433   3.330   5.133 -0.3920 -0.3036  1.1402
  195LEU   HD22 3102   2.514   3.490   5.184  1.6687  0.0785  0.2595
  195LEU   HD23 3103   2.502   3.346   5.291 -1.0179  0.3740 -0.0657
  195LEU      C 3104   2.874   3.556   5.393  0.3676 -0.1760  0.3823
  195LEU      O 3105   2.835   3.592   5.505 -0.1620  0.7356 -0.0541
  196GLU      N 3106   3.000   3.554   5.351  0.0828  0.2039 -0.4356
  196GLU     HN 3107   3.016   3.510   5.263  1.2195 -2.1208  0.8293
  196GLU     CA 3108   3.123   3.589   5.421 -0.3927  0.0381  0.5265
  196GLU     HA 3109   3.125   3.530   5.512 -1.3781 -1.4266 -0.3669
  196GLU     CB 3110   3.238   3.565   5.320  0.0360 -0.6737 -0.2736
  196GLU    HB1 3111   3.240   3.649   5.247  1.3273  0.7374  1.3030
  196GLU    HB2 3112   3.226   3.463   5.276 -1.1521  0.0239 -1.6512
  196GLU     CG 3113   3.382   3.563   5.380  0.4179 -0.3787  0.3149
  196GLU    HG1 3114   3.398   3.470   5.438 -2.9262 -1.7002 -0.6761
  196GLU    HG2 3115   3.411   3.655   5.436  1.2447  0.0340 -0.7321
  196GLU     CD 3116   3.474   3.556   5.263 -0.4590  0.3516  0.1785
  196GLU    OE1 3117   3.580   3.628   5.260  0.2523  0.0046  0.5129
  196GLU    OE2 3118   3.456   3.469   5.172 -0.5754 -0.0076 -0.6313
  196GLU      C 3119   3.129   3.732   5.467 -0.3148 -0.5581  0.0259
  196GLU      O 3120   3.177   3.770   5.574 -0.1648  0.3579 -0.0969
  197PHE      N 3121   3.072   3.825   5.388 -0.1863 -0.6693 -0.0173
  197PHE     HN 3122   3.044   3.805   5.294  0.6051  1.3693 -0.7357
  197PHE     CA 3123   3.061   3.960   5.435  0.2988 -0.0792  0.5384
  197PHE     HA 3124   3.151   3.983   5.491  0.1646 -0.7852  1.0640
  197PHE     CB 3125   3.049   4.045   5.304 -0.4696  0.6482  0.1698
  197PHE    HB1 3126   2.971   4.001   5.237 -2.4984  1.7337  1.7043
  197PHE    HB2 3127   3.147   4.035   5.254  0.3999  0.1966  1.8872
  197PHE     CG 3128   3.025   4.190   5.333  0.7719 -0.2510 -1.1285
  197PHE    CD1 3129   3.128   4.261   5.401  0.5645 -0.3710  0.6128
  197PHE    HD1 3130   3.224   4.216   5.424  1.7936  0.7319 -1.9699
  197PHE    CE1 3131   3.111   4.399   5.446  0.2776  0.6186  0.3000
  197PHE    HE1 3132   3.188   4.440   5.509 -2.4939  0.1141  4.4157
  197PHE     CZ 3133   2.987   4.461   5.422 -0.1621 -0.0645 -0.0866
  197PHE     HZ 3134   2.980   4.565   5.453  0.8403 -0.3131  1.0684
  197PHE    CD2 3135   2.904   4.256   5.314  0.7656 -0.4506  0.0317
  197PHE    HD2 3136   2.819   4.205   5.271  0.2060  0.1435  0.4143
  197PHE    CE2 3137   2.887   4.391   5.351 -0.0563 -0.0850 -0.4296
  197PHE    HE2 3138   2.792   4.436   5.327  0.3207  1.9618  1.5770
  197PHE      C 3139   2.949   3.986   5.529 -0.4653  1.0330 -0.5469
  197PHE      O 3140   2.966   4.032   5.645 -0.2349 -0.1215  0.0683
  198PHE      N 3141   2.824   3.966   5.473 -0.6068 -0.0134 -0.0462
  198PHE     HN 3142   2.807   3.908   5.395 -0.7702 -0.9746  0.6855
  198PHE     CA 3143   2.700   3.998   5.549  0.3124 -0.0815  0.5321
  198PHE     HA 3144   2.692   4.105   5.567  1.5622  0.2803 -0.8397
  198PHE     CB 3145   2.575   3.962   5.455 -0.2502 -0.4157  0.1444
  198PHE    HB1 3146   2.486   3.964   5.522 -0.3058 -1.1867  0.1031
  198PHE    HB2 3147   2.594   3.862   5.409  0.7688  0.4852 -1.4866
  198PHE     CG 3148   2.566   4.057   5.339  0.5392  0.1235  0.0690
  198PHE    CD1 3149   2.540   4.188   5.360  0.8517 -0.1121 -0.1739
  198PHE    HD1 3150   2.540   4.226   5.461 -0.4517  0.5207 -0.3912
  198PHE    CE1 3151   2.495   4.274   5.255  0.1114  0.2595 -0.1428
  198PHE    HE1 3152   2.481   4.380   5.268 -2.4300 -0.2546  2.4240
  198PHE     CZ 3153   2.485   4.227   5.121 -0.1997 -0.0537  0.5804
  198PHE     HZ 3154   2.456   4.286   5.036  0.2909  0.9698  1.0943
  198PHE    CD2 3155   2.557   4.010   5.212 -0.5708 -0.7705  0.9879
  198PHE    HD2 3156   2.577   3.907   5.189 -0.6484 -0.1449 -2.5300
  198PHE    CE2 3157   2.529   4.092   5.102  0.3595  0.5917 -0.4618
  198PHE    HE2 3158   2.504   4.045   5.008  0.1338 -2.7979  1.1479
  198PHE      C 3159   2.690   3.926   5.686  0.6036  0.3792 -0.4575
  198PHE      O 3160   2.656   3.997   5.783  0.1478  0.1147  0.2570
  199LEU      N 3161   2.713   3.791   5.696  0.2972  0.5051 -0.3203
  199LEU     HN 3162   2.754   3.750   5.615 -1.1772  3.9940 -3.0729
  199LEU     CA 3163   2.703   3.730   5.831  0.2862  0.4270 -0.4216
  199LEU     HA 3164   2.606   3.756   5.871  0.4517 -0.1613  0.3918
  199LEU     CB 3165   2.703   3.574   5.822 -0.1407  0.0160  0.5249
  199LEU    HB1 3166   2.792   3.542   5.764  0.4636 -1.2030  2.0628
  199LEU    HB2 3167   2.617   3.558   5.753  0.2451 -0.2570  0.0982
  199LEU     CG 3168   2.691   3.500   5.957 -0.1936 -0.1272  0.0316
  199LEU     HG 3169   2.767   3.538   6.027  0.3665  0.4040 -0.8441
  199LEU    CD1 3170   2.551   3.525   6.016  0.0914 -0.0083 -0.4783
  199LEU   HD11 3171   2.469   3.498   5.946 -0.5685  0.0664  0.2508
  199LEU   HD12 3172   2.557   3.633   6.043  0.8875 -0.7616  2.7733
  199LEU   HD13 3173   2.541   3.471   6.112  2.2237 -0.2844 -0.3619
  199LEU    CD2 3174   2.706   3.350   5.934 -0.0999 -0.4478  0.0717
  199LEU   HD21 3175   2.618   3.320   5.872 -0.3588  0.6405 -0.1196
  199LEU   HD22 3176   2.721   3.295   6.029  1.5456 -1.8103 -0.9243
  199LEU   HD23 3177   2.795   3.327   5.872 -1.1017 -0.6883 -1.3258
  199LEU      C 3178   2.798   3.779   5.943  1.0411 -0.4509  0.2024
  199LEU      O 3179   2.742   3.817   6.048 -0.6450 -0.0714  0.8556
  200PRO      N 3180   2.926   3.788   5.931  0.6863 -0.0700 -0.1911
  200PRO     CD 3181   3.006   3.694   5.850  0.1842 -0.3128 -0.4348
  200PRO    HD1 3182   2.992   3.721   5.744  0.1681 -1.0554 -0.6243
  200PRO    HD2 3183   2.980   3.588   5.870  2.5046 -0.9958 -0.7268
  200PRO     CA 3184   3.012   3.878   6.004  0.7636  0.2726 -0.6316
  200PRO     HA 3185   3.007   3.828   6.099 -0.4638  0.4480 -0.5876
  200PRO     CB 3186   3.148   3.861   5.934 -0.4670  0.3057  0.6132
  200PRO    HB1 3187   3.236   3.908   5.982  0.8136  1.5127 -2.6662
  200PRO    HB2 3188   3.145   3.915   5.837 -1.4454 -0.1791  0.3657
  200PRO     CG 3189   3.145   3.713   5.910 -0.2029 -0.2398 -0.1035
  200PRO    HG1 3190   3.230   3.677   5.849 -0.6850 -0.7897 -0.4626
  200PRO    HG2 3191   3.148   3.671   6.013 -0.7131  2.8850  1.3168
  200PRO      C 3192   2.974   4.018   6.023  0.1241  0.5497 -0.4171
  200PRO      O 3193   2.995   4.064   6.130  0.3510  0.1083 -0.7711
  201LEU      N 3194   2.919   4.090   5.922 -0.6329  0.3527  0.0870
  201LEU     HN 3195   2.902   4.058   5.829 -0.2364  0.7731 -0.1366
  201LEU     CA 3196   2.870   4.228   5.946 -0.1629 -0.6046  0.4965
  201LEU     HA 3197   2.959   4.280   5.979  0.6344 -1.8529  0.4038
  201LEU     CB 3198   2.809   4.288   5.813  0.4836  0.0731 -0.2994
  201LEU    HB1 3199   2.710   4.238   5.809  1.1020 -1.2079  0.0516
  201LEU    HB2 3200   2.879   4.257   5.733  0.6210  0.5823 -0.3807
  201LEU     CG 3201   2.785   4.443   5.812  0.3045  0.1069  0.6905
  201LEU     HG 3202   2.722   4.474   5.897 -1.4262 -1.5264  0.0744
  201LEU    CD1 3203   2.916   4.513   5.811 -0.4018  0.2063  0.5625
  201LEU   HD11 3204   2.977   4.484   5.899 -0.9393 -1.8536  0.3123
  201LEU   HD12 3205   2.905   4.624   5.817  0.3939  0.4767 -2.0301
  201LEU   HD13 3206   2.984   4.489   5.727 -0.5922  1.2562  0.0912
  201LEU    CD2 3207   2.702   4.457   5.684 -0.0143  0.1824 -0.2362
  201LEU   HD21 3208   2.754   4.423   5.591  0.3339 -3.6132  1.1823
  201LEU   HD22 3209   2.648   4.553   5.671 -1.1678 -0.1197  1.9232
  201LEU   HD23 3210   2.614   4.390   5.690  0.0799 -0.0832 -1.4325
  201LEU      C 3211   2.767   4.232   6.053  0.6064  0.5007  0.0128
  201LEU      O 3212   2.773   4.302   6.155  0.0034 -0.0580 -0.3485
  202GLY      N 3213   2.665   4.137   6.044 -0.8479 -0.6446 -0.2650
  202GLY     HN 3214   2.656   4.075   5.966 -1.9604 -1.4096  0.4394
  202GLY     CA 3215   2.552   4.128   6.142  0.1270  0.1152 -0.4596
  202GLY    HA1 3216   2.484   4.054   6.102 -2.5250  2.1020  0.0480
  202GLY    HA2 3217   2.494   4.219   6.150 -1.0661 -0.5736 -1.0769
  202GLY      C 3218   2.596   4.085   6.281  0.4969  0.3182 -0.2307
  202GLY      O 3219   2.548   4.146   6.379 -0.1275  0.4212  0.5282
  203ILE      N 3220   2.678   3.985   6.293 -0.2368 -0.7444  0.2249
  203ILE     HN 3221   2.701   3.928   6.215 -2.1509 -0.9682 -0.2360
  203ILE     CA 3222   2.748   3.957   6.420  0.2761  0.3259 -0.1015
  203ILE     HA 3223   2.673   3.925   6.491  0.1378 -0.1865 -0.4773
  203ILE     CB 3224   2.827   3.822   6.396 -0.2511 -0.1194  0.1273
  203ILE     HB 3225   2.897   3.839   6.312 -0.2354 -0.1276  0.1386
  203ILE    CG2 3226   2.901   3.789   6.529  0.4880 -0.0177 -0.0053
  203ILE   HG21 3227   2.918   3.680   6.543 -0.2833 -0.3328 -1.3243
  203ILE   HG22 3228   2.838   3.826   6.613  2.0882  2.1175  0.3516
  203ILE   HG23 3229   3.000   3.840   6.532 -0.6861  2.3482  2.2210
  203ILE    CG1 3230   2.735   3.706   6.354  0.1544 -0.1667 -0.2641
  203ILE   HG11 3231   2.649   3.736   6.290  2.5434  2.7270 -2.3435
  203ILE   HG12 3232   2.687   3.666   6.446 -1.0495 -1.4084 -1.3830
  203ILE     CD 3233   2.813   3.587   6.293 -0.5749 -0.1526  0.0342
  203ILE    HD1 3234   2.745   3.501   6.274  0.0332 -0.3587 -1.3064
  203ILE    HD2 3235   2.883   3.555   6.373  0.4869 -1.9550 -1.5381
  203ILE    HD3 3236   2.886   3.617   6.215 -0.1197  0.8311  0.8138
  203ILE      C 3237   2.837   4.064   6.474  0.2876 -0.8512  0.5506
  203ILE      O 3238   2.829   4.097   6.596  0.1345 -0.1750 -0.3346
  204ILE      N 3239   2.923   4.128   6.393 -0.4573 -0.5833  0.0753
  204ILE     HN 3240   2.935   4.106   6.296  4.2288  3.2746 -0.6212
  204ILE     CA 3241   3.005   4.240   6.450  0.2126  0.3050  0.5404
  204ILE     HA 3242   3.058   4.196   6.533 -0.8087 -0.1460  0.9695
  204ILE     CB 3243   3.112   4.280   6.339  0.3696 -0.2453 -0.0481
  204ILE     HB 3244   3.071   4.302   6.238  2.1746  1.2658 -0.5195
  204ILE    CG2 3245   3.178   4.420   6.378  0.0337 -0.3254  0.5784
  204ILE   HG21 3246   3.196   4.439   6.486  1.8565 -0.6546  0.3614
  204ILE   HG22 3247   3.108   4.500   6.345 -0.3298  0.8176  3.7460
  204ILE   HG23 3248   3.276   4.422   6.325 -0.1076  0.6112  0.3250
  204ILE    CG1 3249   3.220   4.171   6.330 -0.0927  0.2259  0.1764
  204ILE   HG11 3250   3.174   4.070   6.334  1.1004 -0.3323  0.2112
  204ILE   HG12 3251   3.277   4.177   6.425  1.9998  1.5610 -1.0888
  204ILE     CD 3252   3.309   4.178   6.200 -0.1888 -0.2089  0.0252
  204ILE    HD1 3253   3.378   4.265   6.204 -0.5161  0.0644 -0.2493
  204ILE    HD2 3254   3.256   4.173   6.103  1.2218 -0.0999 -0.7732
  204ILE    HD3 3255   3.374   4.088   6.193  0.4738  0.2494  0.1918
  204ILE      C 3256   2.927   4.357   6.496 -0.2916 -0.1407 -0.0979
  204ILE      O 3257   2.965   4.416   6.595 -0.3329 -0.3507  0.5262
  205LEU      N 3258   2.827   4.400   6.420  0.0070 -0.0292 -0.5236
  205LEU     HN 3259   2.808   4.350   6.336 -0.1659 -0.9456  0.0535
  205LEU     CA 3260   2.751   4.515   6.460 -0.3349  0.6829 -0.2834
  205LEU     HA 3261   2.817   4.597   6.482  1.7303 -0.6749 -1.0835
  205LEU     CB 3262   2.674   4.570   6.339 -0.2141  0.1177  0.3947
  205LEU    HB1 3263   2.598   4.644   6.371  0.8395  1.6341 -0.4368
  205LEU    HB2 3264   2.617   4.482   6.303  1.1217 -0.0013 -1.6122
  205LEU     CG 3265   2.759   4.635   6.223  0.4175  0.4948 -0.0841
  205LEU     HG 3266   2.829   4.557   6.185 -1.7601 -0.5453 -2.2992
  205LEU    CD1 3267   2.667   4.687   6.105 -0.1865  0.2294 -0.5149
  205LEU   HD11 3268   2.610   4.773   6.145 -0.2236  0.1268 -0.3484
  205LEU   HD12 3269   2.601   4.600   6.083 -0.3083 -0.5841  2.6711
  205LEU   HD13 3270   2.726   4.726   6.019  0.7966 -2.1379 -0.9791
  205LEU    CD2 3271   2.858   4.748   6.269 -0.6327  0.2925  0.6020
  205LEU   HD21 3272   2.922   4.786   6.187 -0.1277 -0.0180  0.8483
  205LEU   HD22 3273   2.920   4.698   6.346 -0.1344  1.1014  0.7440
  205LEU   HD23 3274   2.801   4.831   6.317 -1.1395  0.4606 -0.2655
  205LEU      C 3275   2.672   4.495   6.586 -0.9156  0.1043  0.4202
  205LEU      O 3276   2.677   4.573   6.677  0.0346  0.3665  0.0211
  206PHE      N 3277   2.606   4.378   6.597 -0.2089 -0.2963 -1.0767
  206PHE     HN 3278   2.604   4.315   6.519 -0.4394 -1.4793 -0.1357
  206PHE     CA 3279   2.540   4.328   6.710  0.9985 -0.5403 -0.4136
  206PHE     HA 3280   2.471   4.403   6.747 -0.9245 -2.4886  0.1685
  206PHE     CB 3281   2.460   4.196   6.680 -0.0308  0.0181  0.6200
  206PHE    HB1 3282   2.530   4.121   6.637 -0.3389 -0.4831  0.9917
  206PHE    HB2 3283   2.378   4.220   6.609  1.4204  1.4118 -0.6887
  206PHE     CG 3284   2.401   4.136   6.800 -0.1181  0.0628 -0.0875
  206PHE    CD1 3285   2.268   4.153   6.839 -0.3085 -0.0145  0.0699
  206PHE    HD1 3286   2.211   4.212   6.769 -1.3667 -2.2173 -1.0240
  206PHE    CE1 3287   2.218   4.092   6.950 -0.5908  0.0906 -0.1810
  206PHE    HE1 3288   2.115   4.110   6.978 -1.0665 -2.3526 -0.1867
  206PHE     CZ 3289   2.300   3.999   7.026 -0.1638  0.1121  0.1133
  206PHE     HZ 3290   2.264   3.938   7.108 -0.5143 -1.9464 -1.5029
  206PHE    CD2 3291   2.479   4.038   6.870  1.0080 -0.4931  0.3479
  206PHE    HD2 3292   2.581   4.022   6.839  0.1810 -0.4979 -2.6532
  206PHE    CE2 3293   2.434   3.973   6.984  0.5145 -0.1888  0.1644
  206PHE    HE2 3294   2.497   3.906   7.040 -0.7785 -2.9103 -1.4215
  206PHE      C 3295   2.634   4.315   6.828  0.2508 -0.9584 -0.8969
  206PHE      O 3296   2.612   4.364   6.937  1.2914 -0.0767 -0.1877
  207CYS      N 3297   2.754   4.252   6.808 -0.0565 -0.1715 -0.4350
  207CYS     HN 3298   2.772   4.197   6.727  1.2067  1.4566 -1.3061
  207CYS     CA 3299   2.846   4.235   6.918  0.6074 -0.0315  0.3754
  207CYS     HA 3300   2.798   4.186   7.001  1.5914 -2.0388 -0.1622
  207CYS     CB 3301   2.972   4.151   6.887  0.0292 -0.0152 -0.1838
  207CYS    HB1 3302   3.038   4.167   6.975  1.8348 -2.3062 -1.0157
  207CYS    HB2 3303   3.034   4.175   6.798 -1.3480 -1.9940 -1.7736
  207CYS     SG 3304   2.933   3.977   6.881 -0.0926  0.1498  0.1801
  207CYS    HG1 3305   2.880   3.994   6.761  0.4731 -0.1440 -0.1153
  207CYS      C 3306   2.893   4.370   6.970 -0.1788 -0.5036 -0.6481
  207CYS      O 3307   2.891   4.396   7.092 -0.0259  0.2508  0.2980
  208SER      N 3308   2.928   4.467   6.876 -0.1372 -0.5207  0.0894
  208SER     HN 3309   2.921   4.446   6.779  2.1900  1.7976 -0.6873
  208SER     CA 3310   2.965   4.608   6.898 -0.6220  0.5507 -0.1616
  208SER     HA 3311   3.053   4.622   6.959  0.5527 -3.7211 -0.5475
  208SER     CB 3312   2.991   4.687   6.765 -0.5921 -0.0032  0.1780
  208SER    HB1 3313   3.030   4.786   6.794  0.4706  0.1191 -1.5315
  208SER    HB2 3314   2.904   4.700   6.697  0.5826 -1.3901 -1.7061
  208SER     OG 3315   3.099   4.629   6.686  0.1726  0.3193  0.2684
  208SER    HG1 3316   3.058   4.549   6.653 -0.5744 -0.2504  2.4041
  208SER      C 3317   2.868   4.688   6.979 -0.1938 -0.5076 -0.6185
  208SER      O 3318   2.901   4.753   7.074  0.3170  0.1347 -0.0337
  209ALA      N 3319   2.737   4.678   6.938 -0.1403 -0.2805 -0.3006
  209ALA     HN 3320   2.717   4.631   6.853 -0.3933  1.1638 -1.0756
  209ALA     CA 3321   2.625   4.746   7.005 -0.2764  0.3839 -0.0420
  209ALA     HA 3322   2.668   4.845   7.001  1.6912 -0.4002  0.0683
  209ALA     CB 3323   2.498   4.734   6.917 -0.1142  0.4844  0.0902
  209ALA    HB1 3324   2.483   4.630   6.883  1.8944 -0.0616  0.7229
  209ALA    HB2 3325   2.482   4.809   6.837  1.5087  0.8499  0.0677
  209ALA    HB3 3326   2.416   4.762   6.987  0.5311  1.4202  0.5005
  209ALA      C 3327   2.607   4.695   7.145  0.4237 -0.3370  0.5302
  209ALA      O 3328   2.601   4.771   7.243  0.1452  0.2088  0.2990
  210ARG      N 3329   2.590   4.557   7.158 -0.5158  0.0807  0.6847
  210ARG     HN 3330   2.619   4.507   7.077 -2.5517 -2.3904  1.3594
  210ARG     CA 3331   2.562   4.485   7.281 -0.7825 -0.0038 -0.5058
  210ARG     HA 3332   2.473   4.528   7.326 -2.4195 -1.5060 -2.1155
  210ARG     CB 3333   2.528   4.333   7.248 -0.0677 -0.7334  0.0004
  210ARG    HB1 3334   2.505   4.285   7.346  1.7877  0.3900  1.0325
  210ARG    HB2 3335   2.615   4.286   7.198  0.7844 -0.4330  1.1680
  210ARG     CG 3336   2.394   4.320   7.166  0.0149  0.5370  0.0037
  210ARG    HG1 3337   2.366   4.213   7.173  1.7587  0.1235  1.7824
  210ARG    HG2 3338   2.410   4.340   7.058  3.3373  0.6062  0.4169
  210ARG     CD 3339   2.275   4.408   7.220 -0.6190 -0.5393 -0.1274
  210ARG    HD1 3340   2.195   4.390   7.145  0.0329 -1.5608 -0.5977
  210ARG    HD2 3341   2.308   4.513   7.213  0.0677 -0.8608 -2.1446
  210ARG     NE 3342   2.227   4.354   7.350 -0.7508 -0.2225 -0.2066
  210ARG     HE 3343   2.269   4.268   7.380 -1.8053 -0.3108  1.1245
  210ARG     CZ 3344   2.160   4.421   7.438  0.4057  0.7217  0.7090
  210ARG    NH1 3345   2.118   4.538   7.408 -0.2000 -0.1387  0.1380
  210ARG   HH11 3346   2.127   4.571   7.314 -1.0156 -0.0455  0.0860
  210ARG   HH12 3347   2.043   4.574   7.464 -1.3917  0.2980 -1.6514
  210ARG    NH2 3348   2.134   4.361   7.554  0.4212  0.3071  0.3081
  210ARG   HH21 3349   2.164   4.266   7.565 -2.4714 -0.9281 -1.2715
  210ARG   HH22 3350   2.082   4.410   7.624  2.6351  1.9162  0.9406
  210ARG      C 3351   2.672   4.495   7.390  0.1614 -0.2416 -0.5166
  210ARG      O 3352   2.642   4.511   7.508  0.0397  0.1034 -0.3877
  211ILE      N 3353   2.803   4.488   7.354 -0.6608 -0.1786  0.4505
  211ILE     HN 3354   2.825   4.450   7.264  1.5223  0.4599  0.6750
  211ILE     CA 3355   2.920   4.532   7.434 -0.1918  0.0198  0.3491
  211ILE     HA 3356   2.912   4.470   7.522 -2.7223 -0.0332  0.1581
  211ILE     CB 3357   3.056   4.515   7.358 -0.1883  0.2519  0.4013
  211ILE     HB 3358   3.057   4.561   7.257  3.3453  1.4076  0.8185
  211ILE    CG2 3359   3.170   4.582   7.433 -0.9378 -0.0600  0.0009
  211ILE   HG21 3360   3.158   4.692   7.442 -0.1669 -0.1240  2.7755
  211ILE   HG22 3361   3.270   4.558   7.389 -1.0944  2.1605 -1.7788
  211ILE   HG23 3362   3.183   4.552   7.539  2.3246  1.0550  0.0341
  211ILE    CG1 3363   3.095   4.363   7.328  0.2690  0.4175  0.0467
  211ILE   HG11 3364   3.002   4.303   7.320  0.3971  0.1105  0.8510
  211ILE   HG12 3365   3.149   4.329   7.418 -1.7675  0.3873  1.3161
  211ILE     CD 3366   3.180   4.347   7.205  0.9500 -0.0700 -0.9618
  211ILE    HD1 3367   3.290   4.342   7.219  0.7418 -0.7705  0.5686
  211ILE    HD2 3368   3.166   4.422   7.124  0.0261 -0.4878 -1.1997
  211ILE    HD3 3369   3.143   4.254   7.157  0.5070 -1.0024  1.0739
  211ILE      C 3370   2.900   4.675   7.485 -0.0802  0.0515  0.6298
  211ILE      O 3371   2.884   4.703   7.604 -0.0811  0.0995  0.4558
  212ILE      N 3372   2.909   4.776   7.396  0.0208  0.8430  0.1753
  212ILE     HN 3373   2.918   4.747   7.301  1.2893 -0.3650  0.6213
  212ILE     CA 3374   2.899   4.922   7.417  0.1374 -0.4555  0.7475
  212ILE     HA 3375   2.981   4.940   7.485 -1.1998  1.0271  2.0495
  212ILE     CB 3376   2.929   4.997   7.284  0.1061  0.0619 -0.0457
  212ILE     HB 3377   2.866   4.945   7.209  1.7456 -1.6033 -0.3673
  212ILE    CG2 3378   2.889   5.152   7.294 -1.0138  0.0588 -0.3313
  212ILE   HG21 3379   2.969   5.192   7.359  1.4623 -2.1253 -1.8263
  212ILE   HG22 3380   2.784   5.173   7.323 -0.7333  0.9330  0.0888
  212ILE   HG23 3381   2.915   5.182   7.191  2.3571 -1.0059  0.0968
  212ILE    CG1 3382   3.076   4.972   7.240 -0.6656  0.2272 -0.6198
  212ILE   HG11 3383   3.100   4.864   7.253 -3.7232 -0.4746  0.2067
  212ILE   HG12 3384   3.141   5.017   7.317  0.0241 -0.4569 -0.7901
  212ILE     CD 3385   3.116   5.016   7.099  0.1707 -0.0966 -0.2624
  212ILE    HD1 3386   3.224   4.995   7.083  0.6701  2.0408 -0.0608
  212ILE    HD2 3387   3.109   5.127   7.103 -2.7668 -0.0554 -2.7666
  212ILE    HD3 3388   3.051   4.968   7.023 -0.4313  1.7223 -0.9557
  212ILE      C 3389   2.774   4.975   7.494 -0.4190 -0.7058 -0.5300
  212ILE      O 3390   2.788   5.059   7.588  0.7609  0.1920  0.2353
  213TRP      N 3391   2.658   4.915   7.463  0.6688 -0.1331  0.3990
  213TRP     HN 3392   2.662   4.840   7.398 -1.0709 -1.2990  1.5564
  213TRP     CA 3393   2.529   4.923   7.533 -0.0009 -0.9426 -0.2885
  213TRP     HA 3394   2.498   5.026   7.546 -2.7235 -1.4100 -2.0934
  213TRP     CB 3395   2.411   4.839   7.467  0.5018 -0.8341 -0.6322
  213TRP    HB1 3396   2.436   4.731   7.455  2.6957 -0.6735  1.7060
  213TRP    HB2 3397   2.400   4.887   7.368 -0.9707 -1.1458 -0.6435
  213TRP     CG 3398   2.273   4.848   7.534  0.3803  0.3656  0.0825
  213TRP    CD1 3399   2.172   4.937   7.510  0.3220 -0.2779 -0.1744
  213TRP    HD1 3400   2.177   5.019   7.440 -0.0686  0.1628  0.3086
  213TRP    NE1 3401   2.073   4.920   7.603  0.7239  0.2164 -0.1482
  213TRP    HE1 3402   1.982   4.952   7.593  0.7278  0.4770  0.5821
  213TRP    CE2 3403   2.104   4.818   7.685  0.3137  0.2170  0.4422
  213TRP    CD2 3404   2.231   4.771   7.647  0.3308 -0.1704 -0.3931
  213TRP    CE3 3405   2.283   4.661   7.714  0.3615 -0.3157  0.5708
  213TRP    HE3 3406   2.371   4.615   7.672 -0.2412  0.0740 -1.1577
  213TRP    CZ3 3407   2.219   4.611   7.825 -0.0235 -0.2594  0.0538
  213TRP    HZ3 3408   2.268   4.540   7.890 -0.2684 -2.3790 -1.9437
  213TRP    CZ2 3409   2.034   4.765   7.790 -0.0641  0.5463  0.7720
  213TRP    HZ2 3410   1.932   4.794   7.810  0.4695  3.2868 -0.0277
  213TRP    CH2 3411   2.098   4.663   7.869  1.0300  0.4651  0.1691
  213TRP    HH2 3412   2.061   4.621   7.961 -1.4354 -0.6762 -1.2598
  213TRP      C 3413   2.556   4.881   7.679  0.2701  0.6669 -0.5640
  213TRP      O 3414   2.521   4.947   7.778  0.1615 -0.0557  0.2734
  214SER      N 3415   2.612   4.756   7.698  0.5620 -0.2128 -0.0919
  214SER     HN 3416   2.640   4.708   7.616  1.9437 -1.9699  1.3128
  214SER     CA 3417   2.633   4.695   7.832  0.2522  0.5656 -0.0549
  214SER     HA 3418   2.541   4.691   7.888  0.4212 -0.0573  0.1934
  214SER     CB 3419   2.688   4.547   7.826  0.2389  0.2062  0.0851
  214SER    HB1 3420   2.724   4.528   7.929  2.2220  2.6628 -0.0587
  214SER    HB2 3421   2.773   4.560   7.755  0.6538  0.8845  0.6959
  214SER     OG 3422   2.598   4.453   7.775  0.7618 -0.1590 -0.0891
  214SER    HG1 3423   2.634   4.445   7.686  1.7939 -0.4114  0.3345
  214SER      C 3424   2.721   4.779   7.918 -0.1277 -0.1422  0.3639
  214SER      O 3425   2.699   4.808   8.033  0.2522 -1.2507 -0.0592
  215LEU      N 3426   2.836   4.830   7.855 -0.8575  0.4312  0.5117
  215LEU     HN 3427   2.851   4.803   7.760 -0.1133 -1.8744  1.2160
  215LEU     CA 3428   2.934   4.915   7.929  0.0740  0.6488  0.8165
  215LEU     HA 3429   2.948   4.857   8.019  1.4868 -0.8696 -0.3169
  215LEU     CB 3430   3.059   4.934   7.847  0.2508  0.2483  0.3872
  215LEU    HB1 3431   3.125   5.005   7.902  0.8128 -0.1685  0.2564
  215LEU    HB2 3432   3.034   4.982   7.750  0.2632 -1.1359 -0.3197
  215LEU     CG 3433   3.147   4.814   7.810  0.5928 -0.3820  0.1458
  215LEU     HG 3434   3.083   4.737   7.763  0.9700  0.8741 -2.6219
  215LEU    CD1 3435   3.266   4.855   7.716  0.0557 -0.2126 -0.0917
  215LEU   HD11 3436   3.307   4.951   7.754 -1.3176 -0.2863  1.7104
  215LEU   HD12 3437   3.232   4.879   7.613  2.5906  0.8991 -0.7573
  215LEU   HD13 3438   3.336   4.769   7.715 -0.9637 -1.0575 -0.6376
  215LEU    CD2 3439   3.192   4.747   7.944  0.7076  0.4733  0.4101
  215LEU   HD21 3440   3.103   4.703   7.992  0.5390 -0.4568 -0.6959
  215LEU   HD22 3441   3.235   4.818   8.018  0.4528 -0.4779  1.4973
  215LEU   HD23 3442   3.253   4.654   7.933 -0.9890 -0.4395 -2.4365
  215LEU      C 3443   2.876   5.049   7.959  0.4221  0.4130 -0.5021
  215LEU      O 3444   2.893   5.101   8.070  0.0532 -0.3594 -0.5089
  216ARG      N 3445   2.801   5.116   7.869 -1.0944  0.4256  0.0973
  216ARG     HN 3446   2.787   5.075   7.779 -0.7535  0.7145 -0.0906
  216ARG     CA 3447   2.727   5.231   7.896 -0.2134  0.1848  0.4597
  216ARG     HA 3448   2.793   5.307   7.933  0.9041 -1.0301  1.0156
  216ARG     CB 3449   2.661   5.294   7.769 -0.0076 -0.4851 -0.6831
  216ARG    HB1 3450   2.593   5.378   7.793  0.3860  0.2372 -1.9627
  216ARG    HB2 3451   2.607   5.221   7.706  1.1242 -2.5359  0.5939
  216ARG     CG 3452   2.768   5.366   7.689 -0.7275 -0.3035  0.4032
  216ARG    HG1 3453   2.861   5.305   7.681 -0.3310  0.1552  1.3903
  216ARG    HG2 3454   2.794   5.454   7.752 -1.9213 -0.6258  1.3925
  216ARG     CD 3455   2.728   5.410   7.555 -0.4641 -0.0060  0.5298
  216ARG    HD1 3456   2.693   5.320   7.500  2.5260 -1.3390  0.6403
  216ARG    HD2 3457   2.798   5.462   7.486 -1.9590  1.7902  0.2812
  216ARG     NE 3458   2.616   5.507   7.566  0.3214 -0.3283 -0.5426
  216ARG     HE 3459   2.520   5.484   7.551 -0.8315  0.9846  3.5791
  216ARG     CZ 3460   2.631   5.639   7.580  0.3620  0.5861  0.2691
  216ARG    NH1 3461   2.745   5.705   7.578  0.6441  0.0445  0.8774
  216ARG   HH11 3462   2.827   5.655   7.604  1.3271  0.2927 -0.6813
  216ARG   HH12 3463   2.744   5.805   7.572 -1.3560 -0.0100 -2.5351
  216ARG    NH2 3464   2.517   5.702   7.584  0.1621 -0.0736  0.5605
  216ARG   HH21 3465   2.435   5.645   7.589  0.6804 -0.8920 -0.0055
  216ARG   HH22 3466   2.507   5.801   7.582  3.1855  0.3307 -1.2845
  216ARG      C 3467   2.619   5.215   8.003 -0.3016 -0.0703  0.6075
  216ARG      O 3468   2.610   5.299   8.091  0.5230 -0.2545  0.0236
  217GLN      N 3469   2.543   5.107   7.990  1.4042 -0.6082 -0.6217
  217GLN     HN 3470   2.546   5.049   7.909  0.6636 -1.1482 -0.2755
  217GLN     CA 3471   2.434   5.075   8.086 -0.8636  0.0387  0.9661
  217GLN     HA 3472   2.373   5.164   8.084 -2.3868 -0.9058 -2.2680
  217GLN     CB 3473   2.356   4.947   8.040  0.6775 -0.0062 -0.1896
  217GLN    HB1 3474   2.427   4.863   8.049  2.2245  1.4221  1.9065
  217GLN    HB2 3475   2.323   4.959   7.934 -0.1670 -2.4647 -0.2767
  217GLN     CG 3476   2.235   4.901   8.117 -0.0028 -0.8167 -0.2755
  217GLN    HG1 3477   2.259   4.887   8.225 -0.6936  0.7707  0.1108
  217GLN    HG2 3478   2.196   4.807   8.072  0.4184 -1.2231  0.1847
  217GLN     CD 3479   2.116   5.002   8.111 -0.3065  0.4067  0.0140
  217GLN    OE1 3480   2.079   5.075   8.206  0.0774 -0.2304  0.6433
  217GLN    NE2 3481   2.051   4.998   7.992  0.0968 -0.7039  1.0361
  217GLN   HE21 3482   1.991   5.073   7.968 -0.3072 -0.6896  2.0273
  217GLN   HE22 3483   2.062   4.914   7.938  1.1090 -0.8518  1.4339
  217GLN      C 3484   2.475   5.051   8.229  0.1040  0.2463  0.0602
  217GLN      O 3485   2.407   5.098   8.320 -1.0399  0.0012 -0.3406
  218ARG      N 3486   2.590   4.991   8.254  0.4295  0.2579  0.4861
  218ARG     HN 3487   2.628   4.939   8.177 -0.7069  0.2097 -0.0591
  218ARG     CA 3488   2.644   4.968   8.381 -0.3054  0.4289  0.2289
  218ARG     HA 3489   2.567   4.957   8.455  2.1064  0.4333  2.9073
  218ARG     CB 3490   2.729   4.835   8.398  0.2101 -0.1003  0.5067
  218ARG    HB1 3491   2.770   4.821   8.500  0.5380 -1.0632  0.2454
  218ARG    HB2 3492   2.817   4.843   8.332 -0.4181  1.2960 -0.2053
  218ARG     CG 3493   2.654   4.703   8.359  0.3785  0.5494  0.6488
  218ARG    HG1 3494   2.625   4.713   8.252  1.2975  1.6957  0.4844
  218ARG    HG2 3495   2.565   4.695   8.426 -0.1567 -2.2381 -0.2773
  218ARG     CD 3496   2.743   4.574   8.365  0.0252 -0.3575 -0.0519
  218ARG    HD1 3497   2.839   4.590   8.311 -1.6690  2.3056 -2.5981
  218ARG    HD2 3498   2.687   4.492   8.316  0.3786 -1.0688  0.7058
  218ARG     NE 3499   2.767   4.551   8.519  0.6834  0.3108 -0.5012
  218ARG     HE 3500   2.856   4.564   8.563  0.9235  0.7110 -1.0934
  218ARG     CZ 3501   2.678   4.502   8.608  0.5709  0.5359  0.4851
  218ARG    NH1 3502   2.558   4.454   8.576 -0.7634  0.1285 -0.2303
  218ARG   HH11 3503   2.524   4.464   8.483 -2.2263 -0.2261  0.2332
  218ARG   HH12 3504   2.522   4.403   8.655  0.1680  1.7515  1.3037
  218ARG    NH2 3505   2.715   4.501   8.733  0.2403  0.2653  0.6812
  218ARG   HH21 3506   2.799   4.542   8.767  0.1375  1.3401 -0.2885
  218ARG   HH22 3507   2.642   4.477   8.797  0.7318  0.4687  1.3202
  218ARG      C 3508   2.733   5.085   8.434  0.3947 -0.4030  0.1414
  218ARG      O 3509   2.798   5.076   8.539  0.3100  0.3133  0.1722
  219GLN      N 3510   2.738   5.202   8.358 -0.1673 -0.2249 -0.0722
  219GLN     HN 3511   2.690   5.213   8.272  0.3220 -2.1547 -0.6305
  219GLN     CA 3512   2.807   5.321   8.401 -0.6312 -0.3721 -0.1011
  219GLN     HA 3513   2.809   5.385   8.314 -0.9794  1.2084  1.0310
  219GLN     CB 3514   2.756   5.396   8.532  0.3762  0.4179 -0.7096
  219GLN    HB1 3515   2.816   5.489   8.544  0.9274 -0.0753  0.5432
  219GLN    HB2 3516   2.782   5.332   8.619 -2.2371  0.4121  0.1379
  219GLN     CG 3517   2.605   5.438   8.546  0.2356 -0.2840  0.3656
  219GLN    HG1 3518   2.588   5.477   8.648  0.2604  0.4485  0.1001
  219GLN    HG2 3519   2.542   5.350   8.520 -1.6544  1.6492 -2.2282
  219GLN     CD 3520   2.558   5.535   8.431  0.3142  0.1438  0.3320
  219GLN    OE1 3521   2.559   5.496   8.313 -0.2597 -0.0251  0.0093
  219GLN    NE2 3522   2.520   5.662   8.469 -0.0682 -0.5848 -0.4375
  219GLN   HE21 3523   2.536   5.732   8.399 -0.0336 -1.1087 -0.9671
  219GLN   HE22 3524   2.509   5.693   8.563  0.4948 -0.0968 -0.5269
  219GLN      C 3525   2.959   5.291   8.415 -0.1023  0.0391  0.0245
  219GLN      O 3526   3.027   5.351   8.502 -0.5083  0.1652  0.0497
  220MET      N 3527   3.016   5.195   8.340  0.0959 -0.8774  0.1539
  220MET     HN 3528   2.961   5.142   8.276 -1.7395 -0.9983  1.7346
  220MET     CA 3529   3.157   5.162   8.352  0.3907  0.4010 -0.1737
  220MET     HA 3530   3.191   5.164   8.455 -1.0011  1.0302  0.2882
  220MET     CB 3531   3.186   5.016   8.297  0.4134  0.0269 -0.7906
  220MET    HB1 3532   3.291   4.992   8.323 -0.2016 -0.9565  0.9993
  220MET    HB2 3533   3.174   5.011   8.186 -1.6765  1.3842 -0.6807
  220MET     CG 3534   3.097   4.899   8.344 -0.9672  0.2743 -0.0952
  220MET    HG1 3535   2.998   4.917   8.296  0.2738  2.4392 -2.0125
  220MET    HG2 3536   3.068   4.897   8.452 -2.1786 -0.7254 -0.4089
  220MET     SD 3537   3.178   4.736   8.304  0.1221 -0.1079 -0.3259
  220MET     CE 3538   3.318   4.733   8.430 -0.1726  0.1670  0.2573
  220MET    HE1 3539   3.379   4.819   8.396 -2.1211  1.0148 -1.3844
  220MET    HE2 3540   3.370   4.636   8.415  1.1834  0.8784  0.2507
  220MET    HE3 3541   3.288   4.738   8.537  2.3028 -3.4747  1.3046
  220MET      C 3542   3.243   5.249   8.258  0.0731 -0.3760  0.4789
  220MET      O 3543   3.364   5.247   8.253  0.0106 -0.4689  0.6456
  221ASP      N 3544   3.177   5.340   8.185 -0.1213  0.2701  0.0131
  221ASP     HN 3545   3.077   5.348   8.188 -0.0996  0.7575 -0.3103
  221ASP     CA 3546   3.233   5.419   8.077  0.3332 -0.2455 -0.7227
  221ASP     HA 3547   3.319   5.364   8.041  0.0670 -2.8184  2.1354
  221ASP     CB 3548   3.129   5.441   7.959 -0.4524  1.0313 -0.4057
  221ASP    HB1 3549   3.098   5.340   7.927  0.1277  1.1120 -1.2793
  221ASP    HB2 3550   3.186   5.477   7.870  0.8163  1.4391  0.5391
  221ASP     CG 3551   3.010   5.519   7.992 -0.6122  0.1735  0.0672
  221ASP    OD1 3552   2.970   5.527   8.110 -0.4491  0.6137  0.1874
  221ASP    OD2 3553   2.944   5.578   7.901 -0.3844  0.7297  0.3105
  221ASP      C 3554   3.278   5.542   8.133  0.5283  0.3669 -0.2734
  221ASP      O 3555   3.327   5.633   8.063 -0.7628 -0.1111  0.6413
  222ARG      N 3556   3.271   5.554   8.267  0.1468  0.3806  0.2337
  222ARG     HN 3557   3.219   5.489   8.322 -1.3581  2.1540  0.9982
  222ARG     CA 3558   3.338   5.664   8.346 -0.2972  0.1438  0.3222
  222ARG     HA 3559   3.320   5.761   8.300 -0.8031 -0.8360 -1.6589
  222ARG     CB 3560   3.268   5.661   8.481 -0.7170  0.5965  0.0498
  222ARG    HB1 3561   3.310   5.742   8.546  1.2379 -1.7857  1.9390
  222ARG    HB2 3562   3.299   5.571   8.538  2.1687  2.5033  1.7994
  222ARG     CG 3563   3.113   5.675   8.467 -0.2471  0.1564 -0.1761
  222ARG    HG1 3564   3.066   5.586   8.420 -0.2907 -0.1917  0.5203
  222ARG    HG2 3565   3.085   5.772   8.420 -1.7083  1.3589  2.9265
  222ARG     CD 3566   3.048   5.691   8.610  0.2036  0.2648  0.1201
  222ARG    HD1 3567   2.937   5.696   8.603  0.0986  1.2955  1.9330
  222ARG    HD2 3568   3.086   5.789   8.643 -1.6731  0.7351  1.0168
  222ARG     NE 3569   3.090   5.575   8.694  0.5206 -0.2271 -0.2470
  222ARG     HE 3570   3.049   5.483   8.688 -0.8638  0.0817  2.6350
  222ARG     CZ 3571   3.169   5.562   8.801  0.8848 -0.1080  0.2566
  222ARG    NH1 3572   3.226   5.656   8.865 -0.2129  0.1968  0.8907
  222ARG   HH11 3573   3.213   5.750   8.834  3.8441  0.4679 -0.5389
  222ARG   HH12 3574   3.273   5.637   8.952 -0.2489 -1.0591  0.6497
  222ARG    NH2 3575   3.174   5.434   8.841 -0.2177  0.0363  0.1296
  222ARG   HH21 3576   3.135   5.358   8.789  0.6928 -0.6569  0.4070
  222ARG   HH22 3577   3.233   5.406   8.917 -0.1737 -0.9091 -0.2422
  222ARG      C 3578   3.486   5.637   8.354 -0.1649  0.7724  0.1820
  222ARG      O 3579   3.566   5.729   8.357 -1.1028  0.0083 -0.7763
  223HSD      N 3580   3.527   5.508   8.353  0.5436  0.2619  0.0167
  223HSD     HN 3581   3.464   5.431   8.352  0.1445  0.5942 -1.5856
  223HSD     CA 3582   3.662   5.464   8.354  0.0039 -0.1266 -0.5286
  223HSD     HA 3583   3.711   5.515   8.435  0.7801 -1.5372 -0.0667
  223HSD     CB 3584   3.674   5.312   8.390  0.1112 -0.0304  0.0007
  223HSD    HB1 3585   3.643   5.250   8.304  1.5419 -2.5071  1.1750
  223HSD    HB2 3586   3.596   5.290   8.466  0.6777 -1.0415  0.3058
  223HSD    ND1 3587   3.908   5.227   8.368 -0.4627  0.3007  0.3969
  223HSD    HD1 3588   3.893   5.177   8.283 -2.2223  0.4076  0.5929
  223HSD     CG 3589   3.815   5.290   8.445 -0.1366  0.0908 -0.3318
  223HSD    CE1 3590   4.022   5.218   8.446  0.0319  0.8154 -0.0967
  223HSD    HE1 3591   4.116   5.176   8.410 -0.1210  1.5985 -1.4585
  223HSD    NE2 3592   4.010   5.277   8.560  0.0207 -0.3617  0.2349
  223HSD    CD2 3593   3.874   5.320   8.562 -0.7300 -0.1266 -0.5627
  223HSD    HD2 3594   3.825   5.356   8.652 -0.1825 -1.5210  0.3320
  223HSD      C 3595   3.737   5.499   8.224  0.4259 -0.3401 -0.0567
  223HSD      O 3596   3.686   5.467   8.118 -0.4882 -0.3607 -0.1522
  224ALA      N 3597   3.856   5.565   8.232 -0.3411 -0.0067 -0.6624
  224ALA     HN 3598   3.893   5.600   8.317 -0.0463 -1.5208 -0.1393
  224ALA     CA 3599   3.943   5.594   8.117  0.0948 -0.0234  0.0736
  224ALA     HA 3600   3.886   5.664   8.057 -0.0686 -1.1723 -1.1668
  224ALA     CB 3601   4.079   5.650   8.157  0.5022  0.4482 -0.5828
  224ALA    HB1 3602   4.135   5.684   8.067  2.9477 -0.5401  0.4909
  224ALA    HB2 3603   4.137   5.579   8.219 -0.9889  0.4275  0.8516
  224ALA    HB3 3604   4.064   5.735   8.226  0.3975  0.0628 -0.1194
  224ALA      C 3605   3.973   5.487   8.016  0.1991  0.5318 -0.3762
  224ALA      O 3606   3.961   5.499   7.893  0.8306  0.4474  0.0861
  225LYS      N 3607   4.012   5.370   8.066  1.2620 -0.7084  0.2074
  225LYS     HN 3608   4.038   5.362   8.162 -0.4249 -0.3791  0.7282
  225LYS     CA 3609   4.040   5.255   7.983 -0.0981  0.4573 -0.4132
  225LYS     HA 3610   4.103   5.284   7.900  1.3670  1.6123  1.0250
  225LYS     CB 3611   4.128   5.148   8.059  0.6278  0.1536 -0.3975
  225LYS    HB1 3612   4.133   5.066   7.984 -1.1564 -2.3486  1.9993
  225LYS    HB2 3613   4.084   5.115   8.156  1.7554 -1.3346 -0.3483
  225LYS     CG 3614   4.268   5.192   8.097 -0.4919 -0.2989 -0.6420
  225LYS    HG1 3615   4.259   5.289   8.150  1.6839  0.2963 -1.2481
  225LYS    HG2 3616   4.339   5.213   8.014 -0.8683  1.6761 -0.5145
  225LYS     CD 3617   4.351   5.100   8.189  0.4329  0.6296 -0.6671
  225LYS    HD1 3618   4.290   5.082   8.280 -0.4278  0.0701 -1.3390
  225LYS    HD2 3619   4.452   5.141   8.212  0.8316  0.3415 -1.8203
  225LYS     CE 3620   4.384   4.963   8.122  0.0988 -0.5692  0.6495
  225LYS    HE1 3621   4.438   4.989   8.029  0.3172 -1.7316  0.4268
  225LYS    HE2 3622   4.287   4.914   8.096  2.2309 -3.7855 -2.0196
  225LYS     NZ 3623   4.467   4.893   8.208 -1.2128 -0.7549 -0.1656
  225LYS    HZ1 3624   4.560   4.940   8.214 -0.3210 -2.2009 -1.6617
  225LYS    HZ2 3625   4.486   4.795   8.179  0.4982 -0.4484 -0.2164
  225LYS    HZ3 3626   4.434   4.893   8.307  2.6582  2.5031  1.4013
  225LYS      C 3627   3.908   5.199   7.929  0.0917 -0.2994  0.1927
  225LYS      O 3628   3.914   5.128   7.830  0.4281 -0.4390  0.6834
  226ILE      N 3629   3.785   5.226   7.982 -0.4932 -0.0879 -0.0039
  226ILE     HN 3630   3.780   5.282   8.064 -0.8548  0.8213 -0.6187
  226ILE     CA 3631   3.666   5.166   7.928  0.1299 -0.6294 -0.4894
  226ILE     HA 3632   3.685   5.062   7.903  0.7212 -1.6382  3.4811
  226ILE     CB 3633   3.556   5.156   8.033  0.8097 -0.5374  0.2477
  226ILE     HB 3634   3.533   5.252   8.084 -2.3579 -0.4277 -1.1708
  226ILE    CG2 3635   3.421   5.102   7.978 -0.0970  0.5734 -0.6485
  226ILE   HG21 3636   3.364   5.185   7.932 -0.7711  0.3165 -0.2899
  226ILE   HG22 3637   3.362   5.048   8.056 -0.1942 -0.0212 -1.1259
  226ILE   HG23 3638   3.447   5.023   7.904  0.2957  1.7387 -1.7952
  226ILE    CG1 3639   3.608   5.061   8.147 -0.2925 -0.3864  0.1297
  226ILE   HG11 3640   3.527   5.056   8.223 -1.6877 -0.5226 -1.3081
  226ILE   HG12 3641   3.698   5.092   8.203  0.0525 -0.3848 -0.4142
  226ILE     CD 3642   3.624   4.920   8.100 -0.0035  0.2041  0.0355
  226ILE    HD1 3643   3.532   4.874   8.057  0.0213  1.4833 -1.4715
  226ILE    HD2 3644   3.648   4.865   8.193 -1.7212  1.9531  1.6079
  226ILE    HD3 3645   3.692   4.900   8.015 -0.0538 -0.4963  0.1500
  226ILE      C 3646   3.621   5.254   7.808 -0.8418  0.6815 -0.4962
  226ILE      O 3647   3.576   5.209   7.707 -0.1299  0.2797 -0.4384
  227LYS      N 3648   3.649   5.388   7.814 -0.2631  0.1641 -0.2051
  227LYS     HN 3649   3.645   5.432   7.903 -2.4583 -1.9147  0.8077
  227LYS     CA 3650   3.641   5.474   7.695  0.7140  0.3168  0.0941
  227LYS     HA 3651   3.543   5.456   7.654  0.5170  1.0605  0.2195
  227LYS     CB 3652   3.647   5.621   7.737  0.2537 -0.2114 -0.3355
  227LYS    HB1 3653   3.630   5.671   7.639 -2.5362 -1.7111 -0.7282
  227LYS    HB2 3654   3.747   5.656   7.767  1.8355 -2.5825 -2.4225
  227LYS     CG 3655   3.548   5.690   7.835 -0.2980  0.3528 -0.0553
  227LYS    HG1 3656   3.533   5.636   7.931 -2.8718  1.6124  0.3394
  227LYS    HG2 3657   3.460   5.698   7.768 -1.6026 -1.6308  1.2996
  227LYS     CD 3658   3.586   5.832   7.873 -0.2009  0.8394  0.1801
  227LYS    HD1 3659   3.498   5.881   7.921 -1.0574 -0.6209  0.1805
  227LYS    HD2 3660   3.611   5.893   7.784 -3.8135  1.5928 -0.5104
  227LYS     CE 3661   3.703   5.826   7.973  0.8114 -0.1733 -0.1836
  227LYS    HE1 3662   3.790   5.796   7.911  1.1013 -2.9518  1.4173
  227LYS    HE2 3663   3.689   5.762   8.063  0.2624  0.5519  0.2662
  227LYS     NZ 3664   3.730   5.965   8.015  0.1286  0.2598  0.3775
  227LYS    HZ1 3665   3.810   5.970   8.081 -1.3932  0.7069  2.3208
  227LYS    HZ2 3666   3.657   5.985   8.088  0.4042  0.7415  0.5189
  227LYS    HZ3 3667   3.741   6.029   7.935  3.5820  0.2334  0.7073
  227LYS      C 3668   3.730   5.431   7.577 -0.0809  0.7388  0.6712
  227LYS      O 3669   3.681   5.422   7.464  0.5448  0.0531  0.7361
  228ARG      N 3670   3.856   5.389   7.612  0.1511  0.3902  1.0864
  228ARG     HN 3671   3.871   5.378   7.710  0.2933  2.4683  1.3462
  228ARG     CA 3672   3.955   5.339   7.514  0.0363 -0.1476  0.2717
  228ARG     HA 3673   3.976   5.412   7.437  0.5513 -2.2340 -1.6556
  228ARG     CB 3674   4.099   5.324   7.581  0.1366 -0.1246 -0.3750
  228ARG    HB1 3675   4.124   5.225   7.625  2.6685  0.8463  0.5432
  228ARG    HB2 3676   4.108   5.402   7.659  0.6518  0.4899 -1.0328
  228ARG     CG 3677   4.208   5.348   7.478 -0.1246 -0.0010  0.1610
  228ARG    HG1 3678   4.211   5.458   7.458  0.1573  0.1214  0.8208
  228ARG    HG2 3679   4.195   5.293   7.383 -0.6446 -0.4724  0.5002
  228ARG     CD 3680   4.343   5.323   7.541  0.1184 -1.0559 -0.4597
  228ARG    HD1 3681   4.346   5.222   7.587 -1.4886 -1.3981 -1.0420
  228ARG    HD2 3682   4.369   5.403   7.614 -0.8706 -0.7369 -0.4345
  228ARG     NE 3683   4.445   5.329   7.435  0.3016  0.5763  0.3431
  228ARG     HE 3684   4.441   5.403   7.367  0.2831 -0.6521 -1.0518
  228ARG     CZ 3685   4.567   5.278   7.449 -0.3988 -0.7047  0.3029
  228ARG    NH1 3686   4.595   5.200   7.545  0.0293  0.3846 -0.2437
  228ARG   HH11 3687   4.542   5.221   7.628  1.6689 -0.1678  0.9932
  228ARG   HH12 3688   4.692   5.184   7.560 -0.3106 -3.1000 -0.8667
  228ARG    NH2 3689   4.660   5.307   7.357  0.9628 -0.0023 -0.0297
  228ARG   HH21 3690   4.637   5.370   7.282 -0.3430  0.1601  0.4779
  228ARG   HH22 3691   4.754   5.277   7.369  0.6297 -0.1133  2.9830
  228ARG      C 3692   3.903   5.212   7.448 -0.1899 -0.5983  0.2025
  228ARG      O 3693   3.897   5.204   7.322 -0.0770  0.2491 -0.0651
  229ALA      N 3694   3.850   5.117   7.519 -0.0949 -0.4327 -0.7362
  229ALA     HN 3695   3.841   5.111   7.618  2.5772 -2.7304 -0.5229
  229ALA     CA 3696   3.795   4.992   7.470 -0.1950  0.3206  0.3502
  229ALA     HA 3697   3.884   4.956   7.421 -0.2137  1.2700 -0.4152
  229ALA     CB 3698   3.764   4.899   7.594  0.0730 -0.7715 -0.6224
  229ALA    HB1 3699   3.707   4.966   7.662  1.0065 -0.0701 -0.5135
  229ALA    HB2 3700   3.856   4.875   7.651 -0.7008 -0.0463  0.9963
  229ALA    HB3 3701   3.704   4.809   7.568 -0.3932 -0.7750  0.4222
  229ALA      C 3702   3.680   5.015   7.378  0.2495  0.6822 -0.5729
  229ALA      O 3703   3.677   4.961   7.267  0.3751  0.2575  0.3344
  230ILE      N 3704   3.588   5.105   7.420  0.0646  0.0903  0.1476
  230ILE     HN 3705   3.605   5.154   7.505  0.4337  1.3066 -0.6023
  230ILE     CA 3706   3.474   5.149   7.339 -0.4993 -0.2812 -1.3144
  230ILE     HA 3707   3.419   5.057   7.331 -1.9215  0.2189  1.4539
  230ILE     CB 3708   3.382   5.243   7.426  0.7440 -0.0910  0.4108
  230ILE     HB 3709   3.431   5.328   7.477  0.4804  0.1339  0.2958
  230ILE    CG2 3710   3.274   5.317   7.339 -0.0010 -0.0916 -0.3250
  230ILE   HG21 3711   3.197   5.360   7.406  0.7940  1.0302 -0.0934
  230ILE   HG22 3712   3.218   5.247   7.274  0.4426  0.1619 -0.9959
  230ILE   HG23 3713   3.328   5.394   7.278  3.2474 -1.7491  0.2170
  230ILE    CG1 3714   3.318   5.155   7.540 -0.0060  0.5055 -0.3084
  230ILE   HG11 3715   3.388   5.100   7.607 -0.3858 -0.4840 -0.7000
  230ILE   HG12 3716   3.250   5.076   7.501 -1.0037  1.1480  0.1010
  230ILE     CD 3717   3.226   5.241   7.638 -0.1779 -0.1429  0.2715
  230ILE    HD1 3718   3.284   5.330   7.671 -0.2926  1.2691 -2.9070
  230ILE    HD2 3719   3.196   5.186   7.730 -0.1000  0.1942  0.5016
  230ILE    HD3 3720   3.126   5.264   7.594  1.3104  1.5080 -2.5940
  230ILE      C 3721   3.509   5.212   7.212  0.3486 -0.2898  0.3735
  230ILE      O 3722   3.446   5.186   7.107  0.0359  0.2453  0.3560
  231THR      N 3723   3.614   5.303   7.215  0.2186 -0.0032  0.3348
  231THR     HN 3724   3.660   5.330   7.299  0.4136  3.8468 -0.8478
  231THR     CA 3725   3.672   5.367   7.101 -0.0568 -0.2617  0.3283
  231THR     HA 3726   3.587   5.419   7.061  0.2892  0.1552  0.1274
  231THR     CB 3727   3.782   5.472   7.127  0.4068 -0.7062  0.2589
  231THR     HB 3728   3.860   5.427   7.192  1.3966 -0.5006 -0.7631
  231THR    OG1 3729   3.726   5.586   7.193  0.3257 -0.4666  0.2749
  231THR    HG1 3730   3.687   5.538   7.267 -1.8248 -0.1665 -0.5819
  231THR    CG2 3731   3.857   5.526   6.996  0.7326  0.1019 -0.1844
  231THR   HG21 3732   3.934   5.593   7.040  0.1125  0.7976 -0.1417
  231THR   HG22 3733   3.801   5.602   6.937  1.3293 -0.6397 -1.7501
  231THR   HG23 3734   3.902   5.441   6.942 -0.5869  0.3986 -1.8290
  231THR      C 3735   3.722   5.265   6.998 -1.0314 -0.5112  0.7106
  231THR      O 3736   3.692   5.285   6.876 -0.4186 -0.1004  0.1262
  232PHE      N 3737   3.802   5.164   7.046 -0.3868 -0.5735  0.2261
  232PHE     HN 3738   3.828   5.154   7.142 -1.1428 -4.3235  0.1865
  232PHE     CA 3739   3.861   5.061   6.971  0.1175 -0.4261  0.3846
  232PHE     HA 3740   3.910   5.114   6.890 -0.0391 -0.0951  0.5045
  232PHE     CB 3741   3.971   4.989   7.065 -0.2268  0.7380 -0.2651
  232PHE    HB1 3742   3.998   4.900   7.004 -1.7841  0.1260 -0.1008
  232PHE    HB2 3743   3.926   4.962   7.163 -0.1744  0.4655 -0.3144
  232PHE     CG 3744   4.097   5.070   7.101  0.6565  0.4191 -0.7518
  232PHE    CD1 3745   4.137   5.187   7.037  0.0801  0.6939  0.0846
  232PHE    HD1 3746   4.079   5.233   6.958 -0.0450 -0.5465 -0.5686
  232PHE    CE1 3747   4.243   5.262   7.083 -0.5202  0.0172 -0.6272
  232PHE    HE1 3748   4.276   5.356   7.041 -0.4360  0.1494 -0.2641
  232PHE     CZ 3749   4.325   5.201   7.183 -0.0373  0.1806 -0.8205
  232PHE     HZ 3750   4.424   5.244   7.191  0.2669 -0.4981 -0.9266
  232PHE    CD2 3751   4.180   5.012   7.198 -0.0516  0.3421 -0.1460
  232PHE    HD2 3752   4.146   4.916   7.235 -2.6857  1.0205 -0.5716
  232PHE    CE2 3753   4.297   5.075   7.236 -0.3393  0.0270  0.8342
  232PHE    HE2 3754   4.376   5.028   7.292 -1.3828 -1.9810  0.6818
  232PHE      C 3755   3.765   4.962   6.908  0.5351  0.2896 -1.0995
  232PHE      O 3756   3.779   4.918   6.794  0.1089 -0.5472 -0.9793
  233ILE      N 3757   3.658   4.923   6.980 -0.0488  0.2361 -0.2031
  233ILE     HN 3758   3.645   4.962   7.071  1.7280 -0.4086  0.3696
  233ILE     CA 3759   3.544   4.849   6.920  0.5626  0.0773 -0.3326
  233ILE     HA 3760   3.593   4.762   6.876 -1.5498 -0.2053 -2.3139
  233ILE     CB 3761   3.455   4.799   7.037  0.8650 -0.0076 -0.0751
  233ILE     HB 3762   3.431   4.887   7.101  0.1085 -1.5634  1.8583
  233ILE    CG2 3763   3.321   4.741   6.979 -0.0070  0.2751  0.4095
  233ILE   HG21 3764   3.261   4.823   6.935  0.8230  0.0214 -1.2839
  233ILE   HG22 3765   3.256   4.691   7.054  0.9200 -1.9766 -0.1999
  233ILE   HG23 3766   3.340   4.661   6.904  0.7691  1.1847 -0.3899
  233ILE    CG1 3767   3.528   4.688   7.114  0.0084  0.6822 -0.2157
  233ILE   HG11 3768   3.632   4.719   7.138 -0.1959 -0.6439  2.9266
  233ILE   HG12 3769   3.529   4.603   7.042 -2.9618  1.5302 -1.3970
  233ILE     CD 3770   3.453   4.655   7.245  0.2000  0.3570  0.3999
  233ILE    HD1 3771   3.418   4.755   7.279  0.2422  1.7152 -3.1440
  233ILE    HD2 3772   3.519   4.614   7.325  2.1079 -1.0121 -1.7475
  233ILE    HD3 3773   3.372   4.579   7.235 -0.6208  1.2818 -0.2054
  233ILE      C 3774   3.464   4.930   6.821  0.3417  0.1462 -0.6140
  233ILE      O 3775   3.430   4.879   6.713 -0.1203 -0.2642  0.7307
  234MET      N 3776   3.443   5.062   6.851  0.2687 -0.1761  0.3122
  234MET     HN 3777   3.469   5.112   6.933  2.0448 -1.4789  0.6069
  234MET     CA 3778   3.403   5.146   6.741  0.2179 -0.5217 -0.0340
  234MET     HA 3779   3.311   5.097   6.709 -0.3187  1.1970 -1.2580
  234MET     CB 3780   3.365   5.283   6.792  0.2287  0.3466 -0.0254
  234MET    HB1 3781   3.356   5.348   6.702  2.0677  0.4963 -0.1583
  234MET    HB2 3782   3.450   5.330   6.846 -0.5263  0.7449  0.8327
  234MET     CG 3783   3.236   5.295   6.878  0.0960  0.1710  0.4799
  234MET    HG1 3784   3.256   5.239   6.972  0.5638  1.4438  1.1620
  234MET    HG2 3785   3.155   5.241   6.825  0.5175  2.2469 -2.5487
  234MET     SD 3786   3.182   5.470   6.909  0.2921  0.0963 -0.2772
  234MET     CE 3787   3.050   5.439   7.031 -0.2652  0.0943  0.0924
  234MET    HE1 3788   2.960   5.408   6.974 -0.7807  0.4280  0.7139
  234MET    HE2 3789   3.007   5.530   7.078 -0.4975  0.3557 -0.6087
  234MET    HE3 3790   3.064   5.355   7.103 -1.0787  1.2230  1.6296
  234MET      C 3791   3.492   5.154   6.616  0.2701 -0.4258  0.4486
  234MET      O 3792   3.440   5.155   6.506  0.7515  0.3185  0.4425
  235VAL      N 3793   3.629   5.168   6.630  0.2716 -0.3098  0.4884
  235VAL     HN 3794   3.668   5.178   6.721 -0.2245 -1.2891  0.8255
  235VAL     CA 3795   3.718   5.177   6.514  0.2279  0.6406  0.5886
  235VAL     HA 3796   3.675   5.237   6.435  3.0786  2.2273  0.1182
  235VAL     CB 3797   3.849   5.251   6.548 -0.0336  0.1406 -0.2312
  235VAL     HB 3798   3.819   5.337   6.612  0.5718  0.6999 -0.6934
  235VAL    CG1 3799   3.945   5.152   6.623  0.3632 -0.0246 -0.0930
  235VAL   HG11 3800   4.019   5.218   6.673 -2.1176  1.0771  2.3715
  235VAL   HG12 3801   4.001   5.100   6.543 -0.0160  0.8870 -0.9792
  235VAL   HG13 3802   3.896   5.081   6.693 -2.6699  1.8431 -0.1042
  235VAL    CG2 3803   3.923   5.298   6.421 -0.2289 -0.7987 -0.0220
  235VAL   HG21 3804   3.861   5.363   6.356  0.3031 -0.7753 -0.5095
  235VAL   HG22 3805   3.952   5.210   6.359  1.8020  0.1986 -0.5721
  235VAL   HG23 3806   4.017   5.353   6.443 -0.6067 -0.1658  0.0437
  235VAL      C 3807   3.732   5.046   6.433 -0.3837 -0.5848  0.0139
  235VAL      O 3808   3.729   5.059   6.310 -0.4885  0.3015 -0.4887
  236VAL      N 3809   3.736   4.929   6.500 -0.6694 -0.2612 -0.0933
  236VAL     HN 3810   3.719   4.919   6.598  2.3568  1.4016  0.7218
  236VAL     CA 3811   3.768   4.801   6.427  0.1096 -0.1936  0.1218
  236VAL     HA 3812   3.849   4.816   6.358  1.7809  0.2402  2.0870
  236VAL     CB 3813   3.812   4.683   6.511 -0.0185  0.6841 -0.4585
  236VAL     HB 3814   3.836   4.591   6.453 -2.3388 -0.5555  0.4014
  236VAL    CG1 3815   3.948   4.714   6.575  0.4684 -0.2408 -0.0953
  236VAL   HG11 3816   3.959   4.823   6.591 -0.3349  0.0186 -1.2167
  236VAL   HG12 3817   4.029   4.684   6.505  0.4918 -0.9266  0.2149
  236VAL   HG13 3818   3.960   4.661   6.672  1.5303  2.6139  1.4391
  236VAL    CG2 3819   3.703   4.631   6.618 -0.7768  0.4288  0.8895
  236VAL   HG21 3820   3.624   4.571   6.568 -0.6797 -0.1620  1.4292
  236VAL   HG22 3821   3.661   4.714   6.678 -0.4656  0.1766  1.4647
  236VAL   HG23 3822   3.755   4.559   6.685 -1.2146 -0.3069  0.4535
  236VAL      C 3823   3.645   4.758   6.350 -0.0714 -0.5272 -0.1469
  236VAL      O 3824   3.655   4.705   6.234 -0.1239  0.5311  0.0611
  237ALA      N 3825   3.520   4.780   6.403 -0.7125 -0.4170 -0.1505
  237ALA     HN 3826   3.509   4.818   6.494  0.8032  0.7592 -0.4196
  237ALA     CA 3827   3.393   4.765   6.336 -0.5636  0.1394  0.0901
  237ALA     HA 3828   3.381   4.662   6.307  0.7576  0.2425 -0.9169
  237ALA     CB 3829   3.280   4.810   6.430 -0.3014  0.1278 -0.0822
  237ALA    HB1 3830   3.179   4.775   6.399 -0.3300 -0.6599  0.8291
  237ALA    HB2 3831   3.270   4.921   6.436  2.3868  0.4627 -0.7745
  237ALA    HB3 3832   3.294   4.761   6.529 -0.0977  2.3498  1.0591
  237ALA      C 3833   3.388   4.845   6.210  0.4041  1.1268 -0.3270
  237ALA      O 3834   3.337   4.794   6.115  0.6350  0.0171 -0.1394
  238ILE      N 3835   3.434   4.965   6.207  0.3266 -0.3316  0.4090
  238ILE     HN 3836   3.464   5.001   6.295 -1.6775  0.8927  0.6418
  238ILE     CA 3837   3.436   5.055   6.089 -0.4735  0.2480  0.5255
  238ILE     HA 3838   3.346   5.029   6.035  1.7877 -2.8660 -2.0925
  238ILE     CB 3839   3.440   5.205   6.128  0.1324 -0.0681  0.3819
  238ILE     HB 3840   3.526   5.231   6.193  0.2211 -0.0402  0.2545
  238ILE    CG2 3841   3.472   5.297   6.006  0.2392  0.6913  0.0839
  238ILE   HG21 3842   3.579   5.285   5.975  0.1846  0.3960  0.0107
  238ILE   HG22 3843   3.443   5.400   6.033  0.9035 -0.3232  6.0566
  238ILE   HG23 3844   3.404   5.264   5.925  0.8118  2.8331 -1.3515
  238ILE    CG1 3845   3.311   5.258   6.201  0.8157  0.4507 -0.9085
  238ILE   HG11 3846   3.330   5.360   6.240  1.9239 -0.7997  2.0800
  238ILE   HG12 3847   3.299   5.195   6.291  0.8010  1.1414 -0.4203
  238ILE     CD 3848   3.175   5.266   6.124  0.1116 -0.2171  0.4211
  238ILE    HD1 3849   3.175   5.337   6.038 -0.9316 -0.5711  0.1244
  238ILE    HD2 3850   3.093   5.293   6.194 -0.7038 -2.5650  0.4456
  238ILE    HD3 3851   3.157   5.169   6.074 -0.7901  0.4975 -0.6864
  238ILE      C 3852   3.543   5.025   5.986 -0.1492 -0.5963 -0.3792
  238ILE      O 3853   3.521   5.031   5.868  0.0924 -0.7068  0.2847
  239VAL      N 3854   3.654   4.976   6.035 -0.2085  0.7521 -0.3154
  239VAL     HN 3855   3.669   4.990   6.133  1.3119  2.6026 -0.7482
  239VAL     CA 3856   3.765   4.923   5.952 -0.5260  0.0065  0.0060
  239VAL     HA 3857   3.781   5.013   5.894 -0.4440  0.3111  0.4936
  239VAL     CB 3858   3.893   4.878   6.031  0.1359  0.2148  0.6130
  239VAL     HB 3859   3.870   4.818   6.121  2.2234  2.5201  2.8290
  239VAL    CG1 3860   3.982   4.778   5.946 -0.3840 -0.1097  0.6659
  239VAL   HG11 3861   4.079   4.768   5.999 -0.3177 -0.1099  0.5467
  239VAL   HG12 3862   4.000   4.836   5.853  0.2122  1.8158  1.9336
  239VAL   HG13 3863   3.935   4.680   5.925  0.2288 -0.3079  0.1854
  239VAL    CG2 3864   3.968   4.999   6.089  0.2874 -0.2150  0.1057
  239VAL   HG21 3865   3.902   5.059   6.155 -1.3571 -0.1207 -1.5401
  239VAL   HG22 3866   3.986   5.074   6.008  0.3908  0.6299  0.8966
  239VAL   HG23 3867   4.053   4.968   6.152 -1.5461 -0.2577  2.7265
  239VAL      C 3868   3.717   4.801   5.863 -0.1729 -0.3220  0.1160
  239VAL      O 3869   3.731   4.807   5.739  0.2909  0.2343 -0.5355
  240PHE      N 3870   3.638   4.704   5.923 -0.3127  0.3112 -0.4237
  240PHE     HN 3871   3.628   4.699   6.022  3.5110 -1.3885  0.0613
  240PHE     CA 3872   3.571   4.601   5.843  1.2201 -0.1351 -0.7297
  240PHE     HA 3873   3.650   4.542   5.799  0.4717 -1.2784 -0.5678
  240PHE     CB 3874   3.493   4.513   5.951  0.3483 -0.2919 -0.2052
  240PHE    HB1 3875   3.413   4.574   5.999 -1.2153 -1.8850 -0.6679
  240PHE    HB2 3876   3.563   4.480   6.030  1.1801 -2.0690 -1.6106
  240PHE     CG 3877   3.418   4.396   5.898 -1.1405 -0.1938 -0.3680
  240PHE    CD1 3878   3.481   4.273   5.885 -0.6391 -0.9277  0.4023
  240PHE    HD1 3879   3.588   4.275   5.901 -0.5581 -2.0260  0.0415
  240PHE    CE1 3880   3.416   4.156   5.837  0.3910 -0.8913 -0.2288
  240PHE    HE1 3881   3.461   4.060   5.860  0.0217 -1.3359 -1.2964
  240PHE     CZ 3882   3.287   4.174   5.785  0.0217  0.0031  0.3206
  240PHE     HZ 3883   3.234   4.091   5.740  0.9368 -1.1793  1.3448
  240PHE    CD2 3884   3.285   4.404   5.842 -0.2885 -0.4638 -0.6637
  240PHE    HD2 3885   3.232   4.499   5.846  0.3312 -0.1566  1.6968
  240PHE    CE2 3886   3.228   4.297   5.783 -0.1731 -0.6428  0.5239
  240PHE    HE2 3887   3.136   4.307   5.728  1.1820  0.1990 -1.7049
  240PHE      C 3888   3.474   4.662   5.739  0.0028 -0.1673 -0.2441
  240PHE      O 3889   3.466   4.612   5.629 -0.2605  0.1180  0.6385
  241VAL      N 3890   3.400   4.769   5.770  0.4814  0.0881  0.0504
  241VAL     HN 3891   3.413   4.809   5.860  0.6179 -2.0685  1.0444
  241VAL     CA 3892   3.307   4.827   5.672  1.4044  0.2235 -0.1120
  241VAL     HA 3893   3.248   4.748   5.628  2.0632 -0.2031 -0.2459
  241VAL     CB 3894   3.216   4.930   5.731 -0.1089 -0.1679 -0.2628
  241VAL     HB 3895   3.272   5.012   5.781  0.8963 -0.5419 -0.7555
  241VAL    CG1 3896   3.119   4.992   5.633  0.3448 -0.2607 -0.0262
  241VAL   HG11 3897   3.050   4.920   5.583 -0.0486  0.0796  0.0185
  241VAL   HG12 3898   3.168   5.049   5.551 -0.3102  1.2438  0.5936
  241VAL   HG13 3899   3.054   5.068   5.681 -1.2704 -2.2429  1.0885
  241VAL    CG2 3900   3.128   4.858   5.836 -0.3523  0.1876 -0.5219
  241VAL   HG21 3901   3.058   4.795   5.777 -0.6256 -0.9995  0.9949
  241VAL   HG22 3902   3.060   4.923   5.895 -0.9309 -0.3533 -0.5788
  241VAL   HG23 3903   3.173   4.783   5.905 -1.4025  0.4428  0.4665
  241VAL      C 3904   3.377   4.887   5.555 -0.1875 -0.2488  0.5671
  241VAL      O 3905   3.333   4.867   5.440 -0.1351  0.0780 -0.0145
  242ILE      N 3906   3.483   4.965   5.574 -0.1623  0.0094 -0.7282
  242ILE     HN 3907   3.507   4.988   5.668 -2.2776 -0.2133 -0.0805
  242ILE     CA 3908   3.543   5.038   5.466  0.4359  0.9367 -0.5113
  242ILE     HA 3909   3.458   5.074   5.409 -1.4494 -2.3385 -0.0704
  242ILE     CB 3910   3.621   5.158   5.499  0.1391 -0.3267 -0.2315
  242ILE     HB 3911   3.672   5.208   5.413  0.4787  1.0251  0.7259
  242ILE    CG2 3912   3.523   5.257   5.559  0.1710 -0.8491  0.0999
  242ILE   HG21 3913   3.487   5.228   5.660 -1.9818  0.4397 -0.2302
  242ILE   HG22 3914   3.439   5.268   5.487 -0.2446  0.7022  0.7793
  242ILE   HG23 3915   3.564   5.360   5.560 -1.9304  0.2656 -3.9719
  242ILE    CG1 3916   3.731   5.128   5.599  0.3624  0.3229  0.0907
  242ILE   HG11 3917   3.795   5.060   5.539  0.1174  1.6775 -1.7702
  242ILE   HG12 3918   3.680   5.077   5.684 -1.8659 -3.4158 -3.1567
  242ILE     CD 3919   3.819   5.245   5.634  0.8423  1.0065  0.1292
  242ILE    HD1 3920   3.752   5.313   5.691 -2.0643 -0.5078 -1.2487
  242ILE    HD2 3921   3.861   5.299   5.547  1.7600 -1.9347 -1.3910
  242ILE    HD3 3922   3.904   5.206   5.694 -1.4207 -1.3530  2.0560
  242ILE      C 3923   3.617   4.941   5.367  0.2263 -0.1590 -0.3854
  242ILE      O 3924   3.613   4.972   5.249 -0.6250  0.7733  0.4739
  243CYS      N 3925   3.685   4.838   5.419 -0.1061 -0.0239 -0.0391
  243CYS     HN 3926   3.676   4.830   5.518 -0.1831 -0.7600 -0.1037
  243CYS     CA 3927   3.750   4.741   5.341 -0.1730  0.5707 -0.4881
  243CYS     HA 3928   3.817   4.794   5.275  1.7145 -1.7492 -0.5839
  243CYS     CB 3929   3.836   4.649   5.430  0.2456 -0.2836 -0.9960
  243CYS    HB1 3930   3.895   4.578   5.368 -0.6255 -1.1087 -0.9009
  243CYS    HB2 3931   3.768   4.591   5.496  0.1254  0.4025 -0.5080
  243CYS     SG 3932   3.958   4.739   5.528  0.0550 -0.2908  0.0365
  243CYS    HG1 3933   3.881   4.779   5.629  0.9792  0.8201  0.3179
  243CYS      C 3934   3.663   4.650   5.259 -0.4165 -0.1217 -0.5552
  243CYS      O 3935   3.701   4.614   5.149 -0.1689  0.4667 -0.0387
  244PHE      N 3936   3.551   4.612   5.318 -0.1911  0.5495 -1.0973
  244PHE     HN 3937   3.517   4.652   5.403  0.6643  0.0807 -0.5240
  244PHE     CA 3938   3.480   4.501   5.264  0.5090  0.6299 -0.4044
  244PHE     HA 3939   3.538   4.454   5.185  3.1984 -0.2207  1.9333
  244PHE     CB 3940   3.460   4.391   5.366  0.1517  0.2579 -0.4615
  244PHE    HB1 3941   3.412   4.310   5.307  1.1338  1.7376 -3.4840
  244PHE    HB2 3942   3.394   4.419   5.451 -2.8934 -0.6588 -2.3402
  244PHE     CG 3943   3.587   4.330   5.416 -0.5602  0.0448 -0.8351
  244PHE    CD1 3944   3.671   4.264   5.327  0.3326 -0.5296  0.5632
  244PHE    HD1 3945   3.648   4.243   5.223  1.9185  0.7415 -0.0912
  244PHE    CE1 3946   3.787   4.204   5.370  0.2038 -0.1307 -0.2587
  244PHE    HE1 3947   3.845   4.141   5.304  1.2858 -0.5034  1.0113
  244PHE     CZ 3948   3.816   4.203   5.505  0.7690  0.0124 -0.5389
  244PHE     HZ 3949   3.902   4.147   5.539  0.9028  0.9072  0.6388
  244PHE    CD2 3950   3.623   4.332   5.559 -0.2455  0.6142  0.4991
  244PHE    HD2 3951   3.551   4.387   5.617 -0.1233  0.7219  0.5489
  244PHE    CE2 3952   3.735   4.269   5.598  0.3216  0.0260  0.1521
  244PHE    HE2 3953   3.749   4.257   5.705 -2.2404  0.2096  0.5745
  244PHE      C 3954   3.349   4.551   5.205 -0.4867 -0.0540  0.1729
  244PHE      O 3955   3.307   4.513   5.097 -0.5545 -0.6935 -0.3109
  245LEU      N 3956   3.275   4.653   5.257 -0.0563  0.8508  0.2234
  245LEU     HN 3957   3.308   4.691   5.344 -2.1048  2.2990  0.4407
  245LEU     CA 3958   3.151   4.709   5.201 -0.6312  0.0273  0.2486
  245LEU     HA 3959   3.082   4.627   5.192  1.8564 -2.3122  1.0430
  245LEU     CB 3960   3.076   4.811   5.300  0.2360 -0.0135 -0.5673
  245LEU    HB1 3961   3.136   4.904   5.305 -0.6676  0.7672 -2.9885
  245LEU    HB2 3962   3.078   4.763   5.401 -1.3393 -1.3063 -1.1070
  245LEU     CG 3963   2.936   4.848   5.257  0.7483  0.7223 -0.1096
  245LEU     HG 3964   2.935   4.883   5.152 -3.1990  1.2279 -0.0392
  245LEU    CD1 3965   2.833   4.730   5.243  0.4829 -0.1274 -0.2036
  245LEU   HD11 3966   2.798   4.673   5.332 -1.2877 -1.7161 -1.8351
  245LEU   HD12 3967   2.877   4.663   5.167 -0.9841  0.7858 -1.9206
  245LEU   HD13 3968   2.736   4.765   5.203  0.0027 -2.6404 -1.4143
  245LEU    CD2 3969   2.871   4.950   5.352  0.2500  0.0868  0.8191
  245LEU   HD21 3970   2.927   5.046   5.351  0.1654  0.1832  2.6017
  245LEU   HD22 3971   2.871   4.906   5.453 -0.1985 -0.7444  0.4635
  245LEU   HD23 3972   2.765   4.976   5.333  0.2272  1.6857  2.8001
  245LEU      C 3973   3.162   4.773   5.055  0.5911 -0.3258 -0.2937
  245LEU      O 3974   3.069   4.757   4.977  0.6722 -0.4168  0.0101
  246PRO      N 3975   3.266   4.836   5.000 -0.0236  0.4077  0.3092
  246PRO     CD 3976   3.381   4.888   5.072  0.3343  0.3695  0.0624
  246PRO    HD1 3977   3.451   4.809   5.106  0.7413  0.3898 -0.7025
  246PRO    HD2 3978   3.357   4.957   5.156 -0.1233 -0.4675  0.6252
  246PRO     CA 3979   3.261   4.879   4.862 -0.5471 -0.0563  0.0014
  246PRO     HA 3980   3.170   4.928   4.832  0.2580  0.1409 -2.3988
  246PRO     CB 3981   3.375   4.982   4.848 -0.2115 -0.0066 -0.6671
  246PRO    HB1 3982   3.344   5.088   4.839  1.8634  0.6310 -0.8670
  246PRO    HB2 3983   3.429   4.963   4.753  0.3304  0.2065 -0.4086
  246PRO     CG 3984   3.465   4.954   4.969  0.2073 -0.8678 -0.1984
  246PRO    HG1 3985   3.537   4.875   4.938  0.7814 -0.6617  0.6004
  246PRO    HG2 3986   3.521   5.040   5.012 -0.4858 -0.1577 -0.6809
  246PRO      C 3987   3.272   4.762   4.766 -0.5354 -0.1161 -0.4005
  246PRO      O 3988   3.187   4.755   4.681  0.2328 -0.1458  0.4229
  247SER      N 3989   3.363   4.672   4.781 -0.1646  0.3958  0.2288
  247SER     HN 3990   3.440   4.678   4.845 -0.2620  0.1341  0.3716
  247SER     CA 3991   3.369   4.552   4.699 -0.1043 -0.0007  0.0278
  247SER     HA 3992   3.398   4.579   4.599 -0.3704 -1.1147 -0.3602
  247SER     CB 3993   3.469   4.459   4.758 -0.9459  0.6772  0.3802
  247SER    HB1 3994   3.468   4.356   4.716 -0.1700  0.8515 -0.0910
  247SER    HB2 3995   3.450   4.452   4.867  0.3408  1.1716  0.6578
  247SER     OG 3996   3.606   4.500   4.744  0.1978 -0.1154 -0.2499
  247SER    HG1 3997   3.650   4.443   4.808  0.6905 -1.1321 -1.4665
  247SER      C 3998   3.245   4.474   4.680  0.7282 -0.7047 -0.3800
  247SER      O 3999   3.204   4.436   4.569 -0.5183 -0.7604  0.5326
  248VAL      N 4000   3.181   4.443   4.797  0.0803 -0.2664  0.2671
  248VAL     HN 4001   3.211   4.498   4.875 -2.6587  1.0497  0.5322
  248VAL     CA 4002   3.050   4.380   4.799  0.6299 -0.6545 -0.6040
  248VAL     HA 4003   3.066   4.291   4.740  5.7338 -1.0771  0.9468
  248VAL     CB 4004   2.995   4.347   4.940  0.0411 -0.3794 -0.3603
  248VAL     HB 4005   3.006   4.439   5.002  0.5030  0.6237 -1.8938
  248VAL    CG1 4006   2.846   4.310   4.942  0.4885 -0.7286  0.3645
  248VAL   HG11 4007   2.795   4.408   4.934  1.5071 -0.1384  0.8922
  248VAL   HG12 4008   2.815   4.278   5.045 -3.4340  1.4168  0.0439
  248VAL   HG13 4009   2.814   4.236   4.866 -0.5760 -2.2927  2.2168
  248VAL    CG2 4010   3.059   4.228   5.002  0.3281  0.3436  0.6829
  248VAL   HG21 4011   2.999   4.191   5.088  0.5594 -0.3073  0.5670
  248VAL   HG22 4012   3.166   4.252   5.025  0.1149  0.4944  1.5647
  248VAL   HG23 4013   3.059   4.150   4.924 -1.4076  1.6822 -0.7259
  248VAL      C 4014   2.938   4.460   4.719  0.0007 -0.4725  0.4060
  248VAL      O 4015   2.871   4.413   4.622 -0.0870 -0.5610 -0.7761
  249VAL      N 4016   2.912   4.592   4.759  0.4545 -0.9327 -0.5356
  249VAL     HN 4017   2.951   4.649   4.830 -0.1926  1.4592 -1.9773
  249VAL     CA 4018   2.810   4.670   4.694 -0.0510 -0.7598  0.1131
  249VAL     HA 4019   2.717   4.616   4.707 -0.0134 -1.0768 -0.8623
  249VAL     CB 4020   2.779   4.795   4.772  0.1145  0.2573  0.2958
  249VAL     HB 4021   2.875   4.846   4.794 -0.6767  1.9772 -0.0643
  249VAL    CG1 4022   2.679   4.887   4.702  0.3850  0.6637  0.5888
  249VAL   HG11 4023   2.723   4.935   4.611  0.7266  0.8742  0.8622
  249VAL   HG12 4024   2.642   4.962   4.775  1.0017 -1.1463  2.8635
  249VAL   HG13 4025   2.589   4.829   4.672 -1.4497  2.5985  2.0382
  249VAL    CG2 4026   2.703   4.747   4.904 -0.3933 -0.8295 -0.2401
  249VAL   HG21 4027   2.613   4.686   4.883 -0.1068 -1.8165  1.2235
  249VAL   HG22 4028   2.680   4.838   4.963  1.0883  0.2887 -1.2779
  249VAL   HG23 4029   2.764   4.668   4.953 -2.1890 -2.4339 -0.4841
  249VAL      C 4030   2.824   4.698   4.547  0.7347 -0.6260 -0.0726
  249VAL      O 4031   2.730   4.694   4.467 -0.6835 -0.8328 -0.1506
  250VAL      N 4032   2.947   4.730   4.501  0.0794 -1.4438 -0.0734
  250VAL     HN 4033   3.032   4.746   4.552 -0.5870  0.2224  0.5695
  250VAL     CA 4034   2.976   4.742   4.362 -0.0154  0.6309  0.7739
  250VAL     HA 4035   2.909   4.815   4.319  0.9565  0.9322 -0.2736
  250VAL     CB 4036   3.122   4.788   4.347 -0.4876  0.1342 -0.1181
  250VAL     HB 4037   3.195   4.720   4.396  0.1057  0.4934 -0.4888
  250VAL    CG1 4038   3.155   4.779   4.198 -0.0152 -1.2261  0.1885
  250VAL   HG11 4039   3.074   4.831   4.142  1.0914  0.9978  0.5353
  250VAL   HG12 4040   3.167   4.678   4.154 -1.7527 -0.8929 -1.1637
  250VAL   HG13 4041   3.245   4.840   4.172  0.7470 -1.7875  1.4146
  250VAL    CG2 4042   3.125   4.925   4.404 -0.2162 -0.2997 -0.8673
  250VAL   HG21 4043   3.122   4.915   4.515 -2.4446 -1.6254 -0.9904
  250VAL   HG22 4044   3.037   4.987   4.376 -2.1240 -1.0987  2.7622
  250VAL   HG23 4045   3.221   4.969   4.369  1.6398 -3.8039 -0.6357
  250VAL      C 4046   2.954   4.610   4.296 -0.3379 -0.0934 -0.6168
  250VAL      O 4047   2.908   4.600   4.182 -0.3874  0.1141  0.6231
  251ARG      N 4048   2.986   4.495   4.363  0.1895 -0.7590 -0.3608
  251ARG     HN 4049   3.026   4.490   4.454 -1.8868 -0.7757  0.6260
  251ARG     CA 4050   2.961   4.359   4.307  0.3245 -0.6731 -0.2669
  251ARG     HA 4051   3.001   4.354   4.206 -0.0274 -0.9102 -0.3954
  251ARG     CB 4052   3.031   4.243   4.378  0.1980 -0.0974  0.6824
  251ARG    HB1 4053   2.959   4.212   4.457  0.3743 -1.6068  0.2848
  251ARG    HB2 4054   3.130   4.281   4.411 -0.1063  1.9203 -0.5295
  251ARG     CG 4055   3.075   4.134   4.276  0.3457 -0.1733  0.1560
  251ARG    HG1 4056   2.987   4.124   4.208  0.1141  0.3181  0.3796
  251ARG    HG2 4057   3.083   4.043   4.338  0.9266 -0.4221 -0.2754
  251ARG     CD 4058   3.196   4.174   4.188 -0.0680  0.1011 -0.2008
  251ARG    HD1 4059   3.293   4.174   4.244 -1.2504 -0.0346  1.9459
  251ARG    HD2 4060   3.177   4.275   4.146  0.5984  1.7593  3.1317
  251ARG     NE 4061   3.216   4.080   4.075 -0.3089 -0.0029 -0.0470
  251ARG     HE 4062   3.178   3.988   4.084 -2.4267  0.6582 -1.3198
  251ARG     CZ 4063   3.293   4.094   3.972 -0.8256  0.1757  0.0232
  251ARG    NH1 4064   3.351   4.213   3.945 -0.7113  0.1730 -0.1698
  251ARG   HH11 4065   3.342   4.290   4.008  0.2119 -0.6196  0.9799
  251ARG   HH12 4066   3.413   4.223   3.867 -0.5166  1.7926  0.1700
  251ARG    NH2 4067   3.333   3.983   3.913 -0.0084  0.8047  0.2325
  251ARG   HH21 4068   3.422   4.001   3.869  0.9431  2.7993  2.7293
  251ARG   HH22 4069   3.289   3.895   3.926  2.5482 -0.7086 -0.6622
  251ARG      C 4070   2.812   4.333   4.294  0.4983  0.2815  0.2878
  251ARG      O 4071   2.767   4.288   4.187 -0.2261 -0.4815  0.4310
  252ILE      N 4072   2.735   4.375   4.392  0.0255 -0.1490 -0.3230
  252ILE     HN 4073   2.778   4.406   4.477 -2.4952  2.0235  0.2927
  252ILE     CA 4074   2.594   4.368   4.389  0.3292  0.5570 -0.0601
  252ILE     HA 4075   2.564   4.267   4.368  0.7277  0.0296  1.6881
  252ILE     CB 4076   2.532   4.417   4.525  0.2031  0.5617  0.7989
  252ILE     HB 4077   2.579   4.513   4.552  0.5788  0.8380 -0.7336
  252ILE    CG2 4078   2.385   4.450   4.515  0.1363  0.6355  0.7566
  252ILE   HG21 4079   2.335   4.452   4.614  0.6526  0.4507  1.0250
  252ILE   HG22 4080   2.327   4.379   4.452 -0.4602  0.9493  0.9435
  252ILE   HG23 4081   2.371   4.555   4.483 -1.3058 -0.1138 -1.2653
  252ILE    CG1 4082   2.559   4.310   4.630  0.2353  0.6922 -0.7776
  252ILE   HG11 4083   2.664   4.274   4.634 -0.2264 -0.6811 -0.4455
  252ILE   HG12 4084   2.500   4.220   4.605  1.7558  0.2155 -2.8192
  252ILE     CD 4085   2.514   4.354   4.774 -0.5575 -0.1729 -0.1914
  252ILE    HD1 4086   2.568   4.442   4.813  2.3168 -2.2558  0.8646
  252ILE    HD2 4087   2.542   4.265   4.836  2.3826 -1.0207 -2.5133
  252ILE    HD3 4088   2.405   4.372   4.789 -0.2690  0.3169  1.5066
  252ILE      C 4089   2.527   4.448   4.275 -0.9631  0.6828 -0.7607
  252ILE      O 4090   2.431   4.401   4.213  0.0693 -0.1918 -0.0564
  253ARG      N 4091   2.576   4.576   4.251 -0.6740  0.4891 -0.1776
  253ARG     HN 4092   2.644   4.618   4.311 -0.6700  0.7777 -0.3815
  253ARG     CA 4093   2.545   4.649   4.132  0.6356 -0.2336 -1.1788
  253ARG     HA 4094   2.440   4.675   4.134  0.8311  0.6314 -1.6789
  253ARG     CB 4095   2.623   4.781   4.134  0.3711  0.0818  0.5145
  253ARG    HB1 4096   2.732   4.756   4.133  0.5926  0.8851  1.9670
  253ARG    HB2 4097   2.607   4.830   4.232  1.0368  0.9737  0.1821
  253ARG     CG 4098   2.597   4.876   4.013 -0.3235 -0.1283  0.5588
  253ARG    HG1 4099   2.496   4.921   4.024 -1.3962 -2.2491  0.0690
  253ARG    HG2 4100   2.596   4.816   3.919 -1.6720  0.4488  0.1821
  253ARG     CD 4101   2.711   4.985   4.014 -0.1371  0.7409 -0.0964
  253ARG    HD1 4102   2.808   4.930   4.008 -2.1954 -3.2324 -0.5375
  253ARG    HD2 4103   2.712   5.046   4.107  0.9751 -0.1326  0.4926
  253ARG     NE 4104   2.696   5.078   3.897  0.1533  0.0131  0.5091
  253ARG     HE 4105   2.625   5.065   3.828  2.0286 -0.5816 -1.4311
  253ARG     CZ 4106   2.769   5.181   3.868  0.1384  0.1865  0.1792
  253ARG    NH1 4107   2.892   5.191   3.923 -0.2458  0.1066  0.7274
  253ARG   HH11 4108   2.943   5.275   3.905 -0.0998  0.1006  1.1275
  253ARG   HH12 4109   2.900   5.151   4.014 -0.1983  0.2950  0.8074
  253ARG    NH2 4110   2.739   5.241   3.758 -0.5345 -0.1236  0.1587
  253ARG   HH21 4111   2.652   5.220   3.715 -0.0374  0.1922 -1.0557
  253ARG   HH22 4112   2.797   5.317   3.726  1.1021 -2.2652 -2.3575
  253ARG      C 4113   2.568   4.575   3.998  0.1479 -0.4564 -0.4112
  253ARG      O 4114   2.476   4.575   3.916  0.0602 -0.1878  0.4595
  254ILE      N 4115   2.691   4.517   3.974  0.0469 -0.3951 -0.1464
  254ILE     HN 4116   2.754   4.540   4.048  0.9739  3.3886 -1.8820
  254ILE     CA 4117   2.724   4.414   3.868 -0.3905 -0.6551 -0.6400
  254ILE     HA 4118   2.715   4.459   3.770 -0.9846  2.6026  0.7506
  254ILE     CB 4119   2.871   4.369   3.879 -0.4894  0.3904 -0.7820
  254ILE     HB 4120   2.885   4.330   3.982 -1.2016  1.1077 -0.4059
  254ILE    CG2 4121   2.904   4.244   3.789  0.1976 -0.1103  0.8265
  254ILE   HG21 4122   3.009   4.207   3.784  0.0311 -0.4039 -2.0015
  254ILE   HG22 4123   2.890   4.275   3.684 -0.0264 -0.0035  0.8855
  254ILE   HG23 4124   2.841   4.156   3.815 -0.0616 -0.8567 -2.0855
  254ILE    CG1 4125   2.965   4.485   3.858  0.0025  0.0210  0.1231
  254ILE   HG11 4126   2.942   4.557   3.939 -1.5058 -0.3869  0.0927
  254ILE   HG12 4127   2.942   4.531   3.759 -1.0630 -1.7522 -0.4977
  254ILE     CD 4128   3.115   4.455   3.859 -0.2898  0.3470 -0.4385
  254ILE    HD1 4129   3.141   4.377   3.933  1.3064  1.4073  0.1837
  254ILE    HD2 4130   3.189   4.537   3.876  0.8947 -0.0511 -3.1809
  254ILE    HD3 4131   3.150   4.414   3.762  0.1408  0.6960 -0.4373
  254ILE      C 4132   2.631   4.292   3.852 -0.5366 -0.0250 -0.2345
  254ILE      O 4133   2.589   4.254   3.743 -0.0018 -0.2293 -0.2270
  255PHE      N 4134   2.593   4.229   3.963  0.0277 -0.4033  0.2261
  255PHE     HN 4135   2.643   4.258   4.044  1.3655  1.3562 -1.1456
  255PHE     CA 4136   2.485   4.124   3.977  0.4822  0.2729  0.6294
  255PHE     HA 4137   2.507   4.045   3.907  0.7990  0.1611  0.8564
  255PHE     CB 4138   2.467   4.072   4.121  0.4308  0.5437 -0.9867
  255PHE    HB1 4139   2.387   3.995   4.127  0.0466  0.9994  0.1548
  255PHE    HB2 4140   2.450   4.161   4.186 -0.8619 -0.5973  0.3219
  255PHE     CG 4141   2.591   3.995   4.176  0.5973  0.4621  0.5748
  255PHE    CD1 4142   2.621   3.973   4.315  0.3899  0.2318 -0.4159
  255PHE    HD1 4143   2.545   4.005   4.386  0.6175 -1.1520  0.4990
  255PHE    CE1 4144   2.748   3.920   4.366  1.7202  0.1166 -0.5877
  255PHE    HE1 4145   2.752   3.888   4.469 -0.9591  0.5632 -0.2927
  255PHE     CZ 4146   2.845   3.892   4.270 -0.5800  0.5495 -0.3245
  255PHE     HZ 4147   2.938   3.843   4.297 -1.8028 -0.4744  2.3786
  255PHE    CD2 4148   2.697   3.961   4.088 -0.1133  0.4835  0.1351
  255PHE    HD2 4149   2.682   3.978   3.983  2.2090 -0.3503 -0.3825
  255PHE    CE2 4150   2.815   3.919   4.137 -0.7483  0.1438 -0.0548
  255PHE    HE2 4151   2.898   3.909   4.068 -0.6685  1.1188 -0.1105
  255PHE      C 4152   2.350   4.179   3.934 -0.3589 -0.1518 -0.3025
  255PHE      O 4153   2.276   4.117   3.856  0.0105 -0.3759 -0.5996
  256TRP      N 4154   2.318   4.308   3.970  0.1773 -0.0324 -0.0205
  256TRP     HN 4155   2.388   4.366   4.011 -1.3313  0.4944  1.9705
  256TRP     CA 4156   2.196   4.370   3.916  0.0431 -0.1788  0.1690
  256TRP     HA 4157   2.108   4.307   3.925  0.4755 -1.3195 -2.6695
  256TRP     CB 4158   2.156   4.489   4.007 -0.3225  0.1762  0.5918
  256TRP    HB1 4159   2.220   4.570   3.966  0.6867 -1.2575 -0.7544
  256TRP    HB2 4160   2.188   4.466   4.111 -0.8074 -1.2706  0.4383
  256TRP     CG 4161   2.012   4.528   3.993  0.2563  0.5636 -0.6229
  256TRP    CD1 4162   1.942   4.558   3.877 -0.1012 -0.4070  0.4386
  256TRP    HD1 4163   1.989   4.565   3.780  0.5962 -1.3971  0.6807
  256TRP    NE1 4164   1.807   4.580   3.914 -0.1107 -0.3168 -0.0109
  256TRP    HE1 4165   1.738   4.629   3.867  0.9343  1.4220  0.1687
  256TRP    CE2 4166   1.790   4.570   4.046  0.0641  0.4829 -0.0657
  256TRP    CD2 4167   1.915   4.529   4.103 -0.3884 -0.1639  0.0290
  256TRP    CE3 4168   1.925   4.519   4.245 -0.5628  0.2177  0.3844
  256TRP    HE3 4169   2.016   4.482   4.291 -0.3629  1.4639  1.0483
  256TRP    CZ3 4170   1.812   4.545   4.322 -0.5975  0.6385 -0.6316
  256TRP    HZ3 4171   1.823   4.523   4.427 -1.7703 -1.3080 -0.8592
  256TRP    CZ2 4172   1.686   4.603   4.126 -0.3627  0.1598  0.0788
  256TRP    HZ2 4173   1.601   4.658   4.090 -0.6989  0.2090  0.9154
  256TRP    CH2 4174   1.698   4.594   4.264 -0.1325  0.1259  0.7571
  256TRP    HH2 4175   1.621   4.632   4.330 -0.5278  0.8989 -0.1278
  256TRP      C 4176   2.201   4.393   3.764 -0.0944 -0.0691  0.6900
  256TRP      O 4177   2.110   4.355   3.693  0.4555  0.1208 -0.0777
  257LEU      N 4178   2.312   4.443   3.713 -0.0148 -0.2353  0.3518
  257LEU     HN 4179   2.384   4.475   3.773  0.3460  1.5819 -0.9868
  257LEU     CA 4180   2.332   4.455   3.571 -0.6260  0.0732 -0.3932
  257LEU     HA 4181   2.249   4.513   3.532  0.9764  2.2680 -0.7640
  257LEU     CB 4182   2.464   4.521   3.536 -0.1441  0.3824  0.0117
  257LEU    HB1 4183   2.478   4.531   3.426  1.1830  0.0820  0.1295
  257LEU    HB2 4184   2.551   4.466   3.579  0.9595  0.1606 -2.2988
  257LEU     CG 4185   2.480   4.664   3.586 -0.3413  0.0513 -0.3912
  257LEU     HG 4186   2.430   4.676   3.684  0.2979 -1.4712  0.1461
  257LEU    CD1 4187   2.631   4.709   3.610  0.3682  0.3060  0.5588
  257LEU   HD11 4188   2.676   4.619   3.656  0.1517 -1.0576 -1.7565
  257LEU   HD12 4189   2.650   4.790   3.684  0.8694 -0.9144  1.7968
  257LEU   HD13 4190   2.687   4.721   3.515  1.0521  1.1904  1.0538
  257LEU    CD2 4191   2.411   4.764   3.495 -0.5226 -0.3271  0.2248
  257LEU   HD21 4192   2.427   4.735   3.389  0.1982  0.8484 -0.0133
  257LEU   HD22 4193   2.458   4.865   3.499 -0.2707 -0.4743  1.8725
  257LEU   HD23 4194   2.302   4.770   3.515 -0.3494  3.1398  0.7377
  257LEU      C 4195   2.322   4.327   3.495 -0.7562  0.0795  0.1040
  257LEU      O 4196   2.256   4.326   3.394  0.0631  0.7692  0.0662
  258LEU      N 4197   2.384   4.217   3.539 -0.5949 -0.5296 -0.4047
  258LEU     HN 4198   2.446   4.226   3.617  0.7013 -3.1975 -1.0003
  258LEU     CA 4199   2.369   4.088   3.480  0.0602 -0.4888 -0.5053
  258LEU     HA 4200   2.416   4.097   3.383  1.8309  4.2462  0.5068
  258LEU     CB 4201   2.454   3.983   3.553  0.0662 -0.1826  0.4674
  258LEU    HB1 4202   2.415   3.882   3.527 -0.1329 -0.0112  0.1024
  258LEU    HB2 4203   2.444   3.996   3.663 -0.6617  0.5311  0.3188
  258LEU     CG 4204   2.598   3.976   3.508 -0.4675 -0.5511 -0.0204
  258LEU     HG 4205   2.636   4.080   3.508 -1.7323 -0.0640 -0.1187
  258LEU    CD1 4206   2.666   3.893   3.625 -0.2301 -0.2193  0.0750
  258LEU   HD11 4207   2.774   3.913   3.637 -0.2451 -0.9994  1.7176
  258LEU   HD12 4208   2.651   3.784   3.608 -0.4573 -0.0436 -0.9416
  258LEU   HD13 4209   2.623   3.930   3.720  2.0038 -0.7825  1.3801
  258LEU    CD2 4210   2.630   3.911   3.371 -0.0952  0.0970  0.1292
  258LEU   HD21 4211   2.608   3.982   3.288 -0.6997  1.3005  1.2706
  258LEU   HD22 4212   2.584   3.811   3.360  2.1640 -1.0453  0.6985
  258LEU   HD23 4213   2.740   3.895   3.372 -0.0602  0.3193  1.3867
  258LEU      C 4214   2.223   4.045   3.468 -0.5080  0.1455  0.1081
  258LEU      O 4215   2.185   3.990   3.362  0.0790 -0.2391  0.8957
  259HSD      N 4216   2.141   4.059   3.568  0.3312  0.3153 -0.2012
  259HSD     HN 4217   2.184   4.105   3.646  0.2227 -1.2667  0.8220
  259HSD     CA 4218   1.995   4.025   3.562 -0.0711  0.9088  0.5467
  259HSD     HA 4219   1.987   3.924   3.522 -3.5085  0.8273  1.1066
  259HSD     CB 4220   1.926   4.045   3.699 -1.3503  0.8575 -0.3793
  259HSD    HB1 4221   1.913   4.156   3.703 -0.9815  0.8834  0.2337
  259HSD    HB2 4222   1.990   4.000   3.777 -1.2085 -1.2803 -1.6667
  259HSD    ND1 4223   1.678   4.004   3.655 -0.1411  0.2652 -0.3721
  259HSD    HD1 4224   1.661   4.091   3.608 -2.5565 -1.1469 -2.3492
  259HSD     CG 4225   1.803   3.960   3.705  0.2929 -0.3425  0.0105
  259HSD    CE1 4226   1.582   3.914   3.699 -0.4296 -0.0955  0.5849
  259HSD    HE1 4227   1.478   3.933   3.672 -0.5518  0.8563  1.6587
  259HSD    NE2 4228   1.645   3.817   3.766  0.8096 -0.1733  0.1848
  259HSD    CD2 4229   1.776   3.843   3.770 -0.6513  0.3595 -0.1774
  259HSD    HD2 4230   1.848   3.778   3.819 -0.4011  1.3402  0.7860
  259HSD      C 4231   1.929   4.106   3.457 -0.1134  0.0494 -0.1847
  259HSD      O 4232   1.850   4.050   3.374 -0.0166  0.2488 -0.4032
  260THR      N 4233   1.953   4.237   3.455  0.1569  0.2336 -0.1716
  260THR     HN 4234   2.017   4.280   3.518  0.6785 -0.9047  0.1072
  260THR     CA 4235   1.883   4.320   3.359  0.3046  0.3810 -0.9477
  260THR     HA 4236   1.777   4.302   3.373 -0.1283  3.4426  0.5427
  260THR     CB 4237   1.916   4.466   3.386 -0.0627 -0.2811 -0.1374
  260THR     HB 4238   2.015   4.495   3.346  0.2534  1.5332  1.7978
  260THR    OG1 4239   1.935   4.499   3.525  0.5926  0.1244 -0.2583
  260THR    HG1 4240   2.010   4.452   3.563  0.5424  1.2530  1.3369
  260THR    CG2 4241   1.796   4.551   3.343 -0.9997  1.2807  0.1615
  260THR   HG21 4242   1.699   4.502   3.365 -1.2741  1.4933 -0.5306
  260THR   HG22 4243   1.799   4.577   3.235 -0.6547  0.1060 -0.1191
  260THR   HG23 4244   1.790   4.648   3.398 -0.4041  3.1233 -2.7644
  260THR      C 4245   1.918   4.292   3.214 -0.4562  0.3767  0.4012
  260THR      O 4246   1.831   4.297   3.125  0.6195  0.2060  0.4713
  261SER      N 4247   2.052   4.264   3.188 -0.3660  0.0112  0.1801
  261SER     HN 4248   2.122   4.274   3.259 -1.1204  1.5145  0.7668
  261SER     CA 4249   2.100   4.285   3.056  0.1532  0.4226 -0.2786
  261SER     HA 4250   2.014   4.277   2.992 -0.9983  0.7367  1.1889
  261SER     CB 4251   2.174   4.423   3.035  0.2370  0.3797 -0.0606
  261SER    HB1 4252   2.213   4.432   2.932 -0.4153  1.6505 -0.2183
  261SER    HB2 4253   2.257   4.437   3.106  0.4987  1.1556 -0.5050
  261SER     OG 4254   2.067   4.518   3.048 -0.5388 -0.0797  0.2722
  261SER    HG1 4255   2.037   4.524   2.957 -0.0842 -1.9385 -0.0331
  261SER      C 4256   2.195   4.180   3.012 -0.1570 -0.7022  0.0678
  261SER      O 4257   2.236   4.177   2.896 -0.3959  0.1630 -0.7033
  262GLY      N 4258   2.242   4.083   3.093 -0.4241  0.4741  0.2338
  262GLY     HN 4259   2.201   4.076   3.184  0.2073  0.5884  0.5295
  262GLY     CA 4260   2.337   3.981   3.053 -0.1416  0.0374  0.0901
  262GLY    HA1 4261   2.290   3.918   2.978  0.5101  0.1308 -0.4043
  262GLY    HA2 4262   2.360   3.918   3.138 -0.3565 -0.3225 -0.1145
  262GLY      C 4263   2.474   4.034   2.997  0.9326  0.4302  0.2309
  262GLY      O 4264   2.511   4.148   3.020  0.3493  0.3807 -0.2742
  263THR      N 4265   2.539   3.945   2.934  0.0031 -0.0795  0.1772
  263THR     HN 4266   2.505   3.853   2.915 -1.3041  0.7587 -1.9311
  263THR     CA 4267   2.676   3.966   2.887  0.3939  0.8032  0.1341
  263THR     HA 4268   2.714   4.054   2.938  0.5431  1.4271 -1.0145
  263THR     CB 4269   2.762   3.843   2.915 -0.4015  1.1101 -0.4649
  263THR     HB 4270   2.851   3.841   2.849  0.9055 -2.0498  1.1694
  263THR    OG1 4271   2.694   3.723   2.886  0.7465  0.5067  0.4649
  263THR    HG1 4272   2.690   3.713   2.790  0.6816 -1.8311  0.6422
  263THR    CG2 4273   2.809   3.843   3.060  0.6457  0.1015 -0.4141
  263THR   HG21 4274   2.714   3.831   3.118  0.2981  0.6994 -0.8558
  263THR   HG22 4275   2.870   3.930   3.090 -0.0804  0.9718 -1.3993
  263THR   HG23 4276   2.865   3.751   3.090 -0.5344 -0.2162  0.9829
  263THR      C 4277   2.677   3.988   2.736  1.3889 -0.4427  0.1676
  263THR      O 4278   2.779   3.999   2.673  0.1314  0.5516  0.4940
  264GLN      N 4279   2.556   4.020   2.676  0.0255 -0.2591 -0.4219
  264GLN     HN 4280   2.476   4.011   2.735 -0.8489  2.2058 -1.0807
  264GLN     CA 4281   2.540   4.045   2.534 -0.3986 -0.7176 -0.9096
  264GLN     HA 4282   2.577   3.961   2.477 -0.0246 -0.1768 -1.4887
  264GLN     CB 4283   2.393   4.077   2.490  0.3452  0.1130  0.1048
  264GLN    HB1 4284   2.406   4.085   2.380  1.4751 -0.2927  0.1960
  264GLN    HB2 4285   2.360   4.175   2.530  1.8573  0.2018  1.1927
  264GLN     CG 4286   2.294   3.965   2.522 -0.2098  0.1754 -0.1662
  264GLN    HG1 4287   2.198   3.977   2.468 -0.2543 -0.4194 -0.2222
  264GLN    HG2 4288   2.256   3.974   2.626 -0.2301 -1.9801  0.0612
  264GLN     CD 4289   2.356   3.832   2.493  0.3337  0.4133  0.0115
  264GLN    OE1 4290   2.384   3.756   2.588  0.1372  0.6864 -0.4788
  264GLN    NE2 4291   2.374   3.798   2.364  0.3995  0.3689  0.1411
  264GLN   HE21 4292   2.394   3.702   2.345 -0.8336 -0.6046  3.1493
  264GLN   HE22 4293   2.350   3.853   2.283  1.3079 -3.1777 -2.7983
  264GLN      C 4294   2.627   4.165   2.484 -0.6697 -0.0438 -1.0420
  264GLN      O 4295   2.694   4.165   2.382 -0.3113  0.4887  0.6806
  265ASN      N 4296   2.629   4.270   2.572 -0.2307 -0.1166 -0.4716
  265ASN     HN 4297   2.567   4.278   2.650  0.3086  2.0426 -0.1776
  265ASN     CA 4298   2.706   4.394   2.552 -0.1451  0.8410  0.6362
  265ASN     HA 4299   2.780   4.376   2.475 -0.3779 -1.8065  0.9344
  265ASN     CB 4300   2.603   4.507   2.520  0.1273  0.1068  0.2541
  265ASN    HB1 4301   2.532   4.511   2.605 -0.8593 -0.4061 -0.5253
  265ASN    HB2 4302   2.538   4.476   2.435 -3.9270  2.1370  2.3366
  265ASN     CG 4303   2.667   4.639   2.486 -0.7851  0.8612 -0.2461
  265ASN    OD1 4304   2.790   4.646   2.502 -0.3659  0.1274 -0.0109
  265ASN    ND2 4305   2.587   4.741   2.437 -0.0546  0.1962  0.3933
  265ASN   HD21 4306   2.637   4.828   2.430  1.8859 -0.8775  0.3205
  265ASN   HD22 4307   2.489   4.731   2.425 -0.3198  2.5694 -0.0176
  265ASN      C 4308   2.789   4.412   2.683 -0.1076  0.5103 -0.4329
  265ASN      O 4309   2.739   4.422   2.796 -0.1242  0.0564  0.0861
  266CYS      N 4310   2.925   4.413   2.664 -0.3416 -0.1987 -0.3647
  266CYS     HN 4311   2.961   4.402   2.571  0.2480  2.2367 -0.4799
  266CYS     CA 4312   3.018   4.427   2.777  0.4607  0.4561 -0.1699
  266CYS     HA 4313   2.981   4.378   2.866  1.0685 -1.3209 -0.8567
  266CYS     CB 4314   3.141   4.340   2.753  0.3674  0.4203  0.6503
  266CYS    HB1 4315   3.219   4.358   2.830 -0.0287 -2.1239  1.7460
  266CYS    HB2 4316   3.186   4.366   2.655 -1.3568 -2.3438 -0.9947
  266CYS     SG 4317   3.122   4.159   2.747  0.1993  0.1341  0.0378
  266CYS      C 4318   3.060   4.565   2.802 -0.3009  0.7417  0.0428
  266CYS      O 4319   3.128   4.593   2.901  0.0915 -0.2082  0.0480
  267GLU      N 4320   3.025   4.663   2.726  0.1907 -0.4125  0.4554
  267GLU     HN 4321   2.966   4.652   2.647  0.0136  1.0565  0.3604
  267GLU     CA 4322   3.055   4.804   2.752  0.3480 -0.7410  0.1246
  267GLU     HA 4323   3.161   4.812   2.734 -0.0411 -0.1468 -2.3430
  267GLU     CB 4324   2.985   4.901   2.647 -0.3446  0.0981 -0.4487
  267GLU    HB1 4325   3.003   5.008   2.668 -0.0685  0.2969 -1.5978
  267GLU    HB2 4326   2.878   4.876   2.661 -0.1635  0.3645  1.7266
  267GLU     CG 4327   3.038   4.867   2.504 -0.4789 -0.4760 -0.0074
  267GLU    HG1 4328   2.978   4.933   2.437 -1.0928 -2.1801 -1.2099
  267GLU    HG2 4329   3.005   4.764   2.477  0.3566 -0.9992  0.9256
  267GLU     CD 4330   3.188   4.883   2.475  0.9009 -0.3395 -0.4948
  267GLU    OE1 4331   3.264   4.785   2.458 -0.0103 -0.0281 -0.3738
  267GLU    OE2 4332   3.234   4.999   2.456 -0.0424  0.0630 -0.0335
  267GLU      C 4333   3.020   4.862   2.890 -0.1300  0.0746 -1.3283
  267GLU      O 4334   3.116   4.913   2.954 -0.1420 -0.1381 -0.0638
  268VAL      N 4335   2.901   4.836   2.944 -0.3959  0.3558  0.0953
  268VAL     HN 4336   2.834   4.790   2.886 -0.2198  1.3639 -0.9403
  268VAL     CA 4337   2.858   4.903   3.067  0.0499  0.9368  0.2362
  268VAL     HA 4338   2.888   5.005   3.051  1.0616  0.6512  0.1932
  268VAL     CB 4339   2.709   4.896   3.090 -0.0802 -0.4426  0.0921
  268VAL     HB 4340   2.686   4.963   3.176  1.4855  1.8011 -1.1176
  268VAL    CG1 4341   2.631   4.950   2.970  0.4173 -0.4612  0.4886
  268VAL   HG11 4342   2.646   5.060   2.969  1.4003 -0.5838 -0.7288
  268VAL   HG12 4343   2.522   4.929   2.978 -0.0214  1.4537  0.1524
  268VAL   HG13 4344   2.672   4.910   2.875  4.1393 -1.2261  2.2433
  268VAL    CG2 4345   2.657   4.759   3.131 -0.1264  0.3854 -0.0664
  268VAL   HG21 4346   2.715   4.722   3.218  2.2659 -1.4104 -2.2983
  268VAL   HG22 4347   2.666   4.679   3.055 -1.6325 -3.1334  3.0814
  268VAL   HG23 4348   2.547   4.759   3.149 -0.3624 -1.3402 -1.2950
  268VAL      C 4349   2.932   4.858   3.189  0.0131 -0.2021  0.3650
  268VAL      O 4350   2.937   4.924   3.295  0.1647  0.0208  0.1809
  269TYR      N 4351   2.996   4.742   3.176  0.0221 -0.6303  0.1585
  269TYR     HN 4352   2.999   4.695   3.089  0.8092  1.2338 -0.8858
  269TYR     CA 4353   3.065   4.686   3.293  0.2788  0.7960 -0.2339
  269TYR     HA 4354   3.004   4.709   3.379 -2.2648 -1.2360 -1.3338
  269TYR     CB 4355   3.076   4.529   3.270  0.8990 -0.3871  0.2037
  269TYR    HB1 4356   3.136   4.474   3.346 -1.3899 -1.9829  0.9550
  269TYR    HB2 4357   3.125   4.518   3.171 -0.7694  0.9123 -0.8254
  269TYR     CG 4358   2.937   4.464   3.264  0.2303 -1.1943  0.2040
  269TYR    CD1 4359   2.878   4.415   3.144 -0.0111 -0.5153 -0.7439
  269TYR    HD1 4360   2.917   4.439   3.046 -0.6134 -1.7587 -1.3132
  269TYR    CE1 4361   2.754   4.350   3.145  0.2529  0.0799  0.5724
  269TYR    HE1 4362   2.720   4.302   3.055  1.7829  0.2226 -0.1115
  269TYR     CZ 4363   2.691   4.325   3.266  0.2722 -0.5270 -0.3586
  269TYR     OH 4364   2.566   4.261   3.268 -0.0584 -0.5119  0.8293
  269TYR     HH 4365   2.543   4.222   3.184  1.2372 -2.1140  1.1711
  269TYR    CD2 4366   2.871   4.430   3.385  0.1581 -0.5998 -0.3926
  269TYR    HD2 4367   2.919   4.441   3.481 -0.8959  0.0093  0.0774
  269TYR    CE2 4368   2.752   4.360   3.385 -0.8434  0.9469 -0.5335
  269TYR    HE2 4369   2.710   4.335   3.482 -0.3590  1.8673 -0.0771
  269TYR      C 4370   3.202   4.738   3.312  0.1254 -1.6709 -0.1539
  269TYR      O 4371   3.247   4.744   3.425  0.0911  0.0870  0.8740
  270ARG      N 4372   3.267   4.789   3.211 -0.1146 -0.0138  0.4914
  270ARG     HN 4373   3.225   4.802   3.122  0.6726  1.9950  0.3658
  270ARG     CA 4374   3.413   4.812   3.210 -0.3884  0.7249  0.5888
  270ARG     HA 4375   3.455   4.713   3.219  1.6863  1.5220  0.4006
  270ARG     CB 4376   3.444   4.858   3.060 -0.2003 -0.3766  0.4742
  270ARG    HB1 4377   3.365   4.933   3.036 -0.8142 -1.5800 -1.5154
  270ARG    HB2 4378   3.419   4.769   2.999  0.0286 -0.8986  1.1293
  270ARG     CG 4379   3.584   4.920   3.028 -0.6288 -0.4779  0.1588
  270ARG    HG1 4380   3.658   4.837   3.026 -0.7540 -0.5809 -0.3846
  270ARG    HG2 4381   3.611   4.994   3.107 -2.4159  1.3915 -0.9037
  270ARG     CD 4382   3.597   5.019   2.912 -0.1499  0.2991  0.1560
  270ARG    HD1 4383   3.700   5.061   2.911 -0.9693  2.4546 -1.4851
  270ARG    HD2 4384   3.517   5.096   2.918  0.5160  0.9252  2.1653
  270ARG     NE 4385   3.592   4.934   2.788 -0.7654 -0.0033 -0.7939
  270ARG     HE 4386   3.664   4.865   2.790  0.9913  1.7180  1.8990
  270ARG     CZ 4387   3.492   4.931   2.695 -0.3713 -0.1309 -0.2555
  270ARG    NH1 4388   3.385   5.015   2.694 -0.2876  0.8973 -0.1023
  270ARG   HH11 4389   3.372   5.095   2.752 -1.0583  0.2750  0.5961
  270ARG   HH12 4390   3.331   5.011   2.610 -2.2114  0.5696  1.0853
  270ARG    NH2 4391   3.507   4.855   2.588 -0.0893 -0.3771  0.0674
  270ARG   HH21 4392   3.562   4.772   2.588  0.3652 -0.1046 -1.1526
  270ARG   HH22 4393   3.426   4.842   2.531 -0.4879 -0.6999  0.7024
  270ARG      C 4394   3.467   4.909   3.318 -0.4575  0.9272 -0.3178
  270ARG      O 4395   3.568   4.883   3.383 -0.6532 -0.5393 -0.1730
  271SER      N 4396   3.410   5.032   3.334  0.6124 -0.0565 -0.5119
  271SER     HN 4397   3.352   5.059   3.258 -0.3376 -2.6085 -0.8058
  271SER     CA 4398   3.429   5.125   3.446 -0.8283  0.1619  0.4374
  271SER     HA 4399   3.534   5.148   3.444 -0.6073 -0.8274 -1.4084
  271SER     CB 4400   3.345   5.252   3.430  0.1176  0.1369  0.1789
  271SER    HB1 4401   3.402   5.323   3.367  3.5738 -1.1418  1.5952
  271SER    HB2 4402   3.328   5.312   3.522 -0.4268  0.8506 -0.3823
  271SER     OG 4403   3.225   5.219   3.368  0.4499  0.1945  0.0433
  271SER    HG1 4404   3.233   5.225   3.273 -1.7444 -2.4159 -0.4254
  271SER      C 4405   3.410   5.065   3.582  0.7161 -0.3505 -0.3119
  271SER      O 4406   3.488   5.091   3.671 -0.0345  0.4001 -0.0608
  272VAL      N 4407   3.306   4.983   3.590 -0.6339 -0.0511 -0.2399
  272VAL     HN 4408   3.267   4.963   3.501  0.2021  0.2999 -0.6922
  272VAL     CA 4409   3.261   4.924   3.716  0.4655  0.0092 -0.2315
  272VAL     HA 4410   3.264   5.000   3.793 -0.4628 -1.6958  1.5836
  272VAL     CB 4411   3.124   4.877   3.705  0.2291  0.8992  0.4213
  272VAL     HB 4412   3.116   4.780   3.652 -1.5715  1.6855 -0.8655
  272VAL    CG1 4413   3.067   4.852   3.843 -0.2926  0.8777  0.3746
  272VAL   HG11 4414   2.984   4.778   3.833  0.9983 -0.5558 -0.1337
  272VAL   HG12 4415   3.016   4.944   3.877  0.3995  0.5133  2.5708
  272VAL   HG13 4416   3.144   4.812   3.913  0.3939  2.1717  0.3913
  272VAL    CG2 4417   3.052   4.994   3.637  0.6049  0.3344  0.6884
  272VAL   HG21 4418   3.077   4.995   3.529  1.1031 -0.1554  0.7971
  272VAL   HG22 4419   3.077   5.090   3.686 -1.4637  2.0031 -1.2890
  272VAL   HG23 4420   2.945   4.969   3.652  0.7934 -1.1124 -0.2529
  272VAL      C 4421   3.350   4.806   3.757 -0.2478  0.3397 -0.2488
  272VAL      O 4422   3.392   4.807   3.874  0.3638 -0.8285 -0.2376
  273ASP      N 4423   3.386   4.706   3.668  0.0813  0.7315  0.2351
  273ASP     HN 4424   3.334   4.696   3.583 -1.1618  0.0197  1.0337
  273ASP     CA 4425   3.481   4.605   3.691 -0.2072 -0.1933 -0.3101
  273ASP     HA 4426   3.450   4.549   3.778  1.1325  0.0029  0.3289
  273ASP     CB 4427   3.500   4.506   3.576 -0.0568 -0.5753  0.5524
  273ASP    HB1 4428   3.577   4.536   3.501  1.8093 -0.7787  2.2852
  273ASP    HB2 4429   3.395   4.501   3.542 -0.1427  0.1874  0.6968
  273ASP     CG 4430   3.541   4.376   3.629 -0.3888 -0.0126  0.0707
  273ASP    OD1 4431   3.506   4.338   3.746  0.4340  0.0060 -0.1172
  273ASP    OD2 4432   3.602   4.292   3.553 -0.1403 -0.3383  0.0169
  273ASP      C 4433   3.622   4.666   3.729 -0.5439  0.0283  0.4585
  273ASP      O 4434   3.691   4.621   3.814 -0.4612  0.4872 -0.0511
  274LEU      N 4435   3.667   4.771   3.650 -0.3535 -0.6933  0.4189
  274LEU     HN 4436   3.617   4.807   3.572 -0.2012 -0.5436  0.3891
  274LEU     CA 4437   3.796   4.843   3.679  1.0161  0.8180 -0.4695
  274LEU     HA 4438   3.872   4.767   3.687 -0.7594 -1.0340 -0.4852
  274LEU     CB 4439   3.825   4.937   3.560  0.4673 -0.6449  0.5698
  274LEU    HB1 4440   3.730   4.987   3.535 -0.2171 -1.8007  0.8047
  274LEU    HB2 4441   3.846   4.872   3.473  1.0800 -0.0302  0.2421
  274LEU     CG 4442   3.936   5.037   3.565 -0.7910 -0.3747  1.0070
  274LEU     HG 4443   3.913   5.106   3.649  0.8487  1.0889  0.3130
  274LEU    CD1 4444   4.076   4.983   3.587  0.1872  0.4378  0.2433
  274LEU   HD11 4445   4.116   4.929   3.499  2.0209  0.0455  1.2777
  274LEU   HD12 4446   4.079   4.917   3.677  0.4478 -0.8389 -0.6759
  274LEU   HD13 4447   4.147   5.065   3.610  1.0280 -0.3282  0.4206
  274LEU    CD2 4448   3.934   5.108   3.425 -0.1022  0.4176  0.1969
  274LEU   HD21 4449   3.959   5.032   3.348  0.5713  0.3486  0.4795
  274LEU   HD22 4450   3.999   5.197   3.437  0.0071  0.3344  0.2229
  274LEU   HD23 4451   3.830   5.142   3.408  0.8421  3.8516  0.5568
  274LEU      C 4452   3.799   4.919   3.811 -0.3287  0.7919 -0.2224
  274LEU      O 4453   3.899   4.909   3.885 -0.0897 -0.0439  0.3817
  275ALA      N 4454   3.688   4.984   3.848 -0.2634 -0.1487  0.3776
  275ALA     HN 4455   3.618   5.004   3.780 -2.1784  1.0147  2.5447
  275ALA     CA 4456   3.663   5.040   3.980 -1.1366 -0.1972  0.5005
  275ALA     HA 4457   3.747   5.099   4.014 -2.5356  2.5925 -0.5663
  275ALA     CB 4458   3.537   5.128   3.980 -0.0124 -0.0360 -0.4697
  275ALA    HB1 4459   3.529   5.191   4.071 -1.0471 -1.6299  0.5895
  275ALA    HB2 4460   3.451   5.061   3.955 -0.5178  0.0967  0.8114
  275ALA    HB3 4461   3.548   5.196   3.893  1.2017 -0.1526 -0.4269
  275ALA      C 4462   3.660   4.928   4.084  0.1182  0.6870  0.2623
  275ALA      O 4463   3.707   4.937   4.199  0.4902  0.0773  0.4496
  276PHE      N 4464   3.600   4.804   4.060  1.1910 -0.6206  0.1097
  276PHE     HN 4465   3.547   4.790   3.976  1.9637 -0.2285 -0.4530
  276PHE     CA 4466   3.588   4.690   4.148 -0.1729 -0.0626  0.4237
  276PHE     HA 4467   3.547   4.719   4.244 -0.3335  0.7191  0.1218
  276PHE     CB 4468   3.497   4.582   4.082 -0.0724  0.8205 -0.0417
  276PHE    HB1 4469   3.531   4.570   3.976  0.2601 -2.3169  0.3304
  276PHE    HB2 4470   3.392   4.615   4.077  0.1146  1.6116  1.0024
  276PHE     CG 4471   3.511   4.450   4.149  0.0575  0.6073 -0.4985
  276PHE    CD1 4472   3.446   4.430   4.276 -0.9202 -0.3358  0.1023
  276PHE    HD1 4473   3.399   4.510   4.331  1.1284 -0.3334  1.9763
  276PHE    CE1 4474   3.463   4.309   4.347  0.1208 -0.6022  0.4106
  276PHE    HE1 4475   3.415   4.301   4.444  1.8154  1.1753  1.4819
  276PHE     CZ 4476   3.545   4.207   4.294 -0.3013 -0.5246 -0.8165
  276PHE     HZ 4477   3.561   4.124   4.361 -4.8830 -0.3662  0.8818
  276PHE    CD2 4478   3.582   4.343   4.096 -0.2475  0.0021 -0.6177
  276PHE    HD2 4479   3.632   4.348   4.001 -0.1401  0.9710 -0.5144
  276PHE    CE2 4480   3.607   4.225   4.168 -0.0353 -0.5124 -0.1607
  276PHE    HE2 4481   3.674   4.149   4.132  0.4560  0.0105 -0.3693
  276PHE      C 4482   3.730   4.635   4.176  0.0877 -0.0259 -0.0140
  276PHE      O 4483   3.762   4.612   4.293  0.7221  0.0410 -0.5513
  277PHE      N 4484   3.820   4.614   4.077 -0.0353 -0.0009 -0.0720
  277PHE     HN 4485   3.789   4.618   3.983 -0.1526 -2.9403 -0.2472
  277PHE     CA 4486   3.953   4.563   4.119  0.3249 -0.5163  0.4944
  277PHE     HA 4487   3.938   4.483   4.191  1.1038  0.5669  1.9126
  277PHE     CB 4488   4.027   4.511   3.986  0.0652 -0.1112 -0.0232
  277PHE    HB1 4489   4.134   4.490   4.007  0.7058  2.0398 -0.8340
  277PHE    HB2 4490   4.028   4.595   3.912 -0.3942 -0.2594 -0.2049
  277PHE     CG 4491   3.962   4.385   3.946 -0.2386 -0.5514  0.0577
  277PHE    CD1 4492   3.995   4.261   4.013 -0.0320 -0.2043  0.2116
  277PHE    HD1 4493   4.062   4.258   4.098  0.7942 -1.1181 -0.4408
  277PHE    CE1 4494   3.942   4.139   3.969 -1.1461 -0.1799 -0.2464
  277PHE    HE1 4495   3.951   4.058   4.039  0.1898 -0.2864 -0.5033
  277PHE     CZ 4496   3.869   4.131   3.854  0.3084 -0.1187 -0.1959
  277PHE     HZ 4497   3.831   4.043   3.805 -1.8266  1.2144 -1.0641
  277PHE    CD2 4498   3.880   4.378   3.828 -0.9845 -0.3052  0.4847
  277PHE    HD2 4499   3.864   4.456   3.755  0.7766 -0.7319 -0.4050
  277PHE    CE2 4500   3.835   4.253   3.787  0.3568  0.0553  0.2104
  277PHE    HE2 4501   3.778   4.238   3.696  0.8149 -0.4738  0.0029
  277PHE      C 4502   4.026   4.664   4.201 -0.4916  0.1763  0.3886
  277PHE      O 4503   4.099   4.626   4.296  0.2841 -0.2255 -0.1117
  278ILE      N 4504   4.018   4.796   4.173 -0.1327 -0.4016  0.2908
  278ILE     HN 4505   3.975   4.827   4.089 -2.4088 -0.9115  1.2148
  278ILE     CA 4506   4.092   4.902   4.249 -0.6379  0.0146  0.3645
  278ILE     HA 4507   4.194   4.867   4.256 -0.2436  1.1758  0.5082
  278ILE     CB 4508   4.100   5.041   4.188  0.7772  0.3267 -0.5597
  278ILE     HB 4509   3.994   5.073   4.176  0.4840 -0.2922  0.3342
  278ILE    CG2 4510   4.169   5.141   4.280 -0.8538  0.3054 -0.6497
  278ILE   HG21 4511   4.278   5.126   4.291 -0.7844  0.3528 -1.2234
  278ILE   HG22 4512   4.137   5.151   4.386  1.2248  0.8423 -0.0385
  278ILE   HG23 4513   4.160   5.248   4.249 -0.2796  1.6794  3.3146
  278ILE    CG1 4514   4.155   5.040   4.045  0.8039 -0.3476  0.6248
  278ILE   HG11 4515   4.108   4.963   3.980  0.8237 -0.8860  1.2478
  278ILE   HG12 4516   4.264   5.020   4.044  0.8159 -0.3398 -0.8157
  278ILE     CD 4517   4.133   5.166   3.959 -0.0524 -0.1858  0.0497
  278ILE    HD1 4518   4.159   5.134   3.856  0.0186  0.3661 -0.1089
  278ILE    HD2 4519   4.205   5.244   3.991  0.5591  0.1688 -2.0425
  278ILE    HD3 4520   4.029   5.201   3.941 -0.3033 -1.4426 -1.1558
  278ILE      C 4521   4.047   4.905   4.392 -1.1946  0.2670 -0.0330
  278ILE      O 4522   4.120   4.898   4.491  0.1557  0.5472  0.2171
  279THR      N 4523   3.913   4.895   4.413  0.5175  0.1657 -0.9396
  279THR     HN 4524   3.844   4.895   4.341 -0.4595  1.3543 -0.0569
  279THR     CA 4525   3.863   4.882   4.549 -0.8442 -0.1074 -0.0746
  279THR     HA 4526   3.930   4.945   4.605  0.8426 -2.3131  0.4904
  279THR     CB 4527   3.718   4.922   4.568  0.1680 -0.6872 -0.6014
  279THR     HB 4528   3.721   5.027   4.530  1.2995  0.1993  1.7244
  279THR    OG1 4529   3.674   4.937   4.705 -0.9447 -0.5827  0.1842
  279THR    HG1 4530   3.725   4.870   4.751 -0.3825  0.6214  1.3782
  279THR    CG2 4531   3.618   4.827   4.510  0.0498  0.6910  0.0912
  279THR   HG21 4532   3.621   4.719   4.538  0.9308  0.1520 -1.9089
  279THR   HG22 4533   3.626   4.816   4.400  0.5241 -1.7975  0.2965
  279THR   HG23 4534   3.514   4.863   4.518 -1.1283 -2.1574 -1.0395
  279THR      C 4535   3.889   4.750   4.623  0.3151  0.1234 -0.2393
  279THR      O 4536   3.892   4.729   4.746  0.2221 -0.4488  0.3095
  280LEU      N 4537   3.904   4.639   4.546  1.1478 -0.4820 -0.7764
  280LEU     HN 4538   3.878   4.632   4.450 -2.3318 -0.0101  0.0182
  280LEU     CA 4539   3.931   4.502   4.590 -0.1047 -0.0903 -0.2067
  280LEU     HA 4540   3.872   4.482   4.679 -0.2138 -0.5093 -0.3708
  280LEU     CB 4541   3.909   4.393   4.477  0.0763 -0.1434  0.1230
  280LEU    HB1 4542   3.980   4.409   4.393 -2.3719  1.5707 -1.7739
  280LEU    HB2 4543   3.811   4.406   4.427 -0.2017 -0.3440  0.6157
  280LEU     CG 4544   3.917   4.241   4.521  0.0509 -0.4265  0.2875
  280LEU     HG 4545   4.017   4.221   4.567 -0.2136 -0.4384  0.8679
  280LEU    CD1 4546   3.797   4.209   4.607 -0.3061  0.1095 -0.4424
  280LEU   HD11 4547   3.789   4.102   4.633  1.8361  0.0431  0.1526
  280LEU   HD12 4548   3.706   4.248   4.556  0.9185  1.9229 -1.3954
  280LEU   HD13 4549   3.798   4.271   4.699 -1.6793 -0.2625 -0.1599
  280LEU    CD2 4550   3.906   4.159   4.398  0.1545 -0.2726 -0.5912
  280LEU   HD21 4551   3.994   4.177   4.333 -1.9513 -1.5883 -4.0675
  280LEU   HD22 4552   3.811   4.180   4.344 -0.2188 -1.3051 -0.3665
  280LEU   HD23 4553   3.904   4.050   4.422 -0.4970  0.1272  1.3815
  280LEU      C 4554   4.072   4.489   4.644 -0.5119 -0.5748 -0.0238
  280LEU      O 4555   4.107   4.392   4.717 -0.0943 -0.2782  0.4625
  281SER      N 4556   4.156   4.593   4.626  0.3289 -0.5162 -0.2982
  281SER     HN 4557   4.127   4.679   4.583 -1.8981 -0.0608  1.8895
  281SER     CA 4558   4.292   4.594   4.695 -0.0186 -0.3479  0.0613
  281SER     HA 4559   4.325   4.492   4.704  0.4915 -0.0701  1.6623
  281SER     CB 4560   4.400   4.673   4.604  0.3555 -0.0751 -0.4935
  281SER    HB1 4561   4.399   4.783   4.623 -1.0333  0.0142 -0.9869
  281SER    HB2 4562   4.361   4.663   4.500 -0.9763  1.2772 -0.1619
  281SER     OG 4563   4.534   4.629   4.620 -0.3363  0.4932 -0.3639
  281SER    HG1 4564   4.566   4.648   4.708 -0.1309  1.8409 -0.7156
  281SER      C 4565   4.274   4.643   4.839  0.1132 -0.3846 -0.6812
  281SER      O 4566   4.337   4.591   4.928 -0.0239 -0.4338  0.4971
  282PHE      N 4567   4.174   4.737   4.859  0.5134 -0.4236 -0.7281
  282PHE     HN 4568   4.107   4.767   4.790 -0.3375 -2.6318 -0.9424
  282PHE     CA 4569   4.143   4.803   4.986  0.9077  0.4674 -0.5478
  282PHE     HA 4570   4.237   4.836   5.028 -0.1777  1.8872  0.8731
  282PHE     CB 4571   4.057   4.934   4.968  0.4107  0.2248  0.0192
  282PHE    HB1 4572   4.043   4.982   5.067  0.6491 -0.5440  0.4373
  282PHE    HB2 4573   3.961   4.893   4.928  0.0722  0.4653  0.5797
  282PHE     CG 4574   4.102   5.030   4.859 -0.3296  0.3645 -0.2040
  282PHE    CD1 4575   4.235   5.047   4.812  1.3611  0.1394  0.0804
  282PHE    HD1 4576   4.308   4.982   4.858  0.0133 -1.0628  0.5753
  282PHE    CE1 4577   4.270   5.133   4.709 -0.2605 -0.2673 -0.6566
  282PHE    HE1 4578   4.375   5.141   4.683  0.3667  3.4659  2.2561
  282PHE     CZ 4579   4.171   5.214   4.652 -0.0597 -0.3611 -0.4256
  282PHE     HZ 4580   4.192   5.281   4.570 -0.9372 -0.5528 -0.8186
  282PHE    CD2 4581   4.005   5.119   4.805  0.6218 -0.3380 -0.1168
  282PHE    HD2 4582   3.908   5.115   4.853 -0.7827  1.6452 -2.5466
  282PHE    CE2 4583   4.040   5.212   4.705  0.4903 -0.2158  0.1723
  282PHE    HE2 4584   3.957   5.266   4.662 -0.5895  0.8169  3.2397
  282PHE      C 4585   4.075   4.705   5.082  0.3930  0.2854 -1.1992
  282PHE      O 4586   4.066   4.714   5.204 -0.2203 -0.1375 -0.6399
  283THR      N 4587   4.024   4.596   5.023  0.3764  0.1347 -0.2995
  283THR     HN 4588   4.022   4.604   4.924  0.5969  1.6901 -0.2013
  283THR     CA 4589   3.986   4.474   5.086  0.2189 -0.0716 -0.0646
  283THR     HA 4590   3.906   4.491   5.157  0.0930  1.3338 -0.5251
  283THR     CB 4591   3.917   4.386   4.989 -0.6184 -0.0617  0.1700
  283THR     HB 4592   3.941   4.406   4.883 -2.4790 -0.3330 -0.3312
  283THR    OG1 4593   3.772   4.400   4.986 -0.1738 -0.0592  0.0148
  283THR    HG1 4594   3.756   4.477   5.040  1.2169 -0.8203  1.6030
  283THR    CG2 4595   3.942   4.233   5.012 -0.3698  0.2448  0.5749
  283THR   HG21 4596   3.888   4.166   4.942  0.6442 -2.3229  2.1108
  283THR   HG22 4597   3.907   4.203   5.114 -0.9657  1.4036  0.7265
  283THR   HG23 4598   4.052   4.229   4.995 -0.3389  0.7499  0.6509
  283THR      C 4599   4.105   4.407   5.161  0.3599  0.7053  0.0133
  283THR      O 4600   4.093   4.324   5.253  0.3062 -0.2613 -0.2251
  284TYR      N 4601   4.234   4.422   5.113  0.3093  0.0990 -0.1896
  284TYR     HN 4602   4.252   4.484   5.037  0.5180 -1.7094 -1.6904
  284TYR     CA 4603   4.353   4.362   5.181 -0.2148 -0.5093  0.2913
  284TYR     HA 4604   4.322   4.265   5.217 -3.4358 -0.3520 -1.6619
  284TYR     CB 4605   4.467   4.324   5.086  0.0160 -0.1622  0.3513
  284TYR    HB1 4606   4.544   4.260   5.134  0.0862 -1.7783 -1.7594
  284TYR    HB2 4607   4.523   4.412   5.048  3.1743 -2.2246 -0.0905
  284TYR     CG 4608   4.418   4.240   4.961  0.5587 -0.5209 -0.6230
  284TYR    CD1 4609   4.370   4.117   4.964  0.0578  0.1129  0.1799
  284TYR    HD1 4610   4.353   4.073   5.061  1.6371 -0.2096  0.3359
  284TYR    CE1 4611   4.337   4.042   4.848  0.4806 -0.1479 -0.1210
  284TYR    HE1 4612   4.285   3.949   4.864  1.3065 -0.8299 -1.2434
  284TYR     CZ 4613   4.365   4.096   4.719  0.2196  0.2138  0.1609
  284TYR     OH 4614   4.318   4.039   4.601  0.5152  0.0497 -0.2665
  284TYR     HH 4615   4.318   4.109   4.535 -1.5592  1.0777  0.7160
  284TYR    CD2 4616   4.444   4.301   4.833  0.5836 -0.1304  0.6262
  284TYR    HD2 4617   4.480   4.403   4.827  0.0658 -0.0095 -0.9776
  284TYR    CE2 4618   4.408   4.231   4.713 -0.3725  0.3690  0.2469
  284TYR    HE2 4619   4.420   4.278   4.617 -0.1424  0.4484  0.3131
  284TYR      C 4620   4.401   4.449   5.295 -0.3084 -0.3579 -0.0612
  284TYR      O 4621   4.491   4.423   5.375  0.3504  0.2427 -0.1560
  285MET      N 4622   4.335   4.561   5.316  0.2591  0.1977 -0.4798
  285MET     HN 4623   4.271   4.607   5.254  1.8767  2.5089 -0.5597
  285MET     CA 4624   4.372   4.648   5.425  0.1326 -0.2802  0.2876
  285MET     HA 4625   4.478   4.664   5.416  0.1599 -0.9454 -0.7832
  285MET     CB 4626   4.318   4.795   5.406 -0.0066  0.3575 -0.1933
  285MET    HB1 4627   4.335   4.844   5.504  2.0801 -2.8760  1.2647
  285MET    HB2 4628   4.211   4.794   5.375 -0.2011  0.7956  0.4565
  285MET     CG 4629   4.405   4.871   5.308  0.5327  0.0709  0.1661
  285MET    HG1 4630   4.405   4.826   5.207  1.5641 -0.8626  0.5661
  285MET    HG2 4631   4.514   4.866   5.332  0.9834  1.1191 -1.4994
  285MET     SD 4632   4.329   5.037   5.290 -0.2146  0.1303 -0.1043
  285MET     CE 4633   4.415   5.095   5.148 -0.4162 -0.0238 -0.1255
  285MET    HE1 4634   4.392   5.026   5.063 -2.5754  1.5061 -0.8769
  285MET    HE2 4635   4.521   5.095   5.179  0.1238  0.8164 -1.8417
  285MET    HE3 4636   4.375   5.195   5.120 -0.7903  0.1089  0.8560
  285MET      C 4637   4.337   4.599   5.565  0.3236  0.4510  0.4115
  285MET      O 4638   4.397   4.661   5.659  0.3183  0.0462 -0.3965
  286ASN      N 4639   4.252   4.498   5.591  0.8505  0.4918  0.4114
  286ASN     HN 4640   4.206   4.455   5.514  0.3424  0.3363  0.7901
  286ASN     CA 4641   4.219   4.454   5.727  0.3435 -0.6262 -0.3533
  286ASN     HA 4642   4.186   4.542   5.780 -3.5598 -1.2280 -1.4651
  286ASN     CB 4643   4.099   4.352   5.722  0.2303 -0.0552  0.3666
  286ASN    HB1 4644   4.115   4.244   5.700 -2.4168 -0.4903  0.1880
  286ASN    HB2 4645   4.027   4.385   5.644  0.6192 -0.7613 -0.3089
  286ASN     CG 4646   4.020   4.353   5.851  0.0013 -0.4641 -0.8378
  286ASN    OD1 4647   3.909   4.407   5.845 -0.1580  0.1061  0.3408
  286ASN    ND2 4648   4.074   4.296   5.961 -0.0488  0.0283  0.2751
  286ASN   HD21 4649   4.043   4.321   6.052 -0.9423 -2.0007  0.5780
  286ASN   HD22 4650   4.162   4.250   5.945  0.5173  2.0425 -3.7451
  286ASN      C 4651   4.348   4.411   5.796  0.3267  0.0994  0.0441
  286ASN      O 4652   4.379   4.451   5.906  0.6522  0.4113  0.4777
  287SER      N 4653   4.435   4.333   5.725 -0.0560 -0.4598  0.4075
  287SER     HN 4654   4.414   4.294   5.636  0.2156 -0.2413  0.2475
  287SER     CA 4655   4.552   4.274   5.777  0.0688  0.2449  0.2809
  287SER     HA 4656   4.530   4.244   5.878 -0.1009  1.1779  0.5348
  287SER     CB 4657   4.579   4.150   5.704 -0.3782  0.4825  0.4471
  287SER    HB1 4658   4.671   4.100   5.739 -0.0395  1.4354  0.9588
  287SER    HB2 4659   4.600   4.178   5.599  1.1208  0.9045  0.8335
  287SER     OG 4660   4.468   4.060   5.712 -0.0346 -0.1036 -0.3358
  287SER    HG1 4661   4.460   4.032   5.803  0.0876 -1.7993 -0.8250
  287SER      C 4662   4.672   4.368   5.779 -0.1961 -0.0047  0.6066
  287SER      O 4663   4.777   4.322   5.822 -0.1654 -0.7830  0.0194
  288MET      N 4664   4.654   4.502   5.753  0.4468  0.1335  0.7573
  288MET     HN 4665   4.574   4.533   5.702 -0.3162 -0.0400  1.7984
  288MET     CA 4666   4.752   4.608   5.781  0.3102 -0.0113 -0.2310
  288MET     HA 4667   4.836   4.564   5.833 -1.3894 -0.6953  2.1352
  288MET     CB 4668   4.811   4.674   5.657  0.1745 -0.0745  0.4452
  288MET    HB1 4669   4.850   4.585   5.604 -2.9348 -1.8120  0.8786
  288MET    HB2 4670   4.896   4.739   5.687 -1.1499  1.3696  1.2213
  288MET     CG 4671   4.716   4.747   5.557  0.0453  0.6883  0.2358
  288MET    HG1 4672   4.622   4.763   5.612  0.4016  0.2033  1.0110
  288MET    HG2 4673   4.692   4.677   5.474 -1.5278 -0.0498  1.2646
  288MET     SD 4674   4.784   4.902   5.495  0.0885 -0.1204  0.0267
  288MET     CE 4675   4.782   4.999   5.655  0.5744  0.0079  1.2607
  288MET    HE1 4676   4.863   4.956   5.717  0.5684 -0.0527  1.2268
  288MET    HE2 4677   4.694   4.982   5.722  0.4073 -0.6216  0.8881
  288MET    HE3 4678   4.795   5.107   5.634  1.3129 -0.4585 -0.8756
  288MET      C 4679   4.686   4.720   5.873 -0.1028 -0.1632  0.8140
  288MET      O 4680   4.751   4.801   5.938  0.2554 -0.6354 -0.1720
  289LEU      N 4681   4.553   4.722   5.884  0.2239 -0.0527 -0.2854
  289LEU     HN 4682   4.483   4.672   5.834 -0.9683  0.0988  1.1492
  289LEU     CA 4683   4.486   4.823   5.975 -0.3564  0.2817  0.0209
  289LEU     HA 4684   4.559   4.900   5.993  0.2443  0.5981 -3.2471
  289LEU     CB 4685   4.353   4.873   5.916 -0.3927 -1.1360 -0.1535
  289LEU    HB1 4686   4.308   4.934   5.997  1.6062 -1.8218  1.5696
  289LEU    HB2 4687   4.280   4.790   5.900  0.0470 -1.6488  0.4380
  289LEU     CG 4688   4.358   4.967   5.793 -0.7111  0.3662  0.5297
  289LEU     HG 4689   4.398   4.913   5.705 -2.1931 -0.4365  0.3082
  289LEU    CD1 4690   4.221   5.012   5.754 -0.1348  0.0272  0.1370
  289LEU   HD11 4691   4.166   5.054   5.841  1.1476  1.6878  0.2070
  289LEU   HD12 4692   4.166   4.929   5.705 -1.0643  0.4380  0.4763
  289LEU   HD13 4693   4.234   5.087   5.673 -1.5640 -1.3806 -1.4624
  289LEU    CD2 4694   4.443   5.096   5.813  0.3730 -0.1502 -0.0192
  289LEU   HD21 4695   4.448   5.156   5.720  0.7845 -1.2103 -0.6977
  289LEU   HD22 4696   4.546   5.063   5.836 -1.0869 -4.2529  1.6222
  289LEU   HD23 4697   4.402   5.156   5.897  0.3363  0.1461 -0.2488
  289LEU      C 4698   4.456   4.760   6.113  0.1439 -0.0148  0.1250
  289LEU      O 4699   4.493   4.822   6.215 -0.2345 -0.4295 -0.0904
  290ASP      N 4700   4.402   4.632   6.116  0.1110 -0.5407 -0.3919
  290ASP     HN 4701   4.371   4.587   6.032 -0.1832 -1.4606  0.1845
  290ASP     CA 4702   4.392   4.560   6.248 -0.1594 -0.4251 -0.2343
  290ASP     HA 4703   4.336   4.616   6.321 -0.6431  0.7313 -1.4487
  290ASP     CB 4704   4.324   4.422   6.251 -0.2378 -0.3232 -1.2203
  290ASP    HB1 4705   4.347   4.365   6.344  0.7630 -2.5924 -2.7581
  290ASP    HB2 4706   4.353   4.367   6.159  0.4852 -0.2915 -1.0185
  290ASP     CG 4707   4.171   4.445   6.234  0.7186 -0.3667  0.0323
  290ASP    OD1 4708   4.136   4.565   6.259  0.1491  0.3600  0.0757
  290ASP    OD2 4709   4.092   4.349   6.227 -0.2339  0.1099  0.2577
  290ASP      C 4710   4.531   4.560   6.321  0.1130  0.2627 -0.3616
  290ASP      O 4711   4.532   4.570   6.440 -1.2806  0.5644 -0.6727
  291PRO      N 4712   4.650   4.538   6.265  0.9362  0.0279 -0.0378
  291PRO     CD 4713   4.678   4.450   6.153 -0.6218 -0.4041 -1.1024
  291PRO    HD1 4714   4.657   4.502   6.057  0.0097  0.2016 -0.9253
  291PRO    HD2 4715   4.621   4.355   6.156 -0.1506 -0.6598  0.8907
  291PRO     CA 4716   4.766   4.551   6.350  0.5072 -0.2796  0.7155
  291PRO     HA 4717   4.757   4.475   6.427 -0.5700  1.0249  1.9208
  291PRO     CB 4718   4.887   4.528   6.252  0.1940 -0.4763  0.1634
  291PRO    HB1 4719   4.981   4.499   6.303  0.7805  0.1508 -0.5393
  291PRO    HB2 4720   4.904   4.617   6.188 -2.4809 -0.5774 -0.8082
  291PRO     CG 4721   4.827   4.417   6.153 -0.1285  0.2429  0.1274
  291PRO    HG1 4722   4.878   4.430   6.055 -1.0936  0.6633 -0.3384
  291PRO    HG2 4723   4.854   4.318   6.197 -0.5191 -0.5819 -1.4166
  291PRO      C 4724   4.780   4.677   6.427  0.3292  1.2847 -0.2031
  291PRO      O 4725   4.827   4.663   6.540  0.0305  0.0337  0.6253
  292VAL      N 4726   4.740   4.796   6.383 -0.3235  0.0709 -0.2799
  292VAL     HN 4727   4.713   4.798   6.287  0.1132 -2.9800 -0.5508
  292VAL     CA 4728   4.743   4.919   6.457  0.4310 -0.0697 -0.5649
  292VAL     HA 4729   4.808   4.906   6.542 -2.0903 -0.3006  1.4239
  292VAL     CB 4730   4.794   5.030   6.366  0.1307  0.1188  0.7864
  292VAL     HB 4731   4.790   5.132   6.411  0.9670  0.4870  0.0664
  292VAL    CG1 4732   4.942   5.006   6.347 -0.5603 -0.2002  0.4572
  292VAL   HG11 4733   4.993   5.028   6.444 -0.3823 -1.3889  0.6439
  292VAL   HG12 4734   4.987   5.073   6.271 -0.2726 -0.2289  0.5986
  292VAL   HG13 4735   4.968   4.899   6.334 -0.6505 -0.4075  1.8096
  292VAL    CG2 4736   4.705   5.037   6.234 -0.1280 -0.1949  0.2533
  292VAL   HG21 4737   4.600   5.053   6.268 -0.2492  2.1767 -1.0165
  292VAL   HG22 4738   4.712   4.941   6.177  0.3241  0.4839 -0.8717
  292VAL   HG23 4739   4.732   5.115   6.160  3.5454 -3.2949 -2.0549
  292VAL      C 4740   4.615   4.965   6.520  0.3021 -0.5681  0.4694
  292VAL      O 4741   4.610   5.069   6.580  0.1578 -0.3588 -0.0472
  293VAL      N 4742   4.510   4.887   6.512  0.5866  0.4156  0.1479
  293VAL     HN 4743   4.507   4.810   6.449 -2.0914  0.7177 -0.2029
  293VAL     CA 4744   4.401   4.902   6.600  0.0136 -0.6314 -0.3833
  293VAL     HA 4745   4.422   4.968   6.682 -2.2975  0.2132 -0.4008
  293VAL     CB 4746   4.274   4.966   6.532 -0.4815 -0.4084  0.3097
  293VAL     HB 4747   4.192   4.971   6.607 -0.3610  2.7417  0.3538
  293VAL    CG1 4748   4.288   5.108   6.485  0.2531 -0.1185 -0.1404
  293VAL   HG11 4749   4.317   5.174   6.569 -0.4983 -2.9203  2.4797
  293VAL   HG12 4750   4.199   5.148   6.431  0.9141  0.7649 -0.6022
  293VAL   HG13 4751   4.374   5.103   6.415 -1.1215 -1.0765 -1.8301
  293VAL    CG2 4752   4.229   4.874   6.427  0.5343  0.1310  0.1185
  293VAL   HG21 4753   4.226   4.766   6.454 -1.7809 -0.0990 -0.8363
  293VAL   HG22 4754   4.291   4.889   6.336  1.1996  0.0939  0.5554
  293VAL   HG23 4755   4.127   4.910   6.404  1.1514  1.0837 -1.2086
  293VAL      C 4756   4.368   4.784   6.690 -0.7975 -0.2989 -0.4895
  293VAL      O 4757   4.286   4.791   6.784  0.2827 -0.4927 -0.3393
  294TYR      N 4758   4.445   4.670   6.679 -0.3409 -0.2974  0.2821
  294TYR     HN 4759   4.489   4.650   6.592 -0.1041 -0.0818  0.3499
  294TYR     CA 4760   4.453   4.559   6.768  0.0911 -0.5884 -0.2731
  294TYR     HA 4761   4.371   4.570   6.837  0.2993  0.6340 -0.2061
  294TYR     CB 4762   4.433   4.420   6.705 -0.2944 -0.0761  0.4228
  294TYR    HB1 4763   4.467   4.345   6.780 -1.0693  0.7666  1.6588
  294TYR    HB2 4764   4.481   4.409   6.606 -1.8638  0.7978 -0.4773
  294TYR     CG 4765   4.287   4.397   6.694 -0.5523 -0.5441 -0.3723
  294TYR    CD1 4766   4.228   4.315   6.790  0.0537  0.1759  0.1545
  294TYR    HD1 4767   4.290   4.283   6.872  0.6103  0.4521 -0.1502
  294TYR    CE1 4768   4.095   4.287   6.775 -0.2075  0.1917 -0.3258
  294TYR    HE1 4769   4.052   4.228   6.854 -3.0377  3.1872  0.6150
  294TYR     CZ 4770   4.018   4.340   6.673  0.6243  0.1580 -0.3149
  294TYR     OH 4771   3.881   4.306   6.675 -0.8913  0.3575  0.3493
  294TYR     HH 4772   3.852   4.339   6.589  2.1282 -2.4090 -1.9907
  294TYR    CD2 4773   4.212   4.456   6.597  0.6437 -0.0757 -0.1355
  294TYR    HD2 4774   4.259   4.520   6.524  3.5925 -0.9651  0.8530
  294TYR    CE2 4775   4.077   4.418   6.577  0.5883  0.0275 -0.7276
  294TYR    HE2 4776   4.029   4.471   6.496  0.8049 -0.3106 -1.0862
  294TYR      C 4777   4.584   4.563   6.846  0.3949  0.2162 -0.3160
  294TYR      O 4778   4.597   4.612   6.960 -0.3465 -0.2118 -0.1125
  295TYR      N 4779   4.686   4.512   6.776 -0.3418  0.1300  0.0792
  295TYR     HN 4780   4.692   4.498   6.678  0.3081  2.8901 -0.3318
  295TYR     CA 4781   4.811   4.464   6.830  0.1941  0.6144 -0.3738
  295TYR     HA 4782   4.790   4.400   6.914 -1.9885 -1.6907 -2.5271
  295TYR     CB 4783   4.896   4.398   6.721  0.3323  0.1336  0.2613
  295TYR    HB1 4784   4.986   4.343   6.756 -1.1999 -1.7893  1.3917
  295TYR    HB2 4785   4.909   4.477   6.645 -1.6607  0.0513 -0.2026
  295TYR     CG 4786   4.819   4.286   6.656 -0.4567 -0.3211 -0.6418
  295TYR    CD1 4787   4.735   4.198   6.730 -0.2468  0.0169 -0.0443
  295TYR    HD1 4788   4.730   4.219   6.836 -0.2227  2.2078 -0.4161
  295TYR    CE1 4789   4.671   4.086   6.663 -0.7165 -0.1202 -0.3336
  295TYR    HE1 4790   4.603   4.021   6.715  0.7965 -0.9819  0.6418
  295TYR     CZ 4791   4.689   4.081   6.525 -0.4798  0.2244 -0.1670
  295TYR     OH 4792   4.623   3.983   6.447  0.6650  0.0043 -0.3510
  295TYR     HH 4793   4.617   4.013   6.356  0.2418 -0.0913 -0.3586
  295TYR    CD2 4794   4.846   4.262   6.525 -0.7143 -0.3977 -0.0319
  295TYR    HD2 4795   4.905   4.332   6.469 -1.4303  0.1238 -0.1486
  295TYR    CE2 4796   4.779   4.166   6.455 -0.4804  0.4509 -0.0767
  295TYR    HE2 4797   4.800   4.151   6.350  0.6872 -0.7323  0.2842
  295TYR      C 4798   4.898   4.572   6.897 -0.4269  0.2271  0.3902
  295TYR      O 4799   4.953   4.561   7.007 -0.8582 -0.1337 -0.4088
  296PHE      N 4800   4.906   4.695   6.837  0.1841  0.0392  0.0858
  296PHE     HN 4801   4.869   4.704   6.745 -0.8827  0.0701  0.5045
  296PHE     CA 4802   4.979   4.807   6.894  1.0012 -0.2440 -0.1362
  296PHE     HA 4803   5.053   4.774   6.967  0.8246 -1.5884 -0.5444
  296PHE     CB 4804   5.041   4.879   6.776 -0.9830 -0.3741  0.0569
  296PHE    HB1 4805   5.092   4.975   6.799 -2.8917  0.1013  2.6579
  296PHE    HB2 4806   4.960   4.898   6.702 -1.7985  1.4459  1.3646
  296PHE     CG 4807   5.149   4.798   6.708  0.0413  0.4612 -0.1446
  296PHE    CD1 4808   5.234   4.724   6.795 -0.1719 -0.3049 -0.2457
  296PHE    HD1 4809   5.239   4.726   6.903 -2.5380 -1.6327 -0.0294
  296PHE    CE1 4810   5.327   4.633   6.744 -0.2506  0.0125 -0.5345
  296PHE    HE1 4811   5.395   4.579   6.807  1.3157  1.3833 -0.9924
  296PHE     CZ 4812   5.322   4.603   6.608  0.0922 -0.3404  0.0018
  296PHE     HZ 4813   5.390   4.535   6.559  0.3997  1.3023 -1.9752
  296PHE    CD2 4814   5.152   4.773   6.568 -0.2309 -0.3197  0.2296
  296PHE    HD2 4815   5.082   4.824   6.503  0.6077  0.6159  0.0445
  296PHE    CE2 4816   5.237   4.674   6.519 -0.4868 -0.2302 -0.1923
  296PHE    HE2 4817   5.233   4.653   6.413 -1.1457 -3.0889  0.3032
  296PHE      C 4818   4.889   4.903   6.968 -0.5162  0.0758 -0.6346
  296PHE      O 4819   4.922   5.021   6.993  0.2555  0.0754  0.2117
  297SER      N 4820   4.768   4.855   7.004 -0.1046 -0.4724 -0.1099
  297SER     HN 4821   4.755   4.761   6.974  1.1653  0.2135 -3.2161
  297SER     CA 4822   4.656   4.936   7.048 -0.5316 -0.2677 -0.2526
  297SER     HA 4823   4.692   5.029   7.089 -2.2819  0.8742 -1.1550
  297SER     CB 4824   4.553   4.951   6.938 -0.3600 -0.6532  0.6698
  297SER    HB1 4825   4.504   4.855   6.910  1.8693 -1.5112 -0.5022
  297SER    HB2 4826   4.605   4.983   6.845  0.2300 -0.6526  0.9920
  297SER     OG 4827   4.451   5.046   6.961  0.2604 -0.1313 -0.5842
  297SER    HG1 4828   4.422   5.028   7.051 -0.4883  1.5216 -0.4646
  297SER      C 4829   4.599   4.854   7.161 -0.0663  0.1576  1.0186
  297SER      O 4830   4.479   4.850   7.180  0.5125  0.6573  0.4841
  298SER      N 4831   4.687   4.781   7.231 -0.4531  0.0079 -0.3680
  298SER     HN 4832   4.783   4.789   7.207 -0.8835  3.5439 -1.4788
  298SER     CA 4833   4.649   4.694   7.338 -0.2046  0.2019 -0.3163
  298SER     HA 4834   4.543   4.700   7.356 -0.0681 -0.9073  0.9755
  298SER     CB 4835   4.665   4.549   7.301  0.5177  0.5194 -0.1300
  298SER    HB1 4836   4.771   4.526   7.278  0.6348  3.2546 -3.0064
  298SER    HB2 4837   4.613   4.531   7.204 -1.3386 -2.1118  1.2253
  298SER     OG 4838   4.610   4.467   7.404  0.1564 -0.1951  0.1785
  298SER    HG1 4839   4.514   4.474   7.405 -0.0407 -2.2626  1.2932
  298SER      C 4840   4.731   4.734   7.455 -0.9765  0.5107 -0.2702
  298SER      O 4841   4.857   4.730   7.450 -0.0035  0.0117  0.3754
  299PRO      N 4842   4.680   4.783   7.571 -0.0404  0.7901  0.7482
  299PRO     CD 4843   4.541   4.838   7.583 -0.6562 -0.2338 -0.0133
  299PRO    HD1 4844   4.476   4.749   7.569  0.6818 -1.2078 -0.2658
  299PRO    HD2 4845   4.524   4.917   7.507  0.9522 -1.2650 -1.5320
  299PRO     CA 4846   4.753   4.781   7.698 -0.1095 -0.6376  0.5735
  299PRO     HA 4847   4.826   4.861   7.687 -1.3890  0.6318  0.9305
  299PRO     CB 4848   4.650   4.816   7.808 -0.6926  1.1120 -0.2429
  299PRO    HB1 4849   4.690   4.885   7.886 -1.3056 -0.7301  1.7762
  299PRO    HB2 4850   4.613   4.722   7.853  0.4494  1.4547  1.5436
  299PRO     CG 4851   4.541   4.893   7.726 -1.0209  0.9633 -0.2268
  299PRO    HG1 4852   4.448   4.864   7.780 -0.1552  0.2410  0.9287
  299PRO    HG2 4853   4.545   5.004   7.726  0.6570  0.9636  1.9439
  299PRO      C 4854   4.844   4.669   7.734  0.1703  0.0010 -0.0950
  299PRO      O 4855   4.954   4.692   7.773  0.0685 -0.0083  0.0457
  300SER      N 4856   4.806   4.540   7.707 -0.2030 -0.0770  0.0023
  300SER     HN 4857   4.726   4.512   7.655  1.3357 -1.5600 -1.6869
  300SER     CA 4858   4.874   4.419   7.769 -0.0982 -0.6750 -0.1564
  300SER     HA 4859   4.938   4.449   7.850  1.9432 -1.8110 -1.2592
  300SER     CB 4860   4.766   4.332   7.833 -0.6352  0.1691 -0.8678
  300SER    HB1 4861   4.735   4.398   7.918  2.4260 -0.7817  1.1530
  300SER    HB2 4862   4.816   4.244   7.879 -1.2687 -0.5546 -1.5395
  300SER     OG 4863   4.660   4.293   7.756  1.0406  0.0157  0.2418
  300SER    HG1 4864   4.610   4.373   7.736  1.3149  0.5308  1.5288
  300SER      C 4865   4.949   4.346   7.653 -0.3621  0.1822 -0.5535
  300SER      O 4866   4.995   4.235   7.679 -0.1898  0.0841  0.0826
  301PHE      N 4867   4.982   4.401   7.531 -0.1091 -0.5969 -0.5177
  301PHE     HN 4868   4.948   4.491   7.505  0.8454 -0.7586 -2.5451
  301PHE     CA 4869   5.063   4.334   7.433  0.2689  0.1620 -0.2009
  301PHE     HA 4870   5.098   4.240   7.471  1.0627  0.0848 -1.0817
  301PHE     CB 4871   4.961   4.310   7.311 -0.6894 -0.1539 -0.2891
  301PHE    HB1 4872   4.945   4.410   7.265 -1.6365 -0.4120 -0.5355
  301PHE    HB2 4873   4.869   4.269   7.358  0.3475 -1.4499  0.6860
  301PHE     CG 4874   5.021   4.208   7.213  0.1489 -0.2962  0.0396
  301PHE    CD1 4875   5.046   4.081   7.259 -0.3463 -0.3951 -0.9247
  301PHE    HD1 4876   5.024   4.067   7.364 -0.6974 -2.8823 -1.2935
  301PHE    CE1 4877   5.096   3.980   7.177  0.2104  0.1377 -0.3665
  301PHE    HE1 4878   5.108   3.881   7.218 -2.8390 -0.2787 -0.2261
  301PHE     CZ 4879   5.106   4.005   7.045 -0.6764 -0.0999  0.6723
  301PHE     HZ 4880   5.129   3.921   6.980  1.1714 -0.3468  1.5846
  301PHE    CD2 4881   5.045   4.231   7.076  0.8895 -0.1050 -0.6667
  301PHE    HD2 4882   5.027   4.330   7.037 -0.4674 -0.5888 -1.3346
  301PHE    CE2 4883   5.079   4.133   6.986 -0.1410  1.6098  0.0356
  301PHE    HE2 4884   5.101   4.155   6.882  1.2512 -1.8573 -0.5479
  301PHE      C 4885   5.183   4.423   7.397 -0.8191  0.3468 -0.4136
  301PHE      O 4886   5.168   4.521   7.325 -0.0908 -0.3651 -0.6199
  302ASN      N 4887   5.304   4.386   7.450  0.2970 -0.0239 -0.1185
  302ASN     HN 4888   5.315   4.295   7.488  2.8667  0.1230 -0.3443
  302ASN     CA 4889   5.419   4.471   7.463  0.5242 -0.7181 -0.1339
  302ASN     HA 4890   5.393   4.559   7.407 -0.6059 -1.6990 -1.1998
  302ASN     CB 4891   5.457   4.500   7.608 -0.2148 -0.1187 -0.1772
  302ASN    HB1 4892   5.547   4.566   7.606 -1.3624  1.4941 -0.7345
  302ASN    HB2 4893   5.479   4.411   7.671 -0.9779 -0.2741 -0.1294
  302ASN     CG 4894   5.346   4.583   7.678  0.4685  0.5798  0.0516
  302ASN    OD1 4895   5.332   4.706   7.653  0.8475 -0.3698 -0.3439
  302ASN    ND2 4896   5.268   4.519   7.772 -0.1916  0.3560 -0.2003
  302ASN   HD21 4897   5.270   4.423   7.800  0.2752  0.9474  1.9669
  302ASN   HD22 4898   5.228   4.572   7.846 -2.1653 -2.7952  1.2305
  302ASN      C 4899   5.532   4.402   7.387  0.2946  0.3290 -0.4317
  302ASN    OT1 4900   5.581   4.461   7.291  0.6134 -0.1795  0.6472
  302ASN    OT2 4901   5.584   4.296   7.432  1.0702 -0.1135 -0.2031
  303P9N    O01 4902   2.546   3.697   3.890  0.0572 -0.4254  0.2596
  303P9N    O02 4903   2.660   3.357   4.156 -0.1205  0.2767  0.5084
  303P9N    N03 4904   2.324   3.513   4.390  0.0944  0.6062 -0.3454
  303P9N    N04 4905   2.665   3.575   4.087  0.4679 -0.3087 -0.4365
  303P9N    N05 4906   2.188   3.507   4.407 -0.0078  0.1199  0.4040
  303P9N    N06 4907   2.513   3.604   4.507  0.3615  0.3099  0.3060
  303P9N    C07 4908   2.279   3.599   4.595  0.9434 -0.0251  0.1469
  303P9N    C08 4909   2.297   3.753   5.162 -0.3737  0.4054  0.9705
  303P9N    C09 4910   2.381   3.573   4.502 -0.3841  0.3194  0.4118
  303P9N    C10 4911   2.292   3.663   4.727 -0.2224 -0.0444  0.1827
  303P9N    C11 4912   2.294   3.735   5.002 -0.4535 -0.3980 -0.0082
  303P9N    C12 4913   2.399   3.483   4.275 -0.1368 -0.2705  0.6040
  303P9N    C13 4914   2.725   3.554   3.960  0.0791  0.7470  0.9685
  303P9N    C14 4915   2.540   3.507   4.285 -0.2470 -0.3135  0.0240
  303P9N    C15 4916   2.412   3.657   4.805  0.2638 -0.0935  0.0940
  303P9N    C16 4917   2.176   3.712   4.789 -0.2465  0.3190  0.1977
  303P9N    C17 4918   2.415   3.709   4.936  0.0705  0.7416 -0.5254
  303P9N    C18 4919   2.177   3.753   4.927 -0.1141 -0.3202 -0.3352
  303P9N    C19 4920   2.161   3.557   4.527 -0.4269 -0.4001 -1.0193
  303P9N    C20 4921   2.630   3.475   4.169  0.8584  0.1102 -0.2344
  303P9N    C21 4922   2.682   3.664   3.855 -0.3863  0.1994  0.0101
  303P9N    C22 4923   2.249   3.630   5.241  0.4037 -0.5028  0.7258
  303P9N    C23 4924   2.211   3.877   5.207  0.0249 -0.1451  0.6380
  303P9N    C24 4925   2.582   3.570   4.398 -0.3737 -0.4531 -0.2761
  303P9N    C25 4926   2.346   3.415   4.152  0.6930 -0.2298  0.0742
  303P9N    C26 4927   2.872   3.548   3.979 -0.4682 -0.2183  0.7136
  303P9N    C27 4928   2.445   3.664   3.793 -0.3497 -0.2412 -0.2424
  303P9N    C28 4929   2.454   3.553   3.700  0.4015 -0.4785  0.2042
  303P9N    C29 4930   2.335   3.745   3.788  0.0766 -0.8359 -0.4175
  303P9N    C30 4931   2.348   3.534   3.606 -0.0879 -0.1668 -0.3330
  303P9N    C31 4932   2.227   3.721   3.704  0.3941  0.4491  0.1887
  303P9N    C32 4933   2.235   3.612   3.612 -0.7651  0.3394 -0.2853
  303P9N    H01 4934   2.639   3.669   4.106  1.8387 -0.1517  0.8349
  303P9N    H02 4935   2.402   3.769   5.194  0.1298  1.5644 -1.1056
  303P9N    H03 4936   2.690   3.456   3.920  0.2549  0.9162  0.3802
  303P9N    H04 4937   2.499   3.605   4.768  0.7810 -2.1751  3.7168
  303P9N    H05 4938   2.085   3.735   4.737 -0.8463  0.8940  1.4656
  303P9N    H06 4939   2.501   3.695   5.000  0.2924 -0.2929 -1.0214
  303P9N    H07 4940   2.082   3.780   4.971  0.0952  1.0750 -0.6763
  303P9N    H08 4941   2.062   3.575   4.568 -0.0874 -0.5734 -0.1055
  303P9N    H09 4942   2.745   3.753   3.874  0.1491 -0.3688  0.9315
  303P9N    H10 4943   2.702   3.629   3.751 -0.3886  1.2700 -0.3647
  303P9N    H11 4944   2.315   3.543   5.225  0.0171 -0.6877  0.0748
  303P9N    H12 4945   2.144   3.610   5.211  0.0186 -0.9341  2.2909
  303P9N    H13 4946   2.242   3.648   5.350  0.3409  0.1538  0.6198
  303P9N    H14 4947   2.109   3.834   5.206  0.0236 -0.1630 -1.1860
  303P9N    H15 4948   2.222   3.955   5.128 -0.6314  0.6867  1.3443
  303P9N    H16 4949   2.236   3.906   5.312  0.4392  1.9074  0.0155
  303P9N    H17 4950   2.689   3.585   4.395 -0.5374  0.9632  0.2460
  303P9N    H18 4951   2.426   3.343   4.127  0.0418 -1.6518  1.8190
  303P9N    H19 4952   2.317   3.483   4.070 -0.4657 -0.1066  0.5634
  303P9N    H20 4953   2.255   3.363   4.190  0.7821 -0.9085 -0.6325
  303P9N    H21 4954   2.900   3.452   4.026  0.0166 -0.7558 -0.6185
  303P9N    H22 4955   2.911   3.628   4.045  2.6119 -2.7223  2.1777
  303P9N    H23 4956   2.928   3.550   3.883  0.4652 -0.0903  1.2501
  303P9N    H24 4957   2.534   3.482   3.708 -0.4815 -1.3022  2.4237
  303P9N    H25 4958   2.322   3.807   3.875 -0.8539 -3.1324  1.1517
  303P9N    H26 4959   2.352   3.447   3.542 -0.4451 -1.1167  0.8806
  303P9N    H27 4960   2.144   3.791   3.699 -1.0280 -1.2520 -1.9057
  303P9N    H28 4961   2.161   3.608   3.533 -0.7149  0.1154 -0.3202
  303P9N    H29 4962   2.118   3.472   4.346 -0.4759  1.1898  0.3171
  304NIO     C1 4963   4.178   3.637   4.428  1.0307 -0.3779 -0.0669
  304NIO     N1 4964   4.236   3.651   4.312  0.0030  0.2169 -0.9197
  304NIO     O1 4965   4.052   3.827   4.710 -1.0385  0.3136 -0.6751
  304NIO     C2 4966   4.113   3.744   4.488 -0.2879  0.0982 -0.2398
  304NIO     O2 4967   3.989   3.617   4.650 -0.1620 -0.1566 -0.8530
  304NIO     C3 4968   4.130   3.872   4.436  0.0470 -0.0959 -0.3363
  304NIO     C4 4969   4.191   3.884   4.306  0.6504 -0.5190  0.1834
  304NIO     C5 4970   4.233   3.765   4.242  0.3393 -0.4678 -0.0629
  304NIO     C6 4971   4.040   3.725   4.620  0.1074  0.3961  0.7473
  304NIO    H01 4972   4.163   3.538   4.469  1.1690 -0.4693 -0.2361
  304NIO    H02 4973   4.090   3.961   4.483 -1.6764 -0.8540 -0.2831
  304NIO    H03 4974   4.206   3.977   4.253  0.7024  0.9822  2.6426
  304NIO    H04 4975   4.289   3.774   4.150 -1.1699  1.2428 -0.8772
  304NIO    H05 4976   4.109   3.895   4.675 -3.5321  1.6954 -2.3038
   8.07541   8.07541  11.03442
