# Supplementary material for: Orthosteric and allosteric modulation of human HCAR2 signaling complex
Source: Nat Commun. 2023 Nov 22;14:7620. doi: 10.1038/s41467-023-43537-z (PMC10665550; doi:10.1038/s41467-023-43537-z)
Supplement: Supplementary file 8 — Supplementary Data 5 [file 41467_2023_43537_MOESM8_ESM.zip › supplementary data 5/trjfiles/3HB_P9N_end1.gro]

Title t= 1000000.00000 step= 500000000
 4977
    8ASP      N    1   4.277   4.739   2.942
    8ASP    HT1    2   4.300   4.653   2.996
    8ASP    HT2    3   4.198   4.794   2.982
    8ASP    HT3    4   4.362   4.799   2.940
    8ASP     CA    5   4.239   4.701   2.804
    8ASP     HA    6   4.186   4.786   2.763
    8ASP     CB    7   4.364   4.683   2.712
    8ASP    HB1    8   4.409   4.587   2.746
    8ASP    HB2    9   4.440   4.763   2.720
    8ASP     CG   10   4.334   4.677   2.559
    8ASP    OD1   11   4.412   4.625   2.481
    8ASP    OD2   12   4.230   4.735   2.522
    8ASP      C   13   4.145   4.575   2.801
    8ASP      O   14   4.125   4.502   2.899
    9HSD      N   15   4.080   4.560   2.682
    9HSD     HN   16   4.105   4.626   2.613
    9HSD     CA   17   3.969   4.465   2.653
    9HSD     HA   18   3.903   4.465   2.739
    9HSD     CB   19   3.889   4.503   2.530
    9HSD    HB1   20   3.793   4.450   2.512
    9HSD    HB2   21   3.959   4.476   2.447
    9HSD    ND1   22   3.760   4.709   2.591
    9HSD    HD1   23   3.726   4.670   2.676
    9HSD     CG   24   3.866   4.652   2.525
    9HSD    CE1   25   3.750   4.838   2.552
    9HSD    HE1   26   3.687   4.914   2.600
    9HSD    NE2   27   3.841   4.867   2.466
    9HSD    CD2   28   3.912   4.747   2.447
    9HSD    HD2   29   3.992   4.744   2.375
    9HSD      C   30   4.011   4.317   2.648
    9HSD      O   31   4.131   4.288   2.641
   10PHE      N   32   3.912   4.223   2.645
   10PHE     HN   33   3.819   4.255   2.634
   10PHE     CA   34   3.945   4.085   2.667
   10PHE     HA   35   4.038   4.062   2.617
   10PHE     CB   36   3.984   4.053   2.813
   10PHE    HB1   37   4.079   4.095   2.852
   10PHE    HB2   38   3.984   3.943   2.827
   10PHE     CG   39   3.887   4.108   2.917
   10PHE    CD1   40   3.762   4.041   2.930
   10PHE    HD1   41   3.742   3.948   2.880
   10PHE    CE1   42   3.656   4.089   3.014
   10PHE    HE1   43   3.565   4.033   3.032
   10PHE     CZ   44   3.683   4.216   3.077
   10PHE     HZ   45   3.603   4.255   3.138
   10PHE    CD2   46   3.900   4.226   2.977
   10PHE    HD2   47   3.994   4.277   2.960
   10PHE    CE2   48   3.805   4.286   3.056
   10PHE    HE2   49   3.827   4.380   3.105
   10PHE      C   50   3.830   3.999   2.614
   10PHE      O   51   3.722   4.045   2.586
   11LEU      N   52   3.858   3.867   2.602
   11LEU     HN   53   3.946   3.828   2.629
   11LEU     CA   54   3.770   3.766   2.550
   11LEU     HA   55   3.707   3.819   2.480
   11LEU     CB   56   3.855   3.651   2.482
   11LEU    HB1   57   3.775   3.593   2.432
   11LEU    HB2   58   3.893   3.578   2.556
   11LEU     CG   59   3.953   3.699   2.377
   11LEU     HG   60   4.019   3.768   2.433
   11LEU    CD1   61   4.043   3.589   2.330
   11LEU   HD11   62   4.127   3.615   2.262
   11LEU   HD12   63   3.981   3.530   2.260
   11LEU   HD13   64   4.080   3.524   2.411
   11LEU    CD2   65   3.877   3.774   2.264
   11LEU   HD21   66   3.938   3.802   2.175
   11LEU   HD22   67   3.846   3.875   2.298
   11LEU   HD23   68   3.781   3.726   2.238
   11LEU      C   69   3.662   3.714   2.651
   11LEU      O   70   3.682   3.610   2.712
   12GLU      N   71   3.539   3.775   2.646
   12GLU     HN   72   3.512   3.838   2.574
   12GLU     CA   73   3.423   3.738   2.723
   12GLU     HA   74   3.453   3.743   2.827
   12GLU     CB   75   3.310   3.836   2.696
   12GLU    HB1   76   3.256   3.803   2.605
   12GLU    HB2   77   3.348   3.938   2.675
   12GLU     CG   78   3.212   3.847   2.817
   12GLU    HG1   79   3.151   3.756   2.829
   12GLU    HG2   80   3.148   3.930   2.779
   12GLU     CD   81   3.275   3.886   2.953
   12GLU    OE1   82   3.286   4.007   2.987
   12GLU    OE2   83   3.313   3.793   3.029
   12GLU      C   84   3.376   3.594   2.708
   12GLU      O   85   3.362   3.533   2.599
   13ILE      N   86   3.338   3.537   2.819
   13ILE     HN   87   3.325   3.591   2.902
   13ILE     CA   88   3.271   3.406   2.824
   13ILE     HA   89   3.327   3.334   2.767
   13ILE     CB   90   3.250   3.351   2.962
   13ILE     HB   91   3.203   3.250   2.956
   13ILE    CG2   92   3.387   3.341   3.034
   13ILE   HG21   93   3.379   3.303   3.138
   13ILE   HG22   94   3.431   3.443   3.044
   13ILE   HG23   95   3.467   3.284   2.981
   13ILE    CG1   96   3.151   3.433   3.047
   13ILE   HG11   97   3.067   3.480   2.992
   13ILE   HG12   98   3.195   3.520   3.099
   13ILE     CD   99   3.086   3.347   3.161
   13ILE    HD1  100   3.161   3.336   3.242
   13ILE    HD2  101   3.060   3.250   3.115
   13ILE    HD3  102   2.997   3.403   3.197
   13ILE      C  103   3.139   3.398   2.755
   13ILE      O  104   3.066   3.501   2.752
   14ASP      N  105   3.103   3.285   2.691
   14ASP     HN  106   3.159   3.203   2.691
   14ASP     CA  107   2.986   3.272   2.616
   14ASP     HA  108   2.980   3.366   2.562
   14ASP     CB  109   2.983   3.141   2.528
   14ASP    HB1  110   3.068   3.164   2.460
   14ASP    HB2  111   2.894   3.122   2.464
   14ASP     CG  112   3.024   3.009   2.597
   14ASP    OD1  113   3.110   3.009   2.690
   14ASP    OD2  114   2.965   2.905   2.549
   14ASP      C  115   2.862   3.270   2.701
   14ASP      O  116   2.750   3.299   2.650
   15LYS      N  117   2.871   3.231   2.834
   15LYS     HN  118   2.959   3.216   2.878
   15LYS     CA  119   2.763   3.188   2.916
   15LYS     HA  120   2.695   3.123   2.862
   15LYS     CB  121   2.812   3.098   3.030
   15LYS    HB1  122   2.723   3.067   3.088
   15LYS    HB2  123   2.879   3.161   3.091
   15LYS     CG  124   2.890   2.972   2.992
   15LYS    HG1  125   2.921   2.917   3.083
   15LYS    HG2  126   2.991   2.993   2.949
   15LYS     CD  127   2.810   2.882   2.898
   15LYS    HD1  128   2.809   2.944   2.805
   15LYS    HD2  129   2.705   2.869   2.931
   15LYS     CE  130   2.868   2.746   2.854
   15LYS    HE1  131   2.807   2.681   2.788
   15LYS    HE2  132   2.877   2.680   2.942
   15LYS     NZ  133   3.007   2.755   2.793
   15LYS    HZ1  134   3.073   2.803   2.857
   15LYS    HZ2  135   3.003   2.803   2.701
   15LYS    HZ3  136   3.062   2.667   2.780
   15LYS      C  137   2.686   3.309   2.968
   15LYS      O  138   2.729   3.423   2.961
   16LYS      N  139   2.557   3.287   3.011
   16LYS     HN  140   2.510   3.199   3.007
   16LYS     CA  141   2.481   3.392   3.061
   16LYS     HA  142   2.535   3.485   3.053
   16LYS     CB  143   2.344   3.408   2.982
   16LYS    HB1  144   2.284   3.478   3.044
   16LYS    HB2  145   2.297   3.307   2.978
   16LYS     CG  146   2.367   3.443   2.834
   16LYS    HG1  147   2.270   3.445   2.780
   16LYS    HG2  148   2.437   3.365   2.797
   16LYS     CD  149   2.439   3.576   2.827
   16LYS    HD1  150   2.545   3.560   2.857
   16LYS    HD2  151   2.385   3.645   2.895
   16LYS     CE  152   2.447   3.657   2.693
   16LYS    HE1  153   2.465   3.591   2.605
   16LYS    HE2  154   2.527   3.732   2.710
   16LYS     NZ  155   2.319   3.723   2.664
   16LYS    HZ1  156   2.301   3.798   2.734
   16LYS    HZ2  157   2.243   3.653   2.667
   16LYS    HZ3  158   2.331   3.774   2.573
   16LYS      C  159   2.439   3.367   3.208
   16LYS      O  160   2.344   3.426   3.260
   17ASN      N  161   2.509   3.274   3.279
   17ASN     HN  162   2.576   3.217   3.231
   17ASN     CA  163   2.473   3.243   3.411
   17ASN     HA  164   2.371   3.275   3.428
   17ASN     CB  165   2.465   3.091   3.438
   17ASN    HB1  166   2.412   3.082   3.535
   17ASN    HB2  167   2.563   3.038   3.445
   17ASN     CG  168   2.380   3.024   3.325
   17ASN    OD1  169   2.424   2.987   3.219
   17ASN    ND2  170   2.253   2.996   3.361
   17ASN   HD21  171   2.222   3.043   3.444
   17ASN   HD22  172   2.185   2.964   3.296
   17ASN      C  173   2.557   3.319   3.513
   17ASN      O  174   2.544   3.294   3.633
   18CYS      N  175   2.660   3.393   3.467
   18CYS     HN  176   2.677   3.393   3.369
   18CYS     CA  177   2.762   3.444   3.553
   18CYS     HA  178   2.715   3.464   3.648
   18CYS     CB  179   2.891   3.359   3.548
   18CYS    HB1  180   2.973   3.422   3.587
   18CYS    HB2  181   2.916   3.328   3.444
   18CYS     SG  182   2.888   3.219   3.664
   18CYS      C  183   2.800   3.581   3.496
   18CYS      O  184   2.794   3.600   3.373
   19CYS      N  185   2.851   3.674   3.578
   19CYS     HN  186   2.861   3.665   3.677
   19CYS     CA  187   2.933   3.783   3.532
   19CYS     HA  188   2.939   3.803   3.426
   19CYS     CB  189   2.895   3.924   3.590
   19CYS    HB1  190   2.953   4.001   3.534
   19CYS    HB2  191   2.913   3.928   3.699
   19CYS     SG  192   2.725   3.964   3.532
   19CYS      C  193   3.071   3.748   3.588
   19CYS      O  194   3.075   3.733   3.713
   20VAL      N  195   3.174   3.743   3.503
   20VAL     HN  196   3.147   3.760   3.409
   20VAL     CA  197   3.308   3.695   3.534
   20VAL     HA  198   3.321   3.668   3.638
   20VAL     CB  199   3.357   3.574   3.448
   20VAL     HB  200   3.340   3.595   3.340
   20VAL    CG1  201   3.506   3.533   3.457
   20VAL   HG11  202   3.536   3.450   3.390
   20VAL   HG12  203   3.520   3.497   3.561
   20VAL   HG13  204   3.572   3.621   3.442
   20VAL    CG2  205   3.272   3.451   3.490
   20VAL   HG21  206   3.302   3.358   3.436
   20VAL   HG22  207   3.162   3.462   3.476
   20VAL   HG23  208   3.286   3.442   3.600
   20VAL      C  209   3.397   3.815   3.509
   20VAL      O  210   3.393   3.884   3.405
   21PHE      N  211   3.490   3.839   3.605
   21PHE     HN  212   3.512   3.776   3.680
   21PHE     CA  213   3.558   3.968   3.599
   21PHE     HA  214   3.542   4.019   3.505
   21PHE     CB  215   3.529   4.059   3.723
   21PHE    HB1  216   3.589   4.152   3.720
   21PHE    HB2  217   3.540   4.008   3.821
   21PHE     CG  218   3.387   4.100   3.724
   21PHE    CD1  219   3.340   4.220   3.665
   21PHE    HD1  220   3.423   4.270   3.618
   21PHE    CE1  221   3.213   4.273   3.680
   21PHE    HE1  222   3.183   4.365   3.632
   21PHE     CZ  223   3.114   4.195   3.745
   21PHE     HZ  224   3.014   4.234   3.756
   21PHE    CD2  225   3.289   4.028   3.790
   21PHE    HD2  226   3.309   3.929   3.828
   21PHE    CE2  227   3.149   4.065   3.793
   21PHE    HE2  228   3.082   4.000   3.845
   21PHE      C  229   3.711   3.933   3.600
   21PHE      O  230   3.746   3.822   3.635
   22ARG      N  231   3.793   4.030   3.550
   22ARG     HN  232   3.751   4.111   3.510
   22ARG     CA  233   3.931   4.006   3.520
   22ARG     HA  234   3.978   3.964   3.607
   22ARG     CB  235   3.947   3.897   3.408
   22ARG    HB1  236   3.913   3.798   3.445
   22ARG    HB2  237   4.055   3.895   3.384
   22ARG     CG  238   3.871   3.923   3.275
   22ARG    HG1  239   3.870   4.031   3.247
   22ARG    HG2  240   3.767   3.884   3.284
   22ARG     CD  241   3.928   3.838   3.157
   22ARG    HD1  242   3.889   3.857   3.054
   22ARG    HD2  243   3.928   3.732   3.189
   22ARG     NE  244   4.076   3.868   3.143
   22ARG     HE  245   4.103   3.962   3.163
   22ARG     CZ  246   4.164   3.777   3.104
   22ARG    NH1  247   4.146   3.652   3.081
   22ARG   HH11  248   4.055   3.615   3.098
   22ARG   HH12  249   4.231   3.600   3.092
   22ARG    NH2  250   4.286   3.825   3.089
   22ARG   HH21  251   4.354   3.758   3.060
   22ARG   HH22  252   4.300   3.914   3.133
   22ARG      C  253   4.003   4.134   3.483
   22ARG      O  254   4.114   4.132   3.430
   23ASP      N  255   3.954   4.260   3.505
   23ASP     HN  256   3.874   4.262   3.563
   23ASP     CA  257   4.005   4.387   3.451
   23ASP     HA  258   3.982   4.388   3.346
   23ASP     CB  259   3.934   4.515   3.514
   23ASP    HB1  260   3.968   4.599   3.450
   23ASP    HB2  261   3.972   4.543   3.614
   23ASP     CG  262   3.783   4.515   3.503
   23ASP    OD1  263   3.729   4.465   3.403
   23ASP    OD2  264   3.713   4.578   3.583
   23ASP      C  265   4.154   4.407   3.470
   23ASP      O  266   4.205   4.361   3.572
   24ASP      N  267   4.224   4.474   3.375
   24ASP     HN  268   4.175   4.509   3.296
   24ASP     CA  269   4.365   4.491   3.382
   24ASP     HA  270   4.409   4.393   3.398
   24ASP     CB  271   4.414   4.545   3.253
   24ASP    HB1  272   4.525   4.554   3.255
   24ASP    HB2  273   4.380   4.648   3.231
   24ASP     CG  274   4.384   4.450   3.141
   24ASP    OD1  275   4.360   4.505   3.033
   24ASP    OD2  276   4.382   4.325   3.154
   24ASP      C  277   4.417   4.564   3.500
   24ASP      O  278   4.523   4.537   3.550
   25PHE      N  279   4.337   4.666   3.546
   25PHE     HN  280   4.256   4.682   3.491
   25PHE     CA  281   4.355   4.752   3.661
   25PHE     HA  282   4.447   4.804   3.640
   25PHE     CB  283   4.235   4.853   3.677
   25PHE    HB1  284   4.147   4.792   3.705
   25PHE    HB2  285   4.215   4.905   3.581
   25PHE     CG  286   4.264   4.949   3.785
   25PHE    CD1  287   4.191   4.950   3.910
   25PHE    HD1  288   4.107   4.883   3.916
   25PHE    CE1  289   4.239   5.030   4.018
   25PHE    HE1  290   4.194   5.013   4.114
   25PHE     CZ  291   4.347   5.119   3.997
   25PHE     HZ  292   4.393   5.176   4.076
   25PHE    CD2  293   4.369   5.037   3.767
   25PHE    HD2  294   4.420   5.031   3.672
   25PHE    CE2  295   4.406   5.123   3.876
   25PHE    HE2  296   4.474   5.206   3.862
   25PHE      C  297   4.364   4.668   3.785
   25PHE      O  298   4.453   4.702   3.862
   26ILE      N  299   4.277   4.572   3.810
   26ILE     HN  300   4.212   4.547   3.738
   26ILE     CA  301   4.279   4.488   3.931
   26ILE     HA  302   4.250   4.553   4.011
   26ILE     CB  303   4.175   4.376   3.915
   26ILE     HB  304   4.207   4.322   3.824
   26ILE    CG2  305   4.181   4.279   4.033
   26ILE   HG21  306   4.090   4.217   4.020
   26ILE   HG22  307   4.172   4.336   4.128
   26ILE   HG23  308   4.276   4.221   4.030
   26ILE    CG1  309   4.029   4.429   3.896
   26ILE   HG11  310   3.967   4.337   3.886
   26ILE   HG12  311   4.026   4.499   3.810
   26ILE     CD  312   3.966   4.497   4.016
   26ILE    HD1  313   3.976   4.433   4.107
   26ILE    HD2  314   3.858   4.512   3.996
   26ILE    HD3  315   4.011   4.594   4.044
   26ILE      C  316   4.416   4.428   3.958
   26ILE      O  317   4.467   4.442   4.068
   27VAL      N  318   4.477   4.368   3.855
   27VAL     HN  319   4.434   4.371   3.764
   27VAL     CA  320   4.613   4.314   3.875
   27VAL     HA  321   4.628   4.262   3.969
   27VAL     CB  322   4.647   4.206   3.767
   27VAL     HB  323   4.756   4.184   3.763
   27VAL    CG1  324   4.578   4.074   3.811
   27VAL   HG11  325   4.582   4.003   3.726
   27VAL   HG12  326   4.471   4.085   3.838
   27VAL   HG13  327   4.627   4.027   3.899
   27VAL    CG2  328   4.610   4.264   3.627
   27VAL   HG21  329   4.673   4.354   3.608
   27VAL   HG22  330   4.501   4.279   3.611
   27VAL   HG23  331   4.617   4.198   3.539
   27VAL      C  332   4.725   4.421   3.883
   27VAL      O  333   4.828   4.389   3.936
   28LYS      N  334   4.709   4.548   3.848
   28LYS     HN  335   4.629   4.580   3.797
   28LYS     CA  336   4.810   4.649   3.860
   28LYS     HA  337   4.907   4.606   3.837
   28LYS     CB  338   4.779   4.759   3.754
   28LYS    HB1  339   4.674   4.796   3.764
   28LYS    HB2  340   4.789   4.698   3.661
   28LYS     CG  341   4.878   4.874   3.748
   28LYS    HG1  342   4.981   4.852   3.782
   28LYS    HG2  343   4.844   4.950   3.821
   28LYS     CD  344   4.863   4.952   3.617
   28LYS    HD1  345   4.755   4.933   3.597
   28LYS    HD2  346   4.929   4.895   3.547
   28LYS     CE  347   4.894   5.103   3.617
   28LYS    HE1  348   4.822   5.145   3.690
   28LYS    HE2  349   4.884   5.157   3.521
   28LYS     NZ  350   5.028   5.122   3.673
   28LYS    HZ1  351   5.051   5.221   3.652
   28LYS    HZ2  352   5.106   5.066   3.633
   28LYS    HZ3  353   5.028   5.107   3.776
   28LYS      C  354   4.798   4.716   3.998
   28LYS      O  355   4.894   4.755   4.061
   29VAL      N  356   4.670   4.730   4.048
   29VAL     HN  357   4.586   4.713   3.998
   29VAL     CA  358   4.652   4.804   4.175
   29VAL     HA  359   4.722   4.886   4.177
   29VAL     CB  360   4.505   4.862   4.180
   29VAL     HB  361   4.497   4.912   4.081
   29VAL    CG1  362   4.387   4.759   4.186
   29VAL   HG11  363   4.381   4.690   4.099
   29VAL   HG12  364   4.291   4.816   4.180
   29VAL   HG13  365   4.383   4.694   4.276
   29VAL    CG2  366   4.485   4.964   4.293
   29VAL   HG21  367   4.563   5.043   4.289
   29VAL   HG22  368   4.489   4.910   4.389
   29VAL   HG23  369   4.385   5.013   4.294
   29VAL      C  370   4.663   4.712   4.298
   29VAL      O  371   4.705   4.759   4.403
   30LEU      N  372   4.632   4.578   4.293
   30LEU     HN  373   4.602   4.535   4.208
   30LEU     CA  374   4.644   4.485   4.406
   30LEU     HA  375   4.594   4.546   4.480
   30LEU     CB  376   4.567   4.350   4.406
   30LEU    HB1  377   4.589   4.295   4.500
   30LEU    HB2  378   4.601   4.291   4.318
   30LEU     CG  379   4.413   4.365   4.394
   30LEU     HG  380   4.391   4.425   4.304
   30LEU    CD1  381   4.339   4.226   4.387
   30LEU   HD11  382   4.369   4.175   4.481
   30LEU   HD12  383   4.366   4.174   4.292
   30LEU   HD13  384   4.228   4.230   4.389
   30LEU    CD2  385   4.347   4.446   4.504
   30LEU   HD21  386   4.237   4.446   4.489
   30LEU   HD22  387   4.383   4.551   4.511
   30LEU   HD23  388   4.363   4.398   4.603
   30LEU      C  389   4.780   4.465   4.462
   30LEU      O  390   4.791   4.457   4.582
   31PRO      N  391   4.888   4.447   4.389
   31PRO     CD  392   4.890   4.421   4.248
   31PRO    HD1  393   4.908   4.506   4.179
   31PRO    HD2  394   4.798   4.368   4.215
   31PRO     CA  395   5.015   4.414   4.453
   31PRO     HA  396   4.994   4.322   4.507
   31PRO     CB  397   5.109   4.376   4.337
   31PRO    HB1  398   5.185   4.307   4.379
   31PRO    HB2  399   5.149   4.466   4.286
   31PRO     CG  400   5.005   4.318   4.232
   31PRO    HG1  401   5.039   4.315   4.126
   31PRO    HG2  402   4.969   4.220   4.268
   31PRO      C  403   5.079   4.507   4.551
   31PRO      O  404   5.131   4.453   4.647
   32PRO      N  405   5.087   4.634   4.545
   32PRO     CD  406   5.065   4.708   4.418
   32PRO    HD1  407   4.968   4.675   4.374
   32PRO    HD2  408   5.150   4.690   4.349
   32PRO     CA  409   5.131   4.724   4.655
   32PRO     HA  410   5.228   4.694   4.691
   32PRO     CB  411   5.141   4.864   4.590
   32PRO    HB1  412   5.247   4.880   4.560
   32PRO    HB2  413   5.116   4.949   4.657
   32PRO     CG  414   5.050   4.853   4.462
   32PRO    HG1  415   4.947   4.868   4.503
   32PRO    HG2  416   5.076   4.929   4.386
   32PRO      C  417   5.032   4.707   4.776
   32PRO      O  418   5.076   4.699   4.887
   33VAL      N  419   4.899   4.708   4.757
   33VAL     HN  420   4.858   4.722   4.667
   33VAL     CA  421   4.804   4.692   4.868
   33VAL     HA  422   4.817   4.778   4.933
   33VAL     CB  423   4.662   4.681   4.806
   33VAL     HB  424   4.664   4.608   4.723
   33VAL    CG1  425   4.554   4.661   4.917
   33VAL   HG11  426   4.544   4.554   4.943
   33VAL   HG12  427   4.454   4.687   4.875
   33VAL   HG13  428   4.573   4.721   5.009
   33VAL    CG2  429   4.622   4.812   4.734
   33VAL   HG21  430   4.524   4.787   4.688
   33VAL   HG22  431   4.691   4.848   4.654
   33VAL   HG23  432   4.605   4.896   4.804
   33VAL      C  433   4.822   4.562   4.943
   33VAL      O  434   4.826   4.560   5.066
   34LEU      N  435   4.834   4.451   4.869
   34LEU     HN  436   4.829   4.455   4.770
   34LEU     CA  437   4.866   4.324   4.919
   34LEU     HA  438   4.799   4.311   5.003
   34LEU     CB  439   4.865   4.217   4.808
   34LEU    HB1  440   4.945   4.232   4.732
   34LEU    HB2  441   4.773   4.232   4.748
   34LEU     CG  442   4.848   4.068   4.856
   34LEU     HG  443   4.955   4.057   4.886
   34LEU    CD1  444   4.762   4.056   4.982
   34LEU   HD11  445   4.771   3.949   5.011
   34LEU   HD12  446   4.655   4.074   4.960
   34LEU   HD13  447   4.792   4.111   5.074
   34LEU    CD2  448   4.814   3.966   4.740
   34LEU   HD21  449   4.703   3.966   4.739
   34LEU   HD22  450   4.847   3.867   4.776
   34LEU   HD23  451   4.858   4.001   4.644
   34LEU      C  452   5.009   4.329   4.986
   34LEU      O  453   5.033   4.262   5.089
   35GLY      N  454   5.109   4.404   4.931
   35GLY     HN  455   5.090   4.450   4.845
   35GLY     CA  456   5.247   4.404   4.971
   35GLY    HA1  457   5.297   4.461   4.894
   35GLY    HA2  458   5.276   4.301   4.988
   35GLY      C  459   5.255   4.479   5.103
   35GLY      O  460   5.321   4.434   5.197
   36LEU      N  461   5.186   4.593   5.119
   36LEU     HN  462   5.130   4.623   5.043
   36LEU     CA  463   5.181   4.662   5.250
   36LEU     HA  464   5.286   4.670   5.274
   36LEU     CB  465   5.119   4.803   5.248
   36LEU    HB1  466   5.017   4.786   5.208
   36LEU    HB2  467   5.179   4.861   5.174
   36LEU     CG  468   5.118   4.882   5.376
   36LEU     HG  469   5.116   4.810   5.461
   36LEU    CD1  470   5.250   4.960   5.385
   36LEU   HD11  471   5.252   5.022   5.293
   36LEU   HD12  472   5.330   4.882   5.392
   36LEU   HD13  473   5.261   5.022   5.476
   36LEU    CD2  474   4.996   4.979   5.368
   36LEU   HD21  475   4.994   5.049   5.282
   36LEU   HD22  476   4.995   5.050   5.454
   36LEU   HD23  477   4.901   4.921   5.372
   36LEU      C  478   5.119   4.577   5.363
   36LEU      O  479   5.179   4.563   5.472
   37GLU      N  480   5.002   4.514   5.337
   37GLU     HN  481   4.945   4.535   5.258
   37GLU     CA  482   4.944   4.407   5.424
   37GLU     HA  483   4.906   4.450   5.515
   37GLU     CB  484   4.818   4.347   5.363
   37GLU    HB1  485   4.854   4.330   5.259
   37GLU    HB2  486   4.732   4.417   5.370
   37GLU     CG  487   4.765   4.214   5.424
   37GLU    HG1  488   4.731   4.225   5.529
   37GLU    HG2  489   4.829   4.123   5.417
   37GLU     CD  490   4.646   4.165   5.350
   37GLU    OE1  491   4.573   4.076   5.406
   37GLU    OE2  492   4.610   4.221   5.245
   37GLU      C  493   5.030   4.296   5.477
   37GLU      O  494   5.033   4.263   5.598
   38PHE      N  495   5.100   4.225   5.391
   38PHE     HN  496   5.087   4.240   5.293
   38PHE     CA  497   5.198   4.123   5.431
   38PHE     HA  498   5.152   4.047   5.492
   38PHE     CB  499   5.250   4.057   5.294
   38PHE    HB1  500   5.283   4.138   5.225
   38PHE    HB2  501   5.163   4.004   5.249
   38PHE     CG  502   5.371   3.972   5.321
   38PHE    CD1  503   5.505   4.015   5.299
   38PHE    HD1  504   5.515   4.122   5.284
   38PHE    CE1  505   5.617   3.933   5.325
   38PHE    HE1  506   5.713   3.982   5.326
   38PHE     CZ  507   5.595   3.801   5.366
   38PHE     HZ  508   5.679   3.743   5.400
   38PHE    CD2  509   5.353   3.840   5.354
   38PHE    HD2  510   5.253   3.804   5.373
   38PHE    CE2  511   5.466   3.761   5.385
   38PHE    HE2  512   5.454   3.659   5.420
   38PHE      C  513   5.320   4.180   5.512
   38PHE      O  514   5.348   4.121   5.614
   39ILE      N  515   5.372   4.296   5.476
   39ILE     HN  516   5.344   4.339   5.391
   39ILE     CA  517   5.466   4.363   5.556
   39ILE     HA  518   5.545   4.293   5.580
   39ILE     CB  519   5.525   4.475   5.483
   39ILE     HB  520   5.439   4.541   5.458
   39ILE    CG2  521   5.629   4.540   5.575
   39ILE   HG21  522   5.572   4.580   5.661
   39ILE   HG22  523   5.678   4.620   5.516
   39ILE   HG23  524   5.709   4.471   5.610
   39ILE    CG1  525   5.600   4.423   5.354
   39ILE   HG11  526   5.529   4.366   5.290
   39ILE   HG12  527   5.677   4.348   5.383
   39ILE     CD  528   5.654   4.533   5.264
   39ILE    HD1  529   5.737   4.589   5.311
   39ILE    HD2  530   5.576   4.593   5.213
   39ILE    HD3  531   5.698   4.470   5.184
   39ILE      C  532   5.406   4.404   5.693
   39ILE      O  533   5.467   4.375   5.794
   40PHE      N  534   5.279   4.459   5.705
   40PHE     HN  535   5.225   4.475   5.622
   40PHE     CA  536   5.220   4.492   5.835
   40PHE     HA  537   5.296   4.547   5.888
   40PHE     CB  538   5.096   4.581   5.810
   40PHE    HB1  539   5.006   4.520   5.788
   40PHE    HB2  540   5.119   4.654   5.730
   40PHE     CG  541   5.076   4.681   5.920
   40PHE    CD1  542   5.191   4.820   5.927
   40PHE    HD1  543   5.273   4.825   5.857
   40PHE    CE1  544   5.163   4.948   6.039
   40PHE    HE1  545   5.238   5.025   6.043
   40PHE     CZ  546   5.023   4.944   6.151
   40PHE     HZ  547   5.005   5.021   6.225
   40PHE    CD2  548   4.931   4.684   6.031
   40PHE    HD2  549   4.863   4.600   6.028
   40PHE    CE2  550   4.908   4.815   6.142
   40PHE    HE2  551   4.819   4.816   6.203
   40PHE      C  552   5.192   4.363   5.915
   40PHE      O  553   5.212   4.351   6.037
   41GLY      N  554   5.144   4.259   5.846
   41GLY     HN  555   5.120   4.271   5.750
   41GLY     CA  556   5.115   4.127   5.903
   41GLY    HA1  557   5.085   4.060   5.823
   41GLY    HA2  558   5.037   4.129   5.978
   41GLY      C  559   5.234   4.053   5.956
   41GLY      O  560   5.217   3.988   6.051
   42LEU      N  561   5.349   4.057   5.895
   42LEU     HN  562   5.357   4.127   5.824
   42LEU     CA  563   5.477   4.003   5.942
   42LEU     HA  564   5.463   3.899   5.966
   42LEU     CB  565   5.586   4.023   5.826
   42LEU    HB1  566   5.588   4.131   5.802
   42LEU    HB2  567   5.543   3.966   5.741
   42LEU     CG  568   5.721   3.958   5.846
   42LEU     HG  569   5.770   4.018   5.926
   42LEU    CD1  570   5.720   3.812   5.893
   42LEU   HD11  571   5.640   3.797   5.969
   42LEU   HD12  572   5.812   3.803   5.953
   42LEU   HD13  573   5.726   3.735   5.813
   42LEU    CD2  574   5.801   3.966   5.713
   42LEU   HD21  575   5.905   3.942   5.746
   42LEU   HD22  576   5.798   4.067   5.668
   42LEU   HD23  577   5.763   3.885   5.648
   42LEU      C  578   5.528   4.075   6.069
   42LEU      O  579   5.562   4.008   6.167
   43LEU      N  580   5.532   4.214   6.073
   43LEU     HN  581   5.515   4.254   5.983
   43LEU     CA  582   5.575   4.286   6.192
   43LEU     HA  583   5.663   4.241   6.235
   43LEU     CB  584   5.589   4.439   6.162
   43LEU    HB1  585   5.614   4.496   6.254
   43LEU    HB2  586   5.496   4.487   6.124
   43LEU     CG  587   5.691   4.471   6.057
   43LEU     HG  588   5.678   4.395   5.977
   43LEU    CD1  589   5.690   4.609   5.997
   43LEU   HD11  590   5.768   4.627   5.920
   43LEU   HD12  591   5.720   4.682   6.075
   43LEU   HD13  592   5.589   4.640   5.964
   43LEU    CD2  593   5.838   4.449   6.108
   43LEU   HD21  594   5.908   4.465   6.023
   43LEU   HD22  595   5.851   4.351   6.160
   43LEU   HD23  596   5.871   4.526   6.182
   43LEU      C  597   5.474   4.273   6.304
   43LEU      O  598   5.516   4.273   6.421
   44GLY      N  599   5.343   4.258   6.279
   44GLY     HN  600   5.311   4.267   6.185
   44GLY     CA  601   5.246   4.239   6.383
   44GLY    HA1  602   5.150   4.254   6.336
   44GLY    HA2  603   5.258   4.313   6.461
   44GLY      C  604   5.251   4.106   6.443
   44GLY      O  605   5.222   4.078   6.555
   45ASN      N  606   5.291   4.001   6.364
   45ASN     HN  607   5.311   4.029   6.271
   45ASN     CA  608   5.304   3.863   6.404
   45ASN     HA  609   5.213   3.837   6.456
   45ASN     CB  610   5.322   3.761   6.290
   45ASN    HB1  611   5.344   3.661   6.332
   45ASN    HB2  612   5.407   3.793   6.226
   45ASN     CG  613   5.186   3.754   6.206
   45ASN    OD1  614   5.083   3.818   6.235
   45ASN    ND2  615   5.195   3.667   6.102
   45ASN   HD21  616   5.113   3.668   6.045
   45ASN   HD22  617   5.282   3.626   6.074
   45ASN      C  618   5.429   3.846   6.496
   45ASN      O  619   5.438   3.777   6.600
   46GLY      N  620   5.528   3.931   6.458
   46GLY     HN  621   5.518   3.986   6.375
   46GLY     CA  622   5.653   3.946   6.532
   46GLY    HA1  623   5.725   3.991   6.465
   46GLY    HA2  624   5.702   3.855   6.561
   46GLY      C  625   5.648   4.026   6.656
   46GLY      O  626   5.727   4.003   6.744
   47LEU      N  627   5.566   4.131   6.659
   47LEU     HN  628   5.521   4.163   6.577
   47LEU     CA  629   5.529   4.198   6.782
   47LEU     HA  630   5.613   4.233   6.841
   47LEU     CB  631   5.440   4.317   6.752
   47LEU    HB1  632   5.354   4.285   6.689
   47LEU    HB2  633   5.499   4.396   6.701
   47LEU     CG  634   5.392   4.397   6.871
   47LEU     HG  635   5.327   4.332   6.934
   47LEU    CD1  636   5.515   4.440   6.961
   47LEU   HD11  637   5.560   4.347   7.003
   47LEU   HD12  638   5.476   4.499   7.046
   47LEU   HD13  639   5.593   4.490   6.900
   47LEU    CD2  640   5.326   4.526   6.825
   47LEU   HD21  641   5.286   4.579   6.914
   47LEU   HD22  642   5.245   4.497   6.754
   47LEU   HD23  643   5.404   4.592   6.782
   47LEU      C  644   5.455   4.108   6.874
   47LEU      O  645   5.482   4.102   6.995
   48ALA      N  646   5.366   4.023   6.823
   48ALA     HN  647   5.338   4.022   6.727
   48ALA     CA  648   5.300   3.922   6.902
   48ALA     HA  649   5.270   3.975   6.991
   48ALA     CB  650   5.180   3.848   6.824
   48ALA    HB1  651   5.128   3.772   6.886
   48ALA    HB2  652   5.224   3.782   6.746
   48ALA    HB3  653   5.112   3.919   6.773
   48ALA      C  654   5.396   3.815   6.953
   48ALA      O  655   5.396   3.786   7.067
   49LEU      N  656   5.488   3.769   6.869
   49LEU     HN  657   5.482   3.799   6.774
   49LEU     CA  658   5.598   3.680   6.918
   49LEU     HA  659   5.554   3.590   6.958
   49LEU     CB  660   5.692   3.647   6.797
   49LEU    HB1  661   5.730   3.744   6.760
   49LEU    HB2  662   5.642   3.602   6.709
   49LEU     CG  663   5.827   3.563   6.831
   49LEU     HG  664   5.897   3.639   6.874
   49LEU    CD1  665   5.803   3.431   6.903
   49LEU   HD11  666   5.740   3.431   6.995
   49LEU   HD12  667   5.899   3.378   6.921
   49LEU   HD13  668   5.748   3.363   6.835
   49LEU    CD2  669   5.901   3.534   6.698
   49LEU   HD21  670   5.921   3.635   6.655
   49LEU   HD22  671   5.835   3.485   6.623
   49LEU   HD23  672   5.995   3.475   6.698
   49LEU      C  673   5.694   3.734   7.029
   49LEU      O  674   5.732   3.667   7.127
   50TRP      N  675   5.733   3.862   7.024
   50TRP     HN  676   5.695   3.917   6.950
   50TRP     CA  677   5.811   3.935   7.130
   50TRP     HA  678   5.902   3.883   7.156
   50TRP     CB  679   5.845   4.082   7.083
   50TRP    HB1  680   5.751   4.140   7.074
   50TRP    HB2  681   5.889   4.091   6.982
   50TRP     CG  682   5.929   4.167   7.171
   50TRP    CD1  683   5.890   4.232   7.283
   50TRP    HD1  684   5.794   4.224   7.332
   50TRP    NE1  685   5.999   4.277   7.350
   50TRP    HE1  686   5.992   4.354   7.410
   50TRP    CE2  687   6.114   4.249   7.277
   50TRP    CD2  688   6.071   4.186   7.164
   50TRP    CE3  689   6.165   4.145   7.073
   50TRP    HE3  690   6.131   4.098   6.982
   50TRP    CZ3  691   6.300   4.164   7.093
   50TRP    HZ3  692   6.375   4.130   7.023
   50TRP    CZ2  693   6.248   4.275   7.304
   50TRP    HZ2  694   6.280   4.319   7.397
   50TRP    CH2  695   6.342   4.232   7.205
   50TRP    HH2  696   6.448   4.245   7.220
   50TRP      C  697   5.726   3.942   7.256
   50TRP      O  698   5.779   3.918   7.366
   51ILE      N  699   5.593   3.970   7.245
   51ILE     HN  700   5.550   3.983   7.156
   51ILE     CA  701   5.502   3.960   7.361
   51ILE     HA  702   5.535   4.033   7.434
   51ILE     CB  703   5.359   4.008   7.336
   51ILE     HB  704   5.327   3.961   7.241
   51ILE    CG2  705   5.245   3.968   7.440
   51ILE   HG21  706   5.225   3.859   7.430
   51ILE   HG22  707   5.147   4.013   7.415
   51ILE   HG23  708   5.270   4.002   7.543
   51ILE    CG1  709   5.369   4.160   7.305
   51ILE   HG11  710   5.279   4.198   7.252
   51ILE   HG12  711   5.463   4.182   7.251
   51ILE     CD  712   5.372   4.238   7.435
   51ILE    HD1  713   5.441   4.201   7.514
   51ILE    HD2  714   5.268   4.244   7.473
   51ILE    HD3  715   5.411   4.334   7.395
   51ILE      C  716   5.503   3.826   7.429
   51ILE      O  717   5.531   3.820   7.548
   52PHE      N  718   5.491   3.710   7.356
   52PHE     HN  719   5.474   3.713   7.258
   52PHE     CA  720   5.507   3.571   7.403
   52PHE     HA  721   5.437   3.563   7.485
   52PHE     CB  722   5.466   3.465   7.298
   52PHE    HB1  723   5.462   3.366   7.349
   52PHE    HB2  724   5.541   3.468   7.216
   52PHE     CG  725   5.327   3.491   7.238
   52PHE    CD1  726   5.304   3.501   7.103
   52PHE    HD1  727   5.386   3.497   7.032
   52PHE    CE1  728   5.181   3.523   7.044
   52PHE    HE1  729   5.173   3.535   6.937
   52PHE     CZ  730   5.068   3.535   7.126
   52PHE     HZ  731   4.967   3.539   7.090
   52PHE    CD2  732   5.212   3.501   7.323
   52PHE    HD2  733   5.212   3.485   7.430
   52PHE    CE2  734   5.087   3.523   7.267
   52PHE    HE2  735   5.004   3.532   7.335
   52PHE      C  736   5.641   3.545   7.466
   52PHE      O  737   5.645   3.481   7.569
   53CYS      N  738   5.753   3.597   7.410
   53CYS     HN  739   5.740   3.657   7.332
   53CYS     CA  740   5.888   3.577   7.458
   53CYS     HA  741   5.897   3.470   7.475
   53CYS     CB  742   6.001   3.634   7.361
   53CYS    HB1  743   6.101   3.623   7.409
   53CYS    HB2  744   5.991   3.744   7.351
   53CYS     SG  745   6.011   3.541   7.196
   53CYS    HG1  746   5.878   3.541   7.193
   53CYS      C  747   5.905   3.623   7.598
   53CYS      O  748   5.953   3.553   7.683
   54PHE      N  749   5.865   3.754   7.617
   54PHE     HN  750   5.823   3.799   7.538
   54PHE     CA  751   5.930   3.832   7.724
   54PHE     HA  752   5.996   3.774   7.788
   54PHE     CB  753   6.011   3.948   7.660
   54PHE    HB1  754   6.060   4.006   7.742
   54PHE    HB2  755   5.953   4.023   7.603
   54PHE     CG  756   6.129   3.895   7.565
   54PHE    CD1  757   6.144   3.942   7.431
   54PHE    HD1  758   6.064   3.996   7.383
   54PHE    CE1  759   6.252   3.898   7.355
   54PHE    HE1  760   6.266   3.933   7.253
   54PHE     CZ  761   6.340   3.808   7.406
   54PHE     HZ  762   6.423   3.773   7.346
   54PHE    CD2  763   6.218   3.800   7.614
   54PHE    HD2  764   6.215   3.753   7.711
   54PHE    CE2  765   6.325   3.757   7.534
   54PHE    HE2  766   6.397   3.684   7.569
   54PHE      C  767   5.825   3.898   7.815
   54PHE      O  768   5.852   3.961   7.920
   55HSD      N  769   5.691   3.881   7.785
   55HSD     HN  770   5.671   3.845   7.694
   55HSD     CA  771   5.581   3.937   7.865
   55HSD     HA  772   5.626   3.981   7.953
   55HSD     CB  773   5.504   4.049   7.779
   55HSD    HB1  774   5.424   4.094   7.842
   55HSD    HB2  775   5.445   4.011   7.693
   55HSD    ND1  776   5.584   4.280   7.824
   55HSD    HD1  777   5.525   4.311   7.899
   55HSD     CG  778   5.595   4.161   7.754
   55HSD    CE1  779   5.664   4.369   7.759
   55HSD    HE1  780   5.678   4.473   7.786
   55HSD    NE2  781   5.725   4.321   7.653
   55HSD    CD2  782   5.681   4.187   7.649
   55HSD    HD2  783   5.709   4.126   7.564
   55HSD      C  784   5.477   3.838   7.910
   55HSD      O  785   5.377   3.875   7.972
   56LEU      N  786   5.492   3.709   7.888
   56LEU     HN  787   5.572   3.676   7.839
   56LEU     CA  788   5.401   3.605   7.929
   56LEU     HA  789   5.326   3.640   7.998
   56LEU     CB  790   5.336   3.537   7.808
   56LEU    HB1  791   5.408   3.502   7.732
   56LEU    HB2  792   5.265   3.610   7.764
   56LEU     CG  793   5.236   3.424   7.844
   56LEU     HG  794   5.292   3.342   7.894
   56LEU    CD1  795   5.116   3.463   7.927
   56LEU   HD11  796   5.053   3.526   7.862
   56LEU   HD12  797   5.155   3.516   8.016
   56LEU   HD13  798   5.053   3.378   7.964
   56LEU    CD2  799   5.182   3.374   7.711
   56LEU   HD21  800   5.106   3.445   7.673
   56LEU   HD22  801   5.133   3.274   7.721
   56LEU   HD23  802   5.263   3.363   7.636
   56LEU      C  803   5.477   3.487   7.993
   56LEU      O  804   5.572   3.448   7.933
   57LYS      N  805   5.435   3.445   8.115
   57LYS     HN  806   5.355   3.484   8.160
   57LYS     CA  807   5.495   3.326   8.185
   57LYS     HA  808   5.577   3.288   8.125
   57LYS     CB  809   5.529   3.356   8.333
   57LYS    HB1  810   5.578   3.268   8.380
   57LYS    HB2  811   5.433   3.374   8.385
   57LYS     CG  812   5.615   3.480   8.362
   57LYS    HG1  813   5.610   3.478   8.473
   57LYS    HG2  814   5.563   3.571   8.323
   57LYS     CD  815   5.759   3.483   8.299
   57LYS    HD1  816   5.795   3.588   8.307
   57LYS    HD2  817   5.759   3.465   8.190
   57LYS     CE  818   5.849   3.390   8.375
   57LYS    HE1  819   5.856   3.296   8.315
   57LYS    HE2  820   5.821   3.364   8.479
   57LYS     NZ  821   5.996   3.439   8.389
   57LYS    HZ1  822   6.061   3.360   8.409
   57LYS    HZ2  823   5.993   3.518   8.457
   57LYS    HZ3  824   6.028   3.480   8.299
   57LYS      C  825   5.397   3.206   8.189
   57LYS      O  826   5.426   3.095   8.146
   58SER      N  827   5.277   3.221   8.240
   58SER     HN  828   5.248   3.310   8.274
   58SER     CA  829   5.176   3.110   8.247
   58SER     HA  830   5.219   3.014   8.222
   58SER     CB  831   5.124   3.093   8.399
   58SER    HB1  832   5.076   2.993   8.410
   58SER    HB2  833   5.058   3.172   8.441
   58SER     OG  834   5.240   3.072   8.480
   58SER    HG1  835   5.260   3.150   8.531
   58SER      C  836   5.052   3.137   8.161
   58SER      O  837   4.990   3.243   8.171
   59TRP      N  838   5.018   3.036   8.078
   59TRP     HN  839   5.066   2.950   8.090
   59TRP     CA  840   4.896   3.034   7.998
   59TRP     HA  841   4.888   3.130   7.950
   59TRP     CB  842   4.898   2.914   7.901
   59TRP    HB1  843   4.797   2.910   7.856
   59TRP    HB2  844   4.915   2.827   7.967
   59TRP     CG  845   4.997   2.926   7.792
   59TRP    CD1  846   5.091   2.834   7.782
   59TRP    HD1  847   5.118   2.764   7.860
   59TRP    NE1  848   5.166   2.859   7.670
   59TRP    HE1  849   5.246   2.809   7.649
   59TRP    CE2  850   5.120   2.970   7.608
   59TRP    CD2  851   5.009   3.017   7.682
   59TRP    CE3  852   4.931   3.126   7.635
   59TRP    HE3  853   4.841   3.155   7.687
   59TRP    CZ3  854   4.966   3.188   7.514
   59TRP    HZ3  855   4.906   3.262   7.464
   59TRP    CZ2  856   5.148   3.022   7.484
   59TRP    HZ2  857   5.227   2.979   7.424
   59TRP    CH2  858   5.070   3.131   7.441
   59TRP    HH2  859   5.085   3.170   7.342
   59TRP      C  860   4.767   3.030   8.073
   59TRP      O  861   4.762   2.982   8.184
   60LYS      N  862   4.661   3.091   8.021
   60LYS     HN  863   4.669   3.141   7.935
   60LYS     CA  864   4.528   3.077   8.063
   60LYS     HA  865   4.514   2.983   8.114
   60LYS     CB  866   4.484   3.193   8.155
   60LYS    HB1  867   4.373   3.196   8.162
   60LYS    HB2  868   4.508   3.293   8.113
   60LYS     CG  869   4.519   3.175   8.303
   60LYS    HG1  870   4.623   3.215   8.311
   60LYS    HG2  871   4.530   3.068   8.328
   60LYS     CD  872   4.426   3.249   8.401
   60LYS    HD1  873   4.322   3.211   8.389
   60LYS    HD2  874   4.414   3.355   8.370
   60LYS     CE  875   4.462   3.233   8.554
   60LYS    HE1  876   4.389   3.284   8.620
   60LYS    HE2  877   4.556   3.284   8.584
   60LYS     NZ  878   4.470   3.093   8.585
   60LYS    HZ1  879   4.517   3.094   8.678
   60LYS    HZ2  880   4.523   3.045   8.510
   60LYS    HZ3  881   4.372   3.060   8.589
   60LYS      C  882   4.442   3.061   7.936
   60LYS      O  883   4.494   3.097   7.832
   61SER      N  884   4.317   3.008   7.948
   61SER     HN  885   4.269   2.999   8.035
   61SER     CA  886   4.241   2.966   7.829
   61SER     HA  887   4.297   2.897   7.767
   61SER     CB  888   4.109   2.891   7.873
   61SER    HB1  889   4.132   2.805   7.939
   61SER    HB2  890   4.057   2.847   7.785
   61SER     OG  891   4.024   2.977   7.947
   61SER    HG1  892   3.977   3.026   7.879
   61SER      C  893   4.205   3.080   7.737
   61SER      O  894   4.220   3.077   7.620
   62SER      N  895   4.170   3.195   7.805
   62SER     HN  896   4.151   3.193   7.903
   62SER     CA  897   4.144   3.322   7.731
   62SER     HA  898   4.050   3.303   7.682
   62SER     CB  899   4.108   3.441   7.824
   62SER    HB1  900   4.064   3.515   7.754
   62SER    HB2  901   4.195   3.481   7.880
   62SER     OG  902   4.018   3.416   7.929
   62SER    HG1  903   3.933   3.422   7.886
   62SER      C  904   4.260   3.364   7.643
   62SER      O  905   4.240   3.381   7.521
   63ARG      N  906   4.381   3.366   7.699
   63ARG     HN  907   4.396   3.352   7.796
   63ARG     CA  908   4.504   3.378   7.630
   63ARG     HA  909   4.485   3.472   7.580
   63ARG     CB  910   4.629   3.385   7.723
   63ARG    HB1  911   4.717   3.375   7.656
   63ARG    HB2  912   4.632   3.291   7.783
   63ARG     CG  913   4.637   3.513   7.814
   63ARG    HG1  914   4.727   3.505   7.879
   63ARG    HG2  915   4.556   3.504   7.890
   63ARG     CD  916   4.633   3.642   7.738
   63ARG    HD1  917   4.531   3.680   7.716
   63ARG    HD2  918   4.686   3.637   7.640
   63ARG     NE  919   4.703   3.737   7.834
   63ARG     HE  920   4.784   3.711   7.888
   63ARG     CZ  921   4.678   3.865   7.839
   63ARG    NH1  922   4.569   3.927   7.805
   63ARG   HH11  923   4.578   4.026   7.793
   63ARG   HH12  924   4.504   3.867   7.758
   63ARG    NH2  925   4.762   3.941   7.911
   63ARG   HH21  926   4.732   4.016   7.970
   63ARG   HH22  927   4.824   3.889   7.969
   63ARG      C  928   4.529   3.273   7.522
   63ARG      O  929   4.575   3.305   7.410
   64ILE      N  930   4.490   3.147   7.541
   64ILE     HN  931   4.458   3.112   7.628
   64ILE     CA  932   4.508   3.043   7.443
   64ILE     HA  933   4.610   3.045   7.406
   64ILE     CB  934   4.475   2.905   7.502
   64ILE     HB  935   4.381   2.905   7.561
   64ILE    CG2  936   4.444   2.803   7.390
   64ILE   HG21  937   4.534   2.792   7.326
   64ILE   HG22  938   4.356   2.838   7.331
   64ILE   HG23  939   4.424   2.704   7.438
   64ILE    CG1  940   4.591   2.854   7.587
   64ILE   HG11  941   4.635   2.931   7.654
   64ILE   HG12  942   4.676   2.822   7.522
   64ILE     CD  943   4.551   2.743   7.678
   64ILE    HD1  944   4.514   2.658   7.618
   64ILE    HD2  945   4.469   2.780   7.743
   64ILE    HD3  946   4.631   2.715   7.749
   64ILE      C  947   4.428   3.072   7.320
   64ILE      O  948   4.469   3.054   7.207
   65PHE      N  949   4.305   3.115   7.345
   65PHE     HN  950   4.264   3.112   7.436
   65PHE     CA  951   4.213   3.160   7.248
   65PHE     HA  952   4.218   3.088   7.167
   65PHE     CB  953   4.070   3.178   7.307
   65PHE    HB1  954   4.004   3.219   7.228
   65PHE    HB2  955   4.075   3.252   7.390
   65PHE     CG  956   4.004   3.048   7.356
   65PHE    CD1  957   4.053   2.923   7.319
   65PHE    HD1  958   4.143   2.915   7.259
   65PHE    CE1  959   3.995   2.806   7.370
   65PHE    HE1  960   4.040   2.709   7.354
   65PHE     CZ  961   3.885   2.813   7.456
   65PHE     HZ  962   3.834   2.726   7.493
   65PHE    CD2  963   3.894   3.060   7.439
   65PHE    HD2  964   3.856   3.156   7.471
   65PHE    CE2  965   3.836   2.937   7.494
   65PHE    HE2  966   3.746   2.946   7.553
   65PHE      C  967   4.256   3.286   7.174
   65PHE      O  968   4.245   3.288   7.051
   66LEU      N  969   4.312   3.390   7.247
   66LEU     HN  970   4.315   3.405   7.346
   66LEU     CA  971   4.376   3.518   7.196
   66LEU     HA  972   4.311   3.571   7.128
   66LEU     CB  973   4.408   3.615   7.318
   66LEU    HB1  974   4.475   3.700   7.292
   66LEU    HB2  975   4.459   3.559   7.400
   66LEU     CG  976   4.288   3.690   7.389
   66LEU     HG  977   4.207   3.614   7.402
   66LEU    CD1  978   4.326   3.725   7.535
   66LEU   HD11  979   4.416   3.789   7.538
   66LEU   HD12  980   4.344   3.632   7.593
   66LEU   HD13  981   4.247   3.789   7.580
   66LEU    CD2  982   4.236   3.807   7.310
   66LEU   HD21  983   4.209   3.773   7.207
   66LEU   HD22  984   4.309   3.889   7.296
   66LEU   HD23  985   4.150   3.862   7.356
   66LEU      C  986   4.503   3.483   7.114
   66LEU      O  987   4.520   3.534   7.004
   67PHE      N  988   4.584   3.382   7.154
   67PHE     HN  989   4.582   3.338   7.243
   67PHE     CA  990   4.691   3.314   7.076
   67PHE     HA  991   4.768   3.387   7.056
   67PHE     CB  992   4.770   3.229   7.171
   67PHE    HB1  993   4.697   3.162   7.222
   67PHE    HB2  994   4.812   3.296   7.248
   67PHE     CG  995   4.887   3.137   7.123
   67PHE    CD1  996   4.978   3.175   7.023
   67PHE    HD1  997   4.964   3.273   6.979
   67PHE    CE1  998   5.084   3.090   6.991
   67PHE    HE1  999   5.158   3.120   6.919
   67PHE     CZ 1000   5.110   2.974   7.063
   67PHE     HZ 1001   5.195   2.911   7.042
   67PHE    CD2 1002   4.906   3.010   7.183
   67PHE    HD2 1003   4.840   2.982   7.263
   67PHE    CE2 1004   5.015   2.931   7.154
   67PHE    HE2 1005   5.034   2.838   7.205
   67PHE      C 1006   4.650   3.253   6.943
   67PHE      O 1007   4.717   3.270   6.842
   68ASN      N 1008   4.538   3.182   6.936
   68ASN     HN 1009   4.503   3.171   7.029
   68ASN     CA 1010   4.474   3.113   6.820
   68ASN     HA 1011   4.542   3.043   6.773
   68ASN     CB 1012   4.359   3.007   6.857
   68ASN    HB1 1013   4.302   2.990   6.764
   68ASN    HB2 1014   4.289   3.052   6.931
   68ASN     CG 1015   4.405   2.863   6.892
   68ASN    OD1 1016   4.372   2.771   6.819
   68ASN    ND2 1017   4.477   2.849   7.009
   68ASN   HD21 1018   4.484   2.923   7.076
   68ASN   HD22 1019   4.499   2.753   7.024
   68ASN      C 1020   4.435   3.209   6.713
   68ASN      O 1021   4.445   3.181   6.592
   69LEU      N 1022   4.394   3.332   6.746
   69LEU     HN 1023   4.375   3.367   6.837
   69LEU     CA 1024   4.395   3.436   6.641
   69LEU     HA 1025   4.325   3.409   6.563
   69LEU     CB 1026   4.350   3.567   6.708
   69LEU    HB1 1027   4.358   3.658   6.645
   69LEU    HB2 1028   4.421   3.580   6.793
   69LEU     CG 1029   4.205   3.561   6.772
   69LEU     HG 1030   4.188   3.476   6.842
   69LEU    CD1 1031   4.173   3.692   6.842
   69LEU   HD11 1032   4.241   3.728   6.922
   69LEU   HD12 1033   4.076   3.683   6.895
   69LEU   HD13 1034   4.168   3.775   6.769
   69LEU    CD2 1035   4.110   3.551   6.651
   69LEU   HD21 1036   4.129   3.454   6.599
   69LEU   HD22 1037   4.137   3.629   6.577
   69LEU   HD23 1038   4.000   3.561   6.660
   69LEU      C 1039   4.534   3.468   6.574
   69LEU      O 1040   4.548   3.476   6.449
   70ALA      N 1041   4.647   3.475   6.651
   70ALA     HN 1042   4.644   3.461   6.750
   70ALA     CA 1043   4.785   3.497   6.604
   70ALA     HA 1044   4.785   3.594   6.557
   70ALA     CB 1045   4.880   3.515   6.722
   70ALA    HB1 1046   4.840   3.599   6.782
   70ALA    HB2 1047   4.982   3.547   6.692
   70ALA    HB3 1048   4.887   3.428   6.791
   70ALA      C 1049   4.838   3.386   6.519
   70ALA      O 1050   4.898   3.413   6.413
   71VAL      N 1051   4.800   3.263   6.547
   71VAL     HN 1052   4.748   3.257   6.632
   71VAL     CA 1053   4.813   3.142   6.469
   71VAL     HA 1054   4.919   3.123   6.454
   71VAL     CB 1055   4.766   3.011   6.546
   71VAL     HB 1056   4.667   3.037   6.589
   71VAL    CG1 1057   4.748   2.889   6.449
   71VAL   HG11 1058   4.650   2.899   6.396
   71VAL   HG12 1059   4.752   2.802   6.517
   71VAL   HG13 1060   4.831   2.881   6.376
   71VAL    CG2 1061   4.867   2.987   6.661
   71VAL   HG21 1062   4.969   2.978   6.616
   71VAL   HG22 1063   4.848   2.895   6.720
   71VAL   HG23 1064   4.859   3.061   6.744
   71VAL      C 1065   4.754   3.152   6.328
   71VAL      O 1066   4.822   3.120   6.235
   72ALA      N 1067   4.632   3.207   6.316
   72ALA     HN 1068   4.579   3.227   6.398
   72ALA     CA 1069   4.567   3.228   6.184
   72ALA     HA 1070   4.568   3.134   6.131
   72ALA     CB 1071   4.422   3.274   6.199
   72ALA    HB1 1072   4.377   3.286   6.098
   72ALA    HB2 1073   4.424   3.378   6.238
   72ALA    HB3 1074   4.365   3.209   6.269
   72ALA      C 1075   4.640   3.332   6.088
   72ALA      O 1076   4.665   3.310   5.975
   73ASP      N 1077   4.689   3.446   6.147
   73ASP     HN 1078   4.666   3.463   6.242
   73ASP     CA 1079   4.776   3.543   6.083
   73ASP     HA 1080   4.735   3.579   5.990
   73ASP     CB 1081   4.816   3.669   6.172
   73ASP    HB1 1082   4.888   3.732   6.115
   73ASP    HB2 1083   4.868   3.641   6.265
   73ASP     CG 1084   4.702   3.752   6.220
   73ASP    OD1 1085   4.584   3.733   6.178
   73ASP    OD2 1086   4.724   3.845   6.303
   73ASP      C 1087   4.910   3.478   6.041
   73ASP      O 1088   4.962   3.504   5.931
   74PHE      N 1089   4.977   3.396   6.125
   74PHE     HN 1090   4.929   3.364   6.206
   74PHE     CA 1091   5.098   3.321   6.095
   74PHE     HA 1092   5.181   3.381   6.060
   74PHE     CB 1093   5.152   3.267   6.224
   74PHE    HB1 1094   5.065   3.209   6.262
   74PHE    HB2 1095   5.169   3.347   6.300
   74PHE     CG 1096   5.271   3.173   6.204
   74PHE    CD1 1097   5.277   3.061   6.295
   74PHE    HD1 1098   5.190   3.055   6.359
   74PHE    CE1 1099   5.372   2.960   6.287
   74PHE    HE1 1100   5.373   2.878   6.357
   74PHE     CZ 1101   5.470   2.964   6.191
   74PHE     HZ 1102   5.557   2.901   6.191
   74PHE    CD2 1103   5.369   3.179   6.106
   74PHE    HD2 1104   5.365   3.257   6.032
   74PHE    CE2 1105   5.470   3.077   6.101
   74PHE    HE2 1106   5.546   3.079   6.024
   74PHE      C 1107   5.077   3.223   5.979
   74PHE      O 1108   5.159   3.218   5.896
   75LEU      N 1109   4.968   3.150   5.970
   75LEU     HN 1110   4.894   3.167   6.035
   75LEU     CA 1111   4.946   3.047   5.862
   75LEU     HA 1112   5.037   2.995   5.837
   75LEU     CB 1113   4.841   2.937   5.903
   75LEU    HB1 1114   4.810   2.879   5.814
   75LEU    HB2 1115   4.756   2.992   5.948
   75LEU     CG 1116   4.877   2.845   6.028
   75LEU     HG 1117   4.903   2.918   6.108
   75LEU    CD1 1118   4.759   2.766   6.079
   75LEU   HD11 1119   4.781   2.723   6.179
   75LEU   HD12 1120   4.736   2.678   6.016
   75LEU   HD13 1121   4.669   2.832   6.074
   75LEU    CD2 1122   4.987   2.753   5.987
   75LEU   HD21 1123   5.079   2.812   5.970
   75LEU   HD22 1124   4.952   2.700   5.896
   75LEU   HD23 1125   5.001   2.684   6.073
   75LEU      C 1126   4.890   3.112   5.736
   75LEU      O 1127   4.910   3.062   5.625
   76LEU      N 1128   4.819   3.227   5.747
   76LEU     HN 1129   4.788   3.254   5.838
   76LEU     CA 1130   4.775   3.308   5.631
   76LEU     HA 1131   4.736   3.240   5.557
   76LEU     CB 1132   4.657   3.399   5.675
   76LEU    HB1 1133   4.680   3.452   5.770
   76LEU    HB2 1134   4.571   3.340   5.712
   76LEU     CG 1135   4.606   3.494   5.561
   76LEU     HG 1136   4.615   3.429   5.471
   76LEU    CD1 1137   4.455   3.510   5.561
   76LEU   HD11 1138   4.427   3.562   5.655
   76LEU   HD12 1139   4.396   3.417   5.548
   76LEU   HD13 1140   4.422   3.569   5.473
   76LEU    CD2 1141   4.684   3.625   5.548
   76LEU   HD21 1142   4.662   3.672   5.450
   76LEU   HD22 1143   4.792   3.606   5.562
   76LEU   HD23 1144   4.645   3.699   5.621
   76LEU      C 1145   4.882   3.384   5.554
   76LEU      O 1146   4.882   3.392   5.433
   77ILE      N 1147   4.982   3.445   5.623
   77ILE     HN 1148   4.992   3.433   5.721
   77ILE     CA 1149   5.088   3.520   5.557
   77ILE     HA 1150   5.029   3.594   5.504
   77ILE     CB 1151   5.188   3.596   5.645
   77ILE     HB 1152   5.275   3.631   5.586
   77ILE    CG2 1153   5.124   3.721   5.712
   77ILE   HG21 1154   5.120   3.804   5.637
   77ILE   HG22 1155   5.192   3.756   5.793
   77ILE   HG23 1156   5.026   3.691   5.754
   77ILE    CG1 1157   5.258   3.508   5.755
   77ILE   HG11 1158   5.279   3.407   5.714
   77ILE   HG12 1159   5.184   3.503   5.838
   77ILE     CD 1160   5.393   3.558   5.823
   77ILE    HD1 1161   5.412   3.491   5.909
   77ILE    HD2 1162   5.385   3.665   5.854
   77ILE    HD3 1163   5.481   3.548   5.756
   77ILE      C 1164   5.171   3.442   5.454
   77ILE      O 1165   5.219   3.495   5.354
   78ILE      N 1166   5.180   3.307   5.475
   78ILE     HN 1167   5.143   3.271   5.561
   78ILE     CA 1168   5.254   3.216   5.392
   78ILE     HA 1169   5.352   3.253   5.365
   78ILE     CB 1170   5.262   3.072   5.446
   78ILE     HB 1171   5.161   3.026   5.445
   78ILE    CG2 1172   5.352   2.987   5.348
   78ILE   HG21 1173   5.372   2.885   5.386
   78ILE   HG22 1174   5.445   3.045   5.332
   78ILE   HG23 1175   5.312   2.967   5.246
   78ILE    CG1 1176   5.317   3.075   5.595
   78ILE   HG11 1177   5.290   2.976   5.638
   78ILE   HG12 1178   5.266   3.152   5.657
   78ILE     CD 1179   5.472   3.088   5.604
   78ILE    HD1 1180   5.494   3.105   5.711
   78ILE    HD2 1181   5.502   3.179   5.548
   78ILE    HD3 1182   5.520   2.998   5.559
   78ILE      C 1183   5.184   3.225   5.258
   78ILE      O 1184   5.251   3.213   5.153
   79CYS      N 1185   5.047   3.235   5.254
   79CYS     HN 1186   4.989   3.252   5.334
   79CYS     CA 1187   4.980   3.240   5.128
   79CYS     HA 1188   5.013   3.164   5.059
   79CYS     CB 1189   4.828   3.205   5.150
   79CYS    HB1 1190   4.777   3.197   5.052
   79CYS    HB2 1191   4.787   3.289   5.211
   79CYS     SG 1192   4.800   3.034   5.214
   79CYS    HG1 1193   4.765   3.065   5.338
   79CYS      C 1194   5.001   3.367   5.040
   79CYS      O 1195   4.978   3.365   4.915
   80LEU      N 1196   5.044   3.478   5.101
   80LEU     HN 1197   5.072   3.479   5.196
   80LEU     CA 1198   5.052   3.601   5.032
   80LEU     HA 1199   4.953   3.612   4.991
   80LEU     CB 1200   5.051   3.715   5.125
   80LEU    HB1 1201   5.030   3.811   5.074
   80LEU    HB2 1202   5.140   3.713   5.192
   80LEU     CG 1203   4.935   3.702   5.231
   80LEU     HG 1204   4.955   3.616   5.299
   80LEU    CD1 1205   4.939   3.827   5.326
   80LEU   HD11 1206   4.898   3.912   5.268
   80LEU   HD12 1207   5.047   3.842   5.348
   80LEU   HD13 1208   4.878   3.821   5.419
   80LEU    CD2 1209   4.805   3.693   5.158
   80LEU   HD21 1210   4.809   3.756   5.067
   80LEU   HD22 1211   4.732   3.737   5.229
   80LEU   HD23 1212   4.766   3.592   5.131
   80LEU      C 1213   5.153   3.605   4.909
   80LEU      O 1214   5.122   3.648   4.798
   81PRO      N 1215   5.278   3.563   4.918
   81PRO     CD 1216   5.355   3.546   5.042
   81PRO    HD1 1217   5.372   3.437   5.052
   81PRO    HD2 1218   5.303   3.568   5.138
   81PRO     CA 1219   5.369   3.595   4.809
   81PRO     HA 1220   5.359   3.701   4.791
   81PRO     CB 1221   5.507   3.580   4.870
   81PRO    HB1 1222   5.587   3.639   4.821
   81PRO    HB2 1223   5.544   3.476   4.861
   81PRO     CG 1224   5.487   3.612   5.016
   81PRO    HG1 1225   5.578   3.585   5.075
   81PRO    HG2 1226   5.484   3.722   5.032
   81PRO      C 1227   5.343   3.521   4.678
   81PRO      O 1228   5.382   3.569   4.574
   82PHE      N 1229   5.291   3.397   4.689
   82PHE     HN 1230   5.281   3.364   4.782
   82PHE     CA 1231   5.235   3.310   4.589
   82PHE     HA 1232   5.317   3.284   4.524
   82PHE     CB 1233   5.180   3.177   4.658
   82PHE    HB1 1234   5.153   3.103   4.580
   82PHE    HB2 1235   5.098   3.191   4.732
   82PHE     CG 1236   5.303   3.110   4.732
   82PHE    CD1 1237   5.422   3.078   4.658
   82PHE    HD1 1238   5.428   3.112   4.556
   82PHE    CE1 1239   5.529   3.019   4.724
   82PHE    HE1 1240   5.620   2.986   4.675
   82PHE     CZ 1241   5.525   2.993   4.859
   82PHE     HZ 1242   5.606   2.948   4.915
   82PHE    CD2 1243   5.311   3.097   4.870
   82PHE    HD2 1244   5.226   3.134   4.927
   82PHE    CE2 1245   5.415   3.040   4.937
   82PHE    HE2 1246   5.420   3.038   5.045
   82PHE      C 1247   5.117   3.375   4.520
   82PHE      O 1248   5.109   3.380   4.396
   83LEU      N 1249   5.024   3.431   4.606
   83LEU     HN 1250   5.037   3.424   4.704
   83LEU     CA 1251   4.911   3.507   4.556
   83LEU     HA 1252   4.868   3.444   4.479
   83LEU     CB 1253   4.808   3.521   4.674
   83LEU    HB1 1254   4.864   3.566   4.758
   83LEU    HB2 1255   4.770   3.423   4.709
   83LEU     CG 1256   4.677   3.607   4.653
   83LEU     HG 1257   4.714   3.703   4.610
   83LEU    CD1 1258   4.573   3.547   4.551
   83LEU   HD11 1259   4.537   3.451   4.592
   83LEU   HD12 1260   4.621   3.517   4.455
   83LEU   HD13 1261   4.498   3.626   4.530
   83LEU    CD2 1262   4.592   3.637   4.781
   83LEU   HD21 1263   4.508   3.704   4.753
   83LEU   HD22 1264   4.651   3.687   4.862
   83LEU   HD23 1265   4.555   3.542   4.824
   83LEU      C 1266   4.938   3.638   4.485
   83LEU      O 1267   4.883   3.681   4.384
   84MET      N 1268   5.040   3.715   4.535
   84MET     HN 1269   5.086   3.684   4.618
   84MET     CA 1270   5.094   3.832   4.474
   84MET     HA 1271   5.018   3.907   4.458
   84MET     CB 1272   5.202   3.887   4.578
   84MET    HB1 1273   5.282   3.941   4.522
   84MET    HB2 1274   5.251   3.801   4.629
   84MET     CG 1275   5.147   3.975   4.691
   84MET    HG1 1276   5.094   3.907   4.761
   84MET    HG2 1277   5.072   4.044   4.645
   84MET     SD 1278   5.269   4.081   4.792
   84MET     CE 1279   5.260   3.988   4.943
   84MET    HE1 1280   5.151   3.972   4.960
   84MET    HE2 1281   5.306   4.033   5.033
   84MET    HE3 1282   5.300   3.885   4.935
   84MET      C 1283   5.162   3.811   4.339
   84MET      O 1284   5.154   3.889   4.241
   85ASP      N 1285   5.239   3.701   4.334
   85ASP     HN 1286   5.253   3.650   4.419
   85ASP     CA 1287   5.297   3.661   4.211
   85ASP     HA 1288   5.351   3.739   4.159
   85ASP     CB 1289   5.393   3.540   4.240
   85ASP    HB1 1290   5.334   3.451   4.270
   85ASP    HB2 1291   5.464   3.573   4.319
   85ASP     CG 1292   5.478   3.495   4.124
   85ASP    OD1 1293   5.559   3.576   4.075
   85ASP    OD2 1294   5.458   3.379   4.082
   85ASP      C 1295   5.194   3.614   4.102
   85ASP      O 1296   5.200   3.642   3.990
   86ASN      N 1297   5.089   3.540   4.148
   86ASN     HN 1298   5.086   3.502   4.240
   86ASN     CA 1299   4.971   3.511   4.066
   86ASN     HA 1300   5.003   3.459   3.977
   86ASN     CB 1301   4.871   3.426   4.146
   86ASN    HB1 1302   4.824   3.481   4.231
   86ASN    HB2 1303   4.933   3.342   4.184
   86ASN     CG 1304   4.753   3.370   4.063
   86ASN    OD1 1305   4.637   3.385   4.104
   86ASN    ND2 1306   4.774   3.312   3.947
   86ASN   HD21 1307   4.688   3.285   3.903
   86ASN   HD22 1308   4.869   3.307   3.914
   86ASN      C 1309   4.903   3.635   4.008
   86ASN      O 1310   4.858   3.640   3.889
   87TYR      N 1311   4.890   3.749   4.080
   87TYR     HN 1312   4.929   3.755   4.171
   87TYR     CA 1313   4.843   3.873   4.025
   87TYR     HA 1314   4.743   3.854   3.988
   87TYR     CB 1315   4.824   3.982   4.136
   87TYR    HB1 1316   4.800   4.083   4.097
   87TYR    HB2 1317   4.918   3.983   4.196
   87TYR     CG 1318   4.721   3.952   4.241
   87TYR    CD1 1319   4.629   3.844   4.224
   87TYR    HD1 1320   4.634   3.772   4.144
   87TYR    CE1 1321   4.533   3.833   4.330
   87TYR    HE1 1322   4.462   3.753   4.313
   87TYR     CZ 1323   4.537   3.906   4.442
   87TYR     OH 1324   4.451   3.879   4.551
   87TYR     HH 1325   4.475   3.950   4.611
   87TYR    CD2 1326   4.727   4.026   4.350
   87TYR    HD2 1327   4.802   4.103   4.353
   87TYR    CE2 1328   4.642   3.994   4.459
   87TYR    HE2 1329   4.643   4.064   4.541
   87TYR      C 1330   4.938   3.936   3.926
   87TYR      O 1331   4.898   3.987   3.820
   88VAL      N 1332   5.065   3.937   3.957
   88VAL     HN 1333   5.073   3.902   4.050
   88VAL     CA 1334   5.184   4.001   3.890
   88VAL     HA 1335   5.168   4.107   3.878
   88VAL     CB 1336   5.308   3.988   3.977
   88VAL     HB 1337   5.304   3.888   4.026
   88VAL    CG1 1338   5.446   4.003   3.898
   88VAL   HG11 1339   5.465   3.911   3.838
   88VAL   HG12 1340   5.537   4.008   3.961
   88VAL   HG13 1341   5.439   4.091   3.830
   88VAL    CG2 1342   5.307   4.100   4.089
   88VAL   HG21 1343   5.391   4.094   4.161
   88VAL   HG22 1344   5.217   4.083   4.153
   88VAL   HG23 1345   5.317   4.200   4.042
   88VAL      C 1346   5.207   3.932   3.756
   88VAL      O 1347   5.236   3.998   3.652
   89ARG      N 1348   5.192   3.800   3.759
   89ARG     HN 1349   5.178   3.768   3.852
   89ARG     CA 1350   5.206   3.715   3.634
   89ARG     HA 1351   5.287   3.754   3.574
   89ARG     CB 1352   5.254   3.574   3.673
   89ARG    HB1 1353   5.268   3.508   3.586
   89ARG    HB2 1354   5.194   3.513   3.744
   89ARG     CG 1355   5.410   3.583   3.726
   89ARG    HG1 1356   5.412   3.642   3.821
   89ARG    HG2 1357   5.484   3.637   3.664
   89ARG     CD 1358   5.454   3.442   3.748
   89ARG    HD1 1359   5.465   3.378   3.658
   89ARG    HD2 1360   5.380   3.387   3.810
   89ARG     NE 1361   5.577   3.443   3.830
   89ARG     HE 1362   5.554   3.441   3.927
   89ARG     CZ 1363   5.699   3.481   3.791
   89ARG    NH1 1364   5.741   3.472   3.668
   89ARG   HH11 1365   5.675   3.433   3.604
   89ARG   HH12 1366   5.838   3.489   3.648
   89ARG    NH2 1367   5.774   3.525   3.892
   89ARG   HH21 1368   5.724   3.541   3.977
   89ARG   HH22 1369   5.862   3.569   3.875
   89ARG      C 1370   5.075   3.720   3.545
   89ARG      O 1371   5.059   3.653   3.440
   90ARG      N 1372   4.984   3.815   3.577
   90ARG     HN 1373   5.008   3.869   3.658
   90ARG     CA 1374   4.853   3.844   3.530
   90ARG     HA 1375   4.816   3.929   3.585
   90ARG     CB 1376   4.858   3.903   3.392
   90ARG    HB1 1377   4.758   3.925   3.350
   90ARG    HB2 1378   4.893   3.828   3.317
   90ARG     CG 1379   4.952   4.030   3.389
   90ARG    HG1 1380   4.955   4.062   3.283
   90ARG    HG2 1381   5.058   4.005   3.414
   90ARG     CD 1382   4.915   4.148   3.467
   90ARG    HD1 1383   4.928   4.123   3.575
   90ARG    HD2 1384   4.810   4.183   3.461
   90ARG     NE 1385   5.001   4.272   3.464
   90ARG     HE 1386   5.093   4.270   3.504
   90ARG     CZ 1387   4.952   4.396   3.447
   90ARG    NH1 1388   4.837   4.421   3.387
   90ARG   HH11 1389   4.794   4.341   3.343
   90ARG   HH12 1390   4.820   4.519   3.380
   90ARG    NH2 1391   5.022   4.496   3.491
   90ARG   HH21 1392   5.115   4.476   3.522
   90ARG   HH22 1393   4.982   4.586   3.475
   90ARG      C 1394   4.748   3.733   3.529
   90ARG      O 1395   4.712   3.675   3.428
   91TRP      N 1396   4.711   3.683   3.646
   91TRP     HN 1397   4.761   3.715   3.726
   91TRP     CA 1398   4.606   3.580   3.671
   91TRP     HA 1399   4.591   3.581   3.778
   91TRP     CB 1400   4.471   3.602   3.596
   91TRP    HB1 1401   4.404   3.526   3.641
   91TRP    HB2 1402   4.490   3.571   3.491
   91TRP     CG 1403   4.405   3.736   3.604
   91TRP    CD1 1404   4.391   3.831   3.509
   91TRP    HD1 1405   4.416   3.814   3.406
   91TRP    NE1 1406   4.325   3.941   3.562
   91TRP    HE1 1407   4.286   4.017   3.513
   91TRP    CE2 1408   4.288   3.907   3.687
   91TRP    CD2 1409   4.352   3.795   3.724
   91TRP    CE3 1410   4.348   3.745   3.859
   91TRP    HE3 1411   4.402   3.657   3.891
   91TRP    CZ3 1412   4.274   3.816   3.952
   91TRP    HZ3 1413   4.277   3.786   4.056
   91TRP    CZ2 1414   4.230   3.982   3.783
   91TRP    HZ2 1415   4.189   4.079   3.760
   91TRP    CH2 1416   4.210   3.933   3.911
   91TRP    HH2 1417   4.161   3.989   3.989
   91TRP      C 1418   4.659   3.438   3.654
   91TRP      O 1419   4.604   3.342   3.707
   92ASP      N 1420   4.767   3.423   3.577
   92ASP     HN 1421   4.795   3.504   3.526
   92ASP     CA 1422   4.829   3.298   3.543
   92ASP     HA 1423   4.755   3.226   3.511
   92ASP     CB 1424   4.919   3.331   3.421
   92ASP    HB1 1425   5.002   3.402   3.442
   92ASP    HB2 1426   4.855   3.380   3.345
   92ASP     CG 1427   4.979   3.200   3.368
   92ASP    OD1 1428   4.934   3.088   3.389
   92ASP    OD2 1429   5.077   3.218   3.292
   92ASP      C 1430   4.904   3.225   3.658
   92ASP      O 1431   4.999   3.287   3.715
   93TRP      N 1432   4.875   3.099   3.692
   93TRP     HN 1433   4.807   3.052   3.635
   93TRP     CA 1434   4.947   3.024   3.795
   93TRP     HA 1435   5.015   3.091   3.845
   93TRP     CB 1436   4.842   2.961   3.897
   93TRP    HB1 1437   4.763   2.910   3.840
   93TRP    HB2 1438   4.790   3.048   3.943
   93TRP     CG 1439   4.895   2.868   4.000
   93TRP    CD1 1440   4.894   2.730   4.000
   93TRP    HD1 1441   4.862   2.667   3.918
   93TRP    NE1 1442   4.947   2.687   4.119
   93TRP    HE1 1443   4.954   2.594   4.149
   93TRP    CE2 1444   4.987   2.794   4.193
   93TRP    CD2 1445   4.958   2.916   4.116
   93TRP    CE3 1446   4.981   3.041   4.170
   93TRP    HE3 1447   4.947   3.132   4.122
   93TRP    CZ3 1448   5.030   3.053   4.300
   93TRP    HZ3 1449   5.036   3.151   4.345
   93TRP    CZ2 1450   5.028   2.811   4.321
   93TRP    HZ2 1451   5.057   2.726   4.381
   93TRP    CH2 1452   5.067   2.936   4.374
   93TRP    HH2 1453   5.105   2.932   4.476
   93TRP      C 1454   5.039   2.917   3.733
   93TRP      O 1455   4.995   2.826   3.665
   94LYS      N 1456   5.178   2.924   3.752
   94LYS     HN 1457   5.207   2.995   3.815
   94LYS     CA 1458   5.270   2.859   3.662
   94LYS     HA 1459   5.216   2.841   3.570
   94LYS     CB 1460   5.400   2.949   3.656
   94LYS    HB1 1461   5.470   2.906   3.581
   94LYS    HB2 1462   5.452   2.931   3.753
   94LYS     CG 1463   5.367   3.096   3.621
   94LYS    HG1 1464   5.460   3.155   3.632
   94LYS    HG2 1465   5.304   3.150   3.695
   94LYS     CD 1466   5.294   3.128   3.488
   94LYS    HD1 1467   5.303   3.238   3.487
   94LYS    HD2 1468   5.187   3.102   3.505
   94LYS     CE 1469   5.358   3.053   3.373
   94LYS    HE1 1470   5.339   2.944   3.380
   94LYS    HE2 1471   5.468   3.071   3.375
   94LYS     NZ 1472   5.303   3.100   3.247
   94LYS    HZ1 1473   5.204   3.122   3.269
   94LYS    HZ2 1474   5.292   3.031   3.170
   94LYS    HZ3 1475   5.338   3.191   3.211
   94LYS      C 1476   5.314   2.720   3.711
   94LYS      O 1477   5.378   2.650   3.635
   95PHE      N 1478   5.276   2.680   3.832
   95PHE     HN 1479   5.230   2.749   3.887
   95PHE     CA 1480   5.297   2.554   3.904
   95PHE     HA 1481   5.386   2.503   3.871
   95PHE     CB 1482   5.327   2.577   4.052
   95PHE    HB1 1483   5.357   2.483   4.104
   95PHE    HB2 1484   5.235   2.621   4.095
   95PHE     CG 1485   5.435   2.687   4.076
   95PHE    CD1 1486   5.408   2.783   4.175
   95PHE    HD1 1487   5.316   2.767   4.228
   95PHE    CE1 1488   5.489   2.886   4.210
   95PHE    HE1 1489   5.457   2.958   4.284
   95PHE     CZ 1490   5.613   2.892   4.152
   95PHE     HZ 1491   5.686   2.969   4.170
   95PHE    CD2 1492   5.565   2.685   4.018
   95PHE    HD2 1493   5.594   2.602   3.955
   95PHE    CE2 1494   5.650   2.786   4.065
   95PHE    HE2 1495   5.753   2.777   4.033
   95PHE      C 1496   5.176   2.465   3.884
   95PHE      O 1497   5.087   2.486   3.797
   96GLY      N 1498   5.186   2.349   3.947
   96GLY     HN 1499   5.274   2.331   3.990
   96GLY     CA 1500   5.074   2.252   3.953
   96GLY    HA1 1501   5.121   2.184   4.023
   96GLY    HA2 1502   5.052   2.205   3.859
   96GLY      C 1503   4.938   2.297   4.004
   96GLY      O 1504   4.929   2.386   4.089
   97ASP      N 1505   4.834   2.231   3.956
   97ASP     HN 1506   4.858   2.157   3.893
   97ASP     CA 1507   4.699   2.267   3.990
   97ASP     HA 1508   4.692   2.368   3.952
   97ASP     CB 1509   4.598   2.191   3.904
   97ASP    HB1 1510   4.603   2.213   3.795
   97ASP    HB2 1511   4.492   2.216   3.925
   97ASP     CG 1512   4.608   2.040   3.915
   97ASP    OD1 1513   4.526   1.982   3.842
   97ASP    OD2 1514   4.687   1.983   3.987
   97ASP      C 1515   4.662   2.262   4.144
   97ASP      O 1516   4.605   2.352   4.201
   98ILE      N 1517   4.705   2.152   4.211
   98ILE     HN 1518   4.720   2.076   4.149
   98ILE     CA 1519   4.693   2.132   4.357
   98ILE     HA 1520   4.586   2.138   4.373
   98ILE     CB 1521   4.727   1.986   4.392
   98ILE     HB 1522   4.816   1.958   4.332
   98ILE    CG2 1523   4.776   1.967   4.540
   98ILE   HG21 1524   4.876   2.014   4.553
   98ILE   HG22 1525   4.782   1.860   4.567
   98ILE   HG23 1526   4.711   2.017   4.615
   98ILE    CG1 1527   4.613   1.888   4.349
   98ILE   HG11 1528   4.579   1.921   4.249
   98ILE   HG12 1529   4.532   1.892   4.426
   98ILE     CD 1530   4.647   1.747   4.325
   98ILE    HD1 1531   4.716   1.706   4.402
   98ILE    HD2 1532   4.685   1.731   4.222
   98ILE    HD3 1533   4.553   1.687   4.323
   98ILE      C 1534   4.754   2.239   4.449
   98ILE      O 1535   4.682   2.280   4.544
   99PRO      N 1536   4.878   2.292   4.423
   99PRO     CD 1537   4.985   2.221   4.360
   99PRO    HD1 1538   4.958   2.204   4.254
   99PRO    HD2 1539   4.993   2.119   4.403
   99PRO     CA 1540   4.923   2.420   4.482
   99PRO     HA 1541   4.928   2.399   4.588
   99PRO     CB 1542   5.065   2.444   4.426
   99PRO    HB1 1543   5.133   2.492   4.500
   99PRO    HB2 1544   5.050   2.511   4.339
   99PRO     CG 1545   5.116   2.302   4.387
   99PRO    HG1 1546   5.179   2.316   4.296
   99PRO    HG2 1547   5.179   2.257   4.467
   99PRO      C 1548   4.828   2.536   4.474
   99PRO      O 1549   4.811   2.610   4.574
  100CYS      N 1550   4.756   2.562   4.361
  100CYS     HN 1551   4.754   2.514   4.274
  100CYS     CA 1552   4.664   2.685   4.358
  100CYS     HA 1553   4.725   2.768   4.389
  100CYS     CB 1554   4.605   2.699   4.209
  100CYS    HB1 1555   4.615   2.612   4.141
  100CYS    HB2 1556   4.676   2.773   4.167
  100CYS     SG 1557   4.440   2.778   4.182
  100CYS      C 1558   4.552   2.660   4.453
  100CYS      O 1559   4.516   2.746   4.534
  101ARG      N 1560   4.493   2.538   4.443
  101ARG     HN 1561   4.521   2.470   4.376
  101ARG     CA 1562   4.379   2.505   4.535
  101ARG     HA 1563   4.304   2.581   4.516
  101ARG     CB 1564   4.342   2.358   4.502
  101ARG    HB1 1565   4.268   2.315   4.572
  101ARG    HB2 1566   4.431   2.292   4.494
  101ARG     CG 1567   4.285   2.342   4.357
  101ARG    HG1 1568   4.332   2.408   4.281
  101ARG    HG2 1569   4.179   2.376   4.357
  101ARG     CD 1570   4.284   2.194   4.324
  101ARG    HD1 1571   4.209   2.135   4.381
  101ARG    HD2 1572   4.389   2.157   4.324
  101ARG     NE 1573   4.239   2.180   4.177
  101ARG     HE 1574   4.251   2.254   4.110
  101ARG     CZ 1575   4.231   2.064   4.120
  101ARG    NH1 1576   4.251   1.949   4.183
  101ARG   HH11 1577   4.254   1.950   4.283
  101ARG   HH12 1578   4.248   1.862   4.133
  101ARG    NH2 1579   4.217   2.062   3.990
  101ARG   HH21 1580   4.220   1.980   3.934
  101ARG   HH22 1581   4.202   2.145   3.935
  101ARG      C 1582   4.410   2.509   4.677
  101ARG      O 1583   4.337   2.567   4.757
  102LEU      N 1584   4.520   2.450   4.725
  102LEU     HN 1585   4.586   2.415   4.659
  102LEU     CA 1586   4.573   2.453   4.855
  102LEU     HA 1587   4.500   2.410   4.922
  102LEU     CB 1588   4.702   2.375   4.849
  102LEU    HB1 1589   4.771   2.444   4.796
  102LEU    HB2 1590   4.696   2.286   4.783
  102LEU     CG 1591   4.746   2.330   4.993
  102LEU     HG 1592   4.765   2.425   5.047
  102LEU    CD1 1593   4.638   2.262   5.079
  102LEU   HD11 1594   4.560   2.333   5.115
  102LEU   HD12 1595   4.680   2.224   5.175
  102LEU   HD13 1596   4.588   2.185   5.017
  102LEU    CD2 1597   4.874   2.256   4.981
  102LEU   HD21 1598   4.864   2.151   4.946
  102LEU   HD22 1599   4.923   2.237   5.078
  102LEU   HD23 1600   4.940   2.320   4.917
  102LEU      C 1601   4.596   2.596   4.903
  102LEU      O 1602   4.554   2.629   5.011
  103MET      N 1603   4.660   2.685   4.825
  103MET     HN 1604   4.697   2.660   4.735
  103MET     CA 1605   4.666   2.826   4.853
  103MET     HA 1606   4.725   2.841   4.942
  103MET     CB 1607   4.743   2.904   4.745
  103MET    HB1 1608   4.704   2.868   4.647
  103MET    HB2 1609   4.849   2.881   4.767
  103MET     CG 1610   4.737   3.059   4.749
  103MET    HG1 1611   4.771   3.086   4.851
  103MET    HG2 1612   4.632   3.090   4.732
  103MET     SD 1613   4.839   3.146   4.630
  103MET     CE 1614   4.731   3.151   4.485
  103MET    HE1 1615   4.791   3.187   4.398
  103MET    HE2 1616   4.643   3.214   4.509
  103MET    HE3 1617   4.698   3.047   4.464
  103MET      C 1618   4.523   2.890   4.888
  103MET      O 1619   4.516   2.947   4.995
  104LEU      N 1620   4.421   2.883   4.796
  104LEU     HN 1621   4.431   2.841   4.706
  104LEU     CA 1622   4.287   2.932   4.820
  104LEU     HA 1623   4.290   3.037   4.846
  104LEU     CB 1624   4.194   2.929   4.692
  104LEU    HB1 1625   4.093   2.973   4.708
  104LEU    HB2 1626   4.184   2.822   4.665
  104LEU     CG 1627   4.256   2.990   4.566
  104LEU     HG 1628   4.358   2.947   4.560
  104LEU    CD1 1629   4.176   2.947   4.440
  104LEU   HD11 1630   4.163   2.837   4.441
  104LEU   HD12 1631   4.236   2.965   4.348
  104LEU   HD13 1632   4.077   2.996   4.425
  104LEU    CD2 1633   4.267   3.138   4.557
  104LEU   HD21 1634   4.348   3.170   4.627
  104LEU   HD22 1635   4.176   3.180   4.606
  104LEU   HD23 1636   4.276   3.167   4.450
  104LEU      C 1637   4.221   2.873   4.944
  104LEU      O 1638   4.152   2.942   5.019
  105PHE      N 1639   4.243   2.745   4.981
  105PHE     HN 1640   4.307   2.694   4.924
  105PHE     CA 1641   4.179   2.677   5.096
  105PHE     HA 1642   4.075   2.706   5.103
  105PHE     CB 1643   4.195   2.526   5.081
  105PHE    HB1 1644   4.294   2.506   5.032
  105PHE    HB2 1645   4.121   2.479   5.013
  105PHE     CG 1646   4.195   2.446   5.212
  105PHE    CD1 1647   4.075   2.380   5.252
  105PHE    HD1 1648   3.984   2.405   5.199
  105PHE    CE1 1649   4.064   2.293   5.358
  105PHE    HE1 1650   3.970   2.256   5.397
  105PHE     CZ 1651   4.180   2.258   5.419
  105PHE     HZ 1652   4.174   2.182   5.496
  105PHE    CD2 1653   4.313   2.408   5.271
  105PHE    HD2 1654   4.412   2.440   5.242
  105PHE    CE2 1655   4.308   2.313   5.375
  105PHE    HE2 1656   4.390   2.292   5.443
  105PHE      C 1657   4.235   2.731   5.225
  105PHE      O 1658   4.170   2.740   5.330
  106MET      N 1659   4.369   2.768   5.228
  106MET     HN 1660   4.415   2.765   5.140
  106MET     CA 1661   4.436   2.811   5.355
  106MET     HA 1662   4.387   2.774   5.443
  106MET     CB 1663   4.583   2.790   5.356
  106MET    HB1 1664   4.628   2.872   5.416
  106MET    HB2 1665   4.624   2.796   5.254
  106MET     CG 1666   4.622   2.651   5.417
  106MET    HG1 1667   4.728   2.637   5.385
  106MET    HG2 1668   4.550   2.578   5.374
  106MET     SD 1669   4.607   2.635   5.595
  106MET     CE 1670   4.669   2.468   5.606
  106MET    HE1 1671   4.774   2.462   5.572
  106MET    HE2 1672   4.622   2.394   5.537
  106MET    HE3 1673   4.662   2.429   5.710
  106MET      C 1674   4.407   2.959   5.370
  106MET      O 1675   4.402   3.007   5.489
  107LEU      N 1676   4.372   3.037   5.264
  107LEU     HN 1677   4.380   2.991   5.176
  107LEU     CA 1678   4.311   3.168   5.271
  107LEU     HA 1679   4.371   3.222   5.343
  107LEU     CB 1680   4.303   3.231   5.130
  107LEU    HB1 1681   4.246   3.326   5.132
  107LEU    HB2 1682   4.245   3.164   5.063
  107LEU     CG 1683   4.445   3.260   5.070
  107LEU     HG 1684   4.508   3.169   5.079
  107LEU    CD1 1685   4.439   3.309   4.928
  107LEU   HD11 1686   4.383   3.228   4.876
  107LEU   HD12 1687   4.537   3.325   4.878
  107LEU   HD13 1688   4.384   3.404   4.917
  107LEU    CD2 1689   4.520   3.367   5.151
  107LEU   HD21 1690   4.554   3.335   5.252
  107LEU   HD22 1691   4.467   3.464   5.163
  107LEU   HD23 1692   4.613   3.391   5.096
  107LEU      C 1693   4.178   3.156   5.341
  107LEU      O 1694   4.154   3.218   5.441
  108ALA      N 1695   4.097   3.069   5.291
  108ALA     HN 1696   4.122   3.023   5.206
  108ALA     CA 1697   3.960   3.044   5.341
  108ALA     HA 1698   3.906   3.137   5.338
  108ALA     CB 1699   3.901   2.933   5.261
  108ALA    HB1 1700   3.898   2.963   5.154
  108ALA    HB2 1701   3.798   2.915   5.298
  108ALA    HB3 1702   3.952   2.835   5.270
  108ALA      C 1703   3.954   2.997   5.485
  108ALA      O 1704   3.866   3.036   5.566
  109MET      N 1705   4.039   2.904   5.530
  109MET     HN 1706   4.107   2.858   5.473
  109MET     CA 1707   4.046   2.837   5.654
  109MET     HA 1708   3.948   2.803   5.687
  109MET     CB 1709   4.150   2.726   5.651
  109MET    HB1 1710   4.244   2.770   5.611
  109MET    HB2 1711   4.123   2.642   5.584
  109MET     CG 1712   4.206   2.665   5.794
  109MET    HG1 1713   4.117   2.661   5.860
  109MET    HG2 1714   4.283   2.734   5.835
  109MET     SD 1715   4.286   2.506   5.779
  109MET     CE 1716   4.341   2.507   5.955
  109MET    HE1 1717   4.386   2.411   5.988
  109MET    HE2 1718   4.256   2.538   6.020
  109MET    HE3 1719   4.422   2.582   5.967
  109MET      C 1720   4.079   2.926   5.776
  109MET      O 1721   4.004   2.938   5.871
  110ASN      N 1722   4.189   3.000   5.756
  110ASN     HN 1723   4.242   2.997   5.671
  110ASN     CA 1724   4.241   3.105   5.846
  110ASN     HA 1725   4.259   3.061   5.943
  110ASN     CB 1726   4.378   3.152   5.789
  110ASN    HB1 1727   4.400   3.250   5.839
  110ASN    HB2 1728   4.366   3.172   5.681
  110ASN     CG 1729   4.478   3.047   5.814
  110ASN    OD1 1730   4.487   2.996   5.921
  110ASN    ND2 1731   4.549   3.013   5.702
  110ASN   HD21 1732   4.626   2.950   5.711
  110ASN   HD22 1733   4.509   3.008   5.611
  110ASN      C 1734   4.156   3.223   5.874
  110ASN      O 1735   4.141   3.267   5.990
  111ARG      N 1736   4.099   3.279   5.759
  111ARG     HN 1737   4.136   3.258   5.669
  111ARG     CA 1738   3.992   3.382   5.766
  111ARG     HA 1739   4.033   3.462   5.825
  111ARG     CB 1740   3.958   3.427   5.615
  111ARG    HB1 1741   3.865   3.485   5.599
  111ARG    HB2 1742   3.935   3.336   5.554
  111ARG     CG 1743   4.074   3.512   5.555
  111ARG    HG1 1744   4.042   3.549   5.455
  111ARG    HG2 1745   4.165   3.448   5.545
  111ARG     CD 1746   4.103   3.640   5.640
  111ARG    HD1 1747   4.140   3.606   5.740
  111ARG    HD2 1748   4.009   3.698   5.653
  111ARG     NE 1749   4.206   3.726   5.571
  111ARG     HE 1750   4.245   3.698   5.484
  111ARG     CZ 1751   4.263   3.832   5.623
  111ARG    NH1 1752   4.253   3.859   5.752
  111ARG   HH11 1753   4.212   3.791   5.813
  111ARG   HH12 1754   4.311   3.932   5.787
  111ARG    NH2 1755   4.331   3.911   5.541
  111ARG   HH21 1756   4.333   3.885   5.445
  111ARG   HH22 1757   4.388   3.986   5.573
  111ARG      C 1758   3.868   3.334   5.842
  111ARG      O 1759   3.820   3.405   5.934
  112GLN      N 1760   3.816   3.213   5.811
  112GLN     HN 1761   3.856   3.158   5.738
  112GLN     CA 1762   3.704   3.156   5.883
  112GLN     HA 1763   3.628   3.233   5.885
  112GLN     CB 1764   3.640   3.028   5.813
  112GLN    HB1 1765   3.727   2.963   5.793
  112GLN    HB2 1766   3.600   3.058   5.714
  112GLN     CG 1767   3.531   2.946   5.888
  112GLN    HG1 1768   3.563   2.916   5.989
  112GLN    HG2 1769   3.505   2.854   5.830
  112GLN     CD 1770   3.398   3.021   5.891
  112GLN    OE1 1771   3.304   3.003   5.802
  112GLN    NE2 1772   3.378   3.097   5.999
  112GLN   HE21 1773   3.298   3.156   6.003
  112GLN   HE22 1774   3.453   3.105   6.066
  112GLN      C 1775   3.738   3.124   6.034
  112GLN      O 1776   3.663   3.169   6.123
  113GLY      N 1777   3.848   3.055   6.070
  113GLY     HN 1778   3.913   3.039   5.996
  113GLY     CA 1779   3.892   3.039   6.213
  113GLY    HA1 1780   3.983   2.981   6.225
  113GLY    HA2 1781   3.813   2.980   6.257
  113GLY      C 1782   3.916   3.158   6.294
  113GLY      O 1783   3.895   3.155   6.416
  114SER      N 1784   3.969   3.269   6.237
  114SER     HN 1785   3.993   3.261   6.141
  114SER     CA 1786   3.982   3.394   6.314
  114SER     HA 1787   4.039   3.377   6.404
  114SER     CB 1788   4.045   3.504   6.224
  114SER    HB1 1789   3.977   3.534   6.142
  114SER    HB2 1790   4.141   3.477   6.176
  114SER     OG 1791   4.076   3.622   6.305
  114SER    HG1 1792   4.168   3.606   6.327
  114SER      C 1793   3.844   3.442   6.366
  114SER      O 1794   3.829   3.502   6.476
  115ILE      N 1795   3.741   3.429   6.286
  115ILE     HN 1796   3.754   3.378   6.201
  115ILE     CA 1797   3.605   3.471   6.330
  115ILE     HA 1798   3.618   3.567   6.379
  115ILE     CB 1799   3.508   3.488   6.210
  115ILE     HB 1800   3.501   3.386   6.166
  115ILE    CG2 1801   3.371   3.531   6.241
  115ILE   HG21 1802   3.372   3.624   6.301
  115ILE   HG22 1803   3.319   3.460   6.308
  115ILE   HG23 1804   3.308   3.540   6.149
  115ILE    CG1 1805   3.569   3.579   6.100
  115ILE   HG11 1806   3.499   3.575   6.014
  115ILE   HG12 1807   3.659   3.533   6.052
  115ILE     CD 1808   3.602   3.721   6.136
  115ILE    HD1 1809   3.510   3.768   6.178
  115ILE    HD2 1810   3.637   3.787   6.053
  115ILE    HD3 1811   3.681   3.716   6.214
  115ILE      C 1812   3.550   3.381   6.445
  115ILE      O 1813   3.480   3.432   6.535
  116ILE      N 1814   3.582   3.252   6.442
  116ILE     HN 1815   3.616   3.206   6.361
  116ILE     CA 1816   3.540   3.149   6.541
  116ILE     HA 1817   3.434   3.149   6.556
  116ILE     CB 1818   3.586   3.013   6.494
  116ILE     HB 1819   3.693   3.013   6.465
  116ILE    CG2 1820   3.568   2.906   6.609
  116ILE   HG21 1821   3.475   2.924   6.667
  116ILE   HG22 1822   3.649   2.919   6.684
  116ILE   HG23 1823   3.576   2.805   6.562
  116ILE    CG1 1824   3.517   2.961   6.363
  116ILE   HG11 1825   3.572   2.867   6.338
  116ILE   HG12 1826   3.536   3.035   6.283
  116ILE     CD 1827   3.367   2.924   6.376
  116ILE    HD1 1828   3.334   2.876   6.282
  116ILE    HD2 1829   3.316   3.022   6.391
  116ILE    HD3 1830   3.351   2.848   6.455
  116ILE      C 1831   3.606   3.183   6.679
  116ILE      O 1832   3.530   3.200   6.773
  117PHE      N 1833   3.737   3.206   6.682
  117PHE     HN 1834   3.786   3.193   6.596
  117PHE     CA 1835   3.809   3.245   6.803
  117PHE     HA 1836   3.775   3.177   6.880
  117PHE     CB 1837   3.959   3.218   6.799
  117PHE    HB1 1838   3.999   3.259   6.894
  117PHE    HB2 1839   4.014   3.270   6.717
  117PHE     CG 1840   3.998   3.074   6.804
  117PHE    CD1 1841   4.017   3.005   6.929
  117PHE    HD1 1842   3.994   3.046   7.026
  117PHE    CE1 1843   4.030   2.865   6.925
  117PHE    HE1 1844   4.015   2.808   7.015
  117PHE     CZ 1845   4.055   2.790   6.811
  117PHE     HZ 1846   4.062   2.682   6.811
  117PHE    CD2 1847   4.019   3.001   6.688
  117PHE    HD2 1848   4.011   3.058   6.596
  117PHE    CE2 1849   4.047   2.859   6.684
  117PHE    HE2 1850   4.068   2.816   6.588
  117PHE      C 1851   3.769   3.382   6.855
  117PHE      O 1852   3.778   3.413   6.973
  118LEU      N 1853   3.726   3.474   6.764
  118LEU     HN 1854   3.738   3.463   6.666
  118LEU     CA 1855   3.676   3.602   6.816
  118LEU     HA 1856   3.754   3.647   6.876
  118LEU     CB 1857   3.647   3.696   6.687
  118LEU    HB1 1858   3.641   3.641   6.591
  118LEU    HB2 1859   3.730   3.770   6.685
  118LEU     CG 1860   3.527   3.804   6.676
  118LEU     HG 1861   3.431   3.749   6.679
  118LEU    CD1 1862   3.529   3.908   6.789
  118LEU   HD11 1863   3.633   3.921   6.826
  118LEU   HD12 1864   3.472   3.868   6.876
  118LEU   HD13 1865   3.477   3.998   6.749
  118LEU    CD2 1866   3.534   3.892   6.547
  118LEU   HD21 1867   3.450   3.965   6.544
  118LEU   HD22 1868   3.528   3.837   6.450
  118LEU   HD23 1869   3.622   3.959   6.550
  118LEU      C 1870   3.544   3.598   6.898
  118LEU      O 1871   3.527   3.655   7.009
  119THR      N 1872   3.447   3.522   6.842
  119THR     HN 1873   3.455   3.485   6.749
  119THR     CA 1874   3.317   3.486   6.896
  119THR     HA 1875   3.264   3.578   6.918
  119THR     CB 1876   3.243   3.395   6.797
  119THR     HB 1877   3.295   3.298   6.792
  119THR    OG1 1878   3.242   3.455   6.669
  119THR    HG1 1879   3.333   3.449   6.638
  119THR    CG2 1880   3.093   3.384   6.837
  119THR   HG21 1881   3.038   3.462   6.893
  119THR   HG22 1882   3.075   3.293   6.897
  119THR   HG23 1883   3.028   3.359   6.751
  119THR      C 1884   3.338   3.412   7.025
  119THR      O 1885   3.278   3.445   7.124
  120VAL      N 1886   3.432   3.310   7.036
  120VAL     HN 1887   3.479   3.281   6.953
  120VAL     CA 1888   3.464   3.237   7.153
  120VAL     HA 1889   3.375   3.201   7.202
  120VAL     CB 1890   3.549   3.110   7.107
  120VAL     HB 1891   3.625   3.143   7.032
  120VAL    CG1 1892   3.623   3.034   7.224
  120VAL   HG11 1893   3.556   3.006   7.308
  120VAL   HG12 1894   3.708   3.086   7.272
  120VAL   HG13 1895   3.665   2.938   7.189
  120VAL    CG2 1896   3.457   3.004   7.043
  120VAL   HG21 1897   3.395   3.050   6.962
  120VAL   HG22 1898   3.393   2.960   7.123
  120VAL   HG23 1899   3.519   2.924   6.999
  120VAL      C 1900   3.527   3.315   7.259
  120VAL      O 1901   3.495   3.300   7.381
  121VAL      N 1902   3.614   3.412   7.227
  121VAL     HN 1903   3.635   3.419   7.129
  121VAL     CA 1904   3.656   3.514   7.321
  121VAL     HA 1905   3.701   3.456   7.400
  121VAL     CB 1906   3.768   3.590   7.247
  121VAL     HB 1907   3.748   3.605   7.138
  121VAL    CG1 1908   3.795   3.734   7.304
  121VAL   HG11 1909   3.703   3.788   7.274
  121VAL   HG12 1910   3.883   3.784   7.258
  121VAL   HG13 1911   3.807   3.730   7.415
  121VAL    CG2 1912   3.902   3.510   7.263
  121VAL   HG21 1913   3.985   3.563   7.212
  121VAL   HG22 1914   3.885   3.413   7.213
  121VAL   HG23 1915   3.928   3.495   7.370
  121VAL      C 1916   3.546   3.606   7.381
  121VAL      O 1917   3.542   3.636   7.503
  122ALA      N 1918   3.448   3.653   7.297
  122ALA     HN 1919   3.460   3.641   7.199
  122ALA     CA 1920   3.338   3.730   7.331
  122ALA     HA 1921   3.371   3.822   7.377
  122ALA     CB 1922   3.271   3.769   7.201
  122ALA    HB1 1923   3.252   3.678   7.140
  122ALA    HB2 1924   3.347   3.837   7.156
  122ALA    HB3 1925   3.178   3.828   7.216
  122ALA      C 1926   3.246   3.648   7.424
  122ALA      O 1927   3.194   3.700   7.524
  123VAL      N 1928   3.222   3.522   7.390
  123VAL     HN 1929   3.256   3.496   7.300
  123VAL     CA 1930   3.145   3.428   7.467
  123VAL     HA 1931   3.048   3.474   7.484
  123VAL     CB 1932   3.106   3.302   7.393
  123VAL     HB 1933   3.202   3.262   7.352
  123VAL    CG1 1934   3.034   3.200   7.480
  123VAL   HG11 1935   3.104   3.170   7.561
  123VAL   HG12 1936   2.992   3.112   7.426
  123VAL   HG13 1937   2.951   3.252   7.532
  123VAL    CG2 1938   3.021   3.340   7.268
  123VAL   HG21 1939   2.974   3.252   7.219
  123VAL   HG22 1940   3.067   3.387   7.178
  123VAL   HG23 1941   2.933   3.404   7.290
  123VAL      C 1942   3.207   3.399   7.603
  123VAL      O 1943   3.143   3.401   7.704
  124ASP      N 1944   3.339   3.387   7.602
  124ASP     HN 1945   3.393   3.368   7.520
  124ASP     CA 1946   3.421   3.375   7.725
  124ASP     HA 1947   3.387   3.294   7.787
  124ASP     CB 1948   3.567   3.348   7.692
  124ASP    HB1 1949   3.617   3.420   7.623
  124ASP    HB2 1950   3.571   3.250   7.641
  124ASP     CG 1951   3.664   3.343   7.819
  124ASP    OD1 1952   3.631   3.278   7.917
  124ASP    OD2 1953   3.781   3.394   7.808
  124ASP      C 1954   3.401   3.497   7.814
  124ASP      O 1955   3.354   3.479   7.931
  125ARG      N 1956   3.421   3.623   7.763
  125ARG     HN 1957   3.458   3.633   7.671
  125ARG     CA 1958   3.407   3.745   7.841
  125ARG     HA 1959   3.475   3.751   7.925
  125ARG     CB 1960   3.431   3.862   7.750
  125ARG    HB1 1961   3.381   3.949   7.798
  125ARG    HB2 1962   3.381   3.854   7.650
  125ARG     CG 1963   3.584   3.884   7.729
  125ARG    HG1 1964   3.629   3.785   7.707
  125ARG    HG2 1965   3.631   3.912   7.826
  125ARG     CD 1966   3.617   3.980   7.609
  125ARG    HD1 1967   3.573   4.081   7.627
  125ARG    HD2 1968   3.578   3.942   7.512
  125ARG     NE 1969   3.764   3.985   7.589
  125ARG     HE 1970   3.827   3.944   7.656
  125ARG     CZ 1971   3.820   4.054   7.487
  125ARG    NH1 1972   3.760   4.106   7.383
  125ARG   HH11 1973   3.660   4.103   7.381
  125ARG   HH12 1974   3.813   4.142   7.306
  125ARG    NH2 1975   3.950   4.079   7.481
  125ARG   HH21 1976   4.017   4.054   7.552
  125ARG   HH22 1977   3.977   4.111   7.390
  125ARG      C 1978   3.266   3.761   7.902
  125ARG      O 1979   3.250   3.807   8.006
  126TYR      N 1980   3.156   3.726   7.830
  126TYR     HN 1981   3.173   3.705   7.734
  126TYR     CA 1982   3.026   3.706   7.881
  126TYR     HA 1983   2.996   3.796   7.934
  126TYR     CB 1984   2.927   3.675   7.765
  126TYR    HB1 1985   2.974   3.605   7.693
  126TYR    HB2 1986   2.904   3.774   7.719
  126TYR     CG 1987   2.796   3.604   7.786
  126TYR    CD1 1988   2.677   3.672   7.799
  126TYR    HD1 1989   2.675   3.779   7.814
  126TYR    CE1 1990   2.555   3.600   7.814
  126TYR    HE1 1991   2.457   3.644   7.827
  126TYR     CZ 1992   2.554   3.458   7.786
  126TYR     OH 1993   2.440   3.382   7.771
  126TYR     HH 1994   2.455   3.288   7.763
  126TYR    CD2 1995   2.796   3.464   7.786
  126TYR    HD2 1996   2.888   3.407   7.784
  126TYR    CE2 1997   2.678   3.392   7.780
  126TYR    HE2 1998   2.685   3.284   7.781
  126TYR      C 1999   3.006   3.614   8.000
  126TYR      O 2000   2.961   3.660   8.105
  127PHE      N 2001   3.061   3.493   7.993
  127PHE     HN 2002   3.103   3.482   7.904
  127PHE     CA 2003   3.083   3.395   8.100
  127PHE     HA 2004   2.992   3.389   8.159
  127PHE     CB 2005   3.135   3.267   8.049
  127PHE    HB1 2006   3.188   3.211   8.129
  127PHE    HB2 2007   3.200   3.269   7.959
  127PHE     CG 2008   3.014   3.181   8.006
  127PHE    CD1 2009   2.925   3.118   8.098
  127PHE    HD1 2010   2.942   3.140   8.202
  127PHE    CE1 2011   2.821   3.047   8.056
  127PHE    HE1 2012   2.755   2.984   8.115
  127PHE     CZ 2013   2.803   3.020   7.917
  127PHE     HZ 2014   2.721   2.955   7.888
  127PHE    CD2 2015   2.997   3.153   7.872
  127PHE    HD2 2016   3.053   3.203   7.794
  127PHE    CE2 2017   2.893   3.070   7.827
  127PHE    HE2 2018   2.880   3.057   7.721
  127PHE      C 2019   3.167   3.454   8.228
  127PHE      O 2020   3.121   3.430   8.341
  128ARG      N 2021   3.285   3.520   8.202
  128ARG     HN 2022   3.315   3.538   8.108
  128ARG     CA 2023   3.369   3.579   8.298
  128ARG     HA 2024   3.407   3.507   8.369
  128ARG     CB 2025   3.482   3.645   8.233
  128ARG    HB1 2026   3.543   3.692   8.313
  128ARG    HB2 2027   3.445   3.721   8.161
  128ARG     CG 2028   3.573   3.548   8.153
  128ARG    HG1 2029   3.611   3.597   8.060
  128ARG    HG2 2030   3.509   3.467   8.112
  128ARG     CD 2031   3.686   3.497   8.236
  128ARG    HD1 2032   3.647   3.460   8.333
  128ARG    HD2 2033   3.753   3.583   8.256
  128ARG     NE 2034   3.735   3.381   8.149
  128ARG     HE 2035   3.699   3.356   8.058
  128ARG     CZ 2036   3.815   3.286   8.197
  128ARG    NH1 2037   3.865   3.280   8.315
  128ARG   HH11 2038   3.928   3.204   8.333
  128ARG   HH12 2039   3.857   3.359   8.375
  128ARG    NH2 2040   3.838   3.184   8.116
  128ARG   HH21 2041   3.788   3.182   8.029
  128ARG   HH22 2042   3.925   3.137   8.129
  128ARG      C 2043   3.300   3.692   8.377
  128ARG      O 2044   3.334   3.708   8.493
  129VAL      N 2045   3.210   3.773   8.320
  129VAL     HN 2046   3.197   3.756   8.223
  129VAL     CA 2047   3.138   3.881   8.390
  129VAL     HA 2048   3.185   3.922   8.478
  129VAL     CB 2049   3.125   4.004   8.293
  129VAL     HB 2050   3.080   3.981   8.194
  129VAL    CG1 2051   3.033   4.119   8.351
  129VAL   HG11 2052   3.020   4.128   8.461
  129VAL   HG12 2053   2.930   4.101   8.314
  129VAL   HG13 2054   3.058   4.217   8.304
  129VAL    CG2 2055   3.270   4.059   8.274
  129VAL   HG21 2056   3.344   3.983   8.237
  129VAL   HG22 2057   3.303   4.099   8.372
  129VAL   HG23 2058   3.257   4.134   8.193
  129VAL      C 2059   3.005   3.846   8.446
  129VAL      O 2060   2.980   3.863   8.570
  130VAL      N 2061   2.911   3.797   8.359
  130VAL     HN 2062   2.939   3.795   8.264
  130VAL     CA 2063   2.770   3.791   8.387
  130VAL     HA 2064   2.737   3.884   8.432
  130VAL     CB 2065   2.690   3.781   8.255
  130VAL     HB 2066   2.721   3.684   8.210
  130VAL    CG1 2067   2.532   3.781   8.271
  130VAL   HG11 2068   2.506   3.873   8.329
  130VAL   HG12 2069   2.509   3.688   8.326
  130VAL   HG13 2070   2.485   3.784   8.170
  130VAL    CG2 2071   2.729   3.884   8.149
  130VAL   HG21 2072   2.838   3.902   8.148
  130VAL   HG22 2073   2.676   3.979   8.170
  130VAL   HG23 2074   2.696   3.845   8.049
  130VAL      C 2075   2.726   3.675   8.464
  130VAL      O 2076   2.633   3.675   8.545
  131HSD      N 2077   2.804   3.562   8.455
  131HSD     HN 2078   2.885   3.595   8.407
  131HSD     CA 2079   2.786   3.426   8.504
  131HSD     HA 2080   2.703   3.429   8.573
  131HSD     CB 2081   2.750   3.327   8.389
  131HSD    HB1 2082   2.733   3.222   8.422
  131HSD    HB2 2083   2.837   3.333   8.321
  131HSD    ND1 2084   2.494   3.349   8.368
  131HSD    HD1 2085   2.475   3.305   8.456
  131HSD     CG 2086   2.621   3.361   8.313
  131HSD    CE1 2087   2.407   3.402   8.276
  131HSD    HE1 2088   2.298   3.396   8.276
  131HSD    NE2 2089   2.472   3.439   8.165
  131HSD    CD2 2090   2.603   3.410   8.190
  131HSD    HD2 2091   2.678   3.442   8.118
  131HSD      C 2092   2.914   3.380   8.578
  131HSD      O 2093   2.976   3.284   8.540
  132PRO      N 2094   2.964   3.449   8.675
  132PRO     CD 2095   2.893   3.557   8.751
  132PRO    HD1 2096   2.814   3.504   8.809
  132PRO    HD2 2097   2.855   3.649   8.701
  132PRO     CA 2098   3.105   3.442   8.708
  132PRO     HA 2099   3.161   3.462   8.618
  132PRO     CB 2100   3.126   3.560   8.798
  132PRO    HB1 2101   3.154   3.642   8.728
  132PRO    HB2 2102   3.212   3.547   8.868
  132PRO     CG 2103   2.988   3.587   8.864
  132PRO    HG1 2104   2.977   3.502   8.936
  132PRO    HG2 2105   2.987   3.682   8.922
  132PRO      C 2106   3.149   3.309   8.777
  132PRO      O 2107   3.269   3.272   8.767
  133HSD      N 2108   3.059   3.228   8.839
  133HSD     HN 2109   2.960   3.240   8.838
  133HSD     CA 2110   3.101   3.124   8.925
  133HSD     HA 2111   3.204   3.134   8.953
  133HSD     CB 2112   3.033   3.115   9.058
  133HSD    HB1 2113   3.086   3.037   9.117
  133HSD    HB2 2114   2.927   3.080   9.053
  133HSD    ND1 2115   3.124   3.282   9.222
  133HSD    HD1 2116   3.215   3.240   9.228
  133HSD     CG 2117   3.034   3.247   9.127
  133HSD    CE1 2118   3.080   3.392   9.284
  133HSD    HE1 2119   3.141   3.432   9.364
  133HSD    NE2 2120   2.960   3.422   9.244
  133HSD    CD2 2121   2.931   3.329   9.140
  133HSD    HD2 2122   2.836   3.334   9.089
  133HSD      C 2123   3.087   2.995   8.847
  133HSD      O 2124   3.112   2.887   8.901
  134HSD      N 2125   3.062   3.000   8.719
  134HSD     HN 2126   3.042   3.084   8.670
  134HSD     CA 2127   3.065   2.888   8.621
  134HSD     HA 2128   3.008   2.811   8.671
  134HSD     CB 2129   3.006   2.939   8.487
  134HSD    HB1 2130   3.041   2.869   8.408
  134HSD    HB2 2131   3.050   3.036   8.453
  134HSD    ND1 2132   2.764   2.990   8.561
  134HSD    HD1 2133   2.780   3.061   8.630
  134HSD     CG 2134   2.854   2.928   8.482
  134HSD    CE1 2135   2.640   2.946   8.526
  134HSD    HE1 2136   2.551   2.983   8.576
  134HSD    NE2 2137   2.644   2.864   8.425
  134HSD    CD2 2138   2.782   2.853   8.395
  134HSD    HD2 2139   2.807   2.786   8.313
  134HSD      C 2140   3.200   2.828   8.601
  134HSD      O 2141   3.309   2.891   8.604
  135ALA      N 2142   3.205   2.689   8.586
  135ALA     HN 2143   3.119   2.640   8.592
  135ALA     CA 2144   3.331   2.617   8.575
  135ALA     HA 2145   3.392   2.662   8.652
  135ALA     CB 2146   3.316   2.468   8.611
  135ALA    HB1 2147   3.417   2.421   8.613
  135ALA    HB2 2148   3.250   2.427   8.531
  135ALA    HB3 2149   3.253   2.464   8.702
  135ALA      C 2150   3.407   2.632   8.440
  135ALA      O 2151   3.525   2.609   8.424
  136LEU      N 2152   3.335   2.681   8.343
  136LEU     HN 2153   3.241   2.707   8.362
  136LEU     CA 2154   3.386   2.732   8.212
  136LEU     HA 2155   3.424   2.643   8.164
  136LEU     CB 2156   3.271   2.804   8.139
  136LEU    HB1 2157   3.307   2.864   8.053
  136LEU    HB2 2158   3.220   2.875   8.206
  136LEU     CG 2159   3.159   2.710   8.090
  136LEU     HG 2160   3.117   2.654   8.176
  136LEU    CD1 2161   3.052   2.795   8.023
  136LEU   HD11 2162   3.099   2.876   7.964
  136LEU   HD12 2163   2.993   2.836   8.108
  136LEU   HD13 2164   2.984   2.738   7.956
  136LEU    CD2 2165   3.196   2.603   7.986
  136LEU   HD21 2166   3.214   2.645   7.885
  136LEU   HD22 2167   3.105   2.539   7.976
  136LEU   HD23 2168   3.289   2.550   8.016
  136LEU      C 2169   3.494   2.839   8.226
  136LEU      O 2170   3.595   2.842   8.156
  137ASN      N 2171   3.487   2.918   8.339
  137ASN     HN 2172   3.407   2.903   8.397
  137ASN     CA 2173   3.584   3.021   8.370
  137ASN     HA 2174   3.603   3.065   8.273
  137ASN     CB 2175   3.524   3.134   8.454
  137ASN    HB1 2176   3.598   3.214   8.479
  137ASN    HB2 2177   3.494   3.086   8.550
  137ASN     CG 2178   3.402   3.197   8.393
  137ASN    OD1 2179   3.389   3.202   8.267
  137ASN    ND2 2180   3.304   3.238   8.474
  137ASN   HD21 2181   3.226   3.286   8.434
  137ASN   HD22 2182   3.313   3.235   8.573
  137ASN      C 2183   3.709   2.976   8.433
  137ASN      O 2184   3.799   3.052   8.460
  138LYS      N 2185   3.718   2.843   8.466
  138LYS     HN 2186   3.647   2.774   8.452
  138LYS     CA 2187   3.831   2.781   8.534
  138LYS     HA 2188   3.907   2.857   8.543
  138LYS     CB 2189   3.787   2.725   8.677
  138LYS    HB1 2190   3.852   2.641   8.709
  138LYS    HB2 2191   3.684   2.684   8.666
  138LYS     CG 2192   3.768   2.839   8.793
  138LYS    HG1 2193   3.726   2.782   8.879
  138LYS    HG2 2194   3.704   2.921   8.755
  138LYS     CD 2195   3.906   2.895   8.832
  138LYS    HD1 2196   3.944   2.949   8.743
  138LYS    HD2 2197   3.987   2.821   8.850
  138LYS     CE 2198   3.885   2.979   8.964
  138LYS    HE1 2199   3.820   2.925   9.036
  138LYS    HE2 2200   3.842   3.077   8.935
  138LYS     NZ 2201   4.011   2.999   9.032
  138LYS    HZ1 2202   4.035   2.904   9.068
  138LYS    HZ2 2203   4.006   3.066   9.111
  138LYS    HZ3 2204   4.085   3.032   8.967
  138LYS      C 2205   3.893   2.662   8.449
  138LYS      O 2206   3.975   2.588   8.497
  139ILE      N 2207   3.859   2.653   8.323
  139ILE     HN 2208   3.789   2.713   8.284
  139ILE     CA 2209   3.904   2.538   8.237
  139ILE     HA 2210   3.883   2.449   8.295
  139ILE     CB 2211   3.830   2.526   8.104
  139ILE     HB 2212   3.865   2.441   8.041
  139ILE    CG2 2213   3.686   2.489   8.133
  139ILE   HG21 2214   3.683   2.392   8.188
  139ILE   HG22 2215   3.625   2.487   8.040
  139ILE   HG23 2216   3.635   2.562   8.199
  139ILE    CG1 2217   3.854   2.648   8.009
  139ILE   HG11 2218   3.946   2.704   8.035
  139ILE   HG12 2219   3.768   2.715   8.031
  139ILE     CD 2220   3.860   2.598   7.865
  139ILE    HD1 2221   3.867   2.685   7.797
  139ILE    HD2 2222   3.763   2.548   7.847
  139ILE    HD3 2223   3.944   2.526   7.854
  139ILE      C 2224   4.049   2.524   8.225
  139ILE      O 2225   4.118   2.629   8.211
  140SER      N 2226   4.107   2.404   8.231
  140SER     HN 2227   4.054   2.320   8.243
  140SER     CA 2228   4.244   2.387   8.204
  140SER     HA 2229   4.302   2.445   8.274
  140SER     CB 2230   4.297   2.241   8.226
  140SER    HB1 2231   4.268   2.187   8.319
  140SER    HB2 2232   4.407   2.249   8.212
  140SER     OG 2233   4.256   2.155   8.124
  140SER    HG1 2234   4.167   2.128   8.147
  140SER      C 2235   4.297   2.430   8.070
  140SER      O 2236   4.221   2.448   7.976
  141ASN      N 2237   4.429   2.463   8.065
  141ASN     HN 2238   4.472   2.473   8.155
  141ASN     CA 2239   4.502   2.500   7.945
  141ASN     HA 2240   4.452   2.580   7.893
  141ASN     CB 2241   4.645   2.538   7.977
  141ASN    HB1 2242   4.714   2.542   7.890
  141ASN    HB2 2243   4.684   2.454   8.037
  141ASN     CG 2244   4.647   2.675   8.056
  141ASN    OD1 2245   4.548   2.749   8.048
  141ASN    ND2 2246   4.753   2.691   8.139
  141ASN   HD21 2247   4.820   2.618   8.147
  141ASN   HD22 2248   4.769   2.783   8.175
  141ASN      C 2249   4.512   2.381   7.848
  141ASN      O 2250   4.505   2.396   7.730
  142ARG      N 2251   4.524   2.255   7.906
  142ARG     HN 2252   4.547   2.254   8.003
  142ARG     CA 2253   4.497   2.129   7.837
  142ARG     HA 2254   4.563   2.112   7.753
  142ARG     CB 2255   4.523   2.008   7.933
  142ARG    HB1 2256   4.480   1.913   7.894
  142ARG    HB2 2257   4.474   2.029   8.030
  142ARG     CG 2258   4.668   1.960   7.948
  142ARG    HG1 2259   4.719   2.032   8.016
  142ARG    HG2 2260   4.717   1.965   7.849
  142ARG     CD 2261   4.684   1.817   8.004
  142ARG    HD1 2262   4.660   1.749   7.920
  142ARG    HD2 2263   4.605   1.809   8.082
  142ARG     NE 2264   4.819   1.812   8.069
  142ARG     HE 2265   4.899   1.853   8.025
  142ARG     CZ 2266   4.850   1.731   8.172
  142ARG    NH1 2267   4.779   1.640   8.226
  142ARG   HH11 2268   4.691   1.611   8.188
  142ARG   HH12 2269   4.827   1.592   8.299
  142ARG    NH2 2270   4.977   1.753   8.204
  142ARG   HH21 2271   5.027   1.836   8.176
  142ARG   HH22 2272   5.029   1.685   8.255
  142ARG      C 2273   4.352   2.112   7.780
  142ARG      O 2274   4.334   2.080   7.661
  143THR      N 2275   4.237   2.141   7.850
  143THR     HN 2276   4.243   2.165   7.947
  143THR     CA 2277   4.093   2.132   7.792
  143THR     HA 2278   4.085   2.035   7.746
  143THR     CB 2279   3.988   2.159   7.903
  143THR     HB 2280   4.024   2.240   7.970
  143THR    OG1 2281   3.969   2.048   7.984
  143THR    HG1 2282   3.956   2.078   8.074
  143THR    CG2 2283   3.859   2.201   7.851
  143THR   HG21 2284   3.798   2.117   7.812
  143THR   HG22 2285   3.867   2.286   7.780
  143THR   HG23 2286   3.794   2.241   7.932
  143THR      C 2287   4.081   2.234   7.678
  143THR      O 2288   4.035   2.205   7.569
  144ALA      N 2289   4.140   2.354   7.693
  144ALA     HN 2290   4.181   2.377   7.781
  144ALA     CA 2291   4.157   2.461   7.592
  144ALA     HA 2292   4.061   2.488   7.550
  144ALA     CB 2293   4.222   2.586   7.662
  144ALA    HB1 2294   4.325   2.576   7.701
  144ALA    HB2 2295   4.168   2.606   7.758
  144ALA    HB3 2296   4.207   2.678   7.603
  144ALA      C 2297   4.237   2.421   7.473
  144ALA      O 2298   4.201   2.455   7.362
  145ALA      N 2299   4.343   2.341   7.489
  145ALA     HN 2300   4.382   2.329   7.580
  145ALA     CA 2301   4.413   2.282   7.376
  145ALA     HA 2302   4.433   2.365   7.311
  145ALA     CB 2303   4.546   2.222   7.417
  145ALA    HB1 2304   4.530   2.152   7.502
  145ALA    HB2 2305   4.610   2.303   7.457
  145ALA    HB3 2306   4.591   2.164   7.333
  145ALA      C 2307   4.326   2.182   7.302
  145ALA      O 2308   4.318   2.181   7.181
  146ILE      N 2309   4.262   2.094   7.381
  146ILE     HN 2310   4.270   2.090   7.481
  146ILE     CA 2311   4.166   1.999   7.326
  146ILE     HA 2312   4.219   1.925   7.268
  146ILE     CB 2313   4.109   1.911   7.441
  146ILE     HB 2314   4.080   1.981   7.523
  146ILE    CG2 2315   3.984   1.829   7.402
  146ILE   HG21 2316   3.944   1.763   7.481
  146ILE   HG22 2317   4.010   1.769   7.312
  146ILE   HG23 2318   3.906   1.902   7.372
  146ILE    CG1 2319   4.228   1.826   7.491
  146ILE   HG11 2320   4.312   1.897   7.508
  146ILE   HG12 2321   4.266   1.754   7.415
  146ILE     CD 2322   4.195   1.760   7.629
  146ILE    HD1 2323   4.190   1.839   7.707
  146ILE    HD2 2324   4.269   1.683   7.659
  146ILE    HD3 2325   4.097   1.708   7.628
  146ILE      C 2326   4.056   2.057   7.243
  146ILE      O 2327   4.034   2.019   7.125
  147ILE      N 2328   3.988   2.166   7.292
  147ILE     HN 2329   3.996   2.199   7.385
  147ILE     CA 2330   3.893   2.253   7.220
  147ILE     HA 2331   3.813   2.198   7.172
  147ILE     CB 2332   3.821   2.343   7.322
  147ILE     HB 2333   3.907   2.385   7.380
  147ILE    CG2 2334   3.743   2.463   7.254
  147ILE   HG21 2335   3.807   2.542   7.209
  147ILE   HG22 2336   3.679   2.520   7.325
  147ILE   HG23 2337   3.684   2.415   7.174
  147ILE    CG1 2338   3.723   2.269   7.422
  147ILE   HG11 2339   3.694   2.337   7.505
  147ILE   HG12 2340   3.778   2.185   7.470
  147ILE     CD 2341   3.594   2.210   7.355
  147ILE    HD1 2342   3.614   2.143   7.269
  147ILE    HD2 2343   3.525   2.292   7.323
  147ILE    HD3 2344   3.549   2.139   7.427
  147ILE      C 2345   3.947   2.332   7.104
  147ILE      O 2346   3.875   2.340   7.007
  148SER      N 2347   4.066   2.398   7.119
  148SER     HN 2348   4.110   2.395   7.208
  148SER     CA 2349   4.134   2.468   7.009
  148SER     HA 2350   4.063   2.543   6.977
  148SER     CB 2351   4.270   2.527   7.049
  148SER    HB1 2352   4.321   2.592   6.976
  148SER    HB2 2353   4.345   2.447   7.067
  148SER     OG 2354   4.264   2.616   7.157
  148SER    HG1 2355   4.246   2.570   7.240
  148SER      C 2356   4.157   2.378   6.888
  148SER      O 2357   4.137   2.417   6.771
  149CYS      N 2358   4.200   2.249   6.904
  149CYS     HN 2359   4.228   2.222   6.996
  149CYS     CA 2360   4.213   2.145   6.806
  149CYS     HA 2361   4.272   2.178   6.721
  149CYS     CB 2362   4.278   2.009   6.858
  149CYS    HB1 2363   4.299   1.937   6.776
  149CYS    HB2 2364   4.194   1.965   6.916
  149CYS     SG 2365   4.437   2.012   6.949
  149CYS    HG1 2366   4.395   2.079   7.056
  149CYS      C 2367   4.076   2.113   6.739
  149CYS      O 2368   4.064   2.094   6.621
  150LEU      N 2369   3.971   2.094   6.816
  150LEU     HN 2370   3.981   2.095   6.915
  150LEU     CA 2371   3.837   2.067   6.765
  150LEU     HA 2372   3.838   1.988   6.693
  150LEU     CB 2373   3.743   2.023   6.883
  150LEU    HB1 2374   3.641   2.028   6.839
  150LEU    HB2 2375   3.744   2.090   6.971
  150LEU     CG 2376   3.768   1.878   6.924
  150LEU     HG 2377   3.879   1.864   6.920
  150LEU    CD1 2378   3.723   1.857   7.071
  150LEU   HD11 2379   3.614   1.844   7.058
  150LEU   HD12 2380   3.743   1.943   7.139
  150LEU   HD13 2381   3.779   1.770   7.111
  150LEU    CD2 2382   3.698   1.785   6.827
  150LEU   HD21 2383   3.735   1.813   6.726
  150LEU   HD22 2384   3.587   1.780   6.820
  150LEU   HD23 2385   3.734   1.680   6.840
  150LEU      C 2386   3.787   2.185   6.685
  150LEU      O 2387   3.733   2.169   6.575
  151LEU      N 2388   3.817   2.310   6.731
  151LEU     HN 2389   3.858   2.316   6.821
  151LEU     CA 2390   3.771   2.431   6.668
  151LEU     HA 2391   3.667   2.418   6.641
  151LEU     CB 2392   3.770   2.555   6.753
  151LEU    HB1 2393   3.745   2.632   6.678
  151LEU    HB2 2394   3.869   2.572   6.800
  151LEU     CG 2395   3.666   2.559   6.872
  151LEU     HG 2396   3.667   2.460   6.924
  151LEU    CD1 2397   3.707   2.687   6.948
  151LEU   HD11 2398   3.728   2.763   6.870
  151LEU   HD12 2399   3.802   2.673   7.003
  151LEU   HD13 2400   3.625   2.718   7.017
  151LEU    CD2 2401   3.524   2.574   6.825
  151LEU   HD21 2402   3.485   2.498   6.754
  151LEU   HD22 2403   3.514   2.674   6.779
  151LEU   HD23 2404   3.449   2.573   6.907
  151LEU      C 2405   3.832   2.447   6.531
  151LEU      O 2406   3.760   2.464   6.431
  152TRP      N 2407   3.964   2.429   6.524
  152TRP     HN 2408   4.014   2.431   6.610
  152TRP     CA 2409   4.040   2.418   6.402
  152TRP     HA 2410   4.016   2.510   6.351
  152TRP     CB 2411   4.195   2.427   6.425
  152TRP    HB1 2412   4.224   2.389   6.324
  152TRP    HB2 2413   4.228   2.357   6.504
  152TRP     CG 2414   4.251   2.566   6.442
  152TRP    CD1 2415   4.332   2.591   6.552
  152TRP    HD1 2416   4.350   2.537   6.643
  152TRP    NE1 2417   4.373   2.722   6.541
  152TRP    HE1 2418   4.412   2.783   6.606
  152TRP    CE2 2419   4.337   2.776   6.419
  152TRP    CD2 2420   4.265   2.677   6.344
  152TRP    CE3 2421   4.208   2.711   6.222
  152TRP    HE3 2422   4.135   2.652   6.168
  152TRP    CZ3 2423   4.226   2.846   6.170
  152TRP    HZ3 2424   4.184   2.870   6.073
  152TRP    CZ2 2425   4.372   2.897   6.357
  152TRP    HZ2 2426   4.435   2.973   6.402
  152TRP    CH2 2427   4.319   2.928   6.231
  152TRP    HH2 2428   4.356   3.016   6.180
  152TRP      C 2429   4.005   2.302   6.310
  152TRP      O 2430   4.004   2.321   6.189
  153GLY      N 2431   3.979   2.175   6.360
  153GLY     HN 2432   3.983   2.158   6.458
  153GLY     CA 2433   3.929   2.057   6.284
  153GLY    HA1 2434   3.906   1.984   6.360
  153GLY    HA2 2435   4.005   2.018   6.218
  153GLY      C 2436   3.796   2.076   6.213
  153GLY      O 2437   3.778   2.042   6.095
  154ILE      N 2438   3.694   2.137   6.287
  154ILE     HN 2439   3.703   2.156   6.385
  154ILE     CA 2440   3.570   2.183   6.224
  154ILE     HA 2441   3.513   2.096   6.195
  154ILE     CB 2442   3.489   2.250   6.335
  154ILE     HB 2443   3.554   2.311   6.401
  154ILE    CG2 2444   3.379   2.342   6.287
  154ILE   HG21 2445   3.412   2.436   6.239
  154ILE   HG22 2446   3.324   2.371   6.379
  154ILE   HG23 2447   3.320   2.288   6.209
  154ILE    CG1 2448   3.420   2.143   6.421
  154ILE   HG11 2449   3.492   2.080   6.476
  154ILE   HG12 2450   3.350   2.083   6.359
  154ILE     CD 2451   3.348   2.195   6.546
  154ILE    HD1 2452   3.242   2.208   6.515
  154ILE    HD2 2453   3.394   2.292   6.577
  154ILE    HD3 2454   3.347   2.131   6.637
  154ILE      C 2455   3.598   2.283   6.115
  154ILE      O 2456   3.544   2.279   6.004
  155THR      N 2457   3.683   2.382   6.142
  155THR     HN 2458   3.725   2.396   6.231
  155THR     CA 2459   3.710   2.489   6.043
  155THR     HA 2460   3.614   2.535   6.027
  155THR     CB 2461   3.811   2.589   6.105
  155THR     HB 2462   3.903   2.544   6.148
  155THR    OG1 2463   3.758   2.642   6.225
  155THR    HG1 2464   3.751   2.579   6.297
  155THR    CG2 2465   3.837   2.710   6.009
  155THR   HG21 2466   3.744   2.761   5.975
  155THR   HG22 2467   3.898   2.678   5.921
  155THR   HG23 2468   3.898   2.786   6.062
  155THR      C 2469   3.766   2.432   5.912
  155THR      O 2470   3.728   2.469   5.802
  156ILE      N 2471   3.860   2.337   5.926
  156ILE     HN 2472   3.891   2.314   6.018
  156ILE     CA 2473   3.907   2.240   5.820
  156ILE     HA 2474   3.967   2.301   5.754
  156ILE     CB 2475   4.010   2.137   5.881
  156ILE     HB 2476   3.965   2.098   5.974
  156ILE    CG2 2477   4.042   2.021   5.792
  156ILE   HG21 2478   4.100   1.941   5.841
  156ILE   HG22 2479   4.099   2.060   5.705
  156ILE   HG23 2480   3.952   1.957   5.776
  156ILE    CG1 2481   4.133   2.214   5.937
  156ILE   HG11 2482   4.098   2.306   5.989
  156ILE   HG12 2483   4.205   2.242   5.857
  156ILE     CD 2484   4.216   2.128   6.036
  156ILE    HD1 2485   4.319   2.169   6.044
  156ILE    HD2 2486   4.232   2.024   6.001
  156ILE    HD3 2487   4.164   2.117   6.134
  156ILE      C 2488   3.792   2.178   5.740
  156ILE      O 2489   3.785   2.182   5.618
  157GLY      N 2490   3.695   2.107   5.806
  157GLY     HN 2491   3.721   2.091   5.901
  157GLY     CA 2492   3.574   2.042   5.748
  157GLY    HA1 2493   3.515   1.999   5.827
  157GLY    HA2 2494   3.610   1.970   5.676
  157GLY      C 2495   3.484   2.138   5.676
  157GLY      O 2496   3.416   2.104   5.575
  158LEU      N 2497   3.464   2.260   5.723
  158LEU     HN 2498   3.493   2.294   5.812
  158LEU     CA 2499   3.385   2.357   5.654
  158LEU     HA 2500   3.292   2.313   5.621
  158LEU     CB 2501   3.371   2.482   5.746
  158LEU    HB1 2502   3.338   2.570   5.687
  158LEU    HB2 2503   3.470   2.500   5.792
  158LEU     CG 2504   3.267   2.478   5.859
  158LEU     HG 2505   3.305   2.404   5.933
  158LEU    CD1 2506   3.261   2.613   5.942
  158LEU   HD11 2507   3.192   2.603   6.029
  158LEU   HD12 2508   3.233   2.690   5.867
  158LEU   HD13 2509   3.361   2.629   5.988
  158LEU    CD2 2510   3.120   2.436   5.823
  158LEU   HD21 2511   3.069   2.522   5.773
  158LEU   HD22 2512   3.074   2.414   5.921
  158LEU   HD23 2513   3.125   2.345   5.759
  158LEU      C 2514   3.451   2.419   5.533
  158LEU      O 2515   3.387   2.486   5.451
  159THR      N 2516   3.580   2.404   5.516
  159THR     HN 2517   3.638   2.343   5.570
  159THR     CA 2518   3.652   2.458   5.400
  159THR     HA 2519   3.587   2.523   5.344
  159THR     CB 2520   3.772   2.544   5.434
  159THR     HB 2521   3.846   2.555   5.352
  159THR    OG1 2522   3.841   2.511   5.552
  159THR    HG1 2523   3.774   2.527   5.619
  159THR    CG2 2524   3.715   2.689   5.455
  159THR   HG21 2525   3.661   2.688   5.552
  159THR   HG22 2526   3.648   2.721   5.372
  159THR   HG23 2527   3.799   2.761   5.465
  159THR      C 2528   3.685   2.356   5.297
  159THR      O 2529   3.734   2.392   5.188
  160VAL      N 2530   3.657   2.229   5.313
  160VAL     HN 2531   3.622   2.197   5.401
  160VAL     CA 2532   3.694   2.119   5.223
  160VAL     HA 2533   3.801   2.129   5.216
  160VAL     CB 2534   3.671   1.972   5.276
  160VAL     HB 2535   3.564   1.941   5.276
  160VAL    CG1 2536   3.760   1.872   5.191
  160VAL   HG11 2537   3.712   1.857   5.092
  160VAL   HG12 2538   3.755   1.772   5.238
  160VAL   HG13 2539   3.867   1.903   5.179
  160VAL    CG2 2540   3.718   1.962   5.416
  160VAL   HG21 2541   3.730   1.855   5.445
  160VAL   HG22 2542   3.635   2.006   5.476
  160VAL   HG23 2543   3.812   2.017   5.435
  160VAL      C 2544   3.633   2.134   5.084
  160VAL      O 2545   3.702   2.107   4.985
  161HSD      N 2546   3.513   2.197   5.077
  161HSD     HN 2547   3.459   2.203   5.161
  161HSD     CA 2548   3.442   2.230   4.954
  161HSD     HA 2549   3.426   2.130   4.915
  161HSD     CB 2550   3.306   2.310   4.981
  161HSD    HB1 2551   3.328   2.398   5.045
  161HSD    HB2 2552   3.249   2.243   5.049
  161HSD    ND1 2553   3.107   2.285   4.824
  161HSD    HD1 2554   3.068   2.199   4.857
  161HSD     CG 2555   3.224   2.348   4.862
  161HSD    CE1 2556   3.068   2.341   4.711
  161HSD    HE1 2557   2.996   2.293   4.645
  161HSD    NE2 2558   3.143   2.442   4.671
  161HSD    CD2 2559   3.244   2.448   4.770
  161HSD    HD2 2560   3.321   2.524   4.770
  161HSD      C 2561   3.524   2.301   4.846
  161HSD      O 2562   3.515   2.280   4.723
  162LEU      N 2563   3.610   2.394   4.898
  162LEU     HN 2564   3.623   2.410   4.995
  162LEU     CA 2565   3.697   2.475   4.816
  162LEU     HA 2566   3.637   2.518   4.737
  162LEU     CB 2567   3.775   2.580   4.905
  162LEU    HB1 2568   3.851   2.543   4.977
  162LEU    HB2 2569   3.711   2.640   4.973
  162LEU     CG 2570   3.832   2.699   4.818
  162LEU     HG 2571   3.758   2.727   4.740
  162LEU    CD1 2572   3.860   2.824   4.897
  162LEU   HD11 2573   3.765   2.870   4.931
  162LEU   HD12 2574   3.901   2.910   4.840
  162LEU   HD13 2575   3.930   2.804   4.981
  162LEU    CD2 2576   3.966   2.663   4.752
  162LEU   HD21 2577   3.961   2.569   4.694
  162LEU   HD22 2578   4.046   2.655   4.828
  162LEU   HD23 2579   3.983   2.743   4.677
  162LEU      C 2580   3.793   2.381   4.731
  162LEU      O 2581   3.810   2.393   4.613
  163LEU      N 2582   3.859   2.281   4.793
  163LEU     HN 2583   3.860   2.283   4.893
  163LEU     CA 2584   3.956   2.187   4.731
  163LEU     HA 2585   4.033   2.252   4.691
  163LEU     CB 2586   4.020   2.103   4.847
  163LEU    HB1 2587   4.073   2.011   4.812
  163LEU    HB2 2588   3.931   2.068   4.904
  163LEU     CG 2589   4.116   2.180   4.942
  163LEU     HG 2590   4.055   2.262   4.988
  163LEU    CD1 2591   4.162   2.085   5.044
  163LEU   HD11 2592   4.218   2.132   5.127
  163LEU   HD12 2593   4.214   1.999   4.996
  163LEU   HD13 2594   4.076   2.044   5.101
  163LEU    CD2 2595   4.236   2.250   4.879
  163LEU   HD21 2596   4.308   2.175   4.839
  163LEU   HD22 2597   4.271   2.306   4.969
  163LEU   HD23 2598   4.223   2.315   4.790
  163LEU      C 2599   3.892   2.099   4.631
  163LEU      O 2600   3.967   2.036   4.545
  164LYS      N 2601   3.762   2.087   4.629
  164LYS     HN 2602   3.711   2.146   4.691
  164LYS     CA 2603   3.688   2.008   4.537
  164LYS     HA 2604   3.746   1.923   4.504
  164LYS     CB 2605   3.576   1.933   4.607
  164LYS    HB1 2606   3.509   1.870   4.545
  164LYS    HB2 2607   3.504   2.008   4.647
  164LYS     CG 2608   3.606   1.854   4.728
  164LYS    HG1 2609   3.517   1.804   4.772
  164LYS    HG2 2610   3.649   1.925   4.802
  164LYS     CD 2611   3.719   1.751   4.707
  164LYS    HD1 2612   3.733   1.689   4.798
  164LYS    HD2 2613   3.817   1.799   4.688
  164LYS     CE 2614   3.681   1.666   4.580
  164LYS    HE1 2615   3.777   1.624   4.544
  164LYS    HE2 2616   3.639   1.722   4.494
  164LYS     NZ 2617   3.581   1.547   4.599
  164LYS    HZ1 2618   3.582   1.499   4.507
  164LYS    HZ2 2619   3.483   1.578   4.613
  164LYS    HZ3 2620   3.620   1.487   4.674
  164LYS      C 2621   3.643   2.089   4.418
  164LYS      O 2622   3.604   2.025   4.317
  165LYS      N 2623   3.660   2.223   4.411
  165LYS     HN 2624   3.702   2.267   4.490
  165LYS     CA 2625   3.657   2.301   4.289
  165LYS     HA 2626   3.569   2.274   4.233
  165LYS     CB 2627   3.665   2.459   4.315
  165LYS    HB1 2628   3.673   2.513   4.218
  165LYS    HB2 2629   3.749   2.483   4.383
  165LYS     CG 2630   3.545   2.501   4.391
  165LYS    HG1 2631   3.531   2.429   4.475
  165LYS    HG2 2632   3.457   2.496   4.323
  165LYS     CD 2633   3.544   2.644   4.453
  165LYS    HD1 2634   3.581   2.709   4.370
  165LYS    HD2 2635   3.610   2.640   4.542
  165LYS     CE 2636   3.404   2.700   4.483
  165LYS    HE1 2637   3.354   2.645   4.566
  165LYS    HE2 2638   3.356   2.680   4.386
  165LYS     NZ 2639   3.403   2.841   4.507
  165LYS    HZ1 2640   3.414   2.906   4.427
  165LYS    HZ2 2641   3.484   2.872   4.564
  165LYS    HZ3 2642   3.312   2.879   4.540
  165LYS      C 2643   3.784   2.263   4.210
  165LYS      O 2644   3.893   2.233   4.261
  166LYS      N 2645   3.767   2.266   4.075
  166LYS     HN 2646   3.683   2.308   4.042
  166LYS     CA 2647   3.858   2.200   3.973
  166LYS     HA 2648   3.922   2.121   4.009
  166LYS     CB 2649   3.779   2.138   3.856
  166LYS    HB1 2650   3.849   2.102   3.777
  166LYS    HB2 2651   3.723   2.222   3.810
  166LYS     CG 2652   3.689   2.016   3.903
  166LYS    HG1 2653   3.643   1.952   3.824
  166LYS    HG2 2654   3.604   2.079   3.937
  166LYS     CD 2655   3.753   1.934   4.017
  166LYS    HD1 2656   3.735   1.984   4.115
  166LYS    HD2 2657   3.861   1.925   3.994
  166LYS     CE 2658   3.693   1.791   4.013
  166LYS    HE1 2659   3.716   1.737   3.919
  166LYS    HE2 2660   3.584   1.800   4.030
  166LYS     NZ 2661   3.769   1.718   4.117
  166LYS    HZ1 2662   3.773   1.774   4.205
  166LYS    HZ2 2663   3.868   1.710   4.088
  166LYS    HZ3 2664   3.740   1.622   4.145
  166LYS      C 2665   3.964   2.296   3.922
  166LYS      O 2666   4.056   2.251   3.850
  167MET      N 2667   3.962   2.428   3.960
  167MET     HN 2668   3.886   2.454   4.019
  167MET     CA 2669   4.059   2.537   3.924
  167MET     HA 2670   4.039   2.548   3.818
  167MET     CB 2671   4.024   2.676   3.978
  167MET    HB1 2672   3.953   2.727   3.910
  167MET    HB2 2673   4.114   2.740   3.965
  167MET     CG 2674   3.984   2.678   4.125
  167MET    HG1 2675   3.890   2.621   4.144
  167MET    HG2 2676   3.953   2.781   4.153
  167MET     SD 2677   4.111   2.625   4.237
  167MET     CE 2678   4.013   2.588   4.387
  167MET    HE1 2679   3.921   2.649   4.394
  167MET    HE2 2680   4.078   2.606   4.475
  167MET    HE3 2681   3.969   2.486   4.395
  167MET      C 2682   4.212   2.498   3.934
  167MET      O 2683   4.240   2.412   4.019
  168PRO      N 2684   4.309   2.565   3.874
  168PRO     CD 2685   4.451   2.518   3.888
  168PRO    HD1 2686   4.448   2.420   3.837
  168PRO    HD2 2687   4.462   2.498   3.997
  168PRO     CA 2688   4.310   2.676   3.778
  168PRO     HA 2689   4.285   2.769   3.827
  168PRO     CB 2690   4.451   2.686   3.729
  168PRO    HB1 2691   4.486   2.787   3.697
  168PRO    HB2 2692   4.474   2.625   3.639
  168PRO     CG 2693   4.534   2.635   3.845
  168PRO    HG1 2694   4.640   2.621   3.813
  168PRO    HG2 2695   4.537   2.721   3.915
  168PRO      C 2696   4.227   2.638   3.659
  168PRO      O 2697   4.214   2.518   3.640
  169ILE      N 2698   4.181   2.735   3.583
  169ILE     HN 2699   4.194   2.826   3.620
  169ILE     CA 2700   4.107   2.712   3.463
  169ILE     HA 2701   4.092   2.605   3.452
  169ILE     CB 2702   3.965   2.779   3.460
  169ILE     HB 2703   3.907   2.750   3.550
  169ILE    CG2 2704   3.971   2.936   3.481
  169ILE   HG21 2705   4.041   2.963   3.563
  169ILE   HG22 2706   3.869   2.979   3.483
  169ILE   HG23 2707   4.001   2.979   3.383
  169ILE    CG1 2708   3.879   2.743   3.331
  169ILE   HG11 2709   3.884   2.633   3.316
  169ILE   HG12 2710   3.923   2.799   3.246
  169ILE     CD 2711   3.729   2.774   3.329
  169ILE    HD1 2712   3.699   2.874   3.367
  169ILE    HD2 2713   3.667   2.704   3.388
  169ILE    HD3 2714   3.691   2.756   3.227
  169ILE      C 2715   4.192   2.762   3.343
  169ILE      O 2716   4.245   2.875   3.351
  170GLN      N 2717   4.199   2.682   3.231
  170GLN     HN 2718   4.149   2.596   3.221
  170GLN     CA 2719   4.282   2.724   3.117
  170GLN     HA 2720   4.362   2.784   3.159
  170GLN     CB 2721   4.337   2.599   3.039
  170GLN    HB1 2722   4.252   2.528   3.034
  170GLN    HB2 2723   4.406   2.554   3.114
  170GLN     CG 2724   4.375   2.628   2.898
  170GLN    HG1 2725   4.288   2.655   2.834
  170GLN    HG2 2726   4.410   2.534   2.849
  170GLN     CD 2727   4.488   2.729   2.867
  170GLN    OE1 2728   4.453   2.820   2.789
  170GLN    NE2 2729   4.613   2.710   2.914
  170GLN   HE21 2730   4.637   2.623   2.957
  170GLN   HE22 2731   4.685   2.773   2.884
  170GLN      C 2732   4.205   2.828   3.027
  170GLN      O 2733   4.095   2.807   2.983
  171ASN      N 2734   4.261   2.949   3.017
  171ASN     HN 2735   4.349   2.970   3.059
  171ASN     CA 2736   4.203   3.046   2.931
  171ASN     HA 2737   4.160   2.998   2.845
  171ASN     CB 2738   4.103   3.131   3.010
  171ASN    HB1 2739   4.161   3.183   3.089
  171ASN    HB2 2740   4.021   3.067   3.049
  171ASN     CG 2741   4.031   3.242   2.929
  171ASN    OD1 2742   4.062   3.361   2.940
  171ASN    ND2 2743   3.931   3.214   2.838
  171ASN   HD21 2744   3.906   3.122   2.809
  171ASN   HD22 2745   3.891   3.291   2.788
  171ASN      C 2746   4.311   3.136   2.878
  171ASN      O 2747   4.390   3.195   2.954
  172GLY      N 2748   4.328   3.149   2.746
  172GLY     HN 2749   4.264   3.103   2.685
  172GLY     CA 2750   4.426   3.228   2.675
  172GLY    HA1 2751   4.409   3.331   2.703
  172GLY    HA2 2752   4.405   3.205   2.572
  172GLY      C 2753   4.576   3.203   2.701
  172GLY      O 2754   4.653   3.296   2.720
  173GLY      N 2755   4.618   3.073   2.699
  173GLY     HN 2756   4.548   3.003   2.687
  173GLY     CA 2757   4.754   3.025   2.716
  173GLY    HA1 2758   4.821   3.083   2.654
  173GLY    HA2 2759   4.750   2.919   2.693
  173GLY      C 2760   4.800   3.050   2.859
  173GLY      O 2761   4.918   3.056   2.887
  174ALA      N 2762   4.705   3.053   2.954
  174ALA     HN 2763   4.609   3.060   2.928
  174ALA     CA 2764   4.723   3.082   3.090
  174ALA     HA 2765   4.827   3.065   3.116
  174ALA     CB 2766   4.695   3.235   3.103
  174ALA    HB1 2767   4.591   3.266   3.078
  174ALA    HB2 2768   4.763   3.294   3.038
  174ALA    HB3 2769   4.708   3.253   3.212
  174ALA      C 2770   4.633   3.005   3.183
  174ALA      O 2771   4.520   2.971   3.142
  175ASN      N 2772   4.674   2.987   3.310
  175ASN     HN 2773   4.759   3.028   3.342
  175ASN     CA 2774   4.610   2.893   3.400
  175ASN     HA 2775   4.528   2.843   3.350
  175ASN     CB 2776   4.724   2.787   3.440
  175ASN    HB1 2777   4.697   2.729   3.531
  175ASN    HB2 2778   4.820   2.838   3.463
  175ASN     CG 2779   4.754   2.691   3.326
  175ASN    OD1 2780   4.840   2.728   3.241
  175ASN    ND2 2781   4.694   2.571   3.324
  175ASN   HD21 2782   4.612   2.562   3.380
  175ASN   HD22 2783   4.719   2.514   3.246
  175ASN      C 2784   4.554   2.984   3.506
  175ASN      O 2785   4.624   3.024   3.595
  176LEU      N 2786   4.426   3.019   3.514
  176LEU     HN 2787   4.364   2.989   3.442
  176LEU     CA 2788   4.375   3.133   3.590
  176LEU     HA 2789   4.456   3.203   3.603
  176LEU     CB 2790   4.263   3.214   3.532
  176LEU    HB1 2791   4.266   3.318   3.572
  176LEU    HB2 2792   4.165   3.168   3.555
  176LEU     CG 2793   4.284   3.239   3.381
  176LEU     HG 2794   4.309   3.143   3.331
  176LEU    CD1 2795   4.153   3.315   3.341
  176LEU   HD11 2796   4.066   3.247   3.326
  176LEU   HD12 2797   4.176   3.371   3.248
  176LEU   HD13 2798   4.144   3.401   3.411
  176LEU    CD2 2799   4.405   3.325   3.356
  176LEU   HD21 2800   4.416   3.364   3.253
  176LEU   HD22 2801   4.496   3.263   3.371
  176LEU   HD23 2802   4.394   3.407   3.430
  176LEU      C 2803   4.334   3.078   3.718
  176LEU      O 2804   4.256   2.984   3.723
  177CYS      N 2805   4.406   3.125   3.823
  177CYS     HN 2806   4.469   3.199   3.800
  177CYS     CA 2807   4.381   3.072   3.956
  177CYS     HA 2808   4.324   2.980   3.953
  177CYS     CB 2809   4.515   3.032   4.038
  177CYS    HB1 2810   4.575   3.126   4.040
  177CYS    HB2 2811   4.562   2.956   3.972
  177CYS     SG 2812   4.484   2.966   4.208
  177CYS      C 2813   4.292   3.161   4.042
  177CYS      O 2814   4.179   3.120   4.066
  178SER      N 2815   4.340   3.279   4.080
  178SER     HN 2816   4.439   3.293   4.082
  178SER     CA 2817   4.256   3.378   4.138
  178SER     HA 2818   4.191   3.334   4.211
  178SER     CB 2819   4.335   3.486   4.223
  178SER    HB1 2820   4.419   3.526   4.162
  178SER    HB2 2821   4.394   3.433   4.301
  178SER     OG 2822   4.256   3.604   4.253
  178SER    HG1 2823   4.180   3.568   4.299
  178SER      C 2824   4.152   3.434   4.036
  178SER      O 2825   4.180   3.441   3.914
  179SER      N 2826   4.029   3.469   4.082
  179SER     HN 2827   4.018   3.454   4.180
  179SER     CA 2828   3.918   3.509   3.993
  179SER     HA 2829   3.957   3.591   3.935
  179SER     CB 2830   3.856   3.391   3.922
  179SER    HB1 2831   3.802   3.325   3.993
  179SER    HB2 2832   3.937   3.336   3.868
  179SER     OG 2833   3.752   3.415   3.822
  179SER    HG1 2834   3.787   3.450   3.740
  179SER      C 2835   3.805   3.573   4.082
  179SER      O 2836   3.791   3.538   4.193
  180PHE      N 2837   3.727   3.661   4.013
  180PHE     HN 2838   3.735   3.670   3.914
  180PHE     CA 2839   3.609   3.721   4.067
  180PHE     HA 2840   3.582   3.670   4.158
  180PHE     CB 2841   3.644   3.872   4.101
  180PHE    HB1 2842   3.555   3.923   4.143
  180PHE    HB2 2843   3.681   3.918   4.007
  180PHE     CG 2844   3.759   3.882   4.194
  180PHE    CD1 2845   3.735   3.864   4.332
  180PHE    HD1 2846   3.632   3.846   4.359
  180PHE    CE1 2847   3.828   3.889   4.433
  180PHE    HE1 2848   3.806   3.868   4.537
  180PHE     CZ 2849   3.964   3.915   4.394
  180PHE     HZ 2850   4.039   3.922   4.471
  180PHE    CD2 2851   3.892   3.912   4.153
  180PHE    HD2 2852   3.913   3.919   4.047
  180PHE    CE2 2853   3.993   3.930   4.256
  180PHE    HE2 2854   4.092   3.959   4.226
  180PHE      C 2855   3.488   3.709   3.979
  180PHE      O 2856   3.500   3.712   3.856
  181SER      N 2857   3.373   3.661   4.029
  181SER     HN 2858   3.367   3.649   4.128
  181SER     CA 2859   3.249   3.636   3.956
  181SER     HA 2860   3.242   3.703   3.871
  181SER     CB 2861   3.251   3.498   3.897
  181SER    HB1 2862   3.343   3.495   3.835
  181SER    HB2 2863   3.170   3.462   3.829
  181SER     OG 2864   3.272   3.395   4.000
  181SER    HG1 2865   3.344   3.427   4.055
  181SER      C 2866   3.137   3.656   4.045
  181SER      O 2867   3.153   3.647   4.169
  182ILE      N 2868   3.023   3.691   3.982
  182ILE     HN 2869   3.032   3.716   3.886
  182ILE     CA 2870   2.898   3.701   4.049
  182ILE     HA 2871   2.913   3.661   4.148
  182ILE     CB 2872   2.839   3.838   4.060
  182ILE     HB 2873   2.866   3.891   3.967
  182ILE    CG2 2874   2.685   3.836   4.063
  182ILE   HG21 2875   2.642   3.818   3.963
  182ILE   HG22 2876   2.650   3.933   4.103
  182ILE   HG23 2877   2.643   3.762   4.136
  182ILE    CG1 2878   2.909   3.915   4.173
  182ILE   HG11 2879   3.011   3.873   4.182
  182ILE   HG12 2880   2.862   3.895   4.272
  182ILE     CD 2881   2.917   4.067   4.147
  182ILE    HD1 2882   2.972   4.084   4.052
  182ILE    HD2 2883   2.967   4.112   4.236
  182ILE    HD3 2884   2.817   4.113   4.140
  182ILE      C 2885   2.801   3.611   3.974
  182ILE      O 2886   2.787   3.634   3.852
  183CYS      N 2887   2.747   3.503   4.028
  183CYS     HN 2888   2.762   3.467   4.119
  183CYS     CA 2889   2.673   3.406   3.945
  183CYS     HA 2890   2.655   3.440   3.844
  183CYS     CB 2891   2.748   3.264   3.926
  183CYS    HB1 2892   2.675   3.201   3.871
  183CYS    HB2 2893   2.761   3.227   4.030
  183CYS     SG 2894   2.900   3.296   3.849
  183CYS      C 2895   2.542   3.371   3.998
  183CYS      O 2896   2.523   3.380   4.116
  184HSD      N 2897   2.448   3.318   3.910
  184HSD     HN 2898   2.470   3.296   3.815
  184HSD     CA 2899   2.311   3.293   3.942
  184HSD     HA 2900   2.284   3.366   4.017
  184HSD     CB 2901   2.221   3.329   3.818
  184HSD    HB1 2902   2.238   3.252   3.740
  184HSD    HB2 2903   2.241   3.429   3.774
  184HSD    ND1 2904   1.988   3.242   3.866
  184HSD    HD1 2905   2.018   3.147   3.860
  184HSD     CG 2906   2.074   3.346   3.849
  184HSD    CE1 2907   1.860   3.288   3.866
  184HSD    HE1 2908   1.768   3.238   3.897
  184HSD    NE2 2909   1.855   3.416   3.849
  184HSD    CD2 2910   1.990   3.453   3.836
  184HSD    HD2 2911   2.024   3.552   3.805
  184HSD      C 2912   2.287   3.157   3.992
  184HSD      O 2913   2.193   3.083   3.954
  185THR      N 2914   2.377   3.111   4.083
  185THR     HN 2915   2.452   3.157   4.130
  185THR     CA 2916   2.386   2.970   4.129
  185THR     HA 2917   2.294   2.919   4.105
  185THR     CB 2918   2.502   2.883   4.076
  185THR     HB 2919   2.500   2.788   4.135
  185THR    OG1 2920   2.636   2.926   4.086
  185THR    HG1 2921   2.686   2.850   4.056
  185THR    CG2 2922   2.465   2.847   3.932
  185THR   HG21 2923   2.359   2.818   3.924
  185THR   HG22 2924   2.529   2.764   3.894
  185THR   HG23 2925   2.477   2.936   3.867
  185THR      C 2926   2.401   2.987   4.282
  185THR      O 2927   2.483   3.069   4.326
  186PHE      N 2928   2.320   2.916   4.357
  186PHE     HN 2929   2.254   2.855   4.314
  186PHE     CA 2930   2.327   2.905   4.498
  186PHE     HA 2931   2.332   3.003   4.543
  186PHE     CB 2932   2.197   2.844   4.558
  186PHE    HB1 2933   2.206   2.797   4.658
  186PHE    HB2 2934   2.179   2.759   4.488
  186PHE     CG 2935   2.080   2.933   4.549
  186PHE    CD1 2936   2.005   2.949   4.435
  186PHE    HD1 2937   2.043   2.918   4.339
  186PHE    CE1 2938   1.886   3.027   4.442
  186PHE    HE1 2939   1.824   3.041   4.354
  186PHE     CZ 2940   1.847   3.092   4.561
  186PHE     HZ 2941   1.757   3.152   4.568
  186PHE    CD2 2942   2.039   2.988   4.671
  186PHE    HD2 2943   2.105   2.972   4.755
  186PHE    CE2 2944   1.926   3.066   4.676
  186PHE    HE2 2945   1.896   3.103   4.774
  186PHE      C 2946   2.451   2.829   4.537
  186PHE      O 2947   2.481   2.722   4.482
  187GLN      N 2948   2.534   2.887   4.632
  187GLN     HN 2949   2.510   2.975   4.674
  187GLN     CA 2950   2.660   2.820   4.667
  187GLN     HA 2951   2.664   2.718   4.629
  187GLN     CB 2952   2.775   2.900   4.606
  187GLN    HB1 2953   2.877   2.860   4.625
  187GLN    HB2 2954   2.769   3.003   4.646
  187GLN     CG 2955   2.761   2.913   4.448
  187GLN    HG1 2956   2.658   2.944   4.421
  187GLN    HG2 2957   2.782   2.812   4.407
  187GLN     CD 2958   2.865   3.016   4.393
  187GLN    OE1 2959   2.961   3.062   4.447
  187GLN    NE2 2960   2.836   3.067   4.268
  187GLN   HE21 2961   2.760   3.027   4.216
  187GLN   HE22 2962   2.892   3.138   4.226
  187GLN      C 2963   2.688   2.822   4.819
  187GLN      O 2964   2.670   2.918   4.889
  188TRP      N 2965   2.759   2.716   4.870
  188TRP     HN 2966   2.785   2.634   4.821
  188TRP     CA 2967   2.814   2.702   5.006
  188TRP     HA 2968   2.726   2.700   5.069
  188TRP     CB 2969   2.901   2.569   5.014
  188TRP    HB1 2970   2.970   2.574   4.927
  188TRP    HB2 2971   2.844   2.476   4.993
  188TRP     CG 2972   2.979   2.540   5.143
  188TRP    CD1 2973   3.114   2.559   5.150
  188TRP    HD1 2974   3.185   2.582   5.072
  188TRP    NE1 2975   3.154   2.523   5.277
  188TRP    HE1 2976   3.236   2.538   5.327
  188TRP    CE2 2977   3.046   2.489   5.351
  188TRP    CD2 2978   2.932   2.498   5.264
  188TRP    CE3 2979   2.811   2.486   5.322
  188TRP    HE3 2980   2.721   2.490   5.263
  188TRP    CZ3 2981   2.798   2.441   5.452
  188TRP    HZ3 2982   2.705   2.415   5.501
  188TRP    CZ2 2983   3.037   2.461   5.483
  188TRP    HZ2 2984   3.125   2.459   5.546
  188TRP    CH2 2985   2.915   2.423   5.533
  188TRP    HH2 2986   2.906   2.408   5.640
  188TRP      C 2987   2.890   2.824   5.056
  188TRP      O 2988   2.872   2.880   5.165
  189HSD      N 2989   2.994   2.863   4.979
  189HSD     HN 2990   3.004   2.824   4.887
  189HSD     CA 2991   3.072   2.976   5.022
  189HSD     HA 2992   3.104   2.964   5.124
  189HSD     CB 2993   3.202   2.993   4.940
  189HSD    HB1 2994   3.256   3.085   4.970
  189HSD    HB2 2995   3.180   2.988   4.831
  189HSD    ND1 2996   3.352   2.881   5.106
  189HSD    HD1 2997   3.330   2.945   5.180
  189HSD     CG 2998   3.302   2.885   4.976
  189HSD    CE1 2999   3.435   2.775   5.111
  189HSD    HE1 3000   3.478   2.739   5.204
  189HSD    NE2 3001   3.445   2.718   4.997
  189HSD    CD2 3002   3.365   2.787   4.909
  189HSD    HD2 3003   3.367   2.775   4.801
  189HSD      C 3004   2.993   3.104   5.033
  189HSD      O 3005   3.007   3.177   5.133
  190GLU      N 3006   2.905   3.134   4.934
  190GLU     HN 3007   2.898   3.077   4.852
  190GLU     CA 3008   2.810   3.245   4.940
  190GLU     HA 3009   2.866   3.336   4.955
  190GLU     CB 3010   2.727   3.256   4.808
  190GLU    HB1 3011   2.641   3.325   4.815
  190GLU    HB2 3012   2.668   3.161   4.803
  190GLU     CG 3013   2.807   3.290   4.682
  190GLU    HG1 3014   2.732   3.295   4.600
  190GLU    HG2 3015   2.882   3.209   4.671
  190GLU     CD 3016   2.889   3.420   4.678
  190GLU    OE1 3017   2.841   3.536   4.692
  190GLU    OE2 3018   3.009   3.407   4.645
  190GLU      C 3019   2.718   3.253   5.058
  190GLU      O 3020   2.702   3.359   5.115
  191ALA      N 3021   2.657   3.145   5.101
  191ALA     HN 3022   2.659   3.073   5.032
  191ALA     CA 3023   2.575   3.134   5.220
  191ALA     HA 3024   2.497   3.207   5.237
  191ALA     CB 3025   2.497   3.000   5.210
  191ALA    HB1 3026   2.420   3.001   5.130
  191ALA    HB2 3027   2.456   2.957   5.304
  191ALA    HB3 3028   2.568   2.922   5.173
  191ALA      C 3029   2.660   3.145   5.348
  191ALA      O 3030   2.623   3.202   5.453
  192MET      N 3031   2.776   3.077   5.342
  192MET     HN 3032   2.798   3.018   5.265
  192MET     CA 3033   2.865   3.079   5.460
  192MET     HA 3034   2.810   3.044   5.546
  192MET     CB 3035   2.978   2.974   5.447
  192MET    HB1 3036   3.045   2.993   5.533
  192MET    HB2 3037   3.030   2.983   5.350
  192MET     CG 3038   2.929   2.826   5.462
  192MET    HG1 3039   3.006   2.755   5.426
  192MET    HG2 3040   2.842   2.819   5.393
  192MET     SD 3041   2.865   2.774   5.621
  192MET     CE 3042   3.008   2.785   5.731
  192MET    HE1 3043   3.033   2.887   5.765
  192MET    HE2 3044   3.102   2.747   5.683
  192MET    HE3 3045   2.980   2.715   5.813
  192MET      C 3046   2.913   3.222   5.501
  192MET      O 3047   2.921   3.258   5.617
  193PHE      N 3048   2.945   3.306   5.402
  193PHE     HN 3049   2.948   3.263   5.313
  193PHE     CA 3050   2.994   3.439   5.412
  193PHE     HA 3051   3.079   3.436   5.479
  193PHE     CB 3052   3.043   3.489   5.273
  193PHE    HB1 3053   2.968   3.457   5.198
  193PHE    HB2 3054   3.129   3.426   5.241
  193PHE     CG 3055   3.074   3.639   5.262
  193PHE    CD1 3056   3.030   3.707   5.145
  193PHE    HD1 3057   2.978   3.646   5.073
  193PHE    CE1 3058   3.045   3.846   5.134
  193PHE    HE1 3059   2.995   3.900   5.055
  193PHE     CZ 3060   3.109   3.918   5.234
  193PHE     HZ 3061   3.134   4.022   5.220
  193PHE    CD2 3062   3.156   3.710   5.354
  193PHE    HD2 3063   3.197   3.662   5.441
  193PHE    CE2 3064   3.171   3.843   5.343
  193PHE    HE2 3065   3.225   3.904   5.414
  193PHE      C 3066   2.904   3.531   5.490
  193PHE      O 3067   2.941   3.613   5.581
  194LEU      N 3068   2.773   3.519   5.453
  194LEU     HN 3069   2.744   3.454   5.382
  194LEU     CA 3070   2.665   3.586   5.515
  194LEU     HA 3071   2.683   3.692   5.526
  194LEU     CB 3072   2.533   3.560   5.443
  194LEU    HB1 3073   2.451   3.561   5.518
  194LEU    HB2 3074   2.540   3.455   5.410
  194LEU     CG 3075   2.492   3.675   5.341
  194LEU     HG 3076   2.491   3.774   5.393
  194LEU    CD1 3077   2.575   3.681   5.213
  194LEU   HD11 3078   2.537   3.762   5.147
  194LEU   HD12 3079   2.573   3.585   5.158
  194LEU   HD13 3080   2.683   3.703   5.231
  194LEU    CD2 3081   2.347   3.662   5.305
  194LEU   HD21 3082   2.328   3.560   5.265
  194LEU   HD22 3083   2.317   3.733   5.225
  194LEU   HD23 3084   2.276   3.659   5.391
  194LEU      C 3085   2.652   3.538   5.660
  194LEU      O 3086   2.621   3.611   5.755
  195LEU      N 3087   2.660   3.406   5.673
  195LEU     HN 3088   2.677   3.347   5.595
  195LEU     CA 3089   2.649   3.343   5.806
  195LEU     HA 3090   2.562   3.380   5.858
  195LEU     CB 3091   2.638   3.193   5.794
  195LEU    HB1 3092   2.736   3.145   5.771
  195LEU    HB2 3093   2.556   3.178   5.720
  195LEU     CG 3094   2.596   3.114   5.922
  195LEU     HG 3095   2.668   3.133   6.004
  195LEU    CD1 3096   2.465   3.170   5.980
  195LEU   HD11 3097   2.471   3.281   5.987
  195LEU   HD12 3098   2.443   3.130   6.081
  195LEU   HD13 3099   2.388   3.134   5.908
  195LEU    CD2 3100   2.583   2.967   5.910
  195LEU   HD21 3101   2.509   2.929   5.985
  195LEU   HD22 3102   2.680   2.914   5.919
  195LEU   HD23 3103   2.539   2.935   5.813
  195LEU      C 3104   2.756   3.389   5.903
  195LEU      O 3105   2.739   3.404   6.024
  196GLU      N 3106   2.876   3.399   5.850
  196GLU     HN 3107   2.888   3.362   5.758
  196GLU     CA 3108   3.009   3.429   5.910
  196GLU     HA 3109   3.035   3.365   5.994
  196GLU     CB 3110   3.118   3.408   5.801
  196GLU    HB1 3111   3.115   3.479   5.715
  196GLU    HB2 3112   3.097   3.302   5.775
  196GLU     CG 3113   3.263   3.428   5.854
  196GLU    HG1 3114   3.298   3.336   5.906
  196GLU    HG2 3115   3.260   3.516   5.921
  196GLU     CD 3116   3.360   3.463   5.743
  196GLU    OE1 3117   3.434   3.566   5.756
  196GLU    OE2 3118   3.367   3.391   5.640
  196GLU      C 3119   3.013   3.572   5.970
  196GLU      O 3120   3.096   3.602   6.056
  197PHE      N 3121   2.912   3.654   5.931
  197PHE     HN 3122   2.844   3.626   5.864
  197PHE     CA 3123   2.897   3.782   5.992
  197PHE     HA 3124   2.987   3.806   6.047
  197PHE     CB 3125   2.870   3.891   5.885
  197PHE    HB1 3126   2.799   3.867   5.803
  197PHE    HB2 3127   2.965   3.902   5.828
  197PHE     CG 3128   2.830   4.031   5.943
  197PHE    CD1 3129   2.922   4.113   6.003
  197PHE    HD1 3130   3.021   4.077   6.026
  197PHE    CE1 3131   2.895   4.243   6.043
  197PHE    HE1 3132   2.982   4.303   6.066
  197PHE     CZ 3133   2.770   4.293   6.013
  197PHE     HZ 3134   2.736   4.386   6.056
  197PHE    CD2 3135   2.706   4.085   5.915
  197PHE    HD2 3136   2.639   4.019   5.861
  197PHE    CE2 3137   2.668   4.212   5.958
  197PHE    HE2 3138   2.572   4.249   5.926
  197PHE      C 3139   2.775   3.769   6.091
  197PHE      O 3140   2.780   3.800   6.205
  198PHE      N 3141   2.657   3.735   6.034
  198PHE     HN 3142   2.659   3.711   5.937
  198PHE     CA 3143   2.528   3.747   6.101
  198PHE     HA 3144   2.524   3.848   6.138
  198PHE     CB 3145   2.418   3.726   6.003
  198PHE    HB1 3146   2.323   3.727   6.060
  198PHE    HB2 3147   2.429   3.625   5.957
  198PHE     CG 3148   2.409   3.836   5.905
  198PHE    CD1 3149   2.381   3.968   5.955
  198PHE    HD1 3150   2.376   3.996   6.059
  198PHE    CE1 3151   2.346   4.068   5.861
  198PHE    HE1 3152   2.331   4.168   5.899
  198PHE     CZ 3153   2.345   4.052   5.723
  198PHE     HZ 3154   2.330   4.132   5.652
  198PHE    CD2 3155   2.405   3.816   5.765
  198PHE    HD2 3156   2.411   3.716   5.725
  198PHE    CE2 3157   2.373   3.923   5.674
  198PHE    HE2 3158   2.352   3.917   5.568
  198PHE      C 3159   2.512   3.658   6.224
  198PHE      O 3160   2.463   3.708   6.327
  199LEU      N 3161   2.561   3.531   6.222
  199LEU     HN 3162   2.601   3.496   6.138
  199LEU     CA 3163   2.563   3.454   6.347
  199LEU     HA 3164   2.463   3.465   6.386
  199LEU     CB 3165   2.578   3.301   6.324
  199LEU    HB1 3166   2.670   3.263   6.275
  199LEU    HB2 3167   2.493   3.275   6.257
  199LEU     CG 3168   2.550   3.208   6.447
  199LEU     HG 3169   2.627   3.231   6.524
  199LEU    CD1 3170   2.418   3.230   6.534
  199LEU   HD11 3171   2.328   3.199   6.476
  199LEU   HD12 3172   2.401   3.333   6.573
  199LEU   HD13 3173   2.417   3.169   6.626
  199LEU    CD2 3174   2.560   3.056   6.412
  199LEU   HD21 3175   2.495   3.034   6.325
  199LEU   HD22 3176   2.536   2.986   6.495
  199LEU   HD23 3177   2.665   3.036   6.381
  199LEU      C 3178   2.656   3.512   6.457
  199LEU      O 3179   2.614   3.527   6.570
  200PRO      N 3180   2.783   3.549   6.421
  200PRO     CD 3181   2.862   3.476   6.318
  200PRO    HD1 3182   2.848   3.527   6.220
  200PRO    HD2 3183   2.840   3.369   6.301
  200PRO     CA 3184   2.878   3.609   6.516
  200PRO     HA 3185   2.880   3.542   6.601
  200PRO     CB 3186   3.007   3.616   6.438
  200PRO    HB1 3187   3.089   3.627   6.513
  200PRO    HB2 3188   3.004   3.698   6.363
  200PRO     CG 3189   3.005   3.490   6.366
  200PRO    HG1 3190   3.078   3.477   6.283
  200PRO    HG2 3191   3.027   3.411   6.441
  200PRO      C 3192   2.835   3.743   6.564
  200PRO      O 3193   2.845   3.762   6.685
  201LEU      N 3194   2.780   3.823   6.482
  201LEU     HN 3195   2.777   3.799   6.385
  201LEU     CA 3196   2.724   3.952   6.521
  201LEU     HA 3197   2.804   4.007   6.569
  201LEU     CB 3198   2.661   4.034   6.393
  201LEU    HB1 3199   2.576   3.976   6.351
  201LEU    HB2 3200   2.741   4.042   6.316
  201LEU     CG 3201   2.600   4.175   6.433
  201LEU     HG 3202   2.528   4.169   6.517
  201LEU    CD1 3203   2.717   4.268   6.472
  201LEU   HD11 3204   2.776   4.240   6.562
  201LEU   HD12 3205   2.690   4.374   6.494
  201LEU   HD13 3206   2.785   4.272   6.384
  201LEU    CD2 3207   2.524   4.239   6.315
  201LEU   HD21 3208   2.482   4.336   6.350
  201LEU   HD22 3209   2.448   4.167   6.280
  201LEU   HD23 3210   2.599   4.252   6.233
  201LEU      C 3211   2.611   3.931   6.623
  201LEU      O 3212   2.609   3.995   6.723
  202GLY      N 3213   2.527   3.830   6.590
  202GLY     HN 3214   2.542   3.776   6.507
  202GLY     CA 3215   2.411   3.794   6.682
  202GLY    HA1 3216   2.364   3.709   6.635
  202GLY    HA2 3217   2.349   3.882   6.674
  202GLY      C 3218   2.448   3.759   6.822
  202GLY      O 3219   2.396   3.815   6.917
  203ILE      N 3220   2.550   3.674   6.837
  203ILE     HN 3221   2.588   3.624   6.760
  203ILE     CA 3222   2.609   3.646   6.964
  203ILE     HA 3223   2.523   3.629   7.026
  203ILE     CB 3224   2.695   3.518   6.953
  203ILE     HB 3225   2.765   3.540   6.870
  203ILE    CG2 3226   2.775   3.497   7.082
  203ILE   HG21 3227   2.855   3.573   7.092
  203ILE   HG22 3228   2.814   3.393   7.074
  203ILE   HG23 3229   2.710   3.503   7.172
  203ILE    CG1 3230   2.600   3.407   6.904
  203ILE   HG11 3231   2.658   3.312   6.897
  203ILE   HG12 3232   2.556   3.424   6.804
  203ILE     CD 3233   2.483   3.373   6.998
  203ILE    HD1 3234   2.422   3.463   7.022
  203ILE    HD2 3235   2.528   3.346   7.097
  203ILE    HD3 3236   2.432   3.284   6.956
  203ILE      C 3237   2.692   3.764   7.029
  203ILE      O 3238   2.682   3.791   7.147
  204ILE      N 3239   2.788   3.824   6.949
  204ILE     HN 3240   2.794   3.801   6.853
  204ILE     CA 3241   2.882   3.921   7.007
  204ILE     HA 3242   2.940   3.892   7.093
  204ILE     CB 3243   2.988   3.958   6.908
  204ILE     HB 3244   2.937   3.998   6.817
  204ILE    CG2 3245   3.084   4.063   6.963
  204ILE   HG21 3246   3.028   4.159   6.961
  204ILE   HG22 3247   3.165   4.090   6.890
  204ILE   HG23 3248   3.125   4.039   7.063
  204ILE    CG1 3249   3.070   3.829   6.880
  204ILE   HG11 3250   3.002   3.742   6.871
  204ILE   HG12 3251   3.139   3.805   6.964
  204ILE     CD 3252   3.156   3.834   6.753
  204ILE    HD1 3253   3.208   3.933   6.747
  204ILE    HD2 3254   3.094   3.825   6.661
  204ILE    HD3 3255   3.238   3.762   6.770
  204ILE      C 3256   2.802   4.041   7.062
  204ILE      O 3257   2.826   4.088   7.172
  205LEU      N 3258   2.695   4.092   6.992
  205LEU     HN 3259   2.669   4.059   6.902
  205LEU     CA 3260   2.608   4.204   7.032
  205LEU     HA 3261   2.663   4.289   7.068
  205LEU     CB 3262   2.517   4.257   6.916
  205LEU    HB1 3263   2.441   4.182   6.884
  205LEU    HB2 3264   2.581   4.266   6.826
  205LEU     CG 3265   2.432   4.386   6.951
  205LEU     HG 3266   2.352   4.363   7.025
  205LEU    CD1 3267   2.496   4.507   7.012
  205LEU   HD11 3268   2.589   4.538   6.959
  205LEU   HD12 3269   2.522   4.487   7.118
  205LEU   HD13 3270   2.420   4.587   7.002
  205LEU    CD2 3271   2.367   4.440   6.816
  205LEU   HD21 3272   2.355   4.351   6.751
  205LEU   HD22 3273   2.448   4.496   6.766
  205LEU   HD23 3274   2.286   4.514   6.834
  205LEU      C 3275   2.516   4.173   7.154
  205LEU      O 3276   2.511   4.239   7.257
  206PHE      N 3277   2.456   4.048   7.151
  206PHE     HN 3278   2.452   4.011   7.058
  206PHE     CA 3279   2.406   3.981   7.273
  206PHE     HA 3280   2.316   4.033   7.301
  206PHE     CB 3281   2.345   3.840   7.228
  206PHE    HB1 3282   2.420   3.792   7.161
  206PHE    HB2 3283   2.257   3.839   7.160
  206PHE     CG 3284   2.304   3.745   7.337
  206PHE    CD1 3285   2.222   3.782   7.453
  206PHE    HD1 3286   2.180   3.881   7.464
  206PHE    CE1 3287   2.190   3.694   7.556
  206PHE    HE1 3288   2.122   3.714   7.637
  206PHE     CZ 3289   2.245   3.567   7.543
  206PHE     HZ 3290   2.221   3.498   7.622
  206PHE    CD2 3291   2.347   3.610   7.329
  206PHE    HD2 3292   2.400   3.579   7.240
  206PHE    CE2 3293   2.317   3.519   7.433
  206PHE    HE2 3294   2.349   3.416   7.431
  206PHE      C 3295   2.493   3.981   7.396
  206PHE      O 3296   2.462   4.036   7.500
  207CYS      N 3297   2.612   3.913   7.381
  207CYS     HN 3298   2.622   3.857   7.299
  207CYS     CA 3299   2.710   3.904   7.482
  207CYS     HA 3300   2.662   3.857   7.567
  207CYS     CB 3301   2.832   3.818   7.439
  207CYS    HB1 3302   2.915   3.821   7.512
  207CYS    HB2 3303   2.877   3.866   7.349
  207CYS     SG 3304   2.781   3.644   7.414
  207CYS    HG1 3305   2.707   3.655   7.305
  207CYS      C 3306   2.758   4.042   7.526
  207CYS      O 3307   2.777   4.069   7.646
  208SER      N 3308   2.776   4.137   7.428
  208SER     HN 3309   2.759   4.125   7.331
  208SER     CA 3310   2.828   4.270   7.457
  208SER     HA 3311   2.925   4.249   7.500
  208SER     CB 3312   2.860   4.353   7.323
  208SER    HB1 3313   2.895   4.449   7.367
  208SER    HB2 3314   2.769   4.368   7.262
  208SER     OG 3315   2.973   4.305   7.250
  208SER    HG1 3316   2.941   4.221   7.216
  208SER      C 3317   2.744   4.345   7.538
  208SER      O 3318   2.781   4.416   7.630
  209ALA      N 3319   2.608   4.335   7.509
  209ALA     HN 3320   2.580   4.277   7.432
  209ALA     CA 3321   2.508   4.403   7.579
  209ALA     HA 3322   2.535   4.507   7.586
  209ALA     CB 3323   2.374   4.391   7.509
  209ALA    HB1 3324   2.368   4.438   7.408
  209ALA    HB2 3325   2.303   4.454   7.567
  209ALA    HB3 3326   2.332   4.289   7.505
  209ALA      C 3327   2.494   4.344   7.719
  209ALA      O 3328   2.486   4.414   7.817
  210ARG      N 3329   2.499   4.210   7.728
  210ARG     HN 3330   2.486   4.155   7.646
  210ARG     CA 3331   2.496   4.151   7.860
  210ARG     HA 3332   2.415   4.192   7.919
  210ARG     CB 3333   2.480   4.000   7.859
  210ARG    HB1 3334   2.501   3.956   7.959
  210ARG    HB2 3335   2.553   3.955   7.789
  210ARG     CG 3336   2.336   3.954   7.816
  210ARG    HG1 3337   2.336   3.844   7.800
  210ARG    HG2 3338   2.322   3.995   7.714
  210ARG     CD 3339   2.220   4.001   7.904
  210ARG    HD1 3340   2.130   3.971   7.846
  210ARG    HD2 3341   2.216   4.108   7.932
  210ARG     NE 3342   2.217   3.914   8.030
  210ARG     HE 3343   2.296   3.856   8.049
  210ARG     CZ 3344   2.133   3.916   8.128
  210ARG    NH1 3345   2.019   3.974   8.118
  210ARG   HH11 3346   1.958   3.975   8.197
  210ARG   HH12 3347   2.022   4.054   8.057
  210ARG    NH2 3348   2.146   3.841   8.234
  210ARG   HH21 3349   2.190   3.752   8.219
  210ARG   HH22 3350   2.066   3.829   8.293
  210ARG      C 3351   2.615   4.172   7.956
  210ARG      O 3352   2.608   4.194   8.075
  211ILE      N 3353   2.737   4.182   7.897
  211ILE     HN 3354   2.753   4.142   7.806
  211ILE     CA 3355   2.853   4.229   7.972
  211ILE     HA 3356   2.850   4.168   8.061
  211ILE     CB 3357   2.983   4.228   7.897
  211ILE     HB 3358   2.967   4.293   7.808
  211ILE    CG2 3359   3.097   4.280   7.982
  211ILE   HG21 3360   3.107   4.391   7.977
  211ILE   HG22 3361   3.196   4.243   7.948
  211ILE   HG23 3362   3.094   4.247   8.088
  211ILE    CG1 3363   3.019   4.082   7.854
  211ILE   HG11 3364   2.928   4.021   7.835
  211ILE   HG12 3365   3.069   4.045   7.946
  211ILE     CD 3366   3.107   4.079   7.721
  211ILE    HD1 3367   3.145   3.976   7.703
  211ILE    HD2 3368   3.197   4.143   7.725
  211ILE    HD3 3369   3.039   4.106   7.638
  211ILE      C 3370   2.841   4.366   8.012
  211ILE      O 3371   2.858   4.397   8.129
  212ILE      N 3372   2.800   4.462   7.925
  212ILE     HN 3373   2.791   4.432   7.830
  212ILE     CA 3374   2.770   4.602   7.957
  212ILE     HA 3375   2.857   4.630   8.015
  212ILE     CB 3376   2.763   4.684   7.831
  212ILE     HB 3377   2.680   4.648   7.766
  212ILE    CG2 3378   2.708   4.833   7.852
  212ILE   HG21 3379   2.599   4.852   7.865
  212ILE   HG22 3380   2.743   4.894   7.766
  212ILE   HG23 3381   2.766   4.880   7.934
  212ILE    CG1 3382   2.892   4.694   7.746
  212ILE   HG11 3383   2.880   4.771   7.666
  212ILE   HG12 3384   2.902   4.597   7.692
  212ILE     CD 3385   3.018   4.736   7.820
  212ILE    HD1 3386   3.093   4.752   7.740
  212ILE    HD2 3387   3.045   4.652   7.887
  212ILE    HD3 3388   2.995   4.827   7.880
  212ILE      C 3389   2.660   4.624   8.058
  212ILE      O 3390   2.685   4.697   8.154
  213TRP      N 3391   2.545   4.561   8.042
  213TRP     HN 3392   2.538   4.500   7.963
  213TRP     CA 3393   2.433   4.568   8.137
  213TRP     HA 3394   2.395   4.669   8.135
  213TRP     CB 3395   2.326   4.477   8.077
  213TRP    HB1 3396   2.366   4.374   8.067
  213TRP    HB2 3397   2.293   4.502   7.974
  213TRP     CG 3398   2.205   4.444   8.153
  213TRP    CD1 3399   2.093   4.521   8.168
  213TRP    HD1 3400   2.086   4.620   8.123
  213TRP    NE1 3401   2.014   4.475   8.267
  213TRP    HE1 3402   1.924   4.504   8.290
  213TRP    CE2 3403   2.072   4.360   8.318
  213TRP    CD2 3404   2.195   4.334   8.249
  213TRP    CE3 3405   2.275   4.228   8.279
  213TRP    HE3 3406   2.366   4.201   8.226
  213TRP    CZ3 3407   2.239   4.149   8.388
  213TRP    HZ3 3408   2.301   4.062   8.404
  213TRP    CZ2 3409   2.032   4.276   8.423
  213TRP    HZ2 3410   1.938   4.292   8.472
  213TRP    CH2 3411   2.117   4.169   8.452
  213TRP    HH2 3412   2.094   4.102   8.534
  213TRP      C 3413   2.470   4.525   8.279
  213TRP      O 3414   2.435   4.589   8.380
  214SER      N 3415   2.540   4.411   8.286
  214SER     HN 3416   2.569   4.374   8.198
  214SER     CA 3417   2.597   4.359   8.412
  214SER     HA 3418   2.513   4.337   8.476
  214SER     CB 3419   2.681   4.229   8.391
  214SER    HB1 3420   2.766   4.239   8.320
  214SER    HB2 3421   2.621   4.153   8.338
  214SER     OG 3422   2.718   4.157   8.513
  214SER    HG1 3423   2.637   4.111   8.535
  214SER      C 3424   2.683   4.461   8.492
  214SER      O 3425   2.661   4.500   8.606
  215LEU      N 3426   2.794   4.513   8.434
  215LEU     HN 3427   2.809   4.475   8.343
  215LEU     CA 3428   2.890   4.610   8.497
  215LEU     HA 3429   2.924   4.568   8.591
  215LEU     CB 3430   3.003   4.633   8.388
  215LEU    HB1 3431   3.073   4.711   8.423
  215LEU    HB2 3432   2.953   4.670   8.296
  215LEU     CG 3433   3.091   4.505   8.369
  215LEU     HG 3434   3.024   4.423   8.336
  215LEU    CD1 3435   3.192   4.519   8.253
  215LEU   HD11 3436   3.261   4.606   8.263
  215LEU   HD12 3437   3.155   4.530   8.149
  215LEU   HD13 3438   3.254   4.427   8.255
  215LEU    CD2 3439   3.161   4.458   8.489
  215LEU   HD21 3440   3.242   4.526   8.523
  215LEU   HD22 3441   3.212   4.362   8.468
  215LEU   HD23 3442   3.090   4.448   8.574
  215LEU      C 3443   2.820   4.739   8.534
  215LEU      O 3444   2.848   4.787   8.644
  216ARG      N 3445   2.724   4.791   8.450
  216ARG     HN 3446   2.707   4.729   8.374
  216ARG     CA 3447   2.636   4.897   8.482
  216ARG     HA 3448   2.694   4.985   8.505
  216ARG     CB 3449   2.561   4.934   8.353
  216ARG    HB1 3450   2.469   4.994   8.368
  216ARG    HB2 3451   2.518   4.841   8.311
  216ARG     CG 3452   2.651   5.005   8.254
  216ARG    HG1 3453   2.625   5.003   8.146
  216ARG    HG2 3454   2.749   4.952   8.253
  216ARG     CD 3455   2.683   5.145   8.287
  216ARG    HD1 3456   2.751   5.201   8.219
  216ARG    HD2 3457   2.730   5.149   8.388
  216ARG     NE 3458   2.552   5.220   8.295
  216ARG     HE 3459   2.465   5.188   8.258
  216ARG     CZ 3460   2.550   5.351   8.314
  216ARG    NH1 3461   2.653   5.416   8.366
  216ARG   HH11 3462   2.712   5.353   8.418
  216ARG   HH12 3463   2.649   5.515   8.380
  216ARG    NH2 3464   2.442   5.410   8.265
  216ARG   HH21 3465   2.378   5.348   8.219
  216ARG   HH22 3466   2.422   5.506   8.282
  216ARG      C 3467   2.540   4.866   8.590
  216ARG      O 3468   2.524   4.951   8.679
  217GLN      N 3469   2.473   4.753   8.595
  217GLN     HN 3470   2.478   4.680   8.528
  217GLN     CA 3471   2.378   4.717   8.700
  217GLN     HA 3472   2.316   4.805   8.712
  217GLN     CB 3473   2.287   4.591   8.670
  217GLN    HB1 3474   2.243   4.551   8.764
  217GLN    HB2 3475   2.337   4.503   8.626
  217GLN     CG 3476   2.166   4.619   8.573
  217GLN    HG1 3477   2.125   4.516   8.567
  217GLN    HG2 3478   2.202   4.659   8.476
  217GLN     CD 3479   2.051   4.719   8.621
  217GLN    OE1 3480   2.074   4.800   8.710
  217GLN    NE2 3481   1.930   4.708   8.562
  217GLN   HE21 3482   1.858   4.770   8.596
  217GLN   HE22 3483   1.908   4.630   8.504
  217GLN      C 3484   2.435   4.700   8.839
  217GLN      O 3485   2.368   4.730   8.940
  218ARG      N 3486   2.560   4.653   8.846
  218ARG     HN 3487   2.617   4.626   8.769
  218ARG     CA 3488   2.625   4.640   8.975
  218ARG     HA 3489   2.553   4.622   9.054
  218ARG     CB 3490   2.727   4.522   8.974
  218ARG    HB1 3491   2.760   4.505   9.079
  218ARG    HB2 3492   2.808   4.541   8.900
  218ARG     CG 3493   2.656   4.392   8.935
  218ARG    HG1 3494   2.610   4.410   8.836
  218ARG    HG2 3495   2.569   4.373   9.002
  218ARG     CD 3496   2.746   4.271   8.919
  218ARG    HD1 3497   2.829   4.278   8.846
  218ARG    HD2 3498   2.683   4.192   8.872
  218ARG     NE 3499   2.793   4.225   9.056
  218ARG     HE 3500   2.875   4.264   9.096
  218ARG     CZ 3501   2.716   4.158   9.146
  218ARG    NH1 3502   2.611   4.091   9.108
  218ARG   HH11 3503   2.560   4.121   9.027
  218ARG   HH12 3504   2.564   4.056   9.189
  218ARG    NH2 3505   2.746   4.169   9.269
  218ARG   HH21 3506   2.821   4.234   9.280
  218ARG   HH22 3507   2.681   4.131   9.336
  218ARG      C 3508   2.704   4.759   9.022
  218ARG      O 3509   2.770   4.752   9.127
  219GLN      N 3510   2.708   4.867   8.946
  219GLN     HN 3511   2.640   4.888   8.876
  219GLN     CA 3512   2.778   4.986   8.990
  219GLN     HA 3513   2.757   5.075   8.933
  219GLN     CB 3514   2.740   5.034   9.133
  219GLN    HB1 3515   2.781   5.135   9.155
  219GLN    HB2 3516   2.771   4.963   9.213
  219GLN     CG 3517   2.588   5.049   9.152
  219GLN    HG1 3518   2.572   5.094   9.252
  219GLN    HG2 3519   2.540   4.949   9.160
  219GLN     CD 3520   2.520   5.130   9.049
  219GLN    OE1 3521   2.587   5.217   8.997
  219GLN    NE2 3522   2.388   5.106   9.011
  219GLN   HE21 3523   2.374   5.157   8.925
  219GLN   HE22 3524   2.331   5.041   9.062
  219GLN      C 3525   2.930   4.973   8.975
  219GLN      O 3526   3.000   5.056   9.030
  220MET      N 3527   2.979   4.877   8.897
  220MET     HN 3528   2.917   4.835   8.831
  220MET     CA 3529   3.121   4.857   8.871
  220MET     HA 3530   3.178   4.879   8.960
  220MET     CB 3531   3.143   4.714   8.829
  220MET    HB1 3532   3.250   4.705   8.800
  220MET    HB2 3533   3.092   4.688   8.734
  220MET     CG 3534   3.101   4.609   8.938
  220MET    HG1 3535   2.990   4.607   8.942
  220MET    HG2 3536   3.135   4.646   9.036
  220MET     SD 3537   3.145   4.433   8.907
  220MET     CE 3538   3.320   4.457   8.917
  220MET    HE1 3539   3.353   4.495   9.016
  220MET    HE2 3540   3.342   4.534   8.839
  220MET    HE3 3541   3.388   4.372   8.894
  220MET      C 3542   3.188   4.955   8.773
  220MET      O 3543   3.309   4.962   8.778
  221ASP      N 3544   3.112   5.027   8.688
  221ASP     HN 3545   3.013   5.028   8.693
  221ASP     CA 3546   3.168   5.109   8.575
  221ASP     HA 3547   3.250   5.063   8.521
  221ASP     CB 3548   3.051   5.144   8.480
  221ASP    HB1 3549   2.985   5.057   8.460
  221ASP    HB2 3550   3.089   5.184   8.383
  221ASP     CG 3551   2.951   5.245   8.538
  221ASP    OD1 3552   2.923   5.350   8.472
  221ASP    OD2 3553   2.884   5.215   8.640
  221ASP      C 3554   3.232   5.242   8.638
  221ASP      O 3555   3.293   5.320   8.567
  222ARG      N 3556   3.205   5.271   8.771
  222ARG     HN 3557   3.128   5.221   8.811
  222ARG     CA 3558   3.275   5.367   8.856
  222ARG     HA 3559   3.250   5.463   8.812
  222ARG     CB 3560   3.229   5.357   9.006
  222ARG    HB1 3561   3.118   5.354   8.999
  222ARG    HB2 3562   3.258   5.448   9.061
  222ARG     CG 3563   3.271   5.231   9.089
  222ARG    HG1 3564   3.381   5.229   9.097
  222ARG    HG2 3565   3.239   5.146   9.024
  222ARG     CD 3566   3.228   5.233   9.234
  222ARG    HD1 3567   3.117   5.235   9.243
  222ARG    HD2 3568   3.277   5.324   9.276
  222ARG     NE 3569   3.289   5.115   9.306
  222ARG     HE 3570   3.386   5.121   9.329
  222ARG     CZ 3571   3.237   4.996   9.324
  222ARG    NH1 3572   3.147   4.941   9.251
  222ARG   HH11 3573   3.089   4.985   9.183
  222ARG   HH12 3574   3.128   4.851   9.289
  222ARG    NH2 3575   3.277   4.941   9.436
  222ARG   HH21 3576   3.340   4.991   9.495
  222ARG   HH22 3577   3.252   4.847   9.461
  222ARG      C 3578   3.428   5.346   8.847
  222ARG      O 3579   3.511   5.436   8.852
  223HSD      N 3580   3.470   5.219   8.838
  223HSD     HN 3581   3.407   5.142   8.833
  223HSD     CA 3582   3.616   5.195   8.841
  223HSD     HA 3583   3.662   5.255   8.918
  223HSD     CB 3584   3.650   5.049   8.883
  223HSD    HB1 3585   3.603   4.969   8.821
  223HSD    HB2 3586   3.599   5.034   8.980
  223HSD    ND1 3587   3.897   5.086   8.929
  223HSD    HD1 3588   3.883   5.185   8.932
  223HSD     CG 3589   3.792   5.001   8.897
  223HSD    CE1 3590   4.009   5.014   8.953
  223HSD    HE1 3591   4.110   5.047   8.975
  223HSD    NE2 3592   3.983   4.886   8.931
  223HSD    CD2 3593   3.845   4.877   8.900
  223HSD    HD2 3594   3.795   4.781   8.894
  223HSD      C 3595   3.671   5.225   8.697
  223HSD      O 3596   3.622   5.176   8.593
  224ALA      N 3597   3.783   5.300   8.695
  224ALA     HN 3598   3.817   5.336   8.782
  224ALA     CA 3599   3.854   5.337   8.578
  224ALA     HA 3600   3.776   5.378   8.516
  224ALA     CB 3601   3.966   5.435   8.619
  224ALA    HB1 3602   3.972   5.503   8.531
  224ALA    HB2 3603   4.063   5.390   8.649
  224ALA    HB3 3604   3.930   5.490   8.708
  224ALA      C 3605   3.905   5.226   8.491
  224ALA      O 3606   3.894   5.233   8.366
  225LYS      N 3607   3.956   5.115   8.552
  225LYS     HN 3608   3.964   5.102   8.651
  225LYS     CA 3609   4.001   4.999   8.477
  225LYS     HA 3610   4.062   5.037   8.397
  225LYS     CB 3611   4.092   4.901   8.555
  225LYS    HB1 3612   4.098   4.805   8.500
  225LYS    HB2 3613   4.035   4.869   8.645
  225LYS     CG 3614   4.232   4.953   8.591
  225LYS    HG1 3615   4.220   5.032   8.668
  225LYS    HG2 3616   4.277   5.002   8.502
  225LYS     CD 3617   4.331   4.851   8.650
  225LYS    HD1 3618   4.274   4.795   8.728
  225LYS    HD2 3619   4.411   4.908   8.703
  225LYS     CE 3620   4.386   4.738   8.565
  225LYS    HE1 3621   4.432   4.788   8.477
  225LYS    HE2 3622   4.314   4.660   8.531
  225LYS     NZ 3623   4.494   4.663   8.639
  225LYS    HZ1 3624   4.521   4.577   8.586
  225LYS    HZ2 3625   4.460   4.631   8.732
  225LYS    HZ3 3626   4.568   4.732   8.663
  225LYS      C 3627   3.887   4.931   8.411
  225LYS      O 3628   3.899   4.866   8.305
  226ILE      N 3629   3.763   4.932   8.470
  226ILE     HN 3630   3.734   4.979   8.553
  226ILE     CA 3631   3.643   4.866   8.417
  226ILE     HA 3632   3.674   4.774   8.369
  226ILE     CB 3633   3.541   4.829   8.518
  226ILE     HB 3634   3.503   4.925   8.558
  226ILE    CG2 3635   3.424   4.752   8.465
  226ILE   HG21 3636   3.386   4.803   8.374
  226ILE   HG22 3637   3.337   4.755   8.534
  226ILE   HG23 3638   3.465   4.652   8.438
  226ILE    CG1 3639   3.599   4.744   8.631
  226ILE   HG11 3640   3.512   4.702   8.685
  226ILE   HG12 3641   3.648   4.809   8.707
  226ILE     CD 3642   3.695   4.631   8.591
  226ILE    HD1 3643   3.750   4.587   8.678
  226ILE    HD2 3644   3.769   4.674   8.521
  226ILE    HD3 3645   3.647   4.536   8.558
  226ILE      C 3646   3.585   4.956   8.315
  226ILE      O 3647   3.529   4.920   8.209
  227LYS      N 3648   3.602   5.085   8.333
  227LYS     HN 3649   3.628   5.121   8.422
  227LYS     CA 3650   3.565   5.183   8.230
  227LYS     HA 3651   3.463   5.149   8.213
  227LYS     CB 3652   3.566   5.327   8.274
  227LYS    HB1 3653   3.671   5.358   8.289
  227LYS    HB2 3654   3.504   5.337   8.366
  227LYS     CG 3655   3.522   5.435   8.170
  227LYS    HG1 3656   3.594   5.434   8.085
  227LYS    HG2 3657   3.519   5.533   8.223
  227LYS     CD 3658   3.382   5.423   8.112
  227LYS    HD1 3659   3.374   5.324   8.063
  227LYS    HD2 3660   3.367   5.492   8.026
  227LYS     CE 3661   3.261   5.437   8.204
  227LYS    HE1 3662   3.259   5.354   8.277
  227LYS    HE2 3663   3.176   5.431   8.132
  227LYS     NZ 3664   3.261   5.564   8.272
  227LYS    HZ1 3665   3.349   5.579   8.327
  227LYS    HZ2 3666   3.194   5.563   8.351
  227LYS    HZ3 3667   3.250   5.652   8.217
  227LYS      C 3668   3.651   5.170   8.103
  227LYS      O 3669   3.615   5.170   7.983
  228ARG      N 3670   3.780   5.153   8.118
  228ARG     HN 3671   3.824   5.168   8.206
  228ARG     CA 3672   3.871   5.104   8.017
  228ARG     HA 3673   3.877   5.185   7.945
  228ARG     CB 3674   4.018   5.082   8.072
  228ARG    HB1 3675   4.017   5.025   8.168
  228ARG    HB2 3676   4.057   5.184   8.094
  228ARG     CG 3677   4.118   5.016   7.975
  228ARG    HG1 3678   4.117   5.087   7.891
  228ARG    HG2 3679   4.085   4.915   7.942
  228ARG     CD 3680   4.256   4.995   8.034
  228ARG    HD1 3681   4.247   4.906   8.100
  228ARG    HD2 3682   4.304   5.081   8.085
  228ARG     NE 3683   4.345   4.961   7.913
  228ARG     HE 3684   4.338   4.864   7.888
  228ARG     CZ 3685   4.429   5.035   7.839
  228ARG    NH1 3686   4.433   5.160   7.855
  228ARG   HH11 3687   4.391   5.199   7.937
  228ARG   HH12 3688   4.498   5.217   7.804
  228ARG    NH2 3689   4.501   4.983   7.745
  228ARG   HH21 3690   4.510   4.884   7.755
  228ARG   HH22 3691   4.577   5.037   7.711
  228ARG      C 3692   3.824   4.978   7.947
  228ARG      O 3693   3.806   4.961   7.823
  229ALA      N 3694   3.790   4.876   8.024
  229ALA     HN 3695   3.810   4.875   8.122
  229ALA     CA 3696   3.731   4.749   7.967
  229ALA     HA 3697   3.809   4.714   7.901
  229ALA     CB 3698   3.710   4.644   8.086
  229ALA    HB1 3699   3.665   4.557   8.034
  229ALA    HB2 3700   3.645   4.676   8.170
  229ALA    HB3 3701   3.806   4.614   8.134
  229ALA      C 3702   3.602   4.770   7.891
  229ALA      O 3703   3.591   4.724   7.776
  230ILE      N 3704   3.504   4.849   7.945
  230ILE     HN 3705   3.527   4.882   8.036
  230ILE     CA 3706   3.381   4.895   7.876
  230ILE     HA 3707   3.325   4.804   7.861
  230ILE     CB 3708   3.296   4.991   7.958
  230ILE     HB 3709   3.353   5.071   8.009
  230ILE    CG2 3710   3.188   5.052   7.866
  230ILE   HG21 3711   3.112   5.085   7.941
  230ILE   HG22 3712   3.131   4.980   7.805
  230ILE   HG23 3713   3.222   5.137   7.803
  230ILE    CG1 3714   3.229   4.910   8.076
  230ILE   HG11 3715   3.315   4.849   8.114
  230ILE   HG12 3716   3.148   4.843   8.039
  230ILE     CD 3717   3.178   5.002   8.193
  230ILE    HD1 3718   3.153   4.947   8.286
  230ILE    HD2 3719   3.099   5.076   8.166
  230ILE    HD3 3720   3.256   5.068   8.236
  230ILE      C 3721   3.421   4.960   7.746
  230ILE      O 3722   3.361   4.943   7.638
  231THR      N 3723   3.517   5.051   7.754
  231THR     HN 3724   3.576   5.063   7.833
  231THR     CA 3725   3.555   5.129   7.636
  231THR     HA 3726   3.472   5.187   7.598
  231THR     CB 3727   3.669   5.226   7.664
  231THR     HB 3728   3.750   5.167   7.711
  231THR    OG1 3729   3.621   5.319   7.760
  231THR    HG1 3730   3.598   5.261   7.833
  231THR    CG2 3731   3.722   5.287   7.525
  231THR   HG21 3732   3.761   5.213   7.452
  231THR   HG22 3733   3.806   5.357   7.543
  231THR   HG23 3734   3.634   5.346   7.491
  231THR      C 3735   3.600   5.033   7.523
  231THR      O 3736   3.549   5.042   7.413
  232PHE      N 3737   3.693   4.932   7.553
  232PHE     HN 3738   3.736   4.923   7.642
  232PHE     CA 3739   3.736   4.827   7.460
  232PHE     HA 3740   3.774   4.871   7.369
  232PHE     CB 3741   3.859   4.740   7.521
  232PHE    HB1 3742   3.870   4.645   7.464
  232PHE    HB2 3743   3.844   4.721   7.630
  232PHE     CG 3744   3.989   4.819   7.496
  232PHE    CD1 3745   4.034   4.867   7.374
  232PHE    HD1 3746   3.987   4.834   7.283
  232PHE    CE1 3747   4.145   4.955   7.359
  232PHE    HE1 3748   4.176   5.001   7.266
  232PHE     CZ 3749   4.226   4.977   7.469
  232PHE     HZ 3750   4.327   5.016   7.470
  232PHE    CD2 3751   4.071   4.846   7.609
  232PHE    HD2 3752   4.035   4.822   7.707
  232PHE    CE2 3753   4.190   4.924   7.592
  232PHE    HE2 3754   4.245   4.960   7.678
  232PHE      C 3755   3.624   4.739   7.406
  232PHE      O 3756   3.623   4.702   7.292
  233ILE      N 3757   3.525   4.707   7.488
  233ILE     HN 3758   3.522   4.736   7.583
  233ILE     CA 3759   3.410   4.624   7.445
  233ILE     HA 3760   3.443   4.527   7.411
  233ILE     CB 3761   3.346   4.576   7.579
  233ILE     HB 3762   3.347   4.659   7.653
  233ILE    CG2 3763   3.195   4.529   7.556
  233ILE   HG21 3764   3.127   4.617   7.547
  233ILE   HG22 3765   3.170   4.466   7.644
  233ILE   HG23 3766   3.182   4.473   7.461
  233ILE    CG1 3767   3.428   4.463   7.639
  233ILE   HG11 3768   3.536   4.480   7.619
  233ILE   HG12 3769   3.408   4.369   7.583
  233ILE     CD 3770   3.406   4.455   7.789
  233ILE    HD1 3771   3.299   4.453   7.819
  233ILE    HD2 3772   3.454   4.541   7.840
  233ILE    HD3 3773   3.455   4.361   7.824
  233ILE      C 3774   3.319   4.702   7.346
  233ILE      O 3775   3.274   4.646   7.247
  234MET      N 3776   3.295   4.829   7.371
  234MET     HN 3777   3.322   4.869   7.458
  234MET     CA 3778   3.232   4.924   7.271
  234MET     HA 3779   3.133   4.885   7.254
  234MET     CB 3780   3.203   5.064   7.322
  234MET    HB1 3781   3.155   5.136   7.252
  234MET    HB2 3782   3.301   5.107   7.354
  234MET     CG 3783   3.117   5.069   7.451
  234MET    HG1 3784   3.193   5.065   7.533
  234MET    HG2 3785   3.055   4.978   7.448
  234MET     SD 3786   3.010   5.214   7.466
  234MET     CE 3787   2.928   5.182   7.621
  234MET    HE1 3788   2.940   5.076   7.651
  234MET    HE2 3789   2.823   5.217   7.623
  234MET    HE3 3790   2.975   5.246   7.699
  234MET      C 3791   3.309   4.932   7.137
  234MET      O 3792   3.248   4.921   7.031
  235VAL      N 3793   3.443   4.958   7.134
  235VAL     HN 3794   3.485   4.966   7.224
  235VAL     CA 3795   3.532   4.949   7.017
  235VAL     HA 3796   3.486   5.013   6.943
  235VAL     CB 3797   3.675   4.987   7.055
  235VAL     HB 3798   3.701   4.935   7.149
  235VAL    CG1 3799   3.777   4.959   6.935
  235VAL   HG11 3800   3.792   4.850   6.916
  235VAL   HG12 3801   3.878   4.998   6.960
  235VAL   HG13 3802   3.739   5.003   6.840
  235VAL    CG2 3803   3.666   5.141   7.083
  235VAL   HG21 3804   3.602   5.164   7.170
  235VAL   HG22 3805   3.622   5.199   6.998
  235VAL   HG23 3806   3.764   5.190   7.100
  235VAL      C 3807   3.530   4.813   6.943
  235VAL      O 3808   3.499   4.811   6.822
  236VAL      N 3809   3.545   4.700   7.018
  236VAL     HN 3810   3.558   4.697   7.116
  236VAL     CA 3811   3.535   4.563   6.950
  236VAL     HA 3812   3.597   4.567   6.861
  236VAL     CB 3813   3.558   4.448   7.049
  236VAL     HB 3814   3.497   4.463   7.140
  236VAL    CG1 3815   3.544   4.307   6.983
  236VAL   HG11 3816   3.585   4.307   6.880
  236VAL   HG12 3817   3.435   4.288   6.969
  236VAL   HG13 3818   3.588   4.224   7.043
  236VAL    CG2 3819   3.707   4.456   7.096
  236VAL   HG21 3820   3.773   4.440   7.008
  236VAL   HG22 3821   3.736   4.386   7.177
  236VAL   HG23 3822   3.727   4.547   7.158
  236VAL      C 3823   3.402   4.546   6.882
  236VAL      O 3824   3.393   4.508   6.764
  237ALA      N 3825   3.292   4.578   6.957
  237ALA     HN 3826   3.310   4.601   7.053
  237ALA     CA 3827   3.152   4.564   6.910
  237ALA     HA 3828   3.142   4.464   6.872
  237ALA     CB 3829   3.047   4.594   7.013
  237ALA    HB1 3830   3.042   4.514   7.090
  237ALA    HB2 3831   2.946   4.613   6.972
  237ALA    HB3 3832   3.070   4.688   7.068
  237ALA      C 3833   3.124   4.656   6.784
  237ALA      O 3834   3.061   4.610   6.683
  238ILE      N 3835   3.168   4.787   6.785
  238ILE     HN 3836   3.231   4.830   6.848
  238ILE     CA 3837   3.144   4.874   6.669
  238ILE     HA 3838   3.042   4.855   6.637
  238ILE     CB 3839   3.152   5.027   6.708
  238ILE     HB 3840   3.107   5.042   6.809
  238ILE    CG2 3841   3.294   5.073   6.737
  238ILE   HG21 3842   3.360   5.068   6.648
  238ILE   HG22 3843   3.341   5.004   6.810
  238ILE   HG23 3844   3.292   5.173   6.786
  238ILE    CG1 3845   3.075   5.115   6.611
  238ILE   HG11 3846   3.120   5.106   6.509
  238ILE   HG12 3847   3.076   5.221   6.644
  238ILE     CD 3848   2.922   5.082   6.589
  238ILE    HD1 3849   2.879   5.167   6.532
  238ILE    HD2 3850   2.874   5.060   6.686
  238ILE    HD3 3851   2.905   4.993   6.526
  238ILE      C 3852   3.248   4.841   6.553
  238ILE      O 3853   3.217   4.855   6.435
  239VAL      N 3854   3.370   4.804   6.586
  239VAL     HN 3855   3.409   4.802   6.678
  239VAL     CA 3856   3.468   4.762   6.484
  239VAL     HA 3857   3.474   4.841   6.410
  239VAL     CB 3858   3.616   4.749   6.549
  239VAL     HB 3859   3.609   4.693   6.645
  239VAL    CG1 3860   3.711   4.656   6.466
  239VAL   HG11 3861   3.806   4.652   6.523
  239VAL   HG12 3862   3.726   4.702   6.366
  239VAL   HG13 3863   3.665   4.556   6.454
  239VAL    CG2 3864   3.673   4.889   6.575
  239VAL   HG21 3865   3.771   4.886   6.626
  239VAL   HG22 3866   3.603   4.947   6.639
  239VAL   HG23 3867   3.694   4.954   6.488
  239VAL      C 3868   3.441   4.638   6.401
  239VAL      O 3869   3.454   4.636   6.277
  240PHE      N 3870   3.383   4.535   6.460
  240PHE     HN 3871   3.381   4.527   6.559
  240PHE     CA 3872   3.328   4.416   6.392
  240PHE     HA 3873   3.405   4.369   6.333
  240PHE     CB 3874   3.276   4.305   6.493
  240PHE    HB1 3875   3.195   4.349   6.555
  240PHE    HB2 3876   3.354   4.262   6.560
  240PHE     CG 3877   3.224   4.186   6.419
  240PHE    CD1 3878   3.091   4.140   6.420
  240PHE    HD1 3879   3.011   4.195   6.468
  240PHE    CE1 3880   3.056   4.019   6.357
  240PHE    HE1 3881   2.960   3.970   6.345
  240PHE     CZ 3882   3.152   3.935   6.300
  240PHE     HZ 3883   3.139   3.838   6.255
  240PHE    CD2 3884   3.318   4.106   6.346
  240PHE    HD2 3885   3.423   4.130   6.356
  240PHE    CE2 3886   3.284   3.979   6.292
  240PHE    HE2 3887   3.363   3.920   6.248
  240PHE      C 3888   3.218   4.448   6.283
  240PHE      O 3889   3.216   4.391   6.170
  241VAL      N 3890   3.134   4.549   6.320
  241VAL     HN 3891   3.130   4.589   6.411
  241VAL     CA 3892   3.038   4.615   6.230
  241VAL     HA 3893   2.983   4.536   6.181
  241VAL     CB 3894   2.929   4.693   6.302
  241VAL     HB 3895   2.978   4.770   6.365
  241VAL    CG1 3896   2.835   4.781   6.213
  241VAL   HG11 3897   2.739   4.818   6.255
  241VAL   HG12 3898   2.803   4.723   6.124
  241VAL   HG13 3899   2.879   4.875   6.174
  241VAL    CG2 3900   2.837   4.604   6.388
  241VAL   HG21 3901   2.898   4.554   6.467
  241VAL   HG22 3902   2.789   4.528   6.323
  241VAL   HG23 3903   2.755   4.661   6.436
  241VAL      C 3904   3.093   4.693   6.110
  241VAL      O 3905   3.061   4.673   5.998
  242ILE      N 3906   3.192   4.783   6.139
  242ILE     HN 3907   3.223   4.791   6.233
  242ILE     CA 3908   3.262   4.867   6.041
  242ILE     HA 3909   3.191   4.920   5.980
  242ILE     CB 3910   3.340   4.984   6.107
  242ILE     HB 3911   3.406   4.937   6.183
  242ILE    CG2 3912   3.426   5.049   5.996
  242ILE   HG21 3913   3.372   5.094   5.910
  242ILE   HG22 3914   3.510   4.985   5.962
  242ILE   HG23 3915   3.473   5.137   6.045
  242ILE    CG1 3916   3.255   5.083   6.195
  242ILE   HG11 3917   3.168   5.030   6.240
  242ILE   HG12 3918   3.214   5.165   6.133
  242ILE     CD 3919   3.334   5.146   6.307
  242ILE    HD1 3920   3.281   5.233   6.351
  242ILE    HD2 3921   3.429   5.190   6.269
  242ILE    HD3 3922   3.360   5.070   6.383
  242ILE      C 3923   3.345   4.792   5.943
  242ILE      O 3924   3.343   4.819   5.825
  243CYS      N 3925   3.415   4.690   5.992
  243CYS     HN 3926   3.414   4.665   6.088
  243CYS     CA 3927   3.505   4.602   5.921
  243CYS     HA 3928   3.575   4.669   5.874
  243CYS     CB 3929   3.574   4.506   6.023
  243CYS    HB1 3930   3.484   4.455   6.065
  243CYS    HB2 3931   3.616   4.561   6.110
  243CYS     SG 3932   3.701   4.379   5.964
  243CYS    HG1 3933   3.627   4.310   5.879
  243CYS      C 3934   3.435   4.517   5.810
  243CYS      O 3935   3.486   4.496   5.703
  244PHE      N 3936   3.317   4.462   5.845
  244PHE     HN 3937   3.269   4.484   5.930
  244PHE     CA 3938   3.244   4.373   5.766
  244PHE     HA 3939   3.308   4.338   5.686
  244PHE     CB 3940   3.208   4.248   5.851
  244PHE    HB1 3941   3.128   4.187   5.804
  244PHE    HB2 3942   3.179   4.285   5.952
  244PHE     CG 3943   3.332   4.166   5.878
  244PHE    CD1 3944   3.402   4.174   5.998
  244PHE    HD1 3945   3.369   4.247   6.070
  244PHE    CE1 3946   3.510   4.087   6.015
  244PHE    HE1 3947   3.569   4.094   6.105
  244PHE     CZ 3948   3.554   4.003   5.911
  244PHE     HZ 3949   3.638   3.937   5.923
  244PHE    CD2 3950   3.381   4.086   5.770
  244PHE    HD2 3951   3.329   4.074   5.676
  244PHE    CE2 3952   3.495   4.004   5.785
  244PHE    HE2 3953   3.533   3.944   5.704
  244PHE      C 3954   3.119   4.426   5.699
  244PHE      O 3955   3.090   4.395   5.583
  245LEU      N 3956   3.038   4.515   5.763
  245LEU     HN 3957   3.056   4.546   5.856
  245LEU     CA 3958   2.909   4.558   5.712
  245LEU     HA 3959   2.852   4.467   5.701
  245LEU     CB 3960   2.825   4.636   5.812
  245LEU    HB1 3961   2.888   4.717   5.854
  245LEU    HB2 3962   2.799   4.567   5.894
  245LEU     CG 3963   2.690   4.696   5.778
  245LEU     HG 3964   2.694   4.746   5.679
  245LEU    CD1 3965   2.571   4.591   5.775
  245LEU   HD11 3966   2.589   4.497   5.831
  245LEU   HD12 3967   2.549   4.551   5.674
  245LEU   HD13 3968   2.472   4.628   5.810
  245LEU    CD2 3969   2.660   4.802   5.882
  245LEU   HD21 3970   2.750   4.857   5.918
  245LEU   HD22 3971   2.607   4.761   5.970
  245LEU   HD23 3972   2.594   4.882   5.843
  245LEU      C 3973   2.899   4.625   5.581
  245LEU      O 3974   2.827   4.579   5.496
  246PRO      N 3975   2.982   4.720   5.546
  246PRO     CD 3976   3.077   4.795   5.631
  246PRO    HD1 3977   3.162   4.724   5.644
  246PRO    HD2 3978   3.038   4.814   5.734
  246PRO     CA 3979   2.998   4.757   5.399
  246PRO     HA 3980   2.908   4.802   5.361
  246PRO     CB 3981   3.100   4.869   5.400
  246PRO    HB1 3982   3.071   4.948   5.328
  246PRO    HB2 3983   3.198   4.839   5.357
  246PRO     CG 3984   3.119   4.914   5.546
  246PRO    HG1 3985   3.225   4.932   5.574
  246PRO    HG2 3986   3.056   5.003   5.567
  246PRO      C 3987   3.022   4.649   5.295
  246PRO      O 3988   2.961   4.649   5.189
  247SER      N 3989   3.106   4.543   5.314
  247SER     HN 3990   3.155   4.533   5.400
  247SER     CA 3991   3.113   4.435   5.223
  247SER     HA 3992   3.121   4.481   5.126
  247SER     CB 3993   3.244   4.355   5.260
  247SER    HB1 3994   3.217   4.311   5.359
  247SER    HB2 3995   3.331   4.423   5.272
  247SER     OG 3996   3.267   4.253   5.161
  247SER    HG1 3997   3.349   4.210   5.187
  247SER      C 3998   2.985   4.347   5.206
  247SER      O 3999   2.934   4.309   5.103
  248VAL      N 4000   2.921   4.313   5.319
  248VAL     HN 4001   2.953   4.328   5.413
  248VAL     CA 4002   2.790   4.244   5.326
  248VAL     HA 4003   2.796   4.156   5.263
  248VAL     CB 4004   2.755   4.200   5.471
  248VAL     HB 4005   2.715   4.291   5.520
  248VAL    CG1 4006   2.638   4.095   5.468
  248VAL   HG11 4007   2.605   4.078   5.572
  248VAL   HG12 4008   2.684   4.004   5.423
  248VAL   HG13 4009   2.554   4.124   5.400
  248VAL    CG2 4010   2.873   4.144   5.554
  248VAL   HG21 4011   2.900   4.222   5.628
  248VAL   HG22 4012   2.963   4.127   5.492
  248VAL   HG23 4013   2.842   4.066   5.627
  248VAL      C 4014   2.676   4.325   5.265
  248VAL      O 4015   2.593   4.275   5.193
  249VAL      N 4016   2.670   4.460   5.288
  249VAL     HN 4017   2.731   4.503   5.354
  249VAL     CA 4018   2.588   4.559   5.214
  249VAL     HA 4019   2.485   4.533   5.231
  249VAL     CB 4020   2.611   4.709   5.259
  249VAL     HB 4021   2.721   4.723   5.267
  249VAL    CG1 4022   2.550   4.804   5.157
  249VAL   HG11 4023   2.455   4.762   5.118
  249VAL   HG12 4024   2.630   4.816   5.082
  249VAL   HG13 4025   2.537   4.906   5.200
  249VAL    CG2 4026   2.530   4.730   5.393
  249VAL   HG21 4027   2.421   4.724   5.369
  249VAL   HG22 4028   2.552   4.832   5.431
  249VAL   HG23 4029   2.549   4.659   5.476
  249VAL      C 4030   2.599   4.543   5.063
  249VAL      O 4031   2.504   4.528   4.986
  250VAL      N 4032   2.730   4.540   5.006
  250VAL     HN 4033   2.806   4.533   5.070
  250VAL     CA 4034   2.749   4.520   4.864
  250VAL     HA 4035   2.693   4.598   4.814
  250VAL     CB 4036   2.894   4.551   4.844
  250VAL     HB 4037   2.954   4.489   4.914
  250VAL    CG1 4038   2.933   4.531   4.699
  250VAL   HG11 4039   2.855   4.568   4.628
  250VAL   HG12 4040   2.937   4.422   4.681
  250VAL   HG13 4041   3.022   4.591   4.673
  250VAL    CG2 4042   2.934   4.702   4.873
  250VAL   HG21 4043   3.037   4.702   4.913
  250VAL   HG22 4044   2.870   4.740   4.956
  250VAL   HG23 4045   2.909   4.777   4.795
  250VAL      C 4046   2.695   4.382   4.823
  250VAL      O 4047   2.643   4.371   4.714
  251ARG      N 4048   2.709   4.277   4.907
  251ARG     HN 4049   2.746   4.298   4.998
  251ARG     CA 4050   2.673   4.142   4.876
  251ARG     HA 4051   2.709   4.121   4.776
  251ARG     CB 4052   2.761   4.043   4.961
  251ARG    HB1 4053   2.734   4.054   5.068
  251ARG    HB2 4054   2.867   4.071   4.940
  251ARG     CG 4055   2.738   3.893   4.927
  251ARG    HG1 4056   2.636   3.871   4.964
  251ARG    HG2 4057   2.809   3.845   4.997
  251ARG     CD 4058   2.769   3.843   4.794
  251ARG    HD1 4059   2.705   3.878   4.711
  251ARG    HD2 4060   2.749   3.733   4.799
  251ARG     NE 4061   2.913   3.875   4.766
  251ARG     HE 4062   2.969   3.946   4.809
  251ARG     CZ 4063   2.964   3.846   4.646
  251ARG    NH1 4064   2.906   3.771   4.558
  251ARG   HH11 4065   2.860   3.695   4.602
  251ARG   HH12 4066   2.972   3.748   4.486
  251ARG    NH2 4067   3.077   3.910   4.614
  251ARG   HH21 4068   3.118   3.965   4.686
  251ARG   HH22 4069   3.128   3.885   4.532
  251ARG      C 4070   2.520   4.115   4.881
  251ARG      O 4071   2.468   4.035   4.805
  252ILE      N 4072   2.451   4.181   4.977
  252ILE     HN 4073   2.493   4.236   5.049
  252ILE     CA 4074   2.304   4.185   4.983
  252ILE     HA 4075   2.272   4.082   4.980
  252ILE     CB 4076   2.241   4.247   5.112
  252ILE     HB 4077   2.277   4.351   5.128
  252ILE    CG2 4078   2.085   4.267   5.096
  252ILE   HG21 4079   2.044   4.166   5.073
  252ILE   HG22 4080   2.067   4.348   5.022
  252ILE   HG23 4081   2.038   4.296   5.193
  252ILE    CG1 4082   2.270   4.178   5.243
  252ILE   HG11 4083   2.231   4.240   5.327
  252ILE   HG12 4084   2.379   4.182   5.265
  252ILE     CD 4085   2.227   4.027   5.255
  252ILE    HD1 4086   2.135   4.023   5.194
  252ILE    HD2 4087   2.217   3.998   5.362
  252ILE    HD3 4088   2.306   3.968   5.203
  252ILE      C 4089   2.254   4.251   4.856
  252ILE      O 4090   2.160   4.208   4.788
  253ARG      N 4091   2.322   4.360   4.814
  253ARG     HN 4092   2.390   4.397   4.877
  253ARG     CA 4093   2.298   4.422   4.692
  253ARG     HA 4094   2.193   4.446   4.691
  253ARG     CB 4095   2.370   4.564   4.675
  253ARG    HB1 4096   2.480   4.547   4.676
  253ARG    HB2 4097   2.352   4.638   4.756
  253ARG     CG 4098   2.347   4.639   4.544
  253ARG    HG1 4099   2.377   4.581   4.454
  253ARG    HG2 4100   2.405   4.734   4.548
  253ARG     CD 4101   2.202   4.679   4.522
  253ARG    HD1 4102   2.153   4.733   4.606
  253ARG    HD2 4103   2.142   4.588   4.505
  253ARG     NE 4104   2.191   4.769   4.404
  253ARG     HE 4105   2.266   4.825   4.369
  253ARG     CZ 4106   2.073   4.804   4.350
  253ARG    NH1 4107   1.963   4.764   4.406
  253ARG   HH11 4108   1.959   4.724   4.498
  253ARG   HH12 4109   1.882   4.815   4.377
  253ARG    NH2 4110   2.074   4.879   4.244
  253ARG   HH21 4111   2.166   4.903   4.214
  253ARG   HH22 4112   1.997   4.897   4.183
  253ARG      C 4113   2.310   4.339   4.570
  253ARG      O 4114   2.239   4.350   4.469
  254ILE      N 4115   2.405   4.246   4.575
  254ILE     HN 4116   2.466   4.245   4.654
  254ILE     CA 4117   2.438   4.143   4.473
  254ILE     HA 4118   2.457   4.194   4.380
  254ILE     CB 4119   2.574   4.073   4.499
  254ILE     HB 4120   2.582   4.057   4.609
  254ILE    CG2 4121   2.576   3.942   4.416
  254ILE   HG21 4122   2.563   3.957   4.306
  254ILE   HG22 4123   2.501   3.865   4.445
  254ILE   HG23 4124   2.676   3.895   4.430
  254ILE    CG1 4125   2.688   4.177   4.461
  254ILE   HG11 4126   2.660   4.269   4.517
  254ILE   HG12 4127   2.687   4.197   4.351
  254ILE     CD 4128   2.829   4.143   4.503
  254ILE    HD1 4129   2.902   4.226   4.501
  254ILE    HD2 4130   2.883   4.057   4.458
  254ILE    HD3 4131   2.821   4.123   4.612
  254ILE      C 4132   2.319   4.041   4.458
  254ILE      O 4133   2.265   4.024   4.352
  255PHE      N 4134   2.274   3.982   4.569
  255PHE     HN 4135   2.322   3.996   4.655
  255PHE     CA 4136   2.166   3.887   4.569
  255PHE     HA 4137   2.188   3.807   4.501
  255PHE     CB 4138   2.150   3.817   4.710
  255PHE    HB1 4139   2.067   3.743   4.703
  255PHE    HB2 4140   2.109   3.893   4.779
  255PHE     CG 4141   2.268   3.747   4.754
  255PHE    CD1 4142   2.265   3.698   4.887
  255PHE    HD1 4143   2.177   3.723   4.945
  255PHE    CE1 4144   2.374   3.635   4.940
  255PHE    HE1 4145   2.359   3.587   5.036
  255PHE     CZ 4146   2.487   3.606   4.862
  255PHE     HZ 4147   2.568   3.549   4.906
  255PHE    CD2 4148   2.387   3.722   4.680
  255PHE    HD2 4149   2.383   3.750   4.576
  255PHE    CE2 4150   2.491   3.652   4.734
  255PHE    HE2 4151   2.583   3.632   4.682
  255PHE      C 4152   2.039   3.956   4.517
  255PHE      O 4153   1.960   3.898   4.445
  256TRP      N 4154   2.019   4.075   4.553
  256TRP     HN 4155   2.085   4.113   4.618
  256TRP     CA 4156   1.919   4.175   4.501
  256TRP     HA 4157   1.822   4.131   4.520
  256TRP     CB 4158   1.923   4.311   4.580
  256TRP    HB1 4159   2.012   4.376   4.566
  256TRP    HB2 4160   1.911   4.278   4.686
  256TRP     CG 4161   1.803   4.404   4.548
  256TRP    CD1 4162   1.771   4.471   4.433
  256TRP    HD1 4163   1.838   4.480   4.349
  256TRP    NE1 4164   1.645   4.524   4.445
  256TRP    HE1 4165   1.589   4.563   4.375
  256TRP    CE2 4166   1.596   4.495   4.571
  256TRP    CD2 4167   1.693   4.416   4.637
  256TRP    CE3 4168   1.666   4.373   4.762
  256TRP    HE3 4169   1.742   4.323   4.821
  256TRP    CZ3 4170   1.554   4.411   4.828
  256TRP    HZ3 4171   1.544   4.374   4.929
  256TRP    CZ2 4172   1.479   4.523   4.632
  256TRP    HZ2 4173   1.408   4.594   4.592
  256TRP    CH2 4174   1.455   4.482   4.760
  256TRP    HH2 4175   1.357   4.512   4.796
  256TRP      C 4176   1.912   4.183   4.350
  256TRP      O 4177   1.804   4.157   4.295
  257LEU      N 4178   2.026   4.220   4.287
  257LEU     HN 4179   2.102   4.243   4.347
  257LEU     CA 4180   2.045   4.228   4.144
  257LEU     HA 4181   1.975   4.304   4.115
  257LEU     CB 4182   2.191   4.280   4.122
  257LEU    HB1 4183   2.223   4.281   4.016
  257LEU    HB2 4184   2.253   4.208   4.178
  257LEU     CG 4185   2.198   4.438   4.164
  257LEU     HG 4186   2.157   4.451   4.267
  257LEU    CD1 4187   2.337   4.490   4.169
  257LEU   HD11 4188   2.389   4.486   4.071
  257LEU   HD12 4189   2.400   4.434   4.240
  257LEU   HD13 4190   2.336   4.599   4.192
  257LEU    CD2 4191   2.107   4.524   4.071
  257LEU   HD21 4192   2.090   4.620   4.123
  257LEU   HD22 4193   2.003   4.487   4.069
  257LEU   HD23 4194   2.148   4.538   3.969
  257LEU      C 4195   2.019   4.099   4.075
  257LEU      O 4196   1.936   4.087   3.985
  258LEU      N 4197   2.070   3.983   4.122
  258LEU     HN 4198   2.141   3.984   4.192
  258LEU     CA 4199   2.047   3.856   4.055
  258LEU     HA 4200   2.068   3.866   3.950
  258LEU     CB 4201   2.129   3.758   4.132
  258LEU    HB1 4202   2.103   3.652   4.112
  258LEU    HB2 4203   2.109   3.785   4.238
  258LEU     CG 4204   2.280   3.772   4.107
  258LEU     HG 4205   2.315   3.877   4.116
  258LEU    CD1 4206   2.343   3.691   4.222
  258LEU   HD11 4207   2.453   3.699   4.208
  258LEU   HD12 4208   2.316   3.584   4.215
  258LEU   HD13 4209   2.319   3.738   4.320
  258LEU    CD2 4210   2.327   3.726   3.968
  258LEU   HD21 4211   2.314   3.616   3.956
  258LEU   HD22 4212   2.436   3.744   3.970
  258LEU   HD23 4213   2.274   3.782   3.888
  258LEU      C 4214   1.905   3.803   4.072
  258LEU      O 4215   1.846   3.754   3.977
  259HSD      N 4216   1.841   3.836   4.187
  259HSD     HN 4217   1.895   3.878   4.259
  259HSD     CA 4218   1.695   3.826   4.192
  259HSD     HA 4219   1.671   3.729   4.152
  259HSD     CB 4220   1.636   3.847   4.334
  259HSD    HB1 4221   1.661   3.947   4.375
  259HSD    HB2 4222   1.677   3.764   4.394
  259HSD    ND1 4223   1.438   3.693   4.331
  259HSD    HD1 4224   1.495   3.612   4.337
  259HSD     CG 4225   1.484   3.823   4.323
  259HSD    CE1 4226   1.299   3.695   4.328
  259HSD    HE1 4227   1.244   3.601   4.329
  259HSD    NE2 4228   1.256   3.822   4.322
  259HSD    CD2 4229   1.372   3.898   4.327
  259HSD    HD2 4230   1.357   4.005   4.331
  259HSD      C 4231   1.619   3.920   4.093
  259HSD      O 4232   1.542   3.876   4.005
  260THR      N 4233   1.646   4.053   4.099
  260THR     HN 4234   1.716   4.083   4.164
  260THR     CA 4235   1.576   4.151   4.022
  260THR     HA 4236   1.478   4.109   4.011
  260THR     CB 4237   1.568   4.287   4.079
  260THR     HB 4238   1.521   4.368   4.019
  260THR    OG1 4239   1.698   4.336   4.111
  260THR    HG1 4240   1.728   4.278   4.181
  260THR    CG2 4241   1.487   4.281   4.208
  260THR   HG21 4242   1.542   4.216   4.279
  260THR   HG22 4243   1.384   4.241   4.198
  260THR   HG23 4244   1.468   4.384   4.246
  260THR      C 4245   1.610   4.168   3.878
  260THR      O 4246   1.522   4.215   3.803
  261SER      N 4247   1.724   4.118   3.825
  261SER     HN 4248   1.787   4.077   3.891
  261SER     CA 4249   1.745   4.132   3.682
  261SER     HA 4250   1.650   4.115   3.633
  261SER     CB 4251   1.781   4.277   3.645
  261SER    HB1 4252   1.892   4.283   3.651
  261SER    HB2 4253   1.735   4.333   3.729
  261SER     OG 4254   1.749   4.321   3.510
  261SER    HG1 4255   1.831   4.319   3.461
  261SER      C 4256   1.852   4.046   3.620
  261SER      O 4257   1.857   4.036   3.497
  262GLY      N 4258   1.915   3.964   3.707
  262GLY     HN 4259   1.892   3.978   3.803
  262GLY     CA 4260   1.995   3.851   3.659
  262GLY    HA1 4261   1.938   3.780   3.600
  262GLY    HA2 4262   2.031   3.808   3.752
  262GLY      C 4263   2.128   3.884   3.593
  262GLY      O 4264   2.164   3.997   3.579
  263THR      N 4265   2.186   3.781   3.531
  263THR     HN 4266   2.140   3.693   3.534
  263THR     CA 4267   2.324   3.779   3.475
  263THR     HA 4268   2.367   3.872   3.507
  263THR     CB 4269   2.411   3.656   3.517
  263THR     HB 4270   2.505   3.658   3.457
  263THR    OG1 4271   2.346   3.531   3.511
  263THR    HG1 4272   2.335   3.502   3.420
  263THR    CG2 4273   2.458   3.673   3.665
  263THR   HG21 4274   2.533   3.596   3.691
  263THR   HG22 4275   2.371   3.651   3.731
  263THR   HG23 4276   2.500   3.774   3.682
  263THR      C 4277   2.319   3.783   3.328
  263THR      O 4278   2.421   3.775   3.265
  264GLN      N 4279   2.204   3.808   3.264
  264GLN     HN 4280   2.118   3.808   3.315
  264GLN     CA 4281   2.178   3.799   3.120
  264GLN     HA 4282   2.184   3.697   3.084
  264GLN     CB 4283   2.028   3.837   3.089
  264GLN    HB1 4284   2.020   3.826   2.979
  264GLN    HB2 4285   1.997   3.943   3.106
  264GLN     CG 4286   1.919   3.746   3.157
  264GLN    HG1 4287   1.825   3.784   3.112
  264GLN    HG2 4288   1.912   3.760   3.267
  264GLN     CD 4289   1.937   3.598   3.124
  264GLN    OE1 4290   1.966   3.518   3.217
  264GLN    NE2 4291   1.912   3.562   2.997
  264GLN   HE21 4292   1.867   3.623   2.932
  264GLN   HE22 4293   1.939   3.469   2.970
  264GLN      C 4294   2.260   3.888   3.042
  264GLN      O 4295   2.275   3.867   2.924
  265ASN      N 4296   2.302   4.006   3.096
  265ASN     HN 4297   2.278   4.030   3.190
  265ASN     CA 4298   2.393   4.097   3.033
  265ASN     HA 4299   2.469   4.039   2.981
  265ASN     CB 4300   2.316   4.202   2.952
  265ASN    HB1 4301   2.244   4.243   3.026
  265ASN    HB2 4302   2.256   4.159   2.869
  265ASN     CG 4303   2.407   4.299   2.886
  265ASN    OD1 4304   2.531   4.277   2.889
  265ASN    ND2 4305   2.356   4.406   2.823
  265ASN   HD21 4306   2.408   4.489   2.802
  265ASN   HD22 4307   2.258   4.408   2.802
  265ASN      C 4308   2.459   4.151   3.160
  265ASN      O 4309   2.395   4.164   3.260
  266CYS      N 4310   2.586   4.185   3.155
  266CYS     HN 4311   2.627   4.188   3.065
  266CYS     CA 4312   2.662   4.216   3.279
  266CYS     HA 4313   2.596   4.196   3.362
  266CYS     CB 4314   2.783   4.120   3.289
  266CYS    HB1 4315   2.854   4.161   3.363
  266CYS    HB2 4316   2.822   4.129   3.185
  266CYS     SG 4317   2.730   3.954   3.328
  266CYS      C 4318   2.697   4.361   3.287
  266CYS      O 4319   2.756   4.403   3.388
  267GLU      N 4320   2.642   4.437   3.197
  267GLU     HN 4321   2.578   4.392   3.135
  267GLU     CA 4322   2.662   4.584   3.184
  267GLU     HA 4323   2.765   4.604   3.160
  267GLU     CB 4324   2.592   4.646   3.061
  267GLU    HB1 4325   2.600   4.757   3.060
  267GLU    HB2 4326   2.488   4.609   3.058
  267GLU     CG 4327   2.657   4.602   2.920
  267GLU    HG1 4328   2.645   4.492   2.906
  267GLU    HG2 4329   2.767   4.618   2.921
  267GLU     CD 4330   2.590   4.668   2.800
  267GLU    OE1 4331   2.530   4.601   2.711
  267GLU    OE2 4332   2.618   4.793   2.788
  267GLU      C 4333   2.617   4.652   3.309
  267GLU      O 4334   2.694   4.733   3.362
  268VAL      N 4335   2.505   4.605   3.374
  268VAL     HN 4336   2.449   4.524   3.356
  268VAL     CA 4337   2.462   4.665   3.500
  268VAL     HA 4338   2.493   4.768   3.498
  268VAL     CB 4339   2.308   4.665   3.521
  268VAL     HB 4340   2.285   4.711   3.619
  268VAL    CG1 4341   2.246   4.745   3.404
  268VAL   HG11 4342   2.137   4.757   3.421
  268VAL   HG12 4343   2.275   4.699   3.307
  268VAL   HG13 4344   2.286   4.849   3.411
  268VAL    CG2 4345   2.241   4.526   3.525
  268VAL   HG21 4346   2.134   4.523   3.555
  268VAL   HG22 4347   2.288   4.449   3.590
  268VAL   HG23 4348   2.239   4.481   3.423
  268VAL      C 4349   2.532   4.614   3.629
  268VAL      O 4350   2.496   4.650   3.741
  269TYR      N 4351   2.644   4.542   3.614
  269TYR     HN 4352   2.669   4.520   3.519
  269TYR     CA 4353   2.727   4.500   3.727
  269TYR     HA 4354   2.688   4.518   3.826
  269TYR     CB 4355   2.746   4.353   3.724
  269TYR    HB1 4356   2.823   4.318   3.796
  269TYR    HB2 4357   2.773   4.321   3.621
  269TYR     CG 4358   2.616   4.279   3.754
  269TYR    CD1 4359   2.574   4.263   3.890
  269TYR    HD1 4360   2.627   4.304   3.975
  269TYR    CE1 4361   2.465   4.178   3.919
  269TYR    HE1 4362   2.433   4.151   4.019
  269TYR     CZ 4363   2.381   4.132   3.810
  269TYR     OH 4364   2.271   4.050   3.828
  269TYR     HH 4365   2.223   4.052   3.744
  269TYR    CD2 4366   2.528   4.238   3.649
  269TYR    HD2 4367   2.560   4.268   3.550
  269TYR    CE2 4368   2.407   4.179   3.684
  269TYR    HE2 4369   2.356   4.138   3.598
  269TYR      C 4370   2.858   4.577   3.724
  269TYR      O 4371   2.949   4.547   3.795
  270ARG      N 4372   2.872   4.668   3.635
  270ARG     HN 4373   2.796   4.679   3.571
  270ARG     CA 4374   2.971   4.776   3.636
  270ARG     HA 4375   3.064   4.742   3.680
  270ARG     CB 4376   2.996   4.836   3.497
  270ARG    HB1 4377   3.054   4.929   3.514
  270ARG    HB2 4378   2.895   4.860   3.458
  270ARG     CG 4379   3.081   4.736   3.411
  270ARG    HG1 4380   3.083   4.780   3.309
  270ARG    HG2 4381   3.036   4.636   3.398
  270ARG     CD 4382   3.226   4.724   3.468
  270ARG    HD1 4383   3.218   4.655   3.555
  270ARG    HD2 4384   3.262   4.824   3.501
  270ARG     NE 4385   3.312   4.674   3.360
  270ARG     HE 4386   3.306   4.709   3.266
  270ARG     CZ 4387   3.427   4.611   3.380
  270ARG    NH1 4388   3.461   4.551   3.492
  270ARG   HH11 4389   3.424   4.575   3.582
  270ARG   HH12 4390   3.551   4.510   3.500
  270ARG    NH2 4391   3.506   4.598   3.275
  270ARG   HH21 4392   3.599   4.563   3.289
  270ARG   HH22 4393   3.479   4.630   3.185
  270ARG      C 4394   2.935   4.876   3.743
  270ARG      O 4395   2.817   4.903   3.765
  271SER      N 4396   3.025   4.913   3.830
  271SER     HN 4397   3.111   4.864   3.822
  271SER     CA 4398   3.024   5.000   3.948
  271SER     HA 4399   3.124   5.035   3.967
  271SER     CB 4400   2.923   5.124   3.947
  271SER    HB1 4401   2.895   5.168   4.045
  271SER    HB2 4402   2.829   5.099   3.893
  271SER     OG 4403   2.979   5.236   3.877
  271SER    HG1 4404   3.008   5.204   3.792
  271SER      C 4405   2.988   4.915   4.072
  271SER      O 4406   3.051   4.943   4.179
  272VAL      N 4407   2.910   4.808   4.062
  272VAL     HN 4408   2.860   4.799   3.976
  272VAL     CA 4409   2.888   4.702   4.160
  272VAL     HA 4410   2.862   4.748   4.254
  272VAL     CB 4411   2.776   4.599   4.127
  272VAL     HB 4412   2.806   4.545   4.035
  272VAL    CG1 4413   2.755   4.502   4.243
  272VAL   HG11 4414   2.699   4.545   4.328
  272VAL   HG12 4415   2.850   4.460   4.283
  272VAL   HG13 4416   2.699   4.414   4.204
  272VAL    CG2 4417   2.635   4.673   4.108
  272VAL   HG21 4418   2.554   4.597   4.105
  272VAL   HG22 4419   2.633   4.718   4.006
  272VAL   HG23 4420   2.622   4.740   4.196
  272VAL      C 4421   3.020   4.630   4.190
  272VAL      O 4422   3.056   4.603   4.304
  273ASP      N 4423   3.098   4.609   4.078
  273ASP     HN 4424   3.060   4.613   3.985
  273ASP     CA 4425   3.234   4.564   4.083
  273ASP     HA 4426   3.231   4.473   4.141
  273ASP     CB 4427   3.271   4.516   3.937
  273ASP    HB1 4428   3.186   4.456   3.898
  273ASP    HB2 4429   3.358   4.447   3.944
  273ASP     CG 4430   3.302   4.632   3.842
  273ASP    OD1 4431   3.382   4.612   3.747
  273ASP    OD2 4432   3.240   4.739   3.855
  273ASP      C 4433   3.344   4.657   4.151
  273ASP      O 4434   3.418   4.609   4.239
  274LEU      N 4435   3.334   4.785   4.117
  274LEU     HN 4436   3.280   4.812   4.037
  274LEU     CA 4437   3.413   4.885   4.183
  274LEU     HA 4438   3.514   4.851   4.170
  274LEU     CB 4439   3.406   5.018   4.101
  274LEU    HB1 4440   3.305   5.061   4.116
  274LEU    HB2 4441   3.432   4.978   4.000
  274LEU     CG 4442   3.506   5.123   4.151
  274LEU     HG 4443   3.462   5.162   4.245
  274LEU    CD1 4444   3.653   5.082   4.178
  274LEU   HD11 4445   3.701   5.035   4.090
  274LEU   HD12 4446   3.657   5.010   4.263
  274LEU   HD13 4447   3.713   5.170   4.209
  274LEU    CD2 4448   3.485   5.243   4.055
  274LEU   HD21 4449   3.533   5.228   3.955
  274LEU   HD22 4450   3.516   5.341   4.097
  274LEU   HD23 4451   3.376   5.258   4.037
  274LEU      C 4452   3.385   4.905   4.332
  274LEU      O 4453   3.482   4.898   4.405
  275ALA      N 4454   3.258   4.908   4.375
  275ALA     HN 4455   3.185   4.907   4.307
  275ALA     CA 4456   3.217   4.898   4.510
  275ALA     HA 4457   3.271   4.981   4.554
  275ALA     CB 4458   3.066   4.901   4.511
  275ALA    HB1 4459   3.020   4.866   4.606
  275ALA    HB2 4460   3.036   4.833   4.429
  275ALA    HB3 4461   3.028   5.003   4.488
  275ALA      C 4462   3.268   4.768   4.584
  275ALA      O 4463   3.310   4.773   4.696
  276PHE      N 4464   3.255   4.652   4.519
  276PHE     HN 4465   3.217   4.653   4.426
  276PHE     CA 4466   3.314   4.524   4.570
  276PHE     HA 4467   3.276   4.491   4.665
  276PHE     CB 4468   3.269   4.412   4.469
  276PHE    HB1 4469   3.258   4.452   4.366
  276PHE    HB2 4470   3.172   4.373   4.507
  276PHE     CG 4471   3.349   4.290   4.474
  276PHE    CD1 4472   3.423   4.251   4.366
  276PHE    HD1 4473   3.416   4.295   4.267
  276PHE    CE1 4474   3.521   4.145   4.375
  276PHE    HE1 4475   3.597   4.134   4.300
  276PHE     CZ 4476   3.542   4.090   4.500
  276PHE     HZ 4477   3.625   4.020   4.501
  276PHE    CD2 4478   3.370   4.223   4.600
  276PHE    HD2 4479   3.314   4.248   4.689
  276PHE    CE2 4480   3.460   4.112   4.608
  276PHE    HE2 4481   3.483   4.067   4.704
  276PHE      C 4482   3.474   4.531   4.583
  276PHE      O 4483   3.530   4.495   4.686
  277PHE      N 4484   3.550   4.598   4.494
  277PHE     HN 4485   3.512   4.631   4.408
  277PHE     CA 4486   3.694   4.613   4.519
  277PHE     HA 4487   3.738   4.517   4.543
  277PHE     CB 4488   3.759   4.672   4.389
  277PHE    HB1 4489   3.691   4.749   4.348
  277PHE    HB2 4490   3.768   4.588   4.317
  277PHE     CG 4491   3.902   4.732   4.409
  277PHE    CD1 4492   3.931   4.856   4.344
  277PHE    HD1 4493   3.864   4.904   4.274
  277PHE    CE1 4494   4.061   4.912   4.357
  277PHE    HE1 4495   4.080   5.007   4.310
  277PHE     CZ 4496   4.158   4.845   4.432
  277PHE     HZ 4497   4.258   4.884   4.436
  277PHE    CD2 4498   3.998   4.667   4.493
  277PHE    HD2 4499   3.980   4.570   4.538
  277PHE    CE2 4500   4.124   4.718   4.501
  277PHE    HE2 4501   4.198   4.663   4.557
  277PHE      C 4502   3.724   4.702   4.646
  277PHE      O 4503   3.811   4.665   4.724
  278ILE      N 4504   3.653   4.816   4.674
  278ILE     HN 4505   3.590   4.842   4.601
  278ILE     CA 4506   3.676   4.910   4.777
  278ILE     HA 4507   3.783   4.930   4.773
  278ILE     CB 4508   3.593   5.038   4.753
  278ILE     HB 4509   3.488   5.005   4.742
  278ILE    CG2 4510   3.596   5.139   4.875
  278ILE   HG21 4511   3.553   5.092   4.966
  278ILE   HG22 4512   3.551   5.238   4.853
  278ILE   HG23 4513   3.704   5.161   4.889
  278ILE    CG1 4514   3.632   5.114   4.626
  278ILE   HG11 4515   3.570   5.206   4.616
  278ILE   HG12 4516   3.627   5.047   4.537
  278ILE     CD 4517   3.783   5.140   4.619
  278ILE    HD1 4518   3.796   5.189   4.520
  278ILE    HD2 4519   3.850   5.051   4.617
  278ILE    HD3 4520   3.817   5.212   4.698
  278ILE      C 4521   3.651   4.851   4.906
  278ILE      O 4522   3.725   4.862   5.005
  279THR      N 4523   3.539   4.771   4.916
  279THR     HN 4524   3.490   4.745   4.833
  279THR     CA 4525   3.485   4.727   5.047
  279THR     HA 4526   3.514   4.798   5.122
  279THR     CB 4527   3.334   4.716   5.053
  279THR     HB 4528   3.293   4.669   5.144
  279THR    OG1 4529   3.285   4.641   4.937
  279THR    HG1 4530   3.306   4.693   4.859
  279THR    CG2 4531   3.272   4.856   5.034
  279THR   HG21 4532   3.296   4.913   5.126
  279THR   HG22 4533   3.162   4.850   5.014
  279THR   HG23 4534   3.330   4.906   4.953
  279THR      C 4535   3.553   4.593   5.089
  279THR      O 4536   3.581   4.583   5.208
  280LEU      N 4537   3.588   4.500   5.001
  280LEU     HN 4538   3.539   4.504   4.914
  280LEU     CA 4539   3.671   4.385   5.029
  280LEU     HA 4540   3.622   4.327   5.107
  280LEU     CB 4541   3.669   4.302   4.903
  280LEU    HB1 4542   3.702   4.365   4.817
  280LEU    HB2 4543   3.561   4.284   4.885
  280LEU     CG 4544   3.753   4.174   4.909
  280LEU     HG 4545   3.848   4.198   4.962
  280LEU    CD1 4546   3.677   4.075   4.989
  280LEU   HD11 4547   3.674   4.123   5.090
  280LEU   HD12 4548   3.729   3.979   5.011
  280LEU   HD13 4549   3.574   4.070   4.948
  280LEU    CD2 4550   3.777   4.124   4.765
  280LEU   HD21 4551   3.723   4.030   4.744
  280LEU   HD22 4552   3.884   4.092   4.767
  280LEU   HD23 4553   3.775   4.192   4.677
  280LEU      C 4554   3.811   4.419   5.081
  280LEU      O 4555   3.860   4.369   5.180
  281SER      N 4556   3.864   4.518   5.015
  281SER     HN 4557   3.821   4.553   4.932
  281SER     CA 4558   3.985   4.580   5.057
  281SER     HA 4559   4.067   4.510   5.068
  281SER     CB 4560   4.038   4.690   4.965
  281SER    HB1 4561   3.977   4.780   4.945
  281SER    HB2 4562   4.049   4.638   4.867
  281SER     OG 4563   4.162   4.728   5.011
  281SER    HG1 4564   4.218   4.655   4.985
  281SER      C 4565   3.966   4.643   5.199
  281SER      O 4566   4.054   4.620   5.281
  282PHE      N 4567   3.855   4.714   5.228
  282PHE     HN 4568   3.790   4.740   5.158
  282PHE     CA 4569   3.834   4.774   5.355
  282PHE     HA 4570   3.916   4.839   5.382
  282PHE     CB 4571   3.710   4.866   5.354
  282PHE    HB1 4572   3.630   4.790   5.340
  282PHE    HB2 4573   3.715   4.935   5.268
  282PHE     CG 4574   3.688   4.953   5.481
  282PHE    CD1 4575   3.563   4.949   5.552
  282PHE    HD1 4576   3.484   4.902   5.497
  282PHE    CE1 4577   3.539   5.030   5.660
  282PHE    HE1 4578   3.445   5.012   5.709
  282PHE     CZ 4579   3.636   5.117   5.710
  282PHE     HZ 4580   3.626   5.172   5.803
  282PHE    CD2 4581   3.787   5.036   5.537
  282PHE    HD2 4582   3.884   5.049   5.491
  282PHE    CE2 4583   3.759   5.121   5.645
  282PHE    HE2 4584   3.835   5.187   5.684
  282PHE      C 4585   3.832   4.668   5.462
  282PHE      O 4586   3.897   4.687   5.565
  283THR      N 4587   3.767   4.551   5.435
  283THR     HN 4588   3.708   4.538   5.356
  283THR     CA 4589   3.767   4.434   5.527
  283THR     HA 4590   3.720   4.470   5.617
  283THR     CB 4591   3.679   4.318   5.486
  283THR     HB 4592   3.706   4.289   5.382
  283THR    OG1 4593   3.545   4.354   5.478
  283THR    HG1 4594   3.527   4.407   5.555
  283THR    CG2 4595   3.697   4.199   5.580
  283THR   HG21 4596   3.619   4.126   5.551
  283THR   HG22 4597   3.681   4.229   5.686
  283THR   HG23 4598   3.796   4.150   5.566
  283THR      C 4599   3.907   4.384   5.561
  283THR      O 4600   3.948   4.363   5.675
  284TYR      N 4601   3.989   4.363   5.454
  284TYR     HN 4602   3.964   4.381   5.359
  284TYR     CA 4603   4.127   4.326   5.470
  284TYR     HA 4604   4.137   4.240   5.534
  284TYR     CB 4605   4.193   4.283   5.337
  284TYR    HB1 4606   4.302   4.266   5.342
  284TYR    HB2 4607   4.178   4.363   5.262
  284TYR     CG 4608   4.134   4.156   5.273
  284TYR    CD1 4609   4.119   4.149   5.131
  284TYR    HD1 4610   4.150   4.236   5.076
  284TYR    CE1 4611   4.059   4.034   5.073
  284TYR    HE1 4612   4.042   4.017   4.968
  284TYR     CZ 4613   4.005   3.938   5.159
  284TYR     OH 4614   3.939   3.827   5.098
  284TYR     HH 4615   3.885   3.787   5.167
  284TYR    CD2 4616   4.084   4.051   5.351
  284TYR    HD2 4617   4.097   4.047   5.458
  284TYR    CE2 4618   4.017   3.943   5.298
  284TYR    HE2 4619   3.983   3.869   5.369
  284TYR      C 4620   4.202   4.434   5.549
  284TYR      O 4621   4.262   4.409   5.654
  285MET      N 4622   4.188   4.566   5.523
  285MET     HN 4623   4.154   4.591   5.433
  285MET     CA 4624   4.247   4.674   5.604
  285MET     HA 4625   4.351   4.649   5.592
  285MET     CB 4626   4.218   4.813   5.529
  285MET    HB1 4627   4.252   4.896   5.595
  285MET    HB2 4628   4.108   4.811   5.518
  285MET     CG 4629   4.284   4.843   5.399
  285MET    HG1 4630   4.267   4.949   5.369
  285MET    HG2 4631   4.244   4.775   5.321
  285MET     SD 4632   4.464   4.853   5.418
  285MET     CE 4633   4.495   4.885   5.243
  285MET    HE1 4634   4.453   4.804   5.179
  285MET    HE2 4635   4.606   4.876   5.234
  285MET    HE3 4636   4.467   4.985   5.205
  285MET      C 4637   4.205   4.694   5.750
  285MET      O 4638   4.290   4.727   5.830
  286ASN      N 4639   4.076   4.671   5.787
  286ASN     HN 4640   4.006   4.666   5.717
  286ASN     CA 4641   4.041   4.666   5.927
  286ASN     HA 4642   4.080   4.756   5.974
  286ASN     CB 4643   3.884   4.667   5.947
  286ASN    HB1 4644   3.853   4.639   6.050
  286ASN    HB2 4645   3.843   4.598   5.871
  286ASN     CG 4646   3.820   4.807   5.933
  286ASN    OD1 4647   3.822   4.902   6.009
  286ASN    ND2 4648   3.779   4.823   5.805
  286ASN   HD21 4649   3.737   4.908   5.774
  286ASN   HD22 4650   3.792   4.765   5.725
  286ASN      C 4651   4.099   4.544   6.006
  286ASN      O 4652   4.150   4.560   6.118
  287SER      N 4653   4.099   4.422   5.941
  287SER     HN 4654   4.057   4.414   5.851
  287SER     CA 4655   4.167   4.299   5.983
  287SER     HA 4656   4.134   4.269   6.081
  287SER     CB 4657   4.140   4.187   5.882
  287SER    HB1 4658   4.188   4.092   5.913
  287SER    HB2 4659   4.179   4.216   5.782
  287SER     OG 4660   4.000   4.163   5.866
  287SER    HG1 4661   3.959   4.234   5.816
  287SER      C 4662   4.316   4.302   6.016
  287SER      O 4663   4.359   4.234   6.115
  288MET      N 4664   4.397   4.377   5.929
  288MET     HN 4665   4.356   4.417   5.848
  288MET     CA 4666   4.538   4.399   5.951
  288MET     HA 4667   4.582   4.302   5.970
  288MET     CB 4668   4.622   4.438   5.825
  288MET    HB1 4669   4.613   4.357   5.749
  288MET    HB2 4670   4.729   4.438   5.853
  288MET     CG 4671   4.580   4.567   5.737
  288MET    HG1 4672   4.594   4.655   5.802
  288MET    HG2 4673   4.471   4.555   5.720
  288MET     SD 4674   4.666   4.587   5.573
  288MET     CE 4675   4.790   4.688   5.655
  288MET    HE1 4676   4.879   4.716   5.595
  288MET    HE2 4677   4.828   4.626   5.739
  288MET    HE3 4678   4.749   4.789   5.679
  288MET      C 4679   4.585   4.481   6.070
  288MET      O 4680   4.681   4.443   6.137
  289LEU      N 4681   4.516   4.596   6.095
  289LEU     HN 4682   4.446   4.631   6.034
  289LEU     CA 4683   4.546   4.676   6.213
  289LEU     HA 4684   4.653   4.679   6.220
  289LEU     CB 4685   4.487   4.824   6.199
  289LEU    HB1 4686   4.387   4.793   6.161
  289LEU    HB2 4687   4.533   4.882   6.116
  289LEU     CG 4688   4.492   4.929   6.314
  289LEU     HG 4689   4.447   4.884   6.405
  289LEU    CD1 4690   4.631   4.981   6.356
  289LEU   HD11 4691   4.619   5.057   6.436
  289LEU   HD12 4692   4.692   5.032   6.278
  289LEU   HD13 4693   4.684   4.891   6.393
  289LEU    CD2 4694   4.404   5.055   6.276
  289LEU   HD21 4695   4.441   5.111   6.188
  289LEU   HD22 4696   4.392   5.125   6.361
  289LEU   HD23 4697   4.303   5.018   6.250
  289LEU      C 4698   4.502   4.616   6.351
  289LEU      O 4699   4.567   4.635   6.455
  290ASP      N 4700   4.401   4.533   6.356
  290ASP     HN 4701   4.365   4.503   6.267
  290ASP     CA 4702   4.350   4.486   6.482
  290ASP     HA 4703   4.304   4.572   6.530
  290ASP     CB 4704   4.219   4.400   6.450
  290ASP    HB1 4705   4.234   4.296   6.416
  290ASP    HB2 4706   4.173   4.459   6.368
  290ASP     CG 4707   4.134   4.393   6.578
  290ASP    OD1 4708   4.125   4.500   6.644
  290ASP    OD2 4709   4.076   4.288   6.607
  290ASP      C 4710   4.445   4.405   6.579
  290ASP      O 4711   4.448   4.424   6.705
  291PRO      N 4712   4.533   4.313   6.538
  291PRO     CD 4713   4.512   4.240   6.416
  291PRO    HD1 4714   4.492   4.306   6.329
  291PRO    HD2 4715   4.427   4.170   6.431
  291PRO     CA 4716   4.626   4.249   6.631
  291PRO     HA 4717   4.577   4.210   6.719
  291PRO     CB 4718   4.686   4.141   6.546
  291PRO    HB1 4719   4.651   4.037   6.563
  291PRO    HB2 4720   4.795   4.136   6.566
  291PRO     CG 4721   4.653   4.182   6.401
  291PRO    HG1 4722   4.710   4.271   6.370
  291PRO    HG2 4723   4.670   4.109   6.319
  291PRO      C 4724   4.733   4.347   6.694
  291PRO      O 4725   4.764   4.332   6.809
  292VAL      N 4726   4.771   4.448   6.620
  292VAL     HN 4727   4.736   4.474   6.530
  292VAL     CA 4728   4.858   4.557   6.672
  292VAL     HA 4729   4.956   4.527   6.705
  292VAL     CB 4730   4.892   4.659   6.567
  292VAL     HB 4731   4.808   4.725   6.536
  292VAL    CG1 4732   5.001   4.753   6.633
  292VAL   HG11 4733   5.091   4.696   6.664
  292VAL   HG12 4734   4.963   4.809   6.721
  292VAL   HG13 4735   5.032   4.822   6.551
  292VAL    CG2 4736   4.944   4.592   6.444
  292VAL   HG21 4737   4.875   4.540   6.375
  292VAL   HG22 4738   5.030   4.527   6.471
  292VAL   HG23 4739   4.987   4.672   6.379
  292VAL      C 4740   4.789   4.633   6.793
  292VAL      O 4741   4.840   4.651   6.898
  293VAL      N 4742   4.665   4.676   6.773
  293VAL     HN 4743   4.616   4.664   6.686
  293VAL     CA 4744   4.589   4.737   6.878
  293VAL     HA 4745   4.649   4.822   6.905
  293VAL     CB 4746   4.470   4.813   6.821
  293VAL     HB 4747   4.403   4.745   6.765
  293VAL    CG1 4748   4.389   4.879   6.938
  293VAL   HG11 4749   4.319   4.953   6.895
  293VAL   HG12 4750   4.464   4.924   7.006
  293VAL   HG13 4751   4.328   4.813   7.003
  293VAL    CG2 4752   4.523   4.924   6.723
  293VAL   HG21 4753   4.594   4.985   6.783
  293VAL   HG22 4754   4.442   4.999   6.713
  293VAL   HG23 4755   4.542   4.897   6.617
  293VAL      C 4756   4.571   4.655   7.003
  293VAL      O 4757   4.578   4.702   7.115
  294TYR      N 4758   4.555   4.522   6.990
  294TYR     HN 4759   4.556   4.480   6.900
  294TYR     CA 4760   4.528   4.440   7.110
  294TYR     HA 4761   4.447   4.489   7.162
  294TYR     CB 4762   4.467   4.304   7.064
  294TYR    HB1 4763   4.544   4.249   7.006
  294TYR    HB2 4764   4.374   4.317   7.005
  294TYR     CG 4765   4.438   4.212   7.186
  294TYR    CD1 4766   4.530   4.114   7.224
  294TYR    HD1 4767   4.619   4.080   7.173
  294TYR    CE1 4768   4.515   4.055   7.353
  294TYR    HE1 4769   4.581   3.973   7.377
  294TYR     CZ 4770   4.408   4.095   7.434
  294TYR     OH 4771   4.402   4.020   7.555
  294TYR     HH 4772   4.315   4.026   7.595
  294TYR    CD2 4773   4.327   4.247   7.270
  294TYR    HD2 4774   4.257   4.323   7.240
  294TYR    CE2 4775   4.313   4.182   7.392
  294TYR    HE2 4776   4.232   4.204   7.460
  294TYR      C 4777   4.639   4.424   7.212
  294TYR      O 4778   4.611   4.424   7.330
  295TYR      N 4779   4.767   4.418   7.179
  295TYR     HN 4780   4.795   4.422   7.084
  295TYR     CA 4781   4.883   4.412   7.271
  295TYR     HA 4782   4.862   4.331   7.339
  295TYR     CB 4783   5.019   4.371   7.207
  295TYR    HB1 4784   5.113   4.365   7.266
  295TYR    HB2 4785   5.044   4.440   7.124
  295TYR     CG 4786   5.000   4.231   7.157
  295TYR    CD1 4787   4.980   4.126   7.254
  295TYR    HD1 4788   4.989   4.141   7.360
  295TYR    CE1 4789   4.956   3.998   7.208
  295TYR    HE1 4790   4.951   3.912   7.274
  295TYR     CZ 4791   4.937   3.975   7.066
  295TYR     OH 4792   4.905   3.848   7.011
  295TYR     HH 4793   4.871   3.873   6.925
  295TYR    CD2 4794   4.991   4.207   7.026
  295TYR    HD2 4795   5.004   4.291   6.959
  295TYR    CE2 4796   4.954   4.077   6.981
  295TYR    HE2 4797   4.930   4.071   6.876
  295TYR      C 4798   4.893   4.533   7.359
  295TYR      O 4799   4.919   4.524   7.477
  296PHE      N 4800   4.864   4.656   7.299
  296PHE     HN 4801   4.850   4.649   7.201
  296PHE     CA 4802   4.848   4.782   7.369
  296PHE     HA 4803   4.936   4.794   7.431
  296PHE     CB 4804   4.857   4.906   7.260
  296PHE    HB1 4805   4.857   5.002   7.315
  296PHE    HB2 4806   4.762   4.893   7.203
  296PHE     CG 4807   4.974   4.909   7.170
  296PHE    CD1 4808   5.093   4.865   7.218
  296PHE    HD1 4809   5.107   4.824   7.317
  296PHE    CE1 4810   5.200   4.857   7.134
  296PHE    HE1 4811   5.293   4.815   7.170
  296PHE     CZ 4812   5.193   4.906   7.001
  296PHE     HZ 4813   5.272   4.897   6.928
  296PHE    CD2 4814   4.958   4.957   7.040
  296PHE    HD2 4815   4.867   4.996   6.997
  296PHE    CE2 4816   5.071   4.947   6.957
  296PHE    HE2 4817   5.050   4.963   6.852
  296PHE      C 4818   4.726   4.797   7.456
  296PHE      O 4819   4.740   4.848   7.566
  297SER      N 4820   4.610   4.740   7.415
  297SER     HN 4821   4.603   4.706   7.322
  297SER     CA 4822   4.485   4.720   7.493
  297SER     HA 4823   4.444   4.820   7.504
  297SER     CB 4824   4.380   4.646   7.404
  297SER    HB1 4825   4.426   4.545   7.391
  297SER    HB2 4826   4.359   4.696   7.308
  297SER     OG 4827   4.259   4.623   7.475
  297SER    HG1 4828   4.215   4.709   7.473
  297SER      C 4829   4.495   4.652   7.629
  297SER      O 4830   4.443   4.702   7.730
  298SER      N 4831   4.567   4.535   7.635
  298SER     HN 4832   4.617   4.503   7.555
  298SER     CA 4833   4.566   4.460   7.758
  298SER     HA 4834   4.466   4.470   7.797
  298SER     CB 4835   4.593   4.304   7.729
  298SER    HB1 4836   4.699   4.292   7.697
  298SER    HB2 4837   4.529   4.282   7.641
  298SER     OG 4838   4.567   4.217   7.839
  298SER    HG1 4839   4.484   4.240   7.883
  298SER      C 4840   4.669   4.501   7.864
  298SER      O 4841   4.790   4.503   7.825
  299PRO      N 4842   4.632   4.532   7.990
  299PRO     CD 4843   4.495   4.558   8.037
  299PRO    HD1 4844   4.452   4.469   8.087
  299PRO    HD2 4845   4.429   4.574   7.949
  299PRO     CA 4846   4.736   4.574   8.092
  299PRO     HA 4847   4.799   4.655   8.059
  299PRO     CB 4848   4.643   4.636   8.203
  299PRO    HB1 4849   4.685   4.723   8.258
  299PRO    HB2 4850   4.613   4.556   8.274
  299PRO     CG 4851   4.514   4.670   8.133
  299PRO    HG1 4852   4.429   4.690   8.202
  299PRO    HG2 4853   4.524   4.766   8.078
  299PRO      C 4854   4.825   4.467   8.150
  299PRO      O 4855   4.918   4.495   8.218
  300SER      N 4856   4.790   4.332   8.130
  300SER     HN 4857   4.703   4.304   8.092
  300SER     CA 4858   4.877   4.222   8.170
  300SER     HA 4859   4.934   4.265   8.251
  300SER     CB 4860   4.804   4.101   8.234
  300SER    HB1 4861   4.764   4.133   8.332
  300SER    HB2 4862   4.876   4.017   8.238
  300SER     OG 4863   4.693   4.055   8.151
  300SER    HG1 4864   4.622   4.118   8.164
  300SER      C 4865   4.976   4.185   8.059
  300SER      O 4866   5.059   4.094   8.074
  301PHE      N 4867   4.987   4.272   7.948
  301PHE     HN 4868   4.906   4.328   7.936
  301PHE     CA 4869   5.101   4.275   7.859
  301PHE     HA 4870   5.175   4.208   7.901
  301PHE     CB 4871   5.057   4.231   7.713
  301PHE    HB1 4872   5.138   4.246   7.639
  301PHE    HB2 4873   4.970   4.288   7.674
  301PHE     CG 4874   5.021   4.088   7.709
  301PHE    CD1 4875   4.918   4.042   7.625
  301PHE    HD1 4876   4.858   4.115   7.572
  301PHE    CE1 4877   4.887   3.910   7.598
  301PHE    HE1 4878   4.809   3.892   7.525
  301PHE     CZ 4879   4.952   3.810   7.672
  301PHE     HZ 4880   4.939   3.704   7.656
  301PHE    CD2 4881   5.092   3.986   7.779
  301PHE    HD2 4882   5.169   4.020   7.848
  301PHE    CE2 4883   5.061   3.850   7.759
  301PHE    HE2 4884   5.117   3.777   7.816
  301PHE      C 4885   5.173   4.407   7.853
  301PHE      O 4886   5.249   4.423   7.761
  302ASN      N 4887   5.143   4.494   7.953
  302ASN     HN 4888   5.073   4.472   8.020
  302ASN     CA 4889   5.202   4.624   7.972
  302ASN     HA 4890   5.298   4.625   7.922
  302ASN     CB 4891   5.116   4.743   7.914
  302ASN    HB1 4892   5.183   4.830   7.929
  302ASN    HB2 4893   5.017   4.755   7.964
  302ASN     CG 4894   5.094   4.731   7.764
  302ASN    OD1 4895   5.182   4.780   7.691
  302ASN    ND2 4896   4.979   4.675   7.711
  302ASN   HD21 4897   4.973   4.675   7.611
  302ASN   HD22 4898   4.913   4.626   7.768
  302ASN      C 4899   5.242   4.638   8.118
  302ASN    OT1 4900   5.234   4.756   8.161
  302ASN    OT2 4901   5.275   4.544   8.193
  303P9N    O01 4902   2.238   3.412   4.430
  303P9N    O02 4903   2.426   3.141   4.729
  303P9N    N03 4904   2.090   3.374   4.970
  303P9N    N04 4905   2.386   3.348   4.648
  303P9N    N05 4906   1.962   3.408   5.006
  303P9N    N06 4907   2.296   3.328   5.086
  303P9N    C07 4908   2.070   3.389   5.207
  303P9N    C08 4909   2.163   3.331   5.787
  303P9N    C09 4910   2.164   3.372   5.093
  303P9N    C10 4911   2.090   3.378   5.355
  303P9N    C11 4912   2.130   3.345   5.638
  303P9N    C12 4913   2.153   3.350   4.848
  303P9N    C13 4914   2.444   3.330   4.515
  303P9N    C14 4915   2.288   3.296   4.851
  303P9N    C15 4916   1.981   3.399   5.451
  303P9N    C16 4917   2.216   3.347   5.411
  303P9N    C17 4918   2.004   3.387   5.586
  303P9N    C18 4919   2.229   3.326   5.546
  303P9N    C19 4920   1.950   3.419   5.133
  303P9N    C20 4921   2.372   3.250   4.734
  303P9N    C21 4922   2.330   3.307   4.410
  303P9N    C22 4923   2.052   3.249   5.859
  303P9N    C23 4924   2.180   3.471   5.838
  303P9N    C24 4925   2.357   3.297   4.971
  303P9N    C25 4926   2.076   3.386   4.722
  303P9N    C26 4927   2.526   3.449   4.461
  303P9N    C27 4928   2.112   3.399   4.364
  303P9N    C28 4929   2.006   3.480   4.403
  303P9N    C29 4930   2.097   3.301   4.266
  303P9N    C30 4931   1.886   3.486   4.333
  303P9N    C31 4932   1.973   3.299   4.198
  303P9N    C32 4933   1.869   3.387   4.233
  303P9N    H01 4934   2.332   3.432   4.656
  303P9N    H02 4935   2.263   3.283   5.788
  303P9N    H03 4936   2.511   3.242   4.516
  303P9N    H04 4937   1.884   3.418   5.407
  303P9N    H05 4938   2.304   3.341   5.348
  303P9N    H06 4939   1.930   3.417   5.659
  303P9N    H07 4940   2.326   3.295   5.582
  303P9N    H08 4941   1.853   3.406   5.179
  303P9N    H09 4942   2.366   3.294   4.306
  303P9N    H10 4943   2.278   3.210   4.429
  303P9N    H11 4944   2.051   3.143   5.823
  303P9N    H12 4945   1.948   3.283   5.839
  303P9N    H13 4946   2.063   3.261   5.969
  303P9N    H14 4947   2.228   3.487   5.937
  303P9N    H15 4948   2.080   3.519   5.833
  303P9N    H16 4949   2.239   3.525   5.761
  303P9N    H17 4950   2.459   3.266   4.986
  303P9N    H18 4951   1.975   3.419   4.752
  303P9N    H19 4952   2.056   3.296   4.659
  303P9N    H20 4953   2.134   3.469   4.676
  303P9N    H21 4954   2.456   3.534   4.453
  303P9N    H22 4955   2.565   3.431   4.359
  303P9N    H23 4956   2.609   3.479   4.529
  303P9N    H24 4957   2.009   3.556   4.480
  303P9N    H25 4958   2.174   3.233   4.232
  303P9N    H26 4959   1.804   3.548   4.366
  303P9N    H27 4960   1.959   3.222   4.124
  303P9N    H28 4961   1.788   3.391   4.162
  303P9N    H29 4962   1.884   3.423   4.945
  3043HR    C01 4963   1.795   6.754   2.587
  3043HR    O02 4964   1.803   6.852   2.518
  3043HR    C03 4965   1.898   6.646   2.618
  3043HR    O04 4966   2.121   6.591   2.628
  3043HR    C05 4967   2.041   6.702   2.607
  3043HR    O06 4968   1.683   6.716   2.653
  3043HR    C07 4969   2.079   6.813   2.701
  3043HR     H1 4970   1.877   6.561   2.550
  3043HR     H2 4971   1.887   6.611   2.723
  3043HR     H3 4972   2.097   6.518   2.570
  3043HR     H4 4973   2.063   6.721   2.500
  3043HR     H5 4974   1.620   6.788   2.648
  3043HR     H6 4975   2.188   6.833   2.692
  3043HR     H7 4976   2.072   6.774   2.805
  3043HR     H8 4977   2.009   6.898   2.691
   7.64133   7.64133  12.23099
