# Supplementary material for: Orthosteric and allosteric modulation of human HCAR2 signaling complex
Source: Nat Commun. 2023 Nov 22;14:7620. doi: 10.1038/s41467-023-43537-z (PMC10665550; doi:10.1038/s41467-023-43537-z)
Supplement: Supplementary file 8 — Supplementary Data 5 [file 41467_2023_43537_MOESM8_ESM.zip › supplementary data 5/trjfiles/Niacin_P9N_end3.gro]

Title t= 1000000.00000 step= 500000000
 4976
    8ASP      N    1   2.841   4.196   2.764
    8ASP    HT1    2   2.868   4.282   2.815
    8ASP    HT2    3   2.749   4.162   2.797
    8ASP    HT3    4   2.843   4.219   2.663
    8ASP     CA    5   2.944   4.087   2.767
    8ASP     HA    6   2.907   3.988   2.746
    8ASP     CB    7   3.064   4.126   2.681
    8ASP    HB1    8   3.143   4.048   2.686
    8ASP    HB2    9   3.105   4.225   2.714
    8ASP     CG   10   3.024   4.136   2.533
    8ASP    OD1   11   2.909   4.141   2.497
    8ASP    OD2   12   3.119   4.137   2.446
    8ASP      C   13   2.993   4.073   2.914
    8ASP      O   14   2.912   4.108   3.005
    9HSD      N   15   3.119   4.018   2.931
    9HSD     HN   16   3.155   3.970   2.852
    9HSD     CA   17   3.187   3.995   3.057
    9HSD     HA   18   3.293   3.997   3.038
    9HSD     CB   19   3.180   4.116   3.155
    9HSD    HB1   20   3.197   4.084   3.259
    9HSD    HB2   21   3.078   4.160   3.163
    9HSD    ND1   22   3.342   4.299   3.216
    9HSD    HD1   23   3.322   4.313   3.313
    9HSD     CG   24   3.286   4.221   3.120
    9HSD    CE1   25   3.431   4.376   3.152
    9HSD    HE1   26   3.479   4.463   3.195
    9HSD    NE2   27   3.435   4.349   3.020
    9HSD    CD2   28   3.348   4.246   3.004
    9HSD    HD2   29   3.345   4.198   2.907
    9HSD      C   30   3.148   3.867   3.124
    9HSD      O   31   3.151   3.851   3.245
   10PHE      N   32   3.109   3.768   3.040
   10PHE     HN   33   3.119   3.777   2.941
   10PHE     CA   34   3.056   3.642   3.090
   10PHE     HA   35   2.987   3.661   3.171
   10PHE     CB   36   2.964   3.591   2.972
   10PHE    HB1   37   3.017   3.594   2.875
   10PHE    HB2   38   2.873   3.655   2.970
   10PHE     CG   39   2.913   3.449   2.995
   10PHE    CD1   40   2.932   3.349   2.898
   10PHE    HD1   41   2.981   3.373   2.805
   10PHE    CE1   42   2.893   3.217   2.931
   10PHE    HE1   43   2.926   3.139   2.864
   10PHE     CZ   44   2.848   3.182   3.061
   10PHE     HZ   45   2.827   3.078   3.077
   10PHE    CD2   46   2.866   3.408   3.120
   10PHE    HD2   47   2.868   3.481   3.200
   10PHE    CE2   48   2.830   3.282   3.157
   10PHE    HE2   49   2.809   3.264   3.261
   10PHE      C   50   3.172   3.543   3.115
   10PHE      O   51   3.277   3.539   3.044
   11LEU      N   52   3.163   3.465   3.230
   11LEU     HN   53   3.077   3.472   3.280
   11LEU     CA   54   3.264   3.374   3.267
   11LEU     HA   55   3.343   3.366   3.194
   11LEU     CB   56   3.339   3.420   3.393
   11LEU    HB1   57   3.263   3.434   3.473
   11LEU    HB2   58   3.385   3.521   3.382
   11LEU     CG   59   3.442   3.324   3.456
   11LEU     HG   60   3.398   3.225   3.482
   11LEU    CD1   61   3.562   3.305   3.363
   11LEU   HD11   62   3.618   3.214   3.396
   11LEU   HD12   63   3.627   3.395   3.369
   11LEU   HD13   64   3.523   3.291   3.260
   11LEU    CD2   65   3.480   3.392   3.590
   11LEU   HD21   66   3.541   3.326   3.655
   11LEU   HD22   67   3.389   3.430   3.643
   11LEU   HD23   68   3.535   3.485   3.565
   11LEU      C   69   3.208   3.234   3.278
   11LEU      O   70   3.112   3.207   3.347
   12GLU      N   71   3.267   3.130   3.208
   12GLU     HN   72   3.336   3.148   3.138
   12GLU     CA   73   3.232   2.992   3.238
   12GLU     HA   74   3.130   2.988   3.273
   12GLU     CB   75   3.240   2.905   3.102
   12GLU    HB1   76   3.184   2.814   3.133
   12GLU    HB2   77   3.346   2.877   3.082
   12GLU     CG   78   3.165   2.964   2.981
   12GLU    HG1   79   3.203   3.061   2.943
   12GLU    HG2   80   3.059   2.981   3.010
   12GLU     CD   81   3.163   2.872   2.864
   12GLU    OE1   82   3.265   2.871   2.785
   12GLU    OE2   83   3.061   2.802   2.840
   12GLU      C   84   3.314   2.917   3.342
   12GLU      O   85   3.430   2.887   3.325
   13ILE      N   86   3.255   2.883   3.465
   13ILE     HN   87   3.161   2.913   3.472
   13ILE     CA   88   3.316   2.797   3.564
   13ILE     HA   89   3.413   2.767   3.528
   13ILE     CB   90   3.322   2.872   3.695
   13ILE     HB   91   3.220   2.878   3.738
   13ILE    CG2   92   3.416   2.794   3.794
   13ILE   HG21   93   3.519   2.808   3.754
   13ILE   HG22   94   3.397   2.685   3.804
   13ILE   HG23   95   3.412   2.842   3.894
   13ILE    CG1   96   3.373   3.016   3.681
   13ILE   HG11   97   3.317   3.073   3.604
   13ILE   HG12   98   3.477   3.020   3.643
   13ILE     CD   99   3.373   3.097   3.811
   13ILE    HD1  100   3.479   3.109   3.844
   13ILE    HD2  101   3.308   3.055   3.890
   13ILE    HD3  102   3.341   3.199   3.783
   13ILE      C  103   3.224   2.678   3.577
   13ILE      O  104   3.104   2.693   3.556
   14ASP      N  105   3.279   2.556   3.588
   14ASP     HN  106   3.378   2.541   3.589
   14ASP     CA  107   3.200   2.439   3.604
   14ASP     HA  108   3.182   2.415   3.500
   14ASP     CB  109   3.281   2.329   3.677
   14ASP    HB1  110   3.220   2.240   3.704
   14ASP    HB2  111   3.330   2.370   3.768
   14ASP     CG  112   3.390   2.280   3.597
   14ASP    OD1  113   3.405   2.314   3.477
   14ASP    OD2  114   3.463   2.192   3.654
   14ASP      C  115   3.057   2.434   3.669
   14ASP      O  116   3.044   2.465   3.783
   15LYS      N  117   2.959   2.398   3.584
   15LYS     HN  118   2.987   2.377   3.490
   15LYS     CA  119   2.818   2.404   3.625
   15LYS     HA  120   2.767   2.389   3.531
   15LYS     CB  121   2.783   2.292   3.720
   15LYS    HB1  122   2.674   2.287   3.745
   15LYS    HB2  123   2.832   2.309   3.818
   15LYS     CG  124   2.833   2.152   3.677
   15LYS    HG1  125   2.944   2.155   3.664
   15LYS    HG2  126   2.791   2.138   3.575
   15LYS     CD  127   2.781   2.036   3.766
   15LYS    HD1  128   2.672   2.042   3.786
   15LYS    HD2  129   2.850   2.058   3.851
   15LYS     CE  130   2.818   1.902   3.709
   15LYS    HE1  131   2.819   1.895   3.598
   15LYS    HE2  132   2.735   1.838   3.745
   15LYS     NZ  133   2.956   1.852   3.744
   15LYS    HZ1  134   3.010   1.820   3.662
   15LYS    HZ2  135   2.942   1.769   3.805
   15LYS    HZ3  136   3.006   1.927   3.795
   15LYS      C  137   2.762   2.540   3.661
   15LYS      O  138   2.655   2.549   3.720
   16LYS      N  139   2.824   2.654   3.627
   16LYS     HN  140   2.914   2.657   3.584
   16LYS     CA  141   2.769   2.786   3.664
   16LYS     HA  142   2.662   2.772   3.658
   16LYS     CB  143   2.798   2.836   3.807
   16LYS    HB1  144   2.737   2.762   3.864
   16LYS    HB2  145   2.757   2.938   3.819
   16LYS     CG  146   2.949   2.818   3.838
   16LYS    HG1  147   3.013   2.888   3.780
   16LYS    HG2  148   2.987   2.719   3.806
   16LYS     CD  149   2.980   2.824   3.988
   16LYS    HD1  150   2.917   2.752   4.045
   16LYS    HD2  151   2.959   2.926   4.025
   16LYS     CE  152   3.128   2.795   4.019
   16LYS    HE1  153   3.182   2.878   3.969
   16LYS    HE2  154   3.166   2.699   3.978
   16LYS     NZ  155   3.147   2.798   4.168
   16LYS    HZ1  156   3.203   2.719   4.205
   16LYS    HZ2  157   3.061   2.803   4.226
   16LYS    HZ3  158   3.203   2.883   4.188
   16LYS      C  159   2.789   2.909   3.567
   16LYS      O  160   2.893   2.918   3.498
   17ASN      N  161   2.687   3.000   3.560
   17ASN     HN  162   2.610   2.984   3.621
   17ASN     CA  163   2.684   3.115   3.473
   17ASN     HA  164   2.742   3.095   3.384
   17ASN     CB  165   2.542   3.158   3.424
   17ASN    HB1  166   2.558   3.248   3.361
   17ASN    HB2  167   2.473   3.182   3.507
   17ASN     CG  168   2.479   3.054   3.338
   17ASN    OD1  169   2.536   2.948   3.318
   17ASN    ND2  170   2.357   3.069   3.283
   17ASN   HD21  171   2.307   3.156   3.282
   17ASN   HD22  172   2.317   2.978   3.276
   17ASN      C  173   2.738   3.234   3.554
   17ASN      O  174   2.677   3.286   3.643
   18CYS      N  175   2.866   3.286   3.531
   18CYS     HN  176   2.917   3.251   3.452
   18CYS     CA  177   2.925   3.383   3.620
   18CYS     HA  178   2.853   3.425   3.689
   18CYS     CB  179   3.043   3.321   3.701
   18CYS    HB1  180   3.106   3.391   3.760
   18CYS    HB2  181   3.110   3.292   3.617
   18CYS     SG  182   3.012   3.171   3.794
   18CYS      C  183   2.989   3.503   3.546
   18CYS      O  184   2.981   3.512   3.425
   19CYS      N  185   3.031   3.609   3.614
   19CYS     HN  186   3.033   3.592   3.712
   19CYS     CA  187   3.095   3.728   3.551
   19CYS     HA  188   3.080   3.737   3.444
   19CYS     CB  189   3.038   3.857   3.622
   19CYS    HB1  190   3.076   3.949   3.573
   19CYS    HB2  191   3.076   3.851   3.726
   19CYS     SG  192   2.862   3.874   3.607
   19CYS      C  193   3.252   3.730   3.570
   19CYS      O  194   3.315   3.690   3.672
   20VAL      N  195   3.326   3.771   3.464
   20VAL     HN  196   3.283   3.793   3.377
   20VAL     CA  197   3.469   3.794   3.468
   20VAL     HA  198   3.515   3.703   3.502
   20VAL     CB  199   3.528   3.826   3.331
   20VAL     HB  200   3.638   3.837   3.342
   20VAL    CG1  201   3.514   3.715   3.227
   20VAL   HG11  202   3.557   3.619   3.264
   20VAL   HG12  203   3.569   3.746   3.136
   20VAL   HG13  204   3.408   3.706   3.195
   20VAL    CG2  205   3.494   3.967   3.276
   20VAL   HG21  206   3.515   4.050   3.346
   20VAL   HG22  207   3.383   3.973   3.275
   20VAL   HG23  208   3.535   3.987   3.175
   20VAL      C  209   3.518   3.906   3.564
   20VAL      O  210   3.444   4.003   3.591
   21PHE      N  211   3.634   3.885   3.625
   21PHE     HN  212   3.681   3.801   3.598
   21PHE     CA  213   3.715   3.977   3.700
   21PHE     HA  214   3.676   4.078   3.701
   21PHE     CB  215   3.726   3.951   3.854
   21PHE    HB1  216   3.769   3.849   3.867
   21PHE    HB2  217   3.625   3.955   3.899
   21PHE     CG  218   3.814   4.050   3.938
   21PHE    CD1  219   3.872   4.004   4.059
   21PHE    HD1  220   3.856   3.902   4.088
   21PHE    CE1  221   3.927   4.090   4.157
   21PHE    HE1  222   3.971   4.059   4.250
   21PHE     CZ  223   3.950   4.221   4.114
   21PHE     HZ  224   4.002   4.282   4.187
   21PHE    CD2  225   3.830   4.186   3.909
   21PHE    HD2  226   3.793   4.219   3.813
   21PHE    CE2  227   3.900   4.273   3.995
   21PHE    HE2  228   3.933   4.373   3.971
   21PHE      C  229   3.854   3.966   3.636
   21PHE      O  230   3.900   3.850   3.626
   22ARG      N  231   3.919   4.078   3.597
   22ARG     HN  232   3.872   4.165   3.588
   22ARG     CA  233   4.059   4.065   3.546
   22ARG     HA  234   4.106   3.995   3.613
   22ARG     CB  235   4.055   4.019   3.397
   22ARG    HB1  236   4.019   3.914   3.401
   22ARG    HB2  237   4.155   4.004   3.351
   22ARG     CG  238   3.956   4.101   3.303
   22ARG    HG1  239   4.007   4.180   3.244
   22ARG    HG2  240   3.882   4.150   3.370
   22ARG     CD  241   3.887   4.011   3.202
   22ARG    HD1  242   3.832   3.925   3.245
   22ARG    HD2  243   3.963   3.964   3.136
   22ARG     NE  244   3.794   4.099   3.115
   22ARG     HE  245   3.780   4.195   3.138
   22ARG     CZ  246   3.722   4.052   3.020
   22ARG    NH1  247   3.746   3.931   2.969
   22ARG   HH11  248   3.806   3.862   3.010
   22ARG   HH12  249   3.693   3.913   2.886
   22ARG    NH2  250   3.636   4.135   2.966
   22ARG   HH21  251   3.607   4.218   3.013
   22ARG   HH22  252   3.588   4.107   2.883
   22ARG      C  253   4.140   4.191   3.553
   22ARG      O  254   4.258   4.193   3.516
   23ASP      N  255   4.084   4.303   3.604
   23ASP     HN  256   3.988   4.316   3.630
   23ASP     CA  257   4.147   4.437   3.609
   23ASP     HA  258   4.213   4.445   3.524
   23ASP     CB  259   4.039   4.541   3.606
   23ASP    HB1  260   3.968   4.538   3.692
   23ASP    HB2  261   3.975   4.537   3.516
   23ASP     CG  262   4.098   4.686   3.595
   23ASP    OD1  263   4.024   4.783   3.630
   23ASP    OD2  264   4.214   4.698   3.554
   23ASP      C  265   4.231   4.449   3.743
   23ASP      O  266   4.192   4.404   3.854
   24ASP      N  267   4.348   4.503   3.721
   24ASP     HN  268   4.367   4.538   3.630
   24ASP     CA  269   4.450   4.522   3.819
   24ASP     HA  270   4.431   4.461   3.906
   24ASP     CB  271   4.588   4.464   3.767
   24ASP    HB1  272   4.569   4.356   3.749
   24ASP    HB2  273   4.664   4.473   3.847
   24ASP     CG  274   4.639   4.525   3.643
   24ASP    OD1  275   4.743   4.465   3.594
   24ASP    OD2  276   4.586   4.616   3.582
   24ASP      C  277   4.471   4.668   3.870
   24ASP      O  278   4.559   4.693   3.949
   25PHE      N  279   4.372   4.752   3.832
   25PHE     HN  280   4.289   4.714   3.792
   25PHE     CA  281   4.371   4.891   3.866
   25PHE     HA  282   4.451   4.943   3.817
   25PHE     CB  283   4.243   4.946   3.792
   25PHE    HB1  284   4.159   4.884   3.831
   25PHE    HB2  285   4.259   4.935   3.683
   25PHE     CG  286   4.206   5.087   3.817
   25PHE    CD1  287   4.088   5.115   3.893
   25PHE    HD1  288   4.028   5.036   3.935
   25PHE    CE1  289   4.051   5.250   3.912
   25PHE    HE1  290   3.962   5.267   3.972
   25PHE     CZ  291   4.121   5.353   3.846
   25PHE     HZ  292   4.088   5.455   3.856
   25PHE    CD2  293   4.275   5.192   3.754
   25PHE    HD2  294   4.365   5.176   3.697
   25PHE    CE2  295   4.229   5.325   3.774
   25PHE    HE2  296   4.298   5.394   3.728
   25PHE      C  297   4.378   4.928   4.013
   25PHE      O  298   4.458   5.012   4.050
   26ILE      N  299   4.310   4.860   4.103
   26ILE     HN  300   4.241   4.797   4.069
   26ILE     CA  301   4.327   4.885   4.243
   26ILE     HA  302   4.342   4.990   4.264
   26ILE     CB  303   4.207   4.847   4.322
   26ILE     HB  304   4.187   4.738   4.309
   26ILE    CG2  305   4.217   4.863   4.478
   26ILE   HG21  306   4.290   4.797   4.529
   26ILE   HG22  307   4.124   4.830   4.529
   26ILE   HG23  308   4.231   4.968   4.512
   26ILE    CG1  309   4.079   4.914   4.271
   26ILE   HG11  310   4.009   4.875   4.348
   26ILE   HG12  311   4.055   4.874   4.170
   26ILE     CD  312   4.061   5.069   4.262
   26ILE    HD1  313   3.968   5.094   4.208
   26ILE    HD2  314   4.139   5.108   4.194
   26ILE    HD3  315   4.067   5.137   4.349
   26ILE      C  316   4.446   4.803   4.291
   26ILE      O  317   4.516   4.854   4.387
   27VAL      N  318   4.465   4.682   4.237
   27VAL     HN  319   4.419   4.648   4.154
   27VAL     CA  320   4.559   4.578   4.285
   27VAL     HA  321   4.524   4.543   4.381
   27VAL     CB  322   4.552   4.456   4.191
   27VAL     HB  323   4.609   4.471   4.097
   27VAL    CG1  324   4.612   4.329   4.256
   27VAL   HG11  325   4.559   4.303   4.350
   27VAL   HG12  326   4.721   4.344   4.265
   27VAL   HG13  327   4.594   4.240   4.192
   27VAL    CG2  328   4.405   4.425   4.162
   27VAL   HG21  329   4.395   4.319   4.129
   27VAL   HG22  330   4.350   4.497   4.098
   27VAL   HG23  331   4.349   4.445   4.256
   27VAL      C  332   4.702   4.633   4.293
   27VAL      O  333   4.794   4.585   4.360
   28LYS      N  334   4.730   4.739   4.209
   28LYS     HN  335   4.667   4.776   4.142
   28LYS     CA  336   4.856   4.806   4.215
   28LYS     HA  337   4.936   4.747   4.173
   28LYS     CB  338   4.856   4.928   4.130
   28LYS    HB1  339   4.940   4.998   4.150
   28LYS    HB2  340   4.769   4.987   4.168
   28LYS     CG  341   4.852   4.896   3.985
   28LYS    HG1  342   4.756   4.853   3.951
   28LYS    HG2  343   4.939   4.832   3.956
   28LYS     CD  344   4.864   5.025   3.904
   28LYS    HD1  345   4.964   5.074   3.915
   28LYS    HD2  346   4.795   5.094   3.957
   28LYS     CE  347   4.836   4.988   3.759
   28LYS    HE1  348   4.726   4.979   3.748
   28LYS    HE2  349   4.898   4.899   3.737
   28LYS     NZ  350   4.872   5.103   3.679
   28LYS    HZ1  351   4.811   5.183   3.704
   28LYS    HZ2  352   4.847   5.083   3.580
   28LYS    HZ3  353   4.971   5.134   3.694
   28LYS      C  354   4.898   4.860   4.352
   28LYS      O  355   5.013   4.844   4.395
   29VAL      N  356   4.805   4.920   4.431
   29VAL     HN  357   4.712   4.936   4.398
   29VAL     CA  358   4.843   4.995   4.554
   29VAL     HA  359   4.931   5.055   4.534
   29VAL     CB  360   4.747   5.108   4.585
   29VAL     HB  361   4.791   5.190   4.646
   29VAL    CG1  362   4.712   5.179   4.448
   29VAL   HG11  363   4.630   5.134   4.388
   29VAL   HG12  364   4.810   5.198   4.399
   29VAL   HG13  365   4.678   5.284   4.457
   29VAL    CG2  366   4.629   5.066   4.665
   29VAL   HG21  367   4.572   5.161   4.677
   29VAL   HG22  368   4.656   5.028   4.766
   29VAL   HG23  369   4.556   4.996   4.619
   29VAL      C  370   4.856   4.917   4.678
   29VAL      O  371   4.924   4.953   4.782
   30LEU      N  372   4.795   4.801   4.675
   30LEU     HN  373   4.743   4.770   4.596
   30LEU     CA  374   4.781   4.708   4.792
   30LEU     HA  375   4.731   4.767   4.867
   30LEU     CB  376   4.693   4.588   4.749
   30LEU    HB1  377   4.675   4.532   4.843
   30LEU    HB2  378   4.745   4.523   4.676
   30LEU     CG  379   4.558   4.610   4.670
   30LEU     HG  380   4.571   4.653   4.568
   30LEU    CD1  381   4.482   4.473   4.665
   30LEU   HD11  382   4.471   4.436   4.770
   30LEU   HD12  383   4.540   4.402   4.602
   30LEU   HD13  384   4.383   4.477   4.616
   30LEU    CD2  385   4.472   4.719   4.744
   30LEU   HD21  386   4.493   4.721   4.853
   30LEU   HD22  387   4.362   4.701   4.741
   30LEU   HD23  388   4.481   4.820   4.697
   30LEU      C  389   4.912   4.654   4.856
   30LEU      O  390   4.923   4.658   4.979
   31PRO      N  391   5.011   4.601   4.783
   31PRO     CD  392   5.020   4.599   4.638
   31PRO    HD1  393   5.067   4.695   4.608
   31PRO    HD2  394   4.931   4.583   4.574
   31PRO     CA  395   5.131   4.543   4.852
   31PRO     HA  396   5.086   4.455   4.895
   31PRO     CB  397   5.223   4.497   4.734
   31PRO    HB1  398   5.258   4.393   4.748
   31PRO    HB2  399   5.303   4.567   4.702
   31PRO     CG  400   5.122   4.486   4.616
   31PRO    HG1  401   5.178   4.512   4.524
   31PRO    HG2  402   5.075   4.387   4.599
   31PRO      C  403   5.201   4.623   4.965
   31PRO      O  404   5.230   4.553   5.066
   32PRO      N  405   5.234   4.753   4.971
   32PRO     CD  406   5.221   4.838   4.855
   32PRO    HD1  407   5.121   4.833   4.806
   32PRO    HD2  408   5.284   4.794   4.775
   32PRO     CA  409   5.303   4.809   5.082
   32PRO     HA  410   5.389   4.747   5.107
   32PRO     CB  411   5.358   4.942   5.024
   32PRO    HB1  412   5.464   4.941   4.990
   32PRO    HB2  413   5.353   5.017   5.106
   32PRO     CG  414   5.257   4.974   4.914
   32PRO    HG1  415   5.167   5.020   4.961
   32PRO    HG2  416   5.291   5.036   4.828
   32PRO      C  417   5.211   4.821   5.199
   32PRO      O  418   5.247   4.823   5.313
   33VAL      N  419   5.079   4.829   5.180
   33VAL     HN  420   5.043   4.839   5.087
   33VAL     CA  421   4.975   4.834   5.284
   33VAL     HA  422   5.014   4.897   5.362
   33VAL     CB  423   4.840   4.889   5.236
   33VAL     HB  424   4.803   4.813   5.163
   33VAL    CG1  425   4.738   4.905   5.355
   33VAL   HG11  426   4.777   4.982   5.425
   33VAL   HG12  427   4.719   4.809   5.407
   33VAL   HG13  428   4.639   4.937   5.315
   33VAL    CG2  429   4.851   5.022   5.159
   33VAL   HG21  430   4.877   5.106   5.228
   33VAL   HG22  431   4.756   5.053   5.110
   33VAL   HG23  432   4.929   5.026   5.081
   33VAL      C  433   4.966   4.700   5.346
   33VAL      O  434   4.959   4.697   5.470
   34LEU      N  435   4.977   4.597   5.271
   34LEU     HN  436   4.963   4.621   5.176
   34LEU     CA  437   4.978   4.454   5.314
   34LEU     HA  438   4.899   4.453   5.388
   34LEU     CB  439   4.950   4.361   5.195
   34LEU    HB1  440   4.945   4.254   5.225
   34LEU    HB2  441   5.021   4.382   5.112
   34LEU     CG  442   4.801   4.381   5.142
   34LEU     HG  443   4.788   4.490   5.127
   34LEU    CD1  444   4.785   4.291   5.021
   34LEU   HD11  445   4.865   4.304   4.945
   34LEU   HD12  446   4.691   4.323   4.972
   34LEU   HD13  447   4.792   4.186   5.057
   34LEU    CD2  448   4.700   4.338   5.246
   34LEU   HD21  449   4.702   4.227   5.251
   34LEU   HD22  450   4.598   4.353   5.205
   34LEU   HD23  451   4.709   4.382   5.347
   34LEU      C  452   5.109   4.421   5.390
   34LEU      O  453   5.107   4.355   5.488
   35GLY      N  454   5.221   4.480   5.341
   35GLY     HN  455   5.220   4.522   5.251
   35GLY     CA  456   5.348   4.477   5.410
   35GLY    HA1  457   5.418   4.527   5.344
   35GLY    HA2  458   5.374   4.374   5.427
   35GLY      C  459   5.351   4.550   5.544
   35GLY      O  460   5.404   4.500   5.645
   36LEU      N  461   5.287   4.666   5.545
   36LEU     HN  462   5.266   4.719   5.462
   36LEU     CA  463   5.255   4.726   5.668
   36LEU     HA  464   5.352   4.752   5.706
   36LEU     CB  465   5.197   4.866   5.645
   36LEU    HB1  466   5.093   4.858   5.607
   36LEU    HB2  467   5.263   4.917   5.572
   36LEU     CG  468   5.194   4.947   5.771
   36LEU     HG  469   5.150   4.887   5.853
   36LEU    CD1  470   5.336   4.994   5.804
   36LEU   HD11  471   5.385   5.030   5.711
   36LEU   HD12  472   5.394   4.907   5.844
   36LEU   HD13  473   5.341   5.075   5.879
   36LEU    CD2  474   5.115   5.076   5.748
   36LEU   HD21  475   5.013   5.053   5.711
   36LEU   HD22  476   5.155   5.131   5.660
   36LEU   HD23  477   5.110   5.132   5.844
   36LEU      C  478   5.168   4.650   5.769
   36LEU      O  479   5.205   4.640   5.883
   37GLU      N  480   5.055   4.585   5.727
   37GLU     HN  481   5.023   4.596   5.633
   37GLU     CA  482   4.970   4.499   5.808
   37GLU     HA  483   4.941   4.547   5.901
   37GLU     CB  484   4.854   4.442   5.732
   37GLU    HB1  485   4.801   4.367   5.796
   37GLU    HB2  486   4.898   4.394   5.642
   37GLU     CG  487   4.751   4.559   5.700
   37GLU    HG1  488   4.801   4.645   5.651
   37GLU    HG2  489   4.694   4.584   5.793
   37GLU     CD  490   4.643   4.513   5.600
   37GLU    OE1  491   4.557   4.602   5.557
   37GLU    OE2  492   4.623   4.391   5.580
   37GLU      C  493   5.056   4.385   5.859
   37GLU      O  494   5.058   4.352   5.979
   38PHE      N  495   5.140   4.327   5.773
   38PHE     HN  496   5.129   4.358   5.679
   38PHE     CA  497   5.234   4.229   5.811
   38PHE     HA  498   5.182   4.137   5.836
   38PHE     CB  499   5.320   4.186   5.688
   38PHE    HB1  500   5.375   4.272   5.643
   38PHE    HB2  501   5.242   4.153   5.615
   38PHE     CG  502   5.427   4.072   5.708
   38PHE    CD1  503   5.385   3.943   5.745
   38PHE    HD1  504   5.280   3.919   5.757
   38PHE    CE1  505   5.478   3.844   5.786
   38PHE    HE1  506   5.445   3.742   5.791
   38PHE     CZ  507   5.611   3.869   5.780
   38PHE     HZ  508   5.689   3.796   5.798
   38PHE    CD2  509   5.561   4.100   5.704
   38PHE    HD2  510   5.592   4.196   5.665
   38PHE    CE2  511   5.650   4.001   5.746
   38PHE    HE2  512   5.756   4.018   5.738
   38PHE      C  513   5.323   4.266   5.926
   38PHE      O  514   5.344   4.187   6.019
   39ILE      N  515   5.389   4.385   5.920
   39ILE     HN  516   5.388   4.435   5.834
   39ILE     CA  517   5.476   4.421   6.028
   39ILE     HA  518   5.548   4.344   6.050
   39ILE     CB  519   5.576   4.532   5.987
   39ILE     HB  520   5.520   4.607   5.928
   39ILE    CG2  521   5.642   4.620   6.102
   39ILE   HG21  522   5.701   4.551   6.167
   39ILE   HG22  523   5.570   4.674   6.168
   39ILE   HG23  524   5.708   4.698   6.060
   39ILE    CG1  525   5.694   4.484   5.885
   39ILE   HG11  526   5.744   4.571   5.838
   39ILE   HG12  527   5.631   4.442   5.804
   39ILE     CD  528   5.784   4.368   5.925
   39ILE    HD1  529   5.857   4.337   5.847
   39ILE    HD2  530   5.724   4.278   5.950
   39ILE    HD3  531   5.842   4.385   6.018
   39ILE      C  532   5.406   4.464   6.150
   39ILE      O  533   5.453   4.423   6.260
   40PHE      N  534   5.291   4.524   6.141
   40PHE     HN  535   5.239   4.546   6.059
   40PHE     CA  536   5.206   4.530   6.261
   40PHE     HA  537   5.278   4.570   6.331
   40PHE     CB  538   5.077   4.615   6.240
   40PHE    HB1  539   5.007   4.599   6.324
   40PHE    HB2  540   5.024   4.590   6.146
   40PHE     CG  541   5.115   4.761   6.229
   40PHE    CD1  542   5.078   4.835   6.116
   40PHE    HD1  543   5.046   4.790   6.024
   40PHE    CE1  544   5.094   4.972   6.110
   40PHE    HE1  545   5.057   5.031   6.028
   40PHE     CZ  546   5.171   5.027   6.215
   40PHE     HZ  547   5.196   5.132   6.217
   40PHE    CD2  548   5.183   4.827   6.336
   40PHE    HD2  549   5.219   4.768   6.418
   40PHE    CE2  550   5.215   4.962   6.327
   40PHE    HE2  551   5.285   5.012   6.393
   40PHE      C  552   5.166   4.391   6.322
   40PHE      O  553   5.147   4.380   6.442
   41GLY      N  554   5.134   4.286   6.239
   41GLY     HN  555   5.128   4.307   6.142
   41GLY     CA  556   5.116   4.146   6.278
   41GLY    HA1  557   5.107   4.106   6.178
   41GLY    HA2  558   5.021   4.147   6.329
   41GLY      C  559   5.228   4.077   6.351
   41GLY      O  560   5.209   4.000   6.444
   42LEU      N  561   5.356   4.109   6.313
   42LEU     HN  562   5.358   4.147   6.221
   42LEU     CA  563   5.471   4.085   6.397
   42LEU     HA  564   5.457   3.980   6.416
   42LEU     CB  565   5.605   4.114   6.328
   42LEU    HB1  566   5.686   4.090   6.400
   42LEU    HB2  567   5.619   4.224   6.322
   42LEU     CG  568   5.630   4.043   6.191
   42LEU     HG  569   5.555   4.087   6.122
   42LEU    CD1  570   5.768   4.066   6.129
   42LEU   HD11  571   5.840   4.018   6.199
   42LEU   HD12  572   5.796   4.173   6.144
   42LEU   HD13  573   5.780   4.046   6.021
   42LEU    CD2  574   5.594   3.896   6.191
   42LEU   HD21  575   5.615   3.849   6.093
   42LEU   HD22  576   5.485   3.884   6.212
   42LEU   HD23  577   5.659   3.837   6.259
   42LEU      C  578   5.471   4.147   6.540
   42LEU      O  579   5.519   4.086   6.637
   43LEU      N  580   5.436   4.275   6.553
   43LEU     HN  581   5.413   4.323   6.470
   43LEU     CA  582   5.412   4.347   6.681
   43LEU     HA  583   5.500   4.337   6.744
   43LEU     CB  584   5.405   4.499   6.646
   43LEU    HB1  585   5.355   4.552   6.730
   43LEU    HB2  586   5.330   4.496   6.565
   43LEU     CG  587   5.528   4.568   6.585
   43LEU     HG  588   5.563   4.493   6.511
   43LEU    CD1  589   5.495   4.694   6.507
   43LEU   HD11  590   5.416   4.666   6.434
   43LEU   HD12  591   5.585   4.727   6.452
   43LEU   HD13  592   5.462   4.779   6.571
   43LEU    CD2  593   5.628   4.585   6.699
   43LEU   HD21  594   5.631   4.486   6.748
   43LEU   HD22  595   5.591   4.655   6.777
   43LEU   HD23  596   5.727   4.619   6.662
   43LEU      C  597   5.291   4.303   6.760
   43LEU      O  598   5.288   4.299   6.882
   44GLY      N  599   5.189   4.271   6.683
   44GLY     HN  600   5.200   4.281   6.584
   44GLY     CA  601   5.055   4.229   6.736
   44GLY    HA1  602   4.978   4.241   6.661
   44GLY    HA2  603   5.031   4.280   6.829
   44GLY      C  604   5.058   4.082   6.766
   44GLY      O  605   5.099   4.038   6.878
   45ASN      N  606   5.009   3.998   6.674
   45ASN     HN  607   4.999   4.025   6.579
   45ASN     CA  608   4.975   3.859   6.701
   45ASN     HA  609   4.933   3.855   6.800
   45ASN     CB  610   4.888   3.813   6.588
   45ASN    HB1  611   4.841   3.713   6.596
   45ASN    HB2  612   4.946   3.814   6.493
   45ASN     CG  613   4.763   3.902   6.562
   45ASN    OD1  614   4.749   3.935   6.441
   45ASN    ND2  615   4.683   3.943   6.660
   45ASN   HD21  616   4.609   4.010   6.644
   45ASN   HD22  617   4.717   3.932   6.753
   45ASN      C  618   5.103   3.775   6.721
   45ASN      O  619   5.094   3.669   6.785
   46GLY      N  620   5.226   3.814   6.668
   46GLY     HN  621   5.226   3.881   6.594
   46GLY     CA  622   5.355   3.742   6.691
   46GLY    HA1  623   5.429   3.781   6.623
   46GLY    HA2  624   5.338   3.639   6.663
   46GLY      C  625   5.396   3.751   6.831
   46GLY      O  626   5.430   3.656   6.903
   47LEU      N  627   5.387   3.875   6.878
   47LEU     HN  628   5.375   3.954   6.818
   47LEU     CA  629   5.413   3.903   7.019
   47LEU     HA  630   5.516   3.873   7.035
   47LEU     CB  631   5.393   4.054   7.056
   47LEU    HB1  632   5.292   4.090   7.026
   47LEU    HB2  633   5.453   4.111   6.983
   47LEU     CG  634   5.426   4.109   7.200
   47LEU     HG  635   5.358   4.068   7.277
   47LEU    CD1  636   5.567   4.065   7.229
   47LEU   HD11  637   5.600   4.116   7.322
   47LEU   HD12  638   5.633   4.094   7.144
   47LEU   HD13  639   5.576   3.955   7.248
   47LEU    CD2  640   5.421   4.264   7.200
   47LEU   HD21  641   5.462   4.296   7.298
   47LEU   HD22  642   5.320   4.306   7.180
   47LEU   HD23  643   5.487   4.310   7.123
   47LEU      C  644   5.324   3.828   7.114
   47LEU      O  645   5.376   3.762   7.209
   48ALA      N  646   5.190   3.828   7.094
   48ALA     HN  647   5.158   3.887   7.021
   48ALA     CA  648   5.087   3.753   7.170
   48ALA     HA  649   5.097   3.782   7.273
   48ALA     CB  650   4.958   3.777   7.096
   48ALA    HB1  651   4.961   3.729   6.996
   48ALA    HB2  652   4.938   3.887   7.093
   48ALA    HB3  653   4.879   3.727   7.157
   48ALA      C  654   5.110   3.604   7.168
   48ALA      O  655   5.108   3.543   7.280
   49LEU      N  656   5.150   3.540   7.059
   49LEU     HN  657   5.166   3.595   6.977
   49LEU     CA  658   5.194   3.399   7.043
   49LEU     HA  659   5.106   3.342   7.065
   49LEU     CB  660   5.234   3.380   6.892
   49LEU    HB1  661   5.318   3.448   6.865
   49LEU    HB2  662   5.150   3.418   6.829
   49LEU     CG  663   5.264   3.232   6.854
   49LEU     HG  664   5.339   3.199   6.929
   49LEU    CD1  665   5.134   3.138   6.875
   49LEU   HD11  666   5.050   3.195   6.828
   49LEU   HD12  667   5.114   3.138   6.984
   49LEU   HD13  668   5.148   3.039   6.828
   49LEU    CD2  669   5.306   3.225   6.705
   49LEU   HD21  670   5.314   3.116   6.682
   49LEU   HD22  671   5.405   3.266   6.677
   49LEU   HD23  672   5.231   3.280   6.645
   49LEU      C  673   5.314   3.372   7.132
   49LEU      O  674   5.321   3.271   7.202
   50TRP      N  675   5.423   3.461   7.129
   50TRP     HN  676   5.419   3.535   7.064
   50TRP     CA  677   5.547   3.435   7.206
   50TRP     HA  678   5.574   3.333   7.188
   50TRP     CB  679   5.659   3.522   7.151
   50TRP    HB1  680   5.636   3.630   7.163
   50TRP    HB2  681   5.658   3.509   7.041
   50TRP     CG  682   5.806   3.484   7.182
   50TRP    CD1  683   5.895   3.430   7.098
   50TRP    HD1  684   5.871   3.394   6.999
   50TRP    NE1  685   6.016   3.414   7.155
   50TRP    HE1  686   6.100   3.371   7.130
   50TRP    CE2  687   6.003   3.461   7.283
   50TRP    CD2  688   5.873   3.502   7.302
   50TRP    CE3  689   5.832   3.559   7.418
   50TRP    HE3  690   5.735   3.600   7.443
   50TRP    CZ3  691   5.924   3.552   7.524
   50TRP    HZ3  692   5.891   3.591   7.619
   50TRP    CZ2  693   6.106   3.479   7.382
   50TRP    HZ2  694   6.210   3.452   7.369
   50TRP    CH2  695   6.058   3.514   7.506
   50TRP    HH2  696   6.134   3.509   7.583
   50TRP      C  697   5.530   3.446   7.354
   50TRP      O  698   5.582   3.361   7.426
   51ILE      N  699   5.463   3.555   7.405
   51ILE     HN  700   5.427   3.620   7.338
   51ILE     CA  701   5.447   3.590   7.546
   51ILE     HA  702   5.549   3.599   7.582
   51ILE     CB  703   5.386   3.727   7.563
   51ILE     HB  704   5.306   3.731   7.486
   51ILE    CG2  705   5.327   3.762   7.708
   51ILE   HG21  706   5.397   3.750   7.793
   51ILE   HG22  707   5.240   3.694   7.713
   51ILE   HG23  708   5.286   3.866   7.712
   51ILE    CG1  709   5.486   3.831   7.516
   51ILE   HG11  710   5.429   3.924   7.493
   51ILE   HG12  711   5.524   3.795   7.418
   51ILE     CD  712   5.603   3.866   7.603
   51ILE    HD1  713   5.585   3.932   7.690
   51ILE    HD2  714   5.680   3.908   7.534
   51ILE    HD3  715   5.650   3.774   7.643
   51ILE      C  716   5.374   3.474   7.621
   51ILE      O  717   5.428   3.425   7.725
   52PHE      N  718   5.260   3.428   7.569
   52PHE     HN  719   5.218   3.478   7.494
   52PHE     CA  720   5.189   3.317   7.623
   52PHE     HA  721   5.154   3.341   7.723
   52PHE     CB  722   5.060   3.295   7.536
   52PHE    HB1  723   5.088   3.269   7.432
   52PHE    HB2  724   5.003   3.390   7.541
   52PHE     CG  725   4.964   3.192   7.599
   52PHE    CD1  726   4.851   3.234   7.675
   52PHE    HD1  727   4.821   3.338   7.670
   52PHE    CE1  728   4.771   3.144   7.741
   52PHE    HE1  729   4.688   3.176   7.802
   52PHE     CZ  730   4.790   3.008   7.731
   52PHE     HZ  731   4.729   2.940   7.789
   52PHE    CD2  732   4.988   3.057   7.600
   52PHE    HD2  733   5.068   3.017   7.539
   52PHE    CE2  734   4.909   2.962   7.667
   52PHE    HE2  735   4.936   2.858   7.656
   52PHE      C  736   5.279   3.190   7.624
   52PHE      O  737   5.288   3.124   7.726
   53CYS      N  738   5.358   3.154   7.510
   53CYS     HN  739   5.357   3.194   7.419
   53CYS     CA  740   5.451   3.039   7.521
   53CYS     HA  741   5.380   2.962   7.548
   53CYS     CB  742   5.512   2.988   7.390
   53CYS    HB1  743   5.547   2.884   7.408
   53CYS    HB2  744   5.590   3.053   7.345
   53CYS     SG  745   5.383   2.973   7.265
   53CYS    HG1  746   5.381   3.104   7.245
   53CYS      C  747   5.561   3.044   7.637
   53CYS      O  748   5.597   2.947   7.703
   54PHE      N  749   5.628   3.159   7.654
   54PHE     HN  750   5.602   3.236   7.597
   54PHE     CA  751   5.755   3.169   7.718
   54PHE     HA  752   5.787   3.077   7.765
   54PHE     CB  753   5.861   3.203   7.607
   54PHE    HB1  754   5.963   3.235   7.637
   54PHE    HB2  755   5.824   3.291   7.551
   54PHE     CG  756   5.882   3.095   7.506
   54PHE    CD1  757   5.931   2.970   7.536
   54PHE    HD1  758   5.927   2.934   7.638
   54PHE    CE1  759   5.963   2.869   7.443
   54PHE    HE1  760   5.999   2.770   7.466
   54PHE     CZ  761   5.950   2.898   7.308
   54PHE     HZ  762   5.978   2.827   7.231
   54PHE    CD2  763   5.875   3.127   7.367
   54PHE    HD2  764   5.836   3.224   7.339
   54PHE    CE2  765   5.897   3.023   7.271
   54PHE    HE2  766   5.887   3.059   7.170
   54PHE      C  767   5.760   3.270   7.827
   54PHE      O  768   5.868   3.293   7.882
   55HSD      N  769   5.653   3.335   7.861
   55HSD     HN  770   5.571   3.339   7.804
   55HSD     CA  771   5.666   3.435   7.967
   55HSD     HA  772   5.744   3.403   8.034
   55HSD     CB  773   5.700   3.563   7.900
   55HSD    HB1  774   5.605   3.599   7.856
   55HSD    HB2  775   5.782   3.555   7.825
   55HSD    ND1  776   5.803   3.656   8.116
   55HSD    HD1  777   5.826   3.571   8.163
   55HSD     CG  778   5.754   3.673   7.987
   55HSD    CE1  779   5.832   3.777   8.171
   55HSD    HE1  780   5.862   3.792   8.275
   55HSD    NE2  781   5.800   3.873   8.088
   55HSD    CD2  782   5.756   3.810   7.968
   55HSD    HD2  783   5.717   3.866   7.884
   55HSD      C  784   5.539   3.437   8.042
   55HSD      O  785   5.542   3.502   8.146
   56LEU      N  786   5.436   3.357   8.011
   56LEU     HN  787   5.435   3.291   7.936
   56LEU     CA  788   5.315   3.345   8.092
   56LEU     HA  789   5.310   3.427   8.162
   56LEU     CB  790   5.193   3.352   7.998
   56LEU    HB1  791   5.192   3.258   7.939
   56LEU    HB2  792   5.211   3.440   7.933
   56LEU     CG  793   5.060   3.370   8.072
   56LEU     HG  794   5.053   3.281   8.138
   56LEU    CD1  795   5.050   3.495   8.153
   56LEU   HD11  796   5.074   3.578   8.083
   56LEU   HD12  797   5.122   3.512   8.235
   56LEU   HD13  798   4.946   3.498   8.193
   56LEU    CD2  799   4.931   3.360   7.983
   56LEU   HD21  800   4.931   3.256   7.946
   56LEU   HD22  801   4.937   3.442   7.908
   56LEU   HD23  802   4.836   3.363   8.040
   56LEU      C  803   5.332   3.218   8.173
   56LEU      O  804   5.337   3.108   8.117
   57LYS      N  805   5.331   3.219   8.308
   57LYS     HN  806   5.327   3.300   8.366
   57LYS     CA  807   5.364   3.101   8.389
   57LYS     HA  808   5.393   3.015   8.329
   57LYS     CB  809   5.491   3.127   8.462
   57LYS    HB1  810   5.499   3.046   8.538
   57LYS    HB2  811   5.482   3.213   8.532
   57LYS     CG  812   5.613   3.155   8.378
   57LYS    HG1  813   5.705   3.170   8.439
   57LYS    HG2  814   5.599   3.245   8.315
   57LYS     CD  815   5.653   3.040   8.274
   57LYS    HD1  816   5.565   3.007   8.216
   57LYS    HD2  817   5.711   2.958   8.323
   57LYS     CE  818   5.755   3.079   8.165
   57LYS    HE1  819   5.856   3.097   8.207
   57LYS    HE2  820   5.720   3.159   8.096
   57LYS     NZ  821   5.775   2.955   8.074
   57LYS    HZ1  822   5.852   2.983   8.010
   57LYS    HZ2  823   5.684   2.933   8.029
   57LYS    HZ3  824   5.810   2.871   8.125
   57LYS      C  825   5.244   3.059   8.475
   57LYS      O  826   5.249   2.977   8.567
   58SER      N  827   5.128   3.114   8.447
   58SER     HN  828   5.121   3.165   8.362
   58SER     CA  829   5.001   3.084   8.508
   58SER     HA  830   4.999   2.976   8.512
   58SER     CB  831   4.974   3.151   8.642
   58SER    HB1  832   4.974   3.262   8.639
   58SER    HB2  833   5.048   3.116   8.717
   58SER     OG  834   4.845   3.125   8.694
   58SER    HG1  835   4.842   3.030   8.700
   58SER      C  836   4.900   3.134   8.414
   58SER      O  837   4.928   3.228   8.338
   59TRP      N  838   4.788   3.070   8.407
   59TRP     HN  839   4.763   2.991   8.463
   59TRP     CA  840   4.696   3.089   8.304
   59TRP     HA  841   4.691   3.196   8.294
   59TRP     CB  842   4.741   3.035   8.171
   59TRP    HB1  843   4.836   3.090   8.155
   59TRP    HB2  844   4.684   3.085   8.089
   59TRP     CG  845   4.753   2.883   8.144
   59TRP    CD1  846   4.671   2.790   8.098
   59TRP    HD1  847   4.566   2.810   8.083
   59TRP    NE1  848   4.740   2.671   8.079
   59TRP    HE1  849   4.705   2.580   8.076
   59TRP    CE2  850   4.863   2.685   8.112
   59TRP    CD2  851   4.875   2.816   8.161
   59TRP    CE3  852   5.001   2.863   8.195
   59TRP    HE3  853   5.031   2.965   8.211
   59TRP    CZ3  854   5.111   2.773   8.199
   59TRP    HZ3  855   5.206   2.818   8.225
   59TRP    CZ2  856   4.970   2.595   8.120
   59TRP    HZ2  857   4.952   2.491   8.096
   59TRP    CH2  858   5.094   2.639   8.165
   59TRP    HH2  859   5.174   2.569   8.186
   59TRP      C  860   4.557   3.040   8.337
   59TRP      O  861   4.541   2.959   8.430
   60LYS      N  862   4.457   3.098   8.276
   60LYS     HN  863   4.464   3.184   8.226
   60LYS     CA  864   4.318   3.067   8.300
   60LYS     HA  865   4.313   2.972   8.349
   60LYS     CB  866   4.254   3.178   8.388
   60LYS    HB1  867   4.143   3.177   8.381
   60LYS    HB2  868   4.274   3.276   8.340
   60LYS     CG  869   4.284   3.196   8.538
   60LYS    HG1  870   4.390   3.228   8.536
   60LYS    HG2  871   4.278   3.100   8.594
   60LYS     CD  872   4.196   3.286   8.613
   60LYS    HD1  873   4.094   3.271   8.571
   60LYS    HD2  874   4.222   3.393   8.598
   60LYS     CE  875   4.188   3.245   8.761
   60LYS    HE1  876   4.146   3.142   8.768
   60LYS    HE2  877   4.123   3.321   8.809
   60LYS     NZ  878   4.323   3.243   8.825
   60LYS    HZ1  879   4.374   3.158   8.797
   60LYS    HZ2  880   4.314   3.244   8.928
   60LYS    HZ3  881   4.376   3.326   8.792
   60LYS      C  882   4.243   3.055   8.170
   60LYS      O  883   4.302   3.096   8.069
   61SER      N  884   4.119   2.996   8.167
   61SER     HN  885   4.083   2.967   8.255
   61SER     CA  886   4.045   2.965   8.045
   61SER     HA  887   4.094   2.888   7.985
   61SER     CB  888   3.911   2.897   8.078
   61SER    HB1  889   3.928   2.793   8.113
   61SER    HB2  890   3.858   2.876   7.983
   61SER     OG  891   3.834   2.971   8.172
   61SER    HG1  892   3.767   3.027   8.131
   61SER      C  893   4.015   3.082   7.951
   61SER      O  894   4.022   3.071   7.826
   62SER      N  895   3.988   3.205   8.007
   62SER     HN  896   3.979   3.214   8.106
   62SER     CA  897   3.969   3.327   7.927
   62SER     HA  898   3.882   3.328   7.864
   62SER     CB  899   3.958   3.449   8.025
   62SER    HB1  900   3.965   3.544   7.968
   62SER    HB2  901   4.047   3.454   8.092
   62SER     OG  902   3.836   3.448   8.091
   62SER    HG1  903   3.766   3.444   8.026
   62SER      C  904   4.091   3.362   7.848
   62SER      O  905   4.078   3.412   7.733
   63ARG      N  906   4.212   3.339   7.905
   63ARG     HN  907   4.214   3.294   7.994
   63ARG     CA  908   4.338   3.361   7.841
   63ARG     HA  909   4.335   3.460   7.799
   63ARG     CB  910   4.443   3.380   7.960
   63ARG    HB1  911   4.542   3.378   7.911
   63ARG    HB2  912   4.436   3.294   8.031
   63ARG     CG  913   4.429   3.517   8.037
   63ARG    HG1  914   4.511   3.517   8.112
   63ARG    HG2  915   4.332   3.534   8.088
   63ARG     CD  916   4.462   3.643   7.950
   63ARG    HD1  917   4.370   3.656   7.888
   63ARG    HD2  918   4.543   3.645   7.874
   63ARG     NE  919   4.479   3.762   8.040
   63ARG     HE  920   4.461   3.748   8.137
   63ARG     CZ  921   4.478   3.892   8.003
   63ARG    NH1  922   4.477   3.926   7.878
   63ARG   HH11  923   4.496   3.853   7.812
   63ARG   HH12  924   4.519   4.015   7.858
   63ARG    NH2  925   4.480   3.994   8.083
   63ARG   HH21  926   4.475   3.968   8.179
   63ARG   HH22  927   4.448   4.083   8.049
   63ARG      C  928   4.378   3.253   7.744
   63ARG      O  929   4.440   3.281   7.642
   64ILE      N  930   4.315   3.130   7.754
   64ILE     HN  931   4.243   3.109   7.819
   64ILE     CA  932   4.334   3.026   7.652
   64ILE     HA  933   4.436   3.029   7.615
   64ILE     CB  934   4.303   2.889   7.720
   64ILE     HB  935   4.206   2.905   7.773
   64ILE    CG2  936   4.270   2.778   7.610
   64ILE   HG21  937   4.341   2.775   7.525
   64ILE   HG22  938   4.173   2.798   7.559
   64ILE   HG23  939   4.273   2.673   7.648
   64ILE    CG1  940   4.411   2.836   7.819
   64ILE   HG11  941   4.435   2.923   7.885
   64ILE   HG12  942   4.506   2.791   7.783
   64ILE     CD  943   4.347   2.733   7.913
   64ILE    HD1  944   4.275   2.774   7.987
   64ILE    HD2  945   4.427   2.690   7.978
   64ILE    HD3  946   4.296   2.655   7.853
   64ILE      C  947   4.249   3.049   7.527
   64ILE      O  948   4.303   3.029   7.416
   65PHE      N  949   4.124   3.096   7.542
   65PHE     HN  950   4.087   3.101   7.634
   65PHE     CA  951   4.039   3.153   7.436
   65PHE     HA  952   4.033   3.071   7.366
   65PHE     CB  953   3.895   3.191   7.482
   65PHE    HB1  954   3.839   3.236   7.398
   65PHE    HB2  955   3.909   3.277   7.551
   65PHE     CG  956   3.815   3.084   7.562
   65PHE    CD1  957   3.811   2.952   7.516
   65PHE    HD1  958   3.858   2.921   7.423
   65PHE    CE1  959   3.735   2.853   7.584
   65PHE    HE1  960   3.725   2.752   7.548
   65PHE     CZ  961   3.669   2.890   7.701
   65PHE     HZ  962   3.605   2.822   7.756
   65PHE    CD2  963   3.739   3.119   7.677
   65PHE    HD2  964   3.731   3.223   7.706
   65PHE    CE2  965   3.670   3.022   7.750
   65PHE    HE2  966   3.616   3.047   7.840
   65PHE      C  967   4.105   3.265   7.364
   65PHE      O  968   4.124   3.267   7.243
   66LEU      N  969   4.156   3.365   7.435
   66LEU     HN  970   4.141   3.358   7.533
   66LEU     CA  971   4.230   3.473   7.383
   66LEU     HA  972   4.178   3.519   7.299
   66LEU     CB  973   4.257   3.582   7.489
   66LEU    HB1  974   4.334   3.649   7.447
   66LEU    HB2  975   4.305   3.533   7.576
   66LEU     CG  976   4.129   3.659   7.534
   66LEU     HG  977   4.043   3.591   7.551
   66LEU    CD1  978   4.163   3.723   7.665
   66LEU   HD11  979   4.080   3.769   7.723
   66LEU   HD12  980   4.246   3.796   7.648
   66LEU   HD13  981   4.194   3.638   7.729
   66LEU    CD2  982   4.086   3.764   7.429
   66LEU   HD21  983   4.078   3.713   7.330
   66LEU   HD22  984   4.170   3.837   7.426
   66LEU   HD23  985   3.984   3.805   7.445
   66LEU      C  986   4.363   3.434   7.318
   66LEU      O  987   4.402   3.491   7.217
   67PHE      N  988   4.432   3.329   7.373
   67PHE     HN  989   4.401   3.296   7.461
   67PHE     CA  990   4.552   3.279   7.307
   67PHE     HA  991   4.625   3.359   7.301
   67PHE     CB  992   4.611   3.166   7.406
   67PHE    HB1  993   4.532   3.092   7.431
   67PHE    HB2  994   4.642   3.216   7.500
   67PHE     CG  995   4.736   3.107   7.348
   67PHE    CD1  996   4.748   2.969   7.331
   67PHE    HD1  997   4.656   2.917   7.355
   67PHE    CE1  998   4.856   2.908   7.280
   67PHE    HE1  999   4.859   2.800   7.271
   67PHE     CZ 1000   4.968   2.982   7.239
   67PHE     HZ 1001   5.060   2.937   7.203
   67PHE    CD2 1002   4.845   3.186   7.295
   67PHE    HD2 1003   4.851   3.294   7.299
   67PHE    CE2 1004   4.955   3.123   7.243
   67PHE    HE2 1005   5.036   3.183   7.202
   67PHE      C 1006   4.525   3.214   7.161
   67PHE      O 1007   4.588   3.235   7.055
   68ASN      N 1008   4.413   3.137   7.149
   68ASN     HN 1009   4.353   3.122   7.226
   68ASN     CA 1010   4.368   3.085   7.020
   68ASN     HA 1011   4.444   3.027   6.970
   68ASN     CB 1012   4.260   2.974   7.043
   68ASN    HB1 1013   4.212   2.951   6.945
   68ASN    HB2 1014   4.182   3.019   7.107
   68ASN     CG 1015   4.322   2.843   7.093
   68ASN    OD1 1016   4.348   2.764   6.998
   68ASN    ND2 1017   4.347   2.820   7.224
   68ASN   HD21 1018   4.331   2.895   7.288
   68ASN   HD22 1019   4.398   2.736   7.243
   68ASN      C 1020   4.323   3.187   6.918
   68ASN      O 1021   4.362   3.178   6.799
   69LEU      N 1022   4.262   3.291   6.971
   69LEU     HN 1023   4.225   3.291   7.064
   69LEU     CA 1024   4.228   3.409   6.898
   69LEU     HA 1025   4.171   3.376   6.812
   69LEU     CB 1026   4.162   3.513   6.996
   69LEU    HB1 1027   4.241   3.557   7.060
   69LEU    HB2 1028   4.089   3.457   7.058
   69LEU     CG 1029   4.096   3.630   6.921
   69LEU     HG 1030   4.170   3.708   6.893
   69LEU    CD1 1031   4.028   3.589   6.791
   69LEU   HD11 1032   3.950   3.509   6.800
   69LEU   HD12 1033   4.100   3.552   6.715
   69LEU   HD13 1034   3.977   3.678   6.749
   69LEU    CD2 1035   3.992   3.695   7.014
   69LEU   HD21 1036   4.041   3.732   7.107
   69LEU   HD22 1037   3.910   3.624   7.039
   69LEU   HD23 1038   3.947   3.781   6.960
   69LEU      C 1039   4.346   3.487   6.836
   69LEU      O 1040   4.332   3.535   6.721
   70ALA      N 1041   4.458   3.488   6.909
   70ALA     HN 1042   4.452   3.436   6.993
   70ALA     CA 1043   4.593   3.528   6.866
   70ALA     HA 1044   4.577   3.629   6.831
   70ALA     CB 1045   4.693   3.531   6.980
   70ALA    HB1 1046   4.706   3.429   7.024
   70ALA    HB2 1047   4.642   3.590   7.058
   70ALA    HB3 1048   4.791   3.578   6.955
   70ALA      C 1049   4.658   3.449   6.752
   70ALA      O 1050   4.716   3.505   6.656
   71VAL      N 1051   4.647   3.317   6.770
   71VAL     HN 1052   4.607   3.273   6.850
   71VAL     CA 1053   4.691   3.211   6.679
   71VAL     HA 1054   4.793   3.231   6.651
   71VAL     CB 1055   4.679   3.066   6.737
   71VAL     HB 1056   4.580   3.073   6.786
   71VAL    CG1 1057   4.695   2.952   6.633
   71VAL   HG11 1058   4.765   2.875   6.673
   71VAL   HG12 1059   4.738   2.975   6.533
   71VAL   HG13 1060   4.597   2.902   6.619
   71VAL    CG2 1061   4.782   3.064   6.850
   71VAL   HG21 1062   4.887   3.073   6.815
   71VAL   HG22 1063   4.781   2.963   6.896
   71VAL   HG23 1064   4.753   3.138   6.928
   71VAL      C 1065   4.612   3.220   6.545
   71VAL      O 1066   4.674   3.213   6.436
   72ALA      N 1067   4.480   3.244   6.542
   72ALA     HN 1068   4.433   3.245   6.630
   72ALA     CA 1069   4.402   3.260   6.423
   72ALA     HA 1070   4.427   3.174   6.362
   72ALA     CB 1071   4.260   3.274   6.478
   72ALA    HB1 1072   4.248   3.359   6.549
   72ALA    HB2 1073   4.217   3.179   6.518
   72ALA    HB3 1074   4.190   3.302   6.397
   72ALA      C 1075   4.436   3.378   6.340
   72ALA      O 1076   4.460   3.373   6.219
   73ASP      N 1077   4.458   3.494   6.403
   73ASP     HN 1078   4.435   3.512   6.498
   73ASP     CA 1079   4.507   3.610   6.339
   73ASP     HA 1080   4.454   3.622   6.246
   73ASP     CB 1081   4.485   3.741   6.421
   73ASP    HB1 1082   4.534   3.831   6.379
   73ASP    HB2 1083   4.519   3.720   6.525
   73ASP     CG 1084   4.336   3.775   6.424
   73ASP    OD1 1085   4.300   3.878   6.487
   73ASP    OD2 1086   4.250   3.700   6.366
   73ASP      C 1087   4.656   3.592   6.298
   73ASP      O 1088   4.684   3.645   6.187
   74PHE      N 1089   4.748   3.527   6.371
   74PHE     HN 1090   4.727   3.485   6.459
   74PHE     CA 1091   4.888   3.517   6.332
   74PHE     HA 1092   4.923   3.617   6.312
   74PHE     CB 1093   4.975   3.463   6.448
   74PHE    HB1 1094   4.947   3.358   6.472
   74PHE    HB2 1095   4.960   3.515   6.545
   74PHE     CG 1096   5.122   3.471   6.413
   74PHE    CD1 1097   5.183   3.600   6.405
   74PHE    HD1 1098   5.126   3.691   6.415
   74PHE    CE1 1099   5.322   3.610   6.376
   74PHE    HE1 1100   5.375   3.703   6.369
   74PHE     CZ 1101   5.401   3.492   6.362
   74PHE     HZ 1102   5.500   3.515   6.325
   74PHE    CD2 1103   5.202   3.361   6.385
   74PHE    HD2 1104   5.151   3.266   6.390
   74PHE    CE2 1105   5.338   3.362   6.357
   74PHE    HE2 1106   5.392   3.271   6.337
   74PHE      C 1107   4.903   3.430   6.197
   74PHE      O 1108   4.992   3.456   6.117
   75LEU      N 1109   4.825   3.324   6.175
   75LEU     HN 1110   4.771   3.293   6.253
   75LEU     CA 1111   4.818   3.240   6.056
   75LEU     HA 1112   4.916   3.210   6.025
   75LEU     CB 1113   4.725   3.121   6.082
   75LEU    HB1 1114   4.717   3.076   5.981
   75LEU    HB2 1115   4.631   3.172   6.115
   75LEU     CG 1116   4.778   3.020   6.189
   75LEU     HG 1117   4.809   3.091   6.269
   75LEU    CD1 1118   4.670   2.920   6.236
   75LEU   HD11 1119   4.730   2.830   6.262
   75LEU   HD12 1120   4.598   2.894   6.155
   75LEU   HD13 1121   4.621   2.963   6.325
   75LEU    CD2 1122   4.894   2.936   6.139
   75LEU   HD21 1123   4.976   3.005   6.112
   75LEU   HD22 1124   4.872   2.871   6.052
   75LEU   HD23 1125   4.939   2.881   6.225
   75LEU      C 1126   4.775   3.336   5.938
   75LEU      O 1127   4.820   3.318   5.823
   76LEU      N 1128   4.684   3.437   5.962
   76LEU     HN 1129   4.650   3.446   6.055
   76LEU     CA 1130   4.642   3.545   5.871
   76LEU     HA 1131   4.607   3.505   5.777
   76LEU     CB 1132   4.536   3.633   5.936
   76LEU    HB1 1133   4.585   3.714   5.994
   76LEU    HB2 1134   4.485   3.574   6.015
   76LEU     CG 1135   4.428   3.691   5.834
   76LEU     HG 1136   4.353   3.747   5.893
   76LEU    CD1 1137   4.499   3.787   5.736
   76LEU   HD11 1138   4.414   3.836   5.685
   76LEU   HD12 1139   4.570   3.738   5.665
   76LEU   HD13 1140   4.557   3.861   5.795
   76LEU    CD2 1141   4.354   3.580   5.761
   76LEU   HD21 1142   4.329   3.499   5.833
   76LEU   HD22 1143   4.409   3.535   5.676
   76LEU   HD23 1144   4.256   3.612   5.719
   76LEU      C 1145   4.770   3.628   5.839
   76LEU      O 1146   4.797   3.644   5.718
   77ILE      N 1147   4.849   3.670   5.929
   77ILE     HN 1148   4.815   3.661   6.022
   77ILE     CA 1149   4.977   3.743   5.916
   77ILE     HA 1150   4.957   3.826   5.850
   77ILE     CB 1151   5.032   3.786   6.057
   77ILE     HB 1152   5.039   3.705   6.134
   77ILE    CG2 1153   5.171   3.847   6.040
   77ILE   HG21 1154   5.152   3.926   5.965
   77ILE   HG22 1155   5.250   3.783   5.995
   77ILE   HG23 1156   5.218   3.883   6.134
   77ILE    CG1 1157   4.935   3.888   6.118
   77ILE   HG11 1158   4.994   3.932   6.201
   77ILE   HG12 1159   4.843   3.839   6.156
   77ILE     CD 1160   4.883   4.005   6.031
   77ILE    HD1 1161   4.824   4.056   6.110
   77ILE    HD2 1162   4.819   3.974   5.946
   77ILE    HD3 1163   4.964   4.073   5.996
   77ILE      C 1164   5.075   3.667   5.826
   77ILE      O 1165   5.116   3.713   5.721
   78ILE      N 1166   5.095   3.537   5.840
   78ILE     HN 1167   5.061   3.492   5.923
   78ILE     CA 1168   5.174   3.453   5.740
   78ILE     HA 1169   5.272   3.499   5.731
   78ILE     CB 1170   5.194   3.314   5.790
   78ILE     HB 1171   5.089   3.277   5.799
   78ILE    CG2 1172   5.267   3.224   5.692
   78ILE   HG21 1173   5.366   3.270   5.670
   78ILE   HG22 1174   5.214   3.206   5.597
   78ILE   HG23 1175   5.284   3.121   5.731
   78ILE    CG1 1176   5.248   3.304   5.931
   78ILE   HG11 1177   5.224   3.204   5.973
   78ILE   HG12 1178   5.216   3.386   5.999
   78ILE     CD 1179   5.403   3.290   5.925
   78ILE    HD1 1180   5.453   3.365   5.861
   78ILE    HD2 1181   5.423   3.187   5.888
   78ILE    HD3 1182   5.441   3.278   6.028
   78ILE      C 1183   5.118   3.453   5.598
   78ILE      O 1184   5.196   3.445   5.504
   79CYS      N 1185   4.983   3.452   5.575
   79CYS     HN 1186   4.922   3.452   5.654
   79CYS     CA 1187   4.913   3.449   5.445
   79CYS     HA 1188   4.932   3.355   5.397
   79CYS     CB 1189   4.761   3.452   5.456
   79CYS    HB1 1190   4.720   3.461   5.353
   79CYS    HB2 1191   4.726   3.540   5.514
   79CYS     SG 1192   4.693   3.303   5.541
   79CYS    HG1 1193   4.771   3.307   5.648
   79CYS      C 1194   4.947   3.581   5.369
   79CYS      O 1195   4.954   3.576   5.243
   80LEU      N 1196   4.960   3.696   5.438
   80LEU     HN 1197   4.935   3.680   5.533
   80LEU     CA 1198   4.985   3.829   5.377
   80LEU     HA 1199   4.896   3.846   5.318
   80LEU     CB 1200   4.984   3.949   5.480
   80LEU    HB1 1201   5.006   4.046   5.430
   80LEU    HB2 1202   5.064   3.925   5.553
   80LEU     CG 1203   4.856   3.972   5.567
   80LEU     HG 1204   4.808   3.880   5.607
   80LEU    CD1 1205   4.890   4.059   5.686
   80LEU   HD11 1206   4.920   4.165   5.667
   80LEU   HD12 1207   4.970   3.997   5.733
   80LEU   HD13 1208   4.802   4.076   5.751
   80LEU    CD2 1209   4.753   4.051   5.483
   80LEU   HD21 1210   4.799   4.149   5.458
   80LEU   HD22 1211   4.665   4.075   5.546
   80LEU   HD23 1212   4.720   3.992   5.394
   80LEU      C 1213   5.107   3.836   5.283
   80LEU      O 1214   5.094   3.887   5.167
   81PRO      N 1215   5.227   3.782   5.316
   81PRO     CD 1216   5.279   3.767   5.453
   81PRO    HD1 1217   5.220   3.688   5.506
   81PRO    HD2 1218   5.262   3.865   5.502
   81PRO     CA 1219   5.331   3.745   5.210
   81PRO     HA 1220   5.385   3.837   5.190
   81PRO     CB 1221   5.427   3.662   5.300
   81PRO    HB1 1222   5.533   3.660   5.267
   81PRO    HB2 1223   5.389   3.557   5.303
   81PRO     CG 1224   5.428   3.736   5.438
   81PRO    HG1 1225   5.459   3.665   5.518
   81PRO    HG2 1226   5.479   3.833   5.426
   81PRO      C 1227   5.293   3.685   5.080
   81PRO      O 1228   5.320   3.742   4.974
   82PHE      N 1229   5.214   3.572   5.077
   82PHE     HN 1230   5.193   3.544   5.170
   82PHE     CA 1231   5.152   3.513   4.966
   82PHE     HA 1232   5.235   3.501   4.898
   82PHE     CB 1233   5.072   3.385   5.001
   82PHE    HB1 1234   5.033   3.339   4.908
   82PHE    HB2 1235   4.995   3.412   5.077
   82PHE     CG 1236   5.165   3.292   5.063
   82PHE    CD1 1237   5.254   3.216   4.995
   82PHE    HD1 1238   5.258   3.216   4.887
   82PHE    CE1 1239   5.359   3.148   5.067
   82PHE    HE1 1240   5.443   3.103   5.016
   82PHE     CZ 1241   5.355   3.139   5.207
   82PHE     HZ 1242   5.428   3.089   5.268
   82PHE    CD2 1243   5.167   3.297   5.202
   82PHE    HD2 1244   5.100   3.364   5.255
   82PHE    CE2 1245   5.261   3.221   5.276
   82PHE    HE2 1246   5.254   3.219   5.384
   82PHE      C 1247   5.056   3.612   4.891
   82PHE      O 1248   5.049   3.618   4.765
   83LEU      N 1249   4.969   3.682   4.969
   83LEU     HN 1250   4.975   3.668   5.067
   83LEU     CA 1251   4.867   3.772   4.909
   83LEU     HA 1252   4.822   3.719   4.827
   83LEU     CB 1253   4.766   3.814   5.014
   83LEU    HB1 1254   4.796   3.900   5.078
   83LEU    HB2 1255   4.736   3.733   5.085
   83LEU     CG 1256   4.624   3.853   4.963
   83LEU     HG 1257   4.627   3.957   4.924
   83LEU    CD1 1258   4.572   3.757   4.860
   83LEU   HD11 1259   4.589   3.796   4.757
   83LEU   HD12 1260   4.463   3.737   4.869
   83LEU   HD13 1261   4.632   3.664   4.868
   83LEU    CD2 1262   4.513   3.872   5.073
   83LEU   HD21 1263   4.421   3.913   5.026
   83LEU   HD22 1264   4.559   3.949   5.138
   83LEU   HD23 1265   4.495   3.773   5.120
   83LEU      C 1266   4.936   3.898   4.844
   83LEU      O 1267   4.894   3.945   4.736
   84MET      N 1268   5.046   3.946   4.902
   84MET     HN 1269   5.072   3.905   4.989
   84MET     CA 1270   5.142   4.034   4.845
   84MET     HA 1271   5.090   4.126   4.823
   84MET     CB 1272   5.255   4.072   4.940
   84MET    HB1 1273   5.328   4.134   4.884
   84MET    HB2 1274   5.309   3.983   4.980
   84MET     CG 1275   5.214   4.167   5.049
   84MET    HG1 1276   5.140   4.117   5.113
   84MET    HG2 1277   5.161   4.248   4.995
   84MET     SD 1278   5.359   4.232   5.143
   84MET     CE 1279   5.419   4.085   5.216
   84MET    HE1 1280   5.469   4.013   5.147
   84MET    HE2 1281   5.336   4.035   5.270
   84MET    HE3 1282   5.495   4.114   5.292
   84MET      C 1283   5.203   3.984   4.717
   84MET      O 1284   5.197   4.055   4.616
   85ASP      N 1285   5.256   3.862   4.722
   85ASP     HN 1286   5.266   3.814   4.809
   85ASP     CA 1287   5.318   3.794   4.606
   85ASP     HA 1288   5.401   3.857   4.577
   85ASP     CB 1289   5.383   3.651   4.644
   85ASP    HB1 1290   5.307   3.585   4.690
   85ASP    HB2 1291   5.460   3.676   4.720
   85ASP     CG 1292   5.446   3.571   4.525
   85ASP    OD1 1293   5.567   3.602   4.499
   85ASP    OD2 1294   5.384   3.490   4.453
   85ASP      C 1295   5.224   3.779   4.492
   85ASP      O 1296   5.267   3.810   4.382
   86ASN      N 1297   5.099   3.738   4.519
   86ASN     HN 1298   5.076   3.721   4.615
   86ASN     CA 1299   4.991   3.731   4.421
   86ASN     HA 1300   5.023   3.676   4.333
   86ASN     CB 1301   4.877   3.656   4.499
   86ASN    HB1 1302   4.848   3.712   4.591
   86ASN    HB2 1303   4.920   3.562   4.540
   86ASN     CG 1304   4.751   3.625   4.415
   86ASN    OD1 1305   4.751   3.658   4.297
   86ASN    ND2 1306   4.645   3.571   4.476
   86ASN   HD21 1307   4.557   3.576   4.430
   86ASN   HD22 1308   4.666   3.536   4.567
   86ASN      C 1309   4.944   3.862   4.360
   86ASN      O 1310   4.931   3.879   4.238
   87TYR      N 1311   4.916   3.960   4.445
   87TYR     HN 1312   4.922   3.943   4.543
   87TYR     CA 1313   4.891   4.099   4.409
   87TYR     HA 1314   4.809   4.100   4.339
   87TYR     CB 1315   4.850   4.190   4.523
   87TYR    HB1 1316   4.863   4.296   4.491
   87TYR    HB2 1317   4.921   4.177   4.607
   87TYR     CG 1318   4.711   4.153   4.571
   87TYR    CD1 1319   4.616   4.073   4.503
   87TYR    HD1 1320   4.637   4.018   4.413
   87TYR    CE1 1321   4.489   4.047   4.568
   87TYR    HE1 1322   4.416   3.986   4.516
   87TYR     CZ 1323   4.466   4.102   4.694
   87TYR     OH 1324   4.337   4.073   4.744
   87TYR     HH 1325   4.312   4.134   4.814
   87TYR    CD2 1326   4.685   4.200   4.702
   87TYR    HD2 1327   4.762   4.265   4.741
   87TYR    CE2 1328   4.562   4.175   4.766
   87TYR    HE2 1329   4.539   4.231   4.855
   87TYR      C 1330   5.001   4.170   4.332
   87TYR      O 1331   4.974   4.247   4.240
   88VAL      N 1332   5.129   4.148   4.360
   88VAL     HN 1333   5.148   4.093   4.441
   88VAL     CA 1334   5.251   4.203   4.291
   88VAL     HA 1335   5.242   4.311   4.286
   88VAL     CB 1336   5.388   4.172   4.370
   88VAL     HB 1337   5.380   4.070   4.414
   88VAL    CG1 1338   5.511   4.181   4.283
   88VAL   HG11 1339   5.505   4.104   4.204
   88VAL   HG12 1340   5.602   4.174   4.347
   88VAL   HG13 1341   5.523   4.279   4.232
   88VAL    CG2 1342   5.401   4.265   4.491
   88VAL   HG21 1343   5.311   4.258   4.556
   88VAL   HG22 1344   5.386   4.366   4.446
   88VAL   HG23 1345   5.491   4.264   4.555
   88VAL      C 1346   5.253   4.157   4.145
   88VAL      O 1347   5.257   4.231   4.049
   89ARG      N 1348   5.230   4.026   4.121
   89ARG     HN 1349   5.225   3.957   4.192
   89ARG     CA 1350   5.214   3.966   3.990
   89ARG     HA 1351   5.304   3.988   3.934
   89ARG     CB 1352   5.204   3.813   4.012
   89ARG    HB1 1353   5.159   3.774   3.918
   89ARG    HB2 1354   5.120   3.805   4.085
   89ARG     CG 1355   5.328   3.743   4.055
   89ARG    HG1 1356   5.370   3.803   4.138
   89ARG    HG2 1357   5.406   3.744   3.975
   89ARG     CD 1358   5.302   3.592   4.097
   89ARG    HD1 1359   5.286   3.520   4.014
   89ARG    HD2 1360   5.215   3.592   4.167
   89ARG     NE 1361   5.423   3.553   4.184
   89ARG     HE 1362   5.414   3.549   4.284
   89ARG     CZ 1363   5.534   3.506   4.143
   89ARG    NH1 1364   5.574   3.474   4.026
   89ARG   HH11 1365   5.509   3.493   3.952
   89ARG   HH12 1366   5.664   3.434   4.014
   89ARG    NH2 1367   5.614   3.479   4.240
   89ARG   HH21 1368   5.700   3.441   4.205
   89ARG   HH22 1369   5.592   3.488   4.337
   89ARG      C 1370   5.090   4.018   3.908
   89ARG      O 1371   5.082   4.007   3.785
   90ARG      N 1372   4.988   4.069   3.977
   90ARG     HN 1373   4.986   4.054   4.076
   90ARG     CA 1374   4.871   4.127   3.919
   90ARG     HA 1375   4.813   4.168   4.001
   90ARG     CB 1376   4.901   4.258   3.850
   90ARG    HB1 1377   4.813   4.304   3.801
   90ARG    HB2 1378   4.971   4.239   3.766
   90ARG     CG 1379   4.967   4.363   3.940
   90ARG    HG1 1380   5.044   4.308   3.998
   90ARG    HG2 1381   4.895   4.403   4.015
   90ARG     CD 1382   5.025   4.482   3.863
   90ARG    HD1 1383   4.945   4.538   3.809
   90ARG    HD2 1384   5.100   4.445   3.791
   90ARG     NE 1385   5.098   4.564   3.961
   90ARG     HE 1386   5.114   4.521   4.049
   90ARG     CZ 1387   5.164   4.678   3.932
   90ARG    NH1 1388   5.158   4.727   3.808
   90ARG   HH11 1389   5.131   4.668   3.733
   90ARG   HH12 1390   5.196   4.819   3.804
   90ARG    NH2 1391   5.242   4.738   4.021
   90ARG   HH21 1392   5.261   4.694   4.109
   90ARG   HH22 1393   5.294   4.823   4.010
   90ARG      C 1394   4.790   4.040   3.824
   90ARG      O 1395   4.791   4.049   3.702
   91TRP      N 1396   4.712   3.946   3.885
   91TRP     HN 1397   4.701   3.956   3.983
   91TRP     CA 1398   4.629   3.844   3.822
   91TRP     HA 1399   4.579   3.787   3.899
   91TRP     CB 1400   4.497   3.900   3.758
   91TRP    HB1 1401   4.429   3.820   3.723
   91TRP    HB2 1402   4.521   3.956   3.665
   91TRP     CG 1403   4.418   3.987   3.849
   91TRP    CD1 1404   4.369   4.111   3.833
   91TRP    HD1 1405   4.373   4.158   3.736
   91TRP    NE1 1406   4.316   4.162   3.947
   91TRP    HE1 1407   4.268   4.246   3.953
   91TRP    CE2 1408   4.322   4.057   4.044
   91TRP    CD2 1409   4.376   3.940   3.977
   91TRP    CE3 1410   4.372   3.816   4.045
   91TRP    HE3 1411   4.399   3.720   4.004
   91TRP    CZ3 1412   4.349   3.817   4.180
   91TRP    HZ3 1413   4.359   3.728   4.239
   91TRP    CZ2 1414   4.294   4.057   4.177
   91TRP    HZ2 1415   4.244   4.136   4.231
   91TRP    CH2 1416   4.306   3.935   4.242
   91TRP    HH2 1417   4.272   3.926   4.344
   91TRP      C 1418   4.694   3.740   3.738
   91TRP      O 1419   4.673   3.731   3.623
   92ASP      N 1420   4.772   3.661   3.801
   92ASP     HN 1421   4.793   3.681   3.897
   92ASP     CA 1422   4.822   3.533   3.747
   92ASP     HA 1423   4.742   3.483   3.693
   92ASP     CB 1424   4.935   3.555   3.643
   92ASP    HB1 1425   5.028   3.588   3.694
   92ASP    HB2 1426   4.899   3.632   3.571
   92ASP     CG 1427   4.968   3.432   3.552
   92ASP    OD1 1428   4.884   3.345   3.531
   92ASP    OD2 1429   5.069   3.439   3.484
   92ASP      C 1430   4.870   3.438   3.856
   92ASP      O 1431   4.899   3.475   3.971
   93TRP      N 1432   4.875   3.306   3.828
   93TRP     HN 1433   4.865   3.280   3.733
   93TRP     CA 1434   4.904   3.216   3.930
   93TRP     HA 1435   4.969   3.259   4.004
   93TRP     CB 1436   4.771   3.171   4.001
   93TRP    HB1 1437   4.714   3.129   3.916
   93TRP    HB2 1438   4.718   3.259   4.043
   93TRP     CG 1439   4.796   3.076   4.120
   93TRP    CD1 1440   4.815   2.939   4.118
   93TRP    HD1 1441   4.810   2.872   4.033
   93TRP    NE1 1442   4.846   2.900   4.244
   93TRP    HE1 1443   4.848   2.811   4.282
   93TRP    CE2 1444   4.857   3.005   4.331
   93TRP    CD2 1445   4.822   3.121   4.256
   93TRP    CE3 1446   4.828   3.240   4.324
   93TRP    HE3 1447   4.828   3.330   4.264
   93TRP    CZ3 1448   4.854   3.250   4.460
   93TRP    HZ3 1449   4.837   3.345   4.509
   93TRP    CZ2 1450   4.881   3.008   4.468
   93TRP    HZ2 1451   4.884   2.917   4.525
   93TRP    CH2 1452   4.879   3.136   4.532
   93TRP    HH2 1453   4.889   3.143   4.639
   93TRP      C 1454   5.002   3.104   3.886
   93TRP      O 1455   4.994   3.032   3.787
   94LYS      N 1456   5.107   3.090   3.969
   94LYS     HN 1457   5.119   3.141   4.054
   94LYS     CA 1458   5.219   3.003   3.938
   94LYS     HA 1459   5.213   2.961   3.839
   94LYS     CB 1460   5.351   3.083   3.956
   94LYS    HB1 1461   5.437   3.015   3.939
   94LYS    HB2 1462   5.369   3.120   4.059
   94LYS     CG 1463   5.354   3.208   3.867
   94LYS    HG1 1464   5.459   3.240   3.879
   94LYS    HG2 1465   5.292   3.290   3.910
   94LYS     CD 1466   5.316   3.189   3.718
   94LYS    HD1 1467   5.206   3.173   3.711
   94LYS    HD2 1468   5.359   3.092   3.685
   94LYS     CE 1469   5.363   3.308   3.632
   94LYS    HE1 1470   5.474   3.317   3.632
   94LYS    HE2 1471   5.317   3.404   3.664
   94LYS     NZ 1472   5.311   3.296   3.493
   94LYS    HZ1 1473   5.358   3.356   3.422
   94LYS    HZ2 1474   5.216   3.338   3.500
   94LYS    HZ3 1475   5.308   3.197   3.461
   94LYS      C 1476   5.236   2.882   4.032
   94LYS      O 1477   5.322   2.798   4.003
   95PHE      N 1478   5.174   2.875   4.147
   95PHE     HN 1479   5.110   2.947   4.172
   95PHE     CA 1480   5.204   2.773   4.249
   95PHE     HA 1481   5.305   2.744   4.228
   95PHE     CB 1482   5.195   2.829   4.399
   95PHE    HB1 1483   5.248   2.759   4.467
   95PHE    HB2 1484   5.091   2.828   4.437
   95PHE     CG 1485   5.255   2.965   4.427
   95PHE    CD1 1486   5.385   2.994   4.371
   95PHE    HD1 1487   5.426   2.927   4.297
   95PHE    CE1 1488   5.460   3.104   4.416
   95PHE    HE1 1489   5.552   3.141   4.372
   95PHE     CZ 1490   5.410   3.176   4.528
   95PHE     HZ 1491   5.457   3.271   4.548
   95PHE    CD2 1492   5.207   3.046   4.536
   95PHE    HD2 1493   5.112   3.014   4.576
   95PHE    CE2 1494   5.288   3.149   4.586
   95PHE    HE2 1495   5.259   3.216   4.666
   95PHE      C 1496   5.118   2.647   4.240
   95PHE      O 1497   5.124   2.558   4.328
   96GLY      N 1498   5.029   2.631   4.140
   96GLY     HN 1499   5.035   2.697   4.065
   96GLY     CA 1500   4.938   2.521   4.125
   96GLY    HA1 1501   4.985   2.439   4.177
   96GLY    HA2 1502   4.923   2.499   4.021
   96GLY      C 1503   4.804   2.547   4.192
   96GLY      O 1504   4.792   2.624   4.284
   97ASP      N 1505   4.697   2.480   4.143
   97ASP     HN 1506   4.718   2.426   4.062
   97ASP     CA 1507   4.560   2.498   4.176
   97ASP     HA 1508   4.533   2.603   4.178
   97ASP     CB 1509   4.470   2.409   4.089
   97ASP    HB1 1510   4.366   2.425   4.125
   97ASP    HB2 1511   4.488   2.300   4.091
   97ASP     CG 1512   4.465   2.455   3.947
   97ASP    OD1 1513   4.386   2.396   3.870
   97ASP    OD2 1514   4.533   2.550   3.904
   97ASP      C 1515   4.535   2.450   4.324
   97ASP      O 1516   4.474   2.528   4.396
   98ILE      N 1517   4.589   2.330   4.374
   98ILE     HN 1518   4.638   2.271   4.311
   98ILE     CA 1519   4.567   2.293   4.511
   98ILE     HA 1520   4.460   2.288   4.520
   98ILE     CB 1521   4.608   2.142   4.544
   98ILE     HB 1522   4.697   2.107   4.487
   98ILE    CG2 1523   4.652   2.121   4.691
   98ILE   HG21 1524   4.572   2.166   4.753
   98ILE   HG22 1525   4.741   2.183   4.713
   98ILE   HG23 1526   4.664   2.013   4.711
   98ILE    CG1 1527   4.497   2.037   4.506
   98ILE   HG11 1528   4.420   2.064   4.582
   98ILE   HG12 1529   4.542   1.939   4.533
   98ILE     CD 1530   4.445   2.042   4.370
   98ILE    HD1 1531   4.385   2.129   4.337
   98ILE    HD2 1532   4.379   1.955   4.347
   98ILE    HD3 1533   4.535   2.050   4.306
   98ILE      C 1534   4.625   2.398   4.607
   98ILE      O 1535   4.567   2.438   4.703
   99PRO      N 1536   4.748   2.447   4.584
   99PRO     CD 1537   4.855   2.367   4.524
   99PRO    HD1 1538   4.867   2.391   4.416
   99PRO    HD2 1539   4.854   2.256   4.533
   99PRO     CA 1540   4.800   2.557   4.665
   99PRO     HA 1541   4.785   2.539   4.770
   99PRO     CB 1542   4.945   2.558   4.634
   99PRO    HB1 1543   5.007   2.608   4.711
   99PRO    HB2 1544   4.954   2.610   4.536
   99PRO     CG 1545   4.978   2.412   4.601
   99PRO    HG1 1546   5.070   2.406   4.539
   99PRO    HG2 1547   4.981   2.356   4.696
   99PRO      C 1548   4.730   2.698   4.660
   99PRO      O 1549   4.732   2.767   4.758
  100CYS      N 1550   4.682   2.738   4.544
  100CYS     HN 1551   4.689   2.690   4.457
  100CYS     CA 1552   4.586   2.856   4.541
  100CYS     HA 1553   4.636   2.941   4.583
  100CYS     CB 1554   4.533   2.887   4.402
  100CYS    HB1 1555   4.491   2.792   4.362
  100CYS    HB2 1556   4.622   2.917   4.342
  100CYS     SG 1557   4.408   3.026   4.398
  100CYS      C 1558   4.466   2.832   4.627
  100CYS      O 1559   4.437   2.920   4.706
  101ARG      N 1560   4.410   2.711   4.619
  101ARG     HN 1561   4.459   2.648   4.559
  101ARG     CA 1562   4.299   2.664   4.703
  101ARG     HA 1563   4.227   2.744   4.700
  101ARG     CB 1564   4.237   2.524   4.656
  101ARG    HB1 1565   4.167   2.484   4.732
  101ARG    HB2 1566   4.323   2.455   4.643
  101ARG     CG 1567   4.150   2.527   4.534
  101ARG    HG1 1568   4.184   2.596   4.454
  101ARG    HG2 1569   4.053   2.571   4.567
  101ARG     CD 1570   4.120   2.386   4.479
  101ARG    HD1 1571   4.030   2.340   4.525
  101ARG    HD2 1572   4.206   2.317   4.494
  101ARG     NE 1573   4.100   2.408   4.327
  101ARG     HE 1574   4.105   2.502   4.294
  101ARG     CZ 1575   4.056   2.311   4.241
  101ARG    NH1 1576   4.021   2.191   4.279
  101ARG   HH11 1577   3.984   2.127   4.212
  101ARG   HH12 1578   4.047   2.165   4.372
  101ARG    NH2 1579   4.064   2.340   4.112
  101ARG   HH21 1580   4.039   2.275   4.040
  101ARG   HH22 1581   4.083   2.435   4.085
  101ARG      C 1582   4.333   2.665   4.854
  101ARG      O 1583   4.262   2.720   4.938
  102LEU      N 1584   4.452   2.606   4.892
  102LEU     HN 1585   4.496   2.549   4.824
  102LEU     CA 1586   4.502   2.603   5.028
  102LEU     HA 1587   4.429   2.552   5.090
  102LEU     CB 1588   4.623   2.501   5.030
  102LEU    HB1 1589   4.688   2.542   4.950
  102LEU    HB2 1590   4.581   2.401   5.006
  102LEU     CG 1591   4.710   2.504   5.155
  102LEU     HG 1592   4.779   2.592   5.155
  102LEU    CD1 1593   4.632   2.504   5.292
  102LEU   HD11 1594   4.712   2.506   5.369
  102LEU   HD12 1595   4.587   2.403   5.307
  102LEU   HD13 1596   4.567   2.594   5.299
  102LEU    CD2 1597   4.795   2.385   5.144
  102LEU   HD21 1598   4.731   2.299   5.173
  102LEU   HD22 1599   4.877   2.377   5.219
  102LEU   HD23 1600   4.829   2.360   5.042
  102LEU      C 1601   4.524   2.738   5.079
  102LEU      O 1602   4.480   2.781   5.189
  103MET      N 1603   4.585   2.830   4.998
  103MET     HN 1604   4.623   2.804   4.910
  103MET     CA 1605   4.592   2.971   5.042
  103MET     HA 1606   4.651   2.975   5.132
  103MET     CB 1607   4.670   3.049   4.934
  103MET    HB1 1608   4.637   3.024   4.831
  103MET    HB2 1609   4.775   3.013   4.941
  103MET     CG 1610   4.669   3.201   4.940
  103MET    HG1 1611   4.568   3.240   4.917
  103MET    HG2 1612   4.733   3.248   4.861
  103MET     SD 1613   4.734   3.252   5.099
  103MET     CE 1614   4.726   3.419   5.045
  103MET    HE1 1615   4.746   3.483   5.134
  103MET    HE2 1616   4.626   3.461   5.022
  103MET    HE3 1617   4.790   3.450   4.959
  103MET      C 1618   4.454   3.043   5.064
  103MET      O 1619   4.415   3.101   5.171
  104LEU      N 1620   4.368   3.021   4.966
  104LEU     HN 1621   4.396   2.964   4.890
  104LEU     CA 1622   4.231   3.071   4.972
  104LEU     HA 1623   4.236   3.175   5.001
  104LEU     CB 1624   4.170   3.073   4.834
  104LEU    HB1 1625   4.059   3.085   4.830
  104LEU    HB2 1626   4.182   2.972   4.789
  104LEU     CG 1627   4.238   3.183   4.743
  104LEU     HG 1628   4.344   3.155   4.725
  104LEU    CD1 1629   4.167   3.191   4.603
  104LEU   HD11 1630   4.056   3.203   4.602
  104LEU   HD12 1631   4.189   3.098   4.547
  104LEU   HD13 1632   4.215   3.281   4.560
  104LEU    CD2 1633   4.235   3.328   4.801
  104LEU   HD21 1634   4.267   3.412   4.737
  104LEU   HD22 1635   4.288   3.320   4.899
  104LEU   HD23 1636   4.129   3.349   4.826
  104LEU      C 1637   4.145   3.023   5.086
  104LEU      O 1638   4.072   3.100   5.148
  105PHE      N 1639   4.167   2.896   5.126
  105PHE     HN 1640   4.226   2.842   5.067
  105PHE     CA 1641   4.120   2.827   5.246
  105PHE     HA 1642   4.014   2.847   5.255
  105PHE     CB 1643   4.139   2.676   5.232
  105PHE    HB1 1644   4.246   2.660   5.206
  105PHE    HB2 1645   4.078   2.623   5.155
  105PHE     CG 1646   4.121   2.588   5.361
  105PHE    CD1 1647   4.231   2.519   5.414
  105PHE    HD1 1648   4.330   2.535   5.374
  105PHE    CE1 1649   4.214   2.427   5.520
  105PHE    HE1 1650   4.299   2.374   5.560
  105PHE     CZ 1651   4.076   2.409   5.567
  105PHE     HZ 1652   4.059   2.345   5.653
  105PHE    CD2 1653   3.997   2.575   5.420
  105PHE    HD2 1654   3.912   2.625   5.377
  105PHE    CE2 1655   3.975   2.491   5.527
  105PHE    HE2 1656   3.875   2.494   5.566
  105PHE      C 1657   4.169   2.882   5.380
  105PHE      O 1658   4.085   2.895   5.472
  106MET      N 1659   4.305   2.907   5.388
  106MET     HN 1660   4.380   2.887   5.325
  106MET     CA 1661   4.364   2.974   5.501
  106MET     HA 1662   4.348   2.917   5.592
  106MET     CB 1663   4.519   2.993   5.483
  106MET    HB1 1664   4.559   3.052   5.568
  106MET    HB2 1665   4.521   3.038   5.381
  106MET     CG 1666   4.599   2.869   5.481
  106MET    HG1 1667   4.707   2.890   5.495
  106MET    HG2 1668   4.593   2.823   5.380
  106MET     SD 1669   4.556   2.747   5.612
  106MET     CE 1670   4.581   2.835   5.769
  106MET    HE1 1671   4.643   2.772   5.836
  106MET    HE2 1672   4.480   2.854   5.812
  106MET    HE3 1673   4.623   2.934   5.742
  106MET      C 1674   4.309   3.108   5.534
  106MET      O 1675   4.290   3.143   5.649
  107LEU      N 1676   4.278   3.189   5.426
  107LEU     HN 1677   4.292   3.154   5.334
  107LEU     CA 1678   4.207   3.312   5.449
  107LEU     HA 1679   4.274   3.370   5.510
  107LEU     CB 1680   4.188   3.396   5.315
  107LEU    HB1 1681   4.120   3.482   5.334
  107LEU    HB2 1682   4.132   3.330   5.245
  107LEU     CG 1683   4.313   3.444   5.243
  107LEU     HG 1684   4.361   3.362   5.185
  107LEU    CD1 1685   4.281   3.542   5.128
  107LEU   HD11 1686   4.229   3.635   5.162
  107LEU   HD12 1687   4.215   3.491   5.054
  107LEU   HD13 1688   4.375   3.558   5.072
  107LEU    CD2 1689   4.417   3.504   5.338
  107LEU   HD21 1690   4.381   3.601   5.378
  107LEU   HD22 1691   4.508   3.538   5.284
  107LEU   HD23 1692   4.454   3.428   5.410
  107LEU      C 1693   4.075   3.297   5.525
  107LEU      O 1694   4.074   3.349   5.634
  108ALA      N 1695   3.978   3.215   5.471
  108ALA     HN 1696   3.981   3.178   5.379
  108ALA     CA 1697   3.857   3.180   5.535
  108ALA     HA 1698   3.798   3.270   5.543
  108ALA     CB 1699   3.787   3.070   5.453
  108ALA    HB1 1700   3.815   2.966   5.482
  108ALA    HB2 1701   3.814   3.082   5.346
  108ALA    HB3 1702   3.677   3.079   5.469
  108ALA      C 1703   3.874   3.129   5.678
  108ALA      O 1704   3.814   3.161   5.779
  109MET      N 1705   3.963   3.029   5.678
  109MET     HN 1706   4.020   3.002   5.602
  109MET     CA 1707   3.981   2.943   5.792
  109MET     HA 1708   3.885   2.895   5.802
  109MET     CB 1709   4.077   2.819   5.770
  109MET    HB1 1710   4.144   2.860   5.691
  109MET    HB2 1711   4.021   2.733   5.728
  109MET     CG 1712   4.157   2.770   5.884
  109MET    HG1 1713   4.089   2.730   5.962
  109MET    HG2 1714   4.224   2.841   5.936
  109MET     SD 1715   4.274   2.639   5.842
  109MET     CE 1716   4.340   2.620   6.010
  109MET    HE1 1717   4.384   2.711   6.057
  109MET    HE2 1718   4.413   2.537   6.016
  109MET    HE3 1719   4.256   2.593   6.077
  109MET      C 1720   4.027   3.012   5.925
  109MET      O 1721   3.975   2.991   6.034
  110ASN      N 1722   4.116   3.117   5.902
  110ASN     HN 1723   4.153   3.131   5.810
  110ASN     CA 1724   4.162   3.214   5.998
  110ASN     HA 1725   4.181   3.176   6.097
  110ASN     CB 1726   4.294   3.278   5.941
  110ASN    HB1 1727   4.327   3.357   6.012
  110ASN    HB2 1728   4.284   3.312   5.836
  110ASN     CG 1729   4.401   3.167   5.941
  110ASN    OD1 1730   4.403   3.076   6.024
  110ASN    ND2 1731   4.497   3.181   5.847
  110ASN   HD21 1732   4.574   3.117   5.860
  110ASN   HD22 1733   4.496   3.246   5.771
  110ASN      C 1734   4.074   3.329   6.033
  110ASN      O 1735   4.061   3.357   6.153
  111ARG      N 1736   3.997   3.382   5.934
  111ARG     HN 1737   4.011   3.344   5.843
  111ARG     CA 1738   3.882   3.469   5.965
  111ARG     HA 1739   3.924   3.551   6.021
  111ARG     CB 1740   3.811   3.533   5.841
  111ARG    HB1 1741   3.722   3.592   5.869
  111ARG    HB2 1742   3.786   3.453   5.768
  111ARG     CG 1743   3.896   3.642   5.762
  111ARG    HG1 1744   3.831   3.677   5.679
  111ARG    HG2 1745   3.985   3.587   5.725
  111ARG     CD 1746   3.938   3.769   5.841
  111ARG    HD1 1747   3.954   3.846   5.763
  111ARG    HD2 1748   4.026   3.761   5.908
  111ARG     NE 1749   3.827   3.820   5.933
  111ARG     HE 1750   3.742   3.841   5.884
  111ARG     CZ 1751   3.832   3.853   6.062
  111ARG    NH1 1752   3.937   3.821   6.139
  111ARG   HH11 1753   3.999   3.752   6.101
  111ARG   HH12 1754   3.949   3.865   6.228
  111ARG    NH2 1755   3.731   3.918   6.113
  111ARG   HH21 1756   3.641   3.908   6.070
  111ARG   HH22 1757   3.726   3.933   6.212
  111ARG      C 1758   3.775   3.405   6.045
  111ARG      O 1759   3.741   3.455   6.153
  112GLN      N 1760   3.730   3.286   6.004
  112GLN     HN 1761   3.756   3.240   5.920
  112GLN     CA 1762   3.632   3.206   6.075
  112GLN     HA 1763   3.542   3.264   6.081
  112GLN     CB 1764   3.601   3.072   5.994
  112GLN    HB1 1765   3.699   3.021   5.983
  112GLN    HB2 1766   3.553   3.105   5.899
  112GLN     CG 1767   3.499   2.969   6.041
  112GLN    HG1 1768   3.536   2.926   6.137
  112GLN    HG2 1769   3.490   2.884   5.971
  112GLN     CD 1770   3.356   3.011   6.065
  112GLN    OE1 1771   3.256   2.972   6.001
  112GLN    NE2 1772   3.350   3.102   6.165
  112GLN   HE21 1773   3.257   3.122   6.195
  112GLN   HE22 1774   3.430   3.117   6.222
  112GLN      C 1775   3.670   3.163   6.222
  112GLN      O 1776   3.593   3.166   6.312
  113GLY      N 1777   3.797   3.123   6.241
  113GLY     HN 1778   3.847   3.079   6.167
  113GLY     CA 1779   3.831   3.094   6.382
  113GLY    HA1 1780   3.934   3.062   6.374
  113GLY    HA2 1781   3.761   3.022   6.421
  113GLY      C 1782   3.837   3.207   6.479
  113GLY      O 1783   3.785   3.215   6.594
  114SER      N 1784   3.892   3.318   6.424
  114SER     HN 1785   3.917   3.303   6.329
  114SER     CA 1786   3.904   3.445   6.490
  114SER     HA 1787   3.974   3.425   6.570
  114SER     CB 1788   3.987   3.540   6.402
  114SER    HB1 1789   3.947   3.567   6.302
  114SER    HB2 1790   4.079   3.484   6.377
  114SER     OG 1791   4.022   3.657   6.476
  114SER    HG1 1792   4.111   3.678   6.448
  114SER      C 1793   3.763   3.508   6.539
  114SER      O 1794   3.750   3.552   6.656
  115ILE      N 1795   3.652   3.499   6.454
  115ILE     HN 1796   3.671   3.464   6.363
  115ILE     CA 1797   3.513   3.527   6.481
  115ILE     HA 1798   3.502   3.628   6.519
  115ILE     CB 1799   3.435   3.510   6.344
  115ILE     HB 1800   3.467   3.418   6.290
  115ILE    CG2 1801   3.286   3.489   6.359
  115ILE   HG21 1802   3.259   3.381   6.360
  115ILE   HG22 1803   3.232   3.541   6.278
  115ILE   HG23 1804   3.249   3.532   6.455
  115ILE    CG1 1805   3.467   3.621   6.241
  115ILE   HG11 1806   3.408   3.620   6.147
  115ILE   HG12 1807   3.569   3.610   6.198
  115ILE     CD 1808   3.465   3.761   6.316
  115ILE    HD1 1809   3.563   3.768   6.368
  115ILE    HD2 1810   3.382   3.775   6.388
  115ILE    HD3 1811   3.442   3.839   6.241
  115ILE      C 1812   3.458   3.436   6.593
  115ILE      O 1813   3.378   3.475   6.677
  116ILE      N 1814   3.495   3.312   6.586
  116ILE     HN 1815   3.543   3.273   6.507
  116ILE     CA 1816   3.454   3.209   6.682
  116ILE     HA 1817   3.350   3.233   6.698
  116ILE     CB 1818   3.461   3.063   6.628
  116ILE     HB 1819   3.552   3.053   6.565
  116ILE    CG2 1820   3.471   2.968   6.745
  116ILE   HG21 1821   3.468   2.862   6.709
  116ILE   HG22 1822   3.396   2.983   6.824
  116ILE   HG23 1823   3.574   2.981   6.785
  116ILE    CG1 1824   3.339   3.045   6.537
  116ILE   HG11 1825   3.337   3.120   6.455
  116ILE   HG12 1826   3.244   3.065   6.592
  116ILE     CD 1827   3.324   2.906   6.465
  116ILE    HD1 1828   3.303   2.827   6.540
  116ILE    HD2 1829   3.422   2.877   6.420
  116ILE    HD3 1830   3.242   2.912   6.390
  116ILE      C 1831   3.510   3.229   6.825
  116ILE      O 1832   3.431   3.239   6.923
  117PHE      N 1833   3.643   3.248   6.836
  117PHE     HN 1834   3.694   3.223   6.754
  117PHE     CA 1835   3.712   3.288   6.958
  117PHE     HA 1836   3.668   3.222   7.031
  117PHE     CB 1837   3.868   3.277   6.955
  117PHE    HB1 1838   3.917   3.322   7.044
  117PHE    HB2 1839   3.910   3.329   6.866
  117PHE     CG 1840   3.908   3.130   6.962
  117PHE    CD1 1841   3.888   3.044   7.081
  117PHE    HD1 1842   3.855   3.096   7.170
  117PHE    CE1 1843   3.912   2.905   7.072
  117PHE    HE1 1844   3.893   2.836   7.153
  117PHE     CZ 1845   3.958   2.852   6.944
  117PHE     HZ 1846   3.962   2.746   6.921
  117PHE    CD2 1847   3.950   3.068   6.842
  117PHE    HD2 1848   3.951   3.115   6.745
  117PHE    CE2 1849   3.972   2.933   6.832
  117PHE    HE2 1850   3.996   2.884   6.738
  117PHE      C 1851   3.670   3.424   7.003
  117PHE      O 1852   3.641   3.449   7.119
  118LEU      N 1853   3.649   3.528   6.910
  118LEU     HN 1854   3.676   3.516   6.814
  118LEU     CA 1855   3.588   3.655   6.942
  118LEU     HA 1856   3.653   3.698   7.016
  118LEU     CB 1857   3.606   3.750   6.827
  118LEU    HB1 1858   3.559   3.704   6.737
  118LEU    HB2 1859   3.712   3.763   6.798
  118LEU     CG 1860   3.560   3.898   6.845
  118LEU     HG 1861   3.468   3.903   6.908
  118LEU    CD1 1862   3.671   3.972   6.922
  118LEU   HD11 1863   3.631   4.068   6.962
  118LEU   HD12 1864   3.759   3.986   6.855
  118LEU   HD13 1865   3.711   3.919   7.011
  118LEU    CD2 1866   3.539   3.963   6.707
  118LEU   HD21 1867   3.478   4.057   6.710
  118LEU   HD22 1868   3.486   3.893   6.639
  118LEU   HD23 1869   3.642   3.972   6.668
  118LEU      C 1870   3.452   3.659   7.007
  118LEU      O 1871   3.412   3.733   7.102
  119THR      N 1872   3.366   3.579   6.946
  119THR     HN 1873   3.386   3.543   6.856
  119THR     CA 1874   3.232   3.549   7.002
  119THR     HA 1875   3.189   3.642   7.036
  119THR     CB 1876   3.131   3.476   6.917
  119THR     HB 1877   3.157   3.369   6.905
  119THR    OG1 1878   3.128   3.521   6.784
  119THR    HG1 1879   3.215   3.504   6.749
  119THR    CG2 1880   2.988   3.495   6.971
  119THR   HG21 1881   2.917   3.458   6.893
  119THR   HG22 1882   2.962   3.602   6.982
  119THR   HG23 1883   2.970   3.432   7.061
  119THR      C 1884   3.249   3.471   7.137
  119THR      O 1885   3.186   3.508   7.236
  120VAL      N 1886   3.330   3.366   7.150
  120VAL     HN 1887   3.383   3.325   7.076
  120VAL     CA 1888   3.347   3.297   7.286
  120VAL     HA 1889   3.250   3.276   7.329
  120VAL     CB 1890   3.438   3.173   7.266
  120VAL     HB 1891   3.511   3.195   7.185
  120VAL    CG1 1892   3.527   3.137   7.392
  120VAL   HG11 1893   3.620   3.198   7.397
  120VAL   HG12 1894   3.561   3.031   7.398
  120VAL   HG13 1895   3.468   3.152   7.484
  120VAL    CG2 1896   3.354   3.050   7.230
  120VAL   HG21 1897   3.325   3.038   7.123
  120VAL   HG22 1898   3.270   3.040   7.302
  120VAL   HG23 1899   3.415   2.958   7.233
  120VAL      C 1900   3.401   3.394   7.388
  120VAL      O 1901   3.366   3.384   7.511
  121VAL      N 1902   3.493   3.483   7.351
  121VAL     HN 1903   3.534   3.485   7.260
  121VAL     CA 1904   3.538   3.591   7.443
  121VAL     HA 1905   3.581   3.536   7.525
  121VAL     CB 1906   3.647   3.673   7.379
  121VAL     HB 1907   3.615   3.692   7.274
  121VAL    CG1 1908   3.684   3.816   7.425
  121VAL   HG11 1909   3.732   3.826   7.525
  121VAL   HG12 1910   3.598   3.884   7.407
  121VAL   HG13 1911   3.770   3.852   7.363
  121VAL    CG2 1912   3.780   3.596   7.387
  121VAL   HG21 1913   3.859   3.644   7.325
  121VAL   HG22 1914   3.760   3.500   7.337
  121VAL   HG23 1915   3.808   3.574   7.493
  121VAL      C 1916   3.418   3.683   7.479
  121VAL      O 1917   3.379   3.704   7.596
  122ALA      N 1918   3.333   3.733   7.385
  122ALA     HN 1919   3.353   3.708   7.290
  122ALA     CA 1920   3.211   3.804   7.410
  122ALA     HA 1921   3.241   3.882   7.479
  122ALA     CB 1922   3.143   3.865   7.284
  122ALA    HB1 1923   3.112   3.784   7.216
  122ALA    HB2 1924   3.213   3.930   7.226
  122ALA    HB3 1925   3.051   3.921   7.312
  122ALA      C 1926   3.106   3.731   7.498
  122ALA      O 1927   3.052   3.787   7.597
  123VAL      N 1928   3.082   3.603   7.468
  123VAL     HN 1929   3.118   3.577   7.379
  123VAL     CA 1930   3.006   3.502   7.554
  123VAL     HA 1931   2.910   3.545   7.580
  123VAL     CB 1932   2.992   3.363   7.486
  123VAL     HB 1933   3.093   3.333   7.449
  123VAL    CG1 1934   2.940   3.251   7.574
  123VAL   HG11 1935   2.859   3.279   7.645
  123VAL   HG12 1936   3.020   3.208   7.638
  123VAL   HG13 1937   2.908   3.175   7.500
  123VAL    CG2 1938   2.896   3.386   7.367
  123VAL   HG21 1939   2.920   3.470   7.298
  123VAL   HG22 1940   2.798   3.419   7.409
  123VAL   HG23 1941   2.887   3.291   7.310
  123VAL      C 1942   3.064   3.492   7.697
  123VAL      O 1943   2.994   3.506   7.799
  124ASP      N 1944   3.200   3.476   7.711
  124ASP     HN 1945   3.257   3.437   7.639
  124ASP     CA 1946   3.265   3.459   7.844
  124ASP     HA 1947   3.224   3.372   7.892
  124ASP     CB 1948   3.410   3.410   7.827
  124ASP    HB1 1949   3.465   3.459   7.744
  124ASP    HB2 1950   3.399   3.305   7.791
  124ASP     CG 1951   3.492   3.410   7.957
  124ASP    OD1 1952   3.435   3.407   8.069
  124ASP    OD2 1953   3.620   3.423   7.945
  124ASP      C 1954   3.241   3.583   7.935
  124ASP      O 1955   3.190   3.569   8.049
  125ARG      N 1956   3.269   3.708   7.883
  125ARG     HN 1957   3.307   3.720   7.792
  125ARG     CA 1958   3.258   3.837   7.950
  125ARG     HA 1959   3.314   3.834   8.042
  125ARG     CB 1960   3.305   3.964   7.863
  125ARG    HB1 1961   3.278   4.057   7.919
  125ARG    HB2 1962   3.238   3.969   7.774
  125ARG     CG 1963   3.450   3.960   7.827
  125ARG    HG1 1964   3.474   3.860   7.786
  125ARG    HG2 1965   3.506   3.961   7.923
  125ARG     CD 1966   3.482   4.070   7.725
  125ARG    HD1 1967   3.418   4.156   7.753
  125ARG    HD2 1968   3.439   4.046   7.625
  125ARG     NE 1969   3.629   4.097   7.720
  125ARG     HE 1970   3.683   4.072   7.800
  125ARG     CZ 1971   3.701   4.143   7.614
  125ARG    NH1 1972   3.637   4.187   7.508
  125ARG   HH11 1973   3.538   4.174   7.510
  125ARG   HH12 1974   3.686   4.234   7.434
  125ARG    NH2 1975   3.834   4.148   7.620
  125ARG   HH21 1976   3.879   4.109   7.701
  125ARG   HH22 1977   3.882   4.164   7.534
  125ARG      C 1978   3.117   3.861   7.989
  125ARG      O 1979   3.089   3.917   8.093
  126TYR      N 1980   3.015   3.819   7.907
  126TYR     HN 1981   3.038   3.793   7.814
  126TYR     CA 1982   2.875   3.810   7.955
  126TYR     HA 1983   2.836   3.905   7.988
  126TYR     CB 1984   2.791   3.782   7.829
  126TYR    HB1 1985   2.823   3.680   7.798
  126TYR    HB2 1986   2.814   3.835   7.734
  126TYR     CG 1987   2.643   3.764   7.847
  126TYR    CD1 1988   2.551   3.874   7.834
  126TYR    HD1 1989   2.590   3.973   7.817
  126TYR    CE1 1990   2.418   3.863   7.862
  126TYR    HE1 1991   2.351   3.948   7.859
  126TYR     CZ 1992   2.361   3.734   7.885
  126TYR     OH 1993   2.221   3.718   7.907
  126TYR     HH 1994   2.199   3.628   7.881
  126TYR    CD2 1995   2.594   3.639   7.894
  126TYR    HD2 1996   2.652   3.552   7.919
  126TYR    CE2 1997   2.454   3.622   7.897
  126TYR    HE2 1998   2.401   3.532   7.925
  126TYR      C 1999   2.850   3.716   8.068
  126TYR      O 2000   2.772   3.754   8.158
  127PHE      N 2001   2.908   3.596   8.077
  127PHE     HN 2002   2.973   3.575   8.005
  127PHE     CA 2003   2.893   3.513   8.198
  127PHE     HA 2004   2.788   3.503   8.221
  127PHE     CB 2005   2.917   3.367   8.162
  127PHE    HB1 2006   2.950   3.311   8.252
  127PHE    HB2 2007   3.002   3.347   8.093
  127PHE     CG 2008   2.796   3.311   8.093
  127PHE    CD1 2009   2.684   3.277   8.165
  127PHE    HD1 2010   2.688   3.294   8.272
  127PHE    CE1 2011   2.580   3.202   8.107
  127PHE    HE1 2012   2.490   3.174   8.159
  127PHE     CZ 2013   2.569   3.202   7.965
  127PHE     HZ 2014   2.481   3.153   7.925
  127PHE    CD2 2015   2.793   3.285   7.951
  127PHE    HD2 2016   2.883   3.305   7.896
  127PHE    CE2 2017   2.680   3.240   7.887
  127PHE    HE2 2018   2.693   3.232   7.780
  127PHE      C 2019   2.960   3.569   8.322
  127PHE      O 2020   2.916   3.560   8.437
  128ARG      N 2021   3.073   3.645   8.297
  128ARG     HN 2022   3.116   3.642   8.206
  128ARG     CA 2023   3.164   3.695   8.396
  128ARG     HA 2024   3.176   3.612   8.464
  128ARG     CB 2025   3.298   3.759   8.337
  128ARG    HB1 2026   3.354   3.799   8.424
  128ARG    HB2 2027   3.260   3.830   8.260
  128ARG     CG 2028   3.395   3.656   8.283
  128ARG    HG1 2029   3.469   3.721   8.233
  128ARG    HG2 2030   3.339   3.595   8.209
  128ARG     CD 2031   3.454   3.562   8.394
  128ARG    HD1 2032   3.370   3.516   8.450
  128ARG    HD2 2033   3.519   3.626   8.458
  128ARG     NE 2034   3.539   3.464   8.321
  128ARG     HE 2035   3.520   3.445   8.225
  128ARG     CZ 2036   3.601   3.376   8.390
  128ARG    NH1 2037   3.605   3.379   8.526
  128ARG   HH11 2038   3.556   3.446   8.582
  128ARG   HH12 2039   3.671   3.328   8.582
  128ARG    NH2 2040   3.680   3.291   8.332
  128ARG   HH21 2041   3.704   3.310   8.237
  128ARG   HH22 2042   3.738   3.229   8.384
  128ARG      C 2043   3.096   3.813   8.478
  128ARG      O 2044   3.118   3.835   8.596
  129VAL      N 2045   3.014   3.892   8.408
  129VAL     HN 2046   3.009   3.873   8.310
  129VAL     CA 2047   2.937   4.003   8.451
  129VAL     HA 2048   2.964   4.035   8.550
  129VAL     CB 2049   2.952   4.120   8.363
  129VAL     HB 2050   2.925   4.084   8.262
  129VAL    CG1 2051   2.855   4.233   8.407
  129VAL   HG11 2052   2.748   4.203   8.396
  129VAL   HG12 2053   2.862   4.327   8.349
  129VAL   HG13 2054   2.873   4.250   8.515
  129VAL    CG2 2055   3.095   4.178   8.364
  129VAL   HG21 2056   3.178   4.112   8.330
  129VAL   HG22 2057   3.122   4.188   8.472
  129VAL   HG23 2058   3.106   4.285   8.335
  129VAL      C 2059   2.781   3.969   8.480
  129VAL      O 2060   2.720   4.003   8.582
  130VAL      N 2061   2.709   3.901   8.384
  130VAL     HN 2062   2.753   3.857   8.306
  130VAL     CA 2063   2.567   3.914   8.373
  130VAL     HA 2064   2.534   4.004   8.424
  130VAL     CB 2065   2.511   3.925   8.236
  130VAL     HB 2066   2.503   3.825   8.187
  130VAL    CG1 2067   2.373   3.987   8.243
  130VAL   HG11 2068   2.305   3.919   8.298
  130VAL   HG12 2069   2.324   3.993   8.143
  130VAL   HG13 2070   2.370   4.088   8.290
  130VAL    CG2 2071   2.602   4.016   8.154
  130VAL   HG21 2072   2.706   3.979   8.147
  130VAL   HG22 2073   2.603   4.117   8.199
  130VAL   HG23 2074   2.566   4.022   8.048
  130VAL      C 2075   2.501   3.801   8.452
  130VAL      O 2076   2.380   3.804   8.490
  131HSD      N 2077   2.589   3.708   8.503
  131HSD     HN 2078   2.684   3.727   8.483
  131HSD     CA 2079   2.554   3.587   8.581
  131HSD     HA 2080   2.478   3.617   8.651
  131HSD     CB 2081   2.500   3.477   8.487
  131HSD    HB1 2082   2.501   3.385   8.550
  131HSD    HB2 2083   2.575   3.465   8.407
  131HSD    ND1 2084   2.246   3.459   8.488
  131HSD    HD1 2085   2.238   3.435   8.585
  131HSD     CG 2086   2.364   3.491   8.425
  131HSD    CE1 2087   2.154   3.451   8.393
  131HSD    HE1 2088   2.046   3.436   8.398
  131HSD    NE2 2089   2.208   3.476   8.271
  131HSD    CD2 2090   2.342   3.494   8.294
  131HSD    HD2 2091   2.408   3.503   8.208
  131HSD      C 2092   2.680   3.544   8.662
  131HSD      O 2093   2.726   3.433   8.640
  132PRO      N 2094   2.743   3.622   8.754
  132PRO     CD 2095   2.683   3.740   8.803
  132PRO    HD1 2096   2.573   3.732   8.816
  132PRO    HD2 2097   2.700   3.827   8.736
  132PRO     CA 2098   2.871   3.596   8.808
  132PRO     HA 2099   2.938   3.582   8.724
  132PRO     CB 2100   2.900   3.730   8.878
  132PRO    HB1 2101   2.954   3.805   8.817
  132PRO    HB2 2102   2.954   3.713   8.974
  132PRO     CG 2103   2.760   3.767   8.927
  132PRO    HG1 2104   2.736   3.698   9.012
  132PRO    HG2 2105   2.746   3.866   8.975
  132PRO      C 2106   2.883   3.477   8.894
  132PRO      O 2107   2.986   3.460   8.957
  133HSD      N 2108   2.779   3.397   8.925
  133HSD     HN 2109   2.693   3.443   8.907
  133HSD     CA 2110   2.796   3.276   9.004
  133HSD     HA 2111   2.891   3.275   9.055
  133HSD     CB 2112   2.694   3.285   9.118
  133HSD    HB1 2113   2.712   3.198   9.186
  133HSD    HB2 2114   2.595   3.259   9.074
  133HSD    ND1 2115   2.620   3.507   9.223
  133HSD    HD1 2116   2.525   3.510   9.192
  133HSD     CG 2117   2.714   3.412   9.188
  133HSD    CE1 2118   2.675   3.593   9.312
  133HSD    HE1 2119   2.623   3.675   9.362
  133HSD    NE2 2120   2.798   3.560   9.341
  133HSD    CD2 2121   2.823   3.447   9.259
  133HSD    HD2 2122   2.916   3.397   9.283
  133HSD      C 2123   2.766   3.153   8.927
  133HSD      O 2124   2.737   3.052   8.985
  134HSD      N 2125   2.771   3.159   8.791
  134HSD     HN 2126   2.798   3.248   8.756
  134HSD     CA 2127   2.775   3.037   8.711
  134HSD     HA 2128   2.695   2.972   8.743
  134HSD     CB 2129   2.737   3.079   8.567
  134HSD    HB1 2130   2.756   3.004   8.487
  134HSD    HB2 2131   2.801   3.166   8.539
  134HSD    ND1 2132   2.513   3.097   8.422
  134HSD    HD1 2133   2.544   3.049   8.341
  134HSD     CG 2134   2.582   3.111   8.546
  134HSD    CE1 2135   2.385   3.130   8.437
  134HSD    HE1 2136   2.301   3.130   8.368
  134HSD    NE2 2137   2.365   3.171   8.561
  134HSD    CD2 2138   2.489   3.153   8.629
  134HSD    HD2 2139   2.488   3.182   8.734
  134HSD      C 2140   2.903   2.959   8.701
  134HSD      O 2141   3.004   3.018   8.672
  135ALA      N 2142   2.894   2.822   8.707
  135ALA     HN 2143   2.809   2.770   8.717
  135ALA     CA 2144   3.007   2.738   8.687
  135ALA     HA 2145   3.089   2.779   8.744
  135ALA     CB 2146   2.962   2.607   8.746
  135ALA    HB1 2147   2.889   2.567   8.672
  135ALA    HB2 2148   2.906   2.615   8.841
  135ALA    HB3 2149   3.047   2.537   8.762
  135ALA      C 2150   3.070   2.737   8.550
  135ALA      O 2151   3.192   2.702   8.542
  136LEU      N 2152   3.009   2.783   8.439
  136LEU     HN 2153   2.913   2.799   8.415
  136LEU     CA 2154   3.090   2.818   8.321
  136LEU     HA 2155   3.126   2.725   8.280
  136LEU     CB 2156   3.006   2.886   8.212
  136LEU    HB1 2157   2.971   2.983   8.253
  136LEU    HB2 2158   2.917   2.824   8.190
  136LEU     CG 2159   3.082   2.923   8.079
  136LEU     HG 2160   3.176   2.976   8.106
  136LEU    CD1 2161   3.128   2.798   7.993
  136LEU   HD11 2162   3.032   2.756   7.958
  136LEU   HD12 2163   3.180   2.726   8.059
  136LEU   HD13 2164   3.190   2.829   7.906
  136LEU    CD2 2165   3.010   3.017   7.984
  136LEU   HD21 2166   2.937   2.958   7.926
  136LEU   HD22 2167   3.080   3.039   7.901
  136LEU   HD23 2168   2.974   3.113   8.028
  136LEU      C 2169   3.209   2.903   8.346
  136LEU      O 2170   3.319   2.883   8.301
  137ASN      N 2171   3.196   3.003   8.437
  137ASN     HN 2172   3.110   3.022   8.484
  137ASN     CA 2173   3.311   3.081   8.475
  137ASN     HA 2174   3.360   3.120   8.387
  137ASN     CB 2175   3.268   3.185   8.581
  137ASN    HB1 2176   3.349   3.245   8.629
  137ASN    HB2 2177   3.219   3.129   8.664
  137ASN     CG 2178   3.169   3.280   8.515
  137ASN    OD1 2179   3.184   3.316   8.399
  137ASN    ND2 2180   3.064   3.319   8.593
  137ASN   HD21 2181   3.015   3.398   8.556
  137ASN   HD22 2182   3.058   3.284   8.687
  137ASN      C 2183   3.415   3.003   8.550
  137ASN      O 2184   3.529   3.049   8.569
  138LYS      N 2185   3.386   2.888   8.602
  138LYS     HN 2186   3.304   2.843   8.567
  138LYS     CA 2187   3.466   2.798   8.688
  138LYS     HA 2188   3.546   2.864   8.717
  138LYS     CB 2189   3.406   2.749   8.824
  138LYS    HB1 2190   3.472   2.678   8.879
  138LYS    HB2 2191   3.304   2.713   8.800
  138LYS     CG 2192   3.378   2.858   8.923
  138LYS    HG1 2193   3.303   2.817   8.994
  138LYS    HG2 2194   3.348   2.955   8.878
  138LYS     CD 2195   3.498   2.902   9.005
  138LYS    HD1 2196   3.574   2.937   8.931
  138LYS    HD2 2197   3.539   2.815   9.060
  138LYS     CE 2198   3.470   3.023   9.093
  138LYS    HE1 2199   3.419   3.104   9.037
  138LYS    HE2 2200   3.570   3.067   9.112
  138LYS     NZ 2201   3.411   2.992   9.226
  138LYS    HZ1 2202   3.451   3.058   9.295
  138LYS    HZ2 2203   3.433   2.896   9.261
  138LYS    HZ3 2204   3.309   3.003   9.210
  138LYS      C 2205   3.532   2.685   8.612
  138LYS      O 2206   3.588   2.594   8.669
  139ILE      N 2207   3.520   2.681   8.475
  139ILE     HN 2208   3.476   2.760   8.433
  139ILE     CA 2209   3.567   2.582   8.380
  139ILE     HA 2210   3.534   2.482   8.403
  139ILE     CB 2211   3.518   2.616   8.237
  139ILE     HB 2212   3.409   2.629   8.254
  139ILE    CG2 2213   3.572   2.750   8.179
  139ILE   HG21 2214   3.562   2.835   8.250
  139ILE   HG22 2215   3.513   2.774   8.088
  139ILE   HG23 2216   3.680   2.742   8.159
  139ILE    CG1 2217   3.536   2.500   8.134
  139ILE   HG11 2218   3.498   2.406   8.178
  139ILE   HG12 2219   3.644   2.487   8.110
  139ILE     CD 2220   3.470   2.534   7.993
  139ILE    HD1 2221   3.451   2.435   7.946
  139ILE    HD2 2222   3.533   2.603   7.933
  139ILE    HD3 2223   3.378   2.593   8.011
  139ILE      C 2224   3.717   2.575   8.388
  139ILE      O 2225   3.788   2.677   8.400
  140SER      N 2226   3.765   2.455   8.387
  140SER     HN 2227   3.702   2.378   8.393
  140SER     CA 2228   3.906   2.422   8.380
  140SER     HA 2229   3.947   2.483   8.459
  140SER     CB 2230   3.943   2.270   8.418
  140SER    HB1 2231   3.898   2.249   8.518
  140SER    HB2 2232   4.052   2.258   8.431
  140SER     OG 2233   3.889   2.182   8.323
  140SER    HG1 2234   3.794   2.198   8.325
  140SER      C 2235   3.976   2.457   8.251
  140SER      O 2236   3.927   2.464   8.139
  141ASN      N 2237   4.108   2.479   8.268
  141ASN     HN 2238   4.153   2.481   8.357
  141ASN     CA 2239   4.207   2.488   8.163
  141ASN     HA 2240   4.194   2.567   8.090
  141ASN     CB 2241   4.348   2.513   8.222
  141ASN    HB1 2242   4.433   2.491   8.154
  141ASN    HB2 2243   4.376   2.449   8.308
  141ASN     CG 2244   4.360   2.660   8.275
  141ASN    OD1 2245   4.270   2.739   8.271
  141ASN    ND2 2246   4.483   2.691   8.329
  141ASN   HD21 2247   4.488   2.784   8.367
  141ASN   HD22 2248   4.554   2.623   8.346
  141ASN      C 2249   4.213   2.361   8.082
  141ASN      O 2250   4.214   2.367   7.959
  142ARG      N 2251   4.207   2.247   8.156
  142ARG     HN 2252   4.189   2.256   8.253
  142ARG     CA 2253   4.184   2.120   8.081
  142ARG     HA 2254   4.274   2.107   8.023
  142ARG     CB 2255   4.185   2.000   8.172
  142ARG    HB1 2256   4.144   1.911   8.119
  142ARG    HB2 2257   4.119   2.019   8.259
  142ARG     CG 2258   4.315   1.970   8.237
  142ARG    HG1 2259   4.359   2.064   8.275
  142ARG    HG2 2260   4.389   1.934   8.162
  142ARG     CD 2261   4.301   1.873   8.349
  142ARG    HD1 2262   4.245   1.789   8.303
  142ARG    HD2 2263   4.241   1.921   8.429
  142ARG     NE 2264   4.432   1.822   8.390
  142ARG     HE 2265   4.514   1.880   8.387
  142ARG     CZ 2266   4.449   1.721   8.472
  142ARG    NH1 2267   4.350   1.649   8.517
  142ARG   HH11 2268   4.255   1.679   8.501
  142ARG   HH12 2269   4.380   1.563   8.557
  142ARG    NH2 2270   4.572   1.671   8.489
  142ARG   HH21 2271   4.651   1.695   8.432
  142ARG   HH22 2272   4.568   1.585   8.539
  142ARG      C 2273   4.072   2.107   7.981
  142ARG      O 2274   4.093   2.072   7.864
  143THR      N 2275   3.948   2.139   8.023
  143THR     HN 2276   3.937   2.167   8.118
  143THR     CA 2277   3.829   2.147   7.944
  143THR     HA 2278   3.832   2.052   7.892
  143THR     CB 2279   3.715   2.174   8.035
  143THR     HB 2280   3.729   2.271   8.088
  143THR    OG1 2281   3.703   2.066   8.122
  143THR    HG1 2282   3.624   2.087   8.173
  143THR    CG2 2283   3.580   2.174   7.955
  143THR   HG21 2284   3.495   2.182   8.026
  143THR   HG22 2285   3.568   2.080   7.897
  143THR   HG23 2286   3.580   2.262   7.888
  143THR      C 2287   3.825   2.252   7.834
  143THR      O 2288   3.810   2.222   7.714
  144ALA      N 2289   3.864   2.375   7.868
  144ALA     HN 2290   3.888   2.392   7.964
  144ALA     CA 2291   3.875   2.482   7.769
  144ALA     HA 2292   3.779   2.485   7.720
  144ALA     CB 2293   3.897   2.620   7.834
  144ALA    HB1 2294   3.898   2.700   7.757
  144ALA    HB2 2295   3.992   2.618   7.892
  144ALA    HB3 2296   3.818   2.651   7.906
  144ALA      C 2297   3.971   2.448   7.656
  144ALA      O 2298   3.952   2.479   7.537
  145ALA      N 2299   4.083   2.376   7.684
  145ALA     HN 2300   4.110   2.350   7.776
  145ALA     CA 2301   4.181   2.321   7.591
  145ALA     HA 2302   4.215   2.391   7.516
  145ALA     CB 2303   4.306   2.258   7.669
  145ALA    HB1 2304   4.275   2.165   7.722
  145ALA    HB2 2305   4.348   2.328   7.744
  145ALA    HB3 2306   4.384   2.224   7.598
  145ALA      C 2307   4.125   2.216   7.504
  145ALA      O 2308   4.149   2.223   7.386
  146ILE      N 2309   4.049   2.125   7.564
  146ILE     HN 2310   4.053   2.124   7.663
  146ILE     CA 2311   3.979   2.026   7.487
  146ILE     HA 2312   4.047   1.967   7.427
  146ILE     CB 2313   3.916   1.928   7.580
  146ILE     HB 2314   3.877   1.989   7.665
  146ILE    CG2 2315   3.792   1.853   7.525
  146ILE   HG21 2316   3.815   1.812   7.424
  146ILE   HG22 2317   3.702   1.917   7.511
  146ILE   HG23 2318   3.746   1.780   7.595
  146ILE    CG1 2319   4.017   1.826   7.636
  146ILE   HG11 2320   3.974   1.799   7.734
  146ILE   HG12 2321   4.113   1.881   7.644
  146ILE     CD 2322   4.043   1.709   7.544
  146ILE    HD1 2323   3.958   1.639   7.556
  146ILE    HD2 2324   4.136   1.652   7.568
  146ILE    HD3 2325   4.051   1.746   7.439
  146ILE      C 2326   3.877   2.082   7.390
  146ILE      O 2327   3.880   2.052   7.270
  147ILE      N 2328   3.791   2.179   7.446
  147ILE     HN 2329   3.807   2.212   7.538
  147ILE     CA 2330   3.694   2.252   7.380
  147ILE     HA 2331   3.631   2.177   7.333
  147ILE     CB 2332   3.606   2.331   7.480
  147ILE     HB 2333   3.667   2.368   7.565
  147ILE    CG2 2334   3.542   2.465   7.427
  147ILE   HG21 2335   3.606   2.542   7.378
  147ILE   HG22 2336   3.508   2.528   7.512
  147ILE   HG23 2337   3.457   2.445   7.359
  147ILE    CG1 2338   3.494   2.240   7.542
  147ILE   HG11 2339   3.538   2.144   7.577
  147ILE   HG12 2340   3.427   2.204   7.461
  147ILE     CD 2341   3.423   2.308   7.659
  147ILE    HD1 2342   3.354   2.244   7.718
  147ILE    HD2 2343   3.379   2.404   7.626
  147ILE    HD3 2344   3.505   2.344   7.724
  147ILE      C 2345   3.741   2.343   7.263
  147ILE      O 2346   3.681   2.344   7.155
  148SER      N 2347   3.856   2.407   7.284
  148SER     HN 2348   3.898   2.405   7.374
  148SER     CA 2349   3.936   2.477   7.183
  148SER     HA 2350   3.886   2.565   7.147
  148SER     CB 2351   4.065   2.540   7.237
  148SER    HB1 2352   4.136   2.583   7.164
  148SER    HB2 2353   4.122   2.458   7.286
  148SER     OG 2354   4.023   2.649   7.312
  148SER    HG1 2355   3.979   2.617   7.391
  148SER      C 2356   3.962   2.390   7.059
  148SER      O 2357   3.944   2.442   6.946
  149CYS      N 2358   3.996   2.256   7.081
  149CYS     HN 2359   4.012   2.207   7.167
  149CYS     CA 2360   4.011   2.172   6.968
  149CYS     HA 2361   4.077   2.231   6.905
  149CYS     CB 2362   4.089   2.043   7.003
  149CYS    HB1 2363   4.012   1.981   7.052
  149CYS    HB2 2364   4.152   2.060   7.093
  149CYS     SG 2365   4.165   1.961   6.865
  149CYS    HG1 2366   4.058   1.939   6.791
  149CYS      C 2367   3.878   2.139   6.894
  149CYS      O 2368   3.873   2.108   6.773
  150LEU      N 2369   3.766   2.141   6.964
  150LEU     HN 2370   3.772   2.158   7.062
  150LEU     CA 2371   3.634   2.125   6.905
  150LEU     HA 2372   3.646   2.051   6.827
  150LEU     CB 2373   3.523   2.083   7.007
  150LEU    HB1 2374   3.440   2.040   6.947
  150LEU    HB2 2375   3.477   2.170   7.059
  150LEU     CG 2376   3.573   1.983   7.105
  150LEU     HG 2377   3.663   2.014   7.162
  150LEU    CD1 2378   3.477   1.956   7.217
  150LEU   HD11 2379   3.521   1.874   7.279
  150LEU   HD12 2380   3.389   1.900   7.180
  150LEU   HD13 2381   3.447   2.049   7.271
  150LEU    CD2 2382   3.610   1.851   7.042
  150LEU   HD21 2383   3.654   1.780   7.115
  150LEU   HD22 2384   3.676   1.867   6.954
  150LEU   HD23 2385   3.513   1.816   7.000
  150LEU      C 2386   3.590   2.246   6.827
  150LEU      O 2387   3.520   2.239   6.725
  151LEU      N 2388   3.632   2.363   6.869
  151LEU     HN 2389   3.674   2.368   6.960
  151LEU     CA 2390   3.607   2.496   6.815
  151LEU     HA 2391   3.503   2.517   6.795
  151LEU     CB 2392   3.652   2.610   6.917
  151LEU    HB1 2393   3.650   2.694   6.845
  151LEU    HB2 2394   3.751   2.584   6.958
  151LEU     CG 2395   3.551   2.647   7.030
  151LEU     HG 2396   3.524   2.553   7.083
  151LEU    CD1 2397   3.610   2.743   7.132
  151LEU   HD11 2398   3.706   2.704   7.171
  151LEU   HD12 2399   3.527   2.759   7.204
  151LEU   HD13 2400   3.627   2.838   7.077
  151LEU    CD2 2401   3.426   2.711   6.975
  151LEU   HD21 2402   3.435   2.817   6.944
  151LEU   HD22 2403   3.353   2.701   7.058
  151LEU   HD23 2404   3.370   2.644   6.906
  151LEU      C 2405   3.681   2.506   6.678
  151LEU      O 2406   3.635   2.560   6.573
  152TRP      N 2407   3.810   2.455   6.681
  152TRP     HN 2408   3.861   2.424   6.761
  152TRP     CA 2409   3.891   2.435   6.559
  152TRP     HA 2410   3.895   2.531   6.509
  152TRP     CB 2411   4.040   2.392   6.594
  152TRP    HB1 2412   4.087   2.353   6.501
  152TRP    HB2 2413   4.050   2.319   6.677
  152TRP     CG 2414   4.121   2.514   6.632
  152TRP    CD1 2415   4.170   2.557   6.755
  152TRP    HD1 2416   4.176   2.497   6.844
  152TRP    NE1 2417   4.233   2.682   6.740
  152TRP    HE1 2418   4.293   2.727   6.803
  152TRP    CE2 2419   4.230   2.723   6.606
  152TRP    CD2 2420   4.155   2.621   6.540
  152TRP    CE3 2421   4.136   2.636   6.403
  152TRP    HE3 2422   4.076   2.567   6.346
  152TRP    CZ3 2423   4.170   2.760   6.345
  152TRP    HZ3 2424   4.144   2.782   6.243
  152TRP    CZ2 2425   4.280   2.838   6.546
  152TRP    HZ2 2426   4.346   2.906   6.598
  152TRP    CH2 2427   4.242   2.856   6.417
  152TRP    HH2 2428   4.278   2.944   6.365
  152TRP      C 2429   3.826   2.332   6.458
  152TRP      O 2430   3.831   2.347   6.340
  153GLY      N 2431   3.757   2.226   6.524
  153GLY     HN 2432   3.760   2.219   6.624
  153GLY     CA 2433   3.685   2.129   6.448
  153GLY    HA1 2434   3.640   2.063   6.521
  153GLY    HA2 2435   3.749   2.073   6.381
  153GLY      C 2436   3.575   2.185   6.371
  153GLY      O 2437   3.564   2.156   6.253
  154ILE      N 2438   3.487   2.270   6.440
  154ILE     HN 2439   3.505   2.279   6.537
  154ILE     CA 2440   3.379   2.359   6.385
  154ILE     HA 2441   3.299   2.299   6.344
  154ILE     CB 2442   3.313   2.436   6.505
  154ILE     HB 2443   3.397   2.487   6.557
  154ILE    CG2 2444   3.214   2.544   6.455
  154ILE   HG21 2445   3.264   2.637   6.419
  154ILE   HG22 2446   3.151   2.576   6.541
  154ILE   HG23 2447   3.140   2.513   6.379
  154ILE    CG1 2448   3.246   2.343   6.606
  154ILE   HG11 2449   3.308   2.258   6.643
  154ILE   HG12 2450   3.159   2.295   6.556
  154ILE     CD 2451   3.205   2.399   6.743
  154ILE    HD1 2452   3.140   2.332   6.804
  154ILE    HD2 2453   3.152   2.496   6.733
  154ILE    HD3 2454   3.292   2.421   6.809
  154ILE      C 2455   3.431   2.452   6.274
  154ILE      O 2456   3.380   2.459   6.167
  155THR      N 2457   3.543   2.519   6.296
  155THR     HN 2458   3.582   2.509   6.388
  155THR     CA 2459   3.613   2.611   6.204
  155THR     HA 2460   3.557   2.700   6.176
  155THR     CB 2461   3.721   2.679   6.285
  155THR     HB 2462   3.769   2.597   6.342
  155THR    OG1 2463   3.666   2.769   6.376
  155THR    HG1 2464   3.617   2.720   6.442
  155THR    CG2 2465   3.819   2.750   6.197
  155THR   HG21 2466   3.783   2.815   6.114
  155THR   HG22 2467   3.886   2.679   6.145
  155THR   HG23 2468   3.883   2.816   6.260
  155THR      C 2469   3.662   2.549   6.073
  155THR      O 2470   3.638   2.603   5.964
  156ILE      N 2471   3.738   2.433   6.081
  156ILE     HN 2472   3.773   2.388   6.162
  156ILE     CA 2473   3.768   2.350   5.966
  156ILE     HA 2474   3.813   2.418   5.895
  156ILE     CB 2475   3.880   2.251   5.998
  156ILE     HB 2476   3.853   2.181   6.080
  156ILE    CG2 2477   3.907   2.170   5.871
  156ILE   HG21 2478   3.829   2.097   5.841
  156ILE   HG22 2479   3.999   2.109   5.887
  156ILE   HG23 2480   3.924   2.234   5.783
  156ILE    CG1 2481   4.011   2.328   6.030
  156ILE   HG11 2482   4.005   2.421   6.091
  156ILE   HG12 2483   4.056   2.355   5.932
  156ILE     CD 2484   4.124   2.245   6.085
  156ILE    HD1 2485   4.215   2.309   6.090
  156ILE    HD2 2486   4.153   2.160   6.020
  156ILE    HD3 2487   4.090   2.200   6.180
  156ILE      C 2488   3.634   2.296   5.904
  156ILE      O 2489   3.621   2.297   5.781
  157GLY      N 2490   3.538   2.244   5.982
  157GLY     HN 2491   3.542   2.220   6.079
  157GLY     CA 2492   3.415   2.186   5.925
  157GLY    HA1 2493   3.352   2.156   6.008
  157GLY    HA2 2494   3.440   2.100   5.864
  157GLY      C 2495   3.341   2.280   5.830
  157GLY      O 2496   3.297   2.247   5.722
  158LEU      N 2497   3.329   2.405   5.867
  158LEU     HN 2498   3.367   2.426   5.956
  158LEU     CA 2499   3.252   2.503   5.793
  158LEU     HA 2500   3.168   2.453   5.748
  158LEU     CB 2501   3.204   2.622   5.890
  158LEU    HB1 2502   3.156   2.707   5.838
  158LEU    HB2 2503   3.292   2.660   5.946
  158LEU     CG 2504   3.103   2.569   5.985
  158LEU     HG 2505   3.146   2.475   6.025
  158LEU    CD1 2506   3.080   2.664   6.111
  158LEU   HD11 2507   3.079   2.769   6.075
  158LEU   HD12 2508   3.169   2.673   6.178
  158LEU   HD13 2509   2.979   2.653   6.155
  158LEU    CD2 2510   2.971   2.556   5.912
  158LEU   HD21 2511   2.915   2.652   5.900
  158LEU   HD22 2512   2.901   2.497   5.975
  158LEU   HD23 2513   2.977   2.502   5.816
  158LEU      C 2514   3.334   2.578   5.693
  158LEU      O 2515   3.269   2.646   5.611
  159THR      N 2516   3.471   2.565   5.687
  159THR     HN 2517   3.500   2.516   5.769
  159THR     CA 2518   3.566   2.601   5.578
  159THR     HA 2519   3.510   2.673   5.520
  159THR     CB 2520   3.683   2.692   5.619
  159THR     HB 2521   3.757   2.719   5.541
  159THR    OG1 2522   3.753   2.635   5.723
  159THR    HG1 2523   3.691   2.616   5.794
  159THR    CG2 2524   3.623   2.829   5.676
  159THR   HG21 2525   3.568   2.809   5.770
  159THR   HG22 2526   3.556   2.876   5.601
  159THR   HG23 2527   3.696   2.908   5.702
  159THR      C 2528   3.607   2.492   5.476
  159THR      O 2529   3.638   2.529   5.361
  160VAL      N 2530   3.607   2.364   5.497
  160VAL     HN 2531   3.578   2.323   5.583
  160VAL     CA 2532   3.696   2.269   5.431
  160VAL     HA 2533   3.793   2.314   5.413
  160VAL     CB 2534   3.715   2.147   5.519
  160VAL     HB 2535   3.755   2.187   5.615
  160VAL    CG1 2536   3.578   2.077   5.535
  160VAL   HG11 2537   3.500   2.147   5.574
  160VAL   HG12 2538   3.586   1.999   5.613
  160VAL   HG13 2539   3.541   2.029   5.442
  160VAL    CG2 2540   3.825   2.051   5.472
  160VAL   HG21 2541   3.926   2.094   5.454
  160VAL   HG22 2542   3.804   1.999   5.375
  160VAL   HG23 2543   3.835   1.972   5.549
  160VAL      C 2544   3.649   2.236   5.287
  160VAL      O 2545   3.723   2.184   5.201
  161HSD      N 2546   3.524   2.272   5.249
  161HSD     HN 2547   3.462   2.302   5.320
  161HSD     CA 2548   3.485   2.257   5.109
  161HSD     HA 2549   3.508   2.159   5.072
  161HSD     CB 2550   3.329   2.289   5.095
  161HSD    HB1 2551   3.291   2.230   5.181
  161HSD    HB2 2552   3.285   2.238   5.006
  161HSD    ND1 2553   3.306   2.530   5.194
  161HSD    HD1 2554   3.320   2.507   5.290
  161HSD     CG 2555   3.291   2.437   5.095
  161HSD    CE1 2556   3.270   2.650   5.142
  161HSD    HE1 2557   3.282   2.739   5.203
  161HSD    NE2 2558   3.234   2.638   5.020
  161HSD    CD2 2559   3.248   2.503   4.983
  161HSD    HD2 2560   3.226   2.476   4.881
  161HSD      C 2561   3.558   2.350   5.007
  161HSD      O 2562   3.564   2.325   4.885
  162LEU      N 2563   3.610   2.460   5.055
  162LEU     HN 2564   3.604   2.473   5.154
  162LEU     CA 2565   3.696   2.560   4.981
  162LEU     HA 2566   3.637   2.612   4.907
  162LEU     CB 2567   3.758   2.680   5.059
  162LEU    HB1 2568   3.820   2.749   4.998
  162LEU    HB2 2569   3.825   2.653   5.144
  162LEU     CG 2570   3.652   2.764   5.130
  162LEU     HG 2571   3.580   2.705   5.191
  162LEU    CD1 2572   3.723   2.851   5.232
  162LEU   HD11 2573   3.801   2.913   5.184
  162LEU   HD12 2574   3.767   2.794   5.317
  162LEU   HD13 2575   3.651   2.919   5.283
  162LEU    CD2 2576   3.564   2.852   5.036
  162LEU   HD21 2577   3.631   2.928   4.990
  162LEU   HD22 2578   3.479   2.891   5.095
  162LEU   HD23 2579   3.517   2.801   4.950
  162LEU      C 2580   3.813   2.500   4.909
  162LEU      O 2581   3.846   2.544   4.802
  163LEU      N 2582   3.871   2.389   4.963
  163LEU     HN 2583   3.843   2.360   5.054
  163LEU     CA 2584   3.975   2.312   4.905
  163LEU     HA 2585   4.045   2.378   4.855
  163LEU     CB 2586   4.039   2.218   5.015
  163LEU    HB1 2587   4.120   2.156   4.971
  163LEU    HB2 2588   3.963   2.155   5.065
  163LEU     CG 2589   4.110   2.296   5.125
  163LEU     HG 2590   4.057   2.392   5.145
  163LEU    CD1 2591   4.106   2.214   5.257
  163LEU   HD11 2592   4.202   2.229   5.310
  163LEU   HD12 2593   4.102   2.103   5.246
  163LEU   HD13 2594   4.027   2.246   5.329
  163LEU    CD2 2595   4.245   2.336   5.076
  163LEU   HD21 2596   4.292   2.387   5.163
  163LEU   HD22 2597   4.248   2.396   4.982
  163LEU   HD23 2598   4.308   2.248   5.048
  163LEU      C 2599   3.932   2.228   4.784
  163LEU      O 2600   4.016   2.152   4.736
  164LYS      N 2601   3.804   2.230   4.743
  164LYS     HN 2602   3.732   2.268   4.800
  164LYS     CA 2603   3.761   2.168   4.624
  164LYS     HA 2604   3.845   2.138   4.563
  164LYS     CB 2605   3.674   2.036   4.659
  164LYS    HB1 2606   3.565   2.056   4.645
  164LYS    HB2 2607   3.698   2.009   4.764
  164LYS     CG 2608   3.715   1.915   4.578
  164LYS    HG1 2609   3.653   1.828   4.608
  164LYS    HG2 2610   3.818   1.893   4.612
  164LYS     CD 2611   3.707   1.919   4.424
  164LYS    HD1 2612   3.756   2.007   4.376
  164LYS    HD2 2613   3.600   1.929   4.398
  164LYS     CE 2614   3.748   1.781   4.357
  164LYS    HE1 2615   3.689   1.697   4.398
  164LYS    HE2 2616   3.851   1.745   4.372
  164LYS     NZ 2617   3.732   1.777   4.207
  164LYS    HZ1 2618   3.749   1.680   4.173
  164LYS    HZ2 2619   3.809   1.841   4.180
  164LYS    HZ3 2620   3.638   1.805   4.173
  164LYS      C 2621   3.679   2.262   4.541
  164LYS      O 2622   3.634   2.228   4.430
  165LYS      N 2623   3.667   2.393   4.580
  165LYS     HN 2624   3.705   2.431   4.664
  165LYS     CA 2625   3.604   2.497   4.504
  165LYS     HA 2626   3.504   2.476   4.470
  165LYS     CB 2627   3.600   2.618   4.588
  165LYS    HB1 2628   3.697   2.616   4.643
  165LYS    HB2 2629   3.517   2.614   4.662
  165LYS     CG 2630   3.602   2.760   4.529
  165LYS    HG1 2631   3.511   2.759   4.465
  165LYS    HG2 2632   3.698   2.782   4.478
  165LYS     CD 2633   3.596   2.858   4.650
  165LYS    HD1 2634   3.684   2.851   4.717
  165LYS    HD2 2635   3.508   2.831   4.713
  165LYS     CE 2636   3.573   3.002   4.613
  165LYS    HE1 2637   3.660   3.058   4.571
  165LYS    HE2 2638   3.538   3.054   4.704
  165LYS     NZ 2639   3.466   3.014   4.517
  165LYS    HZ1 2640   3.474   2.946   4.438
  165LYS    HZ2 2641   3.470   3.114   4.488
  165LYS    HZ3 2642   3.371   3.001   4.558
  165LYS      C 2643   3.683   2.541   4.374
  165LYS      O 2644   3.811   2.549   4.379
  166LYS      N 2645   3.616   2.567   4.257
  166LYS     HN 2646   3.517   2.580   4.253
  166LYS     CA 2647   3.679   2.577   4.129
  166LYS     HA 2648   3.748   2.494   4.131
  166LYS     CB 2649   3.577   2.539   4.015
  166LYS    HB1 2650   3.627   2.566   3.920
  166LYS    HB2 2651   3.481   2.595   4.016
  166LYS     CG 2652   3.532   2.394   4.006
  166LYS    HG1 2653   3.444   2.389   3.939
  166LYS    HG2 2654   3.494   2.363   4.106
  166LYS     CD 2655   3.638   2.298   3.949
  166LYS    HD1 2656   3.738   2.321   3.992
  166LYS    HD2 2657   3.649   2.336   3.845
  166LYS     CE 2658   3.605   2.149   3.954
  166LYS    HE1 2659   3.517   2.126   3.890
  166LYS    HE2 2660   3.590   2.136   4.064
  166LYS     NZ 2661   3.717   2.069   3.911
  166LYS    HZ1 2662   3.808   2.091   3.955
  166LYS    HZ2 2663   3.720   2.075   3.807
  166LYS    HZ3 2664   3.702   1.967   3.928
  166LYS      C 2665   3.750   2.707   4.097
  166LYS      O 2666   3.693   2.806   4.052
  167MET      N 2667   3.878   2.705   4.127
  167MET     HN 2668   3.919   2.629   4.176
  167MET     CA 2669   3.971   2.813   4.098
  167MET     HA 2670   3.954   2.858   4.002
  167MET     CB 2671   3.957   2.918   4.219
  167MET    HB1 2672   3.854   2.954   4.197
  167MET    HB2 2673   4.027   3.002   4.203
  167MET     CG 2674   3.969   2.865   4.365
  167MET    HG1 2675   4.079   2.868   4.382
  167MET    HG2 2676   3.930   2.762   4.378
  167MET     SD 2677   3.898   2.989   4.470
  167MET     CE 2678   3.942   2.892   4.611
  167MET    HE1 2679   4.051   2.882   4.628
  167MET    HE2 2680   3.902   2.790   4.599
  167MET    HE3 2681   3.897   2.931   4.705
  167MET      C 2682   4.109   2.753   4.106
  167MET      O 2683   4.126   2.639   4.157
  168PRO      N 2684   4.218   2.817   4.063
  168PRO     CD 2685   4.347   2.760   4.084
  168PRO    HD1 2686   4.361   2.671   4.018
  168PRO    HD2 2687   4.354   2.724   4.189
  168PRO     CA 2688   4.228   2.935   3.980
  168PRO     HA 2689   4.205   3.018   4.045
  168PRO     CB 2690   4.371   2.940   3.932
  168PRO    HB1 2691   4.405   3.042   3.906
  168PRO    HB2 2692   4.386   2.877   3.841
  168PRO     CG 2693   4.446   2.870   4.047
  168PRO    HG1 2694   4.544   2.830   4.014
  168PRO    HG2 2695   4.465   2.946   4.125
  168PRO      C 2696   4.133   2.950   3.867
  168PRO      O 2697   4.091   2.853   3.808
  169ILE      N 2698   4.081   3.074   3.847
  169ILE     HN 2699   4.105   3.151   3.906
  169ILE     CA 2700   3.987   3.113   3.741
  169ILE     HA 2701   3.925   3.028   3.719
  169ILE     CB 2702   3.899   3.230   3.780
  169ILE     HB 2703   3.966   3.313   3.809
  169ILE    CG2 2704   3.820   3.295   3.660
  169ILE   HG21 2705   3.766   3.383   3.700
  169ILE   HG22 2706   3.743   3.226   3.620
  169ILE   HG23 2707   3.889   3.326   3.579
  169ILE    CG1 2708   3.814   3.193   3.894
  169ILE   HG11 2709   3.735   3.268   3.917
  169ILE   HG12 2710   3.883   3.180   3.979
  169ILE     CD 2711   3.744   3.060   3.874
  169ILE    HD1 2712   3.697   3.045   3.774
  169ILE    HD2 2713   3.672   3.048   3.958
  169ILE    HD3 2714   3.823   2.983   3.887
  169ILE      C 2715   4.064   3.140   3.615
  169ILE      O 2716   4.179   3.191   3.617
  170GLN      N 2717   4.016   3.100   3.499
  170GLN     HN 2718   3.930   3.056   3.477
  170GLN     CA 2719   4.082   3.130   3.378
  170GLN     HA 2720   4.188   3.137   3.398
  170GLN     CB 2721   4.055   3.011   3.284
  170GLN    HB1 2722   3.948   2.985   3.273
  170GLN    HB2 2723   4.098   2.919   3.330
  170GLN     CG 2724   4.131   3.001   3.148
  170GLN    HG1 2725   4.088   3.056   3.061
  170GLN    HG2 2726   4.127   2.893   3.124
  170GLN     CD 2727   4.273   3.047   3.163
  170GLN    OE1 2728   4.321   3.153   3.119
  170GLN    NE2 2729   4.353   2.962   3.235
  170GLN   HE21 2730   4.305   2.881   3.268
  170GLN   HE22 2731   4.450   2.984   3.235
  170GLN      C 2732   4.046   3.261   3.301
  170GLN      O 2733   3.931   3.275   3.265
  171ASN      N 2734   4.140   3.351   3.271
  171ASN     HN 2735   4.229   3.329   3.311
  171ASN     CA 2736   4.119   3.479   3.209
  171ASN     HA 2737   4.012   3.493   3.215
  171ASN     CB 2738   4.184   3.589   3.295
  171ASN    HB1 2739   4.193   3.688   3.246
  171ASN    HB2 2740   4.287   3.570   3.334
  171ASN     CG 2741   4.102   3.596   3.426
  171ASN    OD1 2742   3.995   3.542   3.450
  171ASN    ND2 2743   4.164   3.677   3.514
  171ASN   HD21 2744   4.119   3.684   3.604
  171ASN   HD22 2745   4.255   3.710   3.491
  171ASN      C 2746   4.158   3.486   3.056
  171ASN      O 2747   4.155   3.591   2.998
  172GLY      N 2748   4.215   3.378   2.998
  172GLY     HN 2749   4.224   3.288   3.040
  172GLY     CA 2750   4.277   3.378   2.863
  172GLY    HA1 2751   4.248   3.467   2.810
  172GLY    HA2 2752   4.240   3.291   2.811
  172GLY      C 2753   4.421   3.371   2.861
  172GLY      O 2754   4.481   3.410   2.762
  173GLY      N 2755   4.478   3.310   2.960
  173GLY     HN 2756   4.426   3.270   3.035
  173GLY     CA 2757   4.617   3.269   2.959
  173GLY    HA1 2758   4.668   3.302   2.869
  173GLY    HA2 2759   4.619   3.162   2.969
  173GLY      C 2760   4.683   3.326   3.074
  173GLY      O 2761   4.799   3.358   3.070
  174ALA      N 2762   4.603   3.354   3.176
  174ALA     HN 2763   4.505   3.338   3.186
  174ALA     CA 2764   4.651   3.395   3.303
  174ALA     HA 2765   4.747   3.350   3.325
  174ALA     CB 2766   4.675   3.552   3.311
  174ALA    HB1 2767   4.577   3.599   3.291
  174ALA    HB2 2768   4.748   3.577   3.231
  174ALA    HB3 2769   4.726   3.591   3.402
  174ALA      C 2770   4.551   3.344   3.401
  174ALA      O 2771   4.431   3.338   3.373
  175ASN      N 2772   4.597   3.302   3.516
  175ASN     HN 2773   4.696   3.313   3.517
  175ASN     CA 2774   4.517   3.225   3.613
  175ASN     HA 2775   4.430   3.187   3.561
  175ASN     CB 2776   4.595   3.096   3.660
  175ASN    HB1 2777   4.539   3.030   3.729
  175ASN    HB2 2778   4.687   3.122   3.718
  175ASN     CG 2779   4.632   3.013   3.539
  175ASN    OD1 2780   4.594   3.018   3.420
  175ASN    ND2 2781   4.722   2.916   3.562
  175ASN   HD21 2782   4.763   2.878   3.479
  175ASN   HD22 2783   4.731   2.879   3.655
  175ASN      C 2784   4.484   3.325   3.726
  175ASN      O 2785   4.572   3.389   3.788
  176LEU      N 2786   4.354   3.347   3.762
  176LEU     HN 2787   4.285   3.302   3.706
  176LEU     CA 2788   4.306   3.437   3.867
  176LEU     HA 2789   4.386   3.508   3.885
  176LEU     CB 2790   4.191   3.522   3.822
  176LEU    HB1 2791   4.115   3.462   3.766
  176LEU    HB2 2792   4.228   3.599   3.752
  176LEU     CG 2793   4.126   3.601   3.937
  176LEU     HG 2794   4.200   3.632   4.014
  176LEU    CD1 2795   4.069   3.740   3.896
  176LEU   HD11 2796   3.999   3.733   3.810
  176LEU   HD12 2797   4.151   3.801   3.853
  176LEU   HD13 2798   4.028   3.804   3.976
  176LEU    CD2 2799   4.004   3.532   4.009
  176LEU   HD21 2800   3.958   3.596   4.087
  176LEU   HD22 2801   4.029   3.428   4.042
  176LEU   HD23 2802   3.930   3.524   3.927
  176LEU      C 2803   4.280   3.356   3.993
  176LEU      O 2804   4.192   3.271   4.000
  177CYS      N 2805   4.359   3.387   4.103
  177CYS     HN 2806   4.431   3.451   4.078
  177CYS     CA 2807   4.356   3.328   4.234
  177CYS     HA 2808   4.301   3.235   4.228
  177CYS     CB 2809   4.497   3.276   4.264
  177CYS    HB1 2810   4.559   3.367   4.272
  177CYS    HB2 2811   4.521   3.198   4.188
  177CYS     SG 2812   4.519   3.194   4.428
  177CYS      C 2813   4.296   3.426   4.331
  177CYS      O 2814   4.365   3.506   4.402
  178SER      N 2815   4.161   3.416   4.348
  178SER     HN 2816   4.113   3.346   4.296
  178SER     CA 2817   4.081   3.500   4.442
  178SER     HA 2818   4.128   3.521   4.536
  178SER     CB 2819   4.044   3.626   4.371
  178SER    HB1 2820   3.965   3.605   4.297
  178SER    HB2 2821   4.141   3.668   4.336
  178SER     OG 2822   3.999   3.723   4.464
  178SER    HG1 2823   4.074   3.761   4.511
  178SER      C 2824   3.958   3.418   4.468
  178SER      O 2825   3.926   3.336   4.381
  179SER      N 2826   3.896   3.424   4.584
  179SER     HN 2827   3.913   3.494   4.653
  179SER     CA 2828   3.796   3.330   4.635
  179SER     HA 2829   3.830   3.235   4.596
  179SER     CB 2830   3.798   3.312   4.789
  179SER    HB1 2831   3.755   3.392   4.853
  179SER    HB2 2832   3.906   3.313   4.815
  179SER     OG 2833   3.749   3.183   4.822
  179SER    HG1 2834   3.770   3.172   4.915
  179SER      C 2835   3.652   3.366   4.597
  179SER      O 2836   3.572   3.284   4.556
  180PHE      N 2837   3.612   3.496   4.607
  180PHE     HN 2838   3.674   3.563   4.646
  180PHE     CA 2839   3.482   3.553   4.566
  180PHE     HA 2840   3.416   3.490   4.623
  180PHE     CB 2841   3.463   3.690   4.627
  180PHE    HB1 2842   3.373   3.744   4.589
  180PHE    HB2 2843   3.555   3.749   4.610
  180PHE     CG 2844   3.432   3.691   4.777
  180PHE    CD1 2845   3.528   3.722   4.874
  180PHE    HD1 2846   3.629   3.740   4.838
  180PHE    CE1 2847   3.499   3.733   5.010
  180PHE    HE1 2848   3.573   3.764   5.082
  180PHE     CZ 2849   3.361   3.715   5.047
  180PHE     HZ 2850   3.330   3.727   5.150
  180PHE    CD2 2851   3.300   3.668   4.820
  180PHE    HD2 2852   3.226   3.644   4.745
  180PHE    CE2 2853   3.262   3.674   4.954
  180PHE    HE2 2854   3.157   3.661   4.979
  180PHE      C 2855   3.453   3.544   4.417
  180PHE      O 2856   3.544   3.571   4.337
  181SER      N 2857   3.328   3.515   4.379
  181SER     HN 2858   3.255   3.485   4.440
  181SER     CA 2859   3.298   3.518   4.236
  181SER     HA 2860   3.359   3.597   4.193
  181SER     CB 2861   3.334   3.388   4.171
  181SER    HB1 2862   3.442   3.375   4.148
  181SER    HB2 2863   3.284   3.366   4.074
  181SER     OG 2864   3.294   3.277   4.255
  181SER    HG1 2865   3.311   3.300   4.347
  181SER      C 2866   3.150   3.550   4.222
  181SER      O 2867   3.068   3.506   4.304
  182ILE      N 2868   3.108   3.624   4.122
  182ILE     HN 2869   3.171   3.670   4.061
  182ILE     CA 2870   2.963   3.659   4.092
  182ILE     HA 2871   2.898   3.657   4.179
  182ILE     CB 2872   2.959   3.804   4.042
  182ILE     HB 2873   3.019   3.811   3.949
  182ILE    CG2 2874   2.811   3.837   4.007
  182ILE   HG21 2875   2.739   3.807   4.086
  182ILE   HG22 2876   2.775   3.787   3.915
  182ILE   HG23 2877   2.800   3.945   3.984
  182ILE    CG1 2878   3.022   3.908   4.139
  182ILE   HG11 2879   3.123   3.878   4.174
  182ILE   HG12 2880   2.951   3.902   4.224
  182ILE     CD 2881   3.028   4.062   4.086
  182ILE    HD1 2882   2.924   4.091   4.061
  182ILE    HD2 2883   3.093   4.056   3.996
  182ILE    HD3 2884   3.065   4.133   4.163
  182ILE      C 2885   2.908   3.559   4.000
  182ILE      O 2886   2.933   3.563   3.880
  183CYS      N 2887   2.826   3.466   4.046
  183CYS     HN 2888   2.791   3.460   4.139
  183CYS     CA 2889   2.775   3.349   3.973
  183CYS     HA 2890   2.779   3.361   3.866
  183CYS     CB 2891   2.837   3.226   4.027
  183CYS    HB1 2892   2.794   3.127   3.998
  183CYS    HB2 2893   2.835   3.234   4.138
  183CYS     SG 2894   3.017   3.220   3.996
  183CYS      C 2895   2.626   3.334   3.992
  183CYS      O 2896   2.580   3.344   4.107
  184HSD      N 2897   2.546   3.311   3.889
  184HSD     HN 2898   2.584   3.301   3.798
  184HSD     CA 2899   2.401   3.288   3.905
  184HSD     HA 2900   2.369   3.343   3.993
  184HSD     CB 2901   2.321   3.349   3.791
  184HSD    HB1 2902   2.337   3.304   3.691
  184HSD    HB2 2903   2.344   3.458   3.790
  184HSD    ND1 2904   2.096   3.257   3.729
  184HSD    HD1 2905   2.125   3.218   3.641
  184HSD     CG 2906   2.173   3.339   3.806
  184HSD    CE1 2907   1.971   3.293   3.752
  184HSD    HE1 2908   1.886   3.250   3.699
  184HSD    NE2 2909   1.956   3.389   3.842
  184HSD    CD2 2910   2.088   3.426   3.871
  184HSD    HD2 2911   2.102   3.501   3.948
  184HSD      C 2912   2.364   3.141   3.936
  184HSD      O 2913   2.279   3.076   3.875
  185THR      N 2914   2.425   3.084   4.046
  185THR     HN 2915   2.487   3.136   4.104
  185THR     CA 2916   2.381   2.964   4.110
  185THR     HA 2917   2.274   2.970   4.119
  185THR     CB 2918   2.425   2.829   4.061
  185THR     HB 2919   2.423   2.834   3.950
  185THR    OG1 2920   2.336   2.719   4.105
  185THR    HG1 2921   2.251   2.738   4.065
  185THR    CG2 2922   2.564   2.799   4.084
  185THR   HG21 2923   2.625   2.887   4.056
  185THR   HG22 2924   2.601   2.709   4.030
  185THR   HG23 2925   2.591   2.774   4.189
  185THR      C 2926   2.430   2.993   4.255
  185THR      O 2927   2.524   3.068   4.269
  186PHE      N 2928   2.362   2.934   4.349
  186PHE     HN 2929   2.277   2.883   4.338
  186PHE     CA 2930   2.413   2.935   4.482
  186PHE     HA 2931   2.426   3.037   4.514
  186PHE     CB 2932   2.302   2.884   4.571
  186PHE    HB1 2933   2.209   2.943   4.555
  186PHE    HB2 2934   2.322   2.907   4.678
  186PHE     CG 2935   2.269   2.733   4.552
  186PHE    CD1 2936   2.168   2.690   4.466
  186PHE    HD1 2937   2.115   2.762   4.407
  186PHE    CE1 2938   2.141   2.554   4.450
  186PHE    HE1 2939   2.062   2.525   4.382
  186PHE     CZ 2940   2.203   2.453   4.523
  186PHE     HZ 2941   2.177   2.350   4.505
  186PHE    CD2 2942   2.334   2.627   4.623
  186PHE    HD2 2943   2.417   2.650   4.689
  186PHE    CE2 2944   2.309   2.490   4.602
  186PHE    HE2 2945   2.374   2.417   4.648
  186PHE      C 2946   2.548   2.878   4.509
  186PHE      O 2947   2.588   2.780   4.440
  187GLN      N 2948   2.621   2.931   4.609
  187GLN     HN 2949   2.579   3.005   4.661
  187GLN     CA 2950   2.750   2.895   4.643
  187GLN     HA 2951   2.768   2.797   4.602
  187GLN     CB 2952   2.854   2.987   4.582
  187GLN    HB1 2953   2.952   2.934   4.586
  187GLN    HB2 2954   2.854   3.080   4.643
  187GLN     CG 2955   2.829   3.022   4.432
  187GLN    HG1 2956   2.744   3.093   4.424
  187GLN    HG2 2957   2.804   2.930   4.374
  187GLN     CD 2958   2.938   3.092   4.353
  187GLN    OE1 2959   3.005   3.035   4.266
  187GLN    NE2 2960   2.957   3.219   4.394
  187GLN   HE21 2961   2.904   3.249   4.474
  187GLN   HE22 2962   3.026   3.269   4.342
  187GLN      C 2963   2.765   2.892   4.798
  187GLN      O 2964   2.760   3.001   4.856
  188TRP      N 2965   2.795   2.779   4.869
  188TRP     HN 2966   2.827   2.691   4.835
  188TRP     CA 2967   2.799   2.770   5.017
  188TRP     HA 2968   2.694   2.774   5.040
  188TRP     CB 2969   2.836   2.618   5.059
  188TRP    HB1 2970   2.933   2.589   5.013
  188TRP    HB2 2971   2.756   2.551   5.020
  188TRP     CG 2972   2.829   2.604   5.208
  188TRP    CD1 2973   2.939   2.592   5.284
  188TRP    HD1 2974   3.043   2.570   5.262
  188TRP    NE1 2975   2.902   2.605   5.421
  188TRP    HE1 2976   2.970   2.618   5.490
  188TRP    CE2 2977   2.768   2.631   5.425
  188TRP    CD2 2978   2.720   2.628   5.296
  188TRP    CE3 2979   2.580   2.635   5.275
  188TRP    HE3 2980   2.536   2.629   5.176
  188TRP    CZ3 2981   2.498   2.670   5.381
  188TRP    HZ3 2982   2.396   2.693   5.357
  188TRP    CZ2 2983   2.686   2.657   5.528
  188TRP    HZ2 2984   2.723   2.667   5.629
  188TRP    CH2 2985   2.544   2.671   5.514
  188TRP    HH2 2986   2.470   2.683   5.592
  188TRP      C 2987   2.885   2.876   5.102
  188TRP      O 2988   2.843   2.928   5.203
  189HSD      N 2989   3.006   2.917   5.057
  189HSD     HN 2990   3.038   2.899   4.965
  189HSD     CA 2991   3.087   3.006   5.136
  189HSD     HA 2992   3.086   2.962   5.235
  189HSD     CB 2993   3.241   3.008   5.100
  189HSD    HB1 2994   3.270   2.907   5.064
  189HSD    HB2 2995   3.299   3.042   5.188
  189HSD    ND1 2996   3.413   3.164   5.003
  189HSD    HD1 2997   3.471   3.167   5.085
  189HSD     CG 2998   3.291   3.102   4.996
  189HSD    CE1 2999   3.432   3.227   4.885
  189HSD    HE1 3000   3.518   3.291   4.867
  189HSD    NE2 3001   3.338   3.202   4.797
  189HSD    CD2 3002   3.247   3.127   4.869
  189HSD    HD2 3003   3.168   3.088   4.806
  189HSD      C 3004   3.031   3.148   5.130
  189HSD      O 3005   3.058   3.227   5.221
  190GLU      N 3006   2.958   3.191   5.023
  190GLU     HN 3007   2.937   3.127   4.950
  190GLU     CA 3008   2.886   3.318   5.013
  190GLU     HA 3009   2.935   3.400   5.064
  190GLU     CB 3010   2.886   3.352   4.862
  190GLU    HB1 3011   2.805   3.426   4.847
  190GLU    HB2 3012   2.855   3.266   4.799
  190GLU     CG 3013   3.022   3.393   4.810
  190GLU    HG1 3014   3.086   3.302   4.805
  190GLU    HG2 3015   3.069   3.463   4.881
  190GLU     CD 3016   3.020   3.464   4.677
  190GLU    OE1 3017   2.940   3.561   4.674
  190GLU    OE2 3018   3.087   3.425   4.576
  190GLU      C 3019   2.746   3.311   5.061
  190GLU      O 3020   2.683   3.412   5.077
  191ALA      N 3021   2.699   3.195   5.109
  191ALA     HN 3022   2.750   3.115   5.078
  191ALA     CA 3023   2.599   3.180   5.207
  191ALA     HA 3024   2.538   3.270   5.206
  191ALA     CB 3025   2.518   3.054   5.174
  191ALA    HB1 3026   2.448   3.029   5.256
  191ALA    HB2 3027   2.581   2.966   5.146
  191ALA    HB3 3028   2.452   3.067   5.086
  191ALA      C 3029   2.654   3.184   5.354
  191ALA      O 3030   2.596   3.243   5.451
  192MET      N 3031   2.765   3.116   5.373
  192MET     HN 3032   2.792   3.062   5.294
  192MET     CA 3033   2.838   3.107   5.494
  192MET     HA 3034   2.763   3.066   5.560
  192MET     CB 3035   2.943   2.990   5.489
  192MET    HB1 3036   3.026   3.018   5.420
  192MET    HB2 3037   2.901   2.900   5.440
  192MET     CG 3038   2.995   2.931   5.626
  192MET    HG1 3039   3.061   3.006   5.675
  192MET    HG2 3040   3.061   2.846   5.598
  192MET     SD 3041   2.863   2.886   5.737
  192MET     CE 3042   2.895   2.987   5.886
  192MET    HE1 3043   2.825   2.973   5.971
  192MET    HE2 3044   2.895   3.094   5.856
  192MET    HE3 3045   3.001   2.965   5.913
  192MET      C 3046   2.891   3.238   5.541
  192MET      O 3047   2.876   3.271   5.660
  193PHE      N 3048   2.944   3.330   5.445
  193PHE     HN 3049   2.958   3.294   5.353
  193PHE     CA 3050   2.993   3.463   5.476
  193PHE     HA 3051   3.083   3.453   5.535
  193PHE     CB 3052   3.041   3.527   5.340
  193PHE    HB1 3053   2.951   3.514   5.277
  193PHE    HB2 3054   3.127   3.468   5.300
  193PHE     CG 3055   3.074   3.675   5.334
  193PHE    CD1 3056   3.029   3.752   5.222
  193PHE    HD1 3057   2.959   3.710   5.151
  193PHE    CE1 3058   3.088   3.879   5.187
  193PHE    HE1 3059   3.045   3.936   5.106
  193PHE     CZ 3060   3.187   3.931   5.271
  193PHE     HZ 3061   3.221   4.031   5.249
  193PHE    CD2 3062   3.178   3.727   5.416
  193PHE    HD2 3063   3.230   3.670   5.492
  193PHE    CE2 3064   3.224   3.854   5.383
  193PHE    HE2 3065   3.294   3.904   5.447
  193PHE      C 3066   2.893   3.552   5.555
  193PHE      O 3067   2.937   3.630   5.640
  194LEU      N 3068   2.763   3.538   5.529
  194LEU     HN 3069   2.751   3.466   5.461
  194LEU     CA 3070   2.660   3.605   5.602
  194LEU     HA 3071   2.692   3.705   5.627
  194LEU     CB 3072   2.543   3.615   5.501
  194LEU    HB1 3073   2.445   3.624   5.552
  194LEU    HB2 3074   2.529   3.525   5.437
  194LEU     CG 3075   2.549   3.740   5.422
  194LEU     HG 3076   2.551   3.830   5.487
  194LEU    CD1 3077   2.668   3.757   5.328
  194LEU   HD11 3078   2.663   3.850   5.267
  194LEU   HD12 3079   2.666   3.677   5.250
  194LEU   HD13 3080   2.763   3.767   5.384
  194LEU    CD2 3081   2.425   3.749   5.336
  194LEU   HD21 3082   2.430   3.832   5.262
  194LEU   HD22 3083   2.335   3.754   5.402
  194LEU   HD23 3084   2.421   3.654   5.280
  194LEU      C 3085   2.618   3.537   5.730
  194LEU      O 3086   2.605   3.597   5.836
  195LEU      N 3087   2.610   3.404   5.731
  195LEU     HN 3088   2.614   3.357   5.643
  195LEU     CA 3089   2.584   3.316   5.853
  195LEU     HA 3090   2.495   3.356   5.900
  195LEU     CB 3091   2.576   3.170   5.817
  195LEU    HB1 3092   2.598   3.108   5.907
  195LEU    HB2 3093   2.668   3.139   5.763
  195LEU     CG 3094   2.457   3.114   5.739
  195LEU     HG 3095   2.473   3.140   5.632
  195LEU    CD1 3096   2.449   2.960   5.754
  195LEU   HD11 3097   2.373   2.908   5.693
  195LEU   HD12 3098   2.438   2.935   5.862
  195LEU   HD13 3099   2.541   2.905   5.725
  195LEU    CD2 3100   2.325   3.174   5.793
  195LEU   HD21 3101   2.325   3.163   5.903
  195LEU   HD22 3102   2.244   3.119   5.742
  195LEU   HD23 3103   2.309   3.282   5.772
  195LEU      C 3104   2.689   3.339   5.959
  195LEU      O 3105   2.669   3.349   6.082
  196GLU      N 3106   2.819   3.355   5.919
  196GLU     HN 3107   2.829   3.341   5.821
  196GLU     CA 3108   2.936   3.391   5.994
  196GLU     HA 3109   2.937   3.324   6.080
  196GLU     CB 3110   3.062   3.368   5.904
  196GLU    HB1 3111   3.042   3.412   5.804
  196GLU    HB2 3112   3.061   3.258   5.883
  196GLU     CG 3113   3.198   3.419   5.953
  196GLU    HG1 3114   3.244   3.348   6.025
  196GLU    HG2 3115   3.195   3.526   5.982
  196GLU     CD 3116   3.290   3.413   5.830
  196GLU    OE1 3117   3.280   3.502   5.748
  196GLU    OE2 3118   3.369   3.310   5.821
  196GLU      C 3119   2.931   3.535   6.046
  196GLU      O 3120   2.998   3.572   6.144
  197PHE      N 3121   2.859   3.620   5.979
  197PHE     HN 3122   2.816   3.589   5.895
  197PHE     CA 3123   2.846   3.759   6.019
  197PHE     HA 3124   2.931   3.791   6.077
  197PHE     CB 3125   2.833   3.848   5.886
  197PHE    HB1 3126   2.769   3.790   5.816
  197PHE    HB2 3127   2.934   3.847   5.839
  197PHE     CG 3128   2.807   3.990   5.914
  197PHE    CD1 3129   2.914   4.084   5.945
  197PHE    HD1 3130   3.017   4.054   5.953
  197PHE    CE1 3131   2.880   4.222   5.976
  197PHE    HE1 3132   2.968   4.281   5.995
  197PHE     CZ 3133   2.751   4.273   5.955
  197PHE     HZ 3134   2.721   4.371   5.988
  197PHE    CD2 3135   2.681   4.040   5.899
  197PHE    HD2 3136   2.608   3.971   5.860
  197PHE    CE2 3137   2.653   4.177   5.918
  197PHE    HE2 3138   2.551   4.199   5.891
  197PHE      C 3139   2.736   3.774   6.121
  197PHE      O 3140   2.762   3.814   6.237
  198PHE      N 3141   2.612   3.746   6.079
  198PHE     HN 3142   2.595   3.717   5.985
  198PHE     CA 3143   2.488   3.782   6.139
  198PHE     HA 3144   2.491   3.887   6.167
  198PHE     CB 3145   2.363   3.745   6.045
  198PHE    HB1 3146   2.266   3.744   6.100
  198PHE    HB2 3147   2.383   3.646   6.000
  198PHE     CG 3148   2.343   3.847   5.927
  198PHE    CD1 3149   2.326   3.977   5.965
  198PHE    HD1 3150   2.325   4.007   6.069
  198PHE    CE1 3151   2.304   4.076   5.872
  198PHE    HE1 3152   2.304   4.180   5.898
  198PHE     CZ 3153   2.308   4.044   5.737
  198PHE     HZ 3154   2.290   4.120   5.662
  198PHE    CD2 3155   2.353   3.813   5.790
  198PHE    HD2 3156   2.389   3.716   5.759
  198PHE    CE2 3157   2.334   3.915   5.696
  198PHE    HE2 3158   2.364   3.897   5.593
  198PHE      C 3159   2.471   3.712   6.274
  198PHE      O 3160   2.435   3.778   6.370
  199LEU      N 3161   2.502   3.581   6.292
  199LEU     HN 3162   2.563   3.534   6.227
  199LEU     CA 3163   2.482   3.508   6.409
  199LEU     HA 3164   2.380   3.518   6.442
  199LEU     CB 3165   2.482   3.350   6.385
  199LEU    HB1 3166   2.573   3.319   6.329
  199LEU    HB2 3167   2.392   3.326   6.325
  199LEU     CG 3168   2.481   3.265   6.510
  199LEU     HG 3169   2.559   3.293   6.584
  199LEU    CD1 3170   2.354   3.281   6.596
  199LEU   HD11 3171   2.359   3.375   6.655
  199LEU   HD12 3172   2.351   3.198   6.670
  199LEU   HD13 3173   2.255   3.269   6.547
  199LEU    CD2 3174   2.518   3.120   6.472
  199LEU   HD21 3175   2.458   3.084   6.386
  199LEU   HD22 3176   2.516   3.054   6.561
  199LEU   HD23 3177   2.624   3.114   6.441
  199LEU      C 3178   2.586   3.552   6.519
  199LEU      O 3179   2.553   3.580   6.636
  200PRO      N 3180   2.718   3.569   6.478
  200PRO     CD 3181   2.790   3.468   6.393
  200PRO    HD1 3182   2.791   3.483   6.283
  200PRO    HD2 3183   2.752   3.368   6.422
  200PRO     CA 3184   2.809   3.626   6.574
  200PRO     HA 3185   2.806   3.564   6.662
  200PRO     CB 3186   2.940   3.626   6.497
  200PRO    HB1 3187   3.036   3.631   6.553
  200PRO    HB2 3188   2.929   3.700   6.415
  200PRO     CG 3189   2.936   3.485   6.438
  200PRO    HG1 3190   3.004   3.467   6.352
  200PRO    HG2 3191   2.961   3.417   6.523
  200PRO      C 3192   2.779   3.768   6.611
  200PRO      O 3193   2.792   3.803   6.728
  201LEU      N 3194   2.746   3.854   6.515
  201LEU     HN 3195   2.740   3.814   6.424
  201LEU     CA 3196   2.713   3.991   6.540
  201LEU     HA 3197   2.799   4.037   6.587
  201LEU     CB 3198   2.685   4.055   6.400
  201LEU    HB1 3199   2.594   4.010   6.354
  201LEU    HB2 3200   2.770   4.039   6.330
  201LEU     CG 3201   2.653   4.210   6.399
  201LEU     HG 3202   2.547   4.217   6.431
  201LEU    CD1 3203   2.741   4.279   6.500
  201LEU   HD11 3204   2.710   4.253   6.604
  201LEU   HD12 3205   2.733   4.390   6.502
  201LEU   HD13 3206   2.850   4.258   6.492
  201LEU    CD2 3207   2.675   4.276   6.262
  201LEU   HD21 3208   2.637   4.381   6.265
  201LEU   HD22 3209   2.604   4.221   6.197
  201LEU   HD23 3210   2.782   4.268   6.231
  201LEU      C 3211   2.598   4.012   6.638
  201LEU      O 3212   2.602   4.085   6.741
  202GLY      N 3213   2.487   3.935   6.621
  202GLY     HN 3214   2.490   3.885   6.535
  202GLY     CA 3215   2.363   3.931   6.708
  202GLY    HA1 3216   2.281   3.881   6.660
  202GLY    HA2 3217   2.351   4.035   6.737
  202GLY      C 3218   2.392   3.883   6.841
  202GLY      O 3219   2.347   3.928   6.947
  203ILE      N 3220   2.485   3.786   6.853
  203ILE     HN 3221   2.516   3.736   6.773
  203ILE     CA 3222   2.552   3.754   6.985
  203ILE     HA 3223   2.473   3.742   7.057
  203ILE     CB 3224   2.629   3.616   6.987
  203ILE     HB 3225   2.693   3.614   6.897
  203ILE    CG2 3226   2.703   3.584   7.120
  203ILE   HG21 3227   2.789   3.654   7.106
  203ILE   HG22 3228   2.746   3.482   7.117
  203ILE   HG23 3229   2.627   3.607   7.198
  203ILE    CG1 3230   2.531   3.509   6.961
  203ILE   HG11 3231   2.461   3.544   6.881
  203ILE   HG12 3232   2.482   3.481   7.056
  203ILE     CD 3233   2.594   3.375   6.923
  203ILE    HD1 3234   2.660   3.406   6.839
  203ILE    HD2 3235   2.518   3.308   6.877
  203ILE    HD3 3236   2.654   3.328   7.003
  203ILE      C 3237   2.637   3.862   7.044
  203ILE      O 3238   2.618   3.897   7.159
  204ILE      N 3239   2.731   3.917   6.967
  204ILE     HN 3240   2.755   3.885   6.875
  204ILE     CA 3241   2.817   4.023   7.012
  204ILE     HA 3242   2.871   3.978   7.094
  204ILE     CB 3243   2.932   4.069   6.913
  204ILE     HB 3244   2.887   4.090   6.814
  204ILE    CG2 3245   2.993   4.205   6.952
  204ILE   HG21 3246   3.077   4.230   6.884
  204ILE   HG22 3247   3.038   4.191   7.053
  204ILE   HG23 3248   2.927   4.294   6.965
  204ILE    CG1 3249   3.037   3.958   6.897
  204ILE   HG11 3250   2.983   3.861   6.903
  204ILE   HG12 3251   3.091   3.937   6.993
  204ILE     CD 3252   3.126   3.969   6.775
  204ILE    HD1 3253   3.187   4.061   6.773
  204ILE    HD2 3254   3.066   3.959   6.682
  204ILE    HD3 3255   3.205   3.891   6.765
  204ILE      C 3256   2.735   4.143   7.072
  204ILE      O 3257   2.763   4.180   7.180
  205LEU      N 3258   2.639   4.196   7.003
  205LEU     HN 3259   2.636   4.161   6.909
  205LEU     CA 3260   2.553   4.305   7.037
  205LEU     HA 3261   2.605   4.388   7.084
  205LEU     CB 3262   2.479   4.357   6.919
  205LEU    HB1 3263   2.404   4.431   6.954
  205LEU    HB2 3264   2.428   4.269   6.874
  205LEU     CG 3265   2.559   4.426   6.808
  205LEU     HG 3266   2.640   4.355   6.780
  205LEU    CD1 3267   2.476   4.464   6.686
  205LEU   HD11 3268   2.386   4.521   6.719
  205LEU   HD12 3269   2.433   4.376   6.633
  205LEU   HD13 3270   2.529   4.524   6.610
  205LEU    CD2 3271   2.615   4.556   6.870
  205LEU   HD21 3272   2.536   4.615   6.922
  205LEU   HD22 3273   2.671   4.616   6.795
  205LEU   HD23 3274   2.693   4.534   6.945
  205LEU      C 3275   2.461   4.273   7.153
  205LEU      O 3276   2.440   4.355   7.239
  206PHE      N 3277   2.394   4.157   7.160
  206PHE     HN 3278   2.409   4.085   7.092
  206PHE     CA 3279   2.324   4.117   7.279
  206PHE     HA 3280   2.242   4.182   7.305
  206PHE     CB 3281   2.258   3.972   7.254
  206PHE    HB1 3282   2.320   3.891   7.209
  206PHE    HB2 3283   2.180   3.980   7.176
  206PHE     CG 3284   2.188   3.914   7.380
  206PHE    CD1 3285   2.079   3.978   7.441
  206PHE    HD1 3286   2.044   4.071   7.399
  206PHE    CE1 3287   2.008   3.931   7.551
  206PHE    HE1 3288   1.928   3.993   7.588
  206PHE     CZ 3289   2.056   3.813   7.607
  206PHE     HZ 3290   2.014   3.766   7.694
  206PHE    CD2 3291   2.239   3.793   7.446
  206PHE    HD2 3292   2.319   3.742   7.395
  206PHE    CE2 3293   2.177   3.756   7.564
  206PHE    HE2 3294   2.213   3.668   7.615
  206PHE      C 3295   2.418   4.112   7.406
  206PHE      O 3296   2.377   4.162   7.511
  207CYS      N 3297   2.536   4.050   7.398
  207CYS     HN 3298   2.570   4.014   7.312
  207CYS     CA 3299   2.626   4.050   7.514
  207CYS     HA 3300   2.568   4.013   7.597
  207CYS     CB 3301   2.752   3.955   7.488
  207CYS    HB1 3302   2.818   3.961   7.576
  207CYS    HB2 3303   2.811   3.996   7.403
  207CYS     SG 3304   2.718   3.778   7.453
  207CYS    HG1 3305   2.676   3.765   7.578
  207CYS      C 3306   2.672   4.183   7.553
  207CYS      O 3307   2.660   4.236   7.662
  208SER      N 3308   2.725   4.260   7.456
  208SER     HN 3309   2.725   4.231   7.360
  208SER     CA 3310   2.781   4.390   7.475
  208SER     HA 3311   2.851   4.372   7.555
  208SER     CB 3312   2.867   4.451   7.356
  208SER    HB1 3313   2.954   4.384   7.337
  208SER    HB2 3314   2.900   4.555   7.375
  208SER     OG 3315   2.794   4.445   7.233
  208SER    HG1 3316   2.791   4.355   7.200
  208SER      C 3317   2.683   4.488   7.536
  208SER      O 3318   2.717   4.557   7.630
  209ALA      N 3319   2.562   4.490   7.488
  209ALA     HN 3320   2.540   4.430   7.411
  209ALA     CA 3321   2.457   4.573   7.541
  209ALA     HA 3322   2.499   4.672   7.545
  209ALA     CB 3323   2.332   4.567   7.447
  209ALA    HB1 3324   2.263   4.482   7.467
  209ALA    HB2 3325   2.364   4.567   7.341
  209ALA    HB3 3326   2.261   4.651   7.465
  209ALA      C 3327   2.415   4.541   7.682
  209ALA      O 3328   2.406   4.628   7.768
  210ARG      N 3329   2.388   4.412   7.703
  210ARG     HN 3330   2.401   4.349   7.626
  210ARG     CA 3331   2.345   4.359   7.832
  210ARG     HA 3332   2.268   4.420   7.877
  210ARG     CB 3333   2.302   4.215   7.814
  210ARG    HB1 3334   2.277   4.173   7.914
  210ARG    HB2 3335   2.384   4.160   7.763
  210ARG     CG 3336   2.171   4.197   7.744
  210ARG    HG1 3337   2.160   4.087   7.734
  210ARG    HG2 3338   2.179   4.239   7.642
  210ARG     CD 3339   2.052   4.265   7.794
  210ARG    HD1 3340   1.969   4.286   7.723
  210ARG    HD2 3341   2.082   4.364   7.836
  210ARG     NE 3342   2.013   4.176   7.910
  210ARG     HE 3343   2.038   4.079   7.905
  210ARG     CZ 3344   1.898   4.205   7.974
  210ARG    NH1 3345   1.824   4.312   7.957
  210ARG   HH11 3346   1.847   4.378   7.885
  210ARG   HH12 3347   1.745   4.325   8.016
  210ARG    NH2 3348   1.869   4.123   8.071
  210ARG   HH21 3349   1.940   4.056   8.096
  210ARG   HH22 3350   1.793   4.155   8.128
  210ARG      C 3351   2.463   4.358   7.935
  210ARG      O 3352   2.440   4.376   8.053
  211ILE      N 3353   2.595   4.344   7.895
  211ILE     HN 3354   2.614   4.314   7.802
  211ILE     CA 3355   2.702   4.365   7.984
  211ILE     HA 3356   2.686   4.302   8.071
  211ILE     CB 3357   2.839   4.328   7.923
  211ILE     HB 3358   2.851   4.386   7.829
  211ILE    CG2 3359   2.956   4.364   8.019
  211ILE   HG21 3360   2.967   4.474   8.027
  211ILE   HG22 3361   3.051   4.326   7.976
  211ILE   HG23 3362   2.945   4.336   8.126
  211ILE    CG1 3363   2.845   4.177   7.899
  211ILE   HG11 3364   2.743   4.141   7.871
  211ILE   HG12 3365   2.873   4.127   7.994
  211ILE     CD 3366   2.952   4.141   7.788
  211ILE    HD1 3367   2.919   4.196   7.697
  211ILE    HD2 3368   2.943   4.032   7.766
  211ILE    HD3 3369   3.060   4.167   7.800
  211ILE      C 3370   2.710   4.504   8.038
  211ILE      O 3371   2.718   4.527   8.159
  212ILE      N 3372   2.700   4.605   7.946
  212ILE     HN 3373   2.718   4.597   7.849
  212ILE     CA 3374   2.705   4.748   7.978
  212ILE     HA 3375   2.785   4.773   8.047
  212ILE     CB 3376   2.732   4.833   7.852
  212ILE     HB 3377   2.657   4.807   7.775
  212ILE    CG2 3378   2.732   4.984   7.891
  212ILE   HG21 3379   2.624   5.000   7.913
  212ILE   HG22 3380   2.750   5.058   7.810
  212ILE   HG23 3381   2.798   5.019   7.974
  212ILE    CG1 3382   2.878   4.808   7.792
  212ILE   HG11 3383   2.906   4.701   7.804
  212ILE   HG12 3384   2.943   4.873   7.854
  212ILE     CD 3385   2.887   4.848   7.642
  212ILE    HD1 3386   2.991   4.841   7.604
  212ILE    HD2 3387   2.843   4.948   7.620
  212ILE    HD3 3388   2.829   4.786   7.570
  212ILE      C 3389   2.592   4.792   8.063
  212ILE      O 3390   2.611   4.862   8.162
  213TRP      N 3391   2.471   4.750   8.024
  213TRP     HN 3392   2.463   4.698   7.940
  213TRP     CA 3393   2.352   4.766   8.103
  213TRP     HA 3394   2.339   4.872   8.115
  213TRP     CB 3395   2.229   4.707   8.025
  213TRP    HB1 3396   2.245   4.598   8.011
  213TRP    HB2 3397   2.232   4.757   7.926
  213TRP     CG 3398   2.095   4.725   8.089
  213TRP    CD1 3399   2.011   4.829   8.072
  213TRP    HD1 3400   2.033   4.922   8.022
  213TRP    NE1 3401   1.892   4.798   8.130
  213TRP    HE1 3402   1.839   4.874   8.162
  213TRP    CE2 3403   1.897   4.680   8.193
  213TRP    CD2 3404   2.027   4.627   8.172
  213TRP    CE3 3405   2.059   4.501   8.213
  213TRP    HE3 3406   2.160   4.463   8.201
  213TRP    CZ3 3407   1.968   4.430   8.288
  213TRP    HZ3 3408   1.990   4.330   8.324
  213TRP    CZ2 3409   1.801   4.609   8.264
  213TRP    HZ2 3410   1.700   4.644   8.280
  213TRP    CH2 3411   1.838   4.486   8.313
  213TRP    HH2 3412   1.771   4.425   8.370
  213TRP      C 3413   2.361   4.715   8.242
  213TRP      O 3414   2.318   4.780   8.341
  214SER      N 3415   2.407   4.591   8.260
  214SER     HN 3416   2.430   4.543   8.175
  214SER     CA 3417   2.435   4.519   8.384
  214SER     HA 3418   2.348   4.530   8.447
  214SER     CB 3419   2.482   4.372   8.366
  214SER    HB1 3420   2.580   4.359   8.315
  214SER    HB2 3421   2.405   4.334   8.296
  214SER     OG 3422   2.492   4.300   8.492
  214SER    HG1 3423   2.409   4.314   8.537
  214SER      C 3424   2.532   4.589   8.477
  214SER      O 3425   2.501   4.621   8.595
  215LEU      N 3426   2.648   4.629   8.428
  215LEU     HN 3427   2.672   4.595   8.337
  215LEU     CA 3428   2.749   4.713   8.503
  215LEU     HA 3429   2.779   4.660   8.592
  215LEU     CB 3430   2.860   4.748   8.405
  215LEU    HB1 3431   2.925   4.827   8.447
  215LEU    HB2 3432   2.825   4.786   8.306
  215LEU     CG 3433   2.939   4.618   8.379
  215LEU     HG 3434   2.868   4.539   8.346
  215LEU    CD1 3435   3.052   4.636   8.281
  215LEU   HD11 3436   3.114   4.723   8.311
  215LEU   HD12 3437   3.020   4.669   8.180
  215LEU   HD13 3438   3.112   4.543   8.272
  215LEU    CD2 3439   3.007   4.563   8.506
  215LEU   HD21 3440   3.068   4.478   8.469
  215LEU   HD22 3441   2.934   4.519   8.577
  215LEU   HD23 3442   3.078   4.638   8.548
  215LEU      C 3443   2.675   4.847   8.553
  215LEU      O 3444   2.692   4.885   8.669
  216ARG      N 3445   2.599   4.919   8.467
  216ARG     HN 3446   2.596   4.898   8.369
  216ARG     CA 3447   2.514   5.022   8.504
  216ARG     HA 3448   2.575   5.090   8.562
  216ARG     CB 3449   2.463   5.087   8.367
  216ARG    HB1 3450   2.374   5.151   8.386
  216ARG    HB2 3451   2.444   5.003   8.297
  216ARG     CG 3452   2.568   5.167   8.295
  216ARG    HG1 3453   2.663   5.109   8.284
  216ARG    HG2 3454   2.598   5.240   8.373
  216ARG     CD 3455   2.519   5.227   8.170
  216ARG    HD1 3456   2.474   5.149   8.105
  216ARG    HD2 3457   2.607   5.273   8.120
  216ARG     NE 3458   2.405   5.324   8.195
  216ARG     HE 3459   2.313   5.299   8.165
  216ARG     CZ 3460   2.426   5.454   8.201
  216ARG    NH1 3461   2.542   5.514   8.215
  216ARG   HH11 3462   2.621   5.459   8.240
  216ARG   HH12 3463   2.525   5.611   8.231
  216ARG    NH2 3464   2.317   5.528   8.191
  216ARG   HH21 3465   2.229   5.492   8.160
  216ARG   HH22 3466   2.322   5.627   8.202
  216ARG      C 3467   2.404   4.996   8.612
  216ARG      O 3468   2.393   5.069   8.712
  217GLN      N 3469   2.318   4.896   8.589
  217GLN     HN 3470   2.330   4.839   8.508
  217GLN     CA 3471   2.216   4.852   8.681
  217GLN     HA 3472   2.149   4.932   8.709
  217GLN     CB 3473   2.128   4.735   8.616
  217GLN    HB1 3474   2.058   4.694   8.692
  217GLN    HB2 3475   2.203   4.660   8.585
  217GLN     CG 3476   2.043   4.769   8.490
  217GLN    HG1 3477   1.945   4.718   8.485
  217GLN    HG2 3478   2.093   4.721   8.404
  217GLN     CD 3479   2.009   4.918   8.460
  217GLN    OE1 3480   1.924   4.970   8.533
  217GLN    NE2 3481   2.079   4.980   8.364
  217GLN   HE21 3482   2.055   5.076   8.353
  217GLN   HE22 3483   2.159   4.944   8.316
  217GLN      C 3484   2.263   4.802   8.817
  217GLN      O 3485   2.198   4.823   8.919
  218ARG      N 3486   2.392   4.758   8.829
  218ARG     HN 3487   2.444   4.732   8.748
  218ARG     CA 3488   2.453   4.738   8.963
  218ARG     HA 3489   2.375   4.718   9.036
  218ARG     CB 3490   2.552   4.622   8.950
  218ARG    HB1 3491   2.611   4.603   9.043
  218ARG    HB2 3492   2.620   4.644   8.865
  218ARG     CG 3493   2.485   4.493   8.931
  218ARG    HG1 3494   2.456   4.471   8.826
  218ARG    HG2 3495   2.391   4.501   8.990
  218ARG     CD 3496   2.560   4.365   8.963
  218ARG    HD1 3497   2.655   4.356   8.907
  218ARG    HD2 3498   2.505   4.277   8.924
  218ARG     NE 3499   2.579   4.343   9.107
  218ARG     HE 3500   2.661   4.377   9.151
  218ARG     CZ 3501   2.490   4.289   9.187
  218ARG    NH1 3502   2.380   4.231   9.153
  218ARG   HH11 3503   2.351   4.234   9.057
  218ARG   HH12 3504   2.313   4.214   9.224
  218ARG    NH2 3505   2.530   4.285   9.314
  218ARG   HH21 3506   2.625   4.303   9.336
  218ARG   HH22 3507   2.463   4.241   9.374
  218ARG      C 3508   2.534   4.860   9.008
  218ARG      O 3509   2.601   4.859   9.114
  219GLN      N 3510   2.542   4.970   8.938
  219GLN     HN 3511   2.477   4.985   8.864
  219GLN     CA 3512   2.607   5.096   8.979
  219GLN     HA 3513   2.594   5.154   8.889
  219GLN     CB 3514   2.548   5.162   9.103
  219GLN    HB1 3515   2.614   5.245   9.135
  219GLN    HB2 3516   2.551   5.090   9.188
  219GLN     CG 3517   2.413   5.215   9.066
  219GLN    HG1 3518   2.344   5.133   9.035
  219GLN    HG2 3519   2.402   5.295   8.991
  219GLN     CD 3520   2.349   5.262   9.192
  219GLN    OE1 3521   2.282   5.182   9.258
  219GLN    NE2 3522   2.370   5.386   9.245
  219GLN   HE21 3523   2.432   5.453   9.204
  219GLN   HE22 3524   2.314   5.415   9.323
  219GLN      C 3525   2.760   5.086   8.989
  219GLN      O 3526   2.826   5.173   9.049
  220MET      N 3527   2.818   4.982   8.930
  220MET     HN 3528   2.764   4.916   8.879
  220MET     CA 3529   2.959   4.952   8.936
  220MET     HA 3530   2.992   4.971   9.037
  220MET     CB 3531   2.986   4.807   8.899
  220MET    HB1 3532   3.091   4.794   8.932
  220MET    HB2 3533   2.992   4.791   8.790
  220MET     CG 3534   2.898   4.698   8.961
  220MET    HG1 3535   2.794   4.717   8.929
  220MET    HG2 3536   2.893   4.711   9.071
  220MET     SD 3537   2.955   4.537   8.895
  220MET     CE 3538   3.123   4.523   8.974
  220MET    HE1 3539   3.125   4.563   9.078
  220MET    HE2 3540   3.189   4.589   8.914
  220MET    HE3 3541   3.163   4.419   8.975
  220MET      C 3542   3.038   5.037   8.842
  220MET      O 3543   3.162   5.047   8.856
  221ASP      N 3544   2.975   5.121   8.753
  221ASP     HN 3545   2.876   5.110   8.755
  221ASP     CA 3546   3.030   5.202   8.650
  221ASP     HA 3547   3.115   5.162   8.597
  221ASP     CB 3548   2.920   5.227   8.540
  221ASP    HB1 3549   2.899   5.126   8.498
  221ASP    HB2 3550   2.966   5.280   8.454
  221ASP     CG 3551   2.796   5.299   8.592
  221ASP    OD1 3552   2.744   5.257   8.705
  221ASP    OD2 3553   2.745   5.389   8.517
  221ASP      C 3554   3.081   5.332   8.719
  221ASP      O 3555   3.154   5.409   8.661
  222ARG      N 3556   3.052   5.362   8.840
  222ARG     HN 3557   2.988   5.302   8.888
  222ARG     CA 3558   3.124   5.456   8.926
  222ARG     HA 3559   3.121   5.553   8.878
  222ARG     CB 3560   3.057   5.444   9.069
  222ARG    HB1 3561   3.117   5.505   9.139
  222ARG    HB2 3562   3.068   5.337   9.097
  222ARG     CG 3563   2.907   5.489   9.068
  222ARG    HG1 3564   2.860   5.411   9.004
  222ARG    HG2 3565   2.905   5.586   9.012
  222ARG     CD 3566   2.843   5.500   9.206
  222ARG    HD1 3567   2.735   5.513   9.186
  222ARG    HD2 3568   2.871   5.586   9.271
  222ARG     NE 3569   2.860   5.366   9.280
  222ARG     HE 3570   2.853   5.287   9.220
  222ARG     CZ 3571   2.925   5.357   9.401
  222ARG    NH1 3572   2.964   5.461   9.471
  222ARG   HH11 3573   2.957   5.553   9.434
  222ARG   HH12 3574   3.020   5.445   9.553
  222ARG    NH2 3575   2.943   5.234   9.448
  222ARG   HH21 3576   2.882   5.170   9.402
  222ARG   HH22 3577   2.997   5.228   9.532
  222ARG      C 3578   3.279   5.437   8.936
  222ARG      O 3579   3.355   5.528   8.938
  223HSD      N 3580   3.325   5.308   8.937
  223HSD     HN 3581   3.259   5.234   8.928
  223HSD     CA 3582   3.468   5.270   8.945
  223HSD     HA 3583   3.506   5.343   9.014
  223HSD     CB 3584   3.488   5.128   9.000
  223HSD    HB1 3585   3.433   5.062   8.929
  223HSD    HB2 3586   3.438   5.125   9.099
  223HSD    ND1 3587   3.675   4.973   8.955
  223HSD    HD1 3588   3.622   4.909   8.898
  223HSD     CG 3589   3.630   5.088   9.009
  223HSD    CE1 3590   3.795   4.946   9.006
  223HSD    HE1 3591   3.861   4.868   8.968
  223HSD    NE2 3592   3.830   5.042   9.095
  223HSD    CD2 3593   3.722   5.121   9.104
  223HSD    HD2 3594   3.720   5.196   9.181
  223HSD      C 3595   3.550   5.285   8.816
  223HSD      O 3596   3.510   5.229   8.720
  224ALA      N 3597   3.668   5.359   8.810
  224ALA     HN 3598   3.691   5.408   8.894
  224ALA     CA 3599   3.731   5.400   8.682
  224ALA     HA 3600   3.667   5.470   8.630
  224ALA     CB 3601   3.852   5.488   8.722
  224ALA    HB1 3602   3.887   5.544   8.633
  224ALA    HB2 3603   3.946   5.437   8.753
  224ALA    HB3 3604   3.825   5.570   8.791
  224ALA      C 3605   3.779   5.287   8.579
  224ALA      O 3606   3.766   5.293   8.458
  225LYS      N 3607   3.825   5.173   8.629
  225LYS     HN 3608   3.845   5.168   8.726
  225LYS     CA 3609   3.844   5.050   8.557
  225LYS     HA 3610   3.902   5.066   8.467
  225LYS     CB 3611   3.929   4.954   8.649
  225LYS    HB1 3612   3.928   4.858   8.592
  225LYS    HB2 3613   3.884   4.935   8.748
  225LYS     CG 3614   4.066   4.997   8.680
  225LYS    HG1 3615   4.081   5.102   8.712
  225LYS    HG2 3616   4.138   4.975   8.599
  225LYS     CD 3617   4.120   4.922   8.809
  225LYS    HD1 3618   4.042   4.917   8.888
  225LYS    HD2 3619   4.213   4.970   8.846
  225LYS     CE 3620   4.173   4.783   8.763
  225LYS    HE1 3621   4.261   4.797   8.696
  225LYS    HE2 3622   4.089   4.734   8.710
  225LYS     NZ 3623   4.205   4.692   8.877
  225LYS    HZ1 3624   4.271   4.744   8.939
  225LYS    HZ2 3625   4.240   4.601   8.841
  225LYS    HZ3 3626   4.115   4.680   8.927
  225LYS      C 3627   3.718   4.989   8.501
  225LYS      O 3628   3.718   4.932   8.392
  226ILE      N 3629   3.598   4.995   8.567
  226ILE     HN 3630   3.598   5.046   8.653
  226ILE     CA 3631   3.473   4.957   8.510
  226ILE     HA 3632   3.487   4.859   8.468
  226ILE     CB 3633   3.356   4.951   8.600
  226ILE     HB 3634   3.338   5.052   8.642
  226ILE    CG2 3635   3.224   4.917   8.526
  226ILE   HG21 3636   3.184   5.005   8.471
  226ILE   HG22 3637   3.149   4.885   8.601
  226ILE   HG23 3638   3.243   4.826   8.466
  226ILE    CG1 3639   3.391   4.848   8.711
  226ILE   HG11 3640   3.331   4.861   8.803
  226ILE   HG12 3641   3.490   4.875   8.755
  226ILE     CD 3642   3.392   4.694   8.680
  226ILE    HD1 3643   3.401   4.629   8.769
  226ILE    HD2 3644   3.474   4.680   8.606
  226ILE    HD3 3645   3.300   4.666   8.624
  226ILE      C 3646   3.435   5.051   8.392
  226ILE      O 3647   3.401   5.005   8.287
  227LYS      N 3648   3.451   5.186   8.405
  227LYS     HN 3649   3.482   5.210   8.497
  227LYS     CA 3650   3.430   5.274   8.293
  227LYS     HA 3651   3.328   5.262   8.260
  227LYS     CB 3652   3.480   5.419   8.330
  227LYS    HB1 3653   3.460   5.486   8.244
  227LYS    HB2 3654   3.589   5.410   8.350
  227LYS     CG 3655   3.406   5.480   8.446
  227LYS    HG1 3656   3.438   5.416   8.531
  227LYS    HG2 3657   3.296   5.466   8.447
  227LYS     CD 3658   3.461   5.620   8.475
  227LYS    HD1 3659   3.446   5.682   8.384
  227LYS    HD2 3660   3.570   5.603   8.491
  227LYS     CE 3661   3.388   5.685   8.596
  227LYS    HE1 3662   3.411   5.633   8.691
  227LYS    HE2 3663   3.279   5.688   8.576
  227LYS     NZ 3664   3.443   5.824   8.602
  227LYS    HZ1 3665   3.541   5.812   8.637
  227LYS    HZ2 3666   3.386   5.865   8.679
  227LYS    HZ3 3667   3.441   5.874   8.511
  227LYS      C 3668   3.518   5.242   8.171
  227LYS      O 3669   3.473   5.250   8.058
  228ARG      N 3670   3.640   5.206   8.193
  228ARG     HN 3671   3.675   5.192   8.286
  228ARG     CA 3672   3.738   5.160   8.093
  228ARG     HA 3673   3.741   5.231   8.012
  228ARG     CB 3674   3.880   5.137   8.155
  228ARG    HB1 3675   3.885   5.037   8.204
  228ARG    HB2 3676   3.894   5.207   8.241
  228ARG     CG 3677   3.994   5.148   8.053
  228ARG    HG1 3678   4.005   5.256   8.028
  228ARG    HG2 3679   3.965   5.083   7.967
  228ARG     CD 3680   4.121   5.083   8.111
  228ARG    HD1 3681   4.100   4.974   8.119
  228ARG    HD2 3682   4.126   5.134   8.209
  228ARG     NE 3683   4.244   5.127   8.039
  228ARG     HE 3684   4.235   5.178   7.954
  228ARG     CZ 3685   4.365   5.078   8.071
  228ARG    NH1 3686   4.392   5.000   8.172
  228ARG   HH11 3687   4.330   4.990   8.250
  228ARG   HH12 3688   4.486   4.978   8.197
  228ARG    NH2 3689   4.455   5.092   7.974
  228ARG   HH21 3690   4.448   5.177   7.923
  228ARG   HH22 3691   4.548   5.057   7.975
  228ARG      C 3692   3.695   5.029   8.030
  228ARG      O 3693   3.702   5.010   7.907
  229ALA      N 3694   3.635   4.935   8.111
  229ALA     HN 3695   3.629   4.946   8.209
  229ALA     CA 3696   3.579   4.809   8.066
  229ALA     HA 3697   3.647   4.756   8.001
  229ALA     CB 3698   3.541   4.714   8.184
  229ALA    HB1 3699   3.462   4.765   8.243
  229ALA    HB2 3700   3.634   4.691   8.241
  229ALA    HB3 3701   3.488   4.626   8.144
  229ALA      C 3702   3.454   4.845   7.975
  229ALA      O 3703   3.445   4.797   7.863
  230ILE      N 3704   3.368   4.940   8.023
  230ILE     HN 3705   3.389   4.993   8.105
  230ILE     CA 3706   3.241   4.977   7.952
  230ILE     HA 3707   3.196   4.881   7.933
  230ILE     CB 3708   3.153   5.073   8.029
  230ILE     HB 3709   3.222   5.136   8.090
  230ILE    CG2 3710   3.064   5.171   7.950
  230ILE   HG21 3711   2.999   5.227   8.020
  230ILE   HG22 3712   3.006   5.108   7.879
  230ILE   HG23 3713   3.125   5.246   7.895
  230ILE    CG1 3714   3.070   4.982   8.125
  230ILE   HG11 3715   3.139   4.903   8.162
  230ILE   HG12 3716   2.992   4.938   8.060
  230ILE     CD 3717   2.997   5.051   8.236
  230ILE    HD1 3718   2.906   5.105   8.199
  230ILE    HD2 3719   3.059   5.130   8.284
  230ILE    HD3 3720   2.956   4.974   8.305
  230ILE      C 3721   3.277   5.038   7.818
  230ILE      O 3722   3.224   4.993   7.716
  231THR      N 3723   3.379   5.125   7.814
  231THR     HN 3724   3.430   5.156   7.894
  231THR     CA 3725   3.424   5.172   7.689
  231THR     HA 3726   3.350   5.227   7.633
  231THR     CB 3727   3.528   5.277   7.710
  231THR     HB 3728   3.625   5.240   7.749
  231THR    OG1 3729   3.473   5.374   7.799
  231THR    HG1 3730   3.489   5.335   7.885
  231THR    CG2 3731   3.559   5.345   7.579
  231THR   HG21 3732   3.599   5.280   7.498
  231THR   HG22 3733   3.636   5.423   7.596
  231THR   HG23 3734   3.471   5.396   7.535
  231THR      C 3735   3.488   5.065   7.598
  231THR      O 3736   3.455   5.061   7.481
  232PHE      N 3737   3.582   4.977   7.645
  232PHE     HN 3738   3.604   4.969   7.741
  232PHE     CA 3739   3.643   4.883   7.545
  232PHE     HA 3740   3.691   4.932   7.461
  232PHE     CB 3741   3.742   4.788   7.621
  232PHE    HB1 3742   3.791   4.720   7.548
  232PHE    HB2 3743   3.687   4.723   7.692
  232PHE     CG 3744   3.866   4.861   7.687
  232PHE    CD1 3745   3.937   4.960   7.611
  232PHE    HD1 3746   3.904   4.995   7.515
  232PHE    CE1 3747   4.053   5.008   7.662
  232PHE    HE1 3748   4.111   5.083   7.610
  232PHE     CZ 3749   4.115   4.954   7.772
  232PHE     HZ 3750   4.211   4.990   7.805
  232PHE    CD2 3751   3.926   4.806   7.802
  232PHE    HD2 3752   3.880   4.727   7.859
  232PHE    CE2 3753   4.051   4.850   7.844
  232PHE    HE2 3754   4.107   4.797   7.920
  232PHE      C 3755   3.543   4.788   7.481
  232PHE      O 3756   3.545   4.758   7.363
  233ILE      N 3757   3.444   4.737   7.555
  233ILE     HN 3758   3.445   4.758   7.652
  233ILE     CA 3759   3.342   4.646   7.503
  233ILE     HA 3760   3.380   4.555   7.460
  233ILE     CB 3761   3.269   4.594   7.624
  233ILE     HB 3762   3.228   4.673   7.691
  233ILE    CG2 3763   3.145   4.505   7.586
  233ILE   HG21 3764   3.059   4.569   7.555
  233ILE   HG22 3765   3.105   4.454   7.677
  233ILE   HG23 3766   3.154   4.433   7.503
  233ILE    CG1 3767   3.363   4.503   7.710
  233ILE   HG11 3768   3.437   4.579   7.744
  233ILE   HG12 3769   3.418   4.429   7.649
  233ILE     CD 3770   3.297   4.437   7.830
  233ILE    HD1 3771   3.366   4.433   7.916
  233ILE    HD2 3772   3.262   4.334   7.807
  233ILE    HD3 3773   3.206   4.495   7.857
  233ILE      C 3774   3.247   4.725   7.413
  233ILE      O 3775   3.206   4.672   7.311
  234MET      N 3776   3.202   4.847   7.454
  234MET     HN 3777   3.231   4.890   7.539
  234MET     CA 3778   3.119   4.923   7.362
  234MET     HA 3779   3.027   4.866   7.352
  234MET     CB 3780   3.084   5.059   7.429
  234MET    HB1 3781   3.180   5.115   7.432
  234MET    HB2 3782   3.052   5.053   7.536
  234MET     CG 3783   2.979   5.141   7.345
  234MET    HG1 3784   2.888   5.082   7.320
  234MET    HG2 3785   3.018   5.164   7.244
  234MET     SD 3786   2.927   5.302   7.413
  234MET     CE 3787   2.819   5.337   7.278
  234MET    HE1 3788   2.871   5.377   7.189
  234MET    HE2 3789   2.741   5.407   7.314
  234MET    HE3 3790   2.755   5.255   7.240
  234MET      C 3791   3.169   4.952   7.223
  234MET      O 3792   3.100   4.944   7.122
  235VAL      N 3793   3.295   4.997   7.216
  235VAL     HN 3794   3.347   4.997   7.302
  235VAL     CA 3795   3.374   5.036   7.096
  235VAL     HA 3796   3.297   5.095   7.048
  235VAL     CB 3797   3.481   5.142   7.111
  235VAL     HB 3798   3.503   5.185   7.011
  235VAL    CG1 3799   3.416   5.253   7.195
  235VAL   HG11 3800   3.401   5.226   7.302
  235VAL   HG12 3801   3.321   5.294   7.155
  235VAL   HG13 3802   3.487   5.339   7.200
  235VAL    CG2 3803   3.606   5.083   7.180
  235VAL   HG21 3804   3.664   5.019   7.111
  235VAL   HG22 3805   3.579   5.023   7.270
  235VAL   HG23 3806   3.671   5.164   7.220
  235VAL      C 3807   3.416   4.924   7.011
  235VAL      O 3808   3.402   4.930   6.885
  236VAL      N 3809   3.460   4.803   7.060
  236VAL     HN 3810   3.474   4.798   7.158
  236VAL     CA 3811   3.496   4.687   6.981
  236VAL     HA 3812   3.569   4.709   6.905
  236VAL     CB 3813   3.556   4.582   7.074
  236VAL     HB 3814   3.498   4.568   7.167
  236VAL    CG1 3815   3.564   4.442   7.002
  236VAL   HG11 3816   3.612   4.454   6.903
  236VAL   HG12 3817   3.468   4.390   6.985
  236VAL   HG13 3818   3.627   4.371   7.061
  236VAL    CG2 3819   3.698   4.623   7.114
  236VAL   HG21 3820   3.708   4.701   7.193
  236VAL   HG22 3821   3.755   4.657   7.025
  236VAL   HG23 3822   3.748   4.529   7.144
  236VAL      C 3823   3.380   4.640   6.902
  236VAL      O 3824   3.396   4.608   6.783
  237ALA      N 3825   3.259   4.639   6.969
  237ALA     HN 3826   3.255   4.637   7.069
  237ALA     CA 3827   3.134   4.619   6.902
  237ALA     HA 3828   3.125   4.515   6.876
  237ALA     CB 3829   3.022   4.641   7.008
  237ALA    HB1 3830   2.923   4.643   6.956
  237ALA    HB2 3831   3.041   4.733   7.066
  237ALA    HB3 3832   3.008   4.551   7.072
  237ALA      C 3833   3.097   4.712   6.786
  237ALA      O 3834   3.052   4.663   6.684
  238ILE      N 3835   3.118   4.847   6.791
  238ILE     HN 3836   3.166   4.887   6.868
  238ILE     CA 3837   3.069   4.942   6.690
  238ILE     HA 3838   2.973   4.901   6.660
  238ILE     CB 3839   3.071   5.084   6.744
  238ILE     HB 3840   3.174   5.094   6.785
  238ILE    CG2 3841   3.062   5.201   6.644
  238ILE   HG21 3842   2.956   5.229   6.626
  238ILE   HG22 3843   3.120   5.186   6.550
  238ILE   HG23 3844   3.112   5.288   6.692
  238ILE    CG1 3845   2.958   5.093   6.858
  238ILE   HG11 3846   2.963   5.004   6.924
  238ILE   HG12 3847   2.863   5.090   6.800
  238ILE     CD 3848   2.956   5.219   6.940
  238ILE    HD1 3849   3.055   5.258   6.972
  238ILE    HD2 3850   2.900   5.197   7.033
  238ILE    HD3 3851   2.915   5.307   6.886
  238ILE      C 3852   3.165   4.932   6.579
  238ILE      O 3853   3.122   4.924   6.461
  239VAL      N 3854   3.302   4.920   6.606
  239VAL     HN 3855   3.333   4.908   6.700
  239VAL     CA 3856   3.400   4.905   6.505
  239VAL     HA 3857   3.400   4.982   6.430
  239VAL     CB 3858   3.545   4.932   6.565
  239VAL     HB 3859   3.562   4.862   6.649
  239VAL    CG1 3860   3.658   4.924   6.464
  239VAL   HG11 3861   3.644   4.968   6.362
  239VAL   HG12 3862   3.675   4.816   6.447
  239VAL   HG13 3863   3.748   4.970   6.511
  239VAL    CG2 3864   3.540   5.083   6.608
  239VAL   HG21 3865   3.639   5.123   6.637
  239VAL   HG22 3866   3.463   5.100   6.686
  239VAL   HG23 3867   3.503   5.141   6.521
  239VAL      C 3868   3.403   4.771   6.424
  239VAL      O 3869   3.446   4.773   6.311
  240PHE      N 3870   3.351   4.664   6.485
  240PHE     HN 3871   3.331   4.668   6.583
  240PHE     CA 3872   3.315   4.543   6.410
  240PHE     HA 3873   3.401   4.517   6.351
  240PHE     CB 3874   3.289   4.430   6.509
  240PHE    HB1 3875   3.211   4.463   6.581
  240PHE    HB2 3876   3.383   4.418   6.568
  240PHE     CG 3877   3.254   4.292   6.443
  240PHE    CD1 3878   3.344   4.192   6.457
  240PHE    HD1 3879   3.438   4.227   6.497
  240PHE    CE1 3880   3.311   4.066   6.411
  240PHE    HE1 3881   3.390   3.992   6.418
  240PHE     CZ 3882   3.188   4.036   6.346
  240PHE     HZ 3883   3.161   3.935   6.319
  240PHE    CD2 3884   3.120   4.264   6.396
  240PHE    HD2 3885   3.054   4.350   6.401
  240PHE    CE2 3886   3.087   4.136   6.344
  240PHE    HE2 3887   2.987   4.112   6.311
  240PHE      C 3888   3.205   4.561   6.306
  240PHE      O 3889   3.209   4.517   6.190
  241VAL      N 3890   3.096   4.638   6.333
  241VAL     HN 3891   3.084   4.678   6.423
  241VAL     CA 3892   2.992   4.678   6.242
  241VAL     HA 3893   2.961   4.588   6.190
  241VAL     CB 3894   2.873   4.749   6.304
  241VAL     HB 3895   2.898   4.835   6.369
  241VAL    CG1 3896   2.770   4.807   6.206
  241VAL   HG11 3897   2.748   4.745   6.117
  241VAL   HG12 3898   2.819   4.897   6.163
  241VAL   HG13 3899   2.669   4.823   6.249
  241VAL    CG2 3900   2.797   4.642   6.390
  241VAL   HG21 3901   2.747   4.570   6.321
  241VAL   HG22 3902   2.713   4.690   6.445
  241VAL   HG23 3903   2.866   4.590   6.460
  241VAL      C 3904   3.050   4.764   6.139
  241VAL      O 3905   3.029   4.740   6.026
  242ILE      N 3906   3.141   4.855   6.173
  242ILE     HN 3907   3.175   4.857   6.266
  242ILE     CA 3908   3.193   4.962   6.079
  242ILE     HA 3909   3.105   4.996   6.027
  242ILE     CB 3910   3.254   5.086   6.154
  242ILE     HB 3911   3.301   5.050   6.247
  242ILE    CG2 3912   3.351   5.178   6.069
  242ILE   HG21 3913   3.284   5.233   5.999
  242ILE   HG22 3914   3.416   5.122   5.998
  242ILE   HG23 3915   3.407   5.252   6.129
  242ILE    CG1 3916   3.138   5.181   6.204
  242ILE   HG11 3917   3.071   5.124   6.273
  242ILE   HG12 3918   3.072   5.220   6.124
  242ILE     CD 3919   3.195   5.296   6.287
  242ILE    HD1 3920   3.263   5.257   6.365
  242ILE    HD2 3921   3.110   5.338   6.344
  242ILE    HD3 3922   3.246   5.358   6.210
  242ILE      C 3923   3.275   4.898   5.967
  242ILE      O 3924   3.255   4.921   5.845
  243CYS      N 3925   3.367   4.812   6.011
  243CYS     HN 3926   3.373   4.791   6.109
  243CYS     CA 3927   3.465   4.747   5.928
  243CYS     HA 3928   3.527   4.815   5.871
  243CYS     CB 3929   3.565   4.679   6.023
  243CYS    HB1 3930   3.621   4.604   5.962
  243CYS    HB2 3931   3.518   4.618   6.103
  243CYS     SG 3932   3.671   4.808   6.103
  243CYS    HG1 3933   3.606   4.809   6.218
  243CYS      C 3934   3.399   4.647   5.836
  243CYS      O 3935   3.434   4.636   5.723
  244PHE      N 3936   3.304   4.568   5.894
  244PHE     HN 3937   3.274   4.582   5.988
  244PHE     CA 3938   3.252   4.443   5.836
  244PHE     HA 3939   3.313   4.420   5.750
  244PHE     CB 3940   3.277   4.328   5.935
  244PHE    HB1 3941   3.251   4.232   5.886
  244PHE    HB2 3942   3.229   4.333   6.035
  244PHE     CG 3943   3.423   4.302   5.960
  244PHE    CD1 3944   3.517   4.282   5.858
  244PHE    HD1 3945   3.490   4.283   5.753
  244PHE    CE1 3946   3.652   4.251   5.889
  244PHE    HE1 3947   3.713   4.221   5.805
  244PHE     CZ 3948   3.703   4.263   6.019
  244PHE     HZ 3949   3.809   4.247   6.033
  244PHE    CD2 3950   3.473   4.305   6.096
  244PHE    HD2 3951   3.404   4.324   6.176
  244PHE    CE2 3952   3.615   4.290   6.122
  244PHE    HE2 3953   3.646   4.303   6.225
  244PHE      C 3954   3.109   4.446   5.781
  244PHE      O 3955   3.072   4.359   5.699
  245LEU      N 3956   3.019   4.540   5.821
  245LEU     HN 3957   3.042   4.607   5.892
  245LEU     CA 3958   2.892   4.570   5.755
  245LEU     HA 3959   2.839   4.476   5.748
  245LEU     CB 3960   2.802   4.670   5.831
  245LEU    HB1 3961   2.844   4.773   5.827
  245LEU    HB2 3962   2.794   4.650   5.940
  245LEU     CG 3963   2.660   4.679   5.778
  245LEU     HG 3964   2.669   4.686   5.668
  245LEU    CD1 3965   2.587   4.546   5.805
  245LEU   HD11 3966   2.580   4.519   5.913
  245LEU   HD12 3967   2.624   4.465   5.739
  245LEU   HD13 3968   2.484   4.569   5.771
  245LEU    CD2 3969   2.578   4.799   5.831
  245LEU   HD21 3970   2.474   4.797   5.791
  245LEU   HD22 3971   2.619   4.895   5.793
  245LEU   HD23 3972   2.566   4.801   5.942
  245LEU      C 3973   2.910   4.604   5.607
  245LEU      O 3974   2.840   4.542   5.527
  246PRO      N 3975   3.002   4.690   5.560
  246PRO     CD 3976   3.093   4.772   5.640
  246PRO    HD1 3977   3.179   4.706   5.664
  246PRO    HD2 3978   3.037   4.806   5.729
  246PRO     CA 3979   2.985   4.738   5.422
  246PRO     HA 3980   2.887   4.783   5.408
  246PRO     CB 3981   3.084   4.854   5.403
  246PRO    HB1 3982   3.046   4.944   5.350
  246PRO    HB2 3983   3.177   4.839   5.345
  246PRO     CG 3984   3.141   4.885   5.548
  246PRO    HG1 3985   3.252   4.887   5.540
  246PRO    HG2 3986   3.105   4.985   5.578
  246PRO      C 3987   3.015   4.636   5.321
  246PRO      O 3988   2.935   4.628   5.222
  247SER      N 3989   3.108   4.545   5.335
  247SER     HN 3990   3.185   4.558   5.398
  247SER     CA 3991   3.115   4.433   5.246
  247SER     HA 3992   3.118   4.474   5.146
  247SER     CB 3993   3.251   4.353   5.261
  247SER    HB1 3994   3.340   4.410   5.227
  247SER    HB2 3995   3.248   4.272   5.185
  247SER     OG 3996   3.268   4.294   5.388
  247SER    HG1 3997   3.266   4.371   5.446
  247SER      C 3998   2.996   4.330   5.259
  247SER      O 3999   2.959   4.264   5.161
  248VAL      N 4000   2.926   4.322   5.376
  248VAL     HN 4001   2.955   4.377   5.454
  248VAL     CA 4002   2.799   4.256   5.383
  248VAL     HA 4003   2.813   4.161   5.333
  248VAL     CB 4004   2.770   4.217   5.524
  248VAL     HB 4005   2.784   4.301   5.595
  248VAL    CG1 4006   2.627   4.193   5.535
  248VAL   HG11 4007   2.566   4.284   5.522
  248VAL   HG12 4008   2.606   4.159   5.638
  248VAL   HG13 4009   2.586   4.105   5.481
  248VAL    CG2 4010   2.858   4.108   5.582
  248VAL   HG21 4011   2.877   4.023   5.513
  248VAL   HG22 4012   2.814   4.075   5.678
  248VAL   HG23 4013   2.949   4.161   5.616
  248VAL      C 4014   2.691   4.331   5.303
  248VAL      O 4015   2.615   4.268   5.224
  249VAL      N 4016   2.686   4.470   5.317
  249VAL     HN 4017   2.735   4.521   5.387
  249VAL     CA 4018   2.592   4.557   5.252
  249VAL     HA 4019   2.487   4.535   5.261
  249VAL     CB 4020   2.608   4.700   5.301
  249VAL     HB 4021   2.718   4.720   5.299
  249VAL    CG1 4022   2.547   4.816   5.211
  249VAL   HG11 4023   2.446   4.784   5.176
  249VAL   HG12 4024   2.610   4.844   5.123
  249VAL   HG13 4025   2.540   4.906   5.276
  249VAL    CG2 4026   2.552   4.722   5.444
  249VAL   HG21 4027   2.613   4.794   5.504
  249VAL   HG22 4028   2.547   4.625   5.498
  249VAL   HG23 4029   2.454   4.773   5.439
  249VAL      C 4030   2.610   4.550   5.098
  249VAL      O 4031   2.519   4.547   5.019
  250VAL      N 4032   2.738   4.551   5.048
  250VAL     HN 4033   2.819   4.572   5.102
  250VAL     CA 4034   2.761   4.535   4.905
  250VAL     HA 4035   2.699   4.601   4.845
  250VAL     CB 4036   2.896   4.591   4.864
  250VAL     HB 4037   2.973   4.535   4.921
  250VAL    CG1 4038   2.906   4.579   4.705
  250VAL   HG11 4039   2.905   4.473   4.671
  250VAL   HG12 4040   3.006   4.619   4.676
  250VAL   HG13 4041   2.831   4.633   4.643
  250VAL    CG2 4042   2.892   4.743   4.888
  250VAL   HG21 4043   2.885   4.785   4.991
  250VAL   HG22 4044   2.792   4.776   4.852
  250VAL   HG23 4045   2.981   4.787   4.838
  250VAL      C 4046   2.736   4.394   4.858
  250VAL      O 4047   2.680   4.382   4.753
  251ARG      N 4048   2.768   4.285   4.932
  251ARG     HN 4049   2.818   4.311   5.014
  251ARG     CA 4050   2.735   4.154   4.890
  251ARG     HA 4051   2.763   4.155   4.786
  251ARG     CB 4052   2.808   4.044   4.962
  251ARG    HB1 4053   2.748   4.021   5.053
  251ARG    HB2 4054   2.906   4.085   4.997
  251ARG     CG 4055   2.854   3.927   4.872
  251ARG    HG1 4056   2.762   3.880   4.830
  251ARG    HG2 4057   2.912   3.864   4.942
  251ARG     CD 4058   2.940   3.964   4.751
  251ARG    HD1 4059   3.013   4.044   4.779
  251ARG    HD2 4060   2.864   3.999   4.678
  251ARG     NE 4061   3.011   3.849   4.696
  251ARG     HE 4062   2.982   3.756   4.718
  251ARG     CZ 4063   3.074   3.845   4.577
  251ARG    NH1 4064   3.117   3.957   4.515
  251ARG   HH11 4065   3.131   4.040   4.568
  251ARG   HH12 4066   3.184   3.943   4.442
  251ARG    NH2 4067   3.103   3.733   4.516
  251ARG   HH21 4068   3.119   3.729   4.418
  251ARG   HH22 4069   3.057   3.654   4.556
  251ARG      C 4070   2.583   4.129   4.879
  251ARG      O 4071   2.531   4.080   4.775
  252ILE      N 4072   2.504   4.175   4.985
  252ILE     HN 4073   2.546   4.213   5.067
  252ILE     CA 4074   2.358   4.172   4.983
  252ILE     HA 4075   2.333   4.067   4.979
  252ILE     CB 4076   2.290   4.215   5.115
  252ILE     HB 4077   2.316   4.320   5.140
  252ILE    CG2 4078   2.132   4.218   5.096
  252ILE   HG21 4079   2.092   4.279   5.013
  252ILE   HG22 4080   2.088   4.253   5.192
  252ILE   HG23 4081   2.094   4.117   5.072
  252ILE    CG1 4082   2.336   4.124   5.229
  252ILE   HG11 4083   2.444   4.104   5.213
  252ILE   HG12 4084   2.278   4.030   5.219
  252ILE     CD 4085   2.302   4.200   5.363
  252ILE    HD1 4086   2.364   4.289   5.385
  252ILE    HD2 4087   2.337   4.131   5.443
  252ILE    HD3 4088   2.197   4.236   5.359
  252ILE      C 4089   2.296   4.237   4.855
  252ILE      O 4090   2.215   4.184   4.781
  253ARG      N 4091   2.350   4.356   4.821
  253ARG     HN 4092   2.413   4.401   4.883
  253ARG     CA 4093   2.311   4.426   4.706
  253ARG     HA 4094   2.204   4.438   4.698
  253ARG     CB 4095   2.365   4.572   4.716
  253ARG    HB1 4096   2.474   4.572   4.738
  253ARG    HB2 4097   2.331   4.634   4.802
  253ARG     CG 4098   2.350   4.668   4.588
  253ARG    HG1 4099   2.418   4.632   4.508
  253ARG    HG2 4100   2.386   4.768   4.622
  253ARG     CD 4101   2.213   4.684   4.539
  253ARG    HD1 4102   2.147   4.719   4.621
  253ARG    HD2 4103   2.170   4.592   4.496
  253ARG     NE 4104   2.216   4.793   4.432
  253ARG     HE 4105   2.300   4.846   4.421
  253ARG     CZ 4106   2.119   4.808   4.342
  253ARG    NH1 4107   1.999   4.755   4.343
  253ARG   HH11 4108   1.922   4.784   4.285
  253ARG   HH12 4109   1.963   4.734   4.434
  253ARG    NH2 4110   2.145   4.890   4.245
  253ARG   HH21 4111   2.080   4.913   4.173
  253ARG   HH22 4112   2.236   4.927   4.225
  253ARG      C 4113   2.351   4.362   4.580
  253ARG      O 4114   2.264   4.358   4.490
  254ILE      N 4115   2.466   4.289   4.571
  254ILE     HN 4116   2.529   4.298   4.648
  254ILE     CA 4117   2.515   4.199   4.461
  254ILE     HA 4118   2.498   4.265   4.378
  254ILE     CB 4119   2.660   4.153   4.465
  254ILE     HB 4120   2.701   4.134   4.566
  254ILE    CG2 4121   2.684   4.031   4.378
  254ILE   HG21 4122   2.646   4.048   4.275
  254ILE   HG22 4123   2.635   3.941   4.421
  254ILE   HG23 4124   2.791   4.005   4.365
  254ILE    CG1 4125   2.737   4.273   4.410
  254ILE   HG11 4126   2.700   4.366   4.458
  254ILE   HG12 4127   2.717   4.273   4.301
  254ILE     CD 4128   2.887   4.274   4.429
  254ILE    HD1 4129   2.934   4.337   4.350
  254ILE    HD2 4130   2.922   4.172   4.401
  254ILE    HD3 4131   2.919   4.308   4.529
  254ILE      C 4132   2.407   4.083   4.439
  254ILE      O 4133   2.385   4.034   4.330
  255PHE      N 4134   2.338   4.037   4.547
  255PHE     HN 4135   2.352   4.065   4.641
  255PHE     CA 4136   2.252   3.923   4.545
  255PHE     HA 4137   2.294   3.850   4.477
  255PHE     CB 4138   2.249   3.845   4.678
  255PHE    HB1 4139   2.184   3.755   4.686
  255PHE    HB2 4140   2.229   3.915   4.762
  255PHE     CG 4141   2.374   3.781   4.737
  255PHE    CD1 4142   2.382   3.757   4.879
  255PHE    HD1 4143   2.296   3.782   4.939
  255PHE    CE1 4144   2.497   3.692   4.931
  255PHE    HE1 4145   2.507   3.678   5.038
  255PHE     CZ 4146   2.609   3.667   4.852
  255PHE     HZ 4147   2.701   3.635   4.898
  255PHE    CD2 4148   2.481   3.744   4.656
  255PHE    HD2 4149   2.473   3.764   4.550
  255PHE    CE2 4150   2.604   3.703   4.716
  255PHE    HE2 4151   2.694   3.671   4.665
  255PHE      C 4152   2.108   3.959   4.505
  255PHE      O 4153   2.037   3.888   4.434
  256TRP      N 4154   2.071   4.084   4.537
  256TRP     HN 4155   2.129   4.144   4.590
  256TRP     CA 4156   1.957   4.152   4.473
  256TRP     HA 4157   1.872   4.091   4.498
  256TRP     CB 4158   1.933   4.294   4.531
  256TRP    HB1 4159   2.014   4.362   4.495
  256TRP    HB2 4160   1.950   4.283   4.640
  256TRP     CG 4161   1.801   4.351   4.510
  256TRP    CD1 4162   1.751   4.419   4.399
  256TRP    HD1 4163   1.809   4.434   4.309
  256TRP    NE1 4164   1.627   4.465   4.430
  256TRP    HE1 4165   1.554   4.488   4.369
  256TRP    CE2 4166   1.593   4.431   4.554
  256TRP    CD2 4167   1.693   4.345   4.603
  256TRP    CE3 4168   1.671   4.287   4.732
  256TRP    HE3 4169   1.749   4.223   4.768
  256TRP    CZ3 4170   1.564   4.324   4.813
  256TRP    HZ3 4171   1.555   4.286   4.914
  256TRP    CZ2 4172   1.477   4.455   4.620
  256TRP    HZ2 4173   1.403   4.524   4.582
  256TRP    CH2 4174   1.466   4.413   4.757
  256TRP    HH2 4175   1.383   4.447   4.817
  256TRP      C 4176   1.973   4.165   4.323
  256TRP      O 4177   1.878   4.140   4.241
  257LEU      N 4178   2.096   4.201   4.288
  257LEU     HN 4179   2.170   4.200   4.355
  257LEU     CA 4180   2.138   4.219   4.149
  257LEU     HA 4181   2.072   4.285   4.096
  257LEU     CB 4182   2.280   4.295   4.145
  257LEU    HB1 4183   2.318   4.277   4.043
  257LEU    HB2 4184   2.348   4.240   4.214
  257LEU     CG 4185   2.284   4.448   4.178
  257LEU     HG 4186   2.249   4.471   4.281
  257LEU    CD1 4187   2.427   4.499   4.171
  257LEU   HD11 4188   2.447   4.602   4.210
  257LEU   HD12 4189   2.469   4.516   4.069
  257LEU   HD13 4190   2.495   4.428   4.222
  257LEU    CD2 4191   2.197   4.529   4.077
  257LEU   HD21 4192   2.239   4.527   3.975
  257LEU   HD22 4193   2.186   4.636   4.105
  257LEU   HD23 4194   2.093   4.491   4.065
  257LEU      C 4195   2.134   4.092   4.073
  257LEU      O 4196   2.076   4.084   3.962
  258LEU      N 4197   2.180   3.979   4.127
  258LEU     HN 4198   2.234   3.981   4.211
  258LEU     CA 4199   2.175   3.853   4.055
  258LEU     HA 4200   2.218   3.866   3.957
  258LEU     CB 4201   2.266   3.752   4.122
  258LEU    HB1 4202   2.242   3.645   4.106
  258LEU    HB2 4203   2.251   3.772   4.230
  258LEU     CG 4204   2.424   3.766   4.106
  258LEU     HG 4205   2.437   3.877   4.112
  258LEU    CD1 4206   2.506   3.706   4.221
  258LEU   HD11 4207   2.481   3.761   4.314
  258LEU   HD12 4208   2.616   3.721   4.211
  258LEU   HD13 4209   2.465   3.604   4.238
  258LEU    CD2 4210   2.474   3.717   3.972
  258LEU   HD21 4211   2.408   3.753   3.891
  258LEU   HD22 4212   2.485   3.607   3.962
  258LEU   HD23 4213   2.572   3.766   3.957
  258LEU      C 4214   2.030   3.809   4.036
  258LEU      O 4215   1.987   3.759   3.929
  259HSD      N 4216   1.945   3.830   4.136
  259HSD     HN 4217   1.984   3.865   4.221
  259HSD     CA 4218   1.804   3.800   4.126
  259HSD     HA 4219   1.805   3.699   4.087
  259HSD     CB 4220   1.734   3.810   4.272
  259HSD    HB1 4221   1.723   3.916   4.302
  259HSD    HB2 4222   1.816   3.759   4.328
  259HSD    ND1 4223   1.490   3.779   4.252
  259HSD    HD1 4224   1.469   3.856   4.192
  259HSD     CG 4225   1.608   3.746   4.300
  259HSD    CE1 4226   1.390   3.710   4.320
  259HSD    HE1 4227   1.284   3.728   4.308
  259HSD    NE2 4228   1.443   3.636   4.417
  259HSD    CD2 4229   1.581   3.655   4.399
  259HSD    HD2 4230   1.650   3.627   4.477
  259HSD      C 4231   1.723   3.882   4.022
  259HSD      O 4232   1.642   3.832   3.942
  260THR      N 4233   1.756   4.014   4.015
  260THR     HN 4234   1.836   4.046   4.065
  260THR     CA 4235   1.679   4.117   3.942
  260THR     HA 4236   1.581   4.083   3.911
  260THR     CB 4237   1.650   4.237   4.023
  260THR     HB 4238   1.594   4.320   3.975
  260THR    OG1 4239   1.769   4.291   4.066
  260THR    HG1 4240   1.800   4.231   4.134
  260THR    CG2 4241   1.564   4.190   4.137
  260THR   HG21 4242   1.620   4.126   4.208
  260THR   HG22 4243   1.466   4.146   4.109
  260THR   HG23 4244   1.525   4.280   4.189
  260THR      C 4245   1.742   4.154   3.811
  260THR      O 4246   1.680   4.221   3.727
  261SER      N 4247   1.867   4.119   3.784
  261SER     HN 4248   1.913   4.069   3.858
  261SER     CA 4249   1.937   4.136   3.649
  261SER     HA 4250   1.870   4.157   3.566
  261SER     CB 4251   2.030   4.254   3.671
  261SER    HB1 4252   2.124   4.213   3.715
  261SER    HB2 4253   1.978   4.321   3.742
  261SER     OG 4254   2.053   4.323   3.546
  261SER    HG1 4255   2.107   4.399   3.572
  261SER      C 4256   2.011   4.016   3.604
  261SER      O 4257   2.034   4.002   3.483
  262GLY      N 4258   2.058   3.929   3.697
  262GLY     HN 4259   2.041   3.940   3.795
  262GLY     CA 4260   2.126   3.800   3.663
  262GLY    HA1 4261   2.060   3.746   3.597
  262GLY    HA2 4262   2.142   3.742   3.753
  262GLY      C 4263   2.258   3.828   3.590
  262GLY      O 4264   2.328   3.929   3.607
  263THR      N 4265   2.299   3.726   3.516
  263THR     HN 4266   2.233   3.657   3.486
  263THR     CA 4267   2.431   3.722   3.449
  263THR     HA 4268   2.476   3.819   3.461
  263THR     CB 4269   2.527   3.603   3.487
  263THR     HB 4270   2.620   3.595   3.426
  263THR    OG1 4271   2.455   3.481   3.500
  263THR    HG1 4272   2.515   3.422   3.546
  263THR    CG2 4273   2.574   3.644   3.630
  263THR   HG21 4274   2.658   3.581   3.665
  263THR   HG22 4275   2.492   3.644   3.704
  263THR   HG23 4276   2.616   3.747   3.632
  263THR      C 4277   2.422   3.719   3.300
  263THR      O 4278   2.509   3.669   3.233
  264GLN      N 4279   2.310   3.772   3.236
  264GLN     HN 4280   2.227   3.800   3.283
  264GLN     CA 4281   2.304   3.791   3.091
  264GLN     HA 4282   2.322   3.694   3.048
  264GLN     CB 4283   2.154   3.838   3.042
  264GLN    HB1 4284   2.168   3.868   2.936
  264GLN    HB2 4285   2.122   3.929   3.097
  264GLN     CG 4286   2.046   3.730   3.078
  264GLN    HG1 4287   1.956   3.760   3.020
  264GLN    HG2 4288   2.035   3.743   3.188
  264GLN     CD 4289   2.074   3.580   3.033
  264GLN    OE1 4290   2.171   3.522   3.088
  264GLN    NE2 4291   2.001   3.518   2.929
  264GLN   HE21 4292   1.922   3.570   2.897
  264GLN   HE22 4293   2.004   3.419   2.915
  264GLN      C 4294   2.410   3.900   3.041
  264GLN      O 4295   2.483   3.884   2.938
  265ASN      N 4296   2.422   4.011   3.111
  265ASN     HN 4297   2.373   4.030   3.196
  265ASN     CA 4298   2.525   4.108   3.087
  265ASN     HA 4299   2.594   4.069   3.014
  265ASN     CB 4300   2.465   4.240   3.044
  265ASN    HB1 4301   2.400   4.282   3.123
  265ASN    HB2 4302   2.400   4.208   2.959
  265ASN     CG 4303   2.572   4.328   2.984
  265ASN    OD1 4304   2.691   4.297   2.978
  265ASN    ND2 4305   2.528   4.446   2.943
  265ASN   HD21 4306   2.588   4.513   2.899
  265ASN   HD22 4307   2.429   4.451   2.935
  265ASN      C 4308   2.594   4.116   3.222
  265ASN      O 4309   2.526   4.122   3.328
  266CYS      N 4310   2.724   4.126   3.219
  266CYS     HN 4311   2.765   4.113   3.129
  266CYS     CA 4312   2.818   4.111   3.329
  266CYS     HA 4313   2.767   4.103   3.423
  266CYS     CB 4314   2.907   3.986   3.329
  266CYS    HB1 4315   3.006   3.997   3.380
  266CYS    HB2 4316   2.923   3.955   3.224
  266CYS     SG 4317   2.828   3.843   3.407
  266CYS      C 4318   2.901   4.233   3.340
  266CYS      O 4319   2.980   4.255   3.436
  267GLU      N 4320   2.892   4.335   3.244
  267GLU     HN 4321   2.845   4.324   3.157
  267GLU     CA 4322   2.958   4.463   3.255
  267GLU     HA 4323   3.057   4.454   3.296
  267GLU     CB 4324   2.963   4.534   3.111
  267GLU    HB1 4325   3.017   4.631   3.124
  267GLU    HB2 4326   2.860   4.549   3.071
  267GLU     CG 4327   3.063   4.451   3.021
  267GLU    HG1 4328   3.055   4.341   3.034
  267GLU    HG2 4329   3.165   4.476   3.057
  267GLU     CD 4330   3.040   4.494   2.884
  267GLU    OE1 4331   3.119   4.576   2.828
  267GLU    OE2 4332   2.930   4.462   2.825
  267GLU      C 4333   2.896   4.555   3.361
  267GLU      O 4334   2.961   4.646   3.412
  268VAL      N 4335   2.773   4.522   3.407
  268VAL     HN 4336   2.735   4.432   3.386
  268VAL     CA 4337   2.693   4.619   3.486
  268VAL     HA 4338   2.722   4.719   3.455
  268VAL     CB 4339   2.545   4.600   3.453
  268VAL     HB 4340   2.475   4.673   3.500
  268VAL    CG1 4341   2.526   4.617   3.302
  268VAL   HG11 4342   2.562   4.524   3.252
  268VAL   HG12 4343   2.575   4.712   3.272
  268VAL   HG13 4344   2.417   4.637   3.288
  268VAL    CG2 4345   2.484   4.472   3.504
  268VAL   HG21 4346   2.392   4.455   3.445
  268VAL   HG22 4347   2.460   4.486   3.612
  268VAL   HG23 4348   2.539   4.378   3.486
  268VAL      C 4349   2.709   4.613   3.635
  268VAL      O 4350   2.651   4.685   3.721
  269TYR      N 4351   2.804   4.530   3.673
  269TYR     HN 4352   2.839   4.458   3.612
  269TYR     CA 4353   2.846   4.517   3.816
  269TYR     HA 4354   2.762   4.554   3.873
  269TYR     CB 4355   2.885   4.372   3.847
  269TYR    HB1 4356   2.950   4.354   3.935
  269TYR    HB2 4357   2.948   4.327   3.767
  269TYR     CG 4358   2.761   4.285   3.852
  269TYR    CD1 4359   2.727   4.209   3.738
  269TYR    HD1 4360   2.792   4.208   3.652
  269TYR    CE1 4361   2.621   4.122   3.741
  269TYR    HE1 4362   2.602   4.046   3.667
  269TYR     CZ 4363   2.540   4.117   3.850
  269TYR     OH 4364   2.433   4.031   3.854
  269TYR     HH 4365   2.398   4.016   3.766
  269TYR    CD2 4366   2.695   4.263   3.972
  269TYR    HD2 4367   2.714   4.312   4.066
  269TYR    CE2 4368   2.581   4.177   3.970
  269TYR    HE2 4369   2.534   4.159   4.065
  269TYR      C 4370   2.970   4.590   3.862
  269TYR      O 4371   3.003   4.595   3.982
  270ARG      N 4372   3.038   4.664   3.777
  270ARG     HN 4373   3.010   4.677   3.682
  270ARG     CA 4374   3.167   4.724   3.803
  270ARG     HA 4375   3.228   4.639   3.828
  270ARG     CB 4376   3.235   4.776   3.677
  270ARG    HB1 4377   3.163   4.823   3.607
  270ARG    HB2 4378   3.257   4.687   3.615
  270ARG     CG 4379   3.351   4.873   3.697
  270ARG    HG1 4380   3.325   4.968   3.749
  270ARG    HG2 4381   3.372   4.904   3.592
  270ARG     CD 4382   3.476   4.812   3.751
  270ARG    HD1 4383   3.494   4.716   3.697
  270ARG    HD2 4384   3.462   4.787   3.858
  270ARG     NE 4385   3.588   4.906   3.732
  270ARG     HE 4386   3.578   5.004   3.751
  270ARG     CZ 4387   3.713   4.877   3.715
  270ARG    NH1 4388   3.753   4.762   3.681
  270ARG   HH11 4389   3.708   4.677   3.709
  270ARG   HH12 4390   3.851   4.746   3.666
  270ARG    NH2 4391   3.807   4.970   3.714
  270ARG   HH21 4392   3.787   5.068   3.711
  270ARG   HH22 4393   3.892   4.931   3.681
  270ARG      C 4394   3.170   4.818   3.931
  270ARG      O 4395   3.268   4.818   4.007
  271SER      N 4396   3.073   4.913   3.943
  271SER     HN 4397   3.010   4.934   3.869
  271SER     CA 4398   3.074   5.001   4.059
  271SER     HA 4399   3.165   5.058   4.051
  271SER     CB 4400   2.961   5.111   4.054
  271SER    HB1 4401   2.945   5.179   4.140
  271SER    HB2 4402   2.867   5.053   4.040
  271SER     OG 4403   2.962   5.182   3.930
  271SER    HG1 4404   2.956   5.121   3.856
  271SER      C 4405   3.071   4.925   4.196
  271SER      O 4406   3.148   4.947   4.289
  272VAL      N 4407   2.984   4.822   4.212
  272VAL     HN 4408   2.929   4.798   4.132
  272VAL     CA 4409   2.962   4.727   4.316
  272VAL     HA 4410   2.971   4.785   4.407
  272VAL     CB 4411   2.823   4.663   4.312
  272VAL     HB 4412   2.812   4.604   4.405
  272VAL    CG1 4413   2.712   4.765   4.310
  272VAL   HG11 4414   2.737   4.815   4.406
  272VAL   HG12 4415   2.612   4.717   4.319
  272VAL   HG13 4416   2.725   4.836   4.226
  272VAL    CG2 4417   2.804   4.570   4.186
  272VAL   HG21 4418   2.892   4.502   4.189
  272VAL   HG22 4419   2.795   4.618   4.086
  272VAL   HG23 4420   2.715   4.505   4.201
  272VAL      C 4421   3.083   4.625   4.337
  272VAL      O 4422   3.116   4.593   4.449
  273ASP      N 4423   3.147   4.580   4.226
  273ASP     HN 4424   3.100   4.604   4.142
  273ASP     CA 4425   3.274   4.506   4.221
  273ASP     HA 4426   3.258   4.416   4.279
  273ASP     CB 4427   3.301   4.463   4.071
  273ASP    HB1 4428   3.313   4.550   4.003
  273ASP    HB2 4429   3.210   4.417   4.028
  273ASP     CG 4430   3.416   4.366   4.047
  273ASP    OD1 4431   3.474   4.358   3.942
  273ASP    OD2 4432   3.423   4.280   4.138
  273ASP      C 4433   3.388   4.578   4.289
  273ASP      O 4434   3.447   4.519   4.383
  274LEU      N 4435   3.415   4.710   4.254
  274LEU     HN 4436   3.363   4.751   4.179
  274LEU     CA 4437   3.521   4.792   4.313
  274LEU     HA 4438   3.618   4.745   4.314
  274LEU     CB 4439   3.545   4.936   4.263
  274LEU    HB1 4440   3.625   4.986   4.322
  274LEU    HB2 4441   3.449   4.991   4.269
  274LEU     CG 4442   3.596   4.951   4.122
  274LEU     HG 4443   3.537   4.884   4.056
  274LEU    CD1 4444   3.587   5.097   4.071
  274LEU   HD11 4445   3.639   5.114   3.974
  274LEU   HD12 4446   3.640   5.161   4.144
  274LEU   HD13 4447   3.482   5.127   4.049
  274LEU    CD2 4448   3.732   4.882   4.104
  274LEU   HD21 4449   3.772   4.892   4.001
  274LEU   HD22 4450   3.731   4.779   4.146
  274LEU   HD23 4451   3.805   4.936   4.169
  274LEU      C 4452   3.494   4.820   4.460
  274LEU      O 4453   3.581   4.810   4.546
  275ALA      N 4454   3.365   4.848   4.493
  275ALA     HN 4455   3.294   4.861   4.425
  275ALA     CA 4456   3.325   4.861   4.634
  275ALA     HA 4457   3.384   4.937   4.683
  275ALA     CB 4458   3.177   4.911   4.637
  275ALA    HB1 4459   3.177   4.995   4.564
  275ALA    HB2 4460   3.153   4.947   4.739
  275ALA    HB3 4461   3.106   4.836   4.596
  275ALA      C 4462   3.352   4.739   4.718
  275ALA      O 4463   3.413   4.759   4.823
  276PHE      N 4464   3.303   4.620   4.677
  276PHE     HN 4465   3.266   4.597   4.587
  276PHE     CA 4466   3.317   4.499   4.748
  276PHE     HA 4467   3.271   4.518   4.845
  276PHE     CB 4468   3.229   4.385   4.678
  276PHE    HB1 4469   3.267   4.374   4.575
  276PHE    HB2 4470   3.122   4.415   4.674
  276PHE     CG 4471   3.230   4.257   4.750
  276PHE    CD1 4472   3.170   4.254   4.877
  276PHE    HD1 4473   3.114   4.333   4.926
  276PHE    CE1 4474   3.189   4.140   4.961
  276PHE    HE1 4475   3.167   4.140   5.067
  276PHE     CZ 4476   3.271   4.043   4.923
  276PHE     HZ 4477   3.300   3.970   4.997
  276PHE    CD2 4478   3.313   4.148   4.717
  276PHE    HD2 4479   3.361   4.154   4.620
  276PHE    CE2 4480   3.338   4.041   4.805
  276PHE    HE2 4481   3.415   3.969   4.778
  276PHE      C 4482   3.464   4.460   4.774
  276PHE      O 4483   3.509   4.420   4.882
  277PHE      N 4484   3.552   4.472   4.665
  277PHE     HN 4485   3.515   4.495   4.575
  277PHE     CA 4486   3.694   4.444   4.670
  277PHE     HA 4487   3.713   4.360   4.735
  277PHE     CB 4488   3.755   4.418   4.526
  277PHE    HB1 4489   3.722   4.500   4.459
  277PHE    HB2 4490   3.713   4.321   4.492
  277PHE     CG 4491   3.898   4.398   4.524
  277PHE    CD1 4492   3.953   4.276   4.548
  277PHE    HD1 4493   3.883   4.196   4.565
  277PHE    CE1 4494   4.080   4.248   4.536
  277PHE    HE1 4495   4.128   4.157   4.569
  277PHE     CZ 4496   4.174   4.347   4.506
  277PHE     HZ 4497   4.279   4.325   4.494
  277PHE    CD2 4498   3.981   4.508   4.503
  277PHE    HD2 4499   3.942   4.607   4.488
  277PHE    CE2 4500   4.122   4.483   4.488
  277PHE    HE2 4501   4.175   4.573   4.461
  277PHE      C 4502   3.768   4.545   4.758
  277PHE      O 4503   3.854   4.506   4.847
  278ILE      N 4504   3.728   4.675   4.750
  278ILE     HN 4505   3.665   4.703   4.677
  278ILE     CA 4506   3.779   4.778   4.845
  278ILE     HA 4507   3.883   4.750   4.855
  278ILE     CB 4508   3.768   4.918   4.774
  278ILE     HB 4509   3.673   4.932   4.719
  278ILE    CG2 4510   3.786   5.026   4.883
  278ILE   HG21 4511   3.694   5.039   4.944
  278ILE   HG22 4512   3.809   5.116   4.821
  278ILE   HG23 4513   3.873   4.993   4.944
  278ILE    CG1 4514   3.879   4.923   4.663
  278ILE   HG11 4515   3.850   4.841   4.593
  278ILE   HG12 4516   3.980   4.895   4.700
  278ILE     CD 4517   3.879   5.055   4.573
  278ILE    HD1 4518   3.960   5.042   4.499
  278ILE    HD2 4519   3.893   5.151   4.627
  278ILE    HD3 4520   3.772   5.052   4.543
  278ILE      C 4521   3.735   4.768   4.990
  278ILE      O 4522   3.807   4.786   5.089
  279THR      N 4523   3.611   4.731   5.011
  279THR     HN 4524   3.549   4.710   4.937
  279THR     CA 4525   3.554   4.721   5.148
  279THR     HA 4526   3.600   4.790   5.217
  279THR     CB 4527   3.403   4.742   5.161
  279THR     HB 4528   3.365   4.715   5.262
  279THR    OG1 4529   3.328   4.673   5.059
  279THR    HG1 4530   3.370   4.702   4.978
  279THR    CG2 4531   3.367   4.891   5.134
  279THR   HG21 4532   3.376   4.923   5.028
  279THR   HG22 4533   3.438   4.956   5.191
  279THR   HG23 4534   3.260   4.911   5.154
  279THR      C 4535   3.584   4.588   5.208
  279THR      O 4536   3.561   4.570   5.326
  280LEU      N 4537   3.640   4.489   5.136
  280LEU     HN 4538   3.632   4.490   5.037
  280LEU     CA 4539   3.700   4.370   5.194
  280LEU     HA 4540   3.661   4.345   5.292
  280LEU     CB 4541   3.685   4.255   5.087
  280LEU    HB1 4542   3.745   4.275   4.995
  280LEU    HB2 4543   3.583   4.272   5.046
  280LEU     CG 4544   3.705   4.112   5.141
  280LEU     HG 4545   3.806   4.106   5.185
  280LEU    CD1 4546   3.610   4.069   5.254
  280LEU   HD11 4547   3.615   4.131   5.346
  280LEU   HD12 4548   3.653   3.971   5.285
  280LEU   HD13 4549   3.507   4.048   5.217
  280LEU    CD2 4550   3.693   4.016   5.023
  280LEU   HD21 4551   3.764   4.054   4.947
  280LEU   HD22 4552   3.591   4.002   4.982
  280LEU   HD23 4553   3.746   3.921   5.047
  280LEU      C 4554   3.851   4.388   5.223
  280LEU      O 4555   3.920   4.300   5.280
  281SER      N 4556   3.898   4.508   5.191
  281SER     HN 4557   3.836   4.584   5.173
  281SER     CA 4558   4.041   4.547   5.206
  281SER     HA 4559   4.091   4.463   5.252
  281SER     CB 4560   4.112   4.597   5.077
  281SER    HB1 4561   4.214   4.632   5.104
  281SER    HB2 4562   4.052   4.677   5.028
  281SER     OG 4563   4.134   4.491   4.981
  281SER    HG1 4564   4.049   4.482   4.937
  281SER      C 4565   4.041   4.654   5.313
  281SER      O 4566   3.934   4.712   5.352
  282PHE      N 4567   4.154   4.694   5.376
  282PHE     HN 4568   4.234   4.639   5.351
  282PHE     CA 4569   4.168   4.797   5.471
  282PHE     HA 4570   4.261   4.770   5.517
  282PHE     CB 4571   4.179   4.941   5.405
  282PHE    HB1 4572   4.207   5.023   5.475
  282PHE    HB2 4573   4.078   4.952   5.359
  282PHE     CG 4574   4.274   4.951   5.287
  282PHE    CD1 4575   4.263   5.049   5.189
  282PHE    HD1 4576   4.182   5.119   5.204
  282PHE    CE1 4577   4.343   5.059   5.079
  282PHE    HE1 4578   4.327   5.129   4.999
  282PHE     CZ 4579   4.451   4.969   5.059
  282PHE     HZ 4580   4.519   4.973   4.975
  282PHE    CD2 4581   4.376   4.864   5.270
  282PHE    HD2 4582   4.393   4.779   5.334
  282PHE    CE2 4583   4.462   4.865   5.153
  282PHE    HE2 4584   4.520   4.776   5.140
  282PHE      C 4585   4.070   4.796   5.590
  282PHE      O 4586   4.011   4.899   5.630
  283THR      N 4587   4.065   4.678   5.651
  283THR     HN 4588   4.119   4.603   5.614
  283THR     CA 4589   3.983   4.646   5.769
  283THR     HA 4590   3.903   4.716   5.788
  283THR     CB 4591   3.922   4.500   5.760
  283THR     HB 4592   3.851   4.488   5.844
  283THR    OG1 4593   4.017   4.399   5.762
  283THR    HG1 4594   4.082   4.421   5.695
  283THR    CG2 4595   3.835   4.477   5.635
  283THR   HG21 4596   3.885   4.517   5.544
  283THR   HG22 4597   3.747   4.545   5.642
  283THR   HG23 4598   3.811   4.371   5.610
  283THR      C 4599   4.065   4.655   5.902
  283THR      O 4600   4.018   4.625   6.008
  284TYR      N 4601   4.190   4.699   5.888
  284TYR     HN 4602   4.216   4.742   5.802
  284TYR     CA 4603   4.288   4.678   5.996
  284TYR     HA 4604   4.260   4.584   6.040
  284TYR     CB 4605   4.427   4.684   5.936
  284TYR    HB1 4606   4.459   4.790   5.932
  284TYR    HB2 4607   4.438   4.635   5.837
  284TYR     CG 4608   4.528   4.604   6.014
  284TYR    CD1 4609   4.530   4.462   5.998
  284TYR    HD1 4610   4.457   4.412   5.936
  284TYR    CE1 4611   4.624   4.390   6.067
  284TYR    HE1 4612   4.624   4.282   6.060
  284TYR     CZ 4613   4.725   4.450   6.140
  284TYR     OH 4614   4.818   4.374   6.210
  284TYR     HH 4615   4.784   4.289   6.241
  284TYR    CD2 4616   4.619   4.660   6.101
  284TYR    HD2 4617   4.626   4.767   6.116
  284TYR    CE2 4618   4.727   4.582   6.151
  284TYR    HE2 4619   4.798   4.627   6.218
  284TYR      C 4620   4.276   4.771   6.113
  284TYR      O 4621   4.336   4.754   6.222
  285MET      N 4622   4.191   4.880   6.102
  285MET     HN 4623   4.150   4.898   6.013
  285MET     CA 4624   4.160   4.960   6.222
  285MET     HA 4625   4.255   4.980   6.271
  285MET     CB 4626   4.089   5.096   6.200
  285MET    HB1 4627   4.056   5.136   6.298
  285MET    HB2 4628   3.996   5.093   6.138
  285MET     CG 4629   4.169   5.212   6.134
  285MET    HG1 4630   4.095   5.295   6.128
  285MET    HG2 4631   4.210   5.184   6.035
  285MET     SD 4632   4.314   5.271   6.236
  285MET     CE 4633   4.445   5.160   6.185
  285MET    HE1 4634   4.540   5.182   6.237
  285MET    HE2 4635   4.464   5.169   6.076
  285MET    HE3 4636   4.418   5.053   6.199
  285MET      C 4637   4.077   4.894   6.332
  285MET      O 4638   4.094   4.930   6.446
  286ASN      N 4639   3.994   4.794   6.291
  286ASN     HN 4640   3.974   4.775   6.195
  286ASN     CA 4641   3.942   4.696   6.386
  286ASN     HA 4642   3.886   4.751   6.460
  286ASN     CB 4643   3.834   4.595   6.324
  286ASN    HB1 4644   3.885   4.565   6.230
  286ASN    HB2 4645   3.739   4.650   6.308
  286ASN     CG 4646   3.798   4.477   6.415
  286ASN    OD1 4647   3.697   4.494   6.486
  286ASN    ND2 4648   3.861   4.359   6.420
  286ASN   HD21 4649   3.822   4.283   6.470
  286ASN   HD22 4650   3.929   4.341   6.349
  286ASN      C 4651   4.052   4.615   6.464
  286ASN      O 4652   4.045   4.610   6.590
  287SER      N 4653   4.151   4.553   6.399
  287SER     HN 4654   4.133   4.536   6.302
  287SER     CA 4655   4.269   4.488   6.453
  287SER     HA 4656   4.237   4.409   6.519
  287SER     CB 4657   4.359   4.431   6.350
  287SER    HB1 4658   4.452   4.384   6.390
  287SER    HB2 4659   4.392   4.498   6.268
  287SER     OG 4660   4.302   4.315   6.289
  287SER    HG1 4661   4.242   4.358   6.228
  287SER      C 4662   4.352   4.582   6.544
  287SER      O 4663   4.397   4.547   6.650
  288MET      N 4664   4.383   4.708   6.497
  288MET     HN 4665   4.351   4.744   6.409
  288MET     CA 4666   4.451   4.803   6.576
  288MET     HA 4667   4.550   4.762   6.594
  288MET     CB 4668   4.473   4.932   6.502
  288MET    HB1 4669   4.377   4.987   6.490
  288MET    HB2 4670   4.512   4.909   6.400
  288MET     CG 4671   4.573   5.036   6.565
  288MET    HG1 4672   4.530   5.090   6.651
  288MET    HG2 4673   4.584   5.105   6.478
  288MET     SD 4674   4.747   4.977   6.591
  288MET     CE 4675   4.787   4.891   6.433
  288MET    HE1 4676   4.889   4.848   6.425
  288MET    HE2 4677   4.781   4.959   6.345
  288MET    HE3 4678   4.708   4.817   6.411
  288MET      C 4679   4.384   4.842   6.704
  288MET      O 4680   4.439   4.861   6.811
  289LEU      N 4681   4.247   4.858   6.706
  289LEU     HN 4682   4.193   4.855   6.622
  289LEU     CA 4683   4.178   4.887   6.832
  289LEU     HA 4684   4.222   4.976   6.874
  289LEU     CB 4685   4.032   4.909   6.787
  289LEU    HB1 4686   4.005   4.828   6.715
  289LEU    HB2 4687   4.030   4.998   6.722
  289LEU     CG 4688   3.922   4.919   6.899
  289LEU     HG 4689   3.918   4.826   6.960
  289LEU    CD1 4690   3.959   5.021   6.999
  289LEU   HD11 4691   3.949   5.121   6.952
  289LEU   HD12 4692   4.064   5.017   7.037
  289LEU   HD13 4693   3.883   5.008   7.078
  289LEU    CD2 4694   3.791   4.917   6.824
  289LEU   HD21 4695   3.791   5.005   6.755
  289LEU   HD22 4696   3.713   4.946   6.897
  289LEU   HD23 4697   3.782   4.814   6.783
  289LEU      C 4698   4.191   4.789   6.952
  289LEU      O 4699   4.206   4.828   7.068
  290ASP      N 4700   4.193   4.660   6.927
  290ASP     HN 4701   4.191   4.623   6.834
  290ASP     CA 4702   4.190   4.559   7.030
  290ASP     HA 4703   4.196   4.608   7.126
  290ASP     CB 4704   4.040   4.493   7.019
  290ASP    HB1 4705   4.008   4.463   6.917
  290ASP    HB2 4706   3.980   4.585   7.038
  290ASP     CG 4707   4.004   4.395   7.121
  290ASP    OD1 4708   3.943   4.287   7.095
  290ASP    OD2 4709   4.036   4.424   7.239
  290ASP      C 4710   4.311   4.460   7.015
  290ASP      O 4711   4.391   4.466   7.109
  291PRO      N 4712   4.332   4.372   6.915
  291PRO     CD 4713   4.233   4.334   6.808
  291PRO    HD1 4714   4.205   4.427   6.756
  291PRO    HD2 4715   4.145   4.300   6.866
  291PRO     CA 4716   4.431   4.263   6.931
  291PRO     HA 4717   4.428   4.220   7.030
  291PRO     CB 4718   4.393   4.154   6.831
  291PRO    HB1 4719   4.324   4.084   6.883
  291PRO    HB2 4720   4.475   4.103   6.778
  291PRO     CG 4721   4.312   4.237   6.729
  291PRO    HG1 4722   4.387   4.293   6.669
  291PRO    HG2 4723   4.247   4.175   6.664
  291PRO      C 4724   4.580   4.313   6.916
  291PRO      O 4725   4.660   4.251   6.978
  292VAL      N 4726   4.619   4.415   6.839
  292VAL     HN 4727   4.548   4.473   6.801
  292VAL     CA 4728   4.758   4.458   6.802
  292VAL     HA 4729   4.814   4.367   6.791
  292VAL     CB 4730   4.768   4.529   6.674
  292VAL     HB 4731   4.696   4.613   6.671
  292VAL    CG1 4732   4.910   4.588   6.648
  292VAL   HG11 4733   4.926   4.680   6.707
  292VAL   HG12 4734   4.920   4.620   6.542
  292VAL   HG13 4735   4.990   4.511   6.656
  292VAL    CG2 4736   4.728   4.435   6.561
  292VAL   HG21 4737   4.792   4.344   6.565
  292VAL   HG22 4738   4.742   4.477   6.459
  292VAL   HG23 4739   4.623   4.398   6.570
  292VAL      C 4740   4.815   4.522   6.925
  292VAL      O 4741   4.934   4.542   6.952
  293VAL      N 4742   4.714   4.570   7.007
  293VAL     HN 4743   4.622   4.560   6.969
  293VAL     CA 4744   4.731   4.636   7.136
  293VAL     HA 4745   4.836   4.657   7.145
  293VAL     CB 4746   4.668   4.777   7.130
  293VAL     HB 4747   4.699   4.834   7.220
  293VAL    CG1 4748   4.724   4.850   7.013
  293VAL   HG11 4749   4.834   4.845   6.997
  293VAL   HG12 4750   4.698   4.957   7.022
  293VAL   HG13 4751   4.672   4.824   6.918
  293VAL    CG2 4752   4.524   4.760   7.108
  293VAL   HG21 4753   4.478   4.854   7.072
  293VAL   HG22 4754   4.471   4.720   7.197
  293VAL   HG23 4755   4.509   4.693   7.021
  293VAL      C 4756   4.682   4.557   7.253
  293VAL      O 4757   4.654   4.609   7.362
  294TYR      N 4758   4.682   4.420   7.244
  294TYR     HN 4759   4.724   4.388   7.159
  294TYR     CA 4760   4.624   4.331   7.343
  294TYR     HA 4761   4.519   4.356   7.346
  294TYR     CB 4762   4.641   4.185   7.290
  294TYR    HB1 4763   4.742   4.172   7.246
  294TYR    HB2 4764   4.567   4.171   7.207
  294TYR     CG 4765   4.600   4.076   7.377
  294TYR    CD1 4766   4.698   3.975   7.401
  294TYR    HD1 4767   4.790   3.988   7.345
  294TYR    CE1 4768   4.663   3.864   7.484
  294TYR    HE1 4769   4.747   3.797   7.495
  294TYR     CZ 4770   4.546   3.861   7.557
  294TYR     OH 4771   4.526   3.769   7.661
  294TYR     HH 4772   4.560   3.686   7.627
  294TYR    CD2 4773   4.476   4.069   7.440
  294TYR    HD2 4774   4.399   4.144   7.429
  294TYR    CE2 4775   4.453   3.967   7.534
  294TYR    HE2 4776   4.362   3.967   7.593
  294TYR      C 4777   4.680   4.347   7.486
  294TYR      O 4778   4.605   4.349   7.583
  295TYR      N 4779   4.813   4.353   7.501
  295TYR     HN 4780   4.864   4.363   7.416
  295TYR     CA 4781   4.890   4.372   7.626
  295TYR     HA 4782   4.835   4.321   7.704
  295TYR     CB 4783   5.033   4.316   7.612
  295TYR    HB1 4784   5.092   4.345   7.702
  295TYR    HB2 4785   5.083   4.362   7.524
  295TYR     CG 4786   5.044   4.167   7.600
  295TYR    CD1 4787   4.969   4.078   7.678
  295TYR    HD1 4788   4.901   4.114   7.753
  295TYR    CE1 4789   4.978   3.943   7.668
  295TYR    HE1 4790   4.932   3.874   7.737
  295TYR     CZ 4791   5.063   3.889   7.566
  295TYR     OH 4792   5.068   3.752   7.539
  295TYR     HH 4793   4.997   3.714   7.592
  295TYR    CD2 4794   5.118   4.117   7.490
  295TYR    HD2 4795   5.167   4.186   7.422
  295TYR    CE2 4796   5.117   3.979   7.469
  295TYR    HE2 4797   5.174   3.942   7.385
  295TYR      C 4798   4.886   4.514   7.674
  295TYR      O 4799   4.907   4.545   7.792
  296PHE      N 4800   4.861   4.614   7.586
  296PHE     HN 4801   4.844   4.594   7.490
  296PHE     CA 4802   4.851   4.758   7.621
  296PHE     HA 4803   4.930   4.783   7.690
  296PHE     CB 4804   4.876   4.847   7.499
  296PHE    HB1 4805   4.884   4.952   7.535
  296PHE    HB2 4806   4.788   4.839   7.432
  296PHE     CG 4807   5.006   4.805   7.423
  296PHE    CD1 4808   5.009   4.814   7.286
  296PHE    HD1 4809   4.925   4.854   7.232
  296PHE    CE1 4810   5.107   4.769   7.203
  296PHE    HE1 4811   5.106   4.783   7.096
  296PHE     CZ 4812   5.221   4.715   7.263
  296PHE     HZ 4813   5.299   4.687   7.193
  296PHE    CD2 4814   5.125   4.744   7.487
  296PHE    HD2 4815   5.132   4.721   7.592
  296PHE    CE2 4816   5.229   4.690   7.402
  296PHE    HE2 4817   5.308   4.627   7.439
  296PHE      C 4818   4.710   4.769   7.682
  296PHE      O 4819   4.694   4.844   7.774
  297SER      N 4820   4.605   4.712   7.615
  297SER     HN 4821   4.632   4.662   7.533
  297SER     CA 4822   4.456   4.735   7.637
  297SER     HA 4823   4.444   4.833   7.683
  297SER     CB 4824   4.376   4.723   7.502
  297SER    HB1 4825   4.371   4.616   7.472
  297SER    HB2 4826   4.446   4.770   7.429
  297SER     OG 4827   4.250   4.792   7.497
  297SER    HG1 4828   4.188   4.734   7.541
  297SER      C 4829   4.397   4.637   7.739
  297SER      O 4830   4.277   4.637   7.760
  298SER      N 4831   4.476   4.557   7.810
  298SER     HN 4832   4.572   4.540   7.790
  298SER     CA 4833   4.434   4.485   7.929
  298SER     HA 4834   4.333   4.511   7.958
  298SER     CB 4835   4.445   4.328   7.907
  298SER    HB1 4836   4.551   4.299   7.895
  298SER    HB2 4837   4.392   4.296   7.815
  298SER     OG 4838   4.400   4.258   8.025
  298SER    HG1 4839   4.315   4.302   8.037
  298SER      C 4840   4.525   4.517   8.048
  298SER      O 4841   4.645   4.495   8.026
  299PRO      N 4842   4.478   4.569   8.162
  299PRO     CD 4843   4.348   4.624   8.193
  299PRO    HD1 4844   4.271   4.547   8.215
  299PRO    HD2 4845   4.321   4.687   8.105
  299PRO     CA 4846   4.559   4.566   8.288
  299PRO     HA 4847   4.632   4.645   8.285
  299PRO     CB 4848   4.463   4.606   8.403
  299PRO    HB1 4849   4.513   4.666   8.482
  299PRO    HB2 4850   4.403   4.525   8.449
  299PRO     CG 4851   4.358   4.692   8.333
  299PRO    HG1 4852   4.267   4.694   8.397
  299PRO    HG2 4853   4.382   4.799   8.318
  299PRO      C 4854   4.651   4.449   8.318
  299PRO      O 4855   4.770   4.472   8.348
  300SER      N 4856   4.600   4.324   8.325
  300SER     HN 4857   4.503   4.314   8.307
  300SER     CA 4858   4.665   4.200   8.374
  300SER     HA 4859   4.732   4.237   8.449
  300SER     CB 4860   4.556   4.101   8.434
  300SER    HB1 4861   4.536   4.140   8.537
  300SER    HB2 4862   4.589   3.998   8.460
  300SER     OG 4863   4.445   4.105   8.353
  300SER    HG1 4864   4.379   4.050   8.396
  300SER      C 4865   4.745   4.129   8.271
  300SER      O 4866   4.734   4.009   8.254
  301PHE      N 4867   4.837   4.196   8.204
  301PHE     HN 4868   4.860   4.289   8.231
  301PHE     CA 4869   4.904   4.155   8.086
  301PHE     HA 4870   4.827   4.135   8.013
  301PHE     CB 4871   4.986   4.272   8.022
  301PHE    HB1 4872   4.912   4.350   7.994
  301PHE    HB2 4873   5.039   4.245   7.928
  301PHE     CG 4874   5.087   4.315   8.127
  301PHE    CD1 4875   5.223   4.281   8.111
  301PHE    HD1 4876   5.241   4.213   8.029
  301PHE    CE1 4877   5.322   4.337   8.185
  301PHE    HE1 4878   5.425   4.306   8.176
  301PHE     CZ 4879   5.293   4.446   8.270
  301PHE     HZ 4880   5.379   4.494   8.315
  301PHE    CD2 4881   5.058   4.424   8.208
  301PHE    HD2 4882   4.955   4.454   8.205
  301PHE    CE2 4883   5.159   4.487   8.281
  301PHE    HE2 4884   5.131   4.571   8.343
  301PHE      C 4885   4.976   4.019   8.103
  301PHE      O 4886   4.962   3.930   8.015
  302ASN      N 4887   5.048   3.999   8.214
  302ASN     HN 4888   5.037   4.072   8.281
  302ASN     CA 4889   5.124   3.879   8.253
  302ASN     HA 4890   5.086   3.798   8.193
  302ASN     CB 4891   5.277   3.903   8.248
  302ASN    HB1 4892   5.310   3.961   8.337
  302ASN    HB2 4893   5.293   3.965   8.158
  302ASN     CG 4894   5.361   3.777   8.250
  302ASN    OD1 4895   5.334   3.666   8.297
  302ASN    ND2 4896   5.483   3.791   8.190
  302ASN   HD21 4897   5.509   3.879   8.151
  302ASN   HD22 4898   5.539   3.710   8.173
  302ASN      C 4899   5.095   3.834   8.401
  302ASN    OT1 4900   5.127   3.898   8.504
  302ASN    OT2 4901   5.013   3.736   8.412
  303P9N    O01 4902   2.360   3.504   4.453
  303P9N    O02 4903   2.437   3.151   4.726
  303P9N    N03 4904   2.104   3.319   4.966
  303P9N    N04 4905   2.464   3.364   4.677
  303P9N    N05 4906   1.975   3.309   4.997
  303P9N    N06 4907   2.310   3.385   5.091
  303P9N    C07 4908   2.076   3.373   5.193
  303P9N    C08 4909   2.103   3.547   5.747
  303P9N    C09 4910   2.179   3.364   5.087
  303P9N    C10 4911   2.095   3.421   5.331
  303P9N    C11 4912   2.099   3.513   5.600
  303P9N    C12 4913   2.179   3.282   4.855
  303P9N    C13 4914   2.520   3.339   4.547
  303P9N    C14 4915   2.321   3.316   4.856
  303P9N    C15 4916   2.218   3.407   5.411
  303P9N    C16 4917   1.979   3.456   5.398
  303P9N    C17 4918   2.219   3.456   5.546
  303P9N    C18 4919   1.982   3.504   5.528
  303P9N    C19 4920   1.958   3.338   5.122
  303P9N    C20 4921   2.415   3.268   4.752
  303P9N    C21 4922   2.491   3.455   4.447
  303P9N    C22 4923   2.052   3.422   5.829
  303P9N    C23 4924   2.027   3.681   5.763
  303P9N    C24 4925   2.380   3.371   4.975
  303P9N    C25 4926   2.113   3.245   4.727
  303P9N    C26 4927   2.668   3.316   4.553
  303P9N    C27 4928   2.257   3.450   4.374
  303P9N    C28 4929   2.267   3.332   4.294
  303P9N    C29 4930   2.135   3.526   4.366
  303P9N    C30 4931   2.155   3.290   4.220
  303P9N    C31 4932   2.028   3.478   4.295
  303P9N    C32 4933   2.038   3.365   4.220
  303P9N    H01 4934   2.461   3.458   4.711
  303P9N    H02 4935   2.203   3.572   5.790
  303P9N    H03 4936   2.469   3.249   4.507
  303P9N    H04 4937   2.309   3.379   5.362
  303P9N    H05 4938   1.883   3.456   5.347
  303P9N    H06 4939   2.304   3.478   5.609
  303P9N    H07 4940   1.885   3.527   5.571
  303P9N    H08 4941   1.861   3.345   5.169
  303P9N    H09 4942   2.552   3.542   4.483
  303P9N    H10 4943   2.525   3.435   4.343
  303P9N    H11 4944   2.106   3.330   5.799
  303P9N    H12 4945   1.950   3.396   5.793
  303P9N    H13 4946   2.046   3.444   5.938
  303P9N    H14 4947   2.038   3.728   5.863
  303P9N    H15 4948   1.921   3.650   5.762
  303P9N    H16 4949   2.054   3.758   5.688
  303P9N    H17 4950   2.482   3.404   4.968
  303P9N    H18 4951   2.138   3.137   4.722
  303P9N    H19 4952   2.159   3.300   4.642
  303P9N    H20 4953   2.006   3.274   4.725
  303P9N    H21 4954   2.697   3.227   4.611
  303P9N    H22 4955   2.725   3.396   4.605
  303P9N    H23 4956   2.708   3.319   4.449
  303P9N    H24 4957   2.355   3.270   4.295
  303P9N    H25 4958   2.134   3.622   4.416
  303P9N    H26 4959   2.164   3.201   4.160
  303P9N    H27 4960   1.945   3.546   4.308
  303P9N    H28 4961   1.953   3.321   4.170
  303P9N    H29 4962   1.904   3.284   4.932
  304NIO     C1 4963   4.263   4.043   5.912
  304NIO     N1 4964   4.209   3.964   6.005
  304NIO     O1 4965   4.565   4.196   5.745
  304NIO     C2 4966   4.401   4.075   5.893
  304NIO     O2 4967   4.346   4.180   5.691
  304NIO     C3 4968   4.485   4.032   5.999
  304NIO     C4 4969   4.430   3.961   6.110
  304NIO     C5 4970   4.299   3.920   6.099
  304NIO     C6 4971   4.436   4.155   5.773
  304NIO    H01 4972   4.192   4.078   5.838
  304NIO    H02 4973   4.592   4.031   5.987
  304NIO    H03 4974   4.500   3.916   6.179
  304NIO    H04 4975   4.254   3.851   6.169
  304NIO    H05 4976   4.573   4.272   5.687
   7.64422   7.64422  12.24500
