# Supplementary material for: Orthosteric and allosteric modulation of human HCAR2 signaling complex
Source: Nat Commun. 2023 Nov 22;14:7620. doi: 10.1038/s41467-023-43537-z (PMC10665550; doi:10.1038/s41467-023-43537-z)
Supplement: Supplementary file 8 — Supplementary Data 5 [file 41467_2023_43537_MOESM8_ESM.zip › supplementary data 5/trjfiles/3HB_P9N_end4.gro]

Title t= 1000000.00000 step= 500000000
 4977
    8ASP      N    1   3.051   4.131   2.687
    8ASP    HT1    2   3.044   4.225   2.730
    8ASP    HT2    3   2.954   4.094   2.678
    8ASP    HT3    4   3.099   4.140   2.595
    8ASP     CA    5   3.149   4.059   2.774
    8ASP     HA    6   3.249   4.100   2.763
    8ASP     CB    7   3.106   4.084   2.922
    8ASP    HB1    8   3.171   4.021   2.987
    8ASP    HB2    9   3.003   4.045   2.937
    8ASP     CG   10   3.107   4.227   2.967
    8ASP    OD1   11   3.096   4.319   2.878
    8ASP    OD2   12   3.108   4.253   3.089
    8ASP      C   13   3.177   3.917   2.742
    8ASP      O   14   3.261   3.883   2.656
    9HSD      N   15   3.109   3.818   2.817
    9HSD     HN   16   3.043   3.855   2.881
    9HSD     CA   17   3.118   3.673   2.811
    9HSD     HA   18   3.063   3.631   2.894
    9HSD     CB   19   3.049   3.609   2.681
    9HSD    HB1   20   3.046   3.499   2.698
    9HSD    HB2   21   3.119   3.634   2.598
    9HSD    ND1   22   2.797   3.643   2.702
    9HSD    HD1   23   2.791   3.593   2.788
    9HSD     CG   24   2.923   3.667   2.635
    9HSD    CE1   25   2.704   3.705   2.619
    9HSD    HE1   26   2.600   3.729   2.643
    9HSD    NE2   27   2.754   3.753   2.511
    9HSD    CD2   28   2.889   3.732   2.523
    9HSD    HD2   29   2.956   3.735   2.438
    9HSD      C   30   3.266   3.617   2.822
    9HSD      O   31   3.308   3.529   2.745
   10PHE      N   32   3.346   3.672   2.918
   10PHE     HN   33   3.315   3.738   2.986
   10PHE     CA   34   3.487   3.639   2.924
   10PHE     HA   35   3.522   3.623   2.823
   10PHE     CB   36   3.557   3.758   3.002
   10PHE    HB1   37   3.666   3.741   2.987
   10PHE    HB2   38   3.528   3.757   3.110
   10PHE     CG   39   3.532   3.893   2.947
   10PHE    CD1   40   3.478   3.989   3.029
   10PHE    HD1   41   3.448   3.966   3.130
   10PHE    CE1   42   3.467   4.122   2.981
   10PHE    HE1   43   3.442   4.196   3.054
   10PHE     CZ   44   3.485   4.154   2.850
   10PHE     HZ   45   3.473   4.252   2.807
   10PHE    CD2   46   3.554   3.926   2.807
   10PHE    HD2   47   3.594   3.852   2.739
   10PHE    CE2   48   3.530   4.056   2.759
   10PHE    HE2   49   3.553   4.077   2.655
   10PHE      C   50   3.513   3.516   3.006
   10PHE      O   51   3.610   3.452   2.985
   11LEU      N   52   3.416   3.485   3.094
   11LEU     HN   53   3.343   3.550   3.112
   11LEU     CA   54   3.419   3.374   3.185
   11LEU     HA   55   3.457   3.289   3.131
   11LEU     CB   56   3.481   3.414   3.315
   11LEU    HB1   57   3.417   3.491   3.363
   11LEU    HB2   58   3.573   3.467   3.283
   11LEU     CG   59   3.506   3.306   3.418
   11LEU     HG   60   3.408   3.261   3.446
   11LEU    CD1   61   3.599   3.199   3.362
   11LEU   HD11   62   3.701   3.242   3.355
   11LEU   HD12   63   3.566   3.154   3.267
   11LEU   HD13   64   3.602   3.120   3.440
   11LEU    CD2   65   3.559   3.364   3.552
   11LEU   HD21   66   3.484   3.422   3.610
   11LEU   HD22   67   3.644   3.433   3.536
   11LEU   HD23   68   3.595   3.290   3.627
   11LEU      C   69   3.273   3.322   3.211
   11LEU      O   70   3.179   3.398   3.232
   12GLU      N   71   3.264   3.186   3.218
   12GLU     HN   72   3.341   3.127   3.195
   12GLU     CA   73   3.145   3.099   3.248
   12GLU     HA   74   3.063   3.162   3.279
   12GLU     CB   75   3.090   3.021   3.129
   12GLU    HB1   76   2.993   2.969   3.146
   12GLU    HB2   77   3.167   2.946   3.100
   12GLU     CG   78   3.073   3.096   2.989
   12GLU    HG1   79   3.175   3.134   2.964
   12GLU    HG2   80   2.997   3.176   3.003
   12GLU     CD   81   3.037   3.008   2.874
   12GLU    OE1   82   3.128   2.944   2.816
   12GLU    OE2   83   2.915   3.002   2.828
   12GLU      C   84   3.180   2.993   3.353
   12GLU      O   85   3.291   2.942   3.357
   13ILE      N   86   3.085   2.954   3.451
   13ILE     HN   87   3.006   3.014   3.465
   13ILE     CA   88   3.113   2.872   3.563
   13ILE     HA   89   3.199   2.808   3.550
   13ILE     CB   90   3.109   2.959   3.686
   13ILE     HB   91   3.012   3.013   3.686
   13ILE    CG2   92   3.088   2.874   3.815
   13ILE   HG21   93   3.101   2.938   3.905
   13ILE   HG22   94   3.174   2.805   3.820
   13ILE   HG23   95   2.994   2.816   3.823
   13ILE    CG1   96   3.235   3.047   3.706
   13ILE   HG11   97   3.216   3.099   3.802
   13ILE   HG12   98   3.246   3.126   3.628
   13ILE     CD   99   3.380   2.978   3.718
   13ILE    HD1  100   3.461   3.055   3.720
   13ILE    HD2  101   3.396   2.906   3.635
   13ILE    HD3  102   3.392   2.921   3.812
   13ILE      C  103   2.996   2.774   3.564
   13ILE      O  104   2.879   2.813   3.561
   14ASP      N  105   3.032   2.646   3.547
   14ASP     HN  106   3.127   2.623   3.562
   14ASP     CA  107   2.924   2.541   3.548
   14ASP     HA  108   2.971   2.445   3.531
   14ASP     CB  109   2.847   2.532   3.688
   14ASP    HB1  110   2.768   2.454   3.684
   14ASP    HB2  111   2.792   2.626   3.705
   14ASP     CG  112   2.944   2.515   3.811
   14ASP    OD1  113   3.054   2.458   3.814
   14ASP    OD2  114   2.892   2.552   3.919
   14ASP      C  115   2.829   2.549   3.428
   14ASP      O  116   2.711   2.516   3.427
   15LYS      N  117   2.875   2.612   3.323
   15LYS     HN  118   2.966   2.652   3.321
   15LYS     CA  119   2.810   2.626   3.190
   15LYS     HA  120   2.886   2.649   3.117
   15LYS     CB  121   2.737   2.508   3.121
   15LYS    HB1  122   2.687   2.536   3.026
   15LYS    HB2  123   2.656   2.472   3.189
   15LYS     CG  124   2.825   2.383   3.095
   15LYS    HG1  125   2.766   2.304   3.044
   15LYS    HG2  126   2.843   2.338   3.195
   15LYS     CD  127   2.959   2.396   3.023
   15LYS    HD1  128   3.029   2.315   3.052
   15LYS    HD2  129   3.009   2.488   3.061
   15LYS     CE  130   2.931   2.407   2.874
   15LYS    HE1  131   2.863   2.492   2.851
   15LYS    HE2  132   2.882   2.313   2.840
   15LYS     NZ  133   3.055   2.428   2.798
   15LYS    HZ1  134   3.135   2.379   2.843
   15LYS    HZ2  135   3.071   2.528   2.821
   15LYS    HZ3  136   3.057   2.418   2.694
   15LYS      C  137   2.728   2.751   3.195
   15LYS      O  138   2.644   2.760   3.100
   16LYS      N  139   2.740   2.840   3.295
   16LYS     HN  140   2.790   2.812   3.377
   16LYS     CA  141   2.663   2.958   3.292
   16LYS     HA  142   2.602   2.952   3.203
   16LYS     CB  143   2.562   2.954   3.416
   16LYS    HB1  144   2.499   3.045   3.413
   16LYS    HB2  145   2.621   2.947   3.510
   16LYS     CG  146   2.456   2.848   3.415
   16LYS    HG1  147   2.396   2.863   3.507
   16LYS    HG2  148   2.513   2.754   3.430
   16LYS     CD  149   2.353   2.859   3.308
   16LYS    HD1  150   2.411   2.860   3.213
   16LYS    HD2  151   2.291   2.951   3.320
   16LYS     CE  152   2.256   2.744   3.306
   16LYS    HE1  153   2.308   2.645   3.308
   16LYS    HE2  154   2.207   2.737   3.206
   16LYS     NZ  155   2.155   2.757   3.411
   16LYS    HZ1  156   2.202   2.781   3.500
   16LYS    HZ2  157   2.093   2.676   3.432
   16LYS    HZ3  158   2.088   2.834   3.391
   16LYS      C  159   2.745   3.090   3.285
   16LYS      O  160   2.837   3.118   3.362
   17ASN      N  161   2.698   3.179   3.190
   17ASN     HN  162   2.621   3.156   3.131
   17ASN     CA  163   2.760   3.310   3.168
   17ASN     HA  164   2.861   3.301   3.133
   17ASN     CB  165   2.669   3.375   3.060
   17ASN    HB1  166   2.561   3.374   3.086
   17ASN    HB2  167   2.676   3.315   2.967
   17ASN     CG  168   2.720   3.510   3.012
   17ASN    OD1  169   2.837   3.536   2.979
   17ASN    ND2  170   2.639   3.612   3.012
   17ASN   HD21  171   2.547   3.594   3.046
   17ASN   HD22  172   2.675   3.703   2.992
   17ASN      C  173   2.768   3.398   3.286
   17ASN      O  174   2.668   3.436   3.347
   18CYS      N  175   2.887   3.444   3.323
   18CYS     HN  176   2.977   3.437   3.279
   18CYS     CA  177   2.917   3.517   3.448
   18CYS     HA  178   2.828   3.533   3.508
   18CYS     CB  179   3.024   3.455   3.534
   18CYS    HB1  180   3.040   3.518   3.625
   18CYS    HB2  181   3.120   3.446   3.479
   18CYS     SG  182   2.981   3.297   3.601
   18CYS      C  183   2.963   3.653   3.400
   18CYS      O  184   3.020   3.671   3.287
   19CYS      N  185   2.960   3.758   3.485
   19CYS     HN  186   2.939   3.733   3.579
   19CYS     CA  187   3.015   3.888   3.464
   19CYS     HA  188   3.052   3.898   3.363
   19CYS     CB  189   2.916   4.004   3.498
   19CYS    HB1  190   2.971   4.100   3.490
   19CYS    HB2  191   2.889   3.998   3.605
   19CYS     SG  192   2.779   3.995   3.389
   19CYS      C  193   3.143   3.895   3.556
   19CYS      O  194   3.140   3.851   3.671
   20VAL      N  195   3.262   3.938   3.504
   20VAL     HN  196   3.267   3.966   3.409
   20VAL     CA  197   3.394   3.936   3.569
   20VAL     HA  198   3.371   3.934   3.675
   20VAL     CB  199   3.478   3.822   3.531
   20VAL     HB  200   3.409   3.737   3.555
   20VAL    CG1  201   3.523   3.816   3.386
   20VAL   HG11  202   3.432   3.809   3.323
   20VAL   HG12  203   3.582   3.725   3.361
   20VAL   HG13  204   3.582   3.908   3.367
   20VAL    CG2  205   3.603   3.817   3.622
   20VAL   HG21  206   3.643   3.714   3.615
   20VAL   HG22  207   3.569   3.845   3.724
   20VAL   HG23  208   3.690   3.883   3.602
   20VAL      C  209   3.456   4.076   3.563
   20VAL      O  210   3.462   4.146   3.461
   21PHE      N  211   3.493   4.132   3.678
   21PHE     HN  212   3.485   4.079   3.762
   21PHE     CA  213   3.558   4.264   3.683
   21PHE     HA  214   3.510   4.324   3.607
   21PHE     CB  215   3.542   4.337   3.822
   21PHE    HB1  216   3.586   4.437   3.806
   21PHE    HB2  217   3.592   4.281   3.904
   21PHE     CG  218   3.397   4.372   3.859
   21PHE    CD1  219   3.312   4.427   3.759
   21PHE    HD1  220   3.352   4.438   3.660
   21PHE    CE1  221   3.183   4.462   3.791
   21PHE    HE1  222   3.119   4.508   3.717
   21PHE     CZ  223   3.129   4.425   3.915
   21PHE     HZ  224   3.030   4.460   3.939
   21PHE    CD2  225   3.342   4.336   3.983
   21PHE    HD2  226   3.412   4.280   4.043
   21PHE    CE2  227   3.207   4.364   4.015
   21PHE    HE2  228   3.164   4.336   4.110
   21PHE      C  229   3.705   4.259   3.640
   21PHE      O  230   3.777   4.171   3.692
   22ARG      N  231   3.747   4.351   3.547
   22ARG     HN  232   3.678   4.419   3.523
   22ARG     CA  233   3.880   4.345   3.474
   22ARG     HA  234   3.954   4.293   3.534
   22ARG     CB  235   3.864   4.277   3.333
   22ARG    HB1  236   3.951   4.293   3.266
   22ARG    HB2  237   3.786   4.333   3.276
   22ARG     CG  238   3.814   4.131   3.333
   22ARG    HG1  239   3.789   4.104   3.228
   22ARG    HG2  240   3.728   4.131   3.403
   22ARG     CD  241   3.923   4.043   3.395
   22ARG    HD1  242   3.953   4.077   3.497
   22ARG    HD2  243   4.016   4.053   3.336
   22ARG     NE  244   3.878   3.905   3.407
   22ARG     HE  245   3.890   3.860   3.496
   22ARG     CZ  246   3.867   3.827   3.300
   22ARG    NH1  247   3.881   3.855   3.175
   22ARG   HH11  248   3.899   3.953   3.164
   22ARG   HH12  249   3.925   3.789   3.113
   22ARG    NH2  250   3.877   3.698   3.330
   22ARG   HH21  251   3.892   3.671   3.425
   22ARG   HH22  252   3.894   3.635   3.254
   22ARG      C  253   3.945   4.474   3.458
   22ARG      O  254   4.047   4.487   3.395
   23ASP      N  255   3.890   4.584   3.517
   23ASP     HN  256   3.805   4.588   3.571
   23ASP     CA  257   3.951   4.714   3.507
   23ASP     HA  258   3.963   4.730   3.401
   23ASP     CB  259   3.852   4.819   3.567
   23ASP    HB1  260   3.906   4.914   3.589
   23ASP    HB2  261   3.797   4.778   3.654
   23ASP     CG  262   3.751   4.859   3.463
   23ASP    OD1  263   3.757   4.810   3.350
   23ASP    OD2  264   3.664   4.938   3.504
   23ASP      C  265   4.098   4.733   3.559
   23ASP      O  266   4.151   4.653   3.632
   24ASP      N  267   4.167   4.839   3.519
   24ASP     HN  268   4.120   4.916   3.476
   24ASP     CA  269   4.314   4.864   3.525
   24ASP     HA  270   4.363   4.786   3.469
   24ASP     CB  271   4.352   4.999   3.457
   24ASP    HB1  272   4.461   5.021   3.455
   24ASP    HB2  273   4.293   5.081   3.504
   24ASP     CG  274   4.317   5.020   3.309
   24ASP    OD1  275   4.352   5.122   3.250
   24ASP    OD2  276   4.263   4.926   3.243
   24ASP      C  277   4.365   4.868   3.668
   24ASP      O  278   4.470   4.817   3.704
   25PHE      N  279   4.279   4.921   3.764
   25PHE     HN  280   4.193   4.957   3.729
   25PHE     CA  281   4.307   4.928   3.912
   25PHE     HA  282   4.398   4.987   3.915
   25PHE     CB  283   4.180   4.985   3.976
   25PHE    HB1  284   4.091   4.919   3.977
   25PHE    HB2  285   4.152   5.074   3.915
   25PHE     CG  286   4.210   5.040   4.116
   25PHE    CD1  287   4.293   5.155   4.141
   25PHE    HD1  288   4.325   5.211   4.055
   25PHE    CE1  289   4.313   5.193   4.269
   25PHE    HE1  290   4.385   5.272   4.286
   25PHE     CZ  291   4.266   5.119   4.378
   25PHE     HZ  292   4.287   5.141   4.481
   25PHE    CD2  293   4.160   4.960   4.224
   25PHE    HD2  294   4.104   4.869   4.208
   25PHE    CE2  295   4.181   5.011   4.349
   25PHE    HE2  296   4.149   4.955   4.435
   25PHE      C  297   4.329   4.788   3.976
   25PHE      O  298   4.420   4.778   4.057
   26ILE      N  299   4.254   4.680   3.942
   26ILE     HN  300   4.184   4.694   3.873
   26ILE     CA  301   4.289   4.542   3.981
   26ILE     HA  302   4.296   4.538   4.088
   26ILE     CB  303   4.181   4.449   3.928
   26ILE     HB  304   4.166   4.474   3.821
   26ILE    CG2  305   4.219   4.305   3.963
   26ILE   HG21  306   4.299   4.263   3.899
   26ILE   HG22  307   4.123   4.248   3.960
   26ILE   HG23  308   4.253   4.290   4.067
   26ILE    CG1  309   4.035   4.482   3.990
   26ILE   HG11  310   4.028   4.592   4.002
   26ILE   HG12  311   4.020   4.426   4.085
   26ILE     CD  312   3.925   4.422   3.905
   26ILE    HD1  313   3.827   4.411   3.957
   26ILE    HD2  314   3.943   4.319   3.868
   26ILE    HD3  315   3.911   4.484   3.814
   26ILE      C  316   4.432   4.492   3.933
   26ILE      O  317   4.509   4.442   4.018
   27VAL      N  318   4.481   4.512   3.806
   27VAL     HN  319   4.425   4.555   3.736
   27VAL     CA  320   4.612   4.462   3.763
   27VAL     HA  321   4.637   4.377   3.824
   27VAL     CB  322   4.597   4.409   3.623
   27VAL     HB  323   4.696   4.366   3.598
   27VAL    CG1  324   4.503   4.291   3.617
   27VAL   HG11  325   4.528   4.202   3.678
   27VAL   HG12  326   4.515   4.253   3.513
   27VAL   HG13  327   4.397   4.312   3.643
   27VAL    CG2  328   4.559   4.520   3.527
   27VAL   HG21  329   4.460   4.556   3.563
   27VAL   HG22  330   4.552   4.499   3.418
   27VAL   HG23  331   4.634   4.602   3.537
   27VAL      C  332   4.728   4.556   3.775
   27VAL      O  333   4.837   4.511   3.760
   28LYS      N  334   4.704   4.687   3.794
   28LYS     HN  335   4.607   4.712   3.800
   28LYS     CA  336   4.804   4.789   3.818
   28LYS     HA  337   4.900   4.750   3.789
   28LYS     CB  338   4.784   4.904   3.719
   28LYS    HB1  339   4.683   4.950   3.728
   28LYS    HB2  340   4.784   4.862   3.616
   28LYS     CG  341   4.882   5.024   3.742
   28LYS    HG1  342   4.980   4.973   3.746
   28LYS    HG2  343   4.864   5.079   3.836
   28LYS     CD  344   4.866   5.131   3.634
   28LYS    HD1  345   4.956   5.196   3.637
   28LYS    HD2  346   4.769   5.182   3.650
   28LYS     CE  347   4.853   5.086   3.477
   28LYS    HE1  348   4.833   5.176   3.415
   28LYS    HE2  349   4.774   5.008   3.470
   28LYS     NZ  350   4.967   5.011   3.428
   28LYS    HZ1  351   5.043   5.082   3.432
   28LYS    HZ2  352   4.964   4.972   3.332
   28LYS    HZ3  353   4.999   4.934   3.491
   28LYS      C  354   4.811   4.834   3.963
   28LYS      O  355   4.908   4.805   4.029
   29VAL      N  356   4.711   4.915   4.009
   29VAL     HN  357   4.626   4.931   3.960
   29VAL     CA  358   4.718   4.988   4.133
   29VAL     HA  359   4.819   5.026   4.136
   29VAL     CB  360   4.626   5.112   4.141
   29VAL     HB  361   4.521   5.078   4.147
   29VAL    CG1  362   4.660   5.198   4.265
   29VAL   HG11  363   4.764   5.235   4.252
   29VAL   HG12  364   4.643   5.132   4.353
   29VAL   HG13  365   4.588   5.282   4.261
   29VAL    CG2  366   4.634   5.207   4.013
   29VAL   HG21  367   4.544   5.270   3.996
   29VAL   HG22  368   4.631   5.149   3.918
   29VAL   HG23  369   4.727   5.267   4.009
   29VAL      C  370   4.704   4.902   4.258
   29VAL      O  371   4.764   4.930   4.364
   30LEU      N  372   4.624   4.791   4.255
   30LEU     HN  373   4.576   4.762   4.173
   30LEU     CA  374   4.606   4.704   4.378
   30LEU     HA  375   4.574   4.760   4.464
   30LEU     CB  376   4.482   4.611   4.345
   30LEU    HB1  377   4.502   4.553   4.253
   30LEU    HB2  378   4.385   4.662   4.332
   30LEU     CG  379   4.446   4.493   4.441
   30LEU     HG  380   4.537   4.430   4.449
   30LEU    CD1  381   4.404   4.546   4.575
   30LEU   HD11  382   4.312   4.608   4.563
   30LEU   HD12  383   4.477   4.614   4.624
   30LEU   HD13  384   4.384   4.457   4.639
   30LEU    CD2  385   4.339   4.410   4.377
   30LEU   HD21  386   4.251   4.473   4.350
   30LEU   HD22  387   4.319   4.331   4.453
   30LEU   HD23  388   4.368   4.374   4.276
   30LEU      C  389   4.729   4.623   4.421
   30LEU      O  390   4.749   4.612   4.542
   31PRO      N  391   4.814   4.559   4.337
   31PRO     CD  392   4.774   4.512   4.203
   31PRO    HD1  393   4.769   4.590   4.124
   31PRO    HD2  394   4.680   4.454   4.219
   31PRO     CA  395   4.938   4.493   4.382
   31PRO     HA  396   4.903   4.405   4.433
   31PRO     CB  397   4.999   4.447   4.257
   31PRO    HB1  398   5.075   4.368   4.275
   31PRO    HB2  399   5.044   4.528   4.196
   31PRO     CG  400   4.887   4.411   4.172
   31PRO    HG1  401   4.908   4.391   4.064
   31PRO    HG2  402   4.854   4.312   4.208
   31PRO      C  403   5.027   4.573   4.471
   31PRO      O  404   5.062   4.509   4.576
   32PRO      N  405   5.067   4.699   4.463
   32PRO     CD  406   5.058   4.780   4.340
   32PRO    HD1  407   4.956   4.782   4.296
   32PRO    HD2  408   5.127   4.746   4.260
   32PRO     CA  409   5.150   4.762   4.569
   32PRO     HA  410   5.225   4.696   4.611
   32PRO     CB  411   5.204   4.887   4.504
   32PRO    HB1  412   5.306   4.873   4.464
   32PRO    HB2  413   5.216   4.973   4.573
   32PRO     CG  414   5.105   4.918   4.391
   32PRO    HG1  415   5.018   4.974   4.434
   32PRO    HG2  416   5.155   4.976   4.311
   32PRO      C  417   5.066   4.806   4.691
   32PRO      O  418   5.124   4.828   4.797
   33VAL      N  419   4.930   4.797   4.685
   33VAL     HN  420   4.885   4.792   4.596
   33VAL     CA  421   4.848   4.811   4.805
   33VAL     HA  422   4.886   4.887   4.871
   33VAL     CB  423   4.709   4.866   4.776
   33VAL     HB  424   4.665   4.803   4.695
   33VAL    CG1  425   4.625   4.861   4.901
   33VAL   HG11  426   4.525   4.906   4.887
   33VAL   HG12  427   4.678   4.897   4.992
   33VAL   HG13  428   4.604   4.755   4.924
   33VAL    CG2  429   4.730   5.005   4.717
   33VAL   HG21  430   4.770   5.004   4.613
   33VAL   HG22  431   4.800   5.067   4.777
   33VAL   HG23  432   4.635   5.062   4.715
   33VAL      C  433   4.848   4.682   4.889
   33VAL      O  434   4.867   4.673   5.010
   34LEU      N  435   4.825   4.569   4.817
   34LEU     HN  436   4.793   4.574   4.722
   34LEU     CA  437   4.843   4.438   4.867
   34LEU     HA  438   4.771   4.435   4.948
   34LEU     CB  439   4.830   4.331   4.764
   34LEU    HB1  440   4.864   4.229   4.794
   34LEU    HB2  441   4.902   4.346   4.680
   34LEU     CG  442   4.688   4.311   4.701
   34LEU     HG  443   4.650   4.403   4.651
   34LEU    CD1  444   4.696   4.227   4.578
   34LEU   HD11  445   4.727   4.127   4.613
   34LEU   HD12  446   4.770   4.258   4.501
   34LEU   HD13  447   4.599   4.221   4.524
   34LEU    CD2  448   4.589   4.268   4.812
   34LEU   HD21  449   4.511   4.201   4.768
   34LEU   HD22  450   4.551   4.362   4.858
   34LEU   HD23  451   4.643   4.214   4.893
   34LEU      C  452   4.983   4.421   4.928
   34LEU      O  453   5.007   4.361   5.032
   35GLY      N  454   5.083   4.483   4.863
   35GLY     HN  455   5.070   4.519   4.771
   35GLY     CA  456   5.214   4.498   4.920
   35GLY    HA1  457   5.273   4.561   4.856
   35GLY    HA2  458   5.251   4.398   4.939
   35GLY      C  459   5.221   4.571   5.054
   35GLY      O  460   5.280   4.520   5.147
   36LEU      N  461   5.165   4.690   5.069
   36LEU     HN  462   5.130   4.741   4.991
   36LEU     CA  463   5.158   4.764   5.197
   36LEU     HA  464   5.260   4.765   5.234
   36LEU     CB  465   5.108   4.909   5.188
   36LEU    HB1  466   5.081   4.950   5.289
   36LEU    HB2  467   5.018   4.908   5.123
   36LEU     CG  468   5.204   5.003   5.124
   36LEU     HG  469   5.269   4.944   5.056
   36LEU    CD1  470   5.130   5.112   5.047
   36LEU   HD11  471   5.205   5.188   5.016
   36LEU   HD12  472   5.056   5.162   5.114
   36LEU   HD13  473   5.087   5.060   4.959
   36LEU    CD2  474   5.294   5.067   5.227
   36LEU   HD21  475   5.248   5.125   5.310
   36LEU   HD22  476   5.368   5.133   5.177
   36LEU   HD23  477   5.355   4.986   5.272
   36LEU      C  478   5.077   4.686   5.302
   36LEU      O  479   5.111   4.659   5.416
   37GLU      N  480   4.962   4.627   5.266
   37GLU     HN  481   4.926   4.640   5.174
   37GLU     CA  482   4.897   4.525   5.348
   37GLU     HA  483   4.881   4.577   5.442
   37GLU     CB  484   4.761   4.471   5.284
   37GLU    HB1  485   4.774   4.466   5.174
   37GLU    HB2  486   4.688   4.552   5.306
   37GLU     CG  487   4.701   4.336   5.324
   37GLU    HG1  488   4.770   4.250   5.340
   37GLU    HG2  489   4.635   4.297   5.243
   37GLU     CD  490   4.628   4.345   5.456
   37GLU    OE1  491   4.565   4.241   5.496
   37GLU    OE2  492   4.637   4.449   5.527
   37GLU      C  493   4.976   4.406   5.396
   37GLU      O  494   4.992   4.375   5.513
   38PHE      N  495   5.051   4.340   5.305
   38PHE     HN  496   5.043   4.363   5.209
   38PHE     CA  497   5.140   4.232   5.332
   38PHE     HA  498   5.084   4.151   5.375
   38PHE     CB  499   5.200   4.176   5.191
   38PHE    HB1  500   5.250   4.264   5.145
   38PHE    HB2  501   5.110   4.137   5.140
   38PHE     CG  502   5.306   4.077   5.206
   38PHE    CD1  503   5.269   3.948   5.258
   38PHE    HD1  504   5.173   3.925   5.302
   38PHE    CE1  505   5.362   3.843   5.275
   38PHE    HE1  506   5.340   3.746   5.317
   38PHE     CZ  507   5.496   3.867   5.225
   38PHE     HZ  508   5.552   3.775   5.228
   38PHE    CD2  509   5.441   4.093   5.166
   38PHE    HD2  510   5.471   4.178   5.106
   38PHE    CE2  511   5.536   3.983   5.171
   38PHE    HE2  512   5.640   3.994   5.143
   38PHE      C  513   5.252   4.271   5.438
   38PHE      O  514   5.278   4.194   5.530
   39ILE      N  515   5.313   4.393   5.425
   39ILE     HN  516   5.293   4.452   5.348
   39ILE     CA  517   5.415   4.444   5.519
   39ILE     HA  518   5.473   4.357   5.544
   39ILE     CB  519   5.494   4.563   5.456
   39ILE     HB  520   5.423   4.646   5.435
   39ILE    CG2  521   5.587   4.610   5.568
   39ILE   HG21  522   5.654   4.687   5.525
   39ILE   HG22  523   5.652   4.531   5.614
   39ILE   HG23  524   5.528   4.665   5.643
   39ILE    CG1  525   5.570   4.521   5.328
   39ILE   HG11  526   5.607   4.611   5.274
   39ILE   HG12  527   5.487   4.478   5.269
   39ILE     CD  528   5.686   4.426   5.346
   39ILE    HD1  529   5.697   4.374   5.248
   39ILE    HD2  530   5.672   4.352   5.428
   39ILE    HD3  531   5.782   4.478   5.367
   39ILE      C  532   5.353   4.477   5.651
   39ILE      O  533   5.401   4.433   5.753
   40PHE      N  534   5.240   4.554   5.649
   40PHE     HN  535   5.210   4.591   5.561
   40PHE     CA  536   5.191   4.607   5.773
   40PHE     HA  537   5.275   4.635   5.836
   40PHE     CB  538   5.067   4.702   5.751
   40PHE    HB1  539   4.998   4.707   5.838
   40PHE    HB2  540   5.004   4.671   5.665
   40PHE     CG  541   5.117   4.850   5.728
   40PHE    CD1  542   5.248   4.903   5.619
   40PHE    HD1  543   5.303   4.842   5.549
   40PHE    CE1  544   5.305   5.072   5.624
   40PHE    HE1  545   5.385   5.082   5.552
   40PHE     CZ  546   5.229   5.189   5.727
   40PHE     HZ  547   5.261   5.292   5.722
   40PHE    CD2  548   5.040   4.974   5.834
   40PHE    HD2  549   4.964   4.940   5.904
   40PHE    CE2  550   5.097   5.140   5.837
   40PHE    HE2  551   5.046   5.217   5.893
   40PHE      C  552   5.143   4.492   5.857
   40PHE      O  553   5.151   4.496   5.984
   41GLY      N  554   5.080   4.388   5.794
   41GLY     HN  555   5.069   4.392   5.694
   41GLY     CA  556   5.027   4.266   5.859
   41GLY    HA1  557   4.982   4.213   5.775
   41GLY    HA2  558   4.964   4.290   5.943
   41GLY      C  559   5.135   4.176   5.909
   41GLY      O  560   5.127   4.146   6.027
   42LEU      N  561   5.231   4.143   5.824
   42LEU     HN  562   5.240   4.190   5.737
   42LEU     CA  563   5.347   4.061   5.865
   42LEU     HA  564   5.293   3.971   5.891
   42LEU     CB  565   5.431   4.053   5.740
   42LEU    HB1  566   5.464   4.154   5.707
   42LEU    HB2  567   5.359   4.028   5.659
   42LEU     CG  568   5.551   3.960   5.738
   42LEU     HG  569   5.551   3.890   5.824
   42LEU    CD1  570   5.562   3.868   5.610
   42LEU   HD11  571   5.652   3.804   5.618
   42LEU   HD12  572   5.571   3.919   5.512
   42LEU   HD13  573   5.476   3.798   5.616
   42LEU    CD2  574   5.680   4.054   5.742
   42LEU   HD21  575   5.692   4.105   5.645
   42LEU   HD22  576   5.771   3.995   5.769
   42LEU   HD23  577   5.679   4.125   5.828
   42LEU      C  578   5.427   4.110   5.987
   42LEU      O  579   5.451   4.033   6.074
   43LEU      N  580   5.466   4.238   5.989
   43LEU     HN  581   5.457   4.291   5.904
   43LEU     CA  582   5.524   4.295   6.101
   43LEU     HA  583   5.605   4.230   6.131
   43LEU     CB  584   5.566   4.440   6.057
   43LEU    HB1  585   5.585   4.514   6.138
   43LEU    HB2  586   5.477   4.475   6.001
   43LEU     CG  587   5.685   4.453   5.957
   43LEU     HG  588   5.657   4.400   5.864
   43LEU    CD1  589   5.703   4.604   5.933
   43LEU   HD11  590   5.614   4.647   5.881
   43LEU   HD12  591   5.785   4.617   5.859
   43LEU   HD13  592   5.722   4.646   6.033
   43LEU    CD2  593   5.803   4.382   6.025
   43LEU   HD21  594   5.884   4.419   5.960
   43LEU   HD22  595   5.798   4.271   6.027
   43LEU   HD23  596   5.811   4.425   6.127
   43LEU      C  597   5.432   4.303   6.236
   43LEU      O  598   5.471   4.275   6.347
   44GLY      N  599   5.303   4.336   6.221
   44GLY     HN  600   5.275   4.378   6.135
   44GLY     CA  601   5.206   4.343   6.331
   44GLY    HA1  602   5.118   4.381   6.282
   44GLY    HA2  603   5.243   4.414   6.403
   44GLY      C  604   5.178   4.215   6.395
   44GLY      O  605   5.193   4.199   6.514
   45ASN      N  606   5.155   4.118   6.310
   45ASN     HN  607   5.157   4.145   6.214
   45ASN     CA  608   5.133   3.979   6.346
   45ASN     HA  609   5.062   3.972   6.427
   45ASN     CB  610   5.074   3.902   6.221
   45ASN    HB1  611   5.086   3.794   6.243
   45ASN    HB2  612   5.123   3.923   6.123
   45ASN     CG  613   4.928   3.946   6.207
   45ASN    OD1  614   4.871   4.026   6.286
   45ASN    ND2  615   4.865   3.909   6.093
   45ASN   HD21  616   4.785   3.963   6.070
   45ASN   HD22  617   4.882   3.819   6.052
   45ASN      C  618   5.260   3.907   6.388
   45ASN      O  619   5.249   3.840   6.486
   46GLY      N  620   5.368   3.922   6.308
   46GLY     HN  621   5.350   3.969   6.222
   46GLY     CA  622   5.501   3.868   6.347
   46GLY    HA1  623   5.571   3.896   6.270
   46GLY    HA2  624   5.488   3.760   6.349
   46GLY      C  625   5.548   3.907   6.476
   46GLY      O  626   5.608   3.824   6.553
   47LEU      N  627   5.526   4.031   6.514
   47LEU     HN  628   5.503   4.104   6.450
   47LEU     CA  629   5.550   4.075   6.652
   47LEU     HA  630   5.647   4.038   6.683
   47LEU     CB  631   5.555   4.231   6.668
   47LEU    HB1  632   5.452   4.260   6.637
   47LEU    HB2  633   5.628   4.282   6.601
   47LEU     CG  634   5.565   4.278   6.817
   47LEU     HG  635   5.502   4.216   6.885
   47LEU    CD1  636   5.710   4.273   6.869
   47LEU   HD11  637   5.780   4.327   6.801
   47LEU   HD12  638   5.758   4.172   6.870
   47LEU   HD13  639   5.727   4.306   6.974
   47LEU    CD2  640   5.522   4.423   6.835
   47LEU   HD21  641   5.574   4.494   6.766
   47LEU   HD22  642   5.550   4.458   6.937
   47LEU   HD23  643   5.411   4.427   6.828
   47LEU      C  644   5.458   4.014   6.758
   47LEU      O  645   5.494   3.978   6.871
   48ALA      N  646   5.324   4.011   6.737
   48ALA     HN  647   5.291   4.052   6.653
   48ALA     CA  648   5.231   3.947   6.839
   48ALA     HA  649   5.240   3.993   6.937
   48ALA     CB  650   5.089   3.955   6.781
   48ALA    HB1  651   5.018   3.929   6.862
   48ALA    HB2  652   5.093   3.893   6.689
   48ALA    HB3  653   5.067   4.061   6.755
   48ALA      C  654   5.270   3.804   6.870
   48ALA      O  655   5.279   3.764   6.983
   49LEU      N  656   5.287   3.725   6.761
   49LEU     HN  657   5.281   3.767   6.671
   49LEU     CA  658   5.326   3.582   6.761
   49LEU     HA  659   5.251   3.532   6.821
   49LEU     CB  660   5.344   3.516   6.618
   49LEU    HB1  661   5.382   3.412   6.623
   49LEU    HB2  662   5.409   3.571   6.547
   49LEU     CG  663   5.215   3.505   6.533
   49LEU     HG  664   5.185   3.610   6.514
   49LEU    CD1  665   5.255   3.436   6.396
   49LEU   HD11  666   5.319   3.348   6.416
   49LEU   HD12  667   5.324   3.501   6.339
   49LEU   HD13  668   5.156   3.414   6.350
   49LEU    CD2  669   5.105   3.429   6.610
   49LEU   HD21  670   5.156   3.334   6.638
   49LEU   HD22  671   5.010   3.424   6.554
   49LEU   HD23  672   5.094   3.479   6.709
   49LEU      C  673   5.460   3.564   6.835
   49LEU      O  674   5.464   3.473   6.916
   50TRP      N  675   5.564   3.652   6.822
   50TRP     HN  676   5.573   3.722   6.751
   50TRP     CA  677   5.683   3.647   6.899
   50TRP     HA  678   5.729   3.550   6.894
   50TRP     CB  679   5.773   3.765   6.844
   50TRP    HB1  680   5.724   3.863   6.861
   50TRP    HB2  681   5.787   3.748   6.735
   50TRP     CG  682   5.912   3.775   6.898
   50TRP    CD1  683   5.964   3.877   6.975
   50TRP    HD1  684   5.904   3.961   7.010
   50TRP    NE1  685   6.084   3.849   7.023
   50TRP    HE1  686   6.119   3.860   7.113
   50TRP    CE2  687   6.113   3.722   6.979
   50TRP    CD2  688   6.004   3.673   6.899
   50TRP    CE3  689   6.017   3.548   6.839
   50TRP    HE3  690   5.938   3.529   6.769
   50TRP    CZ3  691   6.135   3.473   6.855
   50TRP    HZ3  692   6.171   3.385   6.802
   50TRP    CZ2  693   6.224   3.645   7.000
   50TRP    HZ2  694   6.303   3.691   7.057
   50TRP    CH2  695   6.233   3.518   6.948
   50TRP    HH2  696   6.322   3.460   6.966
   50TRP      C  697   5.651   3.669   7.049
   50TRP      O  698   5.698   3.606   7.142
   51ILE      N  699   5.569   3.773   7.085
   51ILE     HN  700   5.533   3.833   7.014
   51ILE     CA  701   5.533   3.806   7.228
   51ILE     HA  702   5.623   3.833   7.282
   51ILE     CB  703   5.462   3.940   7.232
   51ILE     HB  704   5.379   3.945   7.158
   51ILE    CG2  705   5.388   3.957   7.371
   51ILE   HG21  706   5.458   3.940   7.456
   51ILE   HG22  707   5.301   3.888   7.377
   51ILE   HG23  708   5.340   4.058   7.376
   51ILE    CG1  709   5.555   4.053   7.192
   51ILE   HG11  710   5.497   4.147   7.184
   51ILE   HG12  711   5.583   4.030   7.087
   51ILE     CD  712   5.677   4.090   7.274
   51ILE    HD1  713   5.651   4.110   7.380
   51ILE    HD2  714   5.718   4.183   7.229
   51ILE    HD3  715   5.762   4.019   7.275
   51ILE      C  716   5.461   3.686   7.295
   51ILE      O  717   5.493   3.637   7.401
   52PHE      N  718   5.353   3.645   7.235
   52PHE     HN  719   5.312   3.699   7.162
   52PHE     CA  720   5.280   3.529   7.287
   52PHE     HA  721   5.245   3.551   7.387
   52PHE     CB  722   5.155   3.512   7.205
   52PHE    HB1  723   5.110   3.413   7.230
   52PHE    HB2  724   5.186   3.507   7.098
   52PHE     CG  725   5.050   3.606   7.209
   52PHE    CD1  726   5.038   3.706   7.306
   52PHE    HD1  727   5.113   3.710   7.384
   52PHE    CE1  728   4.925   3.792   7.308
   52PHE    HE1  729   4.917   3.870   7.382
   52PHE     CZ  730   4.832   3.787   7.204
   52PHE     HZ  731   4.749   3.855   7.194
   52PHE    CD2  732   4.942   3.591   7.111
   52PHE    HD2  733   4.957   3.526   7.027
   52PHE    CE2  734   4.843   3.685   7.112
   52PHE    HE2  735   4.775   3.671   7.030
   52PHE      C  736   5.361   3.391   7.295
   52PHE      O  737   5.343   3.313   7.389
   53CYS      N  738   5.450   3.370   7.193
   53CYS     HN  739   5.449   3.414   7.103
   53CYS     CA  740   5.528   3.245   7.206
   53CYS     HA  741   5.464   3.168   7.246
   53CYS     CB  742   5.574   3.186   7.075
   53CYS    HB1  743   5.631   3.091   7.082
   53CYS    HB2  744   5.648   3.255   7.031
   53CYS     SG  745   5.439   3.143   6.963
   53CYS    HG1  746   5.454   3.242   6.875
   53CYS      C  747   5.655   3.252   7.297
   53CYS      O  748   5.685   3.153   7.357
   54PHE      N  749   5.712   3.375   7.309
   54PHE     HN  750   5.673   3.446   7.251
   54PHE     CA  751   5.846   3.391   7.367
   54PHE     HA  752   5.868   3.306   7.431
   54PHE     CB  753   5.952   3.411   7.255
   54PHE    HB1  754   6.052   3.434   7.297
   54PHE    HB2  755   5.925   3.489   7.181
   54PHE     CG  756   5.961   3.287   7.174
   54PHE    CD1  757   5.932   3.279   7.030
   54PHE    HD1  758   5.906   3.364   6.967
   54PHE    CE1  759   5.953   3.159   6.968
   54PHE    HE1  760   5.952   3.153   6.860
   54PHE     CZ  761   6.002   3.044   7.029
   54PHE     HZ  762   6.028   2.957   6.971
   54PHE    CD2  763   6.010   3.170   7.237
   54PHE    HD2  764   6.034   3.173   7.342
   54PHE    CE2  765   6.028   3.055   7.169
   54PHE    HE2  766   6.058   2.965   7.220
   54PHE      C  767   5.855   3.497   7.473
   54PHE      O  768   5.958   3.511   7.538
   55HSD      N  769   5.753   3.572   7.510
   55HSD     HN  770   5.674   3.576   7.449
   55HSD     CA  771   5.762   3.665   7.620
   55HSD     HA  772   5.850   3.649   7.680
   55HSD     CB  773   5.768   3.810   7.565
   55HSD    HB1  774   5.753   3.886   7.645
   55HSD    HB2  775   5.684   3.826   7.494
   55HSD    ND1  776   6.003   3.901   7.546
   55HSD    HD1  777   6.011   3.948   7.634
   55HSD     CG  778   5.899   3.825   7.496
   55HSD    CE1  779   6.096   3.902   7.452
   55HSD    HE1  780   6.193   3.947   7.476
   55HSD    NE2  781   6.058   3.845   7.340
   55HSD    CD2  782   5.929   3.796   7.366
   55HSD    HD2  783   5.860   3.750   7.297
   55HSD      C  784   5.641   3.660   7.721
   55HSD      O  785   5.656   3.685   7.841
   56LEU      N  786   5.533   3.603   7.677
   56LEU     HN  787   5.514   3.586   7.581
   56LEU     CA  788   5.424   3.572   7.764
   56LEU     HA  789   5.390   3.659   7.819
   56LEU     CB  790   5.302   3.540   7.676
   56LEU    HB1  791   5.340   3.462   7.607
   56LEU    HB2  792   5.282   3.629   7.613
   56LEU     CG  793   5.167   3.501   7.744
   56LEU     HG  794   5.173   3.400   7.789
   56LEU    CD1  795   5.128   3.594   7.860
   56LEU   HD11  796   5.033   3.557   7.904
   56LEU   HD12  797   5.113   3.698   7.824
   56LEU   HD13  798   5.211   3.593   7.934
   56LEU    CD2  799   5.070   3.481   7.625
   56LEU   HD21  800   5.061   3.579   7.573
   56LEU   HD22  801   4.968   3.450   7.656
   56LEU   HD23  802   5.095   3.393   7.563
   56LEU      C  803   5.471   3.446   7.847
   56LEU      O  804   5.495   3.342   7.789
   57LYS      N  805   5.487   3.454   7.976
   57LYS     HN  806   5.473   3.544   8.016
   57LYS     CA  807   5.536   3.359   8.071
   57LYS     HA  808   5.635   3.326   8.047
   57LYS     CB  809   5.550   3.415   8.220
   57LYS    HB1  810   5.585   3.326   8.276
   57LYS    HB2  811   5.447   3.415   8.260
   57LYS     CG  812   5.623   3.542   8.253
   57LYS    HG1  813   5.614   3.558   8.363
   57LYS    HG2  814   5.577   3.624   8.195
   57LYS     CD  815   5.774   3.534   8.217
   57LYS    HD1  816   5.830   3.630   8.226
   57LYS    HD2  817   5.775   3.484   8.118
   57LYS     CE  818   5.858   3.439   8.310
   57LYS    HE1  819   5.809   3.339   8.302
   57LYS    HE2  820   5.846   3.476   8.414
   57LYS     NZ  821   6.006   3.440   8.287
   57LYS    HZ1  822   6.024   3.383   8.202
   57LYS    HZ2  823   6.063   3.407   8.367
   57LYS    HZ3  824   6.043   3.534   8.263
   57LYS      C  825   5.449   3.232   8.067
   57LYS      O  826   5.487   3.114   8.074
   58SER      N  827   5.311   3.254   8.066
   58SER     HN  828   5.281   3.349   8.062
   58SER     CA  829   5.216   3.145   8.087
   58SER     HA  830   5.253   3.050   8.053
   58SER     CB  831   5.164   3.135   8.232
   58SER    HB1  832   5.099   3.222   8.252
   58SER    HB2  833   5.259   3.135   8.289
   58SER     OG  834   5.097   3.008   8.251
   58SER    HG1  835   5.047   3.016   8.333
   58SER      C  836   5.103   3.163   7.993
   58SER      O  837   5.045   3.264   7.959
   59TRP      N  838   5.047   3.051   7.938
   59TRP     HN  839   5.072   2.960   7.969
   59TRP     CA  840   4.928   3.043   7.857
   59TRP     HA  841   4.926   3.125   7.787
   59TRP     CB  842   4.923   2.912   7.777
   59TRP    HB1  843   4.827   2.902   7.723
   59TRP    HB2  844   4.940   2.827   7.847
   59TRP     CG  845   5.032   2.908   7.668
   59TRP    CD1  846   5.124   2.807   7.652
   59TRP    HD1  847   5.135   2.725   7.722
   59TRP    NE1  848   5.178   2.830   7.525
   59TRP    HE1  849   5.243   2.768   7.489
   59TRP    CE2  850   5.123   2.937   7.460
   59TRP    CD2  851   5.023   2.994   7.549
   59TRP    CE3  852   4.941   3.101   7.505
   59TRP    HE3  853   4.859   3.143   7.560
   59TRP    CZ3  854   4.972   3.152   7.378
   59TRP    HZ3  855   4.922   3.240   7.340
   59TRP    CZ2  856   5.150   2.993   7.334
   59TRP    HZ2  857   5.237   2.965   7.275
   59TRP    CH2  858   5.071   3.095   7.294
   59TRP    HH2  859   5.091   3.144   7.200
   59TRP      C  860   4.803   3.059   7.943
   59TRP      O  861   4.800   3.014   8.060
   60LYS      N  862   4.698   3.123   7.893
   60LYS     HN  863   4.711   3.173   7.807
   60LYS     CA  864   4.568   3.088   7.939
   60LYS     HA  865   4.566   2.989   7.984
   60LYS     CB  866   4.511   3.192   8.033
   60LYS    HB1  867   4.401   3.185   8.041
   60LYS    HB2  868   4.540   3.287   7.984
   60LYS     CG  869   4.553   3.175   8.181
   60LYS    HG1  870   4.660   3.206   8.181
   60LYS    HG2  871   4.539   3.070   8.213
   60LYS     CD  872   4.479   3.267   8.273
   60LYS    HD1  873   4.370   3.243   8.277
   60LYS    HD2  874   4.507   3.372   8.249
   60LYS     CE  875   4.533   3.260   8.414
   60LYS    HE1  876   4.482   3.337   8.475
   60LYS    HE2  877   4.644   3.258   8.413
   60LYS     NZ  878   4.496   3.133   8.474
   60LYS    HZ1  879   4.497   3.137   8.578
   60LYS    HZ2  880   4.563   3.056   8.452
   60LYS    HZ3  881   4.400   3.103   8.447
   60LYS      C  882   4.475   3.078   7.821
   60LYS      O  883   4.510   3.126   7.710
   61SER      N  884   4.356   3.013   7.834
   61SER     HN  885   4.301   2.998   7.916
   61SER     CA  886   4.266   2.997   7.723
   61SER     HA  887   4.316   2.926   7.658
   61SER     CB  888   4.138   2.925   7.775
   61SER    HB1  889   4.172   2.830   7.822
   61SER    HB2  890   4.056   2.918   7.701
   61SER     OG  891   4.093   3.013   7.873
   61SER    HG1  892   4.017   3.062   7.842
   61SER      C  893   4.222   3.114   7.632
   61SER      O  894   4.223   3.104   7.511
   62SER      N  895   4.195   3.236   7.689
   62SER     HN  896   4.176   3.240   7.787
   62SER     CA  897   4.177   3.362   7.613
   62SER     HA  898   4.092   3.349   7.548
   62SER     CB  899   4.145   3.481   7.704
   62SER    HB1  900   4.129   3.567   7.635
   62SER    HB2  901   4.237   3.500   7.764
   62SER     OG  902   4.033   3.451   7.794
   62SER    HG1  903   3.959   3.425   7.738
   62SER      C  904   4.294   3.403   7.528
   62SER      O  905   4.275   3.443   7.412
   63ARG      N  906   4.414   3.395   7.586
   63ARG     HN  907   4.431   3.357   7.676
   63ARG     CA  908   4.532   3.415   7.502
   63ARG     HA  909   4.512   3.502   7.441
   63ARG     CB  910   4.652   3.421   7.600
   63ARG    HB1  911   4.744   3.395   7.543
   63ARG    HB2  912   4.634   3.337   7.671
   63ARG     CG  913   4.671   3.549   7.683
   63ARG    HG1  914   4.753   3.541   7.758
   63ARG    HG2  915   4.576   3.558   7.739
   63ARG     CD  916   4.685   3.672   7.596
   63ARG    HD1  917   4.589   3.704   7.549
   63ARG    HD2  918   4.772   3.666   7.528
   63ARG     NE  919   4.715   3.777   7.705
   63ARG     HE  920   4.806   3.792   7.742
   63ARG     CZ  921   4.664   3.896   7.706
   63ARG    NH1  922   4.559   3.938   7.639
   63ARG   HH11  923   4.488   3.868   7.634
   63ARG   HH12  924   4.524   4.027   7.669
   63ARG    NH2  925   4.707   3.986   7.790
   63ARG   HH21  926   4.671   4.078   7.778
   63ARG   HH22  927   4.779   3.970   7.857
   63ARG      C  928   4.559   3.303   7.401
   63ARG      O  929   4.619   3.332   7.299
   64ILE      N  930   4.510   3.176   7.429
   64ILE     HN  931   4.451   3.152   7.505
   64ILE     CA  932   4.533   3.071   7.327
   64ILE     HA  933   4.635   3.087   7.296
   64ILE     CB  934   4.504   2.932   7.393
   64ILE     HB  935   4.407   2.932   7.446
   64ILE    CG2  936   4.489   2.828   7.281
   64ILE   HG21  937   4.492   2.724   7.320
   64ILE   HG22  938   4.579   2.833   7.217
   64ILE   HG23  939   4.400   2.844   7.217
   64ILE    CG1  940   4.619   2.892   7.486
   64ILE   HG11  941   4.659   2.989   7.521
   64ILE   HG12  942   4.705   2.848   7.433
   64ILE     CD  943   4.580   2.809   7.611
   64ILE    HD1  944   4.670   2.799   7.676
   64ILE    HD2  945   4.542   2.705   7.605
   64ILE    HD3  946   4.512   2.868   7.676
   64ILE      C  947   4.439   3.108   7.212
   64ILE      O  948   4.479   3.103   7.097
   65PHE      N  949   4.311   3.149   7.230
   65PHE     HN  950   4.263   3.144   7.317
   65PHE     CA  951   4.227   3.187   7.125
   65PHE     HA  952   4.221   3.105   7.054
   65PHE     CB  953   4.082   3.207   7.173
   65PHE    HB1  954   4.014   3.225   7.087
   65PHE    HB2  955   4.082   3.298   7.237
   65PHE     CG  956   4.015   3.097   7.253
   65PHE    CD1  957   4.028   2.961   7.201
   65PHE    HD1  958   4.093   2.948   7.115
   65PHE    CE1  959   3.957   2.858   7.263
   65PHE    HE1  960   3.980   2.758   7.231
   65PHE     CZ  961   3.885   2.881   7.383
   65PHE     HZ  962   3.853   2.800   7.446
   65PHE    CD2  963   3.923   3.124   7.355
   65PHE    HD2  964   3.911   3.220   7.403
   65PHE    CE2  965   3.861   3.013   7.418
   65PHE    HE2  966   3.800   3.028   7.507
   65PHE      C  967   4.272   3.318   7.040
   65PHE      O  968   4.248   3.326   6.922
   66LEU      N  969   4.341   3.414   7.102
   66LEU     HN  970   4.354   3.405   7.201
   66LEU     CA  971   4.397   3.537   7.047
   66LEU     HA  972   4.328   3.593   6.986
   66LEU     CB  973   4.437   3.635   7.165
   66LEU    HB1  974   4.513   3.708   7.130
   66LEU    HB2  975   4.491   3.575   7.241
   66LEU     CG  976   4.318   3.703   7.226
   66LEU     HG  977   4.250   3.625   7.265
   66LEU    CD1  978   4.373   3.782   7.343
   66LEU   HD11  979   4.421   3.879   7.320
   66LEU   HD12  980   4.440   3.714   7.400
   66LEU   HD13  981   4.288   3.809   7.409
   66LEU    CD2  982   4.256   3.793   7.122
   66LEU   HD21  983   4.183   3.858   7.175
   66LEU   HD22  984   4.215   3.741   7.034
   66LEU   HD23  985   4.323   3.869   7.078
   66LEU      C  986   4.523   3.504   6.969
   66LEU      O  987   4.539   3.540   6.853
   67PHE      N  988   4.607   3.419   7.021
   67PHE     HN  989   4.603   3.388   7.116
   67PHE     CA  990   4.713   3.348   6.952
   67PHE     HA  991   4.776   3.421   6.904
   67PHE     CB  992   4.790   3.264   7.056
   67PHE    HB1  993   4.719   3.211   7.123
   67PHE    HB2  994   4.852   3.332   7.118
   67PHE     CG  995   4.889   3.171   6.998
   67PHE    CD1  996   5.002   3.214   6.923
   67PHE    HD1  997   5.007   3.320   6.901
   67PHE    CE1  998   5.097   3.130   6.873
   67PHE    HE1  999   5.179   3.179   6.823
   67PHE     CZ 1000   5.085   2.991   6.892
   67PHE     HZ 1001   5.155   2.919   6.853
   67PHE    CD2 1002   4.886   3.030   7.020
   67PHE    HD2 1003   4.806   2.991   7.081
   67PHE    CE2 1004   4.982   2.945   6.970
   67PHE    HE2 1005   4.976   2.839   6.991
   67PHE      C 1006   4.667   3.262   6.832
   67PHE      O 1007   4.737   3.250   6.728
   68ASN      N 1008   4.548   3.196   6.832
   68ASN     HN 1009   4.487   3.200   6.911
   68ASN     CA 1010   4.495   3.118   6.719
   68ASN     HA 1011   4.572   3.072   6.660
   68ASN     CB 1012   4.392   3.011   6.760
   68ASN    HB1 1013   4.339   2.982   6.667
   68ASN    HB2 1014   4.319   3.046   6.835
   68ASN     CG 1015   4.463   2.886   6.801
   68ASN    OD1 1016   4.463   2.791   6.722
   68ASN    ND2 1017   4.509   2.880   6.924
   68ASN   HD21 1018   4.487   2.956   6.984
   68ASN   HD22 1019   4.556   2.794   6.943
   68ASN      C 1020   4.430   3.222   6.625
   68ASN      O 1021   4.438   3.198   6.504
   69LEU      N 1022   4.372   3.333   6.671
   69LEU     HN 1023   4.361   3.348   6.769
   69LEU     CA 1024   4.323   3.438   6.579
   69LEU     HA 1025   4.254   3.382   6.518
   69LEU     CB 1026   4.258   3.558   6.658
   69LEU    HB1 1027   4.327   3.599   6.735
   69LEU    HB2 1028   4.173   3.507   6.709
   69LEU     CG 1029   4.197   3.674   6.578
   69LEU     HG 1030   4.284   3.735   6.546
   69LEU    CD1 1031   4.119   3.626   6.458
   69LEU   HD11 1032   4.173   3.590   6.367
   69LEU   HD12 1033   4.048   3.706   6.427
   69LEU   HD13 1034   4.055   3.539   6.484
   69LEU    CD2 1035   4.109   3.751   6.671
   69LEU   HD21 1036   4.022   3.698   6.716
   69LEU   HD22 1037   4.079   3.840   6.613
   69LEU   HD23 1038   4.167   3.790   6.758
   69LEU      C 1039   4.436   3.495   6.487
   69LEU      O 1040   4.420   3.521   6.369
   70ALA      N 1041   4.554   3.511   6.553
   70ALA     HN 1042   4.556   3.488   6.650
   70ALA     CA 1043   4.670   3.574   6.491
   70ALA     HA 1044   4.641   3.658   6.430
   70ALA     CB 1045   4.758   3.623   6.597
   70ALA    HB1 1046   4.792   3.555   6.678
   70ALA    HB2 1047   4.693   3.695   6.651
   70ALA    HB3 1048   4.839   3.683   6.550
   70ALA      C 1049   4.751   3.482   6.405
   70ALA      O 1050   4.799   3.531   6.302
   71VAL      N 1051   4.774   3.352   6.445
   71VAL     HN 1052   4.739   3.314   6.530
   71VAL     CA 1053   4.830   3.255   6.355
   71VAL     HA 1054   4.923   3.300   6.325
   71VAL     CB 1055   4.860   3.120   6.427
   71VAL     HB 1056   4.778   3.095   6.497
   71VAL    CG1 1057   4.887   3.002   6.331
   71VAL   HG11 1058   4.967   3.021   6.255
   71VAL   HG12 1059   4.804   2.957   6.274
   71VAL   HG13 1060   4.913   2.919   6.400
   71VAL    CG2 1061   4.992   3.142   6.505
   71VAL   HG21 1062   4.965   3.181   6.606
   71VAL   HG22 1063   5.058   3.214   6.453
   71VAL   HG23 1064   5.049   3.050   6.528
   71VAL      C 1065   4.747   3.237   6.225
   71VAL      O 1066   4.796   3.243   6.116
   72ALA      N 1067   4.609   3.218   6.231
   72ALA     HN 1068   4.561   3.235   6.316
   72ALA     CA 1069   4.530   3.230   6.107
   72ALA     HA 1070   4.565   3.156   6.037
   72ALA     CB 1071   4.383   3.227   6.141
   72ALA    HB1 1072   4.354   3.318   6.198
   72ALA    HB2 1073   4.353   3.138   6.200
   72ALA    HB3 1074   4.319   3.222   6.050
   72ALA      C 1075   4.546   3.357   6.025
   72ALA      O 1076   4.565   3.357   5.905
   73ASP      N 1077   4.550   3.478   6.088
   73ASP     HN 1078   4.520   3.482   6.183
   73ASP     CA 1079   4.580   3.605   6.024
   73ASP     HA 1080   4.510   3.599   5.942
   73ASP     CB 1081   4.555   3.719   6.123
   73ASP    HB1 1082   4.641   3.725   6.193
   73ASP    HB2 1083   4.466   3.709   6.189
   73ASP     CG 1084   4.530   3.851   6.052
   73ASP    OD1 1085   4.553   3.952   6.117
   73ASP    OD2 1086   4.458   3.846   5.949
   73ASP      C 1087   4.712   3.622   5.952
   73ASP      O 1088   4.721   3.676   5.845
   74PHE      N 1089   4.819   3.572   6.015
   74PHE     HN 1090   4.807   3.525   6.102
   74PHE     CA 1091   4.948   3.574   5.952
   74PHE     HA 1092   4.976   3.670   5.913
   74PHE     CB 1093   5.051   3.531   6.063
   74PHE    HB1 1094   5.014   3.440   6.113
   74PHE    HB2 1095   5.066   3.611   6.138
   74PHE     CG 1096   5.195   3.489   6.021
   74PHE    CD1 1097   5.223   3.352   5.991
   74PHE    HD1 1098   5.147   3.275   6.001
   74PHE    CE1 1099   5.351   3.310   5.950
   74PHE    HE1 1100   5.369   3.209   5.917
   74PHE     CZ 1101   5.452   3.409   5.936
   74PHE     HZ 1102   5.546   3.375   5.894
   74PHE    CD2 1103   5.298   3.586   6.012
   74PHE    HD2 1104   5.279   3.691   6.027
   74PHE    CE2 1105   5.423   3.543   5.969
   74PHE    HE2 1106   5.502   3.617   5.967
   74PHE      C 1107   4.960   3.485   5.833
   74PHE      O 1108   5.018   3.521   5.728
   75LEU      N 1109   4.903   3.366   5.830
   75LEU     HN 1110   4.867   3.337   5.918
   75LEU     CA 1111   4.897   3.277   5.720
   75LEU     HA 1112   4.999   3.254   5.693
   75LEU     CB 1113   4.824   3.144   5.751
   75LEU    HB1 1114   4.795   3.081   5.664
   75LEU    HB2 1115   4.728   3.157   5.805
   75LEU     CG 1116   4.899   3.037   5.836
   75LEU     HG 1117   4.962   3.089   5.911
   75LEU    CD1 1118   4.812   2.930   5.904
   75LEU   HD11 1119   4.738   2.973   5.975
   75LEU   HD12 1120   4.877   2.857   5.958
   75LEU   HD13 1121   4.751   2.874   5.831
   75LEU    CD2 1122   4.999   2.956   5.743
   75LEU   HD21 1123   5.057   2.894   5.815
   75LEU   HD22 1124   5.065   3.028   5.689
   75LEU   HD23 1125   4.932   2.905   5.672
   75LEU      C 1126   4.823   3.336   5.602
   75LEU      O 1127   4.864   3.307   5.491
   76LEU      N 1128   4.716   3.414   5.620
   76LEU     HN 1129   4.685   3.436   5.712
   76LEU     CA 1130   4.649   3.470   5.510
   76LEU     HA 1131   4.618   3.393   5.441
   76LEU     CB 1132   4.534   3.556   5.570
   76LEU    HB1 1133   4.503   3.638   5.502
   76LEU    HB2 1134   4.573   3.603   5.663
   76LEU     CG 1135   4.416   3.466   5.625
   76LEU     HG 1136   4.458   3.380   5.683
   76LEU    CD1 1137   4.324   3.546   5.715
   76LEU   HD11 1138   4.373   3.616   5.786
   76LEU   HD12 1139   4.253   3.484   5.774
   76LEU   HD13 1140   4.272   3.624   5.656
   76LEU    CD2 1141   4.344   3.400   5.510
   76LEU   HD21 1142   4.257   3.335   5.537
   76LEU   HD22 1143   4.415   3.329   5.463
   76LEU   HD23 1144   4.313   3.476   5.435
   76LEU      C 1145   4.749   3.568   5.437
   76LEU      O 1146   4.752   3.570   5.311
   77ILE      N 1147   4.825   3.645   5.519
   77ILE     HN 1148   4.802   3.642   5.616
   77ILE     CA 1149   4.933   3.731   5.466
   77ILE     HA 1150   4.898   3.787   5.381
   77ILE     CB 1151   4.991   3.816   5.579
   77ILE     HB 1152   4.999   3.763   5.676
   77ILE    CG2 1153   5.132   3.881   5.564
   77ILE   HG21 1154   5.166   3.919   5.663
   77ILE   HG22 1155   5.132   3.967   5.493
   77ILE   HG23 1156   5.207   3.803   5.540
   77ILE    CG1 1157   4.891   3.928   5.616
   77ILE   HG11 1158   4.914   3.972   5.715
   77ILE   HG12 1159   4.789   3.884   5.622
   77ILE     CD 1160   4.883   4.044   5.516
   77ILE    HD1 1161   4.971   4.109   5.530
   77ILE    HD2 1162   4.790   4.103   5.530
   77ILE    HD3 1163   4.872   4.008   5.412
   77ILE      C 1164   5.039   3.646   5.390
   77ILE      O 1165   5.083   3.685   5.284
   78ILE      N 1166   5.074   3.528   5.433
   78ILE     HN 1167   5.027   3.495   5.515
   78ILE     CA 1168   5.172   3.449   5.366
   78ILE     HA 1169   5.251   3.514   5.330
   78ILE     CB 1170   5.247   3.342   5.457
   78ILE     HB 1171   5.179   3.261   5.493
   78ILE    CG2 1172   5.350   3.264   5.369
   78ILE   HG21 1173   5.423   3.214   5.436
   78ILE   HG22 1174   5.419   3.333   5.315
   78ILE   HG23 1175   5.309   3.194   5.293
   78ILE    CG1 1176   5.321   3.415   5.568
   78ILE   HG11 1177   5.368   3.335   5.628
   78ILE   HG12 1178   5.254   3.451   5.649
   78ILE     CD 1179   5.421   3.525   5.550
   78ILE    HD1 1180   5.477   3.497   5.458
   78ILE    HD2 1181   5.488   3.537   5.638
   78ILE    HD3 1182   5.384   3.622   5.511
   78ILE      C 1183   5.119   3.399   5.229
   78ILE      O 1184   5.195   3.388   5.129
   79CYS      N 1185   4.990   3.368   5.206
   79CYS     HN 1186   4.921   3.382   5.277
   79CYS     CA 1187   4.935   3.327   5.078
   79CYS     HA 1188   5.005   3.258   5.031
   79CYS     CB 1189   4.798   3.262   5.098
   79CYS    HB1 1190   4.774   3.215   4.999
   79CYS    HB2 1191   4.721   3.335   5.130
   79CYS     SG 1192   4.803   3.135   5.226
   79CYS    HG1 1193   4.851   3.213   5.321
   79CYS      C 1194   4.918   3.443   4.978
   79CYS      O 1195   4.912   3.425   4.853
   80LEU      N 1196   4.922   3.566   5.032
   80LEU     HN 1197   4.957   3.582   5.124
   80LEU     CA 1198   4.894   3.686   4.952
   80LEU     HA 1199   4.797   3.665   4.910
   80LEU     CB 1200   4.865   3.808   5.048
   80LEU    HB1 1201   4.953   3.843   5.106
   80LEU    HB2 1202   4.804   3.777   5.135
   80LEU     CG 1203   4.819   3.939   4.986
   80LEU     HG 1204   4.901   3.980   4.924
   80LEU    CD1 1205   4.692   3.926   4.900
   80LEU   HD11 1206   4.620   3.878   4.970
   80LEU   HD12 1207   4.720   3.860   4.815
   80LEU   HD13 1208   4.651   4.025   4.873
   80LEU    CD2 1209   4.789   4.039   5.099
   80LEU   HD21 1210   4.715   3.986   5.162
   80LEU   HD22 1211   4.756   4.135   5.055
   80LEU   HD23 1212   4.878   4.071   5.158
   80LEU      C 1213   4.997   3.719   4.845
   80LEU      O 1214   4.961   3.769   4.737
   81PRO      N 1215   5.129   3.696   4.845
   81PRO     CD 1216   5.201   3.694   4.970
   81PRO    HD1 1217   5.201   3.588   5.005
   81PRO    HD2 1218   5.165   3.762   5.051
   81PRO     CA 1219   5.225   3.725   4.736
   81PRO     HA 1220   5.212   3.823   4.695
   81PRO     CB 1221   5.365   3.692   4.793
   81PRO    HB1 1222   5.452   3.742   4.744
   81PRO    HB2 1223   5.393   3.586   4.774
   81PRO     CG 1224   5.346   3.730   4.938
   81PRO    HG1 1225   5.414   3.692   5.018
   81PRO    HG2 1226   5.356   3.840   4.951
   81PRO      C 1227   5.206   3.630   4.611
   81PRO      O 1228   5.240   3.672   4.499
   82PHE      N 1229   5.155   3.514   4.632
   82PHE     HN 1230   5.131   3.484   4.724
   82PHE     CA 1231   5.106   3.425   4.522
   82PHE     HA 1232   5.188   3.426   4.452
   82PHE     CB 1233   5.072   3.286   4.582
   82PHE    HB1 1234   5.048   3.217   4.499
   82PHE    HB2 1235   4.986   3.288   4.653
   82PHE     CG 1236   5.188   3.224   4.645
   82PHE    CD1 1237   5.273   3.131   4.576
   82PHE    HD1 1238   5.249   3.099   4.475
   82PHE    CE1 1239   5.386   3.074   4.636
   82PHE    HE1 1240   5.447   3.004   4.582
   82PHE     CZ 1241   5.421   3.103   4.767
   82PHE     HZ 1242   5.505   3.052   4.812
   82PHE    CD2 1243   5.227   3.258   4.777
   82PHE    HD2 1244   5.171   3.327   4.839
   82PHE    CE2 1245   5.347   3.206   4.838
   82PHE    HE2 1246   5.369   3.228   4.941
   82PHE      C 1247   4.982   3.483   4.448
   82PHE      O 1248   4.967   3.469   4.325
   83LEU      N 1249   4.892   3.555   4.518
   83LEU     HN 1250   4.901   3.566   4.616
   83LEU     CA 1251   4.797   3.640   4.449
   83LEU     HA 1252   4.769   3.592   4.356
   83LEU     CB 1253   4.675   3.683   4.542
   83LEU    HB1 1254   4.630   3.777   4.502
   83LEU    HB2 1255   4.711   3.707   4.645
   83LEU     CG 1256   4.568   3.576   4.548
   83LEU     HG 1257   4.620   3.490   4.597
   83LEU    CD1 1258   4.451   3.621   4.639
   83LEU   HD11 1259   4.364   3.554   4.653
   83LEU   HD12 1260   4.417   3.718   4.599
   83LEU   HD13 1261   4.485   3.625   4.745
   83LEU    CD2 1262   4.516   3.529   4.417
   83LEU   HD21 1263   4.438   3.452   4.433
   83LEU   HD22 1264   4.597   3.472   4.365
   83LEU   HD23 1265   4.482   3.616   4.357
   83LEU      C 1266   4.861   3.766   4.392
   83LEU      O 1267   4.844   3.793   4.274
   84MET      N 1268   4.952   3.835   4.464
   84MET     HN 1269   4.979   3.812   4.557
   84MET     CA 1270   5.013   3.957   4.402
   84MET     HA 1271   4.934   4.028   4.382
   84MET     CB 1272   5.117   4.019   4.501
   84MET    HB1 1273   5.143   4.115   4.452
   84MET    HB2 1274   5.205   3.952   4.510
   84MET     CG 1275   5.060   4.065   4.635
   84MET    HG1 1276   4.988   3.988   4.671
   84MET    HG2 1277   4.996   4.147   4.597
   84MET     SD 1278   5.169   4.098   4.768
   84MET     CE 1279   5.250   4.237   4.685
   84MET    HE1 1280   5.173   4.314   4.668
   84MET    HE2 1281   5.294   4.197   4.591
   84MET    HE3 1282   5.335   4.281   4.743
   84MET      C 1283   5.079   3.938   4.270
   84MET      O 1284   5.076   4.019   4.178
   85ASP      N 1285   5.149   3.826   4.252
   85ASP     HN 1286   5.162   3.763   4.328
   85ASP     CA 1287   5.205   3.784   4.127
   85ASP     HA 1288   5.278   3.852   4.085
   85ASP     CB 1289   5.261   3.649   4.160
   85ASP    HB1 1290   5.182   3.592   4.214
   85ASP    HB2 1291   5.338   3.672   4.237
   85ASP     CG 1292   5.330   3.576   4.043
   85ASP    OD1 1293   5.428   3.631   3.987
   85ASP    OD2 1294   5.281   3.468   3.999
   85ASP      C 1295   5.097   3.771   4.018
   85ASP      O 1296   5.101   3.838   3.916
   86ASN      N 1297   4.986   3.695   4.051
   86ASN     HN 1298   4.974   3.649   4.139
   86ASN     CA 1299   4.881   3.656   3.956
   86ASN     HA 1300   4.931   3.611   3.872
   86ASN     CB 1301   4.788   3.556   4.032
   86ASN    HB1 1302   4.737   3.604   4.118
   86ASN    HB2 1303   4.861   3.480   4.066
   86ASN     CG 1304   4.665   3.510   3.953
   86ASN    OD1 1305   4.550   3.514   3.982
   86ASN    ND2 1306   4.698   3.440   3.842
   86ASN   HD21 1307   4.633   3.369   3.815
   86ASN   HD22 1308   4.793   3.442   3.808
   86ASN      C 1309   4.810   3.777   3.904
   86ASN      O 1310   4.764   3.780   3.796
   87TYR      N 1311   4.789   3.875   3.997
   87TYR     HN 1312   4.825   3.858   4.088
   87TYR     CA 1313   4.739   4.000   3.960
   87TYR     HA 1314   4.649   3.973   3.906
   87TYR     CB 1315   4.701   4.090   4.084
   87TYR    HB1 1316   4.668   4.192   4.056
   87TYR    HB2 1317   4.786   4.095   4.155
   87TYR     CG 1318   4.568   4.045   4.158
   87TYR    CD1 1319   4.441   4.039   4.091
   87TYR    HD1 1320   4.436   4.065   3.986
   87TYR    CE1 1321   4.329   4.003   4.163
   87TYR    HE1 1322   4.232   4.008   4.114
   87TYR     CZ 1323   4.337   3.976   4.299
   87TYR     OH 1324   4.225   3.949   4.372
   87TYR     HH 1325   4.258   3.885   4.436
   87TYR    CD2 1326   4.576   4.011   4.292
   87TYR    HD2 1327   4.666   4.010   4.350
   87TYR    CE2 1328   4.461   3.968   4.362
   87TYR    HE2 1329   4.460   3.955   4.470
   87TYR      C 1330   4.827   4.091   3.873
   87TYR      O 1331   4.772   4.151   3.777
   88VAL      N 1332   4.953   4.107   3.899
   88VAL     HN 1333   5.001   4.052   3.967
   88VAL     CA 1334   5.042   4.203   3.830
   88VAL     HA 1335   4.989   4.297   3.822
   88VAL     CB 1336   5.167   4.233   3.917
   88VAL     HB 1337   5.148   4.219   4.026
   88VAL    CG1 1338   5.289   4.155   3.871
   88VAL   HG11 1339   5.260   4.049   3.884
   88VAL   HG12 1340   5.382   4.176   3.927
   88VAL   HG13 1341   5.312   4.165   3.763
   88VAL    CG2 1342   5.206   4.384   3.894
   88VAL   HG21 1343   5.315   4.407   3.896
   88VAL   HG22 1344   5.151   4.450   3.965
   88VAL   HG23 1345   5.174   4.399   3.789
   88VAL      C 1346   5.082   4.151   3.690
   88VAL      O 1347   5.099   4.226   3.596
   89ARG      N 1348   5.075   4.019   3.667
   89ARG     HN 1349   5.055   3.962   3.747
   89ARG     CA 1350   5.101   3.950   3.541
   89ARG     HA 1351   5.162   4.020   3.484
   89ARG     CB 1352   5.182   3.819   3.566
   89ARG    HB1 1353   5.201   3.763   3.472
   89ARG    HB2 1354   5.115   3.762   3.634
   89ARG     CG 1355   5.319   3.833   3.624
   89ARG    HG1 1356   5.369   3.734   3.631
   89ARG    HG2 1357   5.319   3.864   3.731
   89ARG     CD 1358   5.404   3.946   3.553
   89ARG    HD1 1359   5.356   4.041   3.584
   89ARG    HD2 1360   5.411   3.942   3.442
   89ARG     NE 1361   5.539   3.940   3.614
   89ARG     HE 1362   5.551   3.897   3.703
   89ARG     CZ 1363   5.647   3.981   3.554
   89ARG    NH1 1364   5.640   4.046   3.437
   89ARG   HH11 1365   5.555   4.091   3.411
   89ARG   HH12 1366   5.726   4.072   3.394
   89ARG    NH2 1367   5.765   3.961   3.604
   89ARG   HH21 1368   5.765   3.896   3.681
   89ARG   HH22 1369   5.839   3.970   3.537
   89ARG      C 1370   4.974   3.929   3.459
   89ARG      O 1371   4.961   3.855   3.362
   90ARG      N 1372   4.871   3.999   3.502
   90ARG     HN 1373   4.884   4.048   3.589
   90ARG     CA 1374   4.731   3.997   3.444
   90ARG     HA 1375   4.672   4.054   3.514
   90ARG     CB 1376   4.723   4.069   3.300
   90ARG    HB1 1377   4.618   4.065   3.266
   90ARG    HB2 1378   4.796   4.021   3.232
   90ARG     CG 1379   4.743   4.225   3.310
   90ARG    HG1 1380   4.653   4.272   3.354
   90ARG    HG2 1381   4.746   4.252   3.202
   90ARG     CD 1382   4.862   4.287   3.389
   90ARG    HD1 1383   4.959   4.241   3.359
   90ARG    HD2 1384   4.864   4.268   3.498
   90ARG     NE 1385   4.856   4.432   3.365
   90ARG     HE 1386   4.773   4.475   3.331
   90ARG     CZ 1387   4.942   4.516   3.429
   90ARG    NH1 1388   5.044   4.474   3.500
   90ARG   HH11 1389   5.062   4.376   3.507
   90ARG   HH12 1390   5.105   4.546   3.531
   90ARG    NH2 1391   4.917   4.643   3.437
   90ARG   HH21 1392   4.826   4.680   3.421
   90ARG   HH22 1393   4.966   4.690   3.511
   90ARG      C 1394   4.660   3.860   3.431
   90ARG      O 1395   4.608   3.821   3.326
   91TRP      N 1396   4.647   3.793   3.542
   91TRP     HN 1397   4.692   3.812   3.629
   91TRP     CA 1398   4.569   3.676   3.563
   91TRP     HA 1399   4.555   3.670   3.670
   91TRP     CB 1400   4.420   3.678   3.516
   91TRP    HB1 1401   4.374   3.599   3.579
   91TRP    HB2 1402   4.416   3.655   3.407
   91TRP     CG 1403   4.343   3.807   3.548
   91TRP    CD1 1404   4.305   3.894   3.449
   91TRP    HD1 1405   4.332   3.894   3.345
   91TRP    NE1 1406   4.227   3.992   3.510
   91TRP    HE1 1407   4.197   4.077   3.474
   91TRP    CE2 1408   4.214   3.963   3.646
   91TRP    CD2 1409   4.284   3.846   3.674
   91TRP    CE3 1410   4.276   3.787   3.799
   91TRP    HE3 1411   4.329   3.696   3.821
   91TRP    CZ3 1412   4.194   3.847   3.894
   91TRP    HZ3 1413   4.199   3.805   3.993
   91TRP    CZ2 1414   4.137   4.027   3.746
   91TRP    HZ2 1415   4.089   4.123   3.732
   91TRP    CH2 1416   4.127   3.969   3.869
   91TRP    HH2 1417   4.064   4.007   3.948
   91TRP      C 1418   4.645   3.554   3.519
   91TRP      O 1419   4.584   3.454   3.496
   92ASP      N 1420   4.776   3.566   3.501
   92ASP     HN 1421   4.820   3.655   3.510
   92ASP     CA 1422   4.858   3.455   3.453
   92ASP     HA 1423   4.794   3.391   3.394
   92ASP     CB 1424   4.969   3.499   3.350
   92ASP    HB1 1425   5.047   3.544   3.415
   92ASP    HB2 1426   4.929   3.583   3.290
   92ASP     CG 1427   5.025   3.388   3.268
   92ASP    OD1 1428   4.966   3.277   3.266
   92ASP    OD2 1429   5.125   3.407   3.196
   92ASP      C 1430   4.915   3.379   3.573
   92ASP      O 1431   4.953   3.441   3.676
   93TRP      N 1432   4.916   3.245   3.567
   93TRP     HN 1433   4.882   3.200   3.485
   93TRP     CA 1434   4.948   3.154   3.673
   93TRP     HA 1435   4.991   3.209   3.756
   93TRP     CB 1436   4.813   3.070   3.715
   93TRP    HB1 1437   4.766   3.022   3.627
   93TRP    HB2 1438   4.750   3.157   3.744
   93TRP     CG 1439   4.806   2.979   3.837
   93TRP    CD1 1440   4.819   2.839   3.829
   93TRP    HD1 1441   4.801   2.782   3.739
   93TRP    NE1 1442   4.849   2.788   3.952
   93TRP    HE1 1443   4.852   2.694   3.978
   93TRP    CE2 1444   4.856   2.892   4.040
   93TRP    CD2 1445   4.835   3.015   3.975
   93TRP    CE3 1446   4.845   3.140   4.042
   93TRP    HE3 1447   4.822   3.229   3.986
   93TRP    CZ3 1448   4.872   3.130   4.179
   93TRP    HZ3 1449   4.885   3.221   4.236
   93TRP    CZ2 1450   4.883   2.888   4.177
   93TRP    HZ2 1451   4.895   2.793   4.228
   93TRP    CH2 1452   4.889   3.008   4.247
   93TRP    HH2 1453   4.922   3.009   4.350
   93TRP      C 1454   5.058   3.056   3.617
   93TRP      O 1455   5.038   2.991   3.520
   94LYS      N 1456   5.178   3.049   3.683
   94LYS     HN 1457   5.187   3.114   3.758
   94LYS     CA 1458   5.292   2.974   3.646
   94LYS     HA 1459   5.291   2.951   3.541
   94LYS     CB 1460   5.416   3.056   3.693
   94LYS    HB1 1461   5.505   2.989   3.693
   94LYS    HB2 1462   5.411   3.076   3.802
   94LYS     CG 1463   5.445   3.179   3.613
   94LYS    HG1 1464   5.353   3.239   3.594
   94LYS    HG2 1465   5.483   3.161   3.511
   94LYS     CD 1466   5.550   3.265   3.693
   94LYS    HD1 1467   5.617   3.324   3.628
   94LYS    HD2 1468   5.622   3.192   3.736
   94LYS     CE 1469   5.489   3.350   3.806
   94LYS    HE1 1470   5.449   3.297   3.896
   94LYS    HE2 1471   5.411   3.411   3.757
   94LYS     NZ 1472   5.584   3.446   3.860
   94LYS    HZ1 1473   5.539   3.522   3.915
   94LYS    HZ2 1474   5.645   3.484   3.785
   94LYS    HZ3 1475   5.639   3.386   3.925
   94LYS      C 1476   5.305   2.842   3.716
   94LYS      O 1477   5.410   2.775   3.710
   95PHE      N 1478   5.205   2.801   3.798
   95PHE     HN 1479   5.116   2.846   3.800
   95PHE     CA 1480   5.211   2.691   3.890
   95PHE     HA 1481   5.308   2.645   3.878
   95PHE     CB 1482   5.206   2.735   4.033
   95PHE    HB1 1483   5.214   2.649   4.103
   95PHE    HB2 1484   5.110   2.790   4.043
   95PHE     CG 1485   5.306   2.836   4.066
   95PHE    CD1 1486   5.447   2.822   4.035
   95PHE    HD1 1487   5.480   2.735   3.981
   95PHE    CE1 1488   5.524   2.928   4.042
   95PHE    HE1 1489   5.623   2.927   3.999
   95PHE     CZ 1490   5.484   3.050   4.097
   95PHE     HZ 1491   5.550   3.135   4.114
   95PHE    CD2 1492   5.275   2.945   4.149
   95PHE    HD2 1493   5.184   2.943   4.208
   95PHE    CE2 1494   5.359   3.055   4.165
   95PHE    HE2 1495   5.332   3.134   4.233
   95PHE      C 1496   5.105   2.576   3.871
   95PHE      O 1497   5.015   2.586   3.784
   96GLY      N 1498   5.122   2.460   3.935
   96GLY     HN 1499   5.205   2.439   3.986
   96GLY     CA 1500   5.040   2.344   3.903
   96GLY    HA1 1501   5.074   2.258   3.958
   96GLY    HA2 1502   5.038   2.338   3.795
   96GLY      C 1503   4.897   2.351   3.948
   96GLY      O 1504   4.848   2.454   4.001
   97ASP      N 1505   4.824   2.237   3.936
   97ASP     HN 1506   4.858   2.155   3.891
   97ASP     CA 1507   4.691   2.229   3.982
   97ASP     HA 1508   4.630   2.314   3.956
   97ASP     CB 1509   4.626   2.111   3.912
   97ASP    HB1 1510   4.637   2.117   3.801
   97ASP    HB2 1511   4.515   2.113   3.924
   97ASP     CG 1512   4.681   1.971   3.948
   97ASP    OD1 1513   4.607   1.872   3.922
   97ASP    OD2 1514   4.803   1.951   3.992
   97ASP      C 1515   4.686   2.226   4.135
   97ASP      O 1516   4.621   2.313   4.191
   98ILE      N 1517   4.761   2.137   4.199
   98ILE     HN 1518   4.812   2.069   4.146
   98ILE     CA 1519   4.780   2.115   4.344
   98ILE     HA 1520   4.683   2.110   4.390
   98ILE     CB 1521   4.851   1.982   4.375
   98ILE     HB 1522   4.948   1.982   4.322
   98ILE    CG2 1523   4.867   1.970   4.525
   98ILE   HG21 1524   4.767   1.976   4.574
   98ILE   HG22 1525   4.953   2.026   4.566
   98ILE   HG23 1526   4.908   1.868   4.542
   98ILE    CG1 1527   4.768   1.865   4.330
   98ILE   HG11 1528   4.753   1.874   4.220
   98ILE   HG12 1529   4.664   1.860   4.369
   98ILE     CD 1530   4.828   1.721   4.337
   98ILE    HD1 1531   4.747   1.657   4.296
   98ILE    HD2 1532   4.844   1.688   4.442
   98ILE    HD3 1533   4.926   1.716   4.285
   98ILE      C 1534   4.837   2.240   4.414
   98ILE      O 1535   4.786   2.283   4.518
   99PRO      N 1536   4.940   2.315   4.363
   99PRO     CD 1537   5.052   2.265   4.284
   99PRO    HD1 1538   5.025   2.239   4.180
   99PRO    HD2 1539   5.091   2.177   4.339
   99PRO     CA 1540   4.957   2.457   4.396
   99PRO     HA 1541   4.993   2.464   4.497
   99PRO     CB 1542   5.064   2.504   4.304
   99PRO    HB1 1543   5.118   2.590   4.348
   99PRO    HB2 1544   5.024   2.516   4.201
   99PRO     CG 1545   5.157   2.380   4.291
   99PRO    HG1 1546   5.233   2.371   4.210
   99PRO    HG2 1547   5.222   2.372   4.380
   99PRO      C 1548   4.837   2.555   4.413
   99PRO      O 1549   4.828   2.598   4.520
  100CYS      N 1550   4.756   2.576   4.299
  100CYS     HN 1551   4.779   2.541   4.209
  100CYS     CA 1552   4.638   2.663   4.304
  100CYS     HA 1553   4.671   2.757   4.346
  100CYS     CB 1554   4.562   2.679   4.163
  100CYS    HB1 1555   4.530   2.576   4.136
  100CYS    HB2 1556   4.638   2.715   4.091
  100CYS     SG 1557   4.426   2.808   4.153
  100CYS      C 1558   4.538   2.618   4.416
  100CYS      O 1559   4.492   2.692   4.501
  101ARG      N 1560   4.509   2.481   4.417
  101ARG     HN 1561   4.575   2.422   4.373
  101ARG     CA 1562   4.426   2.416   4.508
  101ARG     HA 1563   4.328   2.462   4.497
  101ARG     CB 1564   4.407   2.267   4.472
  101ARG    HB1 1565   4.336   2.221   4.543
  101ARG    HB2 1566   4.502   2.210   4.479
  101ARG     CG 1567   4.341   2.241   4.332
  101ARG    HG1 1568   4.397   2.297   4.254
  101ARG    HG2 1569   4.240   2.283   4.315
  101ARG     CD 1570   4.342   2.096   4.282
  101ARG    HD1 1571   4.441   2.046   4.284
  101ARG    HD2 1572   4.300   2.078   4.181
  101ARG     NE 1573   4.255   2.026   4.385
  101ARG     HE 1574   4.192   2.079   4.441
  101ARG     CZ 1575   4.227   1.900   4.394
  101ARG    NH1 1576   4.264   1.817   4.309
  101ARG   HH11 1577   4.337   1.832   4.243
  101ARG   HH12 1578   4.224   1.725   4.315
  101ARG    NH2 1579   4.145   1.854   4.483
  101ARG   HH21 1580   4.097   1.768   4.465
  101ARG   HH22 1581   4.130   1.906   4.567
  101ARG      C 1582   4.463   2.431   4.653
  101ARG      O 1583   4.379   2.461   4.739
  102LEU      N 1584   4.594   2.415   4.691
  102LEU     HN 1585   4.664   2.379   4.630
  102LEU     CA 1586   4.641   2.454   4.819
  102LEU     HA 1587   4.583   2.412   4.899
  102LEU     CB 1588   4.787   2.405   4.835
  102LEU    HB1 1589   4.847   2.458   4.757
  102LEU    HB2 1590   4.783   2.295   4.829
  102LEU     CG 1591   4.867   2.444   4.966
  102LEU     HG 1592   4.859   2.555   4.967
  102LEU    CD1 1593   4.804   2.390   5.088
  102LEU   HD11 1594   4.847   2.293   5.121
  102LEU   HD12 1595   4.699   2.363   5.067
  102LEU   HD13 1596   4.800   2.465   5.170
  102LEU    CD2 1597   5.012   2.397   4.945
  102LEU   HD21 1598   5.076   2.467   5.003
  102LEU   HD22 1599   5.044   2.417   4.841
  102LEU   HD23 1600   5.030   2.295   4.984
  102LEU      C 1601   4.632   2.607   4.858
  102LEU      O 1602   4.603   2.648   4.968
  103MET      N 1603   4.676   2.695   4.764
  103MET     HN 1604   4.710   2.671   4.673
  103MET     CA 1605   4.681   2.839   4.791
  103MET     HA 1606   4.739   2.858   4.881
  103MET     CB 1607   4.770   2.909   4.682
  103MET    HB1 1608   4.727   2.877   4.585
  103MET    HB2 1609   4.866   2.854   4.691
  103MET     CG 1610   4.804   3.055   4.721
  103MET    HG1 1611   4.903   3.083   4.678
  103MET    HG2 1612   4.828   3.054   4.829
  103MET     SD 1613   4.681   3.188   4.682
  103MET     CE 1614   4.669   3.154   4.502
  103MET    HE1 1615   4.632   3.052   4.481
  103MET    HE2 1616   4.770   3.158   4.454
  103MET    HE3 1617   4.612   3.224   4.438
  103MET      C 1618   4.546   2.898   4.814
  103MET      O 1619   4.525   2.969   4.916
  104LEU      N 1620   4.436   2.858   4.746
  104LEU     HN 1621   4.449   2.805   4.663
  104LEU     CA 1622   4.302   2.910   4.764
  104LEU     HA 1623   4.298   3.016   4.786
  104LEU     CB 1624   4.208   2.901   4.641
  104LEU    HB1 1625   4.101   2.887   4.669
  104LEU    HB2 1626   4.250   2.816   4.582
  104LEU     CG 1627   4.213   3.024   4.559
  104LEU     HG 1628   4.322   3.046   4.562
  104LEU    CD1 1629   4.162   2.999   4.417
  104LEU   HD11 1630   4.144   3.095   4.364
  104LEU   HD12 1631   4.073   2.935   4.404
  104LEU   HD13 1632   4.246   2.950   4.362
  104LEU    CD2 1633   4.132   3.146   4.609
  104LEU   HD21 1634   4.027   3.109   4.601
  104LEU   HD22 1635   4.144   3.234   4.543
  104LEU   HD23 1636   4.150   3.171   4.716
  104LEU      C 1637   4.236   2.830   4.874
  104LEU      O 1638   4.149   2.877   4.948
  105PHE      N 1639   4.263   2.698   4.901
  105PHE     HN 1640   4.322   2.647   4.839
  105PHE     CA 1641   4.215   2.623   5.014
  105PHE     HA 1642   4.107   2.626   5.020
  105PHE     CB 1643   4.252   2.474   5.005
  105PHE    HB1 1644   4.362   2.475   4.988
  105PHE    HB2 1645   4.196   2.434   4.918
  105PHE     CG 1646   4.222   2.387   5.125
  105PHE    CD1 1647   4.092   2.335   5.151
  105PHE    HD1 1648   4.017   2.365   5.080
  105PHE    CE1 1649   4.070   2.254   5.256
  105PHE    HE1 1650   3.975   2.211   5.285
  105PHE     CZ 1651   4.166   2.245   5.356
  105PHE     HZ 1652   4.151   2.187   5.446
  105PHE    CD2 1653   4.327   2.361   5.220
  105PHE    HD2 1654   4.428   2.391   5.198
  105PHE    CE2 1655   4.294   2.298   5.341
  105PHE    HE2 1656   4.362   2.302   5.425
  105PHE      C 1657   4.259   2.681   5.147
  105PHE      O 1658   4.181   2.699   5.239
  106MET      N 1659   4.387   2.721   5.152
  106MET     HN 1660   4.448   2.716   5.073
  106MET     CA 1661   4.440   2.792   5.267
  106MET     HA 1662   4.431   2.729   5.354
  106MET     CB 1663   4.590   2.808   5.244
  106MET    HB1 1664   4.623   2.886   5.316
  106MET    HB2 1665   4.601   2.838   5.137
  106MET     CG 1666   4.656   2.671   5.289
  106MET    HG1 1667   4.752   2.669   5.233
  106MET    HG2 1668   4.580   2.598   5.254
  106MET     SD 1669   4.678   2.670   5.472
  106MET     CE 1670   4.780   2.518   5.475
  106MET    HE1 1671   4.704   2.437   5.466
  106MET    HE2 1672   4.824   2.513   5.576
  106MET    HE3 1673   4.861   2.513   5.398
  106MET      C 1674   4.371   2.928   5.293
  106MET      O 1675   4.354   2.955   5.413
  107LEU      N 1676   4.330   3.022   5.194
  107LEU     HN 1677   4.354   3.003   5.100
  107LEU     CA 1678   4.263   3.148   5.216
  107LEU     HA 1679   4.317   3.200   5.294
  107LEU     CB 1680   4.266   3.224   5.081
  107LEU    HB1 1681   4.187   3.302   5.084
  107LEU    HB2 1682   4.237   3.158   4.997
  107LEU     CG 1683   4.387   3.308   5.048
  107LEU     HG 1684   4.474   3.240   5.049
  107LEU    CD1 1685   4.378   3.372   4.903
  107LEU   HD11 1686   4.476   3.416   4.876
  107LEU   HD12 1687   4.326   3.471   4.905
  107LEU   HD13 1688   4.343   3.295   4.832
  107LEU    CD2 1689   4.421   3.402   5.157
  107LEU   HD21 1690   4.332   3.465   5.179
  107LEU   HD22 1691   4.500   3.473   5.125
  107LEU   HD23 1692   4.459   3.365   5.254
  107LEU      C 1693   4.127   3.123   5.274
  107LEU      O 1694   4.086   3.190   5.369
  108ALA      N 1695   4.050   3.025   5.214
  108ALA     HN 1696   4.085   2.978   5.134
  108ALA     CA 1697   3.920   2.986   5.270
  108ALA     HA 1698   3.860   3.075   5.274
  108ALA     CB 1699   3.854   2.884   5.173
  108ALA    HB1 1700   3.746   2.892   5.197
  108ALA    HB2 1701   3.899   2.783   5.183
  108ALA    HB3 1702   3.876   2.917   5.069
  108ALA      C 1703   3.922   2.934   5.414
  108ALA      O 1704   3.836   2.974   5.497
  109MET      N 1705   4.018   2.842   5.449
  109MET     HN 1706   4.086   2.811   5.382
  109MET     CA 1707   4.034   2.775   5.577
  109MET     HA 1708   3.945   2.725   5.613
  109MET     CB 1709   4.149   2.668   5.561
  109MET    HB1 1710   4.248   2.712   5.534
  109MET    HB2 1711   4.119   2.606   5.474
  109MET     CG 1712   4.171   2.578   5.681
  109MET    HG1 1713   4.080   2.517   5.700
  109MET    HG2 1714   4.188   2.646   5.768
  109MET     SD 1715   4.313   2.466   5.657
  109MET     CE 1716   4.368   2.483   5.833
  109MET    HE1 1717   4.328   2.398   5.892
  109MET    HE2 1718   4.356   2.586   5.874
  109MET    HE3 1719   4.478   2.471   5.841
  109MET      C 1720   4.075   2.870   5.683
  109MET      O 1721   4.020   2.870   5.792
  110ASN      N 1722   4.170   2.955   5.656
  110ASN     HN 1723   4.204   2.963   5.562
  110ASN     CA 1724   4.230   3.059   5.747
  110ASN     HA 1725   4.235   3.012   5.844
  110ASN     CB 1726   4.370   3.114   5.708
  110ASN    HB1 1727   4.397   3.202   5.770
  110ASN    HB2 1728   4.384   3.157   5.607
  110ASN     CG 1729   4.473   3.002   5.736
  110ASN    OD1 1730   4.506   2.982   5.855
  110ASN    ND2 1731   4.521   2.929   5.631
  110ASN   HD21 1732   4.594   2.863   5.651
  110ASN   HD22 1733   4.462   2.925   5.551
  110ASN      C 1734   4.134   3.177   5.780
  110ASN      O 1735   4.122   3.208   5.899
  111ARG      N 1736   4.064   3.233   5.683
  111ARG     HN 1737   4.079   3.219   5.585
  111ARG     CA 1738   3.954   3.318   5.698
  111ARG     HA 1739   3.994   3.401   5.754
  111ARG     CB 1740   3.881   3.360   5.561
  111ARG    HB1 1741   3.850   3.270   5.503
  111ARG    HB2 1742   3.960   3.399   5.493
  111ARG     CG 1743   3.751   3.438   5.564
  111ARG    HG1 1744   3.674   3.375   5.612
  111ARG    HG2 1745   3.728   3.446   5.456
  111ARG     CD 1746   3.744   3.584   5.610
  111ARG    HD1 1747   3.803   3.644   5.537
  111ARG    HD2 1748   3.779   3.584   5.715
  111ARG     NE 1749   3.598   3.617   5.591
  111ARG     HE 1750   3.541   3.535   5.584
  111ARG     CZ 1751   3.544   3.733   5.560
  111ARG    NH1 1752   3.615   3.835   5.542
  111ARG   HH11 1753   3.687   3.850   5.609
  111ARG   HH12 1754   3.559   3.907   5.500
  111ARG    NH2 1755   3.423   3.725   5.518
  111ARG   HH21 1756   3.376   3.637   5.521
  111ARG   HH22 1757   3.364   3.806   5.516
  111ARG      C 1758   3.836   3.250   5.778
  111ARG      O 1759   3.783   3.315   5.872
  112GLN      N 1760   3.788   3.132   5.742
  112GLN     HN 1761   3.816   3.087   5.657
  112GLN     CA 1762   3.685   3.066   5.823
  112GLN     HA 1763   3.604   3.136   5.835
  112GLN     CB 1764   3.646   2.926   5.758
  112GLN    HB1 1765   3.744   2.876   5.743
  112GLN    HB2 1766   3.609   2.955   5.657
  112GLN     CG 1767   3.544   2.837   5.834
  112GLN    HG1 1768   3.573   2.800   5.935
  112GLN    HG2 1769   3.528   2.743   5.778
  112GLN     CD 1770   3.402   2.901   5.852
  112GLN    OE1 1771   3.305   2.858   5.789
  112GLN    NE2 1772   3.391   2.991   5.955
  112GLN   HE21 1773   3.474   2.998   6.011
  112GLN   HE22 1774   3.307   3.039   5.976
  112GLN      C 1775   3.721   3.043   5.969
  112GLN      O 1776   3.645   3.083   6.056
  113GLY      N 1777   3.850   2.996   5.990
  113GLY     HN 1778   3.906   2.980   5.910
  113GLY     CA 1779   3.908   2.981   6.127
  113GLY    HA1 1780   4.011   2.951   6.122
  113GLY    HA2 1781   3.853   2.906   6.182
  113GLY      C 1782   3.923   3.107   6.200
  113GLY      O 1783   3.880   3.115   6.316
  114SER      N 1784   3.972   3.217   6.133
  114SER     HN 1785   4.002   3.201   6.040
  114SER     CA 1786   3.991   3.350   6.192
  114SER     HA 1787   4.073   3.350   6.262
  114SER     CB 1788   4.045   3.448   6.080
  114SER    HB1 1789   3.979   3.460   5.992
  114SER    HB2 1790   4.144   3.407   6.051
  114SER     OG 1791   4.064   3.583   6.141
  114SER    HG1 1792   4.133   3.623   6.088
  114SER      C 1793   3.865   3.411   6.241
  114SER      O 1794   3.855   3.451   6.354
  115ILE      N 1795   3.751   3.403   6.161
  115ILE     HN 1796   3.746   3.364   6.069
  115ILE     CA 1797   3.629   3.454   6.212
  115ILE     HA 1798   3.657   3.551   6.252
  115ILE     CB 1799   3.536   3.508   6.102
  115ILE     HB 1800   3.604   3.559   6.031
  115ILE    CG2 1801   3.479   3.391   6.017
  115ILE   HG21 1802   3.411   3.324   6.073
  115ILE   HG22 1803   3.555   3.333   5.961
  115ILE   HG23 1804   3.410   3.442   5.946
  115ILE    CG1 1805   3.422   3.601   6.148
  115ILE   HG11 1806   3.354   3.554   6.221
  115ILE   HG12 1807   3.358   3.627   6.060
  115ILE     CD 1808   3.464   3.732   6.212
  115ILE    HD1 1809   3.380   3.795   6.249
  115ILE    HD2 1810   3.515   3.792   6.134
  115ILE    HD3 1811   3.533   3.715   6.297
  115ILE      C 1812   3.567   3.378   6.323
  115ILE      O 1813   3.505   3.437   6.411
  116ILE      N 1814   3.583   3.248   6.335
  116ILE     HN 1815   3.645   3.200   6.272
  116ILE     CA 1816   3.548   3.169   6.452
  116ILE     HA 1817   3.444   3.165   6.479
  116ILE     CB 1818   3.576   3.022   6.423
  116ILE     HB 1819   3.674   3.016   6.370
  116ILE    CG2 1820   3.592   2.934   6.552
  116ILE   HG21 1821   3.611   2.827   6.532
  116ILE   HG22 1822   3.495   2.936   6.606
  116ILE   HG23 1823   3.685   2.952   6.610
  116ILE    CG1 1824   3.460   2.973   6.332
  116ILE   HG11 1825   3.453   3.060   6.263
  116ILE   HG12 1826   3.361   2.954   6.380
  116ILE     CD 1827   3.494   2.849   6.257
  116ILE    HD1 1828   3.407   2.816   6.196
  116ILE    HD2 1829   3.506   2.764   6.328
  116ILE    HD3 1830   3.571   2.858   6.178
  116ILE      C 1831   3.623   3.205   6.577
  116ILE      O 1832   3.568   3.234   6.681
  117PHE      N 1833   3.762   3.225   6.568
  117PHE     HN 1834   3.814   3.219   6.483
  117PHE     CA 1835   3.845   3.254   6.688
  117PHE     HA 1836   3.817   3.190   6.770
  117PHE     CB 1837   4.004   3.241   6.669
  117PHE    HB1 1838   4.053   3.290   6.756
  117PHE    HB2 1839   4.034   3.294   6.576
  117PHE     CG 1840   4.039   3.095   6.664
  117PHE    CD1 1841   4.021   3.015   6.784
  117PHE    HD1 1842   3.999   3.068   6.876
  117PHE    CE1 1843   4.043   2.876   6.782
  117PHE    HE1 1844   4.038   2.816   6.872
  117PHE     CZ 1845   4.103   2.821   6.668
  117PHE     HZ 1846   4.134   2.717   6.670
  117PHE    CD2 1847   4.084   3.029   6.548
  117PHE    HD2 1848   4.080   3.096   6.463
  117PHE    CE2 1849   4.112   2.897   6.548
  117PHE    HE2 1850   4.153   2.857   6.456
  117PHE      C 1851   3.813   3.401   6.739
  117PHE      O 1852   3.814   3.431   6.857
  118LEU      N 1853   3.781   3.486   6.640
  118LEU     HN 1854   3.803   3.467   6.545
  118LEU     CA 1855   3.738   3.622   6.677
  118LEU     HA 1856   3.806   3.668   6.746
  118LEU     CB 1857   3.714   3.706   6.551
  118LEU    HB1 1858   3.636   3.666   6.483
  118LEU    HB2 1859   3.807   3.705   6.490
  118LEU     CG 1860   3.700   3.861   6.580
  118LEU     HG 1861   3.726   3.876   6.687
  118LEU    CD1 1862   3.792   3.943   6.487
  118LEU   HD11 1863   3.779   4.052   6.504
  118LEU   HD12 1864   3.756   3.926   6.384
  118LEU   HD13 1865   3.896   3.905   6.499
  118LEU    CD2 1866   3.558   3.904   6.550
  118LEU   HD21 1867   3.539   3.996   6.610
  118LEU   HD22 1868   3.492   3.824   6.590
  118LEU   HD23 1869   3.540   3.927   6.443
  118LEU      C 1870   3.608   3.622   6.755
  118LEU      O 1871   3.595   3.676   6.862
  119THR      N 1872   3.512   3.545   6.706
  119THR     HN 1873   3.517   3.509   6.613
  119THR     CA 1874   3.374   3.528   6.759
  119THR     HA 1875   3.331   3.626   6.773
  119THR     CB 1876   3.271   3.454   6.674
  119THR     HB 1877   3.290   3.345   6.659
  119THR    OG1 1878   3.262   3.501   6.543
  119THR    HG1 1879   3.337   3.470   6.491
  119THR    CG2 1880   3.131   3.475   6.720
  119THR   HG21 1881   3.101   3.582   6.718
  119THR   HG22 1882   3.119   3.440   6.825
  119THR   HG23 1883   3.056   3.429   6.653
  119THR      C 1884   3.382   3.472   6.897
  119THR      O 1885   3.314   3.509   6.992
  120VAL      N 1886   3.471   3.371   6.908
  120VAL     HN 1887   3.531   3.353   6.830
  120VAL     CA 1888   3.501   3.313   7.039
  120VAL     HA 1889   3.417   3.270   7.091
  120VAL     CB 1890   3.594   3.198   7.019
  120VAL     HB 1891   3.656   3.217   6.929
  120VAL    CG1 1892   3.685   3.159   7.139
  120VAL   HG11 1893   3.706   3.051   7.129
  120VAL   HG12 1894   3.626   3.170   7.233
  120VAL   HG13 1895   3.778   3.219   7.145
  120VAL    CG2 1896   3.511   3.070   6.987
  120VAL   HG21 1897   3.434   3.096   6.912
  120VAL   HG22 1898   3.463   3.025   7.077
  120VAL   HG23 1899   3.576   2.996   6.936
  120VAL      C 1900   3.564   3.403   7.143
  120VAL      O 1901   3.529   3.401   7.262
  121VAL      N 1902   3.654   3.499   7.106
  121VAL     HN 1903   3.707   3.488   7.023
  121VAL     CA 1904   3.703   3.601   7.199
  121VAL     HA 1905   3.757   3.544   7.274
  121VAL     CB 1906   3.817   3.683   7.133
  121VAL     HB 1907   3.789   3.705   7.028
  121VAL    CG1 1908   3.848   3.811   7.214
  121VAL   HG11 1909   3.759   3.876   7.225
  121VAL   HG12 1910   3.919   3.879   7.162
  121VAL   HG13 1911   3.888   3.786   7.315
  121VAL    CG2 1912   3.945   3.596   7.119
  121VAL   HG21 1913   4.020   3.644   7.052
  121VAL   HG22 1914   3.928   3.497   7.073
  121VAL   HG23 1915   3.994   3.574   7.216
  121VAL      C 1916   3.594   3.685   7.262
  121VAL      O 1917   3.595   3.712   7.381
  122ALA      N 1918   3.500   3.724   7.180
  122ALA     HN 1919   3.503   3.707   7.082
  122ALA     CA 1920   3.379   3.793   7.216
  122ALA     HA 1921   3.396   3.884   7.271
  122ALA     CB 1922   3.287   3.818   7.090
  122ALA    HB1 1923   3.344   3.881   7.018
  122ALA    HB2 1924   3.191   3.869   7.111
  122ALA    HB3 1925   3.262   3.720   7.042
  122ALA      C 1926   3.289   3.706   7.306
  122ALA      O 1927   3.237   3.751   7.405
  123VAL      N 1928   3.267   3.576   7.276
  123VAL     HN 1929   3.306   3.534   7.195
  123VAL     CA 1930   3.179   3.479   7.351
  123VAL     HA 1931   3.088   3.526   7.384
  123VAL     CB 1932   3.165   3.360   7.272
  123VAL     HB 1933   3.263   3.341   7.224
  123VAL    CG1 1934   3.113   3.240   7.349
  123VAL   HG11 1935   3.176   3.193   7.427
  123VAL   HG12 1936   3.101   3.159   7.275
  123VAL   HG13 1937   3.009   3.267   7.374
  123VAL    CG2 1938   3.064   3.377   7.157
  123VAL   HG21 1939   3.078   3.467   7.094
  123VAL   HG22 1940   2.967   3.392   7.208
  123VAL   HG23 1941   3.056   3.293   7.086
  123VAL      C 1942   3.241   3.445   7.487
  123VAL      O 1943   3.171   3.431   7.586
  124ASP      N 1944   3.379   3.436   7.496
  124ASP     HN 1945   3.437   3.445   7.416
  124ASP     CA 1946   3.464   3.416   7.614
  124ASP     HA 1947   3.429   3.329   7.668
  124ASP     CB 1948   3.611   3.402   7.560
  124ASP    HB1 1949   3.633   3.498   7.510
  124ASP    HB2 1950   3.618   3.322   7.483
  124ASP     CG 1951   3.708   3.383   7.671
  124ASP    OD1 1952   3.670   3.338   7.783
  124ASP    OD2 1953   3.834   3.397   7.643
  124ASP      C 1954   3.449   3.534   7.705
  124ASP      O 1955   3.427   3.530   7.824
  125ARG      N 1956   3.449   3.658   7.655
  125ARG     HN 1957   3.473   3.674   7.559
  125ARG     CA 1958   3.427   3.784   7.732
  125ARG     HA 1959   3.506   3.780   7.805
  125ARG     CB 1960   3.449   3.912   7.639
  125ARG    HB1 1961   3.428   4.004   7.698
  125ARG    HB2 1962   3.378   3.912   7.554
  125ARG     CG 1963   3.599   3.923   7.607
  125ARG    HG1 1964   3.636   3.827   7.566
  125ARG    HG2 1965   3.655   3.945   7.701
  125ARG     CD 1966   3.637   4.034   7.501
  125ARG    HD1 1967   3.622   4.134   7.548
  125ARG    HD2 1968   3.578   4.018   7.409
  125ARG     NE 1969   3.781   4.026   7.466
  125ARG     HE 1970   3.831   3.947   7.502
  125ARG     CZ 1971   3.856   4.121   7.410
  125ARG    NH1 1972   3.801   4.217   7.341
  125ARG   HH11 1973   3.858   4.294   7.311
  125ARG   HH12 1974   3.702   4.215   7.341
  125ARG    NH2 1975   3.983   4.114   7.409
  125ARG   HH21 1976   4.025   4.063   7.484
  125ARG   HH22 1977   4.039   4.180   7.358
  125ARG      C 1978   3.292   3.795   7.796
  125ARG      O 1979   3.285   3.841   7.907
  126TYR      N 1980   3.176   3.758   7.729
  126TYR     HN 1981   3.187   3.731   7.633
  126TYR     CA 1982   3.047   3.739   7.788
  126TYR     HA 1983   3.011   3.834   7.826
  126TYR     CB 1984   2.943   3.710   7.666
  126TYR    HB1 1985   2.998   3.659   7.584
  126TYR    HB2 1986   2.925   3.806   7.613
  126TYR     CG 1987   2.816   3.641   7.686
  126TYR    CD1 1988   2.696   3.719   7.673
  126TYR    HD1 1989   2.704   3.824   7.650
  126TYR    CE1 1990   2.574   3.654   7.710
  126TYR    HE1 1991   2.475   3.698   7.709
  126TYR     CZ 1992   2.571   3.516   7.726
  126TYR     OH 1993   2.452   3.455   7.743
  126TYR     HH 1994   2.478   3.368   7.772
  126TYR    CD2 1995   2.809   3.503   7.714
  126TYR    HD2 1996   2.899   3.444   7.711
  126TYR    CE2 1997   2.687   3.440   7.724
  126TYR    HE2 1998   2.681   3.333   7.742
  126TYR      C 1999   3.059   3.638   7.900
  126TYR      O 2000   3.019   3.664   8.015
  127PHE      N 2001   3.121   3.520   7.878
  127PHE     HN 2002   3.143   3.489   7.786
  127PHE     CA 2003   3.137   3.431   7.990
  127PHE     HA 2004   3.041   3.411   8.036
  127PHE     CB 2005   3.188   3.298   7.933
  127PHE    HB1 2006   3.249   3.248   8.011
  127PHE    HB2 2007   3.257   3.329   7.851
  127PHE     CG 2008   3.071   3.213   7.884
  127PHE    CD1 2009   2.968   3.154   7.966
  127PHE    HD1 2010   2.986   3.159   8.072
  127PHE    CE1 2011   2.870   3.079   7.906
  127PHE    HE1 2012   2.793   3.028   7.961
  127PHE     CZ 2013   2.862   3.061   7.768
  127PHE     HZ 2014   2.783   3.005   7.719
  127PHE    CD2 2015   3.068   3.189   7.747
  127PHE    HD2 2016   3.148   3.231   7.687
  127PHE    CE2 2017   2.965   3.112   7.687
  127PHE    HE2 2018   2.955   3.114   7.579
  127PHE      C 2019   3.227   3.493   8.103
  127PHE      O 2020   3.186   3.487   8.220
  128ARG      N 2021   3.340   3.553   8.077
  128ARG     HN 2022   3.379   3.542   7.986
  128ARG     CA 2023   3.407   3.630   8.181
  128ARG     HA 2024   3.434   3.553   8.252
  128ARG     CB 2025   3.531   3.702   8.119
  128ARG    HB1 2026   3.578   3.755   8.204
  128ARG    HB2 2027   3.499   3.782   8.048
  128ARG     CG 2028   3.637   3.613   8.045
  128ARG    HG1 2029   3.728   3.676   8.033
  128ARG    HG2 2030   3.601   3.582   7.945
  128ARG     CD 2031   3.668   3.485   8.123
  128ARG    HD1 2032   3.582   3.418   8.146
  128ARG    HD2 2033   3.716   3.522   8.216
  128ARG     NE 2034   3.766   3.404   8.042
  128ARG     HE 2035   3.742   3.385   7.947
  128ARG     CZ 2036   3.864   3.335   8.091
  128ARG    NH1 2037   3.899   3.340   8.217
  128ARG   HH11 2038   3.965   3.273   8.251
  128ARG   HH12 2039   3.857   3.412   8.272
  128ARG    NH2 2040   3.930   3.258   8.011
  128ARG   HH21 2041   3.896   3.230   7.922
  128ARG   HH22 2042   3.981   3.195   8.070
  128ARG      C 2043   3.329   3.737   8.256
  128ARG      O 2044   3.334   3.742   8.377
  129VAL      N 2045   3.254   3.825   8.191
  129VAL     HN 2046   3.249   3.820   8.092
  129VAL     CA 2047   3.194   3.937   8.262
  129VAL     HA 2048   3.242   3.963   8.354
  129VAL     CB 2049   3.191   4.062   8.166
  129VAL     HB 2050   3.135   4.035   8.074
  129VAL    CG1 2051   3.116   4.182   8.226
  129VAL   HG11 2052   3.130   4.269   8.158
  129VAL   HG12 2053   3.159   4.214   8.324
  129VAL   HG13 2054   3.007   4.171   8.243
  129VAL    CG2 2055   3.341   4.101   8.136
  129VAL   HG21 2056   3.391   4.153   8.221
  129VAL   HG22 2057   3.336   4.167   8.047
  129VAL   HG23 2058   3.415   4.019   8.126
  129VAL      C 2059   3.049   3.912   8.303
  129VAL      O 2060   3.006   3.954   8.414
  130VAL      N 2061   2.961   3.846   8.219
  130VAL     HN 2062   2.995   3.784   8.148
  130VAL     CA 2063   2.811   3.834   8.244
  130VAL     HA 2064   2.782   3.927   8.292
  130VAL     CB 2065   2.726   3.806   8.112
  130VAL     HB 2066   2.764   3.716   8.058
  130VAL    CG1 2067   2.576   3.799   8.134
  130VAL   HG11 2068   2.551   3.697   8.171
  130VAL   HG12 2069   2.516   3.818   8.042
  130VAL   HG13 2070   2.556   3.877   8.211
  130VAL    CG2 2071   2.762   3.926   8.018
  130VAL   HG21 2072   2.727   4.014   8.076
  130VAL   HG22 2073   2.706   3.905   7.924
  130VAL   HG23 2074   2.871   3.926   7.998
  130VAL      C 2075   2.783   3.715   8.333
  130VAL      O 2076   2.690   3.712   8.418
  131HSD      N 2077   2.863   3.607   8.316
  131HSD     HN 2078   2.940   3.610   8.254
  131HSD     CA 2079   2.849   3.478   8.382
  131HSD     HA 2080   2.773   3.478   8.459
  131HSD     CB 2081   2.804   3.377   8.271
  131HSD    HB1 2082   2.802   3.274   8.311
  131HSD    HB2 2083   2.885   3.376   8.195
  131HSD    ND1 2084   2.548   3.348   8.279
  131HSD    HD1 2085   2.538   3.334   8.377
  131HSD     CG 2086   2.667   3.388   8.215
  131HSD    CE1 2087   2.449   3.371   8.190
  131HSD    HE1 2088   2.344   3.346   8.206
  131HSD    NE2 2089   2.491   3.421   8.077
  131HSD    CD2 2090   2.626   3.433   8.097
  131HSD    HD2 2091   2.680   3.482   8.016
  131HSD      C 2092   2.978   3.428   8.449
  131HSD      O 2093   3.032   3.326   8.411
  132PRO      N 2094   3.022   3.492   8.556
  132PRO     CD 2095   2.948   3.592   8.633
  132PRO    HD1 2096   2.855   3.555   8.682
  132PRO    HD2 2097   2.925   3.682   8.571
  132PRO     CA 2098   3.167   3.503   8.582
  132PRO     HA 2099   3.223   3.517   8.490
  132PRO     CB 2100   3.174   3.627   8.668
  132PRO    HB1 2101   3.206   3.718   8.613
  132PRO    HB2 2102   3.263   3.635   8.733
  132PRO     CG 2103   3.040   3.638   8.745
  132PRO    HG1 2104   3.049   3.569   8.832
  132PRO    HG2 2105   3.020   3.735   8.794
  132PRO      C 2106   3.209   3.390   8.665
  132PRO      O 2107   3.331   3.367   8.677
  133HSD      N 2108   3.120   3.311   8.723
  133HSD     HN 2109   3.021   3.326   8.725
  133HSD     CA 2110   3.168   3.202   8.813
  133HSD     HA 2111   3.268   3.216   8.852
  133HSD     CB 2112   3.076   3.187   8.936
  133HSD    HB1 2113   3.120   3.107   8.999
  133HSD    HB2 2114   2.974   3.149   8.914
  133HSD    ND1 2115   3.177   3.369   9.071
  133HSD    HD1 2116   3.268   3.328   9.072
  133HSD     CG 2117   3.070   3.318   9.003
  133HSD    CE1 2118   3.140   3.487   9.119
  133HSD    HE1 2119   3.215   3.550   9.167
  133HSD    NE2 2120   3.012   3.520   9.090
  133HSD    CD2 2121   2.966   3.415   9.012
  133HSD    HD2 2122   2.862   3.414   8.980
  133HSD      C 2123   3.153   3.076   8.742
  133HSD      O 2124   3.160   2.966   8.799
  134HSD      N 2125   3.138   3.079   8.609
  134HSD     HN 2126   3.128   3.174   8.579
  134HSD     CA 2127   3.128   2.962   8.524
  134HSD     HA 2128   3.063   2.888   8.566
  134HSD     CB 2129   3.051   3.006   8.396
  134HSD    HB1 2130   3.065   2.920   8.328
  134HSD    HB2 2131   3.100   3.090   8.342
  134HSD    ND1 2132   2.801   2.943   8.339
  134HSD    HD1 2133   2.815   2.906   8.247
  134HSD     CG 2134   2.899   3.006   8.420
  134HSD    CE1 2135   2.682   2.949   8.401
  134HSD    HE1 2136   2.591   2.901   8.364
  134HSD    NE2 2137   2.692   3.007   8.521
  134HSD    CD2 2138   2.828   3.047   8.527
  134HSD    HD2 2139   2.868   3.081   8.622
  134HSD      C 2140   3.265   2.890   8.495
  134HSD      O 2141   3.377   2.940   8.483
  135ALA      N 2142   3.244   2.759   8.470
  135ALA     HN 2143   3.156   2.713   8.461
  135ALA     CA 2144   3.350   2.670   8.445
  135ALA     HA 2145   3.421   2.678   8.526
  135ALA     CB 2146   3.287   2.531   8.453
  135ALA    HB1 2147   3.207   2.524   8.375
  135ALA    HB2 2148   3.241   2.513   8.552
  135ALA    HB3 2149   3.356   2.445   8.435
  135ALA      C 2150   3.428   2.696   8.313
  135ALA      O 2151   3.546   2.663   8.293
  136LEU      N 2152   3.360   2.750   8.205
  136LEU     HN 2153   3.266   2.774   8.229
  136LEU     CA 2154   3.426   2.786   8.080
  136LEU     HA 2155   3.472   2.697   8.038
  136LEU     CB 2156   3.330   2.852   7.981
  136LEU    HB1 2157   3.380   2.931   7.921
  136LEU    HB2 2158   3.245   2.908   8.025
  136LEU     CG 2159   3.273   2.744   7.889
  136LEU     HG 2160   3.283   2.644   7.937
  136LEU    CD1 2161   3.128   2.779   7.855
  136LEU   HD11 2162   3.081   2.699   7.794
  136LEU   HD12 2163   3.119   2.878   7.805
  136LEU   HD13 2164   3.060   2.792   7.942
  136LEU    CD2 2165   3.335   2.729   7.753
  136LEU   HD21 2166   3.299   2.641   7.695
  136LEU   HD22 2167   3.445   2.719   7.768
  136LEU   HD23 2168   3.298   2.812   7.689
  136LEU      C 2169   3.544   2.878   8.108
  136LEU      O 2170   3.647   2.884   8.043
  137ASN      N 2171   3.539   2.964   8.216
  137ASN     HN 2172   3.463   2.970   8.281
  137ASN     CA 2173   3.648   3.063   8.243
  137ASN     HA 2174   3.681   3.117   8.156
  137ASN     CB 2175   3.583   3.157   8.339
  137ASN    HB1 2176   3.667   3.229   8.350
  137ASN    HB2 2177   3.557   3.120   8.441
  137ASN     CG 2178   3.457   3.226   8.280
  137ASN    OD1 2179   3.448   3.246   8.158
  137ASN    ND2 2180   3.363   3.278   8.366
  137ASN   HD21 2181   3.300   3.347   8.329
  137ASN   HD22 2182   3.370   3.269   8.465
  137ASN      C 2183   3.765   2.986   8.301
  137ASN      O 2184   3.877   3.034   8.306
  138LYS      N 2185   3.745   2.864   8.356
  138LYS     HN 2186   3.657   2.817   8.347
  138LYS     CA 2187   3.841   2.794   8.429
  138LYS     HA 2188   3.926   2.861   8.436
  138LYS     CB 2189   3.803   2.741   8.566
  138LYS    HB1 2190   3.882   2.670   8.598
  138LYS    HB2 2191   3.708   2.688   8.545
  138LYS     CG 2192   3.778   2.848   8.675
  138LYS    HG1 2193   3.726   2.798   8.759
  138LYS    HG2 2194   3.716   2.932   8.637
  138LYS     CD 2195   3.905   2.921   8.730
  138LYS    HD1 2196   3.949   2.985   8.651
  138LYS    HD2 2197   3.982   2.850   8.766
  138LYS     CE 2198   3.865   3.010   8.847
  138LYS    HE1 2199   3.819   2.948   8.927
  138LYS    HE2 2200   3.791   3.092   8.831
  138LYS     NZ 2201   3.980   3.084   8.903
  138LYS    HZ1 2202   4.033   3.118   8.821
  138LYS    HZ2 2203   4.041   3.021   8.959
  138LYS    HZ3 2204   3.943   3.162   8.961
  138LYS      C 2205   3.891   2.679   8.331
  138LYS      O 2206   3.960   2.597   8.383
  139ILE      N 2207   3.870   2.675   8.195
  139ILE     HN 2208   3.812   2.746   8.154
  139ILE     CA 2209   3.923   2.566   8.115
  139ILE     HA 2210   3.902   2.471   8.161
  139ILE     CB 2211   3.866   2.551   7.967
  139ILE     HB 2212   3.909   2.459   7.921
  139ILE    CG2 2213   3.714   2.513   7.973
  139ILE   HG21 2214   3.673   2.503   7.871
  139ILE   HG22 2215   3.665   2.593   8.033
  139ILE   HG23 2216   3.698   2.417   8.027
  139ILE    CG1 2217   3.889   2.668   7.874
  139ILE   HG11 2218   3.999   2.685   7.873
  139ILE   HG12 2219   3.843   2.762   7.910
  139ILE     CD 2220   3.855   2.633   7.722
  139ILE    HD1 2221   3.931   2.565   7.677
  139ILE    HD2 2222   3.859   2.728   7.664
  139ILE    HD3 2223   3.753   2.596   7.698
  139ILE      C 2224   4.073   2.571   8.108
  139ILE      O 2225   4.137   2.677   8.104
  140SER      N 2226   4.138   2.454   8.105
  140SER     HN 2227   4.077   2.375   8.110
  140SER     CA 2228   4.282   2.442   8.112
  140SER     HA 2229   4.317   2.519   8.179
  140SER     CB 2230   4.330   2.306   8.173
  140SER    HB1 2231   4.274   2.289   8.267
  140SER    HB2 2232   4.438   2.317   8.196
  140SER     OG 2233   4.315   2.202   8.080
  140SER    HG1 2234   4.307   2.129   8.141
  140SER      C 2235   4.354   2.458   7.980
  140SER      O 2236   4.295   2.462   7.867
  141ASN      N 2237   4.490   2.481   7.982
  141ASN     HN 2238   4.537   2.476   8.070
  141ASN     CA 2239   4.558   2.516   7.859
  141ASN     HA 2240   4.512   2.597   7.806
  141ASN     CB 2241   4.703   2.552   7.886
  141ASN    HB1 2242   4.758   2.581   7.794
  141ASN    HB2 2243   4.763   2.474   7.937
  141ASN     CG 2244   4.718   2.681   7.978
  141ASN    OD1 2245   4.628   2.767   7.982
  141ASN    ND2 2246   4.836   2.698   8.044
  141ASN   HD21 2247   4.857   2.778   8.100
  141ASN   HD22 2248   4.911   2.633   8.032
  141ASN      C 2249   4.552   2.397   7.767
  141ASN      O 2250   4.521   2.409   7.648
  142ARG      N 2251   4.562   2.272   7.820
  142ARG     HN 2252   4.572   2.256   7.917
  142ARG     CA 2253   4.543   2.156   7.743
  142ARG     HA 2254   4.605   2.159   7.655
  142ARG     CB 2255   4.584   2.037   7.836
  142ARG    HB1 2256   4.510   2.031   7.919
  142ARG    HB2 2257   4.684   2.065   7.875
  142ARG     CG 2258   4.590   1.909   7.758
  142ARG    HG1 2259   4.645   1.945   7.668
  142ARG    HG2 2260   4.490   1.872   7.728
  142ARG     CD 2261   4.647   1.786   7.836
  142ARG    HD1 2262   4.751   1.803   7.870
  142ARG    HD2 2263   4.644   1.701   7.764
  142ARG     NE 2264   4.552   1.769   7.946
  142ARG     HE 2265   4.464   1.810   7.923
  142ARG     CZ 2266   4.566   1.691   8.052
  142ARG    NH1 2267   4.687   1.650   8.078
  142ARG   HH11 2268   4.745   1.670   7.999
  142ARG   HH12 2269   4.683   1.573   8.141
  142ARG    NH2 2270   4.458   1.647   8.115
  142ARG   HH21 2271   4.370   1.694   8.109
  142ARG   HH22 2272   4.475   1.601   8.203
  142ARG      C 2273   4.399   2.133   7.682
  142ARG      O 2274   4.379   2.080   7.573
  143THR      N 2275   4.293   2.173   7.762
  143THR     HN 2276   4.308   2.222   7.848
  143THR     CA 2277   4.159   2.187   7.709
  143THR     HA 2278   4.119   2.096   7.668
  143THR     CB 2279   4.067   2.224   7.823
  143THR     HB 2280   4.094   2.307   7.891
  143THR    OG1 2281   4.053   2.103   7.902
  143THR    HG1 2282   4.101   2.120   7.984
  143THR    CG2 2283   3.921   2.246   7.772
  143THR   HG21 2284   3.915   2.344   7.719
  143THR   HG22 2285   3.861   2.268   7.864
  143THR   HG23 2286   3.869   2.167   7.715
  143THR      C 2287   4.145   2.287   7.601
  143THR      O 2288   4.089   2.259   7.491
  144ALA      N 2289   4.199   2.414   7.607
  144ALA     HN 2290   4.236   2.425   7.699
  144ALA     CA 2291   4.182   2.518   7.503
  144ALA     HA 2292   4.076   2.536   7.490
  144ALA     CB 2293   4.234   2.655   7.547
  144ALA    HB1 2294   4.343   2.645   7.567
  144ALA    HB2 2295   4.181   2.690   7.638
  144ALA    HB3 2296   4.208   2.731   7.469
  144ALA      C 2297   4.247   2.470   7.371
  144ALA      O 2298   4.198   2.492   7.264
  145ALA      N 2299   4.367   2.405   7.387
  145ALA     HN 2300   4.405   2.400   7.479
  145ALA     CA 2301   4.435   2.336   7.282
  145ALA     HA 2302   4.457   2.407   7.203
  145ALA     CB 2303   4.564   2.276   7.345
  145ALA    HB1 2304   4.625   2.229   7.265
  145ALA    HB2 2305   4.538   2.204   7.425
  145ALA    HB3 2306   4.638   2.348   7.387
  145ALA      C 2307   4.353   2.223   7.218
  145ALA      O 2308   4.345   2.214   7.097
  146ILE      N 2309   4.284   2.138   7.297
  146ILE     HN 2310   4.291   2.140   7.397
  146ILE     CA 2311   4.190   2.037   7.245
  146ILE     HA 2312   4.240   1.968   7.178
  146ILE     CB 2313   4.141   1.949   7.358
  146ILE     HB 2314   4.130   2.023   7.441
  146ILE    CG2 2315   4.006   1.876   7.327
  146ILE   HG21 2316   3.980   1.817   7.418
  146ILE   HG22 2317   4.001   1.815   7.234
  146ILE   HG23 2318   3.913   1.937   7.324
  146ILE    CG1 2319   4.258   1.849   7.395
  146ILE   HG11 2320   4.352   1.909   7.400
  146ILE   HG12 2321   4.282   1.781   7.310
  146ILE     CD 2322   4.222   1.769   7.516
  146ILE    HD1 2323   4.201   1.835   7.603
  146ILE    HD2 2324   4.307   1.702   7.543
  146ILE    HD3 2325   4.139   1.698   7.496
  146ILE      C 2326   4.070   2.104   7.174
  146ILE      O 2327   4.032   2.056   7.068
  147ILE      N 2328   4.016   2.210   7.222
  147ILE     HN 2329   4.049   2.235   7.313
  147ILE     CA 2330   3.905   2.282   7.166
  147ILE     HA 2331   3.834   2.211   7.128
  147ILE     CB 2332   3.843   2.380   7.269
  147ILE     HB 2333   3.931   2.409   7.332
  147ILE    CG2 2334   3.776   2.503   7.203
  147ILE   HG21 2335   3.852   2.562   7.148
  147ILE   HG22 2336   3.736   2.581   7.272
  147ILE   HG23 2337   3.694   2.473   7.134
  147ILE    CG1 2338   3.745   2.301   7.358
  147ILE   HG11 2339   3.789   2.204   7.388
  147ILE   HG12 2340   3.647   2.292   7.306
  147ILE     CD 2341   3.706   2.375   7.490
  147ILE    HD1 2342   3.657   2.473   7.472
  147ILE    HD2 2343   3.795   2.383   7.557
  147ILE    HD3 2344   3.629   2.310   7.537
  147ILE      C 2345   3.942   2.339   7.038
  147ILE      O 2346   3.878   2.319   6.940
  148SER      N 2347   4.055   2.411   7.033
  148SER     HN 2348   4.116   2.413   7.112
  148SER     CA 2349   4.120   2.466   6.916
  148SER     HA 2350   4.060   2.545   6.873
  148SER     CB 2351   4.254   2.532   6.953
  148SER    HB1 2352   4.303   2.576   6.864
  148SER    HB2 2353   4.325   2.459   6.999
  148SER     OG 2354   4.223   2.637   7.047
  148SER    HG1 2355   4.210   2.603   7.136
  148SER      C 2356   4.144   2.364   6.808
  148SER      O 2357   4.100   2.390   6.695
  149CYS      N 2358   4.193   2.249   6.843
  149CYS     HN 2359   4.217   2.215   6.934
  149CYS     CA 2360   4.199   2.139   6.749
  149CYS     HA 2361   4.257   2.181   6.669
  149CYS     CB 2362   4.273   2.014   6.810
  149CYS    HB1 2363   4.214   1.992   6.902
  149CYS    HB2 2364   4.373   2.044   6.847
  149CYS     SG 2365   4.303   1.865   6.710
  149CYS    HG1 2366   4.183   1.874   6.653
  149CYS      C 2367   4.060   2.099   6.694
  149CYS      O 2368   4.049   2.079   6.573
  150LEU      N 2369   3.949   2.097   6.767
  150LEU     HN 2370   3.953   2.131   6.861
  150LEU     CA 2371   3.816   2.069   6.714
  150LEU     HA 2372   3.823   1.975   6.662
  150LEU     CB 2373   3.718   2.051   6.825
  150LEU    HB1 2374   3.724   2.145   6.884
  150LEU    HB2 2375   3.752   1.978   6.902
  150LEU     CG 2376   3.572   2.035   6.783
  150LEU     HG 2377   3.563   2.046   6.673
  150LEU    CD1 2378   3.525   1.897   6.817
  150LEU   HD11 2379   3.416   1.891   6.795
  150LEU   HD12 2380   3.531   1.883   6.927
  150LEU   HD13 2381   3.576   1.818   6.758
  150LEU    CD2 2382   3.477   2.134   6.853
  150LEU   HD21 2383   3.524   2.231   6.825
  150LEU   HD22 2384   3.478   2.124   6.964
  150LEU   HD23 2385   3.371   2.128   6.822
  150LEU      C 2386   3.772   2.172   6.610
  150LEU      O 2387   3.718   2.138   6.500
  151LEU      N 2388   3.800   2.300   6.649
  151LEU     HN 2389   3.844   2.315   6.737
  151LEU     CA 2390   3.768   2.415   6.567
  151LEU     HA 2391   3.663   2.415   6.542
  151LEU     CB 2392   3.799   2.545   6.648
  151LEU    HB1 2393   3.789   2.645   6.601
  151LEU    HB2 2394   3.902   2.535   6.688
  151LEU     CG 2395   3.702   2.558   6.772
  151LEU     HG 2396   3.703   2.467   6.836
  151LEU    CD1 2397   3.760   2.667   6.865
  151LEU   HD11 2398   3.779   2.764   6.814
  151LEU   HD12 2399   3.858   2.634   6.905
  151LEU   HD13 2400   3.685   2.677   6.946
  151LEU    CD2 2401   3.556   2.581   6.733
  151LEU   HD21 2402   3.506   2.485   6.709
  151LEU   HD22 2403   3.537   2.654   6.651
  151LEU   HD23 2404   3.508   2.633   6.819
  151LEU      C 2405   3.842   2.416   6.437
  151LEU      O 2406   3.785   2.454   6.333
  152TRP      N 2407   3.970   2.378   6.438
  152TRP     HN 2408   4.017   2.365   6.525
  152TRP     CA 2409   4.037   2.371   6.310
  152TRP     HA 2410   4.019   2.457   6.247
  152TRP     CB 2411   4.190   2.377   6.337
  152TRP    HB1 2412   4.242   2.352   6.242
  152TRP    HB2 2413   4.219   2.296   6.408
  152TRP     CG 2414   4.258   2.503   6.373
  152TRP    CD1 2415   4.325   2.539   6.488
  152TRP    HD1 2416   4.346   2.480   6.576
  152TRP    NE1 2417   4.377   2.668   6.471
  152TRP    HE1 2418   4.454   2.694   6.525
  152TRP    CE2 2419   4.346   2.715   6.343
  152TRP    CD2 2420   4.260   2.618   6.284
  152TRP    CE3 2421   4.198   2.649   6.165
  152TRP    HE3 2422   4.125   2.587   6.115
  152TRP    CZ3 2423   4.236   2.766   6.101
  152TRP    HZ3 2424   4.197   2.786   6.002
  152TRP    CZ2 2425   4.370   2.833   6.284
  152TRP    HZ2 2426   4.437   2.904   6.330
  152TRP    CH2 2427   4.318   2.858   6.160
  152TRP    HH2 2428   4.362   2.940   6.105
  152TRP      C 2429   4.001   2.249   6.227
  152TRP      O 2430   3.999   2.257   6.104
  153GLY      N 2431   3.969   2.135   6.300
  153GLY     HN 2432   3.963   2.137   6.399
  153GLY     CA 2433   3.915   2.019   6.241
  153GLY    HA1 2434   3.883   1.956   6.323
  153GLY    HA2 2435   3.985   1.975   6.172
  153GLY      C 2436   3.784   2.049   6.173
  153GLY      O 2437   3.749   2.016   6.060
  154ILE      N 2438   3.698   2.126   6.242
  154ILE     HN 2439   3.715   2.141   6.340
  154ILE     CA 2440   3.567   2.175   6.194
  154ILE     HA 2441   3.516   2.087   6.159
  154ILE     CB 2442   3.476   2.232   6.310
  154ILE     HB 2443   3.545   2.280   6.383
  154ILE    CG2 2444   3.362   2.328   6.264
  154ILE   HG21 2445   3.298   2.276   6.190
  154ILE   HG22 2446   3.399   2.415   6.205
  154ILE   HG23 2447   3.287   2.362   6.339
  154ILE    CG1 2448   3.418   2.115   6.394
  154ILE   HG11 2449   3.392   2.152   6.496
  154ILE   HG12 2450   3.493   2.035   6.410
  154ILE     CD 2451   3.291   2.054   6.340
  154ILE    HD1 2452   3.283   1.956   6.391
  154ILE    HD2 2453   3.275   2.033   6.232
  154ILE    HD3 2454   3.199   2.110   6.365
  154ILE      C 2455   3.580   2.277   6.078
  154ILE      O 2456   3.510   2.280   5.977
  155THR      N 2457   3.676   2.369   6.091
  155THR     HN 2458   3.726   2.380   6.177
  155THR     CA 2459   3.705   2.457   5.976
  155THR     HA 2460   3.612   2.499   5.941
  155THR     CB 2461   3.801   2.570   6.022
  155THR     HB 2462   3.879   2.515   6.079
  155THR    OG1 2463   3.739   2.672   6.099
  155THR    HG1 2464   3.703   2.623   6.173
  155THR    CG2 2465   3.860   2.647   5.906
  155THR   HG21 2466   3.923   2.723   5.957
  155THR   HG22 2467   3.776   2.686   5.845
  155THR   HG23 2468   3.929   2.577   5.853
  155THR      C 2469   3.749   2.389   5.841
  155THR      O 2470   3.712   2.420   5.733
  156ILE      N 2471   3.833   2.280   5.851
  156ILE     HN 2472   3.857   2.248   5.943
  156ILE     CA 2473   3.867   2.189   5.741
  156ILE     HA 2474   3.912   2.255   5.669
  156ILE     CB 2475   3.980   2.085   5.775
  156ILE     HB 2476   3.958   2.027   5.867
  156ILE    CG2 2477   3.997   1.986   5.661
  156ILE   HG21 2478   4.000   2.042   5.565
  156ILE   HG22 2479   3.914   1.912   5.654
  156ILE   HG23 2480   4.091   1.929   5.666
  156ILE    CG1 2481   4.110   2.169   5.802
  156ILE   HG11 2482   4.084   2.254   5.869
  156ILE   HG12 2483   4.148   2.216   5.709
  156ILE     CD 2484   4.217   2.079   5.865
  156ILE    HD1 2485   4.304   2.143   5.892
  156ILE    HD2 2486   4.258   2.003   5.796
  156ILE    HD3 2487   4.173   2.026   5.952
  156ILE      C 2488   3.744   2.118   5.686
  156ILE      O 2489   3.705   2.128   5.572
  157GLY      N 2490   3.661   2.056   5.777
  157GLY     HN 2491   3.677   2.058   5.875
  157GLY     CA 2492   3.534   1.997   5.728
  157GLY    HA1 2493   3.481   1.956   5.812
  157GLY    HA2 2494   3.551   1.926   5.648
  157GLY      C 2495   3.435   2.098   5.664
  157GLY      O 2496   3.371   2.065   5.570
  158LEU      N 2497   3.433   2.226   5.712
  158LEU     HN 2498   3.470   2.242   5.803
  158LEU     CA 2499   3.363   2.332   5.646
  158LEU     HA 2500   3.269   2.290   5.613
  158LEU     CB 2501   3.347   2.452   5.736
  158LEU    HB1 2502   3.314   2.539   5.675
  158LEU    HB2 2503   3.446   2.482   5.774
  158LEU     CG 2504   3.239   2.433   5.848
  158LEU     HG 2505   3.262   2.339   5.903
  158LEU    CD1 2506   3.237   2.547   5.958
  158LEU   HD11 2507   3.335   2.545   6.011
  158LEU   HD12 2508   3.155   2.530   6.031
  158LEU   HD13 2509   3.223   2.647   5.912
  158LEU    CD2 2510   3.101   2.414   5.780
  158LEU   HD21 2511   3.075   2.504   5.720
  158LEU   HD22 2512   3.029   2.384   5.859
  158LEU   HD23 2513   3.099   2.327   5.711
  158LEU      C 2514   3.423   2.369   5.513
  158LEU      O 2515   3.353   2.427   5.429
  159THR      N 2516   3.543   2.321   5.473
  159THR     HN 2517   3.605   2.267   5.530
  159THR     CA 2518   3.607   2.366   5.346
  159THR     HA 2519   3.543   2.440   5.301
  159THR     CB 2520   3.746   2.432   5.373
  159THR     HB 2521   3.816   2.352   5.407
  159THR    OG1 2522   3.738   2.530   5.480
  159THR    HG1 2523   3.729   2.488   5.566
  159THR    CG2 2524   3.802   2.508   5.260
  159THR   HG21 2525   3.824   2.440   5.174
  159THR   HG22 2526   3.898   2.556   5.290
  159THR   HG23 2527   3.728   2.580   5.220
  159THR      C 2528   3.619   2.245   5.255
  159THR      O 2529   3.701   2.239   5.161
  160VAL      N 2530   3.541   2.132   5.266
  160VAL     HN 2531   3.467   2.136   5.333
  160VAL     CA 2532   3.552   2.020   5.175
  160VAL     HA 2533   3.657   1.994   5.178
  160VAL     CB 2534   3.465   1.904   5.223
  160VAL     HB 2535   3.359   1.938   5.214
  160VAL    CG1 2536   3.475   1.786   5.118
  160VAL   HG11 2537   3.429   1.695   5.161
  160VAL   HG12 2538   3.582   1.773   5.089
  160VAL   HG13 2539   3.424   1.803   5.021
  160VAL    CG2 2540   3.501   1.862   5.365
  160VAL   HG21 2541   3.436   1.783   5.408
  160VAL   HG22 2542   3.506   1.948   5.436
  160VAL   HG23 2543   3.598   1.811   5.354
  160VAL      C 2544   3.515   2.051   5.026
  160VAL      O 2545   3.586   2.007   4.941
  161HSD      N 2546   3.412   2.135   4.998
  161HSD     HN 2547   3.346   2.162   5.069
  161HSD     CA 2548   3.377   2.176   4.861
  161HSD     HA 2549   3.346   2.087   4.808
  161HSD     CB 2550   3.259   2.274   4.868
  161HSD    HB1 2551   3.256   2.329   4.965
  161HSD    HB2 2552   3.164   2.218   4.861
  161HSD    ND1 2553   3.171   2.381   4.649
  161HSD    HD1 2554   3.111   2.305   4.624
  161HSD     CG 2555   3.254   2.384   4.761
  161HSD    CE1 2556   3.187   2.495   4.580
  161HSD    HE1 2557   3.132   2.521   4.489
  161HSD    NE2 2558   3.264   2.573   4.650
  161HSD    CD2 2559   3.298   2.514   4.768
  161HSD    HD2 2560   3.362   2.562   4.841
  161HSD      C 2561   3.488   2.239   4.781
  161HSD      O 2562   3.507   2.212   4.662
  162LEU      N 2563   3.559   2.325   4.856
  162LEU     HN 2564   3.538   2.340   4.952
  162LEU     CA 2565   3.678   2.385   4.789
  162LEU     HA 2566   3.640   2.402   4.690
  162LEU     CB 2567   3.719   2.514   4.860
  162LEU    HB1 2568   3.738   2.480   4.964
  162LEU    HB2 2569   3.631   2.582   4.864
  162LEU     CG 2570   3.836   2.596   4.801
  162LEU     HG 2571   3.924   2.533   4.780
  162LEU    CD1 2572   3.795   2.657   4.669
  162LEU   HD11 2573   3.874   2.722   4.628
  162LEU   HD12 2574   3.712   2.724   4.699
  162LEU   HD13 2575   3.755   2.592   4.588
  162LEU    CD2 2576   3.878   2.696   4.898
  162LEU   HD21 2577   3.892   2.642   4.994
  162LEU   HD22 2578   3.803   2.776   4.915
  162LEU   HD23 2579   3.965   2.755   4.862
  162LEU      C 2580   3.797   2.285   4.787
  162LEU      O 2581   3.882   2.293   4.695
  163LEU      N 2582   3.811   2.196   4.886
  163LEU     HN 2583   3.743   2.202   4.958
  163LEU     CA 2584   3.913   2.093   4.880
  163LEU     HA 2585   4.010   2.140   4.886
  163LEU     CB 2586   3.896   2.007   5.012
  163LEU    HB1 2587   3.797   1.957   5.021
  163LEU    HB2 2588   3.908   2.080   5.095
  163LEU     CG 2589   3.995   1.892   5.035
  163LEU     HG 2590   4.004   1.831   4.942
  163LEU    CD1 2591   4.136   1.933   5.069
  163LEU   HD11 2592   4.168   2.005   4.990
  163LEU   HD12 2593   4.199   1.842   5.065
  163LEU   HD13 2594   4.150   1.981   5.168
  163LEU    CD2 2595   3.941   1.799   5.150
  163LEU   HD21 2596   3.843   1.754   5.122
  163LEU   HD22 2597   3.928   1.859   5.243
  163LEU   HD23 2598   4.017   1.722   5.173
  163LEU      C 2599   3.908   1.993   4.771
  163LEU      O 2600   4.005   1.942   4.717
  164LYS      N 2601   3.784   1.965   4.733
  164LYS     HN 2602   3.705   2.006   4.777
  164LYS     CA 2603   3.756   1.872   4.622
  164LYS     HA 2604   3.842   1.808   4.607
  164LYS     CB 2605   3.632   1.780   4.659
  164LYS    HB1 2606   3.609   1.722   4.567
  164LYS    HB2 2607   3.545   1.847   4.674
  164LYS     CG 2608   3.660   1.697   4.784
  164LYS    HG1 2609   3.562   1.648   4.798
  164LYS    HG2 2610   3.672   1.768   4.869
  164LYS     CD 2611   3.782   1.606   4.781
  164LYS    HD1 2612   3.793   1.544   4.873
  164LYS    HD2 2613   3.867   1.677   4.781
  164LYS     CE 2614   3.791   1.499   4.673
  164LYS    HE1 2615   3.886   1.442   4.682
  164LYS    HE2 2616   3.809   1.543   4.573
  164LYS     NZ 2617   3.672   1.415   4.673
  164LYS    HZ1 2618   3.600   1.449   4.605
  164LYS    HZ2 2619   3.626   1.408   4.766
  164LYS    HZ3 2620   3.685   1.318   4.639
  164LYS      C 2621   3.730   1.932   4.485
  164LYS      O 2622   3.673   1.863   4.400
  165LYS      N 2623   3.758   2.060   4.459
  165LYS     HN 2624   3.782   2.121   4.535
  165LYS     CA 2625   3.727   2.132   4.342
  165LYS     HA 2626   3.643   2.084   4.293
  165LYS     CB 2627   3.687   2.277   4.378
  165LYS    HB1 2628   3.750   2.319   4.459
  165LYS    HB2 2629   3.593   2.268   4.438
  165LYS     CG 2630   3.647   2.377   4.267
  165LYS    HG1 2631   3.552   2.355   4.216
  165LYS    HG2 2632   3.734   2.395   4.200
  165LYS     CD 2633   3.618   2.517   4.325
  165LYS    HD1 2634   3.603   2.599   4.251
  165LYS    HD2 2635   3.715   2.540   4.374
  165LYS     CE 2636   3.514   2.524   4.438
  165LYS    HE1 2637   3.536   2.455   4.521
  165LYS    HE2 2638   3.423   2.474   4.399
  165LYS     NZ 2639   3.490   2.654   4.495
  165LYS    HZ1 2640   3.429   2.641   4.578
  165LYS    HZ2 2641   3.435   2.717   4.433
  165LYS    HZ3 2642   3.579   2.700   4.522
  165LYS      C 2643   3.840   2.135   4.241
  165LYS      O 2644   3.956   2.172   4.278
  166LYS      N 2645   3.820   2.101   4.111
  166LYS     HN 2646   3.729   2.078   4.078
  166LYS     CA 2647   3.921   2.110   4.011
  166LYS     HA 2648   4.016   2.085   4.054
  166LYS     CB 2649   3.880   2.011   3.891
  166LYS    HB1 2650   3.958   2.019   3.812
  166LYS    HB2 2651   3.784   2.046   3.847
  166LYS     CG 2652   3.860   1.862   3.936
  166LYS    HG1 2653   3.817   1.808   3.849
  166LYS    HG2 2654   3.788   1.852   4.019
  166LYS     CD 2655   3.991   1.793   3.974
  166LYS    HD1 2656   4.010   1.816   4.081
  166LYS    HD2 2657   4.074   1.841   3.917
  166LYS     CE 2658   3.997   1.646   3.968
  166LYS    HE1 2659   3.936   1.607   3.883
  166LYS    HE2 2660   3.953   1.603   4.060
  166LYS     NZ 2661   4.133   1.598   3.946
  166LYS    HZ1 2662   4.189   1.652   3.877
  166LYS    HZ2 2663   4.123   1.502   3.906
  166LYS    HZ3 2664   4.192   1.578   4.030
  166LYS      C 2665   3.937   2.253   3.962
  166LYS      O 2666   3.853   2.312   3.897
  167MET      N 2667   4.059   2.302   3.977
  167MET     HN 2668   4.133   2.248   4.016
  167MET     CA 2669   4.095   2.432   3.924
  167MET     HA 2670   4.048   2.445   3.827
  167MET     CB 2671   4.066   2.549   4.018
  167MET    HB1 2672   3.958   2.553   4.042
  167MET    HB2 2673   4.087   2.648   3.972
  167MET     CG 2674   4.135   2.545   4.157
  167MET    HG1 2675   4.245   2.548   4.146
  167MET    HG2 2676   4.109   2.445   4.197
  167MET     SD 2677   4.057   2.653   4.278
  167MET     CE 2678   4.044   2.522   4.402
  167MET    HE1 2679   4.015   2.567   4.500
  167MET    HE2 2680   4.145   2.482   4.425
  167MET    HE3 2681   3.973   2.441   4.374
  167MET      C 2682   4.253   2.426   3.901
  167MET      O 2683   4.321   2.343   3.959
  168PRO      N 2684   4.317   2.522   3.826
  168PRO     CD 2685   4.459   2.518   3.818
  168PRO    HD1 2686   4.506   2.425   3.778
  168PRO    HD2 2687   4.506   2.534   3.917
  168PRO     CA 2688   4.261   2.625   3.736
  168PRO     HA 2689   4.240   2.699   3.812
  168PRO     CB 2690   4.375   2.662   3.644
  168PRO    HB1 2691   4.387   2.766   3.606
  168PRO    HB2 2692   4.373   2.588   3.561
  168PRO     CG 2693   4.495   2.632   3.729
  168PRO    HG1 2694   4.579   2.589   3.670
  168PRO    HG2 2695   4.518   2.719   3.795
  168PRO      C 2696   4.131   2.596   3.661
  168PRO      O 2697   4.111   2.486   3.611
  169ILE      N 2698   4.036   2.689   3.657
  169ILE     HN 2699   4.052   2.783   3.685
  169ILE     CA 2700   3.918   2.674   3.578
  169ILE     HA 2701   3.865   2.589   3.618
  169ILE     CB 2702   3.830   2.797   3.611
  169ILE     HB 2703   3.899   2.877   3.575
  169ILE    CG2 2704   3.701   2.813   3.523
  169ILE   HG21 2705   3.645   2.903   3.557
  169ILE   HG22 2706   3.627   2.730   3.532
  169ILE   HG23 2707   3.726   2.826   3.416
  169ILE    CG1 2708   3.794   2.811   3.753
  169ILE   HG11 2709   3.711   2.885   3.759
  169ILE   HG12 2710   3.872   2.866   3.811
  169ILE     CD 2711   3.750   2.681   3.818
  169ILE    HD1 2712   3.832   2.615   3.853
  169ILE    HD2 2713   3.686   2.623   3.747
  169ILE    HD3 2714   3.688   2.705   3.907
  169ILE      C 2715   3.944   2.661   3.426
  169ILE      O 2716   4.025   2.737   3.367
  170GLN      N 2717   3.880   2.569   3.359
  170GLN     HN 2718   3.806   2.522   3.406
  170GLN     CA 2719   3.881   2.564   3.216
  170GLN     HA 2720   3.984   2.580   3.191
  170GLN     CB 2721   3.849   2.422   3.152
  170GLN    HB1 2722   3.746   2.397   3.186
  170GLN    HB2 2723   3.924   2.357   3.201
  170GLN     CG 2724   3.850   2.425   2.997
  170GLN    HG1 2725   3.946   2.464   2.957
  170GLN    HG2 2726   3.762   2.482   2.959
  170GLN     CD 2727   3.840   2.285   2.936
  170GLN    OE1 2728   3.727   2.242   2.910
  170GLN    NE2 2729   3.950   2.197   2.928
  170GLN   HE21 2730   3.935   2.104   2.895
  170GLN   HE22 2731   4.033   2.217   2.980
  170GLN      C 2732   3.809   2.687   3.146
  170GLN      O 2733   3.704   2.734   3.197
  171ASN      N 2734   3.883   2.748   3.052
  171ASN     HN 2735   3.954   2.690   3.011
  171ASN     CA 2736   3.849   2.867   2.989
  171ASN     HA 2737   3.745   2.890   3.009
  171ASN     CB 2738   3.936   2.984   3.040
  171ASN    HB1 2739   3.980   3.040   2.954
  171ASN    HB2 2740   4.032   2.941   3.077
  171ASN     CG 2741   3.889   3.058   3.170
  171ASN    OD1 2742   3.829   3.165   3.151
  171ASN    ND2 2743   3.921   3.002   3.290
  171ASN   HD21 2744   3.901   3.046   3.378
  171ASN   HD22 2745   3.950   2.907   3.288
  171ASN      C 2746   3.844   2.859   2.841
  171ASN      O 2747   3.902   2.774   2.780
  172GLY      N 2748   3.783   2.966   2.778
  172GLY     HN 2749   3.740   3.036   2.834
  172GLY     CA 2750   3.790   2.980   2.634
  172GLY    HA1 2751   3.717   3.055   2.606
  172GLY    HA2 2752   3.767   2.886   2.584
  172GLY      C 2753   3.926   3.020   2.577
  172GLY      O 2754   3.976   2.956   2.483
  173GLY      N 2755   3.989   3.117   2.640
  173GLY     HN 2756   3.933   3.168   2.706
  173GLY     CA 2757   4.135   3.152   2.638
  173GLY    HA1 2758   4.142   3.257   2.662
  173GLY    HA2 2759   4.171   3.115   2.544
  173GLY      C 2760   4.211   3.080   2.748
  173GLY      O 2761   4.172   2.966   2.786
  174ALA      N 2762   4.313   3.147   2.812
  174ALA     HN 2763   4.346   3.226   2.761
  174ALA     CA 2764   4.397   3.101   2.921
  174ALA     HA 2765   4.447   3.011   2.891
  174ALA     CB 2766   4.506   3.208   2.957
  174ALA    HB1 2767   4.557   3.194   3.056
  174ALA    HB2 2768   4.459   3.308   2.967
  174ALA    HB3 2769   4.571   3.212   2.867
  174ALA      C 2770   4.324   3.062   3.048
  174ALA      O 2771   4.222   3.122   3.075
  175ASN      N 2772   4.371   2.956   3.122
  175ASN     HN 2773   4.451   2.904   3.094
  175ASN     CA 2774   4.309   2.906   3.238
  175ASN     HA 2775   4.202   2.901   3.225
  175ASN     CB 2776   4.361   2.764   3.277
  175ASN    HB1 2777   4.321   2.743   3.379
  175ASN    HB2 2778   4.472   2.754   3.274
  175ASN     CG 2779   4.299   2.664   3.187
  175ASN    OD1 2780   4.205   2.682   3.116
  175ASN    ND2 2781   4.361   2.542   3.175
  175ASN   HD21 2782   4.328   2.477   3.107
  175ASN   HD22 2783   4.423   2.499   3.240
  175ASN      C 2784   4.332   2.994   3.364
  175ASN      O 2785   4.446   3.036   3.386
  176LEU      N 2786   4.218   3.024   3.440
  176LEU     HN 2787   4.139   2.969   3.415
  176LEU     CA 2788   4.230   3.116   3.556
  176LEU     HA 2789   4.306   3.193   3.552
  176LEU     CB 2790   4.104   3.207   3.546
  176LEU    HB1 2791   4.077   3.259   3.641
  176LEU    HB2 2792   4.016   3.145   3.519
  176LEU     CG 2793   4.110   3.319   3.440
  176LEU     HG 2794   4.122   3.263   3.345
  176LEU    CD1 2795   3.972   3.379   3.426
  176LEU   HD11 2796   3.894   3.301   3.428
  176LEU   HD12 2797   3.962   3.437   3.331
  176LEU   HD13 2798   3.950   3.444   3.513
  176LEU    CD2 2799   4.216   3.421   3.459
  176LEU   HD21 2800   4.240   3.431   3.567
  176LEU   HD22 2801   4.179   3.515   3.412
  176LEU   HD23 2802   4.306   3.380   3.408
  176LEU      C 2803   4.229   3.036   3.690
  176LEU      O 2804   4.155   2.940   3.713
  177CYS      N 2805   4.324   3.059   3.780
  177CYS     HN 2806   4.385   3.136   3.761
  177CYS     CA 2807   4.336   3.000   3.911
  177CYS     HA 2808   4.321   2.893   3.905
  177CYS     CB 2809   4.476   3.030   3.963
  177CYS    HB1 2810   4.483   3.139   3.946
  177CYS    HB2 2811   4.543   2.963   3.904
  177CYS     SG 2812   4.520   2.987   4.136
  177CYS      C 2813   4.222   3.046   4.004
  177CYS      O 2814   4.160   2.960   4.069
  178SER      N 2815   4.195   3.178   4.014
  178SER     HN 2816   4.238   3.237   3.947
  178SER     CA 2817   4.084   3.232   4.082
  178SER     HA 2818   4.058   3.174   4.170
  178SER     CB 2819   4.125   3.368   4.141
  178SER    HB1 2820   4.177   3.429   4.064
  178SER    HB2 2821   4.202   3.336   4.214
  178SER     OG 2822   4.015   3.443   4.201
  178SER    HG1 2823   4.051   3.503   4.267
  178SER      C 2824   3.958   3.236   3.993
  178SER      O 2825   3.965   3.245   3.868
  179SER      N 2826   3.837   3.220   4.050
  179SER     HN 2827   3.834   3.206   4.149
  179SER     CA 2828   3.707   3.225   3.976
  179SER     HA 2829   3.725   3.231   3.870
  179SER     CB 2830   3.610   3.110   4.019
  179SER    HB1 2831   3.508   3.108   3.974
  179SER    HB2 2832   3.591   3.109   4.129
  179SER     OG 2833   3.674   2.996   3.987
  179SER    HG1 2834   3.744   2.982   4.052
  179SER      C 2835   3.620   3.338   4.024
  179SER      O 2836   3.504   3.346   4.005
  180PHE      N 2837   3.676   3.440   4.094
  180PHE     HN 2838   3.775   3.451   4.099
  180PHE     CA 2839   3.604   3.560   4.143
  180PHE     HA 2840   3.527   3.521   4.208
  180PHE     CB 2841   3.695   3.653   4.234
  180PHE    HB1 2842   3.793   3.671   4.185
  180PHE    HB2 2843   3.714   3.592   4.325
  180PHE     CG 2844   3.633   3.796   4.263
  180PHE    CD1 2845   3.536   3.812   4.364
  180PHE    HD1 2846   3.497   3.729   4.421
  180PHE    CE1 2847   3.476   3.940   4.390
  180PHE    HE1 2848   3.411   3.952   4.476
  180PHE     CZ 2849   3.531   4.049   4.324
  180PHE     HZ 2850   3.495   4.148   4.345
  180PHE    CD2 2851   3.670   3.904   4.182
  180PHE    HD2 2852   3.745   3.900   4.104
  180PHE    CE2 2853   3.632   4.032   4.224
  180PHE    HE2 2854   3.690   4.114   4.184
  180PHE      C 2855   3.532   3.627   4.028
  180PHE      O 2856   3.588   3.698   3.940
  181SER      N 2857   3.403   3.610   4.020
  181SER     HN 2858   3.360   3.564   4.097
  181SER     CA 2859   3.310   3.647   3.911
  181SER     HA 2860   3.337   3.746   3.877
  181SER     CB 2861   3.314   3.545   3.788
  181SER    HB1 2862   3.411   3.566   3.738
  181SER    HB2 2863   3.233   3.577   3.718
  181SER     OG 2864   3.297   3.410   3.831
  181SER    HG1 2865   3.350   3.392   3.909
  181SER      C 2866   3.167   3.642   3.969
  181SER      O 2867   3.142   3.586   4.073
  182ILE      N 2868   3.077   3.709   3.901
  182ILE     HN 2869   3.094   3.758   3.816
  182ILE     CA 2870   2.937   3.720   3.940
  182ILE     HA 2871   2.926   3.678   4.039
  182ILE     CB 2872   2.886   3.864   3.934
  182ILE     HB 2873   2.900   3.904   3.832
  182ILE    CG2 2874   2.730   3.866   3.961
  182ILE   HG21 2875   2.717   3.808   4.055
  182ILE   HG22 2876   2.672   3.813   3.882
  182ILE   HG23 2877   2.688   3.969   3.970
  182ILE    CG1 2878   2.957   3.957   4.039
  182ILE   HG11 2879   3.062   3.939   4.008
  182ILE   HG12 2880   2.927   3.903   4.131
  182ILE     CD 2881   2.920   4.111   4.029
  182ILE    HD1 2882   2.814   4.134   4.053
  182ILE    HD2 2883   2.945   4.141   3.925
  182ILE    HD3 2884   2.987   4.165   4.099
  182ILE      C 2885   2.847   3.630   3.851
  182ILE      O 2886   2.833   3.652   3.728
  183CYS      N 2887   2.783   3.530   3.912
  183CYS     HN 2888   2.775   3.525   4.012
  183CYS     CA 2889   2.719   3.419   3.839
  183CYS     HA 2890   2.711   3.453   3.737
  183CYS     CB 2891   2.793   3.288   3.832
  183CYS    HB1 2892   2.742   3.216   3.764
  183CYS    HB2 2893   2.800   3.264   3.940
  183CYS     SG 2894   2.962   3.318   3.794
  183CYS      C 2895   2.577   3.401   3.891
  183CYS      O 2896   2.541   3.427   4.007
  184HSD      N 2897   2.489   3.354   3.800
  184HSD     HN 2898   2.524   3.311   3.718
  184HSD     CA 2899   2.352   3.334   3.829
  184HSD     HA 2900   2.312   3.395   3.909
  184HSD     CB 2901   2.273   3.361   3.695
  184HSD    HB1 2902   2.291   3.294   3.607
  184HSD    HB2 2903   2.310   3.461   3.663
  184HSD    ND1 2904   2.029   3.279   3.690
  184HSD    HD1 2905   2.052   3.183   3.674
  184HSD     CG 2906   2.119   3.381   3.707
  184HSD    CE1 2907   1.907   3.335   3.688
  184HSD    HE1 2908   1.815   3.276   3.690
  184HSD    NE2 2909   1.911   3.461   3.713
  184HSD    CD2 2910   2.048   3.491   3.727
  184HSD    HD2 2911   2.073   3.595   3.746
  184HSD      C 2912   2.331   3.183   3.867
  184HSD      O 2913   2.253   3.110   3.804
  185THR      N 2914   2.399   3.137   3.971
  185THR     HN 2915   2.463   3.196   4.021
  185THR     CA 2916   2.407   3.005   4.015
  185THR     HA 2917   2.317   2.947   3.996
  185THR     CB 2918   2.526   2.932   3.956
  185THR     HB 2919   2.550   2.834   4.002
  185THR    OG1 2920   2.646   3.006   3.972
  185THR    HG1 2921   2.713   2.944   3.941
  185THR    CG2 2922   2.511   2.900   3.812
  185THR   HG21 2923   2.594   2.833   3.780
  185THR   HG22 2924   2.513   2.982   3.737
  185THR   HG23 2925   2.414   2.853   3.785
  185THR      C 2926   2.421   3.014   4.166
  185THR      O 2927   2.491   3.090   4.226
  186PHE      N 2928   2.351   2.931   4.232
  186PHE     HN 2929   2.296   2.858   4.194
  186PHE     CA 2930   2.353   2.916   4.378
  186PHE     HA 2931   2.352   3.015   4.422
  186PHE     CB 2932   2.234   2.837   4.449
  186PHE    HB1 2933   2.270   2.804   4.549
  186PHE    HB2 2934   2.217   2.744   4.391
  186PHE     CG 2935   2.119   2.934   4.461
  186PHE    CD1 2936   2.034   2.974   4.353
  186PHE    HD1 2937   2.038   2.937   4.251
  186PHE    CE1 2938   1.946   3.083   4.373
  186PHE    HE1 2939   1.879   3.119   4.295
  186PHE     CZ 2940   1.940   3.145   4.494
  186PHE     HZ 2941   1.868   3.226   4.497
  186PHE    CD2 2942   2.107   2.997   4.590
  186PHE    HD2 2943   2.173   2.968   4.671
  186PHE    CE2 2944   2.010   3.091   4.607
  186PHE    HE2 2945   2.007   3.142   4.702
  186PHE      C 2946   2.481   2.856   4.427
  186PHE      O 2947   2.520   2.746   4.388
  187GLN      N 2948   2.556   2.925   4.514
  187GLN     HN 2949   2.532   3.019   4.535
  187GLN     CA 2950   2.693   2.895   4.551
  187GLN     HA 2951   2.729   2.800   4.515
  187GLN     CB 2952   2.792   2.999   4.485
  187GLN    HB1 2953   2.879   3.020   4.550
  187GLN    HB2 2954   2.732   3.092   4.478
  187GLN     CG 2955   2.836   2.971   4.335
  187GLN    HG1 2956   2.754   2.931   4.271
  187GLN    HG2 2957   2.907   2.885   4.336
  187GLN     CD 2958   2.900   3.095   4.275
  187GLN    OE1 2959   3.020   3.122   4.281
  187GLN    NE2 2960   2.804   3.186   4.226
  187GLN   HE21 2961   2.829   3.277   4.195
  187GLN   HE22 2962   2.712   3.156   4.200
  187GLN      C 2963   2.723   2.877   4.703
  187GLN      O 2964   2.681   2.961   4.784
  188TRP      N 2965   2.792   2.767   4.743
  188TRP     HN 2966   2.816   2.699   4.674
  188TRP     CA 2967   2.850   2.751   4.878
  188TRP     HA 2968   2.767   2.733   4.944
  188TRP     CB 2969   2.938   2.622   4.901
  188TRP    HB1 2970   3.000   2.605   4.811
  188TRP    HB2 2971   2.872   2.534   4.888
  188TRP     CG 2972   3.008   2.597   5.032
  188TRP    CD1 2973   3.139   2.628   5.073
  188TRP    HD1 2974   3.212   2.684   5.017
  188TRP    NE1 2975   3.155   2.595   5.199
  188TRP    HE1 2976   3.216   2.639   5.261
  188TRP    CE2 2977   3.046   2.530   5.241
  188TRP    CD2 2978   2.949   2.532   5.146
  188TRP    CE3 2979   2.823   2.474   5.163
  188TRP    HE3 2980   2.754   2.464   5.081
  188TRP    CZ3 2981   2.790   2.425   5.288
  188TRP    HZ3 2982   2.691   2.388   5.310
  188TRP    CZ2 2983   3.013   2.473   5.368
  188TRP    HZ2 2984   3.086   2.472   5.448
  188TRP    CH2 2985   2.886   2.412   5.383
  188TRP    HH2 2986   2.875   2.364   5.479
  188TRP      C 2987   2.917   2.876   4.942
  188TRP      O 2988   2.872   2.929   5.046
  189HSD      N 2989   3.029   2.923   4.880
  189HSD     HN 2990   3.077   2.860   4.819
  189HSD     CA 2991   3.093   3.043   4.923
  189HSD     HA 2992   3.134   3.028   5.022
  189HSD     CB 2993   3.211   3.080   4.827
  189HSD    HB1 2994   3.249   3.184   4.838
  189HSD    HB2 2995   3.172   3.082   4.723
  189HSD    ND1 2996   3.360   2.899   4.931
  189HSD    HD1 2997   3.361   2.921   5.029
  189HSD     CG 2998   3.325   2.975   4.825
  189HSD    CE1 2999   3.444   2.801   4.886
  189HSD    HE1 3000   3.498   2.730   4.948
  189HSD    NE2 3001   3.458   2.804   4.756
  189HSD    CD2 3002   3.383   2.918   4.715
  189HSD    HD2 3003   3.360   2.938   4.611
  189HSD      C 3004   3.004   3.175   4.926
  189HSD      O 3005   3.015   3.244   5.027
  190GLU      N 3006   2.913   3.201   4.825
  190GLU     HN 3007   2.906   3.129   4.757
  190GLU     CA 3008   2.828   3.310   4.827
  190GLU     HA 3009   2.886   3.400   4.841
  190GLU     CB 3010   2.752   3.311   4.689
  190GLU    HB1 3011   2.689   3.401   4.677
  190GLU    HB2 3012   2.682   3.225   4.683
  190GLU     CG 3013   2.847   3.328   4.566
  190GLU    HG1 3014   2.799   3.308   4.468
  190GLU    HG2 3015   2.915   3.240   4.567
  190GLU     CD 3016   2.922   3.463   4.558
  190GLU    OE1 3017   2.865   3.563   4.602
  190GLU    OE2 3018   3.028   3.470   4.493
  190GLU      C 3019   2.738   3.314   4.948
  190GLU      O 3020   2.712   3.425   4.997
  191ALA      N 3021   2.681   3.200   4.985
  191ALA     HN 3022   2.708   3.113   4.944
  191ALA     CA 3023   2.603   3.196   5.106
  191ALA     HA 3024   2.536   3.280   5.107
  191ALA     CB 3025   2.513   3.064   5.102
  191ALA    HB1 3026   2.451   3.052   5.193
  191ALA    HB2 3027   2.578   2.975   5.091
  191ALA    HB3 3028   2.452   3.081   5.011
  191ALA      C 3029   2.684   3.198   5.237
  191ALA      O 3030   2.640   3.257   5.336
  192MET      N 3031   2.804   3.135   5.240
  192MET     HN 3032   2.829   3.078   5.162
  192MET     CA 3033   2.892   3.128   5.352
  192MET     HA 3034   2.835   3.116   5.443
  192MET     CB 3035   3.002   3.011   5.349
  192MET    HB1 3036   3.080   3.031   5.427
  192MET    HB2 3037   3.049   3.016   5.249
  192MET     CG 3038   2.946   2.872   5.367
  192MET    HG1 3039   3.029   2.802   5.342
  192MET    HG2 3040   2.873   2.849   5.287
  192MET     SD 3041   2.867   2.837   5.530
  192MET     CE 3042   3.028   2.806   5.616
  192MET    HE1 3043   3.086   2.901   5.613
  192MET    HE2 3044   3.085   2.726   5.563
  192MET    HE3 3045   3.018   2.785   5.725
  192MET      C 3046   2.960   3.257   5.379
  192MET      O 3047   2.983   3.289   5.495
  193PHE      N 3048   2.985   3.341   5.277
  193PHE     HN 3049   2.972   3.305   5.185
  193PHE     CA 3050   3.038   3.478   5.291
  193PHE     HA 3051   3.125   3.475   5.355
  193PHE     CB 3052   3.087   3.539   5.153
  193PHE    HB1 3053   3.001   3.534   5.083
  193PHE    HB2 3054   3.159   3.464   5.114
  193PHE     CG 3055   3.149   3.679   5.168
  193PHE    CD1 3056   3.283   3.686   5.146
  193PHE    HD1 3057   3.332   3.590   5.149
  193PHE    CE1 3058   3.355   3.803   5.146
  193PHE    HE1 3059   3.462   3.815   5.138
  193PHE     CZ 3060   3.279   3.924   5.151
  193PHE     HZ 3061   3.326   4.021   5.159
  193PHE    CD2 3062   3.068   3.796   5.164
  193PHE    HD2 3063   2.961   3.800   5.161
  193PHE    CE2 3064   3.140   3.917   5.167
  193PHE    HE2 3065   3.092   4.013   5.164
  193PHE      C 3066   2.947   3.569   5.368
  193PHE      O 3067   2.976   3.649   5.459
  194LEU      N 3068   2.815   3.562   5.344
  194LEU     HN 3069   2.786   3.494   5.277
  194LEU     CA 3070   2.705   3.634   5.405
  194LEU     HA 3071   2.730   3.739   5.412
  194LEU     CB 3072   2.580   3.606   5.317
  194LEU    HB1 3073   2.495   3.572   5.380
  194LEU    HB2 3074   2.603   3.536   5.234
  194LEU     CG 3075   2.537   3.734   5.245
  194LEU     HG 3076   2.554   3.819   5.314
  194LEU    CD1 3077   2.615   3.759   5.112
  194LEU   HD11 3078   2.614   3.665   5.053
  194LEU   HD12 3079   2.721   3.777   5.141
  194LEU   HD13 3080   2.583   3.846   5.051
  194LEU    CD2 3081   2.389   3.732   5.225
  194LEU   HD21 3082   2.378   3.647   5.154
  194LEU   HD22 3083   2.342   3.825   5.185
  194LEU   HD23 3084   2.333   3.711   5.318
  194LEU      C 3085   2.697   3.589   5.552
  194LEU      O 3086   2.702   3.664   5.650
  195LEU      N 3087   2.711   3.454   5.568
  195LEU     HN 3088   2.710   3.402   5.484
  195LEU     CA 3089   2.706   3.389   5.699
  195LEU     HA 3090   2.608   3.399   5.743
  195LEU     CB 3091   2.698   3.234   5.684
  195LEU    HB1 3092   2.798   3.193   5.658
  195LEU    HB2 3093   2.632   3.218   5.595
  195LEU     CG 3094   2.649   3.164   5.806
  195LEU     HG 3095   2.716   3.180   5.893
  195LEU    CD1 3096   2.504   3.198   5.847
  195LEU   HD11 3097   2.473   3.124   5.924
  195LEU   HD12 3098   2.432   3.191   5.763
  195LEU   HD13 3099   2.496   3.301   5.888
  195LEU    CD2 3100   2.652   3.010   5.767
  195LEU   HD21 3101   2.614   2.951   5.854
  195LEU   HD22 3102   2.753   2.979   5.732
  195LEU   HD23 3103   2.570   2.994   5.694
  195LEU      C 3104   2.815   3.441   5.789
  195LEU      O 3105   2.784   3.476   5.900
  196GLU      N 3106   2.942   3.450   5.744
  196GLU     HN 3107   2.949   3.409   5.653
  196GLU     CA 3108   3.059   3.504   5.825
  196GLU     HA 3109   3.062   3.449   5.918
  196GLU     CB 3110   3.194   3.490   5.743
  196GLU    HB1 3111   3.271   3.536   5.809
  196GLU    HB2 3112   3.174   3.557   5.657
  196GLU     CG 3113   3.247   3.350   5.692
  196GLU    HG1 3114   3.160   3.288   5.663
  196GLU    HG2 3115   3.305   3.301   5.773
  196GLU     CD 3116   3.341   3.351   5.574
  196GLU    OE1 3117   3.379   3.240   5.528
  196GLU    OE2 3118   3.373   3.458   5.522
  196GLU      C 3119   3.048   3.649   5.861
  196GLU      O 3120   3.126   3.701   5.944
  197PHE      N 3121   2.953   3.725   5.813
  197PHE     HN 3122   2.900   3.696   5.733
  197PHE     CA 3123   2.921   3.857   5.873
  197PHE     HA 3124   2.989   3.897   5.947
  197PHE     CB 3125   2.920   3.973   5.772
  197PHE    HB1 3126   2.842   3.948   5.697
  197PHE    HB2 3127   3.022   3.985   5.731
  197PHE     CG 3128   2.887   4.101   5.837
  197PHE    CD1 3129   2.979   4.164   5.925
  197PHE    HD1 3130   3.075   4.115   5.935
  197PHE    CE1 3131   2.953   4.294   5.979
  197PHE    HE1 3132   3.028   4.337   6.043
  197PHE     CZ 3133   2.834   4.356   5.952
  197PHE     HZ 3134   2.809   4.451   5.997
  197PHE    CD2 3135   2.771   4.174   5.803
  197PHE    HD2 3136   2.696   4.123   5.744
  197PHE    CE2 3137   2.739   4.296   5.864
  197PHE    HE2 3138   2.651   4.346   5.829
  197PHE      C 3139   2.804   3.845   5.962
  197PHE      O 3140   2.814   3.859   6.082
  198PHE      N 3141   2.687   3.809   5.906
  198PHE     HN 3142   2.680   3.767   5.816
  198PHE     CA 3143   2.571   3.809   5.992
  198PHE     HA 3144   2.570   3.905   6.042
  198PHE     CB 3145   2.438   3.796   5.905
  198PHE    HB1 3146   2.355   3.798   5.979
  198PHE    HB2 3147   2.436   3.697   5.853
  198PHE     CG 3148   2.409   3.909   5.802
  198PHE    CD1 3149   2.367   4.036   5.850
  198PHE    HD1 3150   2.345   4.048   5.955
  198PHE    CE1 3151   2.366   4.144   5.763
  198PHE    HE1 3152   2.338   4.246   5.786
  198PHE     CZ 3153   2.402   4.124   5.628
  198PHE     HZ 3154   2.419   4.210   5.565
  198PHE    CD2 3155   2.430   3.887   5.661
  198PHE    HD2 3156   2.463   3.790   5.629
  198PHE    CE2 3157   2.420   4.001   5.574
  198PHE    HE2 3158   2.439   3.980   5.470
  198PHE      C 3159   2.568   3.706   6.111
  198PHE      O 3160   2.512   3.738   6.218
  199LEU      N 3161   2.622   3.585   6.096
  199LEU     HN 3162   2.681   3.567   6.018
  199LEU     CA 3163   2.611   3.490   6.211
  199LEU     HA 3164   2.517   3.514   6.258
  199LEU     CB 3165   2.619   3.337   6.189
  199LEU    HB1 3166   2.705   3.327   6.120
  199LEU    HB2 3167   2.533   3.309   6.124
  199LEU     CG 3168   2.631   3.249   6.319
  199LEU     HG 3169   2.719   3.282   6.378
  199LEU    CD1 3170   2.508   3.260   6.407
  199LEU   HD11 3171   2.412   3.222   6.366
  199LEU   HD12 3172   2.487   3.361   6.449
  199LEU   HD13 3173   2.526   3.202   6.499
  199LEU    CD2 3174   2.673   3.110   6.285
  199LEU   HD21 3175   2.751   3.104   6.206
  199LEU   HD22 3176   2.588   3.058   6.236
  199LEU   HD23 3177   2.721   3.063   6.374
  199LEU      C 3178   2.699   3.542   6.325
  199LEU      O 3179   2.645   3.553   6.439
  200PRO      N 3180   2.833   3.572   6.302
  200PRO     CD 3181   2.912   3.536   6.186
  200PRO    HD1 3182   2.904   3.618   6.111
  200PRO    HD2 3183   2.885   3.437   6.144
  200PRO     CA 3184   2.913   3.651   6.394
  200PRO     HA 3185   2.930   3.590   6.482
  200PRO     CB 3186   3.045   3.667   6.326
  200PRO    HB1 3187   3.128   3.696   6.393
  200PRO    HB2 3188   3.038   3.743   6.245
  200PRO     CG 3189   3.053   3.539   6.238
  200PRO    HG1 3190   3.138   3.552   6.168
  200PRO    HG2 3191   3.069   3.454   6.307
  200PRO      C 3192   2.847   3.776   6.445
  200PRO      O 3193   2.841   3.795   6.568
  201LEU      N 3194   2.796   3.865   6.359
  201LEU     HN 3195   2.818   3.856   6.262
  201LEU     CA 3196   2.729   3.983   6.401
  201LEU     HA 3197   2.807   4.035   6.455
  201LEU     CB 3198   2.686   4.084   6.295
  201LEU    HB1 3199   2.629   4.024   6.221
  201LEU    HB2 3200   2.783   4.117   6.253
  201LEU     CG 3201   2.602   4.210   6.310
  201LEU     HG 3202   2.505   4.182   6.358
  201LEU    CD1 3203   2.667   4.310   6.400
  201LEU   HD11 3204   2.770   4.330   6.362
  201LEU   HD12 3205   2.656   4.265   6.501
  201LEU   HD13 3206   2.608   4.403   6.389
  201LEU    CD2 3207   2.561   4.264   6.170
  201LEU   HD21 3208   2.656   4.279   6.114
  201LEU   HD22 3209   2.515   4.364   6.183
  201LEU   HD23 3210   2.495   4.194   6.115
  201LEU      C 3211   2.614   3.966   6.502
  201LEU      O 3212   2.605   4.044   6.600
  202GLY      N 3213   2.523   3.868   6.485
  202GLY     HN 3214   2.535   3.800   6.413
  202GLY     CA 3215   2.416   3.844   6.575
  202GLY    HA1 3216   2.358   3.760   6.540
  202GLY    HA2 3217   2.367   3.939   6.591
  202GLY      C 3218   2.466   3.813   6.716
  202GLY      O 3219   2.399   3.850   6.811
  203ILE      N 3220   2.560   3.722   6.722
  203ILE     HN 3221   2.598   3.674   6.643
  203ILE     CA 3222   2.630   3.673   6.838
  203ILE     HA 3223   2.554   3.632   6.903
  203ILE     CB 3224   2.725   3.558   6.807
  203ILE     HB 3225   2.779   3.602   6.720
  203ILE    CG2 3226   2.811   3.515   6.920
  203ILE   HG21 3227   2.756   3.439   6.979
  203ILE   HG22 3228   2.856   3.590   6.989
  203ILE   HG23 3229   2.900   3.452   6.897
  203ILE    CG1 3230   2.659   3.429   6.741
  203ILE   HG11 3231   2.581   3.464   6.669
  203ILE   HG12 3232   2.603   3.374   6.820
  203ILE     CD 3233   2.757   3.336   6.677
  203ILE    HD1 3234   2.821   3.388   6.602
  203ILE    HD2 3235   2.705   3.253   6.625
  203ILE    HD3 3236   2.822   3.299   6.760
  203ILE      C 3237   2.704   3.783   6.914
  203ILE      O 3238   2.692   3.800   7.036
  204ILE      N 3239   2.781   3.860   6.839
  204ILE     HN 3240   2.776   3.832   6.743
  204ILE     CA 3241   2.865   3.973   6.880
  204ILE     HA 3242   2.937   3.950   6.959
  204ILE     CB 3243   2.972   4.005   6.780
  204ILE     HB 3244   2.929   4.019   6.678
  204ILE    CG2 3245   3.037   4.142   6.820
  204ILE   HG21 3246   2.962   4.223   6.805
  204ILE   HG22 3247   3.114   4.158   6.742
  204ILE   HG23 3248   3.100   4.141   6.911
  204ILE    CG1 3249   3.074   3.894   6.759
  204ILE   HG11 3250   3.022   3.796   6.755
  204ILE   HG12 3251   3.137   3.888   6.850
  204ILE     CD 3252   3.164   3.907   6.634
  204ILE    HD1 3253   3.187   4.014   6.613
  204ILE    HD2 3254   3.104   3.867   6.549
  204ILE    HD3 3255   3.259   3.852   6.653
  204ILE      C 3256   2.783   4.087   6.934
  204ILE      O 3257   2.813   4.148   7.039
  205LEU      N 3258   2.677   4.124   6.864
  205LEU     HN 3259   2.652   4.087   6.774
  205LEU     CA 3260   2.577   4.215   6.916
  205LEU     HA 3261   2.616   4.309   6.953
  205LEU     CB 3262   2.475   4.233   6.801
  205LEU    HB1 3263   2.442   4.135   6.761
  205LEU    HB2 3264   2.532   4.280   6.718
  205LEU     CG 3265   2.358   4.325   6.829
  205LEU     HG 3266   2.303   4.285   6.917
  205LEU    CD1 3267   2.393   4.465   6.884
  205LEU   HD11 3268   2.299   4.521   6.902
  205LEU   HD12 3269   2.453   4.528   6.814
  205LEU   HD13 3270   2.461   4.458   6.971
  205LEU    CD2 3271   2.261   4.335   6.708
  205LEU   HD21 3272   2.233   4.232   6.676
  205LEU   HD22 3273   2.290   4.388   6.615
  205LEU   HD23 3274   2.175   4.384   6.758
  205LEU      C 3275   2.508   4.158   7.047
  205LEU      O 3276   2.493   4.231   7.149
  206PHE      N 3277   2.461   4.033   7.056
  206PHE     HN 3278   2.460   3.970   6.979
  206PHE     CA 3279   2.413   3.969   7.179
  206PHE     HA 3280   2.335   4.030   7.221
  206PHE     CB 3281   2.365   3.824   7.156
  206PHE    HB1 3282   2.433   3.755   7.101
  206PHE    HB2 3283   2.274   3.825   7.091
  206PHE     CG 3284   2.312   3.750   7.275
  206PHE    CD1 3285   2.377   3.643   7.338
  206PHE    HD1 3286   2.469   3.600   7.301
  206PHE    CE1 3287   2.324   3.576   7.449
  206PHE    HE1 3288   2.366   3.487   7.493
  206PHE     CZ 3289   2.205   3.614   7.506
  206PHE     HZ 3290   2.159   3.553   7.582
  206PHE    CD2 3291   2.194   3.790   7.337
  206PHE    HD2 3292   2.146   3.880   7.299
  206PHE    CE2 3293   2.142   3.730   7.454
  206PHE    HE2 3294   2.056   3.775   7.501
  206PHE      C 3295   2.524   3.974   7.295
  206PHE      O 3296   2.490   4.019   7.403
  207CYS      N 3297   2.643   3.931   7.266
  207CYS     HN 3298   2.667   3.901   7.174
  207CYS     CA 3299   2.754   3.930   7.365
  207CYS     HA 3300   2.731   3.874   7.454
  207CYS     CB 3301   2.887   3.878   7.303
  207CYS    HB1 3302   2.980   3.898   7.361
  207CYS    HB2 3303   2.892   3.929   7.204
  207CYS     SG 3304   2.895   3.698   7.273
  207CYS    HG1 3305   2.941   3.711   7.149
  207CYS      C 3306   2.795   4.063   7.417
  207CYS      O 3307   2.822   4.080   7.534
  208SER      N 3308   2.813   4.155   7.318
  208SER     HN 3309   2.792   4.146   7.222
  208SER     CA 3310   2.855   4.293   7.351
  208SER     HA 3311   2.937   4.282   7.421
  208SER     CB 3312   2.908   4.385   7.237
  208SER    HB1 3313   2.996   4.335   7.192
  208SER    HB2 3314   2.944   4.478   7.287
  208SER     OG 3315   2.816   4.406   7.131
  208SER    HG1 3316   2.806   4.330   7.072
  208SER      C 3317   2.753   4.375   7.434
  208SER      O 3318   2.792   4.434   7.534
  209ALA      N 3319   2.625   4.376   7.393
  209ALA     HN 3320   2.596   4.314   7.321
  209ALA     CA 3321   2.520   4.433   7.462
  209ALA     HA 3322   2.549   4.537   7.467
  209ALA     CB 3323   2.388   4.413   7.380
  209ALA    HB1 3324   2.398   4.461   7.280
  209ALA    HB2 3325   2.291   4.442   7.426
  209ALA    HB3 3326   2.375   4.306   7.357
  209ALA      C 3327   2.500   4.375   7.605
  209ALA      O 3328   2.483   4.449   7.703
  210ARG      N 3329   2.511   4.242   7.625
  210ARG     HN 3330   2.519   4.177   7.550
  210ARG     CA 3331   2.513   4.182   7.762
  210ARG     HA 3332   2.426   4.236   7.797
  210ARG     CB 3333   2.492   4.027   7.762
  210ARG    HB1 3334   2.530   3.983   7.856
  210ARG    HB2 3335   2.556   3.987   7.681
  210ARG     CG 3336   2.347   3.996   7.722
  210ARG    HG1 3337   2.342   3.885   7.714
  210ARG    HG2 3338   2.329   4.038   7.621
  210ARG     CD 3339   2.227   4.031   7.807
  210ARG    HD1 3340   2.138   4.038   7.741
  210ARG    HD2 3341   2.244   4.128   7.859
  210ARG     NE 3342   2.210   3.922   7.910
  210ARG     HE 3343   2.250   3.830   7.905
  210ARG     CZ 3344   2.119   3.932   8.004
  210ARG    NH1 3345   2.048   4.047   8.026
  210ARG   HH11 3346   1.984   4.049   8.103
  210ARG   HH12 3347   2.062   4.126   7.967
  210ARG    NH2 3348   2.099   3.832   8.089
  210ARG   HH21 3349   2.158   3.753   8.108
  210ARG   HH22 3350   2.043   3.856   8.168
  210ARG      C 3351   2.635   4.218   7.854
  210ARG      O 3352   2.619   4.245   7.969
  211ILE      N 3353   2.762   4.229   7.801
  211ILE     HN 3354   2.776   4.211   7.704
  211ILE     CA 3355   2.874   4.282   7.868
  211ILE     HA 3356   2.867   4.234   7.965
  211ILE     CB 3357   2.999   4.259   7.796
  211ILE     HB 3358   2.980   4.303   7.696
  211ILE    CG2 3359   3.124   4.330   7.842
  211ILE   HG21 3360   3.109   4.440   7.841
  211ILE   HG22 3361   3.209   4.304   7.774
  211ILE   HG23 3362   3.155   4.297   7.943
  211ILE    CG1 3363   3.019   4.105   7.759
  211ILE   HG11 3364   2.925   4.045   7.755
  211ILE   HG12 3365   3.062   4.060   7.851
  211ILE     CD 3366   3.109   4.081   7.644
  211ILE    HD1 3367   3.216   4.109   7.654
  211ILE    HD2 3368   3.076   4.134   7.552
  211ILE    HD3 3369   3.112   3.972   7.620
  211ILE      C 3370   2.860   4.429   7.901
  211ILE      O 3371   2.893   4.470   8.011
  212ILE      N 3372   2.809   4.514   7.813
  212ILE     HN 3373   2.803   4.491   7.716
  212ILE     CA 3374   2.790   4.663   7.836
  212ILE     HA 3375   2.884   4.701   7.875
  212ILE     CB 3376   2.756   4.737   7.710
  212ILE     HB 3377   2.678   4.675   7.661
  212ILE    CG2 3378   2.720   4.883   7.745
  212ILE   HG21 3379   2.702   4.949   7.657
  212ILE   HG22 3380   2.806   4.932   7.796
  212ILE   HG23 3381   2.629   4.882   7.808
  212ILE    CG1 3382   2.878   4.726   7.616
  212ILE   HG11 3383   2.926   4.626   7.618
  212ILE   HG12 3384   2.952   4.804   7.644
  212ILE     CD 3385   2.843   4.764   7.475
  212ILE    HD1 3386   2.765   4.843   7.466
  212ILE    HD2 3387   2.814   4.681   7.407
  212ILE    HD3 3388   2.929   4.805   7.418
  212ILE      C 3389   2.701   4.687   7.954
  212ILE      O 3390   2.724   4.766   8.046
  213TRP      N 3391   2.589   4.611   7.955
  213TRP     HN 3392   2.581   4.546   7.879
  213TRP     CA 3393   2.477   4.614   8.049
  213TRP     HA 3394   2.436   4.713   8.061
  213TRP     CB 3395   2.367   4.530   7.975
  213TRP    HB1 3396   2.415   4.441   7.928
  213TRP    HB2 3397   2.335   4.588   7.885
  213TRP     CG 3398   2.240   4.496   8.061
  213TRP    CD1 3399   2.133   4.579   8.098
  213TRP    HD1 3400   2.118   4.682   8.068
  213TRP    NE1 3401   2.065   4.523   8.197
  213TRP    HE1 3402   1.980   4.556   8.232
  213TRP    CE2 3403   2.127   4.410   8.238
  213TRP    CD2 3404   2.232   4.386   8.148
  213TRP    CE3 3405   2.316   4.273   8.169
  213TRP    HE3 3406   2.397   4.259   8.099
  213TRP    CZ3 3407   2.288   4.185   8.266
  213TRP    HZ3 3408   2.332   4.087   8.275
  213TRP    CZ2 3409   2.097   4.313   8.341
  213TRP    HZ2 3410   2.018   4.333   8.412
  213TRP    CH2 3411   2.177   4.201   8.354
  213TRP    HH2 3412   2.161   4.118   8.421
  213TRP      C 3413   2.523   4.561   8.186
  213TRP      O 3414   2.509   4.635   8.284
  214SER      N 3415   2.607   4.450   8.192
  214SER     HN 3416   2.619   4.395   8.110
  214SER     CA 3417   2.662   4.396   8.317
  214SER     HA 3418   2.572   4.370   8.370
  214SER     CB 3419   2.741   4.264   8.294
  214SER    HB1 3420   2.809   4.288   8.208
  214SER    HB2 3421   2.669   4.188   8.258
  214SER     OG 3422   2.810   4.211   8.409
  214SER    HG1 3423   2.744   4.160   8.456
  214SER      C 3424   2.749   4.487   8.396
  214SER      O 3425   2.722   4.513   8.512
  215LEU      N 3426   2.848   4.550   8.323
  215LEU     HN 3427   2.875   4.518   8.232
  215LEU     CA 3428   2.931   4.655   8.377
  215LEU     HA 3429   2.968   4.610   8.468
  215LEU     CB 3430   3.040   4.696   8.270
  215LEU    HB1 3431   3.101   4.781   8.307
  215LEU    HB2 3432   2.990   4.722   8.174
  215LEU     CG 3433   3.137   4.577   8.233
  215LEU     HG 3434   3.072   4.489   8.212
  215LEU    CD1 3435   3.236   4.610   8.128
  215LEU   HD11 3436   3.193   4.631   8.027
  215LEU   HD12 3437   3.297   4.523   8.098
  215LEU   HD13 3438   3.292   4.701   8.159
  215LEU    CD2 3439   3.209   4.532   8.368
  215LEU   HD21 3440   3.214   4.627   8.426
  215LEU   HD22 3441   3.309   4.496   8.334
  215LEU   HD23 3442   3.146   4.458   8.420
  215LEU      C 3443   2.866   4.780   8.417
  215LEU      O 3444   2.892   4.834   8.523
  216ARG      N 3445   2.767   4.828   8.340
  216ARG     HN 3446   2.732   4.798   8.252
  216ARG     CA 3447   2.687   4.938   8.390
  216ARG     HA 3448   2.754   5.013   8.429
  216ARG     CB 3449   2.595   4.997   8.278
  216ARG    HB1 3450   2.501   5.043   8.313
  216ARG    HB2 3451   2.562   4.903   8.228
  216ARG     CG 3452   2.669   5.081   8.170
  216ARG    HG1 3453   2.768   5.044   8.137
  216ARG    HG2 3454   2.701   5.172   8.225
  216ARG     CD 3455   2.590   5.112   8.044
  216ARG    HD1 3456   2.511   5.185   8.073
  216ARG    HD2 3457   2.547   5.015   8.010
  216ARG     NE 3458   2.671   5.169   7.940
  216ARG     HE 3459   2.764   5.202   7.959
  216ARG     CZ 3460   2.626   5.193   7.817
  216ARG    NH1 3461   2.511   5.154   7.770
  216ARG   HH11 3462   2.444   5.102   7.823
  216ARG   HH12 3463   2.490   5.189   7.678
  216ARG    NH2 3464   2.703   5.246   7.724
  216ARG   HH21 3465   2.787   5.278   7.768
  216ARG   HH22 3466   2.661   5.285   7.642
  216ARG      C 3467   2.593   4.905   8.513
  216ARG      O 3468   2.591   4.990   8.605
  217GLN      N 3469   2.520   4.790   8.511
  217GLN     HN 3470   2.534   4.722   8.439
  217GLN     CA 3471   2.418   4.762   8.613
  217GLN     HA 3472   2.371   4.856   8.640
  217GLN     CB 3473   2.303   4.664   8.563
  217GLN    HB1 3474   2.253   4.640   8.660
  217GLN    HB2 3475   2.344   4.566   8.531
  217GLN     CG 3476   2.210   4.706   8.446
  217GLN    HG1 3477   2.119   4.642   8.440
  217GLN    HG2 3478   2.252   4.702   8.344
  217GLN     CD 3479   2.159   4.849   8.461
  217GLN    OE1 3480   2.174   4.929   8.369
  217GLN    NE2 3481   2.081   4.880   8.570
  217GLN   HE21 3482   2.058   4.800   8.626
  217GLN   HE22 3483   2.052   4.975   8.574
  217GLN      C 3484   2.482   4.716   8.738
  217GLN      O 3485   2.423   4.721   8.840
  218ARG      N 3486   2.606   4.677   8.737
  218ARG     HN 3487   2.662   4.656   8.658
  218ARG     CA 3488   2.681   4.648   8.860
  218ARG     HA 3489   2.613   4.633   8.943
  218ARG     CB 3490   2.771   4.526   8.843
  218ARG    HB1 3491   2.820   4.512   8.942
  218ARG    HB2 3492   2.849   4.545   8.765
  218ARG     CG 3493   2.697   4.397   8.810
  218ARG    HG1 3494   2.639   4.398   8.715
  218ARG    HG2 3495   2.628   4.370   8.892
  218ARG     CD 3496   2.796   4.280   8.791
  218ARG    HD1 3497   2.874   4.304   8.716
  218ARG    HD2 3498   2.750   4.186   8.753
  218ARG     NE 3499   2.864   4.238   8.923
  218ARG     HE 3500   2.949   4.287   8.944
  218ARG     CZ 3501   2.797   4.209   9.032
  218ARG    NH1 3502   2.677   4.156   9.033
  218ARG   HH11 3503   2.640   4.116   8.949
  218ARG   HH12 3504   2.631   4.138   9.120
  218ARG    NH2 3505   2.852   4.237   9.152
  218ARG   HH21 3506   2.937   4.290   9.159
  218ARG   HH22 3507   2.798   4.221   9.234
  218ARG      C 3508   2.754   4.774   8.903
  218ARG      O 3509   2.817   4.773   9.012
  219GLN      N 3510   2.748   4.886   8.829
  219GLN     HN 3511   2.682   4.896   8.755
  219GLN     CA 3512   2.814   5.007   8.869
  219GLN     HA 3513   2.795   5.084   8.797
  219GLN     CB 3514   2.757   5.083   9.003
  219GLN    HB1 3515   2.826   5.162   9.040
  219GLN    HB2 3516   2.744   5.004   9.080
  219GLN     CG 3517   2.622   5.146   8.967
  219GLN    HG1 3518   2.641   5.203   8.874
  219GLN    HG2 3519   2.579   5.214   9.044
  219GLN     CD 3520   2.505   5.057   8.928
  219GLN    OE1 3521   2.419   5.095   8.849
  219GLN    NE2 3522   2.470   4.949   9.002
  219GLN   HE21 3523   2.531   4.927   9.078
  219GLN   HE22 3524   2.391   4.891   8.981
  219GLN      C 3525   2.968   4.996   8.864
  219GLN      O 3526   3.041   5.063   8.931
  220MET      N 3527   3.017   4.912   8.772
  220MET     HN 3528   2.964   4.862   8.704
  220MET     CA 3529   3.157   4.882   8.762
  220MET     HA 3530   3.206   4.886   8.858
  220MET     CB 3531   3.178   4.740   8.709
  220MET    HB1 3532   3.283   4.719   8.679
  220MET    HB2 3533   3.119   4.717   8.618
  220MET     CG 3534   3.157   4.633   8.817
  220MET    HG1 3535   3.053   4.650   8.854
  220MET    HG2 3536   3.224   4.663   8.900
  220MET     SD 3537   3.187   4.456   8.764
  220MET     CE 3538   3.367   4.476   8.753
  220MET    HE1 3539   3.404   4.514   8.655
  220MET    HE2 3540   3.416   4.377   8.763
  220MET    HE3 3541   3.405   4.546   8.830
  220MET      C 3542   3.219   4.980   8.662
  220MET      O 3543   3.345   4.986   8.660
  221ASP      N 3544   3.137   5.057   8.582
  221ASP     HN 3545   3.040   5.055   8.604
  221ASP     CA 3546   3.180   5.153   8.478
  221ASP     HA 3547   3.266   5.113   8.427
  221ASP     CB 3548   3.063   5.177   8.383
  221ASP    HB1 3549   3.016   5.086   8.341
  221ASP    HB2 3550   3.096   5.250   8.307
  221ASP     CG 3551   2.951   5.262   8.436
  221ASP    OD1 3552   2.872   5.313   8.352
  221ASP    OD2 3553   2.940   5.280   8.565
  221ASP      C 3554   3.242   5.276   8.545
  221ASP      O 3555   3.297   5.364   8.479
  222ARG      N 3556   3.237   5.287   8.681
  222ARG     HN 3557   3.199   5.216   8.739
  222ARG     CA 3558   3.308   5.394   8.755
  222ARG     HA 3559   3.283   5.491   8.714
  222ARG     CB 3560   3.262   5.402   8.905
  222ARG    HB1 3561   3.152   5.414   8.893
  222ARG    HB2 3562   3.301   5.491   8.958
  222ARG     CG 3563   3.306   5.277   8.982
  222ARG    HG1 3564   3.417   5.269   8.978
  222ARG    HG2 3565   3.287   5.187   8.918
  222ARG     CD 3566   3.246   5.276   9.121
  222ARG    HD1 3567   3.138   5.253   9.126
  222ARG    HD2 3568   3.256   5.373   9.173
  222ARG     NE 3569   3.319   5.169   9.202
  222ARG     HE 3570   3.378   5.203   9.275
  222ARG     CZ 3571   3.289   5.034   9.210
  222ARG    NH1 3572   3.193   4.971   9.142
  222ARG   HH11 3573   3.143   5.020   9.071
  222ARG   HH12 3574   3.206   4.872   9.128
  222ARG    NH2 3575   3.358   4.963   9.292
  222ARG   HH21 3576   3.443   4.995   9.335
  222ARG   HH22 3577   3.313   4.877   9.317
  222ARG      C 3578   3.466   5.386   8.749
  222ARG      O 3579   3.524   5.483   8.785
  223HSD      N 3580   3.531   5.264   8.712
  223HSD     HN 3581   3.478   5.182   8.692
  223HSD     CA 3582   3.677   5.254   8.717
  223HSD     HA 3583   3.711   5.340   8.772
  223HSD     CB 3584   3.713   5.122   8.783
  223HSD    HB1 3585   3.661   5.037   8.734
  223HSD    HB2 3586   3.678   5.129   8.889
  223HSD    ND1 3587   3.978   5.147   8.809
  223HSD    HD1 3588   3.971   5.240   8.846
  223HSD     CG 3589   3.857   5.075   8.784
  223HSD    CE1 3590   4.078   5.056   8.819
  223HSD    HE1 3591   4.174   5.092   8.855
  223HSD    NE2 3592   4.033   4.928   8.811
  223HSD    CD2 3593   3.893   4.941   8.784
  223HSD    HD2 3594   3.831   4.854   8.767
  223HSD      C 3595   3.744   5.263   8.583
  223HSD      O 3596   3.695   5.209   8.484
  224ALA      N 3597   3.857   5.341   8.574
  224ALA     HN 3598   3.893   5.383   8.658
  224ALA     CA 3599   3.927   5.383   8.453
  224ALA     HA 3600   3.856   5.440   8.396
  224ALA     CB 3601   4.056   5.465   8.489
  224ALA    HB1 3602   4.113   5.480   8.394
  224ALA    HB2 3603   4.114   5.413   8.568
  224ALA    HB3 3604   4.028   5.566   8.524
  224ALA      C 3605   3.976   5.268   8.367
  224ALA      O 3606   3.955   5.273   8.247
  225LYS      N 3607   4.032   5.156   8.424
  225LYS     HN 3608   4.069   5.160   8.516
  225LYS     CA 3609   4.054   5.030   8.351
  225LYS     HA 3610   4.109   5.074   8.270
  225LYS     CB 3611   4.148   4.934   8.425
  225LYS    HB1 3612   4.151   4.840   8.365
  225LYS    HB2 3613   4.117   4.909   8.528
  225LYS     CG 3614   4.294   4.981   8.431
  225LYS    HG1 3615   4.289   5.085   8.471
  225LYS    HG2 3616   4.328   4.989   8.326
  225LYS     CD 3617   4.394   4.894   8.507
  225LYS    HD1 3618   4.350   4.894   8.609
  225LYS    HD2 3619   4.486   4.956   8.505
  225LYS     CE 3620   4.412   4.758   8.443
  225LYS    HE1 3621   4.442   4.774   8.337
  225LYS    HE2 3622   4.313   4.707   8.443
  225LYS     NZ 3623   4.508   4.673   8.511
  225LYS    HZ1 3624   4.600   4.720   8.501
  225LYS    HZ2 3625   4.519   4.577   8.473
  225LYS    HZ3 3626   4.476   4.662   8.609
  225LYS      C 3627   3.926   4.968   8.290
  225LYS      O 3628   3.928   4.913   8.180
  226ILE      N 3629   3.813   4.972   8.363
  226ILE     HN 3630   3.820   5.019   8.451
  226ILE     CA 3631   3.688   4.923   8.307
  226ILE     HA 3632   3.715   4.833   8.254
  226ILE     CB 3633   3.577   4.882   8.409
  226ILE     HB 3634   3.559   4.972   8.471
  226ILE    CG2 3635   3.444   4.838   8.343
  226ILE   HG21 3636   3.392   4.923   8.293
  226ILE   HG22 3637   3.376   4.786   8.414
  226ILE   HG23 3638   3.474   4.767   8.263
  226ILE    CG1 3639   3.634   4.779   8.515
  226ILE   HG11 3640   3.563   4.773   8.600
  226ILE   HG12 3641   3.736   4.817   8.535
  226ILE     CD 3642   3.649   4.633   8.469
  226ILE    HD1 3643   3.578   4.598   8.391
  226ILE    HD2 3644   3.664   4.557   8.549
  226ILE    HD3 3645   3.741   4.625   8.407
  226ILE      C 3646   3.635   5.021   8.194
  226ILE      O 3647   3.580   4.982   8.092
  227LYS      N 3648   3.655   5.155   8.209
  227LYS     HN 3649   3.690   5.193   8.295
  227LYS     CA 3650   3.619   5.250   8.101
  227LYS     HA 3651   3.516   5.232   8.072
  227LYS     CB 3652   3.633   5.398   8.145
  227LYS    HB1 3653   3.619   5.456   8.051
  227LYS    HB2 3654   3.734   5.410   8.189
  227LYS     CG 3655   3.542   5.450   8.246
  227LYS    HG1 3656   3.563   5.401   8.344
  227LYS    HG2 3657   3.441   5.409   8.226
  227LYS     CD 3658   3.547   5.604   8.276
  227LYS    HD1 3659   3.492   5.649   8.190
  227LYS    HD2 3660   3.651   5.640   8.292
  227LYS     CE 3661   3.466   5.640   8.410
  227LYS    HE1 3662   3.487   5.748   8.424
  227LYS    HE2 3663   3.494   5.581   8.499
  227LYS     NZ 3664   3.317   5.635   8.392
  227LYS    HZ1 3665   3.280   5.694   8.469
  227LYS    HZ2 3666   3.289   5.536   8.410
  227LYS    HZ3 3667   3.266   5.670   8.308
  227LYS      C 3668   3.704   5.220   7.979
  227LYS      O 3669   3.658   5.220   7.864
  228ARG      N 3670   3.835   5.179   7.997
  228ARG     HN 3671   3.873   5.183   8.089
  228ARG     CA 3672   3.921   5.127   7.894
  228ARG     HA 3673   3.919   5.200   7.815
  228ARG     CB 3674   4.066   5.111   7.945
  228ARG    HB1 3675   4.076   5.030   8.021
  228ARG    HB2 3676   4.086   5.210   7.992
  228ARG     CG 3677   4.165   5.083   7.833
  228ARG    HG1 3678   4.156   5.163   7.756
  228ARG    HG2 3679   4.130   4.988   7.790
  228ARG     CD 3680   4.313   5.080   7.886
  228ARG    HD1 3681   4.325   5.013   7.975
  228ARG    HD2 3682   4.334   5.187   7.909
  228ARG     NE 3683   4.398   5.023   7.777
  228ARG     HE 3684   4.373   4.935   7.736
  228ARG     CZ 3685   4.506   5.083   7.730
  228ARG    NH1 3686   4.548   5.200   7.765
  228ARG   HH11 3687   4.527   5.241   7.854
  228ARG   HH12 3688   4.621   5.235   7.707
  228ARG    NH2 3689   4.569   5.017   7.632
  228ARG   HH21 3690   4.553   4.919   7.625
  228ARG   HH22 3691   4.656   5.058   7.603
  228ARG      C 3692   3.868   4.995   7.831
  228ARG      O 3693   3.848   4.992   7.711
  229ALA      N 3694   3.837   4.896   7.908
  229ALA     HN 3695   3.847   4.900   8.007
  229ALA     CA 3696   3.783   4.769   7.859
  229ALA     HA 3697   3.850   4.728   7.786
  229ALA     CB 3698   3.765   4.670   7.973
  229ALA    HB1 3699   3.676   4.699   8.033
  229ALA    HB2 3700   3.852   4.689   8.040
  229ALA    HB3 3701   3.769   4.566   7.935
  229ALA      C 3702   3.647   4.793   7.778
  229ALA      O 3703   3.647   4.746   7.666
  230ILE      N 3704   3.546   4.872   7.829
  230ILE     HN 3705   3.554   4.903   7.923
  230ILE     CA 3706   3.416   4.901   7.767
  230ILE     HA 3707   3.354   4.813   7.764
  230ILE     CB 3708   3.333   4.999   7.850
  230ILE     HB 3709   3.394   5.086   7.884
  230ILE    CG2 3710   3.211   5.048   7.761
  230ILE   HG21 3711   3.244   5.129   7.692
  230ILE   HG22 3712   3.140   5.104   7.827
  230ILE   HG23 3713   3.165   4.967   7.700
  230ILE    CG1 3714   3.273   4.921   7.971
  230ILE   HG11 3715   3.357   4.867   8.020
  230ILE   HG12 3716   3.198   4.851   7.929
  230ILE     CD 3717   3.210   5.013   8.081
  230ILE    HD1 3718   3.133   5.080   8.037
  230ILE    HD2 3719   3.299   5.066   8.122
  230ILE    HD3 3720   3.163   4.945   8.154
  230ILE      C 3721   3.448   4.962   7.630
  230ILE      O 3722   3.385   4.928   7.526
  231THR      N 3723   3.540   5.060   7.630
  231THR     HN 3724   3.578   5.093   7.716
  231THR     CA 3725   3.578   5.140   7.512
  231THR     HA 3726   3.482   5.171   7.472
  231THR     CB 3727   3.660   5.265   7.528
  231THR     HB 3728   3.761   5.246   7.570
  231THR    OG1 3729   3.601   5.354   7.623
  231THR    HG1 3730   3.628   5.308   7.703
  231THR    CG2 3731   3.676   5.350   7.394
  231THR   HG21 3732   3.755   5.305   7.330
  231THR   HG22 3733   3.703   5.456   7.418
  231THR   HG23 3734   3.580   5.364   7.341
  231THR      C 3735   3.638   5.062   7.402
  231THR      O 3736   3.591   5.065   7.290
  232PHE      N 3737   3.732   4.978   7.432
  232PHE     HN 3738   3.761   4.974   7.528
  232PHE     CA 3739   3.776   4.877   7.332
  232PHE     HA 3740   3.786   4.938   7.243
  232PHE     CB 3741   3.909   4.805   7.383
  232PHE    HB1 3742   3.937   4.713   7.329
  232PHE    HB2 3743   3.888   4.780   7.490
  232PHE     CG 3744   4.024   4.888   7.369
  232PHE    CD1 3745   4.081   4.900   7.246
  232PHE    HD1 3746   4.033   4.842   7.169
  232PHE    CE1 3747   4.186   4.988   7.215
  232PHE    HE1 3748   4.229   4.998   7.117
  232PHE     CZ 3749   4.231   5.064   7.317
  232PHE     HZ 3750   4.310   5.135   7.301
  232PHE    CD2 3751   4.077   4.966   7.474
  232PHE    HD2 3752   4.034   4.964   7.573
  232PHE    CE2 3753   4.178   5.061   7.445
  232PHE    HE2 3754   4.218   5.127   7.520
  232PHE      C 3755   3.679   4.776   7.287
  232PHE      O 3756   3.663   4.756   7.164
  233ILE      N 3757   3.595   4.714   7.369
  233ILE     HN 3758   3.622   4.708   7.464
  233ILE     CA 3759   3.480   4.629   7.326
  233ILE     HA 3760   3.503   4.539   7.270
  233ILE     CB 3761   3.421   4.582   7.458
  233ILE     HB 3762   3.439   4.662   7.533
  233ILE    CG2 3763   3.266   4.541   7.453
  233ILE   HG21 3764   3.200   4.628   7.435
  233ILE   HG22 3765   3.226   4.499   7.547
  233ILE   HG23 3766   3.244   4.472   7.368
  233ILE    CG1 3767   3.515   4.469   7.509
  233ILE   HG11 3768   3.619   4.508   7.520
  233ILE   HG12 3769   3.518   4.387   7.435
  233ILE     CD 3770   3.482   4.424   7.656
  233ILE    HD1 3771   3.500   4.510   7.725
  233ILE    HD2 3772   3.550   4.339   7.678
  233ILE    HD3 3773   3.375   4.399   7.669
  233ILE      C 3774   3.384   4.694   7.234
  233ILE      O 3775   3.332   4.628   7.145
  234MET      N 3776   3.367   4.827   7.243
  234MET     HN 3777   3.412   4.885   7.310
  234MET     CA 3778   3.287   4.903   7.150
  234MET     HA 3779   3.202   4.843   7.124
  234MET     CB 3780   3.229   5.033   7.217
  234MET    HB1 3781   3.187   5.099   7.138
  234MET    HB2 3782   3.305   5.086   7.278
  234MET     CG 3783   3.108   4.995   7.311
  234MET    HG1 3784   3.105   5.064   7.398
  234MET    HG2 3785   3.129   4.900   7.365
  234MET     SD 3786   2.946   4.998   7.229
  234MET     CE 3787   2.917   5.180   7.233
  234MET    HE1 3788   2.971   5.239   7.155
  234MET    HE2 3789   2.941   5.212   7.337
  234MET    HE3 3790   2.812   5.208   7.212
  234MET      C 3791   3.364   4.934   7.025
  234MET      O 3792   3.312   4.923   6.912
  235VAL      N 3793   3.497   4.966   7.033
  235VAL     HN 3794   3.531   4.997   7.121
  235VAL     CA 3795   3.571   4.981   6.912
  235VAL     HA 3796   3.539   5.064   6.851
  235VAL     CB 3797   3.718   5.014   6.940
  235VAL     HB 3798   3.753   4.957   7.029
  235VAL    CG1 3799   3.825   4.975   6.830
  235VAL   HG11 3800   3.809   4.868   6.807
  235VAL   HG12 3801   3.933   4.991   6.850
  235VAL   HG13 3802   3.799   5.033   6.739
  235VAL    CG2 3803   3.729   5.160   6.992
  235VAL   HG21 3804   3.652   5.185   7.067
  235VAL   HG22 3805   3.716   5.220   6.899
  235VAL   HG23 3806   3.830   5.171   7.035
  235VAL      C 3807   3.568   4.853   6.831
  235VAL      O 3808   3.544   4.855   6.711
  236VAL      N 3809   3.590   4.743   6.896
  236VAL     HN 3810   3.610   4.745   6.994
  236VAL     CA 3811   3.602   4.613   6.824
  236VAL     HA 3812   3.664   4.631   6.737
  236VAL     CB 3813   3.681   4.505   6.897
  236VAL     HB 3814   3.709   4.419   6.831
  236VAL    CG1 3815   3.815   4.567   6.938
  236VAL   HG11 3816   3.825   4.615   7.037
  236VAL   HG12 3817   3.847   4.633   6.855
  236VAL   HG13 3818   3.893   4.488   6.941
  236VAL    CG2 3819   3.608   4.448   7.018
  236VAL   HG21 3820   3.506   4.411   6.996
  236VAL   HG22 3821   3.597   4.531   7.091
  236VAL   HG23 3822   3.660   4.367   7.072
  236VAL      C 3823   3.464   4.573   6.763
  236VAL      O 3824   3.453   4.533   6.648
  237ALA      N 3825   3.351   4.600   6.834
  237ALA     HN 3826   3.353   4.640   6.925
  237ALA     CA 3827   3.215   4.578   6.784
  237ALA     HA 3828   3.218   4.477   6.745
  237ALA     CB 3829   3.114   4.589   6.904
  237ALA    HB1 3830   3.012   4.564   6.867
  237ALA    HB2 3831   3.102   4.695   6.937
  237ALA    HB3 3832   3.146   4.529   6.992
  237ALA      C 3833   3.184   4.663   6.660
  237ALA      O 3834   3.143   4.627   6.551
  238ILE      N 3835   3.204   4.799   6.681
  238ILE     HN 3836   3.255   4.822   6.763
  238ILE     CA 3837   3.177   4.895   6.581
  238ILE     HA 3838   3.079   4.885   6.537
  238ILE     CB 3839   3.182   5.039   6.634
  238ILE     HB 3840   3.277   5.056   6.689
  238ILE    CG2 3841   3.173   5.144   6.523
  238ILE   HG21 3842   3.157   5.246   6.563
  238ILE   HG22 3843   3.093   5.123   6.448
  238ILE   HG23 3844   3.265   5.152   6.462
  238ILE    CG1 3845   3.067   5.062   6.741
  238ILE   HG11 3846   3.063   4.982   6.818
  238ILE   HG12 3847   2.971   5.058   6.685
  238ILE     CD 3848   3.067   5.197   6.806
  238ILE    HD1 3849   3.026   5.278   6.742
  238ILE    HD2 3850   3.172   5.228   6.825
  238ILE    HD3 3851   3.020   5.187   6.906
  238ILE      C 3852   3.266   4.875   6.454
  238ILE      O 3853   3.205   4.866   6.344
  239VAL      N 3854   3.397   4.861   6.464
  239VAL     HN 3855   3.439   4.863   6.555
  239VAL     CA 3856   3.486   4.839   6.354
  239VAL     HA 3857   3.482   4.925   6.290
  239VAL     CB 3858   3.634   4.836   6.400
  239VAL     HB 3859   3.648   4.923   6.468
  239VAL    CG1 3860   3.682   4.711   6.480
  239VAL   HG11 3861   3.695   4.615   6.426
  239VAL   HG12 3862   3.602   4.703   6.556
  239VAL   HG13 3863   3.778   4.723   6.534
  239VAL    CG2 3864   3.716   4.864   6.274
  239VAL   HG21 3865   3.677   4.955   6.225
  239VAL   HG22 3866   3.719   4.779   6.203
  239VAL   HG23 3867   3.820   4.879   6.312
  239VAL      C 3868   3.454   4.721   6.266
  239VAL      O 3869   3.438   4.728   6.144
  240PHE      N 3870   3.414   4.606   6.333
  240PHE     HN 3871   3.447   4.594   6.426
  240PHE     CA 3872   3.359   4.494   6.264
  240PHE     HA 3873   3.431   4.456   6.193
  240PHE     CB 3874   3.339   4.381   6.367
  240PHE    HB1 3875   3.275   4.414   6.451
  240PHE    HB2 3876   3.441   4.358   6.404
  240PHE     CG 3877   3.274   4.252   6.308
  240PHE    CD1 3878   3.142   4.209   6.349
  240PHE    HD1 3879   3.084   4.267   6.419
  240PHE    CE1 3880   3.082   4.093   6.292
  240PHE    HE1 3881   2.984   4.067   6.328
  240PHE     CZ 3882   3.152   4.020   6.196
  240PHE     HZ 3883   3.104   3.939   6.142
  240PHE    CD2 3884   3.340   4.174   6.212
  240PHE    HD2 3885   3.443   4.202   6.194
  240PHE    CE2 3886   3.289   4.055   6.163
  240PHE    HE2 3887   3.352   3.996   6.098
  240PHE      C 3888   3.229   4.520   6.179
  240PHE      O 3889   3.219   4.482   6.067
  241VAL      N 3890   3.138   4.603   6.234
  241VAL     HN 3891   3.150   4.641   6.325
  241VAL     CA 3892   3.021   4.652   6.151
  241VAL     HA 3893   2.976   4.568   6.102
  241VAL     CB 3894   2.915   4.718   6.247
  241VAL     HB 3895   2.955   4.787   6.324
  241VAL    CG1 3896   2.818   4.796   6.154
  241VAL   HG11 3897   2.717   4.818   6.194
  241VAL   HG12 3898   2.809   4.735   6.061
  241VAL   HG13 3899   2.856   4.895   6.123
  241VAL    CG2 3900   2.841   4.605   6.320
  241VAL   HG21 3901   2.773   4.639   6.401
  241VAL   HG22 3902   2.915   4.534   6.365
  241VAL   HG23 3903   2.779   4.543   6.252
  241VAL      C 3904   3.069   4.743   6.039
  241VAL      O 3905   3.027   4.733   5.924
  242ILE      N 3906   3.154   4.848   6.075
  242ILE     HN 3907   3.190   4.853   6.168
  242ILE     CA 3908   3.186   4.946   5.975
  242ILE     HA 3909   3.094   4.986   5.934
  242ILE     CB 3910   3.265   5.058   6.044
  242ILE     HB 3911   3.337   5.010   6.113
  242ILE    CG2 3912   3.348   5.146   5.957
  242ILE   HG21 3913   3.420   5.094   5.891
  242ILE   HG22 3914   3.399   5.230   6.010
  242ILE   HG23 3915   3.282   5.199   5.886
  242ILE    CG1 3916   3.169   5.138   6.142
  242ILE   HG11 3917   3.237   5.199   6.206
  242ILE   HG12 3918   3.112   5.070   6.208
  242ILE     CD 3919   3.074   5.237   6.082
  242ILE    HD1 3920   3.033   5.291   6.170
  242ILE    HD2 3921   2.989   5.197   6.023
  242ILE    HD3 3922   3.124   5.306   6.010
  242ILE      C 3923   3.260   4.899   5.852
  242ILE      O 3924   3.241   4.949   5.742
  243CYS      N 3925   3.356   4.806   5.880
  243CYS     HN 3926   3.372   4.782   5.975
  243CYS     CA 3927   3.444   4.747   5.779
  243CYS     HA 3928   3.486   4.825   5.717
  243CYS     CB 3929   3.550   4.657   5.854
  243CYS    HB1 3930   3.516   4.566   5.907
  243CYS    HB2 3931   3.589   4.722   5.935
  243CYS     SG 3932   3.698   4.603   5.761
  243CYS    HG1 3933   3.650   4.488   5.715
  243CYS      C 3934   3.368   4.662   5.683
  243CYS      O 3935   3.393   4.681   5.565
  244PHE      N 3936   3.276   4.581   5.737
  244PHE     HN 3937   3.252   4.569   5.833
  244PHE     CA 3938   3.218   4.477   5.660
  244PHE     HA 3939   3.275   4.460   5.570
  244PHE     CB 3940   3.240   4.338   5.730
  244PHE    HB1 3941   3.208   4.251   5.669
  244PHE    HB2 3942   3.179   4.331   5.822
  244PHE     CG 3943   3.381   4.311   5.756
  244PHE    CD1 3944   3.426   4.295   5.888
  244PHE    HD1 3945   3.344   4.300   5.958
  244PHE    CE1 3946   3.561   4.267   5.919
  244PHE    HE1 3947   3.588   4.256   6.023
  244PHE     CZ 3948   3.651   4.252   5.817
  244PHE     HZ 3949   3.752   4.225   5.844
  244PHE    CD2 3950   3.474   4.289   5.653
  244PHE    HD2 3951   3.453   4.293   5.547
  244PHE    CE2 3952   3.614   4.271   5.684
  244PHE    HE2 3953   3.685   4.247   5.607
  244PHE      C 3954   3.072   4.493   5.606
  244PHE      O 3955   3.049   4.436   5.504
  245LEU      N 3956   2.982   4.573   5.667
  245LEU     HN 3957   3.001   4.620   5.753
  245LEU     CA 3958   2.851   4.608   5.616
  245LEU     HA 3959   2.807   4.509   5.610
  245LEU     CB 3960   2.763   4.690   5.719
  245LEU    HB1 3961   2.814   4.784   5.749
  245LEU    HB2 3962   2.780   4.629   5.811
  245LEU     CG 3963   2.612   4.695   5.702
  245LEU     HG 3964   2.575   4.598   5.663
  245LEU    CD1 3965   2.545   4.714   5.842
  245LEU   HD11 3966   2.575   4.629   5.907
  245LEU   HD12 3967   2.436   4.708   5.820
  245LEU   HD13 3968   2.569   4.809   5.893
  245LEU    CD2 3969   2.573   4.811   5.615
  245LEU   HD21 3970   2.462   4.818   5.619
  245LEU   HD22 3971   2.612   4.806   5.511
  245LEU   HD23 3972   2.610   4.906   5.659
  245LEU      C 3973   2.851   4.674   5.478
  245LEU      O 3974   2.774   4.629   5.398
  246PRO      N 3975   2.942   4.764   5.429
  246PRO     CD 3976   3.031   4.835   5.513
  246PRO    HD1 3977   3.092   4.765   5.575
  246PRO    HD2 3978   2.983   4.906   5.582
  246PRO     CA 3979   2.931   4.814   5.289
  246PRO     HA 3980   2.826   4.837   5.279
  246PRO     CB 3981   3.035   4.932   5.288
  246PRO    HB1 3982   2.974   5.025   5.300
  246PRO    HB2 3983   3.096   4.937   5.196
  246PRO     CG 3984   3.119   4.913   5.414
  246PRO    HG1 3985   3.197   4.841   5.382
  246PRO    HG2 3986   3.163   5.005   5.459
  246PRO      C 3987   2.972   4.711   5.186
  246PRO      O 3988   2.910   4.694   5.081
  247SER      N 3989   3.069   4.626   5.224
  247SER     HN 3990   3.117   4.645   5.309
  247SER     CA 3991   3.104   4.518   5.137
  247SER     HA 3992   3.142   4.564   5.047
  247SER     CB 3993   3.237   4.451   5.190
  247SER    HB1 3994   3.214   4.410   5.290
  247SER    HB2 3995   3.319   4.525   5.187
  247SER     OG 3996   3.275   4.333   5.112
  247SER    HG1 3997   3.339   4.285   5.165
  247SER      C 3998   2.992   4.410   5.111
  247SER      O 3999   2.957   4.374   5.001
  248VAL      N 4000   2.927   4.365   5.221
  248VAL     HN 4001   2.968   4.371   5.311
  248VAL     CA 4002   2.819   4.276   5.218
  248VAL     HA 4003   2.841   4.190   5.157
  248VAL     CB 4004   2.782   4.219   5.353
  248VAL     HB 4005   2.756   4.308   5.414
  248VAL    CG1 4006   2.660   4.121   5.363
  248VAL   HG11 4007   2.654   4.090   5.469
  248VAL   HG12 4008   2.664   4.030   5.299
  248VAL   HG13 4009   2.561   4.167   5.341
  248VAL    CG2 4010   2.902   4.135   5.406
  248VAL   HG21 4011   2.899   4.034   5.360
  248VAL   HG22 4012   2.909   4.127   5.517
  248VAL   HG23 4013   2.997   4.180   5.369
  248VAL      C 4014   2.695   4.345   5.158
  248VAL      O 4015   2.611   4.282   5.090
  249VAL      N 4016   2.678   4.478   5.169
  249VAL     HN 4017   2.729   4.531   5.236
  249VAL     CA 4018   2.573   4.547   5.097
  249VAL     HA 4019   2.478   4.501   5.124
  249VAL     CB 4020   2.553   4.682   5.145
  249VAL     HB 4021   2.651   4.731   5.163
  249VAL    CG1 4022   2.467   4.769   5.050
  249VAL   HG11 4023   2.378   4.710   5.019
  249VAL   HG12 4024   2.527   4.795   4.960
  249VAL   HG13 4025   2.437   4.864   5.099
  249VAL    CG2 4026   2.475   4.681   5.281
  249VAL   HG21 4027   2.530   4.616   5.352
  249VAL   HG22 4028   2.379   4.634   5.249
  249VAL   HG23 4029   2.460   4.779   5.331
  249VAL      C 4030   2.592   4.547   4.949
  249VAL      O 4031   2.493   4.529   4.877
  250VAL      N 4032   2.716   4.572   4.900
  250VAL     HN 4033   2.789   4.597   4.963
  250VAL     CA 4034   2.742   4.565   4.758
  250VAL     HA 4035   2.681   4.633   4.700
  250VAL     CB 4036   2.881   4.604   4.734
  250VAL     HB 4037   2.952   4.565   4.810
  250VAL    CG1 4038   2.938   4.547   4.603
  250VAL   HG11 4039   2.868   4.574   4.521
  250VAL   HG12 4040   2.950   4.437   4.614
  250VAL   HG13 4041   3.037   4.598   4.600
  250VAL    CG2 4042   2.897   4.763   4.738
  250VAL   HG21 4043   2.873   4.810   4.640
  250VAL   HG22 4044   3.004   4.786   4.761
  250VAL   HG23 4045   2.838   4.816   4.816
  250VAL      C 4046   2.709   4.429   4.700
  250VAL      O 4047   2.643   4.403   4.596
  251ARG      N 4048   2.749   4.326   4.778
  251ARG     HN 4049   2.808   4.351   4.854
  251ARG     CA 4050   2.722   4.183   4.756
  251ARG     HA 4051   2.774   4.160   4.665
  251ARG     CB 4052   2.800   4.089   4.850
  251ARG    HB1 4053   2.770   4.115   4.954
  251ARG    HB2 4054   2.906   4.122   4.845
  251ARG     CG 4055   2.777   3.940   4.825
  251ARG    HG1 4056   2.674   3.903   4.846
  251ARG    HG2 4057   2.846   3.880   4.887
  251ARG     CD 4058   2.810   3.897   4.678
  251ARG    HD1 4059   2.732   3.944   4.614
  251ARG    HD2 4060   2.806   3.786   4.680
  251ARG     NE 4061   2.948   3.938   4.633
  251ARG     HE 4062   3.019   3.966   4.697
  251ARG     CZ 4063   3.011   3.884   4.529
  251ARG    NH1 4064   2.955   3.790   4.455
  251ARG   HH11 4065   2.904   3.724   4.510
  251ARG   HH12 4066   3.011   3.746   4.385
  251ARG    NH2 4067   3.120   3.940   4.487
  251ARG   HH21 4068   3.164   4.014   4.539
  251ARG   HH22 4069   3.158   3.899   4.405
  251ARG      C 4070   2.572   4.148   4.756
  251ARG      O 4071   2.528   4.076   4.667
  252ILE      N 4072   2.480   4.207   4.842
  252ILE     HN 4073   2.520   4.253   4.922
  252ILE     CA 4074   2.337   4.200   4.832
  252ILE     HA 4075   2.315   4.095   4.821
  252ILE     CB 4076   2.269   4.240   4.964
  252ILE     HB 4077   2.308   4.340   4.993
  252ILE    CG2 4078   2.115   4.253   4.947
  252ILE   HG21 4079   2.066   4.154   4.936
  252ILE   HG22 4080   2.083   4.308   4.855
  252ILE   HG23 4081   2.085   4.318   5.032
  252ILE    CG1 4082   2.303   4.133   5.081
  252ILE   HG11 4083   2.407   4.096   5.065
  252ILE   HG12 4084   2.237   4.045   5.068
  252ILE     CD 4085   2.287   4.190   5.222
  252ILE    HD1 4086   2.187   4.235   5.233
  252ILE    HD2 4087   2.373   4.257   5.243
  252ILE    HD3 4088   2.296   4.102   5.290
  252ILE      C 4089   2.280   4.266   4.710
  252ILE      O 4090   2.199   4.202   4.639
  253ARG      N 4091   2.327   4.383   4.676
  253ARG     HN 4092   2.390   4.435   4.734
  253ARG     CA 4093   2.286   4.458   4.561
  253ARG     HA 4094   2.178   4.464   4.570
  253ARG     CB 4095   2.362   4.593   4.574
  253ARG    HB1 4096   2.471   4.575   4.574
  253ARG    HB2 4097   2.337   4.634   4.675
  253ARG     CG 4098   2.330   4.704   4.473
  253ARG    HG1 4099   2.366   4.665   4.375
  253ARG    HG2 4100   2.384   4.797   4.501
  253ARG     CD 4101   2.180   4.729   4.443
  253ARG    HD1 4102   2.142   4.785   4.531
  253ARG    HD2 4103   2.124   4.636   4.420
  253ARG     NE 4104   2.165   4.811   4.320
  253ARG     HE 4105   2.245   4.858   4.282
  253ARG     CZ 4106   2.047   4.828   4.254
  253ARG    NH1 4107   1.933   4.798   4.312
  253ARG   HH11 4108   1.936   4.762   4.406
  253ARG   HH12 4109   1.851   4.827   4.264
  253ARG    NH2 4110   2.048   4.877   4.135
  253ARG   HH21 4111   2.134   4.909   4.094
  253ARG   HH22 4112   1.960   4.901   4.097
  253ARG      C 4113   2.314   4.385   4.437
  253ARG      O 4114   2.236   4.373   4.347
  254ILE      N 4115   2.429   4.321   4.432
  254ILE     HN 4116   2.489   4.336   4.510
  254ILE     CA 4117   2.458   4.217   4.334
  254ILE     HA 4118   2.446   4.262   4.237
  254ILE     CB 4119   2.608   4.171   4.342
  254ILE     HB 4120   2.626   4.144   4.448
  254ILE    CG2 4121   2.635   4.040   4.263
  254ILE   HG21 4122   2.739   4.002   4.273
  254ILE   HG22 4123   2.607   4.064   4.158
  254ILE   HG23 4124   2.570   3.966   4.314
  254ILE    CG1 4125   2.701   4.293   4.310
  254ILE   HG11 4126   2.662   4.388   4.354
  254ILE   HG12 4127   2.698   4.303   4.199
  254ILE     CD 4128   2.843   4.261   4.347
  254ILE    HD1 4129   2.916   4.325   4.294
  254ILE    HD2 4130   2.857   4.156   4.314
  254ILE    HD3 4131   2.847   4.256   4.458
  254ILE      C 4132   2.364   4.098   4.333
  254ILE      O 4133   2.319   4.063   4.227
  255PHE      N 4134   2.335   4.029   4.447
  255PHE     HN 4135   2.359   4.052   4.541
  255PHE     CA 4136   2.233   3.920   4.428
  255PHE     HA 4137   2.267   3.850   4.354
  255PHE     CB 4138   2.207   3.840   4.568
  255PHE    HB1 4139   2.125   3.767   4.550
  255PHE    HB2 4140   2.172   3.919   4.638
  255PHE     CG 4141   2.326   3.774   4.631
  255PHE    CD1 4142   2.321   3.732   4.765
  255PHE    HD1 4143   2.229   3.744   4.820
  255PHE    CE1 4144   2.427   3.659   4.820
  255PHE    HE1 4145   2.426   3.616   4.919
  255PHE     CZ 4146   2.547   3.649   4.746
  255PHE     HZ 4147   2.631   3.594   4.787
  255PHE    CD2 4148   2.442   3.748   4.556
  255PHE    HD2 4149   2.447   3.782   4.453
  255PHE    CE2 4150   2.551   3.699   4.617
  255PHE    HE2 4151   2.643   3.683   4.564
  255PHE      C 4152   2.094   3.969   4.384
  255PHE      O 4153   2.020   3.907   4.314
  256TRP      N 4154   2.059   4.090   4.432
  256TRP     HN 4155   2.099   4.122   4.517
  256TRP     CA 4156   1.936   4.164   4.386
  256TRP     HA 4157   1.850   4.098   4.394
  256TRP     CB 4158   1.897   4.278   4.479
  256TRP    HB1 4159   1.989   4.340   4.492
  256TRP    HB2 4160   1.877   4.244   4.582
  256TRP     CG 4161   1.778   4.364   4.434
  256TRP    CD1 4162   1.782   4.468   4.344
  256TRP    HD1 4163   1.868   4.517   4.301
  256TRP    NE1 4164   1.661   4.525   4.334
  256TRP    HE1 4165   1.634   4.607   4.289
  256TRP    CE2 4166   1.573   4.456   4.413
  256TRP    CD2 4167   1.640   4.350   4.473
  256TRP    CE3 4168   1.573   4.264   4.560
  256TRP    HE3 4169   1.617   4.185   4.620
  256TRP    CZ3 4170   1.434   4.293   4.583
  256TRP    HZ3 4171   1.383   4.235   4.658
  256TRP    CZ2 4172   1.435   4.479   4.429
  256TRP    HZ2 4173   1.378   4.554   4.377
  256TRP    CH2 4174   1.366   4.392   4.511
  256TRP    HH2 4175   1.265   4.416   4.540
  256TRP      C 4176   1.940   4.197   4.234
  256TRP      O 4177   1.840   4.176   4.163
  257LEU      N 4178   2.053   4.242   4.181
  257LEU     HN 4179   2.134   4.257   4.236
  257LEU     CA 4180   2.073   4.251   4.041
  257LEU     HA 4181   1.988   4.302   3.998
  257LEU     CB 4182   2.197   4.334   4.020
  257LEU    HB1 4183   2.226   4.332   3.913
  257LEU    HB2 4184   2.276   4.276   4.073
  257LEU     CG 4185   2.173   4.479   4.067
  257LEU     HG 4186   2.135   4.479   4.171
  257LEU    CD1 4187   2.306   4.555   4.069
  257LEU   HD11 4188   2.350   4.564   3.967
  257LEU   HD12 4189   2.380   4.494   4.126
  257LEU   HD13 4190   2.291   4.652   4.120
  257LEU    CD2 4191   2.083   4.558   3.971
  257LEU   HD21 4192   2.135   4.643   3.921
  257LEU   HD22 4193   2.000   4.602   4.029
  257LEU   HD23 4194   2.042   4.502   3.885
  257LEU      C 4195   2.072   4.114   3.961
  257LEU      O 4196   2.042   4.110   3.841
  258LEU      N 4197   2.117   4.001   4.017
  258LEU     HN 4198   2.157   4.012   4.108
  258LEU     CA 4199   2.104   3.870   3.957
  258LEU     HA 4200   2.134   3.879   3.854
  258LEU     CB 4201   2.193   3.765   4.033
  258LEU    HB1 4202   2.152   3.664   4.014
  258LEU    HB2 4203   2.174   3.788   4.141
  258LEU     CG 4204   2.340   3.781   4.003
  258LEU     HG 4205   2.369   3.888   3.999
  258LEU    CD1 4206   2.419   3.708   4.106
  258LEU   HD11 4207   2.529   3.717   4.090
  258LEU   HD12 4208   2.392   3.601   4.120
  258LEU   HD13 4209   2.397   3.744   4.209
  258LEU    CD2 4210   2.378   3.721   3.860
  258LEU   HD21 4211   2.486   3.734   3.838
  258LEU   HD22 4212   2.315   3.757   3.776
  258LEU   HD23 4213   2.352   3.613   3.848
  258LEU      C 4214   1.959   3.831   3.952
  258LEU      O 4215   1.909   3.792   3.850
  259HSD      N 4216   1.886   3.862   4.062
  259HSD     HN 4217   1.933   3.901   4.142
  259HSD     CA 4218   1.742   3.843   4.074
  259HSD     HA 4219   1.722   3.744   4.037
  259HSD     CB 4220   1.691   3.863   4.215
  259HSD    HB1 4221   1.721   3.962   4.255
  259HSD    HB2 4222   1.748   3.787   4.273
  259HSD    ND1 4223   1.480   3.710   4.220
  259HSD    HD1 4224   1.520   3.630   4.176
  259HSD     CG 4225   1.540   3.838   4.226
  259HSD    CE1 4226   1.350   3.725   4.268
  259HSD    HE1 4227   1.277   3.644   4.271
  259HSD    NE2 4228   1.328   3.854   4.300
  259HSD    CD2 4229   1.444   3.918   4.269
  259HSD    HD2 4230   1.452   4.026   4.279
  259HSD      C 4231   1.662   3.934   3.968
  259HSD      O 4232   1.584   3.891   3.888
  260THR      N 4233   1.692   4.063   3.965
  260THR     HN 4234   1.755   4.090   4.038
  260THR     CA 4235   1.611   4.154   3.888
  260THR     HA 4236   1.519   4.104   3.860
  260THR     CB 4237   1.573   4.288   3.966
  260THR     HB 4238   1.503   4.348   3.904
  260THR    OG1 4239   1.684   4.369   3.997
  260THR    HG1 4240   1.728   4.316   4.065
  260THR    CG2 4241   1.512   4.255   4.104
  260THR   HG21 4242   1.474   4.344   4.158
  260THR   HG22 4243   1.586   4.206   4.171
  260THR   HG23 4244   1.427   4.186   4.092
  260THR      C 4245   1.672   4.182   3.747
  260THR      O 4246   1.607   4.242   3.665
  261SER      N 4247   1.787   4.127   3.713
  261SER     HN 4248   1.842   4.079   3.780
  261SER     CA 4249   1.843   4.158   3.582
  261SER     HA 4250   1.764   4.163   3.509
  261SER     CB 4251   1.923   4.292   3.583
  261SER    HB1 4252   2.023   4.275   3.629
  261SER    HB2 4253   1.870   4.372   3.639
  261SER     OG 4254   1.938   4.333   3.445
  261SER    HG1 4255   2.025   4.308   3.415
  261SER      C 4256   1.926   4.048   3.520
  261SER      O 4257   1.951   4.031   3.398
  262GLY      N 4258   1.973   3.956   3.601
  262GLY     HN 4259   1.954   3.973   3.698
  262GLY     CA 4260   2.071   3.850   3.565
  262GLY    HA1 4261   2.016   3.800   3.487
  262GLY    HA2 4262   2.099   3.801   3.657
  262GLY      C 4263   2.206   3.902   3.508
  262GLY      O 4264   2.240   4.022   3.514
  263THR      N 4265   2.283   3.811   3.445
  263THR     HN 4266   2.239   3.723   3.428
  263THR     CA 4267   2.411   3.842   3.380
  263THR     HA 4268   2.464   3.915   3.438
  263THR     CB 4269   2.505   3.726   3.381
  263THR     HB 4270   2.593   3.731   3.312
  263THR    OG1 4271   2.433   3.605   3.348
  263THR    HG1 4272   2.508   3.545   3.337
  263THR    CG2 4273   2.561   3.690   3.523
  263THR   HG21 4274   2.619   3.595   3.529
  263THR   HG22 4275   2.471   3.682   3.587
  263THR   HG23 4276   2.628   3.773   3.552
  263THR      C 4277   2.413   3.884   3.230
  263THR      O 4278   2.519   3.913   3.171
  264GLN      N 4279   2.290   3.889   3.164
  264GLN     HN 4280   2.202   3.867   3.206
  264GLN     CA 4281   2.269   3.919   3.023
  264GLN     HA 4282   2.322   3.845   2.964
  264GLN     CB 4283   2.113   3.922   2.998
  264GLN    HB1 4284   2.098   3.969   2.898
  264GLN    HB2 4285   2.057   3.994   3.062
  264GLN     CG 4286   2.047   3.777   3.005
  264GLN    HG1 4287   2.112   3.704   2.952
  264GLN    HG2 4288   1.949   3.788   2.956
  264GLN     CD 4289   2.018   3.719   3.143
  264GLN    OE1 4290   2.096   3.644   3.201
  264GLN    NE2 4291   1.902   3.753   3.200
  264GLN   HE21 4292   1.870   3.706   3.282
  264GLN   HE22 4293   1.842   3.802   3.136
  264GLN      C 4294   2.331   4.056   2.993
  264GLN      O 4295   2.390   4.074   2.884
  265ASN      N 4296   2.322   4.156   3.084
  265ASN     HN 4297   2.263   4.153   3.165
  265ASN     CA 4298   2.398   4.277   3.075
  265ASN     HA 4299   2.459   4.260   2.988
  265ASN     CB 4300   2.300   4.394   3.075
  265ASN    HB1 4301   2.264   4.414   3.178
  265ASN    HB2 4302   2.210   4.366   3.016
  265ASN     CG 4303   2.368   4.522   3.016
  265ASN    OD1 4304   2.481   4.528   2.971
  265ASN    ND2 4305   2.286   4.631   3.024
  265ASN   HD21 4306   2.323   4.718   2.992
  265ASN   HD22 4307   2.196   4.623   3.068
  265ASN      C 4308   2.486   4.297   3.203
  265ASN      O 4309   2.441   4.289   3.316
  266CYS      N 4310   2.616   4.322   3.185
  266CYS     HN 4311   2.663   4.319   3.097
  266CYS     CA 4312   2.707   4.335   3.296
  266CYS     HA 4313   2.662   4.286   3.381
  266CYS     CB 4314   2.846   4.263   3.271
  266CYS    HB1 4315   2.919   4.282   3.353
  266CYS    HB2 4316   2.884   4.305   3.176
  266CYS     SG 4317   2.838   4.099   3.221
  266CYS      C 4318   2.733   4.478   3.338
  266CYS      O 4319   2.804   4.512   3.429
  267GLU      N 4320   2.676   4.576   3.265
  267GLU     HN 4321   2.628   4.548   3.183
  267GLU     CA 4322   2.678   4.719   3.300
  267GLU     HA 4323   2.780   4.749   3.319
  267GLU     CB 4324   2.613   4.802   3.184
  267GLU    HB1 4325   2.590   4.906   3.214
  267GLU    HB2 4326   2.525   4.742   3.150
  267GLU     CG 4327   2.702   4.814   3.062
  267GLU    HG1 4328   2.640   4.859   2.982
  267GLU    HG2 4329   2.735   4.711   3.034
  267GLU     CD 4330   2.824   4.901   3.091
  267GLU    OE1 4331   2.821   5.019   3.051
  267GLU    OE2 4332   2.929   4.863   3.154
  267GLU      C 4333   2.601   4.748   3.434
  267GLU      O 4334   2.634   4.842   3.512
  268VAL      N 4335   2.501   4.660   3.475
  268VAL     HN 4336   2.465   4.592   3.412
  268VAL     CA 4337   2.443   4.668   3.609
  268VAL     HA 4338   2.404   4.765   3.633
  268VAL     CB 4339   2.328   4.568   3.627
  268VAL     HB 4340   2.303   4.571   3.735
  268VAL    CG1 4341   2.205   4.627   3.544
  268VAL   HG11 4342   2.235   4.656   3.441
  268VAL   HG12 4343   2.183   4.722   3.597
  268VAL   HG13 4344   2.123   4.552   3.549
  268VAL    CG2 4345   2.369   4.429   3.571
  268VAL   HG21 4346   2.453   4.388   3.630
  268VAL   HG22 4347   2.413   4.446   3.470
  268VAL   HG23 4348   2.288   4.355   3.556
  268VAL      C 4349   2.540   4.651   3.720
  268VAL      O 4350   2.525   4.728   3.816
  269TYR      N 4351   2.638   4.564   3.707
  269TYR     HN 4352   2.646   4.519   3.619
  269TYR     CA 4353   2.730   4.541   3.815
  269TYR     HA 4354   2.684   4.556   3.912
  269TYR     CB 4355   2.798   4.396   3.814
  269TYR    HB1 4356   2.835   4.382   3.917
  269TYR    HB2 4357   2.862   4.393   3.723
  269TYR     CG 4358   2.690   4.293   3.794
  269TYR    CD1 4359   2.677   4.210   3.679
  269TYR    HD1 4360   2.748   4.221   3.598
  269TYR    CE1 4361   2.573   4.116   3.666
  269TYR    HE1 4362   2.560   4.068   3.571
  269TYR     CZ 4363   2.490   4.099   3.775
  269TYR     OH 4364   2.371   4.030   3.767
  269TYR     HH 4365   2.342   4.044   3.677
  269TYR    CD2 4366   2.609   4.274   3.902
  269TYR    HD2 4367   2.613   4.329   3.995
  269TYR    CE2 4368   2.507   4.173   3.887
  269TYR    HE2 4369   2.437   4.163   3.969
  269TYR      C 4370   2.846   4.646   3.815
  269TYR      O 4371   2.902   4.683   3.916
  270ARG      N 4372   2.858   4.715   3.699
  270ARG     HN 4373   2.805   4.696   3.616
  270ARG     CA 4374   2.954   4.831   3.678
  270ARG     HA 4375   3.048   4.826   3.730
  270ARG     CB 4376   3.018   4.818   3.538
  270ARG    HB1 4377   3.068   4.913   3.511
  270ARG    HB2 4378   2.945   4.797   3.456
  270ARG     CG 4379   3.127   4.702   3.529
  270ARG    HG1 4380   3.083   4.600   3.524
  270ARG    HG2 4381   3.200   4.717   3.611
  270ARG     CD 4382   3.223   4.716   3.406
  270ARG    HD1 4383   3.304   4.640   3.401
  270ARG    HD2 4384   3.268   4.817   3.413
  270ARG     NE 4385   3.147   4.710   3.278
  270ARG     HE 4386   3.097   4.792   3.251
  270ARG     CZ 4387   3.103   4.601   3.210
  270ARG    NH1 4388   3.152   4.485   3.233
  270ARG   HH11 4389   3.225   4.474   3.301
  270ARG   HH12 4390   3.134   4.410   3.169
  270ARG    NH2 4391   3.013   4.610   3.118
  270ARG   HH21 4392   2.987   4.531   3.062
  270ARG   HH22 4393   2.976   4.702   3.110
  270ARG      C 4394   2.892   4.971   3.718
  270ARG      O 4395   2.929   5.079   3.669
  271SER      N 4396   2.798   4.969   3.816
  271SER     HN 4397   2.759   4.883   3.848
  271SER     CA 4398   2.727   5.078   3.875
  271SER     HA 4399   2.758   5.173   3.835
  271SER     CB 4400   2.573   5.068   3.876
  271SER    HB1 4401   2.550   5.064   3.767
  271SER    HB2 4402   2.528   5.162   3.915
  271SER     OG 4403   2.526   4.962   3.962
  271SER    HG1 4404   2.492   4.889   3.909
  271SER      C 4405   2.785   5.091   4.022
  271SER      O 4406   2.777   5.194   4.081
  272VAL      N 4407   2.852   4.981   4.069
  272VAL     HN 4408   2.853   4.893   4.022
  272VAL     CA 4409   2.893   4.964   4.204
  272VAL     HA 4410   2.886   5.060   4.254
  272VAL     CB 4411   2.806   4.868   4.283
  272VAL     HB 4412   2.847   4.850   4.384
  272VAL    CG1 4413   2.661   4.926   4.308
  272VAL   HG11 4414   2.589   4.845   4.330
  272VAL   HG12 4415   2.630   4.986   4.220
  272VAL   HG13 4416   2.659   4.998   4.392
  272VAL    CG2 4417   2.794   4.739   4.201
  272VAL   HG21 4418   2.754   4.755   4.098
  272VAL   HG22 4419   2.736   4.657   4.250
  272VAL   HG23 4420   2.894   4.691   4.197
  272VAL      C 4421   3.039   4.917   4.218
  272VAL      O 4422   3.082   4.888   4.332
  273ASP      N 4423   3.113   4.914   4.102
  273ASP     HN 4424   3.065   4.934   4.017
  273ASP     CA 4425   3.256   4.878   4.093
  273ASP     HA 4426   3.272   4.788   4.149
  273ASP     CB 4427   3.298   4.848   3.942
  273ASP    HB1 4428   3.237   4.763   3.903
  273ASP    HB2 4429   3.404   4.815   3.945
  273ASP     CG 4430   3.286   4.963   3.843
  273ASP    OD1 4431   3.210   5.064   3.861
  273ASP    OD2 4432   3.353   4.949   3.737
  273ASP      C 4433   3.337   4.980   4.167
  273ASP      O 4434   3.423   4.942   4.246
  274LEU      N 4435   3.305   5.107   4.148
  274LEU     HN 4436   3.227   5.137   4.094
  274LEU     CA 4437   3.382   5.210   4.222
  274LEU     HA 4438   3.486   5.182   4.212
  274LEU     CB 4439   3.358   5.348   4.145
  274LEU    HB1 4440   3.248   5.362   4.150
  274LEU    HB2 4441   3.389   5.348   4.038
  274LEU     CG 4442   3.441   5.466   4.203
  274LEU     HG 4443   3.406   5.490   4.305
  274LEU    CD1 4444   3.593   5.447   4.200
  274LEU   HD11 4445   3.619   5.401   4.102
  274LEU   HD12 4446   3.625   5.365   4.268
  274LEU   HD13 4447   3.645   5.544   4.219
  274LEU    CD2 4448   3.395   5.587   4.117
  274LEU   HD21 4449   3.443   5.680   4.155
  274LEU   HD22 4450   3.285   5.602   4.125
  274LEU   HD23 4451   3.426   5.579   4.010
  274LEU      C 4452   3.344   5.218   4.370
  274LEU      O 4453   3.429   5.255   4.447
  275ALA      N 4454   3.221   5.191   4.413
  275ALA     HN 4455   3.150   5.208   4.346
  275ALA     CA 4456   3.185   5.165   4.553
  275ALA     HA 4457   3.207   5.250   4.617
  275ALA     CB 4458   3.031   5.154   4.566
  275ALA    HB1 4459   2.977   5.248   4.539
  275ALA    HB2 4460   3.017   5.138   4.674
  275ALA    HB3 4461   2.988   5.065   4.515
  275ALA      C 4462   3.262   5.050   4.608
  275ALA      O 4463   3.320   5.054   4.716
  276PHE      N 4464   3.269   4.938   4.534
  276PHE     HN 4465   3.209   4.941   4.454
  276PHE     CA 4466   3.348   4.817   4.559
  276PHE     HA 4467   3.319   4.778   4.655
  276PHE     CB 4468   3.318   4.709   4.452
  276PHE    HB1 4469   3.334   4.736   4.346
  276PHE    HB2 4470   3.208   4.689   4.453
  276PHE     CG 4471   3.387   4.573   4.481
  276PHE    CD1 4472   3.375   4.507   4.608
  276PHE    HD1 4473   3.319   4.550   4.690
  276PHE    CE1 4474   3.429   4.382   4.629
  276PHE    HE1 4475   3.418   4.330   4.723
  276PHE     CZ 4476   3.513   4.331   4.527
  276PHE     HZ 4477   3.573   4.247   4.557
  276PHE    CD2 4478   3.467   4.515   4.379
  276PHE    HD2 4479   3.483   4.566   4.285
  276PHE    CE2 4480   3.529   4.393   4.402
  276PHE    HE2 4481   3.585   4.338   4.328
  276PHE      C 4482   3.504   4.841   4.566
  276PHE      O 4483   3.572   4.775   4.647
  277PHE      N 4484   3.555   4.939   4.489
  277PHE     HN 4485   3.497   4.991   4.427
  277PHE     CA 4486   3.695   4.976   4.492
  277PHE     HA 4487   3.757   4.888   4.503
  277PHE     CB 4488   3.749   5.041   4.365
  277PHE    HB1 4489   3.844   5.099   4.365
  277PHE    HB2 4490   3.684   5.128   4.339
  277PHE     CG 4491   3.763   4.944   4.250
  277PHE    CD1 4492   3.806   4.810   4.266
  277PHE    HD1 4493   3.831   4.776   4.366
  277PHE    CE1 4494   3.819   4.719   4.161
  277PHE    HE1 4495   3.850   4.618   4.180
  277PHE     CZ 4496   3.797   4.765   4.031
  277PHE     HZ 4497   3.817   4.696   3.950
  277PHE    CD2 4498   3.755   4.988   4.113
  277PHE    HD2 4499   3.734   5.090   4.081
  277PHE    CE2 4500   3.771   4.899   4.005
  277PHE    HE2 4501   3.763   4.938   3.905
  277PHE      C 4502   3.719   5.062   4.620
  277PHE      O 4503   3.811   5.034   4.700
  278ILE      N 4504   3.628   5.159   4.645
  278ILE     HN 4505   3.551   5.170   4.584
  278ILE     CA 4506   3.636   5.244   4.765
  278ILE     HA 4507   3.732   5.293   4.768
  278ILE     CB 4508   3.534   5.357   4.764
  278ILE     HB 4509   3.444   5.297   4.739
  278ILE    CG2 4510   3.509   5.418   4.904
  278ILE   HG21 4511   3.598   5.479   4.931
  278ILE   HG22 4512   3.485   5.351   4.989
  278ILE   HG23 4513   3.420   5.482   4.887
  278ILE    CG1 4514   3.574   5.457   4.650
  278ILE   HG11 4515   3.614   5.416   4.555
  278ILE   HG12 4516   3.657   5.525   4.681
  278ILE     CD 4517   3.457   5.552   4.599
  278ILE    HD1 4518   3.365   5.490   4.600
  278ILE    HD2 4519   3.479   5.597   4.500
  278ILE    HD3 4520   3.433   5.637   4.667
  278ILE      C 4521   3.636   5.154   4.893
  278ILE      O 4522   3.718   5.170   4.980
  279THR      N 4523   3.546   5.059   4.889
  279THR     HN 4524   3.482   5.064   4.813
  279THR     CA 4525   3.528   4.961   4.993
  279THR     HA 4526   3.519   5.013   5.088
  279THR     CB 4527   3.393   4.878   4.982
  279THR     HB 4528   3.407   4.799   4.905
  279THR    OG1 4529   3.280   4.959   4.963
  279THR    HG1 4530   3.303   5.004   4.880
  279THR    CG2 4531   3.368   4.810   5.119
  279THR   HG21 4532   3.442   4.729   5.141
  279THR   HG22 4533   3.271   4.756   5.116
  279THR   HG23 4534   3.373   4.878   5.206
  279THR      C 4535   3.640   4.855   5.018
  279THR      O 4536   3.671   4.814   5.128
  280LEU      N 4537   3.701   4.807   4.907
  280LEU     HN 4538   3.675   4.841   4.817
  280LEU     CA 4539   3.823   4.725   4.900
  280LEU     HA 4540   3.815   4.632   4.955
  280LEU     CB 4541   3.840   4.684   4.750
  280LEU    HB1 4542   3.839   4.776   4.687
  280LEU    HB2 4543   3.753   4.624   4.714
  280LEU     CG 4544   3.960   4.593   4.720
  280LEU     HG 4545   4.053   4.633   4.767
  280LEU    CD1 4546   3.943   4.450   4.791
  280LEU   HD11 4547   4.030   4.383   4.775
  280LEU   HD12 4548   3.857   4.405   4.737
  280LEU   HD13 4549   3.928   4.470   4.900
  280LEU    CD2 4550   3.986   4.588   4.568
  280LEU   HD21 4551   4.084   4.541   4.544
  280LEU   HD22 4552   3.976   4.689   4.523
  280LEU   HD23 4553   3.901   4.531   4.523
  280LEU      C 4554   3.939   4.799   4.950
  280LEU      O 4555   4.013   4.744   5.041
  281SER      N 4556   3.952   4.925   4.912
  281SER     HN 4557   3.888   4.957   4.842
  281SER     CA 4558   4.048   5.016   4.964
  281SER     HA 4559   4.149   4.977   4.955
  281SER     CB 4560   4.049   5.157   4.897
  281SER    HB1 4561   4.130   5.225   4.930
  281SER    HB2 4562   3.962   5.214   4.935
  281SER     OG 4563   4.046   5.142   4.759
  281SER    HG1 4564   3.974   5.082   4.737
  281SER      C 4565   4.028   5.033   5.114
  281SER      O 4566   4.126   5.030   5.188
  282PHE      N 4567   3.904   5.057   5.160
  282PHE     HN 4568   3.841   5.074   5.085
  282PHE     CA 4569   3.858   5.077   5.302
  282PHE     HA 4570   3.915   5.162   5.337
  282PHE     CB 4571   3.704   5.102   5.308
  282PHE    HB1 4572   3.656   5.005   5.282
  282PHE    HB2 4573   3.675   5.160   5.218
  282PHE     CG 4574   3.656   5.165   5.438
  282PHE    CD1 4575   3.527   5.151   5.480
  282PHE    HD1 4576   3.465   5.088   5.417
  282PHE    CE1 4577   3.477   5.197   5.598
  282PHE    HE1 4578   3.374   5.171   5.619
  282PHE     CZ 4579   3.555   5.280   5.677
  282PHE     HZ 4580   3.524   5.309   5.776
  282PHE    CD2 4581   3.731   5.253   5.516
  282PHE    HD2 4582   3.830   5.279   5.485
  282PHE    CE2 4583   3.683   5.312   5.639
  282PHE    HE2 4584   3.749   5.371   5.700
  282PHE      C 4585   3.887   4.951   5.389
  282PHE      O 4586   3.934   4.959   5.502
  283THR      N 4587   3.863   4.826   5.334
  283THR     HN 4588   3.843   4.832   5.236
  283THR     CA 4589   3.896   4.699   5.400
  283THR     HA 4590   3.847   4.707   5.496
  283THR     CB 4591   3.855   4.575   5.309
  283THR     HB 4592   3.910   4.571   5.213
  283THR    OG1 4593   3.713   4.579   5.275
  283THR    HG1 4594   3.699   4.663   5.230
  283THR    CG2 4595   3.877   4.457   5.400
  283THR   HG21 4596   3.872   4.366   5.336
  283THR   HG22 4597   3.803   4.454   5.482
  283THR   HG23 4598   3.975   4.447   5.452
  283THR      C 4599   4.042   4.697   5.435
  283THR      O 4600   4.080   4.676   5.547
  284TYR      N 4601   4.132   4.725   5.340
  284TYR     HN 4602   4.096   4.744   5.249
  284TYR     CA 4603   4.278   4.737   5.367
  284TYR     HA 4604   4.303   4.641   5.410
  284TYR     CB 4605   4.369   4.750   5.236
  284TYR    HB1 4606   4.477   4.747   5.262
  284TYR    HB2 4607   4.340   4.847   5.190
  284TYR     CG 4608   4.357   4.629   5.152
  284TYR    CD1 4609   4.309   4.643   5.025
  284TYR    HD1 4610   4.297   4.744   4.988
  284TYR    CE1 4611   4.281   4.533   4.937
  284TYR    HE1 4612   4.238   4.542   4.838
  284TYR     CZ 4613   4.303   4.400   4.980
  284TYR     OH 4614   4.279   4.291   4.892
  284TYR     HH 4615   4.333   4.216   4.917
  284TYR    CD2 4616   4.377   4.493   5.189
  284TYR    HD2 4617   4.420   4.473   5.286
  284TYR    CE2 4618   4.352   4.384   5.108
  284TYR    HE2 4619   4.369   4.285   5.149
  284TYR      C 4620   4.312   4.846   5.473
  284TYR      O 4621   4.395   4.827   5.554
  285MET      N 4622   4.244   4.961   5.459
  285MET     HN 4623   4.200   4.980   5.372
  285MET     CA 4624   4.263   5.069   5.561
  285MET     HA 4625   4.366   5.102   5.559
  285MET     CB 4626   4.183   5.190   5.515
  285MET    HB1 4627   4.080   5.154   5.493
  285MET    HB2 4628   4.239   5.201   5.419
  285MET     CG 4629   4.176   5.315   5.602
  285MET    HG1 4630   4.130   5.277   5.695
  285MET    HG2 4631   4.104   5.380   5.548
  285MET     SD 4632   4.323   5.408   5.636
  285MET     CE 4633   4.228   5.524   5.741
  285MET    HE1 4634   4.172   5.588   5.669
  285MET    HE2 4635   4.288   5.565   5.826
  285MET    HE3 4636   4.142   5.467   5.783
  285MET      C 4637   4.233   5.029   5.707
  285MET      O 4638   4.318   5.044   5.793
  286ASN      N 4639   4.115   4.958   5.729
  286ASN     HN 4640   4.048   4.946   5.656
  286ASN     CA 4641   4.079   4.909   5.859
  286ASN     HA 4642   4.102   4.987   5.931
  286ASN     CB 4643   3.921   4.882   5.860
  286ASN    HB1 4644   3.891   4.849   5.962
  286ASN    HB2 4645   3.901   4.809   5.779
  286ASN     CG 4646   3.832   5.007   5.841
  286ASN    OD1 4647   3.879   5.119   5.848
  286ASN    ND2 4648   3.698   4.993   5.818
  286ASN   HD21 4649   3.658   4.902   5.827
  286ASN   HD22 4650   3.661   5.070   5.767
  286ASN      C 4651   4.154   4.782   5.899
  286ASN      O 4652   4.149   4.748   6.016
  287SER      N 4653   4.220   4.705   5.808
  287SER     HN 4654   4.200   4.726   5.713
  287SER     CA 4655   4.303   4.593   5.833
  287SER     HA 4656   4.246   4.526   5.896
  287SER     CB 4657   4.352   4.529   5.700
  287SER    HB1 4658   4.407   4.603   5.638
  287SER    HB2 4659   4.256   4.511   5.647
  287SER     OG 4660   4.441   4.422   5.732
  287SER    HG1 4661   4.507   4.418   5.663
  287SER      C 4662   4.423   4.630   5.915
  287SER      O 4663   4.460   4.539   5.995
  288MET      N 4664   4.491   4.741   5.894
  288MET     HN 4665   4.461   4.802   5.820
  288MET     CA 4666   4.608   4.776   5.973
  288MET     HA 4667   4.676   4.692   5.972
  288MET     CB 4668   4.688   4.883   5.905
  288MET    HB1 4669   4.739   4.838   5.817
  288MET    HB2 4670   4.770   4.915   5.973
  288MET     CG 4671   4.612   5.006   5.854
  288MET    HG1 4672   4.531   5.027   5.928
  288MET    HG2 4673   4.554   4.988   5.761
  288MET     SD 4674   4.711   5.153   5.832
  288MET     CE 4675   4.589   5.248   5.748
  288MET    HE1 4676   4.548   5.189   5.663
  288MET    HE2 4677   4.628   5.343   5.704
  288MET    HE3 4678   4.508   5.271   5.821
  288MET      C 4679   4.576   4.806   6.124
  288MET      O 4680   4.669   4.797   6.206
  289LEU      N 4681   4.451   4.831   6.157
  289LEU     HN 4682   4.383   4.856   6.089
  289LEU     CA 4683   4.403   4.851   6.295
  289LEU     HA 4684   4.469   4.922   6.344
  289LEU     CB 4685   4.260   4.892   6.293
  289LEU    HB1 4686   4.222   4.906   6.396
  289LEU    HB2 4687   4.183   4.819   6.263
  289LEU     CG 4688   4.233   5.030   6.232
  289LEU     HG 4689   4.240   5.022   6.122
  289LEU    CD1 4690   4.089   5.087   6.250
  289LEU   HD11 4691   4.065   5.168   6.178
  289LEU   HD12 4692   4.058   5.121   6.351
  289LEU   HD13 4693   4.021   5.004   6.217
  289LEU    CD2 4694   4.336   5.130   6.283
  289LEU   HD21 4695   4.316   5.236   6.253
  289LEU   HD22 4696   4.442   5.105   6.262
  289LEU   HD23 4697   4.331   5.132   6.394
  289LEU      C 4698   4.410   4.724   6.378
  289LEU      O 4699   4.434   4.731   6.499
  290ASP      N 4700   4.378   4.606   6.317
  290ASP     HN 4701   4.360   4.596   6.219
  290ASP     CA 4702   4.358   4.476   6.383
  290ASP     HA 4703   4.272   4.493   6.445
  290ASP     CB 4704   4.348   4.363   6.281
  290ASP    HB1 4705   4.344   4.259   6.321
  290ASP    HB2 4706   4.435   4.372   6.213
  290ASP     CG 4707   4.235   4.381   6.180
  290ASP    OD1 4708   4.134   4.437   6.222
  290ASP    OD2 4709   4.244   4.313   6.072
  290ASP      C 4710   4.457   4.437   6.503
  290ASP      O 4711   4.406   4.405   6.613
  291PRO      N 4712   4.585   4.441   6.494
  291PRO     CD 4713   4.657   4.485   6.376
  291PRO    HD1 4714   4.667   4.595   6.378
  291PRO    HD2 4715   4.613   4.452   6.279
  291PRO     CA 4716   4.674   4.413   6.604
  291PRO     HA 4717   4.656   4.314   6.642
  291PRO     CB 4718   4.815   4.409   6.538
  291PRO    HB1 4719   4.878   4.324   6.574
  291PRO    HB2 4720   4.869   4.506   6.550
  291PRO     CG 4721   4.779   4.397   6.389
  291PRO    HG1 4722   4.863   4.440   6.331
  291PRO    HG2 4723   4.769   4.287   6.376
  291PRO      C 4724   4.662   4.508   6.724
  291PRO      O 4725   4.667   4.462   6.836
  292VAL      N 4726   4.644   4.642   6.695
  292VAL     HN 4727   4.648   4.665   6.598
  292VAL     CA 4728   4.630   4.754   6.778
  292VAL     HA 4729   4.711   4.744   6.850
  292VAL     CB 4730   4.641   4.894   6.710
  292VAL     HB 4731   4.549   4.915   6.651
  292VAL    CG1 4732   4.670   4.999   6.827
  292VAL   HG11 4733   4.568   5.023   6.865
  292VAL   HG12 4734   4.707   5.089   6.774
  292VAL   HG13 4735   4.743   4.953   6.897
  292VAL    CG2 4736   4.764   4.898   6.620
  292VAL   HG21 4737   4.850   4.851   6.672
  292VAL   HG22 4738   4.801   5.002   6.606
  292VAL   HG23 4739   4.744   4.851   6.522
  292VAL      C 4740   4.504   4.744   6.867
  292VAL      O 4741   4.506   4.764   6.991
  293VAL      N 4742   4.383   4.696   6.816
  293VAL     HN 4743   4.368   4.681   6.718
  293VAL     CA 4744   4.261   4.691   6.899
  293VAL     HA 4745   4.277   4.761   6.979
  293VAL     CB 4746   4.149   4.748   6.819
  293VAL     HB 4747   4.049   4.741   6.866
  293VAL    CG1 4748   4.171   4.898   6.810
  293VAL   HG11 4749   4.088   4.949   6.756
  293VAL   HG12 4750   4.262   4.913   6.748
  293VAL   HG13 4751   4.181   4.945   6.910
  293VAL    CG2 4752   4.134   4.688   6.681
  293VAL   HG21 4753   4.042   4.726   6.630
  293VAL   HG22 4754   4.128   4.579   6.699
  293VAL   HG23 4755   4.215   4.727   6.615
  293VAL      C 4756   4.217   4.561   6.953
  293VAL      O 4757   4.125   4.554   7.029
  294TYR      N 4758   4.294   4.456   6.927
  294TYR     HN 4759   4.340   4.454   6.838
  294TYR     CA 4760   4.289   4.336   7.005
  294TYR     HA 4761   4.209   4.347   7.076
  294TYR     CB 4762   4.276   4.206   6.927
  294TYR    HB1 4763   4.315   4.122   6.988
  294TYR    HB2 4764   4.331   4.211   6.830
  294TYR     CG 4765   4.127   4.186   6.897
  294TYR    CD1 4766   4.070   4.249   6.783
  294TYR    HD1 4767   4.135   4.302   6.716
  294TYR    CE1 4768   3.937   4.221   6.749
  294TYR    HE1 4769   3.896   4.273   6.664
  294TYR     CZ 4770   3.853   4.151   6.834
  294TYR     OH 4771   3.714   4.137   6.805
  294TYR     HH 4772   3.700   4.201   6.735
  294TYR    CD2 4773   4.043   4.115   6.986
  294TYR    HD2 4774   4.071   4.052   7.069
  294TYR    CE2 4775   3.912   4.089   6.948
  294TYR    HE2 4776   3.856   4.023   7.013
  294TYR      C 4777   4.421   4.324   7.086
  294TYR      O 4778   4.427   4.384   7.193
  295TYR      N 4779   4.529   4.261   7.036
  295TYR     HN 4780   4.537   4.228   6.943
  295TYR     CA 4781   4.645   4.227   7.116
  295TYR     HA 4782   4.619   4.152   7.189
  295TYR     CB 4783   4.759   4.155   7.034
  295TYR    HB1 4784   4.825   4.087   7.091
  295TYR    HB2 4785   4.824   4.231   6.985
  295TYR     CG 4786   4.697   4.074   6.912
  295TYR    CD1 4787   4.594   3.977   6.935
  295TYR    HD1 4788   4.562   3.949   7.034
  295TYR    CE1 4789   4.525   3.914   6.823
  295TYR    HE1 4790   4.457   3.831   6.829
  295TYR     CZ 4791   4.564   3.953   6.692
  295TYR     OH 4792   4.486   3.915   6.580
  295TYR     HH 4793   4.539   3.942   6.504
  295TYR    CD2 4794   4.738   4.101   6.779
  295TYR    HD2 4795   4.806   4.181   6.754
  295TYR    CE2 4796   4.666   4.041   6.670
  295TYR    HE2 4797   4.693   4.072   6.570
  295TYR      C 4798   4.713   4.341   7.190
  295TYR      O 4799   4.754   4.319   7.308
  296PHE      N 4800   4.739   4.452   7.121
  296PHE     HN 4801   4.705   4.457   7.027
  296PHE     CA 4802   4.831   4.552   7.174
  296PHE     HA 4803   4.914   4.497   7.217
  296PHE     CB 4804   4.886   4.650   7.073
  296PHE    HB1 4805   4.962   4.720   7.113
  296PHE    HB2 4806   4.801   4.700   7.023
  296PHE     CG 4807   4.968   4.585   6.961
  296PHE    CD1 4808   5.008   4.450   6.952
  296PHE    HD1 4809   4.999   4.378   7.032
  296PHE    CE1 4810   5.075   4.392   6.846
  296PHE    HE1 4811   5.090   4.285   6.851
  296PHE     CZ 4812   5.112   4.477   6.736
  296PHE     HZ 4813   5.164   4.439   6.649
  296PHE    CD2 4814   5.009   4.666   6.858
  296PHE    HD2 4815   4.990   4.772   6.868
  296PHE    CE2 4816   5.084   4.614   6.750
  296PHE    HE2 4817   5.107   4.680   6.668
  296PHE      C 4818   4.765   4.645   7.267
  296PHE      O 4819   4.818   4.716   7.349
  297SER      N 4820   4.632   4.645   7.264
  297SER     HN 4821   4.580   4.586   7.203
  297SER     CA 4822   4.541   4.724   7.357
  297SER     HA 4823   4.578   4.825   7.365
  297SER     CB 4824   4.390   4.738   7.314
  297SER    HB1 4825   4.375   4.788   7.216
  297SER    HB2 4826   4.348   4.806   7.391
  297SER     OG 4827   4.318   4.614   7.308
  297SER    HG1 4828   4.369   4.555   7.252
  297SER      C 4829   4.549   4.675   7.501
  297SER      O 4830   4.543   4.751   7.597
  298SER      N 4831   4.566   4.544   7.515
  298SER     HN 4832   4.572   4.489   7.432
  298SER     CA 4833   4.577   4.477   7.640
  298SER     HA 4834   4.484   4.491   7.691
  298SER     CB 4835   4.596   4.320   7.605
  298SER    HB1 4836   4.691   4.294   7.553
  298SER    HB2 4837   4.505   4.300   7.545
  298SER     OG 4838   4.588   4.235   7.727
  298SER    HG1 4839   4.515   4.263   7.783
  298SER      C 4840   4.683   4.528   7.735
  298SER      O 4841   4.799   4.519   7.697
  299PRO      N 4842   4.660   4.579   7.856
  299PRO     CD 4843   4.532   4.628   7.907
  299PRO    HD1 4844   4.456   4.547   7.902
  299PRO    HD2 4845   4.512   4.721   7.850
  299PRO     CA 4846   4.769   4.627   7.946
  299PRO     HA 4847   4.845   4.684   7.894
  299PRO     CB 4848   4.699   4.718   8.052
  299PRO    HB1 4849   4.704   4.821   8.010
  299PRO    HB2 4850   4.739   4.733   8.155
  299PRO     CG 4851   4.553   4.680   8.052
  299PRO    HG1 4852   4.545   4.595   8.123
  299PRO    HG2 4853   4.497   4.766   8.093
  299PRO      C 4854   4.851   4.515   8.011
  299PRO      O 4855   4.945   4.545   8.085
  300SER      N 4856   4.821   4.382   7.987
  300SER     HN 4857   4.750   4.357   7.922
  300SER     CA 4858   4.895   4.274   8.049
  300SER     HA 4859   4.963   4.313   8.123
  300SER     CB 4860   4.806   4.174   8.123
  300SER    HB1 4861   4.748   4.218   8.207
  300SER    HB2 4862   4.870   4.104   8.182
  300SER     OG 4863   4.716   4.103   8.039
  300SER    HG1 4864   4.688   4.028   8.091
  300SER      C 4865   4.991   4.205   7.952
  300SER      O 4866   5.070   4.115   7.978
  301PHE      N 4867   4.984   4.252   7.824
  301PHE     HN 4868   4.920   4.327   7.811
  301PHE     CA 4869   5.060   4.204   7.711
  301PHE     HA 4870   5.036   4.099   7.705
  301PHE     CB 4871   5.002   4.263   7.585
  301PHE    HB1 4872   5.001   4.374   7.595
  301PHE    HB2 4873   4.898   4.230   7.568
  301PHE     CG 4874   5.077   4.246   7.455
  301PHE    CD1 4875   5.023   4.166   7.357
  301PHE    HD1 4876   4.928   4.118   7.376
  301PHE    CE1 4877   5.081   4.155   7.229
  301PHE    HE1 4878   5.031   4.104   7.148
  301PHE     CZ 4879   5.193   4.233   7.196
  301PHE     HZ 4880   5.246   4.229   7.102
  301PHE    CD2 4881   5.198   4.310   7.425
  301PHE    HD2 4882   5.245   4.379   7.493
  301PHE    CE2 4883   5.253   4.312   7.293
  301PHE    HE2 4884   5.343   4.367   7.271
  301PHE      C 4885   5.207   4.217   7.729
  301PHE      O 4886   5.275   4.120   7.692
  302ASN      N 4887   5.263   4.324   7.780
  302ASN     HN 4888   5.213   4.405   7.808
  302ASN     CA 4889   5.406   4.344   7.772
  302ASN     HA 4890   5.461   4.280   7.704
  302ASN     CB 4891   5.435   4.491   7.759
  302ASN    HB1 4892   5.390   4.551   7.841
  302ASN    HB2 4893   5.386   4.546   7.676
  302ASN     CG 4894   5.585   4.534   7.753
  302ASN    OD1 4895   5.609   4.652   7.773
  302ASN    ND2 4896   5.672   4.430   7.748
  302ASN   HD21 4897   5.770   4.452   7.751
  302ASN   HD22 4898   5.639   4.336   7.746
  302ASN      C 4899   5.460   4.297   7.913
  302ASN    OT1 4900   5.542   4.202   7.926
  302ASN    OT2 4901   5.419   4.354   8.014
  303P9N    O01 4902   2.253   3.439   4.323
  303P9N    O02 4903   2.390   3.180   4.601
  303P9N    N03 4904   2.108   3.409   4.873
  303P9N    N04 4905   2.421   3.391   4.542
  303P9N    N05 4906   1.987   3.458   4.920
  303P9N    N06 4907   2.314   3.339   4.983
  303P9N    C07 4908   2.109   3.426   5.111
  303P9N    C08 4909   2.229   3.366   5.675
  303P9N    C09 4910   2.186   3.384   4.995
  303P9N    C10 4911   2.142   3.420   5.253
  303P9N    C11 4912   2.197   3.380   5.522
  303P9N    C12 4913   2.174   3.393   4.750
  303P9N    C13 4914   2.471   3.353   4.414
  303P9N    C14 4915   2.307   3.352   4.748
  303P9N    C15 4916   2.037   3.426   5.351
  303P9N    C16 4917   2.271   3.386   5.291
  303P9N    C17 4918   2.063   3.401   5.488
  303P9N    C18 4919   2.296   3.358   5.426
  303P9N    C19 4920   1.991   3.470   5.048
  303P9N    C20 4921   2.371   3.305   4.620
  303P9N    C21 4922   2.347   3.335   4.310
  303P9N    C22 4923   2.151   3.240   5.732
  303P9N    C23 4924   2.189   3.498   5.744
  303P9N    C24 4925   2.365   3.307   4.860
  303P9N    C25 4926   2.102   3.425   4.624
  303P9N    C26 4927   2.560   3.453   4.350
  303P9N    C27 4928   2.147   3.441   4.231
  303P9N    C28 4929   2.045   3.530   4.256
  303P9N    C29 4930   2.121   3.341   4.140
  303P9N    C30 4931   1.933   3.533   4.177
  303P9N    C31 4932   2.006   3.335   4.057
  303P9N    C32 4933   1.913   3.440   4.076
  303P9N    H01 4934   2.417   3.490   4.559
  303P9N    H02 4935   2.337   3.357   5.697
  303P9N    H03 4936   2.536   3.264   4.419
  303P9N    H04 4937   1.937   3.452   5.317
  303P9N    H05 4938   2.359   3.378   5.229
  303P9N    H06 4939   1.981   3.400   5.558
  303P9N    H07 4940   2.395   3.338   5.463
  303P9N    H08 4941   1.907   3.495   5.112
  303P9N    H09 4942   2.394   3.329   4.210
  303P9N    H10 4943   2.295   3.237   4.321
  303P9N    H11 4944   2.189   3.150   5.677
  303P9N    H12 4945   2.045   3.265   5.712
  303P9N    H13 4946   2.152   3.237   5.843
  303P9N    H14 4947   2.079   3.507   5.759
  303P9N    H15 4948   2.225   3.588   5.689
  303P9N    H16 4949   2.232   3.513   5.845
  303P9N    H17 4950   2.465   3.267   4.865
  303P9N    H18 4951   2.091   3.336   4.558
  303P9N    H19 4952   2.163   3.504   4.575
  303P9N    H20 4953   2.006   3.476   4.646
  303P9N    H21 4954   2.610   3.398   4.267
  303P9N    H22 4955   2.633   3.492   4.424
  303P9N    H23 4956   2.511   3.547   4.317
  303P9N    H24 4957   2.050   3.596   4.341
  303P9N    H25 4958   2.194   3.263   4.123
  303P9N    H26 4959   1.854   3.604   4.195
  303P9N    H27 4960   1.997   3.263   3.976
  303P9N    H28 4961   1.824   3.431   4.016
  303P9N    H29 4962   1.905   3.485   4.869
  3043HR    C01 4963   6.920   4.472   0.046
  3043HR    O02 4964   6.971   4.582   0.037
  3043HR    C03 4965   6.849   4.400   0.161
  3043HR    O04 4966   6.650   4.528   0.091
  3043HR    C05 4967   6.694   4.399   0.127
  3043HR    O06 4968   6.936   4.390  -0.067
  3043HR    C07 4969   6.609   4.346   0.241
  3043HR     H1 4970   6.880   4.465   0.245
  3043HR     H2 4971   6.887   4.296   0.165
  3043HR     H3 4972   6.555   4.512   0.095
  3043HR     H4 4973   6.681   4.336   0.035
  3043HR     H5 4974   7.004   4.431  -0.120
  3043HR     H6 4975   6.631   4.238   0.258
  3043HR     H7 4976   6.501   4.365   0.222
  3043HR     H8 4977   6.637   4.402   0.332
   7.72358   7.72358  11.97927
