# Supplementary material for: Orthosteric and allosteric modulation of human HCAR2 signaling complex
Source: Nat Commun. 2023 Nov 22;14:7620. doi: 10.1038/s41467-023-43537-z (PMC10665550; doi:10.1038/s41467-023-43537-z)
Supplement: Supplementary file 8 — Supplementary Data 5 [file 41467_2023_43537_MOESM8_ESM.zip › supplementary data 5/trjfiles/3HB_P9N_end5.gro]

Title t= 1000000.00000 step= 500000000
 4977
    8ASP      N    1   3.250   4.518   2.780
    8ASP    HT1    2   3.306   4.605   2.769
    8ASP    HT2    3   3.157   4.539   2.737
    8ASP    HT3    4   3.290   4.441   2.722
    8ASP     CA    5   3.230   4.457   2.913
    8ASP     HA    6   3.216   4.540   2.981
    8ASP     CB    7   3.101   4.368   2.915
    8ASP    HB1    8   3.098   4.321   3.016
    8ASP    HB2    9   3.097   4.287   2.839
    8ASP     CG   10   2.966   4.446   2.886
    8ASP    OD1   11   2.865   4.378   2.858
    8ASP    OD2   12   2.970   4.572   2.897
    8ASP      C   13   3.343   4.370   2.958
    8ASP      O   14   3.413   4.308   2.879
    9HSD      N   15   3.368   4.369   3.093
    9HSD     HN   16   3.314   4.419   3.160
    9HSD     CA   17   3.467   4.276   3.148
    9HSD     HA   18   3.543   4.245   3.078
    9HSD     CB   19   3.547   4.335   3.266
    9HSD    HB1   20   3.611   4.261   3.319
    9HSD    HB2   21   3.474   4.371   3.342
    9HSD    ND1   22   3.635   4.575   3.308
    9HSD    HD1   23   3.571   4.607   3.377
    9HSD     CG   24   3.636   4.458   3.236
    9HSD    CE1   25   3.738   4.645   3.261
    9HSD    HE1   26   3.752   4.743   3.308
    9HSD    NE2   27   3.813   4.584   3.169
    9HSD    CD2   28   3.742   4.467   3.144
    9HSD    HD2   29   3.774   4.393   3.071
    9HSD      C   30   3.391   4.146   3.201
    9HSD      O   31   3.303   4.157   3.285
   10PHE      N   32   3.418   4.033   3.141
   10PHE     HN   33   3.494   4.030   3.077
   10PHE     CA   34   3.357   3.910   3.190
   10PHE     HA   35   3.351   3.906   3.297
   10PHE     CB   36   3.219   3.875   3.133
   10PHE    HB1   37   3.141   3.949   3.158
   10PHE    HB2   38   3.175   3.785   3.180
   10PHE     CG   39   3.219   3.860   2.980
   10PHE    CD1   40   3.243   3.740   2.920
   10PHE    HD1   41   3.251   3.657   2.989
   10PHE    CE1   42   3.247   3.719   2.784
   10PHE    HE1   43   3.262   3.621   2.743
   10PHE     CZ   44   3.211   3.830   2.704
   10PHE     HZ   45   3.206   3.825   2.596
   10PHE    CD2   46   3.188   3.970   2.899
   10PHE    HD2   47   3.166   4.066   2.944
   10PHE    CE2   48   3.181   3.950   2.766
   10PHE    HE2   49   3.132   4.023   2.703
   10PHE      C   50   3.455   3.793   3.166
   10PHE      O   51   3.556   3.804   3.096
   11LEU      N   52   3.416   3.676   3.225
   11LEU     HN   53   3.343   3.672   3.292
   11LEU     CA   54   3.472   3.546   3.204
   11LEU     HA   55   3.524   3.549   3.110
   11LEU     CB   56   3.576   3.504   3.312
   11LEU    HB1   57   3.660   3.563   3.269
   11LEU    HB2   58   3.603   3.398   3.294
   11LEU     CG   59   3.566   3.547   3.457
   11LEU     HG   60   3.549   3.656   3.451
   11LEU    CD1   61   3.459   3.481   3.546
   11LEU   HD11   62   3.361   3.524   3.518
   11LEU   HD12   63   3.483   3.527   3.645
   11LEU   HD13   64   3.473   3.371   3.548
   11LEU    CD2   65   3.703   3.530   3.527
   11LEU   HD21   66   3.710   3.553   3.636
   11LEU   HD22   67   3.791   3.579   3.480
   11LEU   HD23   68   3.729   3.423   3.540
   11LEU      C   69   3.354   3.452   3.193
   11LEU      O   70   3.244   3.485   3.234
   12GLU      N   71   3.367   3.333   3.134
   12GLU     HN   72   3.450   3.314   3.083
   12GLU     CA   73   3.258   3.249   3.094
   12GLU     HA   74   3.159   3.291   3.111
   12GLU     CB   75   3.272   3.207   2.945
   12GLU    HB1   76   3.176   3.153   2.928
   12GLU    HB2   77   3.368   3.159   2.918
   12GLU     CG   78   3.262   3.336   2.850
   12GLU    HG1   79   3.353   3.400   2.856
   12GLU    HG2   80   3.166   3.388   2.866
   12GLU     CD   81   3.265   3.286   2.708
   12GLU    OE1   82   3.155   3.243   2.657
   12GLU    OE2   83   3.369   3.291   2.633
   12GLU      C   84   3.264   3.119   3.171
   12GLU      O   85   3.366   3.049   3.162
   13ILE      N   86   3.165   3.094   3.247
   13ILE     HN   87   3.078   3.142   3.251
   13ILE     CA   88   3.164   2.975   3.328
   13ILE     HA   89   3.252   2.914   3.314
   13ILE     CB   90   3.134   3.005   3.479
   13ILE     HB   91   3.042   3.067   3.480
   13ILE    CG2   92   3.119   2.879   3.568
   13ILE   HG21   93   3.103   2.912   3.673
   13ILE   HG22   94   3.206   2.810   3.562
   13ILE   HG23   95   3.028   2.831   3.526
   13ILE    CG1   96   3.243   3.109   3.540
   13ILE   HG11   97   3.219   3.137   3.645
   13ILE   HG12   98   3.231   3.196   3.471
   13ILE     CD   99   3.389   3.067   3.525
   13ILE    HD1  100   3.409   2.975   3.585
   13ILE    HD2  101   3.453   3.144   3.573
   13ILE    HD3  102   3.417   3.054   3.419
   13ILE      C  103   3.043   2.891   3.282
   13ILE      O  104   2.928   2.933   3.277
   14ASP      N  105   3.070   2.761   3.252
   14ASP     HN  106   3.164   2.727   3.245
   14ASP     CA  107   2.975   2.668   3.202
   14ASP     HA  108   3.044   2.607   3.145
   14ASP     CB  109   2.910   2.578   3.313
   14ASP    HB1  110   2.863   2.487   3.268
   14ASP    HB2  111   2.826   2.630   3.365
   14ASP     CG  112   3.005   2.525   3.413
   14ASP    OD1  113   2.955   2.484   3.520
   14ASP    OD2  114   3.124   2.502   3.384
   14ASP      C  115   2.872   2.716   3.098
   14ASP      O  116   2.750   2.704   3.120
   15LYS      N  117   2.915   2.776   2.988
   15LYS     HN  118   3.014   2.785   2.980
   15LYS     CA  119   2.829   2.818   2.884
   15LYS     HA  120   2.896   2.857   2.808
   15LYS     CB  121   2.740   2.712   2.818
   15LYS    HB1  122   2.648   2.757   2.774
   15LYS    HB2  123   2.699   2.647   2.898
   15LYS     CG  124   2.813   2.630   2.710
   15LYS    HG1  125   2.908   2.589   2.749
   15LYS    HG2  126   2.853   2.706   2.640
   15LYS     CD  127   2.721   2.525   2.645
   15LYS    HD1  128   2.767   2.482   2.554
   15LYS    HD2  129   2.622   2.568   2.616
   15LYS     CE  130   2.683   2.419   2.743
   15LYS    HE1  131   2.640   2.464   2.835
   15LYS    HE2  132   2.764   2.365   2.797
   15LYS     NZ  133   2.590   2.313   2.699
   15LYS    HZ1  134   2.600   2.239   2.771
   15LYS    HZ2  135   2.628   2.276   2.609
   15LYS    HZ3  136   2.491   2.341   2.686
   15LYS      C  137   2.737   2.942   2.901
   15LYS      O  138   2.666   2.985   2.808
   16LYS      N  139   2.765   3.022   3.004
   16LYS     HN  140   2.839   3.004   3.068
   16LYS     CA  141   2.704   3.147   3.030
   16LYS     HA  142   2.665   3.196   2.941
   16LYS     CB  143   2.581   3.129   3.127
   16LYS    HB1  144   2.545   3.232   3.146
   16LYS    HB2  145   2.616   3.081   3.221
   16LYS     CG  146   2.467   3.039   3.066
   16LYS    HG1  147   2.404   3.014   3.154
   16LYS    HG2  148   2.505   2.942   3.028
   16LYS     CD  149   2.378   3.106   2.958
   16LYS    HD1  150   2.314   3.032   2.906
   16LYS    HD2  151   2.448   3.143   2.881
   16LYS     CE  152   2.285   3.216   3.012
   16LYS    HE1  153   2.356   3.292   3.051
   16LYS    HE2  154   2.226   3.184   3.101
   16LYS     NZ  155   2.193   3.271   2.912
   16LYS    HZ1  156   2.243   3.330   2.843
   16LYS    HZ2  157   2.111   3.325   2.949
   16LYS    HZ3  158   2.149   3.195   2.857
   16LYS      C  159   2.818   3.239   3.076
   16LYS      O  160   2.916   3.195   3.131
   17ASN      N  161   2.801   3.376   3.064
   17ASN     HN  162   2.710   3.408   3.038
   17ASN     CA  163   2.885   3.479   3.115
   17ASN     HA  164   2.990   3.452   3.109
   17ASN     CB  165   2.871   3.619   3.043
   17ASN    HB1  166   2.935   3.696   3.092
   17ASN    HB2  167   2.767   3.657   3.052
   17ASN     CG  168   2.903   3.626   2.894
   17ASN    OD1  169   2.917   3.524   2.832
   17ASN    ND2  170   2.897   3.746   2.828
   17ASN   HD21  171   2.878   3.739   2.730
   17ASN   HD22  172   2.880   3.832   2.877
   17ASN      C  173   2.871   3.500   3.261
   17ASN      O  174   2.762   3.475   3.320
   18CYS      N  175   2.979   3.535   3.324
   18CYS     HN  176   3.070   3.525   3.285
   18CYS     CA  177   2.985   3.586   3.454
   18CYS     HA  178   2.889   3.618   3.492
   18CYS     CB  179   3.067   3.489   3.549
   18CYS    HB1  180   3.060   3.542   3.647
   18CYS    HB2  181   3.172   3.467   3.520
   18CYS     SG  182   2.970   3.338   3.572
   18CYS      C  183   3.076   3.714   3.453
   18CYS      O  184   3.197   3.705   3.427
   19CYS      N  185   3.019   3.827   3.485
   19CYS     HN  186   2.925   3.821   3.517
   19CYS     CA  187   3.090   3.947   3.505
   19CYS     HA  188   3.153   3.970   3.421
   19CYS     CB  189   2.987   4.065   3.513
   19CYS    HB1  190   3.039   4.163   3.513
   19CYS    HB2  191   2.927   4.067   3.606
   19CYS     SG  192   2.851   4.059   3.387
   19CYS      C  193   3.193   3.955   3.620
   19CYS      O  194   3.179   3.896   3.724
   20VAL      N  195   3.302   4.027   3.594
   20VAL     HN  196   3.315   4.073   3.506
   20VAL     CA  197   3.408   4.051   3.685
   20VAL     HA  198   3.383   4.030   3.788
   20VAL     CB  199   3.533   3.957   3.660
   20VAL     HB  200   3.614   4.013   3.711
   20VAL    CG1  201   3.509   3.817   3.735
   20VAL   HG11  202   3.524   3.826   3.845
   20VAL   HG12  203   3.566   3.731   3.694
   20VAL   HG13  204   3.405   3.785   3.710
   20VAL    CG2  205   3.565   3.935   3.506
   20VAL   HG21  206   3.661   3.879   3.499
   20VAL   HG22  207   3.559   4.031   3.450
   20VAL   HG23  208   3.486   3.864   3.473
   20VAL      C  209   3.445   4.202   3.677
   20VAL      O  210   3.399   4.272   3.591
   21PHE      N  211   3.527   4.253   3.768
   21PHE     HN  212   3.559   4.196   3.843
   21PHE     CA  213   3.577   4.389   3.778
   21PHE     HA  214   3.525   4.448   3.704
   21PHE     CB  215   3.538   4.444   3.921
   21PHE    HB1  216   3.572   4.549   3.931
   21PHE    HB2  217   3.587   4.384   4.001
   21PHE     CG  218   3.392   4.446   3.953
   21PHE    CD1  219   3.346   4.398   4.072
   21PHE    HD1  220   3.407   4.343   4.141
   21PHE    CE1  221   3.212   4.399   4.111
   21PHE    HE1  222   3.184   4.364   4.209
   21PHE     CZ  223   3.117   4.453   4.026
   21PHE     HZ  224   3.012   4.458   4.049
   21PHE    CD2  225   3.291   4.498   3.867
   21PHE    HD2  226   3.317   4.536   3.769
   21PHE    CE2  227   3.157   4.512   3.904
   21PHE    HE2  228   3.090   4.549   3.828
   21PHE      C  229   3.721   4.399   3.759
   21PHE      O  230   3.799   4.360   3.844
   22ARG      N  231   3.759   4.451   3.641
   22ARG     HN  232   3.685   4.478   3.580
   22ARG     CA  233   3.892   4.453   3.588
   22ARG     HA  234   3.963   4.419   3.662
   22ARG     CB  235   3.900   4.366   3.459
   22ARG    HB1  236   3.996   4.384   3.407
   22ARG    HB2  237   3.830   4.402   3.381
   22ARG     CG  238   3.875   4.218   3.486
   22ARG    HG1  239   3.769   4.205   3.520
   22ARG    HG2  240   3.932   4.180   3.574
   22ARG     CD  241   3.901   4.133   3.369
   22ARG    HD1  242   3.857   4.175   3.276
   22ARG    HD2  243   3.859   4.033   3.389
   22ARG     NE  244   4.052   4.130   3.365
   22ARG     HE  245   4.107   4.212   3.382
   22ARG     CZ  246   4.124   4.026   3.332
   22ARG    NH1  247   4.069   3.924   3.277
   22ARG   HH11  248   3.971   3.927   3.255
   22ARG   HH12  249   4.118   3.851   3.229
   22ARG    NH2  250   4.254   4.023   3.336
   22ARG   HH21  251   4.317   4.081   3.386
   22ARG   HH22  252   4.299   3.935   3.321
   22ARG      C  253   3.937   4.598   3.556
   22ARG      O  254   4.032   4.619   3.481
   23ASP      N  255   3.873   4.706   3.604
   23ASP     HN  256   3.797   4.698   3.668
   23ASP     CA  257   3.924   4.844   3.590
   23ASP     HA  258   3.958   4.860   3.489
   23ASP     CB  259   3.820   4.953   3.624
   23ASP    HB1  260   3.866   5.053   3.633
   23ASP    HB2  261   3.761   4.927   3.714
   23ASP     CG  262   3.721   4.973   3.515
   23ASP    OD1  263   3.644   5.066   3.541
   23ASP    OD2  264   3.718   4.907   3.410
   23ASP      C  265   4.046   4.860   3.678
   23ASP      O  266   4.045   4.834   3.798
   24ASP      N  267   4.161   4.910   3.629
   24ASP     HN  268   4.164   4.943   3.535
   24ASP     CA  269   4.284   4.940   3.704
   24ASP     HA  270   4.308   4.848   3.756
   24ASP     CB  271   4.400   4.961   3.605
   24ASP    HB1  272   4.387   4.877   3.533
   24ASP    HB2  273   4.495   4.930   3.653
   24ASP     CG  274   4.407   5.092   3.537
   24ASP    OD1  275   4.313   5.138   3.474
   24ASP    OD2  276   4.521   5.147   3.537
   24ASP      C  277   4.287   5.048   3.814
   24ASP      O  278   4.389   5.119   3.843
   25PHE      N  279   4.166   5.069   3.874
   25PHE     HN  280   4.099   4.996   3.861
   25PHE     CA  281   4.130   5.191   3.945
   25PHE     HA  282   4.139   5.263   3.865
   25PHE     CB  283   3.974   5.200   3.966
   25PHE    HB1  284   3.938   5.114   4.028
   25PHE    HB2  285   3.916   5.193   3.871
   25PHE     CG  286   3.926   5.310   4.053
   25PHE    CD1  287   3.887   5.276   4.187
   25PHE    HD1  288   3.894   5.176   4.226
   25PHE    CE1  289   3.849   5.368   4.278
   25PHE    HE1  290   3.812   5.342   4.376
   25PHE     CZ  291   3.845   5.505   4.234
   25PHE     HZ  292   3.818   5.583   4.304
   25PHE    CD2  293   3.914   5.441   4.014
   25PHE    HD2  294   3.924   5.464   3.909
   25PHE    CE2  295   3.879   5.538   4.103
   25PHE    HE2  296   3.877   5.642   4.073
   25PHE      C  297   4.218   5.228   4.067
   25PHE      O  298   4.269   5.341   4.081
   26ILE      N  299   4.244   5.130   4.154
   26ILE     HN  300   4.189   5.047   4.158
   26ILE     CA  301   4.339   5.141   4.270
   26ILE     HA  302   4.384   5.239   4.272
   26ILE     CB  303   4.278   5.101   4.410
   26ILE     HB  304   4.355   5.119   4.487
   26ILE    CG2  305   4.167   5.205   4.442
   26ILE   HG21  306   4.211   5.307   4.446
   26ILE   HG22  307   4.110   5.177   4.533
   26ILE   HG23  308   4.085   5.202   4.367
   26ILE    CG1  309   4.237   4.957   4.423
   26ILE   HG11  310   4.317   4.895   4.378
   26ILE   HG12  311   4.145   4.944   4.361
   26ILE     CD  312   4.213   4.911   4.564
   26ILE    HD1  313   4.157   4.815   4.560
   26ILE    HD2  314   4.143   4.981   4.613
   26ILE    HD3  315   4.308   4.897   4.620
   26ILE      C  316   4.458   5.052   4.232
   26ILE      O  317   4.550   5.052   4.313
   27VAL      N  318   4.470   4.989   4.118
   27VAL     HN  319   4.419   5.027   4.042
   27VAL     CA  320   4.567   4.889   4.076
   27VAL     HA  321   4.584   4.810   4.147
   27VAL     CB  322   4.530   4.825   3.944
   27VAL     HB  323   4.495   4.899   3.869
   27VAL    CG1  324   4.641   4.739   3.870
   27VAL   HG11  325   4.588   4.688   3.788
   27VAL   HG12  326   4.682   4.680   3.955
   27VAL   HG13  327   4.718   4.800   3.818
   27VAL    CG2  328   4.405   4.741   3.971
   27VAL   HG21  329   4.410   4.660   4.046
   27VAL   HG22  330   4.373   4.686   3.879
   27VAL   HG23  331   4.320   4.799   4.013
   27VAL      C  332   4.712   4.948   4.066
   27VAL      O  333   4.819   4.884   4.068
   28LYS      N  334   4.716   5.083   4.049
   28LYS     HN  335   4.638   5.145   4.038
   28LYS     CA  336   4.846   5.151   4.047
   28LYS     HA  337   4.930   5.088   4.027
   28LYS     CB  338   4.847   5.256   3.938
   28LYS    HB1  339   4.948   5.301   3.929
   28LYS    HB2  340   4.774   5.338   3.954
   28LYS     CG  341   4.821   5.209   3.793
   28LYS    HG1  342   4.733   5.142   3.803
   28LYS    HG2  343   4.895   5.137   3.750
   28LYS     CD  344   4.786   5.316   3.696
   28LYS    HD1  345   4.769   5.261   3.601
   28LYS    HD2  346   4.879   5.375   3.685
   28LYS     CE  347   4.666   5.409   3.714
   28LYS    HE1  348   4.652   5.484   3.632
   28LYS    HE2  349   4.679   5.476   3.802
   28LYS     NZ  350   4.538   5.340   3.727
   28LYS    HZ1  351   4.523   5.267   3.654
   28LYS    HZ2  352   4.463   5.412   3.721
   28LYS    HZ3  353   4.537   5.298   3.822
   28LYS      C  354   4.874   5.218   4.182
   28LYS      O  355   4.980   5.276   4.200
   29VAL      N  356   4.783   5.207   4.278
   29VAL     HN  357   4.699   5.162   4.252
   29VAL     CA  358   4.794   5.262   4.406
   29VAL     HA  359   4.864   5.344   4.407
   29VAL     CB  360   4.663   5.329   4.453
   29VAL     HB  361   4.584   5.251   4.447
   29VAL    CG1  362   4.679   5.387   4.603
   29VAL   HG11  363   4.673   5.305   4.678
   29VAL   HG12  364   4.597   5.458   4.627
   29VAL   HG13  365   4.780   5.431   4.620
   29VAL    CG2  366   4.626   5.445   4.364
   29VAL   HG21  367   4.531   5.495   4.395
   29VAL   HG22  368   4.599   5.405   4.264
   29VAL   HG23  369   4.698   5.529   4.370
   29VAL      C  370   4.826   5.155   4.511
   29VAL      O  371   4.896   5.173   4.610
   30LEU      N  372   4.778   5.032   4.484
   30LEU     HN  373   4.712   5.026   4.410
   30LEU     CA  374   4.830   4.919   4.555
   30LEU     HA  375   4.809   4.945   4.658
   30LEU     CB  376   4.750   4.794   4.513
   30LEU    HB1  377   4.794   4.700   4.550
   30LEU    HB2  378   4.748   4.786   4.402
   30LEU     CG  379   4.606   4.800   4.571
   30LEU     HG  380   4.554   4.889   4.530
   30LEU    CD1  381   4.524   4.679   4.520
   30LEU   HD11  382   4.535   4.679   4.410
   30LEU   HD12  383   4.418   4.703   4.543
   30LEU   HD13  384   4.553   4.587   4.575
   30LEU    CD2  385   4.601   4.792   4.728
   30LEU   HD21  386   4.613   4.688   4.765
   30LEU   HD22  387   4.497   4.823   4.751
   30LEU   HD23  388   4.662   4.873   4.773
   30LEU      C  389   4.977   4.892   4.559
   30LEU      O  390   5.026   4.853   4.664
   31PRO      N  391   5.067   4.908   4.460
   31PRO     CD  392   5.025   4.911   4.316
   31PRO    HD1  393   5.008   5.016   4.283
   31PRO    HD2  394   4.940   4.846   4.286
   31PRO     CA  395   5.205   4.882   4.477
   31PRO     HA  396   5.220   4.775   4.488
   31PRO     CB  397   5.269   4.911   4.342
   31PRO    HB1  398   5.367   4.858   4.337
   31PRO    HB2  399   5.291   5.018   4.326
   31PRO     CG  400   5.156   4.866   4.242
   31PRO    HG1  401   5.172   4.910   4.141
   31PRO    HG2  402   5.157   4.755   4.242
   31PRO      C  403   5.282   4.935   4.605
   31PRO      O  404   5.351   4.858   4.668
   32PRO      N  405   5.272   5.067   4.645
   32PRO     CD  406   5.235   5.177   4.564
   32PRO    HD1  407   5.155   5.153   4.491
   32PRO    HD2  408   5.320   5.207   4.499
   32PRO     CA  409   5.326   5.109   4.769
   32PRO     HA  410   5.427   5.073   4.776
   32PRO     CB  411   5.315   5.261   4.764
   32PRO    HB1  412   5.411   5.299   4.724
   32PRO    HB2  413   5.291   5.310   4.861
   32PRO     CG  414   5.210   5.293   4.654
   32PRO    HG1  415   5.111   5.282   4.702
   32PRO    HG2  416   5.229   5.394   4.611
   32PRO      C  417   5.248   5.057   4.893
   32PRO      O  418   5.308   5.020   4.997
   33VAL      N  419   5.116   5.060   4.886
   33VAL     HN  420   5.071   5.097   4.804
   33VAL     CA  421   5.017   5.028   4.996
   33VAL     HA  422   5.048   5.084   5.083
   33VAL     CB  423   4.876   5.069   4.958
   33VAL     HB  424   4.849   5.010   4.868
   33VAL    CG1  425   4.774   5.022   5.065
   33VAL   HG11  426   4.763   4.912   5.075
   33VAL   HG12  427   4.673   5.060   5.038
   33VAL   HG13  428   4.809   5.074   5.157
   33VAL    CG2  429   4.867   5.219   4.940
   33VAL   HG21  430   4.876   5.276   5.035
   33VAL   HG22  431   4.769   5.255   4.903
   33VAL   HG23  432   4.948   5.240   4.866
   33VAL      C  433   5.016   4.873   5.035
   33VAL      O  434   5.018   4.835   5.156
   34LEU      N  435   5.021   4.780   4.934
   34LEU     HN  436   5.017   4.808   4.838
   34LEU     CA  437   5.043   4.640   4.973
   34LEU     HA  438   4.975   4.617   5.053
   34LEU     CB  439   5.026   4.536   4.856
   34LEU    HB1  440   5.049   4.432   4.888
   34LEU    HB2  441   5.098   4.575   4.780
   34LEU     CG  442   4.883   4.534   4.794
   34LEU     HG  443   4.847   4.639   4.786
   34LEU    CD1  444   4.879   4.462   4.655
   34LEU   HD11  445   4.776   4.472   4.615
   34LEU   HD12  446   4.900   4.355   4.673
   34LEU   HD13  447   4.954   4.511   4.589
   34LEU    CD2  448   4.789   4.466   4.894
   34LEU   HD21  449   4.787   4.519   4.991
   34LEU   HD22  450   4.811   4.361   4.921
   34LEU   HD23  451   4.688   4.466   4.849
   34LEU      C  452   5.183   4.629   5.033
   34LEU      O  453   5.195   4.557   5.133
   35GLY      N  454   5.287   4.707   4.987
   35GLY     HN  455   5.274   4.754   4.900
   35GLY     CA  456   5.414   4.714   5.067
   35GLY    HA1  457   5.486   4.781   5.023
   35GLY    HA2  458   5.456   4.616   5.080
   35GLY      C  459   5.397   4.768   5.212
   35GLY      O  460   5.439   4.702   5.304
   36LEU      N  461   5.332   4.882   5.231
   36LEU     HN  462   5.308   4.944   5.157
   36LEU     CA  463   5.286   4.924   5.359
   36LEU     HA  464   5.373   4.953   5.417
   36LEU     CB  465   5.200   5.055   5.341
   36LEU    HB1  466   5.147   5.080   5.435
   36LEU    HB2  467   5.126   5.017   5.267
   36LEU     CG  468   5.274   5.183   5.296
   36LEU     HG  469   5.365   5.170   5.232
   36LEU    CD1  470   5.190   5.279   5.213
   36LEU   HD11  471   5.159   5.245   5.112
   36LEU   HD12  472   5.271   5.352   5.194
   36LEU   HD13  473   5.099   5.315   5.266
   36LEU    CD2  474   5.339   5.254   5.420
   36LEU   HD21  475   5.413   5.332   5.393
   36LEU   HD22  476   5.403   5.181   5.475
   36LEU   HD23  477   5.265   5.307   5.484
   36LEU      C  478   5.206   4.828   5.450
   36LEU      O  479   5.226   4.826   5.572
   37GLU      N  480   5.111   4.751   5.394
   37GLU     HN  481   5.107   4.743   5.295
   37GLU     CA  482   5.025   4.653   5.465
   37GLU     HA  483   4.985   4.708   5.549
   37GLU     CB  484   4.915   4.593   5.374
   37GLU    HB1  485   4.965   4.550   5.284
   37GLU    HB2  486   4.854   4.674   5.330
   37GLU     CG  487   4.844   4.479   5.443
   37GLU    HG1  488   4.834   4.493   5.552
   37GLU    HG2  489   4.907   4.389   5.430
   37GLU     CD  490   4.707   4.449   5.388
   37GLU    OE1  491   4.623   4.399   5.467
   37GLU    OE2  492   4.669   4.469   5.263
   37GLU      C  493   5.112   4.542   5.526
   37GLU      O  494   5.099   4.501   5.644
   38PHE      N  495   5.217   4.499   5.452
   38PHE     HN  496   5.227   4.539   5.361
   38PHE     CA  497   5.318   4.414   5.500
   38PHE     HA  498   5.291   4.315   5.532
   38PHE     CB  499   5.418   4.381   5.383
   38PHE    HB1  500   5.453   4.473   5.330
   38PHE    HB2  501   5.368   4.328   5.299
   38PHE     CG  502   5.535   4.290   5.414
   38PHE    CD1  503   5.509   4.153   5.455
   38PHE    HD1  504   5.407   4.125   5.479
   38PHE    CE1  505   5.613   4.065   5.465
   38PHE    HE1  506   5.595   3.964   5.498
   38PHE     CZ  507   5.741   4.103   5.431
   38PHE     HZ  508   5.827   4.039   5.435
   38PHE    CD2  509   5.667   4.334   5.390
   38PHE    HD2  510   5.695   4.435   5.366
   38PHE    CE2  511   5.766   4.236   5.387
   38PHE    HE2  512   5.864   4.260   5.348
   38PHE      C  513   5.409   4.465   5.622
   38PHE      O  514   5.441   4.392   5.715
   39ILE      N  515   5.457   4.587   5.616
   39ILE     HN  516   5.449   4.635   5.529
   39ILE     CA  517   5.529   4.650   5.715
   39ILE     HA  518   5.612   4.584   5.739
   39ILE     CB  519   5.587   4.784   5.657
   39ILE     HB  520   5.499   4.840   5.618
   39ILE    CG2  521   5.659   4.867   5.769
   39ILE   HG21  522   5.735   4.925   5.714
   39ILE   HG22  523   5.703   4.795   5.841
   39ILE   HG23  524   5.589   4.941   5.813
   39ILE    CG1  525   5.679   4.752   5.535
   39ILE   HG11  526   5.695   4.843   5.472
   39ILE   HG12  527   5.623   4.682   5.470
   39ILE     CD  528   5.815   4.685   5.583
   39ILE    HD1  529   5.793   4.584   5.623
   39ILE    HD2  530   5.880   4.743   5.652
   39ILE    HD3  531   5.872   4.668   5.490
   39ILE      C  532   5.450   4.678   5.848
   39ILE      O  533   5.496   4.643   5.956
   40PHE      N  534   5.321   4.728   5.835
   40PHE     HN  535   5.291   4.750   5.743
   40PHE     CA  536   5.221   4.739   5.948
   40PHE     HA  537   5.254   4.802   6.029
   40PHE     CB  538   5.087   4.804   5.889
   40PHE    HB1  539   5.002   4.758   5.944
   40PHE    HB2  540   5.080   4.781   5.780
   40PHE     CG  541   5.105   4.949   5.892
   40PHE    CD1  542   5.248   5.037   5.828
   40PHE    HD1  543   5.318   4.979   5.770
   40PHE    CE1  544   5.257   5.210   5.838
   40PHE    HE1  545   5.345   5.259   5.801
   40PHE     CZ  546   5.129   5.299   5.912
   40PHE     HZ  547   5.137   5.406   5.923
   40PHE    CD2  548   4.977   5.047   5.968
   40PHE    HD2  549   4.906   4.988   6.024
   40PHE    CE2  550   4.989   5.222   5.977
   40PHE    HE2  551   4.922   5.290   6.028
   40PHE      C  552   5.194   4.605   6.002
   40PHE      O  553   5.183   4.580   6.124
   41GLY      N  554   5.191   4.497   5.921
   41GLY     HN  555   5.211   4.506   5.824
   41GLY     CA  556   5.162   4.359   5.970
   41GLY    HA1  557   5.174   4.296   5.883
   41GLY    HA2  558   5.060   4.371   6.005
   41GLY      C  559   5.264   4.299   6.062
   41GLY      O  560   5.233   4.243   6.164
   42LEU      N  561   5.394   4.319   6.031
   42LEU     HN  562   5.418   4.377   5.953
   42LEU     CA  563   5.505   4.291   6.119
   42LEU     HA  564   5.495   4.186   6.142
   42LEU     CB  565   5.643   4.309   6.054
   42LEU    HB1  566   5.724   4.286   6.126
   42LEU    HB2  567   5.655   4.413   6.016
   42LEU     CG  568   5.660   4.212   5.935
   42LEU     HG  569   5.572   4.218   5.867
   42LEU    CD1  570   5.781   4.261   5.844
   42LEU   HD11  571   5.874   4.290   5.897
   42LEU   HD12  572   5.747   4.346   5.782
   42LEU   HD13  573   5.810   4.181   5.773
   42LEU    CD2  574   5.683   4.073   5.987
   42LEU   HD21  575   5.765   4.062   6.062
   42LEU   HD22  576   5.684   4.008   5.897
   42LEU   HD23  577   5.591   4.041   6.041
   42LEU      C  578   5.488   4.365   6.246
   42LEU      O  579   5.498   4.313   6.357
   43LEU      N  580   5.456   4.496   6.239
   43LEU     HN  581   5.437   4.548   6.156
   43LEU     CA  582   5.426   4.567   6.363
   43LEU     HA  583   5.511   4.548   6.427
   43LEU     CB  584   5.437   4.716   6.344
   43LEU    HB1  585   5.408   4.772   6.436
   43LEU    HB2  586   5.370   4.740   6.259
   43LEU     CG  587   5.585   4.761   6.305
   43LEU     HG  588   5.611   4.703   6.215
   43LEU    CD1  589   5.581   4.909   6.253
   43LEU   HD11  590   5.680   4.938   6.210
   43LEU   HD12  591   5.555   4.976   6.337
   43LEU   HD13  592   5.491   4.921   6.189
   43LEU    CD2  593   5.687   4.751   6.411
   43LEU   HD21  594   5.671   4.790   6.514
   43LEU   HD22  595   5.778   4.802   6.373
   43LEU   HD23  596   5.712   4.646   6.437
   43LEU      C  597   5.308   4.530   6.447
   43LEU      O  598   5.318   4.541   6.566
   44GLY      N  599   5.196   4.483   6.392
   44GLY     HN  600   5.191   4.474   6.293
   44GLY     CA  601   5.084   4.425   6.465
   44GLY    HA1  602   4.992   4.426   6.407
   44GLY    HA2  603   5.074   4.479   6.558
   44GLY      C  604   5.108   4.274   6.493
   44GLY      O  605   5.161   4.239   6.598
   45ASN      N  606   5.070   4.187   6.396
   45ASN     HN  607   5.049   4.229   6.308
   45ASN     CA  608   5.052   4.045   6.417
   45ASN     HA  609   5.009   4.039   6.516
   45ASN     CB  610   4.951   3.987   6.313
   45ASN    HB1  611   4.872   4.062   6.292
   45ASN    HB2  612   4.907   3.887   6.334
   45ASN     CG  613   5.014   3.953   6.177
   45ASN    OD1  614   5.060   3.844   6.150
   45ASN    ND2  615   5.004   4.051   6.081
   45ASN   HD21  616   5.004   4.022   5.985
   45ASN   HD22  617   4.975   4.144   6.104
   45ASN      C  618   5.186   3.973   6.430
   45ASN      O  619   5.187   3.868   6.490
   46GLY      N  620   5.303   4.019   6.374
   46GLY     HN  621   5.305   4.103   6.320
   46GLY     CA  622   5.437   3.959   6.393
   46GLY    HA1  623   5.510   4.002   6.326
   46GLY    HA2  624   5.426   3.853   6.379
   46GLY      C  625   5.485   3.982   6.529
   46GLY      O  626   5.519   3.894   6.604
   47LEU      N  627   5.488   4.109   6.578
   47LEU     HN  628   5.478   4.175   6.504
   47LEU     CA  629   5.535   4.138   6.718
   47LEU     HA  630   5.638   4.109   6.732
   47LEU     CB  631   5.526   4.296   6.733
   47LEU    HB1  632   5.420   4.327   6.749
   47LEU    HB2  633   5.549   4.332   6.631
   47LEU     CG  634   5.638   4.347   6.828
   47LEU     HG  635   5.624   4.295   6.926
   47LEU    CD1  636   5.779   4.309   6.781
   47LEU   HD11  637   5.784   4.325   6.671
   47LEU   HD12  638   5.792   4.201   6.804
   47LEU   HD13  639   5.851   4.376   6.832
   47LEU    CD2  640   5.636   4.502   6.844
   47LEU   HD21  641   5.637   4.542   6.740
   47LEU   HD22  642   5.733   4.540   6.883
   47LEU   HD23  643   5.554   4.545   6.905
   47LEU      C  644   5.454   4.067   6.828
   47LEU      O  645   5.504   4.019   6.929
   48ALA      N  646   5.327   4.067   6.803
   48ALA     HN  647   5.279   4.111   6.728
   48ALA     CA  648   5.232   3.989   6.887
   48ALA     HA  649   5.240   4.019   6.990
   48ALA     CB  650   5.089   4.016   6.833
   48ALA    HB1  651   5.019   3.970   6.906
   48ALA    HB2  652   5.074   3.973   6.731
   48ALA    HB3  653   5.062   4.122   6.817
   48ALA      C  654   5.268   3.835   6.887
   48ALA      O  655   5.276   3.779   6.996
   49LEU      N  656   5.297   3.774   6.771
   49LEU     HN  657   5.302   3.828   6.687
   49LEU     CA  658   5.341   3.639   6.767
   49LEU     HA  659   5.269   3.581   6.823
   49LEU     CB  660   5.347   3.593   6.622
   49LEU    HB1  661   5.410   3.501   6.616
   49LEU    HB2  662   5.387   3.668   6.551
   49LEU     CG  663   5.215   3.543   6.555
   49LEU     HG  664   5.142   3.627   6.552
   49LEU    CD1  665   5.249   3.498   6.412
   49LEU   HD11  666   5.313   3.408   6.425
   49LEU   HD12  667   5.288   3.575   6.342
   49LEU   HD13  668   5.154   3.468   6.363
   49LEU    CD2  669   5.153   3.421   6.635
   49LEU   HD21  670   5.116   3.454   6.735
   49LEU   HD22  671   5.220   3.332   6.641
   49LEU   HD23  672   5.054   3.386   6.600
   49LEU      C  673   5.478   3.614   6.833
   49LEU      O  674   5.497   3.519   6.904
   50TRP      N  675   5.571   3.713   6.825
   50TRP     HN  676   5.560   3.791   6.764
   50TRP     CA  677   5.693   3.709   6.900
   50TRP     HA  678   5.739   3.612   6.885
   50TRP     CB  679   5.777   3.827   6.850
   50TRP    HB1  680   5.735   3.926   6.875
   50TRP    HB2  681   5.755   3.833   6.741
   50TRP     CG  682   5.922   3.831   6.880
   50TRP    CD1  683   5.980   3.905   6.983
   50TRP    HD1  684   5.927   3.970   7.050
   50TRP    NE1  685   6.109   3.875   6.989
   50TRP    HE1  686   6.167   3.879   7.067
   50TRP    CE2  687   6.141   3.809   6.871
   50TRP    CD2  688   6.022   3.766   6.806
   50TRP    CE3  689   6.023   3.686   6.694
   50TRP    HE3  690   5.932   3.655   6.644
   50TRP    CZ3  691   6.145   3.641   6.651
   50TRP    HZ3  692   6.161   3.578   6.565
   50TRP    CZ2  693   6.258   3.751   6.838
   50TRP    HZ2  694   6.350   3.767   6.891
   50TRP    CH2  695   6.261   3.670   6.722
   50TRP    HH2  696   6.356   3.623   6.700
   50TRP      C  697   5.662   3.716   7.054
   50TRP      O  698   5.717   3.641   7.135
   51ILE      N  699   5.571   3.801   7.103
   51ILE     HN  700   5.512   3.857   7.045
   51ILE     CA  701   5.535   3.805   7.246
   51ILE     HA  702   5.632   3.811   7.294
   51ILE     CB  703   5.462   3.936   7.280
   51ILE     HB  704   5.381   3.954   7.206
   51ILE    CG2  705   5.377   3.927   7.414
   51ILE   HG21  706   5.301   3.846   7.413
   51ILE   HG22  707   5.316   4.016   7.440
   51ILE   HG23  708   5.438   3.901   7.503
   51ILE    CG1  709   5.557   4.055   7.284
   51ILE   HG11  710   5.641   4.040   7.212
   51ILE   HG12  711   5.601   4.074   7.384
   51ILE     CD  712   5.497   4.185   7.229
   51ILE    HD1  713   5.460   4.169   7.125
   51ILE    HD2  714   5.566   4.271   7.219
   51ILE    HD3  715   5.410   4.218   7.289
   51ILE      C  716   5.469   3.680   7.303
   51ILE      O  717   5.518   3.630   7.396
   52PHE      N  718   5.368   3.624   7.231
   52PHE     HN  719   5.322   3.682   7.164
   52PHE     CA  720   5.318   3.479   7.239
   52PHE     HA  721   5.268   3.470   7.334
   52PHE     CB  722   5.228   3.445   7.119
   52PHE    HB1  723   5.195   3.339   7.125
   52PHE    HB2  724   5.278   3.469   7.022
   52PHE     CG  725   5.102   3.520   7.135
   52PHE    CD1  726   5.050   3.586   7.026
   52PHE    HD1  727   5.102   3.585   6.931
   52PHE    CE1  728   4.928   3.652   7.040
   52PHE    HE1  729   4.891   3.709   6.956
   52PHE     CZ  730   4.855   3.639   7.155
   52PHE     HZ  731   4.767   3.699   7.170
   52PHE    CD2  732   5.018   3.496   7.256
   52PHE    HD2  733   5.052   3.425   7.330
   52PHE    CE2  734   4.903   3.565   7.258
   52PHE    HE2  735   4.838   3.558   7.344
   52PHE      C  736   5.430   3.370   7.243
   52PHE      O  737   5.438   3.289   7.331
   53CYS      N  738   5.524   3.376   7.147
   53CYS     HN  739   5.541   3.458   7.092
   53CYS     CA  740   5.646   3.295   7.152
   53CYS     HA  741   5.620   3.190   7.158
   53CYS     CB  742   5.731   3.313   7.015
   53CYS    HB1  743   5.780   3.413   7.008
   53CYS    HB2  744   5.660   3.306   6.931
   53CYS     SG  745   5.854   3.182   7.004
   53CYS    HG1  746   5.950   3.238   7.075
   53CYS      C  747   5.729   3.312   7.278
   53CYS      O  748   5.742   3.223   7.364
   54PHE      N  749   5.786   3.429   7.297
   54PHE     HN  750   5.762   3.507   7.239
   54PHE     CA  751   5.895   3.444   7.397
   54PHE     HA  752   5.936   3.347   7.421
   54PHE     CB  753   6.017   3.516   7.337
   54PHE    HB1  754   6.095   3.529   7.415
   54PHE    HB2  755   6.003   3.624   7.318
   54PHE     CG  756   6.081   3.441   7.219
   54PHE    CD1  757   6.152   3.321   7.238
   54PHE    HD1  758   6.151   3.262   7.329
   54PHE    CE1  759   6.191   3.243   7.123
   54PHE    HE1  760   6.224   3.140   7.126
   54PHE     CZ  761   6.163   3.294   6.992
   54PHE     HZ  762   6.189   3.229   6.910
   54PHE    CD2  763   6.063   3.483   7.088
   54PHE    HD2  764   6.019   3.580   7.070
   54PHE    CE2  765   6.100   3.413   6.978
   54PHE    HE2  766   6.074   3.456   6.883
   54PHE      C  767   5.859   3.520   7.520
   54PHE      O  768   5.900   3.483   7.629
   55HSD      N  769   5.796   3.646   7.508
   55HSD     HN  770   5.741   3.671   7.429
   55HSD     CA  771   5.778   3.739   7.615
   55HSD     HA  772   5.871   3.731   7.669
   55HSD     CB  773   5.763   3.893   7.568
   55HSD    HB1  774   5.763   3.950   7.664
   55HSD    HB2  775   5.664   3.918   7.525
   55HSD    ND1  776   5.970   4.023   7.514
   55HSD    HD1  777   5.991   4.059   7.605
   55HSD     CG  778   5.873   3.935   7.473
   55HSD    CE1  779   6.049   4.053   7.404
   55HSD    HE1  780   6.139   4.115   7.407
   55HSD    NE2  781   6.005   3.995   7.296
   55HSD    CD2  782   5.893   3.926   7.341
   55HSD    HD2  783   5.836   3.875   7.264
   55HSD      C  784   5.672   3.697   7.707
   55HSD      O  785   5.666   3.743   7.822
   56LEU      N  786   5.574   3.613   7.666
   56LEU     HN  787   5.571   3.576   7.573
   56LEU     CA  788   5.455   3.585   7.745
   56LEU     HA  789   5.424   3.670   7.803
   56LEU     CB  790   5.332   3.564   7.651
   56LEU    HB1  791   5.368   3.509   7.561
   56LEU    HB2  792   5.318   3.666   7.610
   56LEU     CG  793   5.199   3.526   7.712
   56LEU     HG  794   5.207   3.532   7.822
   56LEU    CD1  795   5.098   3.626   7.673
   56LEU   HD11  796   5.075   3.596   7.568
   56LEU   HD12  797   5.132   3.732   7.678
   56LEU   HD13  798   5.000   3.614   7.725
   56LEU    CD2  799   5.159   3.387   7.670
   56LEU   HD21  800   5.162   3.370   7.560
   56LEU   HD22  801   5.063   3.350   7.712
   56LEU   HD23  802   5.239   3.316   7.702
   56LEU      C  803   5.498   3.457   7.816
   56LEU      O  804   5.532   3.358   7.755
   57LYS      N  805   5.494   3.468   7.948
   57LYS     HN  806   5.452   3.547   7.991
   57LYS     CA  807   5.537   3.368   8.046
   57LYS     HA  808   5.637   3.328   8.031
   57LYS     CB  809   5.559   3.433   8.181
   57LYS    HB1  810   5.601   3.362   8.256
   57LYS    HB2  811   5.463   3.467   8.224
   57LYS     CG  812   5.663   3.551   8.177
   57LYS    HG1  813   5.666   3.609   8.272
   57LYS    HG2  814   5.619   3.622   8.104
   57LYS     CD  815   5.808   3.515   8.155
   57LYS    HD1  816   5.865   3.610   8.150
   57LYS    HD2  817   5.819   3.466   8.056
   57LYS     CE  818   5.871   3.432   8.267
   57LYS    HE1  819   5.808   3.342   8.253
   57LYS    HE2  820   5.861   3.479   8.367
   57LYS     NZ  821   6.014   3.389   8.245
   57LYS    HZ1  822   6.027   3.340   8.154
   57LYS    HZ2  823   6.049   3.327   8.322
   57LYS    HZ3  824   6.076   3.472   8.241
   57LYS      C  825   5.433   3.247   8.058
   57LYS      O  826   5.469   3.132   8.075
   58SER      N  827   5.303   3.284   8.070
   58SER     HN  828   5.285   3.382   8.075
   58SER     CA  829   5.196   3.197   8.119
   58SER     HA  830   5.222   3.092   8.118
   58SER     CB  831   5.139   3.235   8.254
   58SER    HB1  832   5.080   3.329   8.251
   58SER    HB2  833   5.221   3.248   8.328
   58SER     OG  834   5.056   3.135   8.312
   58SER    HG1  835   5.110   3.060   8.339
   58SER      C  836   5.081   3.210   8.022
   58SER      O  837   5.040   3.320   7.985
   59TRP      N  838   5.033   3.093   7.983
   59TRP     HN  839   5.069   3.012   8.028
   59TRP     CA  840   4.925   3.083   7.887
   59TRP     HA  841   4.923   3.179   7.837
   59TRP     CB  842   4.961   2.964   7.793
   59TRP    HB1  843   4.871   2.923   7.742
   59TRP    HB2  844   5.004   2.881   7.854
   59TRP     CG  845   5.049   3.009   7.680
   59TRP    CD1  846   5.186   2.987   7.681
   59TRP    HD1  847   5.233   2.934   7.763
   59TRP    NE1  848   5.246   3.030   7.565
   59TRP    HE1  849   5.338   3.060   7.553
   59TRP    CE2  850   5.145   3.069   7.481
   59TRP    CD2  851   5.022   3.067   7.553
   59TRP    CE3  852   4.908   3.100   7.482
   59TRP    HE3  853   4.811   3.112   7.528
   59TRP    CZ3  854   4.917   3.151   7.350
   59TRP    HZ3  855   4.828   3.181   7.297
   59TRP    CZ2  856   5.157   3.120   7.352
   59TRP    HZ2  857   5.254   3.118   7.304
   59TRP    CH2  858   5.037   3.166   7.290
   59TRP    HH2  859   5.038   3.209   7.191
   59TRP      C  860   4.788   3.058   7.944
   59TRP      O  861   4.779   2.987   8.042
   60LYS      N  862   4.688   3.122   7.892
   60LYS     HN  863   4.699   3.193   7.823
   60LYS     CA  864   4.548   3.096   7.928
   60LYS     HA  865   4.548   2.994   7.965
   60LYS     CB  866   4.484   3.195   8.027
   60LYS    HB1  867   4.373   3.188   8.018
   60LYS    HB2  868   4.513   3.296   7.991
   60LYS     CG  869   4.520   3.169   8.173
   60LYS    HG1  870   4.630   3.169   8.187
   60LYS    HG2  871   4.467   3.077   8.207
   60LYS     CD  872   4.480   3.280   8.269
   60LYS    HD1  873   4.371   3.268   8.288
   60LYS    HD2  874   4.491   3.380   8.223
   60LYS     CE  875   4.534   3.277   8.408
   60LYS    HE1  876   4.482   3.348   8.476
   60LYS    HE2  877   4.642   3.296   8.390
   60LYS     NZ  878   4.520   3.150   8.477
   60LYS    HZ1  879   4.423   3.142   8.516
   60LYS    HZ2  880   4.590   3.146   8.554
   60LYS    HZ3  881   4.534   3.069   8.413
   60LYS      C  882   4.463   3.094   7.800
   60LYS      O  883   4.505   3.134   7.691
   61SER      N  884   4.337   3.033   7.808
   61SER     HN  885   4.296   2.999   7.892
   61SER     CA  886   4.259   2.998   7.683
   61SER     HA  887   4.317   2.940   7.613
   61SER     CB  888   4.132   2.907   7.720
   61SER    HB1  889   4.167   2.805   7.749
   61SER    HB2  890   4.060   2.900   7.635
   61SER     OG  891   4.060   2.966   7.831
   61SER    HG1  892   3.992   3.020   7.790
   61SER      C  893   4.218   3.115   7.600
   61SER      O  894   4.223   3.106   7.477
   62SER      N  895   4.188   3.230   7.662
   62SER     HN  896   4.169   3.230   7.760
   62SER     CA  897   4.166   3.361   7.599
   62SER     HA  898   4.077   3.366   7.537
   62SER     CB  899   4.132   3.478   7.694
   62SER    HB1  900   4.083   3.550   7.625
   62SER    HB2  901   4.218   3.527   7.746
   62SER     OG  902   4.030   3.442   7.791
   62SER    HG1  903   3.947   3.443   7.743
   62SER      C  904   4.283   3.401   7.513
   62SER      O  905   4.267   3.428   7.394
   63ARG      N  906   4.406   3.396   7.572
   63ARG     HN  907   4.407   3.385   7.671
   63ARG     CA  908   4.532   3.408   7.503
   63ARG     HA  909   4.527   3.502   7.451
   63ARG     CB  910   4.654   3.415   7.594
   63ARG    HB1  911   4.743   3.413   7.527
   63ARG    HB2  912   4.652   3.323   7.657
   63ARG     CG  913   4.670   3.535   7.677
   63ARG    HG1  914   4.750   3.524   7.753
   63ARG    HG2  915   4.578   3.545   7.739
   63ARG     CD  916   4.712   3.667   7.607
   63ARG    HD1  917   4.646   3.704   7.525
   63ARG    HD2  918   4.814   3.657   7.563
   63ARG     NE  919   4.731   3.772   7.710
   63ARG     HE  920   4.757   3.749   7.804
   63ARG     CZ  921   4.697   3.900   7.707
   63ARG    NH1  922   4.655   3.965   7.600
   63ARG   HH11  923   4.666   3.922   7.511
   63ARG   HH12  924   4.597   4.046   7.610
   63ARG    NH2  925   4.705   3.966   7.820
   63ARG   HH21  926   4.724   4.064   7.823
   63ARG   HH22  927   4.725   3.909   7.900
   63ARG      C  928   4.561   3.308   7.386
   63ARG      O  929   4.620   3.339   7.282
   64ILE      N  930   4.512   3.184   7.404
   64ILE     HN  931   4.460   3.166   7.488
   64ILE     CA  932   4.520   3.078   7.308
   64ILE     HA  933   4.619   3.087   7.264
   64ILE     CB  934   4.494   2.938   7.374
   64ILE     HB  935   4.415   2.950   7.451
   64ILE    CG2  936   4.459   2.829   7.268
   64ILE   HG21  937   4.432   2.735   7.321
   64ILE   HG22  938   4.553   2.812   7.212
   64ILE   HG23  939   4.378   2.859   7.197
   64ILE    CG1  940   4.619   2.904   7.462
   64ILE   HG11  941   4.651   2.994   7.519
   64ILE   HG12  942   4.710   2.892   7.398
   64ILE     CD  943   4.605   2.783   7.558
   64ILE    HD1  944   4.586   2.691   7.498
   64ILE    HD2  945   4.533   2.796   7.641
   64ILE    HD3  946   4.707   2.771   7.600
   64ILE      C  947   4.445   3.112   7.184
   64ILE      O  948   4.502   3.105   7.076
   65PHE      N  949   4.315   3.153   7.201
   65PHE     HN  950   4.281   3.161   7.294
   65PHE     CA  951   4.232   3.203   7.090
   65PHE     HA  952   4.241   3.126   7.015
   65PHE     CB  953   4.082   3.221   7.136
   65PHE    HB1  954   4.022   3.249   7.047
   65PHE    HB2  955   4.071   3.306   7.206
   65PHE     CG  956   4.030   3.084   7.201
   65PHE    CD1  957   4.057   2.968   7.134
   65PHE    HD1  958   4.111   2.970   7.040
   65PHE    CE1  959   4.031   2.840   7.188
   65PHE    HE1  960   4.059   2.754   7.129
   65PHE     CZ  961   3.960   2.832   7.313
   65PHE     HZ  962   3.947   2.736   7.361
   65PHE    CD2  963   3.961   3.075   7.315
   65PHE    HD2  964   3.928   3.165   7.365
   65PHE    CE2  965   3.925   2.951   7.380
   65PHE    HE2  966   3.876   2.950   7.477
   65PHE      C  967   4.287   3.327   7.023
   65PHE      O  968   4.292   3.338   6.902
   66LEU      N  969   4.336   3.422   7.103
   66LEU     HN  970   4.331   3.417   7.202
   66LEU     CA  971   4.398   3.548   7.056
   66LEU     HA  972   4.329   3.591   6.985
   66LEU     CB  973   4.433   3.646   7.175
   66LEU    HB1  974   4.476   3.735   7.125
   66LEU    HB2  975   4.519   3.600   7.229
   66LEU     CG  976   4.327   3.715   7.263
   66LEU     HG  977   4.250   3.639   7.284
   66LEU    CD1  978   4.379   3.769   7.403
   66LEU   HD11  979   4.289   3.799   7.461
   66LEU   HD12  980   4.449   3.856   7.397
   66LEU   HD13  981   4.425   3.680   7.452
   66LEU    CD2  982   4.248   3.827   7.190
   66LEU   HD21  983   4.196   3.787   7.100
   66LEU   HD22  984   4.319   3.907   7.160
   66LEU   HD23  985   4.166   3.861   7.257
   66LEU      C  986   4.529   3.524   6.978
   66LEU      O  987   4.547   3.580   6.873
   67PHE      N  988   4.620   3.432   7.020
   67PHE     HN  989   4.618   3.392   7.111
   67PHE     CA  990   4.720   3.367   6.929
   67PHE     HA  991   4.791   3.442   6.898
   67PHE     CB  992   4.801   3.270   7.020
   67PHE    HB1  993   4.732   3.212   7.085
   67PHE    HB2  994   4.860   3.333   7.090
   67PHE     CG  995   4.897   3.183   6.943
   67PHE    CD1  996   5.014   3.221   6.889
   67PHE    HD1  997   5.046   3.325   6.894
   67PHE    CE1  998   5.100   3.126   6.824
   67PHE    HE1  999   5.192   3.163   6.782
   67PHE     CZ 1000   5.052   2.996   6.793
   67PHE     HZ 1001   5.097   2.932   6.719
   67PHE    CD2 1002   4.860   3.045   6.930
   67PHE    HD2 1003   4.767   3.008   6.971
   67PHE    CE2 1004   4.928   2.957   6.846
   67PHE    HE2 1005   4.885   2.861   6.823
   67PHE      C 1006   4.676   3.309   6.786
   67PHE      O 1007   4.750   3.329   6.692
   68ASN      N 1008   4.561   3.241   6.781
   68ASN     HN 1009   4.519   3.231   6.872
   68ASN     CA 1010   4.510   3.186   6.657
   68ASN     HA 1011   4.598   3.136   6.620
   68ASN     CB 1012   4.391   3.087   6.695
   68ASN    HB1 1013   4.359   3.048   6.596
   68ASN    HB2 1014   4.304   3.134   6.745
   68ASN     CG 1015   4.433   2.968   6.769
   68ASN    OD1 1016   4.539   2.908   6.752
   68ASN    ND2 1017   4.340   2.925   6.864
   68ASN   HD21 1018   4.364   2.840   6.913
   68ASN   HD22 1019   4.253   2.971   6.879
   68ASN      C 1020   4.462   3.290   6.561
   68ASN      O 1021   4.472   3.284   6.437
   69LEU      N 1022   4.414   3.404   6.614
   69LEU     HN 1023   4.394   3.406   6.712
   69LEU     CA 1024   4.390   3.525   6.536
   69LEU     HA 1025   4.323   3.490   6.458
   69LEU     CB 1026   4.321   3.636   6.618
   69LEU    HB1 1027   4.320   3.730   6.559
   69LEU    HB2 1028   4.383   3.657   6.707
   69LEU     CG 1029   4.172   3.604   6.654
   69LEU     HG 1030   4.169   3.502   6.698
   69LEU    CD1 1031   4.097   3.700   6.757
   69LEU   HD11 1032   4.004   3.655   6.798
   69LEU   HD12 1033   4.077   3.805   6.726
   69LEU   HD13 1034   4.174   3.712   6.836
   69LEU    CD2 1035   4.093   3.611   6.526
   69LEU   HD21 1036   4.102   3.702   6.464
   69LEU   HD22 1037   3.983   3.608   6.543
   69LEU   HD23 1038   4.114   3.520   6.465
   69LEU      C 1039   4.512   3.587   6.466
   69LEU      O 1040   4.515   3.622   6.348
   70ALA      N 1041   4.624   3.599   6.541
   70ALA     HN 1042   4.619   3.584   6.639
   70ALA     CA 1043   4.749   3.641   6.483
   70ALA     HA 1044   4.741   3.735   6.430
   70ALA     CB 1045   4.849   3.661   6.591
   70ALA    HB1 1046   4.856   3.567   6.650
   70ALA    HB2 1047   4.818   3.754   6.643
   70ALA    HB3 1048   4.941   3.695   6.539
   70ALA      C 1049   4.803   3.548   6.376
   70ALA      O 1050   4.846   3.592   6.267
   71VAL      N 1051   4.785   3.416   6.404
   71VAL     HN 1052   4.768   3.389   6.499
   71VAL     CA 1053   4.825   3.303   6.311
   71VAL     HA 1054   4.927   3.311   6.275
   71VAL     CB 1055   4.815   3.162   6.383
   71VAL     HB 1056   4.730   3.152   6.455
   71VAL    CG1 1057   4.806   3.046   6.282
   71VAL   HG11 1058   4.887   3.061   6.207
   71VAL   HG12 1059   4.707   3.044   6.231
   71VAL   HG13 1060   4.822   2.947   6.331
   71VAL    CG2 1061   4.949   3.142   6.456
   71VAL   HG21 1062   4.947   3.200   6.551
   71VAL   HG22 1063   5.021   3.187   6.384
   71VAL   HG23 1064   4.954   3.031   6.468
   71VAL      C 1065   4.751   3.308   6.177
   71VAL      O 1066   4.813   3.303   6.065
   72ALA      N 1067   4.613   3.325   6.178
   72ALA     HN 1068   4.566   3.329   6.265
   72ALA     CA 1069   4.536   3.357   6.060
   72ALA     HA 1070   4.546   3.274   5.991
   72ALA     CB 1071   4.390   3.360   6.105
   72ALA    HB1 1072   4.361   3.258   6.139
   72ALA    HB2 1073   4.316   3.390   6.028
   72ALA    HB3 1074   4.381   3.426   6.194
   72ALA      C 1075   4.576   3.484   5.993
   72ALA      O 1076   4.588   3.479   5.867
   73ASP      N 1077   4.600   3.595   6.064
   73ASP     HN 1078   4.592   3.596   6.164
   73ASP     CA 1079   4.651   3.718   6.009
   73ASP     HA 1080   4.590   3.754   5.928
   73ASP     CB 1081   4.667   3.839   6.114
   73ASP    HB1 1082   4.739   3.911   6.069
   73ASP    HB2 1083   4.718   3.803   6.206
   73ASP     CG 1084   4.545   3.908   6.156
   73ASP    OD1 1085   4.556   3.990   6.251
   73ASP    OD2 1086   4.438   3.896   6.084
   73ASP      C 1087   4.789   3.709   5.941
   73ASP      O 1088   4.817   3.764   5.831
   74PHE      N 1089   4.877   3.628   6.000
   74PHE     HN 1090   4.873   3.614   6.099
   74PHE     CA 1091   5.008   3.595   5.944
   74PHE     HA 1092   5.056   3.692   5.943
   74PHE     CB 1093   5.082   3.519   6.057
   74PHE    HB1 1094   5.061   3.411   6.072
   74PHE    HB2 1095   5.063   3.566   6.156
   74PHE     CG 1096   5.236   3.527   6.029
   74PHE    CD1 1097   5.314   3.635   6.067
   74PHE    HD1 1098   5.275   3.722   6.118
   74PHE    CE1 1099   5.452   3.642   6.038
   74PHE    HE1 1100   5.510   3.728   6.065
   74PHE     CZ 1101   5.508   3.535   5.966
   74PHE     HZ 1102   5.613   3.547   5.941
   74PHE    CD2 1103   5.294   3.421   5.961
   74PHE    HD2 1104   5.229   3.343   5.925
   74PHE    CE2 1105   5.431   3.421   5.934
   74PHE    HE2 1106   5.482   3.339   5.885
   74PHE      C 1107   5.011   3.527   5.810
   74PHE      O 1108   5.101   3.550   5.725
   75LEU      N 1109   4.914   3.438   5.780
   75LEU     HN 1110   4.847   3.405   5.846
   75LEU     CA 1111   4.905   3.369   5.657
   75LEU     HA 1112   5.001   3.324   5.638
   75LEU     CB 1113   4.797   3.259   5.659
   75LEU    HB1 1114   4.763   3.217   5.561
   75LEU    HB2 1115   4.708   3.313   5.696
   75LEU     CG 1116   4.829   3.142   5.754
   75LEU     HG 1117   4.857   3.181   5.854
   75LEU    CD1 1118   4.705   3.049   5.749
   75LEU   HD11 1119   4.731   2.950   5.793
   75LEU   HD12 1120   4.657   3.037   5.650
   75LEU   HD13 1121   4.636   3.102   5.818
   75LEU    CD2 1122   4.951   3.072   5.703
   75LEU   HD21 1123   4.921   3.045   5.600
   75LEU   HD22 1124   4.978   2.984   5.766
   75LEU   HD23 1125   5.041   3.136   5.687
   75LEU      C 1126   4.891   3.463   5.531
   75LEU      O 1127   4.954   3.453   5.422
   76LEU      N 1128   4.816   3.576   5.541
   76LEU     HN 1129   4.782   3.595   5.633
   76LEU     CA 1130   4.829   3.686   5.440
   76LEU     HA 1131   4.806   3.650   5.341
   76LEU     CB 1132   4.724   3.793   5.482
   76LEU    HB1 1133   4.736   3.810   5.591
   76LEU    HB2 1134   4.631   3.735   5.466
   76LEU     CG 1135   4.724   3.918   5.394
   76LEU     HG 1136   4.824   3.965   5.405
   76LEU    CD1 1137   4.690   3.883   5.247
   76LEU   HD11 1138   4.581   3.864   5.232
   76LEU   HD12 1139   4.756   3.804   5.206
   76LEU   HD13 1140   4.718   3.972   5.187
   76LEU    CD2 1141   4.610   4.015   5.446
   76LEU   HD21 1142   4.615   4.100   5.374
   76LEU   HD22 1143   4.620   4.052   5.550
   76LEU   HD23 1144   4.518   3.955   5.433
   76LEU      C 1145   4.964   3.762   5.438
   76LEU      O 1146   5.013   3.808   5.339
   77ILE      N 1147   5.043   3.762   5.549
   77ILE     HN 1148   5.005   3.726   5.634
   77ILE     CA 1149   5.174   3.829   5.562
   77ILE     HA 1150   5.155   3.924   5.515
   77ILE     CB 1151   5.202   3.861   5.707
   77ILE     HB 1152   5.125   3.812   5.771
   77ILE    CG2 1153   5.341   3.833   5.766
   77ILE   HG21 1154   5.374   3.727   5.772
   77ILE   HG22 1155   5.353   3.870   5.870
   77ILE   HG23 1156   5.416   3.886   5.703
   77ILE    CG1 1157   5.176   4.011   5.723
   77ILE   HG11 1158   5.201   4.080   5.640
   77ILE   HG12 1159   5.225   4.052   5.814
   77ILE     CD 1160   5.026   4.040   5.729
   77ILE    HD1 1161   4.988   3.997   5.824
   77ILE    HD2 1162   4.963   4.009   5.644
   77ILE    HD3 1163   5.006   4.150   5.729
   77ILE      C 1164   5.279   3.755   5.485
   77ILE      O 1165   5.359   3.823   5.423
   78ILE      N 1166   5.278   3.622   5.487
   78ILE     HN 1167   5.212   3.590   5.554
   78ILE     CA 1168   5.356   3.536   5.385
   78ILE     HA 1169   5.461   3.549   5.409
   78ILE     CB 1170   5.310   3.393   5.396
   78ILE     HB 1171   5.199   3.398   5.386
   78ILE    CG2 1172   5.388   3.303   5.293
   78ILE   HG21 1173   5.347   3.199   5.283
   78ILE   HG22 1174   5.492   3.295   5.330
   78ILE   HG23 1175   5.396   3.342   5.189
   78ILE    CG1 1176   5.348   3.338   5.538
   78ILE   HG11 1177   5.307   3.402   5.620
   78ILE   HG12 1178   5.459   3.339   5.542
   78ILE     CD 1179   5.292   3.199   5.571
   78ILE    HD1 1180   5.342   3.128   5.502
   78ILE    HD2 1181   5.184   3.183   5.553
   78ILE    HD3 1182   5.321   3.180   5.676
   78ILE      C 1183   5.334   3.582   5.244
   78ILE      O 1184   5.427   3.599   5.167
   79CYS      N 1185   5.210   3.600   5.205
   79CYS     HN 1186   5.144   3.566   5.272
   79CYS     CA 1187   5.163   3.624   5.065
   79CYS     HA 1188   5.200   3.551   4.995
   79CYS     CB 1189   5.006   3.609   5.053
   79CYS    HB1 1190   4.972   3.611   4.947
   79CYS    HB2 1191   4.946   3.679   5.114
   79CYS     SG 1192   4.942   3.442   5.109
   79CYS    HG1 1193   4.933   3.458   5.240
   79CYS      C 1194   5.210   3.756   5.004
   79CYS      O 1195   5.241   3.764   4.884
   80LEU      N 1196   5.209   3.860   5.093
   80LEU     HN 1197   5.198   3.841   5.190
   80LEU     CA 1198   5.213   4.000   5.045
   80LEU     HA 1199   5.134   4.001   4.971
   80LEU     CB 1200   5.194   4.111   5.162
   80LEU    HB1 1201   5.202   4.210   5.113
   80LEU    HB2 1202   5.268   4.097   5.244
   80LEU     CG 1203   5.048   4.127   5.212
   80LEU     HG 1204   5.005   4.025   5.219
   80LEU    CD1 1205   5.039   4.186   5.358
   80LEU   HD11 1206   5.090   4.118   5.429
   80LEU   HD12 1207   4.931   4.191   5.382
   80LEU   HD13 1208   5.080   4.287   5.379
   80LEU    CD2 1209   4.974   4.218   5.116
   80LEU   HD21 1210   5.010   4.323   5.109
   80LEU   HD22 1211   4.866   4.214   5.141
   80LEU   HD23 1212   4.982   4.173   5.015
   80LEU      C 1213   5.330   4.037   4.956
   80LEU      O 1214   5.304   4.116   4.867
   81PRO      N 1215   5.458   3.993   4.973
   81PRO     CD 1216   5.512   3.945   5.103
   81PRO    HD1 1217   5.482   3.837   5.104
   81PRO    HD2 1218   5.457   3.994   5.186
   81PRO     CA 1219   5.570   4.008   4.878
   81PRO     HA 1220   5.588   4.114   4.867
   81PRO     CB 1221   5.687   3.946   4.947
   81PRO    HB1 1222   5.785   3.988   4.916
   81PRO    HB2 1223   5.686   3.837   4.926
   81PRO     CG 1224   5.662   3.969   5.097
   81PRO    HG1 1225   5.728   3.901   5.154
   81PRO    HG2 1226   5.693   4.074   5.116
   81PRO      C 1227   5.535   3.955   4.745
   81PRO      O 1228   5.584   4.005   4.649
   82PHE      N 1229   5.458   3.851   4.733
   82PHE     HN 1230   5.416   3.819   4.818
   82PHE     CA 1231   5.416   3.786   4.611
   82PHE     HA 1232   5.500   3.799   4.545
   82PHE     CB 1233   5.384   3.636   4.633
   82PHE    HB1 1234   5.367   3.590   4.534
   82PHE    HB2 1235   5.286   3.619   4.682
   82PHE     CG 1236   5.497   3.558   4.688
   82PHE    CD1 1237   5.499   3.532   4.830
   82PHE    HD1 1238   5.421   3.575   4.892
   82PHE    CE1 1239   5.599   3.454   4.883
   82PHE    HE1 1240   5.618   3.440   4.988
   82PHE     CZ 1241   5.704   3.400   4.804
   82PHE     HZ 1242   5.775   3.328   4.841
   82PHE    CD2 1243   5.603   3.506   4.614
   82PHE    HD2 1244   5.616   3.515   4.507
   82PHE    CE2 1245   5.706   3.425   4.668
   82PHE    HE2 1246   5.779   3.375   4.606
   82PHE      C 1247   5.300   3.863   4.553
   82PHE      O 1248   5.298   3.881   4.435
   83LEU      N 1249   5.211   3.905   4.636
   83LEU     HN 1250   5.216   3.877   4.732
   83LEU     CA 1251   5.095   3.990   4.603
   83LEU     HA 1252   5.046   3.946   4.517
   83LEU     CB 1253   5.001   4.008   4.720
   83LEU    HB1 1254   4.916   4.078   4.704
   83LEU    HB2 1255   5.069   4.057   4.794
   83LEU     CG 1256   4.932   3.884   4.778
   83LEU     HG 1257   5.007   3.807   4.805
   83LEU    CD1 1258   4.850   3.911   4.907
   83LEU   HD11 1259   4.780   3.996   4.894
   83LEU   HD12 1260   4.919   3.943   4.988
   83LEU   HD13 1261   4.790   3.820   4.930
   83LEU    CD2 1262   4.845   3.813   4.674
   83LEU   HD21 1263   4.891   3.790   4.576
   83LEU   HD22 1264   4.754   3.871   4.647
   83LEU   HD23 1265   4.814   3.717   4.721
   83LEU      C 1266   5.141   4.122   4.545
   83LEU      O 1267   5.086   4.168   4.445
   84MET      N 1268   5.257   4.182   4.597
   84MET     HN 1269   5.300   4.155   4.683
   84MET     CA 1270   5.317   4.303   4.530
   84MET     HA 1271   5.248   4.386   4.529
   84MET     CB 1272   5.440   4.352   4.604
   84MET    HB1 1273   5.486   4.437   4.550
   84MET    HB2 1274   5.509   4.269   4.629
   84MET     CG 1275   5.408   4.406   4.746
   84MET    HG1 1276   5.355   4.328   4.804
   84MET    HG2 1277   5.327   4.482   4.740
   84MET     SD 1278   5.560   4.472   4.820
   84MET     CE 1279   5.558   4.409   4.991
   84MET    HE1 1280   5.635   4.458   5.055
   84MET    HE2 1281   5.595   4.304   4.990
   84MET    HE3 1282   5.460   4.413   5.044
   84MET      C 1283   5.357   4.285   4.380
   84MET      O 1284   5.320   4.367   4.295
   85ASP      N 1285   5.425   4.171   4.356
   85ASP     HN 1286   5.439   4.114   4.437
   85ASP     CA 1287   5.493   4.134   4.233
   85ASP     HA 1288   5.568   4.211   4.219
   85ASP     CB 1289   5.572   4.002   4.253
   85ASP    HB1 1290   5.506   3.913   4.245
   85ASP    HB2 1291   5.615   4.003   4.355
   85ASP     CG 1292   5.682   3.984   4.149
   85ASP    OD1 1293   5.738   3.873   4.126
   85ASP    OD2 1294   5.700   4.083   4.075
   85ASP      C 1295   5.395   4.132   4.113
   85ASP      O 1296   5.406   4.209   4.012
   86ASN      N 1297   5.282   4.061   4.141
   86ASN     HN 1298   5.291   4.014   4.228
   86ASN     CA 1299   5.161   4.057   4.061
   86ASN     HA 1300   5.188   4.023   3.962
   86ASN     CB 1301   5.060   3.962   4.125
   86ASN    HB1 1302   4.961   3.973   4.075
   86ASN    HB2 1303   5.051   3.996   4.231
   86ASN     CG 1304   5.113   3.821   4.110
   86ASN    OD1 1305   5.125   3.768   4.000
   86ASN    ND2 1306   5.148   3.756   4.217
   86ASN   HD21 1307   5.205   3.675   4.208
   86ASN   HD22 1308   5.117   3.792   4.306
   86ASN      C 1309   5.096   4.197   4.035
   86ASN      O 1310   5.063   4.225   3.916
   87TYR      N 1311   5.087   4.290   4.134
   87TYR     HN 1312   5.122   4.261   4.223
   87TYR     CA 1313   5.040   4.424   4.110
   87TYR     HA 1314   4.966   4.402   4.034
   87TYR     CB 1315   4.974   4.500   4.231
   87TYR    HB1 1316   4.961   4.608   4.209
   87TYR    HB2 1317   5.032   4.489   4.325
   87TYR     CG 1318   4.833   4.436   4.261
   87TYR    CD1 1319   4.810   4.322   4.338
   87TYR    HD1 1320   4.895   4.260   4.364
   87TYR    CE1 1321   4.679   4.270   4.370
   87TYR    HE1 1322   4.667   4.184   4.435
   87TYR     CZ 1323   4.569   4.351   4.327
   87TYR     OH 1324   4.437   4.306   4.347
   87TYR     HH 1325   4.453   4.214   4.369
   87TYR    CD2 1326   4.725   4.500   4.209
   87TYR    HD2 1327   4.741   4.592   4.154
   87TYR    CE2 1328   4.591   4.460   4.243
   87TYR    HE2 1329   4.501   4.506   4.204
   87TYR      C 1330   5.135   4.512   4.035
   87TYR      O 1331   5.091   4.598   3.956
   88VAL      N 1332   5.270   4.484   4.043
   88VAL     HN 1333   5.305   4.420   4.111
   88VAL     CA 1334   5.376   4.547   3.963
   88VAL     HA 1335   5.361   4.654   3.963
   88VAL     CB 1336   5.516   4.520   4.022
   88VAL     HB 1337   5.542   4.414   4.044
   88VAL    CG1 1338   5.627   4.577   3.929
   88VAL   HG11 1339   5.727   4.559   3.974
   88VAL   HG12 1340   5.617   4.686   3.910
   88VAL   HG13 1341   5.640   4.530   3.830
   88VAL    CG2 1342   5.529   4.610   4.147
   88VAL   HG21 1343   5.514   4.716   4.118
   88VAL   HG22 1344   5.632   4.598   4.187
   88VAL   HG23 1345   5.458   4.580   4.227
   88VAL      C 1346   5.365   4.502   3.814
   88VAL      O 1347   5.401   4.566   3.717
   89ARG      N 1348   5.298   4.385   3.798
   89ARG     HN 1349   5.271   4.330   3.876
   89ARG     CA 1350   5.253   4.314   3.675
   89ARG     HA 1351   5.308   4.343   3.587
   89ARG     CB 1352   5.279   4.162   3.675
   89ARG    HB1 1353   5.229   4.125   3.583
   89ARG    HB2 1354   5.231   4.120   3.766
   89ARG     CG 1355   5.427   4.114   3.678
   89ARG    HG1 1356   5.417   4.007   3.703
   89ARG    HG2 1357   5.471   4.171   3.762
   89ARG     CD 1358   5.504   4.143   3.551
   89ARG    HD1 1359   5.513   4.254   3.541
   89ARG    HD2 1360   5.455   4.097   3.463
   89ARG     NE 1361   5.644   4.089   3.563
   89ARG     HE 1362   5.720   4.149   3.588
   89ARG     CZ 1363   5.668   3.967   3.516
   89ARG    NH1 1364   5.585   3.887   3.455
   89ARG   HH11 1365   5.487   3.907   3.456
   89ARG   HH12 1366   5.612   3.791   3.453
   89ARG    NH2 1367   5.786   3.913   3.540
   89ARG   HH21 1368   5.846   3.968   3.599
   89ARG   HH22 1369   5.817   3.823   3.510
   89ARG      C 1370   5.108   4.359   3.634
   89ARG      O 1371   5.053   4.311   3.537
   90ARG      N 1372   5.045   4.458   3.700
   90ARG     HN 1373   5.091   4.512   3.771
   90ARG     CA 1374   4.920   4.511   3.661
   90ARG     HA 1375   4.900   4.600   3.720
   90ARG     CB 1376   4.920   4.570   3.511
   90ARG    HB1 1377   4.815   4.581   3.477
   90ARG    HB2 1378   4.962   4.497   3.439
   90ARG     CG 1379   5.003   4.700   3.497
   90ARG    HG1 1380   5.106   4.658   3.503
   90ARG    HG2 1381   4.982   4.781   3.571
   90ARG     CD 1382   4.986   4.752   3.356
   90ARG    HD1 1383   4.886   4.790   3.328
   90ARG    HD2 1384   5.022   4.674   3.285
   90ARG     NE 1385   5.077   4.866   3.348
   90ARG     HE 1386   5.140   4.879   3.424
   90ARG     CZ 1387   5.121   4.912   3.232
   90ARG    NH1 1388   5.084   4.861   3.119
   90ARG   HH11 1389   5.031   4.776   3.113
   90ARG   HH12 1390   5.143   4.889   3.042
   90ARG    NH2 1391   5.214   5.003   3.232
   90ARG   HH21 1392   5.258   5.022   3.320
   90ARG   HH22 1393   5.225   5.047   3.143
   90ARG      C 1394   4.796   4.434   3.694
   90ARG      O 1395   4.688   4.456   3.646
   91TRP      N 1396   4.819   4.331   3.778
   91TRP     HN 1397   4.907   4.328   3.826
   91TRP     CA 1398   4.724   4.229   3.820
   91TRP     HA 1399   4.768   4.176   3.904
   91TRP     CB 1400   4.590   4.278   3.882
   91TRP    HB1 1401   4.530   4.322   3.800
   91TRP    HB2 1402   4.624   4.356   3.954
   91TRP     CG 1403   4.502   4.176   3.951
   91TRP    CD1 1404   4.537   4.130   4.078
   91TRP    HD1 1405   4.624   4.143   4.141
   91TRP    NE1 1406   4.438   4.034   4.107
   91TRP    HE1 1407   4.449   3.969   4.179
   91TRP    CE2 1408   4.345   4.024   4.009
   91TRP    CD2 1409   4.382   4.115   3.909
   91TRP    CE3 1410   4.310   4.117   3.790
   91TRP    HE3 1411   4.332   4.190   3.714
   91TRP    CZ3 1412   4.210   4.022   3.762
   91TRP    HZ3 1413   4.154   4.019   3.670
   91TRP    CZ2 1414   4.246   3.930   3.987
   91TRP    HZ2 1415   4.231   3.852   4.061
   91TRP    CH2 1416   4.178   3.931   3.864
   91TRP    HH2 1417   4.103   3.857   3.844
   91TRP      C 1418   4.712   4.118   3.722
   91TRP      O 1419   4.636   4.022   3.739
   92ASP      N 1420   4.792   4.111   3.614
   92ASP     HN 1421   4.837   4.196   3.589
   92ASP     CA 1422   4.814   3.994   3.531
   92ASP     HA 1423   4.717   3.951   3.514
   92ASP     CB 1424   4.896   4.021   3.400
   92ASP    HB1 1425   4.915   3.930   3.340
   92ASP    HB2 1426   4.986   4.084   3.421
   92ASP     CG 1427   4.819   4.107   3.297
   92ASP    OD1 1428   4.883   4.136   3.194
   92ASP    OD2 1429   4.697   4.127   3.315
   92ASP      C 1430   4.895   3.895   3.620
   92ASP      O 1431   5.000   3.930   3.682
   93TRP      N 1432   4.862   3.768   3.619
   93TRP     HN 1433   4.783   3.746   3.561
   93TRP     CA 1434   4.914   3.663   3.711
   93TRP     HA 1435   4.936   3.711   3.805
   93TRP     CB 1436   4.801   3.565   3.743
   93TRP    HB1 1437   4.765   3.515   3.650
   93TRP    HB2 1438   4.713   3.626   3.772
   93TRP     CG 1439   4.844   3.465   3.842
   93TRP    CD1 1440   4.867   3.332   3.822
   93TRP    HD1 1441   4.874   3.292   3.722
   93TRP    NE1 1442   4.917   3.275   3.937
   93TRP    HE1 1443   4.960   3.187   3.935
   93TRP    CE2 1444   4.911   3.362   4.038
   93TRP    CD2 1445   4.868   3.486   3.982
   93TRP    CE3 1446   4.847   3.594   4.064
   93TRP    HE3 1447   4.812   3.687   4.021
   93TRP    CZ3 1448   4.875   3.583   4.199
   93TRP    HZ3 1449   4.855   3.667   4.264
   93TRP    CZ2 1450   4.935   3.346   4.172
   93TRP    HZ2 1451   4.968   3.253   4.215
   93TRP    CH2 1452   4.910   3.463   4.255
   93TRP    HH2 1453   4.926   3.448   4.361
   93TRP      C 1454   5.034   3.598   3.650
   93TRP      O 1455   5.027   3.543   3.540
   94LYS      N 1456   5.151   3.611   3.716
   94LYS     HN 1457   5.154   3.654   3.805
   94LYS     CA 1458   5.279   3.551   3.667
   94LYS     HA 1459   5.279   3.539   3.559
   94LYS     CB 1460   5.402   3.643   3.698
   94LYS    HB1 1461   5.393   3.739   3.642
   94LYS    HB2 1462   5.497   3.596   3.666
   94LYS     CG 1463   5.419   3.681   3.844
   94LYS    HG1 1464   5.414   3.589   3.905
   94LYS    HG2 1465   5.341   3.753   3.876
   94LYS     CD 1466   5.560   3.729   3.882
   94LYS    HD1 1467   5.560   3.756   3.990
   94LYS    HD2 1468   5.568   3.829   3.833
   94LYS     CE 1469   5.686   3.644   3.853
   94LYS    HE1 1470   5.705   3.643   3.743
   94LYS    HE2 1471   5.680   3.542   3.896
   94LYS     NZ 1472   5.797   3.718   3.914
   94LYS    HZ1 1473   5.773   3.753   4.008
   94LYS    HZ2 1474   5.839   3.798   3.863
   94LYS    HZ3 1475   5.875   3.650   3.918
   94LYS      C 1476   5.306   3.413   3.710
   94LYS      O 1477   5.361   3.334   3.636
   95PHE      N 1478   5.264   3.370   3.827
   95PHE     HN 1479   5.219   3.430   3.892
   95PHE     CA 1480   5.294   3.234   3.884
   95PHE     HA 1481   5.398   3.216   3.862
   95PHE     CB 1482   5.279   3.246   4.035
   95PHE    HB1 1483   5.307   3.150   4.084
   95PHE    HB2 1484   5.174   3.263   4.064
   95PHE     CG 1485   5.375   3.351   4.100
   95PHE    CD1 1486   5.329   3.451   4.192
   95PHE    HD1 1487   5.223   3.461   4.210
   95PHE    CE1 1488   5.412   3.535   4.261
   95PHE    HE1 1489   5.378   3.606   4.335
   95PHE     CZ 1490   5.548   3.524   4.240
   95PHE     HZ 1491   5.623   3.592   4.277
   95PHE    CD2 1492   5.515   3.343   4.077
   95PHE    HD2 1493   5.560   3.256   4.032
   95PHE    CE2 1494   5.596   3.424   4.155
   95PHE    HE2 1495   5.697   3.387   4.168
   95PHE      C 1496   5.216   3.122   3.811
   95PHE      O 1497   5.111   3.146   3.755
   96GLY      N 1498   5.269   2.995   3.819
   96GLY     HN 1499   5.357   2.993   3.865
   96GLY     CA 1500   5.206   2.870   3.800
   96GLY    HA1 1501   5.265   2.786   3.833
   96GLY    HA2 1502   5.197   2.864   3.693
   96GLY      C 1503   5.061   2.858   3.846
   96GLY      O 1504   5.015   2.921   3.936
   97ASP      N 1505   4.992   2.758   3.798
   97ASP     HN 1506   5.033   2.712   3.719
   97ASP     CA 1507   4.857   2.709   3.840
   97ASP     HA 1508   4.786   2.791   3.840
   97ASP     CB 1509   4.809   2.591   3.751
   97ASP    HB1 1510   4.714   2.548   3.788
   97ASP    HB2 1511   4.879   2.505   3.756
   97ASP     CG 1512   4.784   2.645   3.613
   97ASP    OD1 1513   4.818   2.575   3.520
   97ASP    OD2 1514   4.711   2.751   3.598
   97ASP      C 1515   4.858   2.656   3.984
   97ASP      O 1516   4.782   2.694   4.071
   98ILE      N 1517   4.953   2.567   4.025
   98ILE     HN 1518   5.000   2.514   3.955
   98ILE     CA 1519   4.962   2.519   4.165
   98ILE     HA 1520   4.863   2.489   4.196
   98ILE     CB 1521   5.048   2.389   4.168
   98ILE     HB 1522   5.155   2.412   4.152
   98ILE    CG2 1523   5.034   2.337   4.316
   98ILE   HG21 1524   4.925   2.324   4.333
   98ILE   HG22 1525   5.082   2.403   4.391
   98ILE   HG23 1526   5.079   2.235   4.321
   98ILE    CG1 1527   5.003   2.290   4.056
   98ILE   HG11 1528   5.046   2.191   4.081
   98ILE   HG12 1529   5.029   2.315   3.951
   98ILE     CD 1530   4.853   2.250   4.063
   98ILE    HD1 1531   4.792   2.342   4.050
   98ILE    HD2 1532   4.839   2.198   4.160
   98ILE    HD3 1533   4.824   2.182   3.980
   98ILE      C 1534   5.002   2.628   4.265
   98ILE      O 1535   4.949   2.627   4.378
   99PRO      N 1536   5.087   2.728   4.234
   99PRO     CD 1537   5.206   2.704   4.153
   99PRO    HD1 1538   5.183   2.666   4.051
   99PRO    HD2 1539   5.256   2.615   4.198
   99PRO     CA 1540   5.095   2.856   4.297
   99PRO     HA 1541   5.126   2.845   4.400
   99PRO     CB 1542   5.200   2.925   4.212
   99PRO    HB1 1543   5.241   3.018   4.258
   99PRO    HB2 1544   5.142   2.959   4.124
   99PRO     CG 1545   5.300   2.821   4.166
   99PRO    HG1 1546   5.357   2.859   4.079
   99PRO    HG2 1547   5.380   2.803   4.240
   99PRO      C 1548   4.966   2.930   4.319
   99PRO      O 1549   4.948   2.977   4.433
  100CYS      N 1550   4.871   2.941   4.222
  100CYS     HN 1551   4.890   2.915   4.127
  100CYS     CA 1552   4.739   2.999   4.244
  100CYS     HA 1553   4.748   3.092   4.299
  100CYS     CB 1554   4.671   3.013   4.105
  100CYS    HB1 1555   4.651   2.912   4.064
  100CYS    HB2 1556   4.745   3.056   4.034
  100CYS     SG 1557   4.508   3.101   4.102
  100CYS      C 1558   4.655   2.916   4.349
  100CYS      O 1559   4.588   2.967   4.432
  101ARG      N 1560   4.658   2.783   4.337
  101ARG     HN 1561   4.716   2.744   4.266
  101ARG     CA 1562   4.591   2.691   4.426
  101ARG     HA 1563   4.485   2.712   4.423
  101ARG     CB 1564   4.609   2.542   4.391
  101ARG    HB1 1565   4.557   2.493   4.476
  101ARG    HB2 1566   4.718   2.519   4.396
  101ARG     CG 1567   4.549   2.508   4.252
  101ARG    HG1 1568   4.622   2.552   4.181
  101ARG    HG2 1569   4.451   2.561   4.248
  101ARG     CD 1570   4.528   2.354   4.222
  101ARG    HD1 1571   4.454   2.314   4.294
  101ARG    HD2 1572   4.625   2.303   4.239
  101ARG     NE 1573   4.474   2.334   4.080
  101ARG     HE 1574   4.460   2.418   4.027
  101ARG     CZ 1575   4.481   2.226   4.013
  101ARG    NH1 1576   4.522   2.111   4.062
  101ARG   HH11 1577   4.538   2.106   4.161
  101ARG   HH12 1578   4.529   2.034   3.999
  101ARG    NH2 1579   4.443   2.228   3.887
  101ARG   HH21 1580   4.479   2.149   3.837
  101ARG   HH22 1581   4.403   2.310   3.848
  101ARG      C 1582   4.643   2.711   4.569
  101ARG      O 1583   4.572   2.728   4.666
  102LEU      N 1584   4.780   2.716   4.587
  102LEU     HN 1585   4.837   2.713   4.504
  102LEU     CA 1586   4.848   2.743   4.714
  102LEU     HA 1587   4.801   2.671   4.779
  102LEU     CB 1588   4.995   2.707   4.712
  102LEU    HB1 1589   5.047   2.750   4.623
  102LEU    HB2 1590   5.007   2.597   4.699
  102LEU     CG 1591   5.083   2.764   4.831
  102LEU     HG 1592   5.064   2.873   4.836
  102LEU    CD1 1593   5.053   2.700   4.971
  102LEU   HD11 1594   4.947   2.717   4.997
  102LEU   HD12 1595   5.108   2.751   5.053
  102LEU   HD13 1596   5.063   2.590   4.980
  102LEU    CD2 1597   5.234   2.750   4.791
  102LEU   HD21 1598   5.249   2.822   4.708
  102LEU   HD22 1599   5.278   2.650   4.771
  102LEU   HD23 1600   5.294   2.803   4.868
  102LEU      C 1601   4.817   2.877   4.772
  102LEU      O 1602   4.787   2.892   4.891
  103MET      N 1603   4.824   2.984   4.686
  103MET     HN 1604   4.844   2.976   4.589
  103MET     CA 1605   4.804   3.113   4.751
  103MET     HA 1606   4.862   3.110   4.842
  103MET     CB 1607   4.867   3.234   4.679
  103MET    HB1 1608   4.836   3.332   4.720
  103MET    HB2 1609   4.831   3.232   4.574
  103MET     CG 1610   5.025   3.238   4.674
  103MET    HG1 1611   5.047   3.139   4.630
  103MET    HG2 1612   5.060   3.235   4.780
  103MET     SD 1613   5.090   3.387   4.583
  103MET     CE 1614   5.224   3.287   4.509
  103MET    HE1 1615   5.295   3.355   4.457
  103MET    HE2 1616   5.187   3.212   4.436
  103MET    HE3 1617   5.280   3.234   4.589
  103MET      C 1618   4.664   3.150   4.786
  103MET      O 1619   4.631   3.186   4.897
  104LEU      N 1620   4.575   3.110   4.702
  104LEU     HN 1621   4.606   3.075   4.614
  104LEU     CA 1622   4.431   3.109   4.737
  104LEU     HA 1623   4.401   3.210   4.760
  104LEU     CB 1624   4.351   3.075   4.625
  104LEU    HB1 1625   4.376   2.970   4.600
  104LEU    HB2 1626   4.363   3.141   4.537
  104LEU     CG 1627   4.194   3.082   4.639
  104LEU     HG 1628   4.160   3.004   4.710
  104LEU    CD1 1629   4.134   3.221   4.680
  104LEU   HD11 1630   4.157   3.249   4.785
  104LEU   HD12 1631   4.024   3.217   4.688
  104LEU   HD13 1632   4.157   3.305   4.610
  104LEU    CD2 1633   4.130   3.038   4.506
  104LEU   HD21 1634   4.020   3.044   4.511
  104LEU   HD22 1635   4.169   2.937   4.479
  104LEU   HD23 1636   4.157   3.115   4.430
  104LEU      C 1637   4.393   3.037   4.863
  104LEU      O 1638   4.312   3.085   4.946
  105PHE      N 1639   4.444   2.916   4.872
  105PHE     HN 1640   4.510   2.887   4.803
  105PHE     CA 1641   4.431   2.838   4.985
  105PHE     HA 1642   4.327   2.811   4.987
  105PHE     CB 1643   4.514   2.709   4.978
  105PHE    HB1 1644   4.622   2.734   4.973
  105PHE    HB2 1645   4.486   2.658   4.883
  105PHE     CG 1646   4.489   2.626   5.098
  105PHE    CD1 1647   4.388   2.528   5.098
  105PHE    HD1 1648   4.318   2.513   5.017
  105PHE    CE1 1649   4.370   2.449   5.209
  105PHE    HE1 1650   4.290   2.376   5.209
  105PHE     CZ 1651   4.469   2.453   5.313
  105PHE     HZ 1652   4.444   2.395   5.400
  105PHE    CD2 1653   4.585   2.637   5.195
  105PHE    HD2 1654   4.676   2.694   5.182
  105PHE    CE2 1655   4.568   2.555   5.310
  105PHE    HE2 1656   4.649   2.560   5.381
  105PHE      C 1657   4.464   2.909   5.120
  105PHE      O 1658   4.379   2.924   5.212
  106MET      N 1659   4.585   2.965   5.133
  106MET     HN 1660   4.657   2.949   5.066
  106MET     CA 1661   4.621   3.052   5.245
  106MET     HA 1662   4.615   3.007   5.343
  106MET     CB 1663   4.772   3.084   5.232
  106MET    HB1 1664   4.805   3.149   5.316
  106MET    HB2 1665   4.782   3.149   5.142
  106MET     CG 1666   4.870   2.969   5.224
  106MET    HG1 1667   4.846   2.905   5.137
  106MET    HG2 1668   4.848   2.908   5.314
  106MET     SD 1669   5.042   3.011   5.234
  106MET     CE 1670   5.065   3.087   5.069
  106MET    HE1 1671   5.026   3.033   4.979
  106MET    HE2 1672   5.173   3.105   5.050
  106MET    HE3 1673   5.003   3.179   5.069
  106MET      C 1674   4.536   3.180   5.269
  106MET      O 1675   4.498   3.203   5.384
  107LEU      N 1676   4.504   3.263   5.168
  107LEU     HN 1677   4.531   3.248   5.073
  107LEU     CA 1678   4.413   3.382   5.177
  107LEU     HA 1679   4.455   3.455   5.244
  107LEU     CB 1680   4.389   3.437   5.038
  107LEU    HB1 1681   4.331   3.531   5.047
  107LEU    HB2 1682   4.329   3.381   4.963
  107LEU     CG 1683   4.514   3.489   4.963
  107LEU     HG 1684   4.589   3.407   4.964
  107LEU    CD1 1685   4.479   3.519   4.813
  107LEU   HD11 1686   4.387   3.579   4.794
  107LEU   HD12 1687   4.465   3.422   4.761
  107LEU   HD13 1688   4.569   3.573   4.775
  107LEU    CD2 1689   4.584   3.614   5.027
  107LEU   HD21 1690   4.687   3.624   4.987
  107LEU   HD22 1691   4.589   3.600   5.137
  107LEU   HD23 1692   4.524   3.703   5.002
  107LEU      C 1693   4.270   3.347   5.223
  107LEU      O 1694   4.205   3.418   5.298
  108ALA      N 1695   4.213   3.230   5.188
  108ALA     HN 1696   4.254   3.168   5.121
  108ALA     CA 1697   4.082   3.177   5.232
  108ALA     HA 1698   4.008   3.256   5.230
  108ALA     CB 1699   4.030   3.075   5.128
  108ALA    HB1 1700   3.967   3.125   5.051
  108ALA    HB2 1701   3.974   2.990   5.173
  108ALA    HB3 1702   4.113   3.032   5.069
  108ALA      C 1703   4.095   3.116   5.373
  108ALA      O 1704   4.006   3.140   5.457
  109MET      N 1705   4.211   3.050   5.400
  109MET     HN 1706   4.293   3.038   5.344
  109MET     CA 1707   4.244   3.012   5.542
  109MET     HA 1708   4.166   2.942   5.569
  109MET     CB 1709   4.384   2.931   5.548
  109MET    HB1 1710   4.401   2.932   5.657
  109MET    HB2 1711   4.453   2.993   5.486
  109MET     CG 1712   4.385   2.789   5.497
  109MET    HG1 1713   4.490   2.760   5.474
  109MET    HG2 1714   4.332   2.772   5.401
  109MET     SD 1715   4.327   2.662   5.618
  109MET     CE 1716   4.459   2.657   5.735
  109MET    HE1 1717   4.424   2.606   5.827
  109MET    HE2 1718   4.487   2.757   5.774
  109MET    HE3 1719   4.544   2.593   5.701
  109MET      C 1720   4.249   3.130   5.641
  109MET      O 1721   4.198   3.123   5.752
  110ASN      N 1722   4.315   3.241   5.602
  110ASN     HN 1723   4.353   3.227   5.511
  110ASN     CA 1724   4.326   3.372   5.660
  110ASN     HA 1725   4.378   3.361   5.755
  110ASN     CB 1726   4.420   3.455   5.565
  110ASN    HB1 1727   4.390   3.441   5.459
  110ASN    HB2 1728   4.526   3.423   5.576
  110ASN     CG 1729   4.405   3.610   5.573
  110ASN    OD1 1730   4.373   3.686   5.482
  110ASN    ND2 1731   4.426   3.663   5.699
  110ASN   HD21 1732   4.421   3.762   5.715
  110ASN   HD22 1733   4.437   3.598   5.774
  110ASN      C 1734   4.193   3.429   5.696
  110ASN      O 1735   4.178   3.470   5.807
  111ARG      N 1736   4.088   3.432   5.611
  111ARG     HN 1737   4.102   3.419   5.513
  111ARG     CA 1738   3.958   3.469   5.649
  111ARG     HA 1739   3.961   3.558   5.710
  111ARG     CB 1740   3.878   3.526   5.523
  111ARG    HB1 1741   3.771   3.521   5.551
  111ARG    HB2 1742   3.896   3.445   5.449
  111ARG     CG 1743   3.931   3.665   5.479
  111ARG    HG1 1744   3.871   3.690   5.389
  111ARG    HG2 1745   4.036   3.644   5.451
  111ARG     CD 1746   3.935   3.786   5.566
  111ARG    HD1 1747   3.928   3.876   5.500
  111ARG    HD2 1748   4.027   3.797   5.627
  111ARG     NE 1749   3.814   3.782   5.654
  111ARG     HE 1750   3.727   3.763   5.608
  111ARG     CZ 1751   3.813   3.807   5.786
  111ARG    NH1 1752   3.911   3.857   5.856
  111ARG   HH11 1753   3.995   3.899   5.822
  111ARG   HH12 1754   3.887   3.876   5.951
  111ARG    NH2 1755   3.701   3.772   5.846
  111ARG   HH21 1756   3.623   3.734   5.796
  111ARG   HH22 1757   3.688   3.768   5.945
  111ARG      C 1758   3.881   3.373   5.741
  111ARG      O 1759   3.825   3.418   5.839
  112GLN      N 1760   3.888   3.245   5.706
  112GLN     HN 1761   3.961   3.213   5.646
  112GLN     CA 1762   3.816   3.121   5.756
  112GLN     HA 1763   3.710   3.144   5.757
  112GLN     CB 1764   3.851   2.993   5.670
  112GLN    HB1 1765   3.958   2.979   5.699
  112GLN    HB2 1766   3.834   3.025   5.566
  112GLN     CG 1767   3.770   2.868   5.704
  112GLN    HG1 1768   3.797   2.848   5.809
  112GLN    HG2 1769   3.804   2.780   5.646
  112GLN     CD 1770   3.625   2.887   5.683
  112GLN    OE1 1771   3.569   2.836   5.587
  112GLN    NE2 1772   3.555   2.949   5.777
  112GLN   HE21 1773   3.461   2.973   5.752
  112GLN   HE22 1774   3.601   2.973   5.862
  112GLN      C 1775   3.849   3.096   5.899
  112GLN      O 1776   3.758   3.064   5.980
  113GLY      N 1777   3.981   3.114   5.928
  113GLY     HN 1778   4.035   3.139   5.848
  113GLY     CA 1779   4.041   3.103   6.060
  113GLY    HA1 1780   4.148   3.098   6.047
  113GLY    HA2 1781   4.004   3.020   6.118
  113GLY      C 1782   4.027   3.220   6.142
  113GLY      O 1783   4.004   3.209   6.265
  114SER      N 1784   4.042   3.340   6.082
  114SER     HN 1785   4.045   3.341   5.982
  114SER     CA 1786   4.016   3.465   6.152
  114SER     HA 1787   4.081   3.471   6.238
  114SER     CB 1788   4.033   3.591   6.062
  114SER    HB1 1789   3.963   3.585   5.975
  114SER    HB2 1790   4.137   3.587   6.022
  114SER     OG 1791   4.015   3.708   6.133
  114SER    HG1 1792   4.100   3.719   6.177
  114SER      C 1793   3.872   3.466   6.221
  114SER      O 1794   3.857   3.494   6.341
  115ILE      N 1795   3.763   3.425   6.152
  115ILE     HN 1796   3.765   3.401   6.055
  115ILE     CA 1797   3.626   3.447   6.195
  115ILE     HA 1798   3.617   3.550   6.229
  115ILE     CB 1799   3.523   3.454   6.082
  115ILE     HB 1800   3.582   3.520   6.015
  115ILE    CG2 1801   3.514   3.322   6.001
  115ILE   HG21 1802   3.471   3.241   6.063
  115ILE   HG22 1803   3.610   3.276   5.969
  115ILE   HG23 1804   3.447   3.338   5.913
  115ILE    CG1 1805   3.385   3.515   6.123
  115ILE   HG11 1806   3.342   3.460   6.210
  115ILE   HG12 1807   3.321   3.498   6.035
  115ILE     CD 1808   3.413   3.667   6.160
  115ILE    HD1 1809   3.482   3.715   6.086
  115ILE    HD2 1810   3.461   3.678   6.259
  115ILE    HD3 1811   3.312   3.713   6.158
  115ILE      C 1812   3.572   3.370   6.317
  115ILE      O 1813   3.509   3.421   6.407
  116ILE      N 1814   3.608   3.243   6.318
  116ILE     HN 1815   3.655   3.206   6.238
  116ILE     CA 1816   3.591   3.145   6.426
  116ILE     HA 1817   3.486   3.149   6.449
  116ILE     CB 1818   3.627   2.999   6.386
  116ILE     HB 1819   3.575   2.989   6.288
  116ILE    CG2 1820   3.775   2.983   6.360
  116ILE   HG21 1821   3.829   3.014   6.452
  116ILE   HG22 1822   3.814   3.045   6.277
  116ILE   HG23 1823   3.795   2.876   6.337
  116ILE    CG1 1824   3.570   2.889   6.485
  116ILE   HG11 1825   3.624   2.898   6.581
  116ILE   HG12 1826   3.603   2.795   6.436
  116ILE     CD 1827   3.412   2.897   6.502
  116ILE    HD1 1828   3.385   2.804   6.558
  116ILE    HD2 1829   3.368   2.907   6.401
  116ILE    HD3 1830   3.379   2.987   6.558
  116ILE      C 1831   3.663   3.189   6.562
  116ILE      O 1832   3.599   3.200   6.671
  117PHE      N 1833   3.793   3.228   6.550
  117PHE     HN 1834   3.844   3.218   6.465
  117PHE     CA 1835   3.858   3.280   6.666
  117PHE     HA 1836   3.828   3.224   6.753
  117PHE     CB 1837   4.011   3.274   6.651
  117PHE    HB1 1838   4.069   3.318   6.735
  117PHE    HB2 1839   4.046   3.314   6.553
  117PHE     CG 1840   4.044   3.116   6.646
  117PHE    CD1 1841   4.010   3.026   6.750
  117PHE    HD1 1842   3.966   3.073   6.837
  117PHE    CE1 1843   4.049   2.895   6.743
  117PHE    HE1 1844   4.024   2.831   6.826
  117PHE     CZ 1845   4.110   2.841   6.628
  117PHE     HZ 1846   4.132   2.736   6.634
  117PHE    CD2 1847   4.109   3.063   6.529
  117PHE    HD2 1848   4.132   3.123   6.443
  117PHE    CE2 1849   4.136   2.923   6.521
  117PHE    HE2 1850   4.180   2.882   6.432
  117PHE      C 1851   3.807   3.420   6.706
  117PHE      O 1852   3.803   3.447   6.826
  118LEU      N 1853   3.767   3.499   6.606
  118LEU     HN 1854   3.786   3.485   6.509
  118LEU     CA 1855   3.708   3.629   6.643
  118LEU     HA 1856   3.782   3.673   6.709
  118LEU     CB 1857   3.693   3.713   6.518
  118LEU    HB1 1858   3.604   3.675   6.463
  118LEU    HB2 1859   3.774   3.699   6.443
  118LEU     CG 1860   3.651   3.860   6.533
  118LEU     HG 1861   3.564   3.855   6.602
  118LEU    CD1 1862   3.758   3.951   6.594
  118LEU   HD11 1863   3.806   3.915   6.688
  118LEU   HD12 1864   3.736   4.059   6.605
  118LEU   HD13 1865   3.840   3.953   6.519
  118LEU    CD2 1866   3.586   3.925   6.413
  118LEU   HD21 1867   3.495   3.866   6.389
  118LEU   HD22 1868   3.648   3.928   6.320
  118LEU   HD23 1869   3.567   4.033   6.435
  118LEU      C 1870   3.578   3.611   6.720
  118LEU      O 1871   3.543   3.691   6.803
  119THR      N 1872   3.498   3.510   6.685
  119THR     HN 1873   3.516   3.454   6.605
  119THR     CA 1874   3.361   3.500   6.740
  119THR     HA 1875   3.308   3.593   6.753
  119THR     CB 1876   3.270   3.412   6.659
  119THR     HB 1877   3.298   3.305   6.664
  119THR    OG1 1878   3.269   3.452   6.523
  119THR    HG1 1879   3.350   3.415   6.488
  119THR    CG2 1880   3.126   3.402   6.706
  119THR   HG21 1881   3.077   3.502   6.700
  119THR   HG22 1882   3.123   3.391   6.817
  119THR   HG23 1883   3.058   3.330   6.657
  119THR      C 1884   3.372   3.442   6.877
  119THR      O 1885   3.300   3.481   6.973
  120VAL      N 1886   3.472   3.345   6.894
  120VAL     HN 1887   3.525   3.309   6.818
  120VAL     CA 1888   3.517   3.291   7.017
  120VAL     HA 1889   3.433   3.250   7.072
  120VAL     CB 1890   3.612   3.167   7.005
  120VAL     HB 1891   3.695   3.193   6.936
  120VAL    CG1 1892   3.686   3.131   7.131
  120VAL   HG11 1893   3.619   3.121   7.219
  120VAL   HG12 1894   3.763   3.206   7.159
  120VAL   HG13 1895   3.734   3.032   7.119
  120VAL    CG2 1896   3.528   3.049   6.946
  120VAL   HG21 1897   3.589   2.964   6.909
  120VAL   HG22 1898   3.466   3.079   6.858
  120VAL   HG23 1899   3.461   3.009   7.026
  120VAL      C 1900   3.570   3.396   7.113
  120VAL      O 1901   3.529   3.396   7.229
  121VAL      N 1902   3.654   3.495   7.068
  121VAL     HN 1903   3.674   3.497   6.970
  121VAL     CA 1904   3.715   3.600   7.148
  121VAL     HA 1905   3.764   3.564   7.237
  121VAL     CB 1906   3.837   3.666   7.085
  121VAL     HB 1907   3.821   3.704   6.982
  121VAL    CG1 1908   3.872   3.798   7.165
  121VAL   HG11 1909   3.976   3.831   7.145
  121VAL   HG12 1910   3.857   3.790   7.275
  121VAL   HG13 1911   3.821   3.888   7.124
  121VAL    CG2 1912   3.953   3.568   7.085
  121VAL   HG21 1913   3.952   3.525   7.188
  121VAL   HG22 1914   4.053   3.611   7.065
  121VAL   HG23 1915   3.937   3.480   7.019
  121VAL      C 1916   3.606   3.689   7.208
  121VAL      O 1917   3.597   3.717   7.327
  122ALA      N 1918   3.515   3.727   7.118
  122ALA     HN 1919   3.518   3.694   7.024
  122ALA     CA 1920   3.399   3.796   7.168
  122ALA     HA 1921   3.440   3.876   7.228
  122ALA     CB 1922   3.319   3.833   7.044
  122ALA    HB1 1923   3.226   3.892   7.058
  122ALA    HB2 1924   3.288   3.749   6.978
  122ALA    HB3 1925   3.386   3.898   6.983
  122ALA      C 1926   3.305   3.716   7.267
  122ALA      O 1927   3.255   3.762   7.368
  123VAL      N 1928   3.274   3.586   7.236
  123VAL     HN 1929   3.295   3.535   7.153
  123VAL     CA 1930   3.195   3.499   7.328
  123VAL     HA 1931   3.108   3.560   7.347
  123VAL     CB 1932   3.146   3.368   7.263
  123VAL     HB 1933   3.234   3.316   7.219
  123VAL    CG1 1934   3.085   3.261   7.364
  123VAL   HG11 1935   3.025   3.191   7.303
  123VAL   HG12 1936   3.010   3.308   7.431
  123VAL   HG13 1937   3.159   3.197   7.417
  123VAL    CG2 1938   3.046   3.392   7.145
  123VAL   HG21 1939   3.072   3.484   7.090
  123VAL   HG22 1940   2.944   3.401   7.189
  123VAL   HG23 1941   3.049   3.310   7.070
  123VAL      C 1942   3.256   3.475   7.467
  123VAL      O 1943   3.193   3.477   7.572
  124ASP      N 1944   3.389   3.458   7.476
  124ASP     HN 1945   3.454   3.458   7.400
  124ASP     CA 1946   3.458   3.434   7.601
  124ASP     HA 1947   3.412   3.350   7.651
  124ASP     CB 1948   3.606   3.401   7.569
  124ASP    HB1 1949   3.643   3.477   7.498
  124ASP    HB2 1950   3.617   3.306   7.512
  124ASP     CG 1951   3.697   3.401   7.686
  124ASP    OD1 1952   3.657   3.347   7.794
  124ASP    OD2 1953   3.813   3.434   7.662
  124ASP      C 1954   3.441   3.554   7.702
  124ASP      O 1955   3.402   3.540   7.819
  125ARG      N 1956   3.458   3.680   7.649
  125ARG     HN 1957   3.485   3.681   7.553
  125ARG     CA 1958   3.425   3.800   7.715
  125ARG     HA 1959   3.483   3.807   7.806
  125ARG     CB 1960   3.447   3.935   7.628
  125ARG    HB1 1961   3.418   4.025   7.686
  125ARG    HB2 1962   3.392   3.927   7.532
  125ARG     CG 1963   3.596   3.943   7.588
  125ARG    HG1 1964   3.637   3.841   7.569
  125ARG    HG2 1965   3.651   4.002   7.665
  125ARG     CD 1966   3.619   4.022   7.456
  125ARG    HD1 1967   3.587   4.127   7.479
  125ARG    HD2 1968   3.558   3.975   7.376
  125ARG     NE 1969   3.763   4.035   7.431
  125ARG     HE 1970   3.827   3.981   7.486
  125ARG     CZ 1971   3.818   4.144   7.377
  125ARG    NH1 1972   3.756   4.212   7.284
  125ARG   HH11 1973   3.666   4.174   7.263
  125ARG   HH12 1974   3.791   4.301   7.255
  125ARG    NH2 1975   3.947   4.157   7.398
  125ARG   HH21 1976   3.979   4.072   7.439
  125ARG   HH22 1977   4.003   4.181   7.319
  125ARG      C 1978   3.280   3.807   7.774
  125ARG      O 1979   3.256   3.848   7.889
  126TYR      N 1980   3.181   3.755   7.696
  126TYR     HN 1981   3.201   3.717   7.606
  126TYR     CA 1982   3.044   3.738   7.750
  126TYR     HA 1983   3.007   3.834   7.783
  126TYR     CB 1984   2.937   3.708   7.638
  126TYR    HB1 1985   2.984   3.626   7.580
  126TYR    HB2 1986   2.930   3.800   7.576
  126TYR     CG 1987   2.792   3.663   7.672
  126TYR    CD1 1988   2.694   3.763   7.689
  126TYR    HD1 1989   2.723   3.866   7.674
  126TYR    CE1 1990   2.561   3.720   7.733
  126TYR    HE1 1991   2.481   3.790   7.752
  126TYR     CZ 1992   2.535   3.579   7.752
  126TYR     OH 1993   2.426   3.524   7.817
  126TYR     HH 1994   2.461   3.498   7.903
  126TYR    CD2 1995   2.763   3.530   7.692
  126TYR    HD2 1996   2.849   3.466   7.676
  126TYR    CE2 1997   2.639   3.489   7.739
  126TYR    HE2 1998   2.614   3.389   7.771
  126TYR      C 1999   3.040   3.650   7.880
  126TYR      O 2000   2.987   3.694   7.979
  127PHE      N 2001   3.110   3.531   7.877
  127PHE     HN 2002   3.164   3.508   7.797
  127PHE     CA 2003   3.123   3.438   7.993
  127PHE     HA 2004   3.020   3.424   8.022
  127PHE     CB 2005   3.178   3.296   7.951
  127PHE    HB1 2006   3.226   3.231   8.028
  127PHE    HB2 2007   3.265   3.306   7.883
  127PHE     CG 2008   3.070   3.221   7.877
  127PHE    CD1 2009   2.987   3.144   7.969
  127PHE    HD1 2010   3.012   3.138   8.073
  127PHE    CE1 2011   2.875   3.079   7.919
  127PHE    HE1 2012   2.815   3.013   7.979
  127PHE     CZ 2013   2.852   3.091   7.779
  127PHE     HZ 2014   2.773   3.040   7.725
  127PHE    CD2 2015   3.046   3.228   7.741
  127PHE    HD2 2016   3.117   3.277   7.675
  127PHE    CE2 2017   2.935   3.169   7.695
  127PHE    HE2 2018   2.897   3.182   7.595
  127PHE      C 2019   3.209   3.489   8.108
  127PHE      O 2020   3.173   3.470   8.224
  128ARG      N 2021   3.318   3.570   8.086
  128ARG     HN 2022   3.341   3.609   7.997
  128ARG     CA 2023   3.396   3.624   8.194
  128ARG     HA 2024   3.432   3.547   8.261
  128ARG     CB 2025   3.520   3.696   8.127
  128ARG    HB1 2026   3.589   3.747   8.198
  128ARG    HB2 2027   3.472   3.763   8.053
  128ARG     CG 2028   3.621   3.610   8.060
  128ARG    HG1 2029   3.698   3.680   8.022
  128ARG    HG2 2030   3.583   3.573   7.963
  128ARG     CD 2031   3.692   3.498   8.144
  128ARG    HD1 2032   3.626   3.439   8.211
  128ARG    HD2 2033   3.781   3.541   8.194
  128ARG     NE 2034   3.745   3.401   8.045
  128ARG     HE 2035   3.705   3.391   7.955
  128ARG     CZ 2036   3.844   3.312   8.066
  128ARG    NH1 2037   3.925   3.324   8.171
  128ARG   HH11 2038   4.000   3.259   8.179
  128ARG   HH12 2039   3.904   3.388   8.245
  128ARG    NH2 2040   3.878   3.227   7.975
  128ARG   HH21 2041   3.822   3.231   7.892
  128ARG   HH22 2042   3.962   3.174   7.982
  128ARG      C 2043   3.311   3.724   8.270
  128ARG      O 2044   3.311   3.723   8.396
  129VAL      N 2045   3.239   3.808   8.195
  129VAL     HN 2046   3.244   3.807   8.096
  129VAL     CA 2047   3.162   3.913   8.255
  129VAL     HA 2048   3.216   3.960   8.336
  129VAL     CB 2049   3.147   4.038   8.161
  129VAL     HB 2050   3.095   4.011   8.067
  129VAL    CG1 2051   3.071   4.159   8.222
  129VAL   HG11 2052   2.965   4.126   8.229
  129VAL   HG12 2053   3.076   4.251   8.161
  129VAL   HG13 2054   3.089   4.186   8.328
  129VAL    CG2 2055   3.289   4.094   8.133
  129VAL   HG21 2056   3.347   4.024   8.070
  129VAL   HG22 2057   3.353   4.112   8.223
  129VAL   HG23 2058   3.268   4.187   8.076
  129VAL      C 2059   3.028   3.865   8.306
  129VAL      O 2060   2.994   3.865   8.422
  130VAL      N 2061   2.939   3.819   8.223
  130VAL     HN 2062   2.971   3.793   8.132
  130VAL     CA 2063   2.798   3.796   8.246
  130VAL     HA 2064   2.758   3.863   8.320
  130VAL     CB 2065   2.720   3.836   8.118
  130VAL     HB 2066   2.725   3.753   8.045
  130VAL    CG1 2067   2.567   3.869   8.149
  130VAL   HG11 2068   2.521   3.789   8.212
  130VAL   HG12 2069   2.509   3.884   8.056
  130VAL   HG13 2070   2.569   3.962   8.209
  130VAL    CG2 2071   2.782   3.958   8.046
  130VAL   HG21 2072   2.889   3.957   8.015
  130VAL   HG22 2073   2.759   4.051   8.101
  130VAL   HG23 2074   2.719   3.972   7.956
  130VAL      C 2075   2.763   3.650   8.282
  130VAL      O 2076   2.652   3.612   8.301
  131HSD      N 2077   2.869   3.572   8.299
  131HSD     HN 2078   2.957   3.604   8.266
  131HSD     CA 2079   2.857   3.440   8.367
  131HSD     HA 2080   2.772   3.442   8.433
  131HSD     CB 2081   2.844   3.325   8.256
  131HSD    HB1 2082   2.848   3.221   8.297
  131HSD    HB2 2083   2.927   3.332   8.183
  131HSD    ND1 2084   2.606   3.271   8.218
  131HSD    HD1 2085   2.600   3.205   8.294
  131HSD     CG 2086   2.711   3.339   8.176
  131HSD    CE1 2087   2.497   3.314   8.144
  131HSD    HE1 2088   2.396   3.278   8.161
  131HSD    NE2 2089   2.532   3.405   8.056
  131HSD    CD2 2090   2.670   3.418   8.073
  131HSD    HD2 2091   2.727   3.496   8.025
  131HSD      C 2092   2.982   3.402   8.447
  131HSD      O 2093   3.050   3.299   8.424
  132PRO      N 2094   3.023   3.484   8.540
  132PRO     CD 2095   2.937   3.584   8.613
  132PRO    HD1 2096   2.844   3.542   8.655
  132PRO    HD2 2097   2.901   3.662   8.542
  132PRO     CA 2098   3.160   3.486   8.595
  132PRO     HA 2099   3.233   3.473   8.517
  132PRO     CB 2100   3.171   3.613   8.678
  132PRO    HB1 2101   3.179   3.696   8.604
  132PRO    HB2 2102   3.253   3.626   8.752
  132PRO     CG 2103   3.026   3.640   8.732
  132PRO    HG1 2104   3.022   3.583   8.826
  132PRO    HG2 2105   3.004   3.748   8.747
  132PRO      C 2106   3.205   3.365   8.677
  132PRO      O 2107   3.326   3.347   8.698
  133HSD      N 2108   3.102   3.283   8.722
  133HSD     HN 2109   3.009   3.301   8.691
  133HSD     CA 2110   3.129   3.169   8.806
  133HSD     HA 2111   3.234   3.171   8.833
  133HSD     CB 2112   3.046   3.176   8.941
  133HSD    HB1 2113   3.076   3.093   9.009
  133HSD    HB2 2114   2.938   3.170   8.916
  133HSD    ND1 2115   3.176   3.331   9.103
  133HSD    HD1 2116   3.259   3.276   9.092
  133HSD     CG 2117   3.065   3.305   9.019
  133HSD    CE1 2118   3.156   3.454   9.158
  133HSD    HE1 2119   3.231   3.491   9.227
  133HSD    NE2 2120   3.033   3.500   9.134
  133HSD    CD2 2121   2.978   3.407   9.045
  133HSD    HD2 2122   2.887   3.426   8.991
  133HSD      C 2123   3.108   3.041   8.732
  133HSD      O 2124   3.135   2.936   8.785
  134HSD      N 2125   3.050   3.049   8.606
  134HSD     HN 2126   3.052   3.132   8.552
  134HSD     CA 2127   3.047   2.928   8.523
  134HSD     HA 2128   2.993   2.850   8.575
  134HSD     CB 2129   2.982   2.959   8.377
  134HSD    HB1 2130   3.017   2.881   8.306
  134HSD    HB2 2131   3.034   3.048   8.335
  134HSD    ND1 2132   2.748   2.907   8.291
  134HSD    HD1 2133   2.768   2.834   8.225
  134HSD     CG 2134   2.834   2.972   8.375
  134HSD    CE1 2135   2.620   2.959   8.313
  134HSD    HE1 2136   2.527   2.921   8.272
  134HSD    NE2 2137   2.627   3.049   8.412
  134HSD    CD2 2138   2.763   3.055   8.453
  134HSD    HD2 2139   2.808   3.115   8.530
  134HSD      C 2140   3.190   2.870   8.502
  134HSD      O 2141   3.293   2.934   8.511
  135ALA      N 2142   3.189   2.738   8.482
  135ALA     HN 2143   3.107   2.683   8.487
  135ALA     CA 2144   3.306   2.653   8.478
  135ALA     HA 2145   3.371   2.685   8.559
  135ALA     CB 2146   3.263   2.515   8.516
  135ALA    HB1 2147   3.350   2.446   8.508
  135ALA    HB2 2148   3.175   2.471   8.466
  135ALA    HB3 2149   3.245   2.516   8.625
  135ALA      C 2150   3.387   2.654   8.345
  135ALA      O 2151   3.499   2.605   8.340
  136LEU      N 2152   3.330   2.714   8.236
  136LEU     HN 2153   3.235   2.742   8.240
  136LEU     CA 2154   3.395   2.736   8.108
  136LEU     HA 2155   3.443   2.642   8.087
  136LEU     CB 2156   3.292   2.765   7.990
  136LEU    HB1 2157   3.222   2.842   8.029
  136LEU    HB2 2158   3.227   2.676   7.974
  136LEU     CG 2159   3.354   2.808   7.859
  136LEU     HG 2160   3.423   2.891   7.885
  136LEU    CD1 2161   3.439   2.701   7.800
  136LEU   HD11 2162   3.536   2.714   7.853
  136LEU   HD12 2163   3.457   2.701   7.691
  136LEU   HD13 2164   3.395   2.602   7.826
  136LEU    CD2 2165   3.243   2.852   7.764
  136LEU   HD21 2166   3.194   2.946   7.799
  136LEU   HD22 2167   3.171   2.768   7.754
  136LEU   HD23 2168   3.290   2.884   7.668
  136LEU      C 2169   3.508   2.847   8.122
  136LEU      O 2170   3.606   2.837   8.051
  137ASN      N 2171   3.504   2.930   8.229
  137ASN     HN 2172   3.414   2.927   8.270
  137ASN     CA 2173   3.599   3.036   8.258
  137ASN     HA 2174   3.630   3.088   8.168
  137ASN     CB 2175   3.535   3.137   8.359
  137ASN    HB1 2176   3.616   3.208   8.387
  137ASN    HB2 2177   3.494   3.089   8.450
  137ASN     CG 2178   3.435   3.227   8.289
  137ASN    OD1 2179   3.431   3.244   8.168
  137ASN    ND2 2180   3.356   3.296   8.376
  137ASN   HD21 2181   3.288   3.361   8.341
  137ASN   HD22 2182   3.346   3.280   8.474
  137ASN      C 2183   3.726   2.979   8.319
  137ASN      O 2184   3.820   3.051   8.356
  138LYS      N 2185   3.739   2.852   8.333
  138LYS     HN 2186   3.666   2.793   8.298
  138LYS     CA 2187   3.850   2.786   8.406
  138LYS     HA 2188   3.925   2.864   8.415
  138LYS     CB 2189   3.808   2.719   8.546
  138LYS    HB1 2190   3.901   2.669   8.581
  138LYS    HB2 2191   3.735   2.636   8.536
  138LYS     CG 2192   3.758   2.818   8.648
  138LYS    HG1 2193   3.719   2.764   8.736
  138LYS    HG2 2194   3.668   2.860   8.599
  138LYS     CD 2195   3.858   2.926   8.696
  138LYS    HD1 2196   3.888   3.008   8.627
  138LYS    HD2 2197   3.947   2.861   8.709
  138LYS     CE 2198   3.820   2.992   8.831
  138LYS    HE1 2199   3.786   2.910   8.898
  138LYS    HE2 2200   3.736   3.060   8.806
  138LYS     NZ 2201   3.934   3.060   8.890
  138LYS    HZ1 2202   3.998   3.102   8.819
  138LYS    HZ2 2203   3.991   3.006   8.957
  138LYS    HZ3 2204   3.900   3.146   8.938
  138LYS      C 2205   3.920   2.679   8.320
  138LYS      O 2206   4.008   2.610   8.367
  139ILE      N 2207   3.875   2.655   8.197
  139ILE     HN 2208   3.795   2.705   8.163
  139ILE     CA 2209   3.934   2.551   8.117
  139ILE     HA 2210   3.911   2.463   8.176
  139ILE     CB 2211   3.861   2.538   7.982
  139ILE     HB 2212   3.922   2.459   7.931
  139ILE    CG2 2213   3.720   2.483   8.002
  139ILE   HG21 2214   3.702   2.401   8.075
  139ILE   HG22 2215   3.669   2.448   7.909
  139ILE   HG23 2216   3.648   2.565   8.025
  139ILE    CG1 2217   3.848   2.659   7.893
  139ILE   HG11 2218   3.944   2.715   7.884
  139ILE   HG12 2219   3.786   2.737   7.944
  139ILE     CD 2220   3.795   2.628   7.751
  139ILE    HD1 2221   3.783   2.720   7.689
  139ILE    HD2 2222   3.702   2.570   7.732
  139ILE    HD3 2223   3.868   2.566   7.694
  139ILE      C 2224   4.086   2.565   8.099
  139ILE      O 2225   4.145   2.676   8.094
  140SER      N 2226   4.156   2.448   8.091
  140SER     HN 2227   4.105   2.362   8.093
  140SER     CA 2228   4.296   2.422   8.086
  140SER     HA 2229   4.338   2.486   8.163
  140SER     CB 2230   4.345   2.279   8.120
  140SER    HB1 2231   4.328   2.257   8.228
  140SER    HB2 2232   4.454   2.271   8.100
  140SER     OG 2233   4.277   2.194   8.029
  140SER    HG1 2234   4.183   2.208   8.043
  140SER      C 2235   4.356   2.463   7.953
  140SER      O 2236   4.283   2.463   7.852
  141ASN      N 2237   4.486   2.473   7.944
  141ASN     HN 2238   4.547   2.462   8.023
  141ASN     CA 2239   4.560   2.481   7.819
  141ASN     HA 2240   4.519   2.556   7.753
  141ASN     CB 2241   4.706   2.520   7.852
  141ASN    HB1 2242   4.758   2.520   7.753
  141ASN    HB2 2243   4.754   2.444   7.918
  141ASN     CG 2244   4.723   2.664   7.899
  141ASN    OD1 2245   4.626   2.734   7.878
  141ASN    ND2 2246   4.835   2.710   7.950
  141ASN   HD21 2247   4.839   2.802   7.988
  141ASN   HD22 2248   4.907   2.642   7.965
  141ASN      C 2249   4.559   2.362   7.729
  141ASN      O 2250   4.555   2.374   7.604
  142ARG      N 2251   4.557   2.235   7.787
  142ARG     HN 2252   4.579   2.225   7.883
  142ARG     CA 2253   4.520   2.110   7.718
  142ARG     HA 2254   4.600   2.098   7.646
  142ARG     CB 2255   4.522   1.994   7.816
  142ARG    HB1 2256   4.504   1.905   7.753
  142ARG    HB2 2257   4.444   1.997   7.896
  142ARG     CG 2258   4.665   1.977   7.884
  142ARG    HG1 2259   4.673   2.048   7.969
  142ARG    HG2 2260   4.740   1.994   7.804
  142ARG     CD 2261   4.675   1.846   7.954
  142ARG    HD1 2262   4.646   1.771   7.877
  142ARG    HD2 2263   4.602   1.852   8.038
  142ARG     NE 2264   4.818   1.825   8.003
  142ARG     HE 2265   4.893   1.862   7.948
  142ARG     CZ 2266   4.850   1.738   8.100
  142ARG    NH1 2267   4.764   1.679   8.177
  142ARG   HH11 2268   4.667   1.706   8.180
  142ARG   HH12 2269   4.791   1.604   8.238
  142ARG    NH2 2270   4.971   1.698   8.102
  142ARG   HH21 2271   5.034   1.728   8.029
  142ARG   HH22 2272   4.982   1.604   8.134
  142ARG      C 2273   4.381   2.112   7.642
  142ARG      O 2274   4.373   2.077   7.524
  143THR      N 2275   4.276   2.153   7.711
  143THR     HN 2276   4.286   2.167   7.810
  143THR     CA 2277   4.135   2.177   7.660
  143THR     HA 2278   4.100   2.088   7.610
  143THR     CB 2279   4.049   2.215   7.773
  143THR     HB 2280   4.093   2.295   7.835
  143THR    OG1 2281   4.041   2.102   7.858
  143THR    HG1 2282   3.951   2.110   7.891
  143THR    CG2 2283   3.907   2.252   7.730
  143THR   HG21 2284   3.860   2.179   7.661
  143THR   HG22 2285   3.916   2.348   7.675
  143THR   HG23 2286   3.843   2.264   7.821
  143THR      C 2287   4.128   2.288   7.550
  143THR      O 2288   4.069   2.269   7.444
  144ALA      N 2289   4.198   2.399   7.565
  144ALA     HN 2290   4.248   2.406   7.651
  144ALA     CA 2291   4.221   2.508   7.475
  144ALA     HA 2292   4.126   2.548   7.443
  144ALA     CB 2293   4.302   2.620   7.544
  144ALA    HB1 2294   4.294   2.717   7.490
  144ALA    HB2 2295   4.412   2.605   7.547
  144ALA    HB3 2296   4.276   2.634   7.651
  144ALA      C 2297   4.297   2.456   7.354
  144ALA      O 2298   4.257   2.478   7.241
  145ALA      N 2299   4.405   2.374   7.370
  145ALA     HN 2300   4.447   2.351   7.457
  145ALA     CA 2301   4.478   2.307   7.260
  145ALA     HA 2302   4.496   2.387   7.190
  145ALA     CB 2303   4.604   2.246   7.324
  145ALA    HB1 2304   4.663   2.327   7.372
  145ALA    HB2 2305   4.663   2.213   7.236
  145ALA    HB3 2306   4.578   2.158   7.388
  145ALA      C 2307   4.402   2.208   7.172
  145ALA      O 2308   4.404   2.208   7.047
  146ILE      N 2309   4.322   2.125   7.240
  146ILE     HN 2310   4.339   2.104   7.335
  146ILE     CA 2311   4.222   2.037   7.183
  146ILE     HA 2312   4.269   1.979   7.105
  146ILE     CB 2313   4.155   1.953   7.294
  146ILE     HB 2314   4.122   2.019   7.377
  146ILE    CG2 2315   4.036   1.881   7.237
  146ILE   HG21 2316   4.061   1.829   7.142
  146ILE   HG22 2317   3.944   1.941   7.220
  146ILE   HG23 2318   4.000   1.807   7.312
  146ILE    CG1 2319   4.247   1.844   7.359
  146ILE   HG11 2320   4.343   1.897   7.381
  146ILE   HG12 2321   4.274   1.773   7.278
  146ILE     CD 2322   4.204   1.798   7.493
  146ILE    HD1 2323   4.188   1.875   7.571
  146ILE    HD2 2324   4.285   1.735   7.535
  146ILE    HD3 2325   4.112   1.737   7.478
  146ILE      C 2326   4.113   2.114   7.099
  146ILE      O 2327   4.096   2.095   6.980
  147ILE      N 2328   4.046   2.211   7.167
  147ILE     HN 2329   4.059   2.236   7.263
  147ILE     CA 2330   3.947   2.300   7.101
  147ILE     HA 2331   3.882   2.231   7.050
  147ILE     CB 2332   3.868   2.394   7.199
  147ILE     HB 2333   3.939   2.460   7.254
  147ILE    CG2 2334   3.795   2.495   7.108
  147ILE   HG21 2335   3.752   2.431   7.028
  147ILE   HG22 2336   3.860   2.571   7.061
  147ILE   HG23 2337   3.705   2.537   7.159
  147ILE    CG1 2338   3.775   2.315   7.294
  147ILE   HG11 2339   3.847   2.237   7.326
  147ILE   HG12 2340   3.712   2.261   7.220
  147ILE     CD 2341   3.709   2.382   7.414
  147ILE    HD1 2342   3.795   2.423   7.472
  147ILE    HD2 2343   3.666   2.304   7.480
  147ILE    HD3 2344   3.650   2.473   7.388
  147ILE      C 2345   4.009   2.373   6.984
  147ILE      O 2346   3.958   2.362   6.874
  148SER      N 2347   4.125   2.438   6.999
  148SER     HN 2348   4.176   2.439   7.085
  148SER     CA 2349   4.188   2.510   6.892
  148SER     HA 2350   4.105   2.566   6.852
  148SER     CB 2351   4.319   2.581   6.934
  148SER    HB1 2352   4.374   2.636   6.855
  148SER    HB2 2353   4.384   2.514   6.993
  148SER     OG 2354   4.296   2.676   7.040
  148SER    HG1 2355   4.267   2.618   7.111
  148SER      C 2356   4.232   2.427   6.775
  148SER      O 2357   4.214   2.470   6.664
  149CYS      N 2358   4.295   2.310   6.799
  149CYS     HN 2359   4.309   2.277   6.892
  149CYS     CA 2360   4.322   2.219   6.692
  149CYS     HA 2361   4.390   2.276   6.631
  149CYS     CB 2362   4.403   2.092   6.742
  149CYS    HB1 2363   4.398   2.014   6.662
  149CYS    HB2 2364   4.354   2.050   6.832
  149CYS     SG 2365   4.581   2.134   6.772
  149CYS    HG1 2366   4.550   2.205   6.880
  149CYS      C 2367   4.205   2.170   6.606
  149CYS      O 2368   4.208   2.164   6.485
  150LEU      N 2369   4.103   2.124   6.682
  150LEU     HN 2370   4.117   2.124   6.780
  150LEU     CA 2371   3.975   2.081   6.620
  150LEU     HA 2372   3.987   2.005   6.544
  150LEU     CB 2373   3.885   2.029   6.732
  150LEU    HB1 2374   3.885   2.108   6.810
  150LEU    HB2 2375   3.924   1.931   6.768
  150LEU     CG 2376   3.738   2.006   6.689
  150LEU     HG 2377   3.695   2.094   6.637
  150LEU    CD1 2378   3.718   1.899   6.587
  150LEU   HD11 2379   3.614   1.905   6.550
  150LEU   HD12 2380   3.749   1.799   6.625
  150LEU   HD13 2381   3.772   1.937   6.498
  150LEU    CD2 2382   3.645   2.000   6.813
  150LEU   HD21 2383   3.655   1.903   6.867
  150LEU   HD22 2384   3.540   1.998   6.776
  150LEU   HD23 2385   3.656   2.088   6.879
  150LEU      C 2386   3.904   2.199   6.539
  150LEU      O 2387   3.860   2.183   6.425
  151LEU      N 2388   3.905   2.320   6.597
  151LEU     HN 2389   3.952   2.341   6.682
  151LEU     CA 2390   3.867   2.438   6.520
  151LEU     HA 2391   3.767   2.425   6.480
  151LEU     CB 2392   3.849   2.568   6.608
  151LEU    HB1 2393   3.836   2.653   6.537
  151LEU    HB2 2394   3.946   2.585   6.660
  151LEU     CG 2395   3.733   2.563   6.706
  151LEU     HG 2396   3.750   2.489   6.786
  151LEU    CD1 2397   3.732   2.699   6.783
  151LEU   HD11 2398   3.651   2.693   6.859
  151LEU   HD12 2399   3.709   2.773   6.704
  151LEU   HD13 2400   3.818   2.733   6.844
  151LEU    CD2 2401   3.592   2.538   6.644
  151LEU   HD21 2402   3.506   2.555   6.712
  151LEU   HD22 2403   3.581   2.431   6.618
  151LEU   HD23 2404   3.574   2.585   6.545
  151LEU      C 2405   3.951   2.466   6.392
  151LEU      O 2406   3.893   2.485   6.283
  152TRP      N 2407   4.079   2.460   6.403
  152TRP     HN 2408   4.124   2.458   6.492
  152TRP     CA 2409   4.173   2.466   6.287
  152TRP     HA 2410   4.155   2.560   6.236
  152TRP     CB 2411   4.314   2.469   6.349
  152TRP    HB1 2412   4.386   2.434   6.272
  152TRP    HB2 2413   4.317   2.395   6.432
  152TRP     CG 2414   4.361   2.601   6.395
  152TRP    CD1 2415   4.434   2.620   6.511
  152TRP    HD1 2416   4.456   2.539   6.580
  152TRP    NE1 2417   4.488   2.745   6.516
  152TRP    HE1 2418   4.511   2.795   6.596
  152TRP    CE2 2419   4.453   2.809   6.400
  152TRP    CD2 2420   4.383   2.719   6.322
  152TRP    CE3 2421   4.338   2.756   6.191
  152TRP    HE3 2422   4.284   2.682   6.135
  152TRP    CZ3 2423   4.372   2.883   6.143
  152TRP    HZ3 2424   4.334   2.918   6.049
  152TRP    CZ2 2425   4.487   2.936   6.352
  152TRP    HZ2 2426   4.543   3.011   6.407
  152TRP    CH2 2427   4.439   2.977   6.224
  152TRP    HH2 2428   4.453   3.080   6.195
  152TRP      C 2429   4.160   2.357   6.185
  152TRP      O 2430   4.153   2.385   6.066
  153GLY      N 2431   4.143   2.224   6.225
  153GLY     HN 2432   4.151   2.215   6.324
  153GLY     CA 2433   4.104   2.110   6.139
  153GLY    HA1 2434   4.080   2.034   6.212
  153GLY    HA2 2435   4.183   2.073   6.076
  153GLY      C 2436   3.980   2.135   6.063
  153GLY      O 2437   3.973   2.119   5.938
  154ILE      N 2438   3.880   2.186   6.123
  154ILE     HN 2439   3.876   2.197   6.222
  154ILE     CA 2440   3.752   2.225   6.054
  154ILE     HA 2441   3.719   2.141   5.994
  154ILE     CB 2442   3.648   2.257   6.161
  154ILE     HB 2443   3.699   2.310   6.244
  154ILE    CG2 2444   3.526   2.340   6.103
  154ILE   HG21 2445   3.499   2.314   5.998
  154ILE   HG22 2446   3.551   2.447   6.090
  154ILE   HG23 2447   3.430   2.335   6.159
  154ILE    CG1 2448   3.603   2.114   6.218
  154ILE   HG11 2449   3.695   2.066   6.258
  154ILE   HG12 2450   3.570   2.048   6.135
  154ILE     CD 2451   3.490   2.116   6.324
  154ILE    HD1 2452   3.389   2.119   6.277
  154ILE    HD2 2453   3.502   2.211   6.380
  154ILE    HD3 2454   3.501   2.032   6.396
  154ILE      C 2455   3.772   2.334   5.952
  154ILE      O 2456   3.738   2.325   5.833
  155THR      N 2457   3.844   2.444   5.984
  155THR     HN 2458   3.862   2.461   6.081
  155THR     CA 2459   3.891   2.547   5.895
  155THR     HA 2460   3.802   2.591   5.853
  155THR     CB 2461   3.976   2.655   5.967
  155THR     HB 2462   4.029   2.612   6.054
  155THR    OG1 2463   3.891   2.748   6.030
  155THR    HG1 2464   3.829   2.710   6.092
  155THR    CG2 2465   4.068   2.737   5.881
  155THR   HG21 2466   4.019   2.779   5.790
  155THR   HG22 2467   4.164   2.688   5.858
  155THR   HG23 2468   4.110   2.815   5.949
  155THR      C 2469   3.968   2.496   5.778
  155THR      O 2470   3.950   2.533   5.661
  156ILE      N 2471   4.061   2.401   5.806
  156ILE     HN 2472   4.077   2.376   5.901
  156ILE     CA 2473   4.134   2.335   5.697
  156ILE     HA 2474   4.170   2.406   5.624
  156ILE     CB 2475   4.254   2.242   5.738
  156ILE     HB 2476   4.212   2.183   5.822
  156ILE    CG2 2477   4.308   2.155   5.620
  156ILE   HG21 2478   4.349   2.212   5.534
  156ILE   HG22 2479   4.240   2.074   5.587
  156ILE   HG23 2480   4.395   2.092   5.650
  156ILE    CG1 2481   4.368   2.333   5.798
  156ILE   HG11 2482   4.322   2.416   5.856
  156ILE   HG12 2483   4.427   2.382   5.718
  156ILE     CD 2484   4.466   2.256   5.895
  156ILE    HD1 2485   4.524   2.179   5.839
  156ILE    HD2 2486   4.416   2.219   5.986
  156ILE    HD3 2487   4.537   2.330   5.937
  156ILE      C 2488   4.035   2.254   5.609
  156ILE      O 2489   4.033   2.281   5.486
  157GLY      N 2490   3.939   2.173   5.660
  157GLY     HN 2491   3.921   2.148   5.755
  157GLY     CA 2492   3.855   2.098   5.571
  157GLY    HA1 2493   3.806   2.023   5.631
  157GLY    HA2 2494   3.925   2.056   5.501
  157GLY      C 2495   3.747   2.174   5.501
  157GLY      O 2496   3.710   2.137   5.393
  158LEU      N 2497   3.707   2.285   5.564
  158LEU     HN 2498   3.732   2.300   5.659
  158LEU     CA 2499   3.624   2.383   5.490
  158LEU     HA 2500   3.548   2.325   5.440
  158LEU     CB 2501   3.553   2.493   5.586
  158LEU    HB1 2502   3.510   2.579   5.530
  158LEU    HB2 2503   3.634   2.530   5.651
  158LEU     CG 2504   3.449   2.432   5.681
  158LEU     HG 2505   3.489   2.334   5.714
  158LEU    CD1 2506   3.429   2.522   5.808
  158LEU   HD11 2507   3.427   2.629   5.780
  158LEU   HD12 2508   3.519   2.508   5.872
  158LEU   HD13 2509   3.330   2.507   5.856
  158LEU    CD2 2510   3.312   2.423   5.609
  158LEU   HD21 2511   3.242   2.358   5.666
  158LEU   HD22 2512   3.330   2.373   5.511
  158LEU   HD23 2513   3.273   2.527   5.607
  158LEU      C 2514   3.698   2.463   5.377
  158LEU      O 2515   3.641   2.503   5.273
  159THR      N 2516   3.826   2.498   5.396
  159THR     HN 2517   3.868   2.480   5.485
  159THR     CA 2518   3.901   2.558   5.296
  159THR     HA 2519   3.840   2.640   5.262
  159THR     CB 2520   4.026   2.629   5.345
  159THR     HB 2521   4.088   2.540   5.368
  159THR    OG1 2522   4.004   2.707   5.461
  159THR    HG1 2523   3.979   2.646   5.531
  159THR    CG2 2524   4.079   2.717   5.237
  159THR   HG21 2525   4.129   2.658   5.157
  159THR   HG22 2526   4.153   2.790   5.276
  159THR   HG23 2527   3.989   2.763   5.192
  159THR      C 2528   3.935   2.459   5.188
  159THR      O 2529   3.938   2.497   5.072
  160VAL      N 2530   3.955   2.331   5.220
  160VAL     HN 2531   3.941   2.301   5.314
  160VAL     CA 2532   3.972   2.218   5.118
  160VAL     HA 2533   4.048   2.241   5.045
  160VAL     CB 2534   4.001   2.082   5.183
  160VAL     HB 2535   3.936   2.077   5.273
  160VAL    CG1 2536   3.965   1.959   5.095
  160VAL   HG11 2537   4.005   1.861   5.130
  160VAL   HG12 2538   4.010   1.977   4.995
  160VAL   HG13 2539   3.855   1.948   5.080
  160VAL    CG2 2540   4.145   2.078   5.237
  160VAL   HG21 2541   4.174   2.177   5.279
  160VAL   HG22 2542   4.207   2.047   5.150
  160VAL   HG23 2543   4.150   2.000   5.316
  160VAL      C 2544   3.838   2.204   5.042
  160VAL      O 2545   3.834   2.187   4.919
  161HSD      N 2546   3.727   2.209   5.120
  161HSD     HN 2547   3.726   2.225   5.218
  161HSD     CA 2548   3.594   2.207   5.063
  161HSD     HA 2549   3.575   2.115   5.011
  161HSD     CB 2550   3.491   2.200   5.170
  161HSD    HB1 2551   3.470   2.288   5.234
  161HSD    HB2 2552   3.526   2.118   5.237
  161HSD    ND1 2553   3.291   2.039   5.109
  161HSD    HD1 2554   3.318   1.950   5.146
  161HSD     CG 2555   3.349   2.169   5.115
  161HSD    CE1 2556   3.174   2.053   5.047
  161HSD    HE1 2557   3.106   1.968   5.033
  161HSD    NE2 2558   3.149   2.178   5.020
  161HSD    CD2 2559   3.263   2.250   5.055
  161HSD    HD2 2560   3.271   2.355   5.027
  161HSD      C 2561   3.566   2.323   4.962
  161HSD      O 2562   3.492   2.299   4.866
  162LEU      N 2563   3.617   2.444   4.976
  162LEU     HN 2564   3.673   2.446   5.059
  162LEU     CA 2565   3.613   2.560   4.884
  162LEU     HA 2566   3.511   2.586   4.861
  162LEU     CB 2567   3.679   2.681   4.954
  162LEU    HB1 2568   3.779   2.652   4.991
  162LEU    HB2 2569   3.624   2.711   5.046
  162LEU     CG 2570   3.691   2.810   4.862
  162LEU     HG 2571   3.746   2.779   4.771
  162LEU    CD1 2572   3.563   2.886   4.824
  162LEU   HD11 2573   3.479   2.821   4.791
  162LEU   HD12 2574   3.572   2.970   4.751
  162LEU   HD13 2575   3.533   2.932   4.920
  162LEU    CD2 2576   3.779   2.905   4.943
  162LEU   HD21 2577   3.739   2.911   5.047
  162LEU   HD22 2578   3.797   3.002   4.893
  162LEU   HD23 2579   3.885   2.873   4.958
  162LEU      C 2580   3.671   2.510   4.755
  162LEU      O 2581   3.621   2.541   4.649
  163LEU      N 2582   3.781   2.434   4.755
  163LEU     HN 2583   3.822   2.410   4.843
  163LEU     CA 2584   3.861   2.401   4.630
  163LEU     HA 2585   3.876   2.486   4.564
  163LEU     CB 2586   3.999   2.346   4.670
  163LEU    HB1 2587   4.047   2.298   4.583
  163LEU    HB2 2588   3.985   2.269   4.749
  163LEU     CG 2589   4.107   2.443   4.731
  163LEU     HG 2590   4.072   2.446   4.837
  163LEU    CD1 2591   4.249   2.391   4.726
  163LEU   HD11 2592   4.252   2.282   4.750
  163LEU   HD12 2593   4.315   2.442   4.799
  163LEU   HD13 2594   4.295   2.393   4.625
  163LEU    CD2 2595   4.093   2.582   4.688
  163LEU   HD21 2596   4.165   2.640   4.750
  163LEU   HD22 2597   3.990   2.620   4.708
  163LEU   HD23 2598   4.106   2.599   4.579
  163LEU      C 2599   3.787   2.292   4.552
  163LEU      O 2600   3.811   2.278   4.430
  164LYS      N 2601   3.692   2.220   4.612
  164LYS     HN 2602   3.679   2.224   4.711
  164LYS     CA 2603   3.601   2.130   4.542
  164LYS     HA 2604   3.651   2.102   4.450
  164LYS     CB 2605   3.562   1.995   4.607
  164LYS    HB1 2606   3.480   1.958   4.543
  164LYS    HB2 2607   3.514   2.016   4.705
  164LYS     CG 2608   3.680   1.898   4.621
  164LYS    HG1 2609   3.645   1.807   4.674
  164LYS    HG2 2610   3.760   1.937   4.687
  164LYS     CD 2611   3.753   1.862   4.486
  164LYS    HD1 2612   3.825   1.779   4.500
  164LYS    HD2 2613   3.803   1.952   4.445
  164LYS     CE 2614   3.661   1.815   4.370
  164LYS    HE1 2615   3.718   1.772   4.284
  164LYS    HE2 2616   3.603   1.900   4.328
  164LYS     NZ 2617   3.571   1.707   4.409
  164LYS    HZ1 2618   3.494   1.738   4.471
  164LYS    HZ2 2619   3.617   1.633   4.465
  164LYS    HZ3 2620   3.530   1.665   4.323
  164LYS      C 2621   3.473   2.203   4.515
  164LYS      O 2622   3.389   2.144   4.453
  165LYS      N 2623   3.451   2.335   4.543
  165LYS     HN 2624   3.513   2.386   4.603
  165LYS     CA 2625   3.350   2.414   4.481
  165LYS     HA 2626   3.269   2.347   4.456
  165LYS     CB 2627   3.275   2.514   4.580
  165LYS    HB1 2628   3.190   2.557   4.522
  165LYS    HB2 2629   3.358   2.583   4.606
  165LYS     CG 2630   3.209   2.469   4.710
  165LYS    HG1 2631   3.169   2.566   4.744
  165LYS    HG2 2632   3.292   2.441   4.777
  165LYS     CD 2633   3.095   2.372   4.720
  165LYS    HD1 2634   3.009   2.397   4.654
  165LYS    HD2 2635   3.065   2.371   4.827
  165LYS     CE 2636   3.140   2.232   4.676
  165LYS    HE1 2637   3.233   2.199   4.727
  165LYS    HE2 2638   3.164   2.233   4.568
  165LYS     NZ 2639   3.040   2.121   4.708
  165LYS    HZ1 2640   2.997   2.136   4.802
  165LYS    HZ2 2641   3.100   2.036   4.711
  165LYS    HZ3 2642   2.967   2.115   4.635
  165LYS      C 2643   3.401   2.485   4.356
  165LYS      O 2644   3.344   2.581   4.303
  166LYS      N 2645   3.508   2.436   4.293
  166LYS     HN 2646   3.545   2.355   4.338
  166LYS     CA 2647   3.557   2.469   4.162
  166LYS     HA 2648   3.628   2.389   4.146
  166LYS     CB 2649   3.445   2.469   4.050
  166LYS    HB1 2650   3.490   2.513   3.958
  166LYS    HB2 2651   3.380   2.551   4.088
  166LYS     CG 2652   3.390   2.338   4.025
  166LYS    HG1 2653   3.302   2.362   3.962
  166LYS    HG2 2654   3.349   2.293   4.117
  166LYS     CD 2655   3.481   2.242   3.952
  166LYS    HD1 2656   3.581   2.251   3.998
  166LYS    HD2 2657   3.501   2.275   3.848
  166LYS     CE 2658   3.442   2.092   3.965
  166LYS    HE1 2659   3.429   2.051   4.068
  166LYS    HE2 2660   3.520   2.038   3.908
  166LYS     NZ 2661   3.309   2.068   3.900
  166LYS    HZ1 2662   3.227   2.096   3.958
  166LYS    HZ2 2663   3.297   1.968   3.878
  166LYS    HZ3 2664   3.294   2.123   3.813
  166LYS      C 2665   3.645   2.598   4.171
  166LYS      O 2666   3.632   2.697   4.099
  167MET      N 2667   3.741   2.600   4.272
  167MET     HN 2668   3.751   2.517   4.326
  167MET     CA 2669   3.831   2.707   4.305
  167MET     HA 2670   3.811   2.785   4.233
  167MET     CB 2671   3.806   2.771   4.448
  167MET    HB1 2672   3.886   2.844   4.474
  167MET    HB2 2673   3.802   2.693   4.527
  167MET     CG 2674   3.676   2.842   4.451
  167MET    HG1 2675   3.677   2.890   4.551
  167MET    HG2 2676   3.591   2.771   4.447
  167MET     SD 2677   3.657   2.995   4.344
  167MET     CE 2678   3.525   3.052   4.457
  167MET    HE1 2679   3.541   3.051   4.567
  167MET    HE2 2680   3.443   2.978   4.444
  167MET    HE3 2681   3.483   3.154   4.447
  167MET      C 2682   3.975   2.657   4.295
  167MET      O 2683   3.994   2.535   4.310
  168PRO      N 2684   4.066   2.733   4.270
  168PRO     CD 2685   4.197   2.670   4.235
  168PRO    HD1 2686   4.197   2.577   4.174
  168PRO    HD2 2687   4.247   2.656   4.333
  168PRO     CA 2688   4.056   2.869   4.209
  168PRO     HA 2689   4.002   2.935   4.275
  168PRO     CB 2690   4.201   2.898   4.190
  168PRO    HB1 2691   4.254   2.931   4.282
  168PRO    HB2 2692   4.212   2.977   4.113
  168PRO     CG 2693   4.263   2.770   4.142
  168PRO    HG1 2694   4.245   2.734   4.039
  168PRO    HG2 2695   4.372   2.779   4.162
  168PRO      C 2696   3.986   2.869   4.074
  168PRO      O 2697   3.964   2.767   4.013
  169ILE      N 2698   3.943   2.990   4.032
  169ILE     HN 2699   3.956   3.077   4.078
  169ILE     CA 2700   3.865   3.003   3.907
  169ILE     HA 2701   3.788   2.927   3.913
  169ILE     CB 2702   3.805   3.144   3.876
  169ILE     HB 2703   3.885   3.221   3.882
  169ILE    CG2 2704   3.754   3.165   3.732
  169ILE   HG21 2705   3.665   3.103   3.709
  169ILE   HG22 2706   3.833   3.146   3.656
  169ILE   HG23 2707   3.725   3.272   3.724
  169ILE    CG1 2708   3.697   3.175   3.974
  169ILE   HG11 2709   3.730   3.151   4.078
  169ILE   HG12 2710   3.612   3.108   3.949
  169ILE     CD 2711   3.642   3.319   3.978
  169ILE    HD1 2712   3.715   3.395   4.014
  169ILE    HD2 2713   3.553   3.329   4.044
  169ILE    HD3 2714   3.609   3.346   3.876
  169ILE      C 2715   3.941   2.944   3.787
  169ILE      O 2716   4.062   2.976   3.759
  170GLN      N 2717   3.872   2.862   3.708
  170GLN     HN 2718   3.781   2.831   3.737
  170GLN     CA 2719   3.921   2.817   3.577
  170GLN     HA 2720   4.026   2.841   3.568
  170GLN     CB 2721   3.901   2.656   3.569
  170GLN    HB1 2722   3.944   2.617   3.475
  170GLN    HB2 2723   3.793   2.631   3.578
  170GLN     CG 2724   3.984   2.577   3.676
  170GLN    HG1 2725   3.972   2.470   3.650
  170GLN    HG2 2726   3.944   2.602   3.777
  170GLN     CD 2727   4.126   2.625   3.673
  170GLN    OE1 2728   4.200   2.598   3.580
  170GLN    NE2 2729   4.165   2.700   3.776
  170GLN   HE21 2730   4.259   2.732   3.784
  170GLN   HE22 2731   4.101   2.723   3.850
  170GLN      C 2732   3.850   2.880   3.462
  170GLN      O 2733   3.730   2.904   3.467
  171ASN      N 2734   3.935   2.908   3.356
  171ASN     HN 2735   4.034   2.895   3.357
  171ASN     CA 2736   3.888   2.956   3.234
  171ASN     HA 2737   3.972   2.959   3.165
  171ASN     CB 2738   3.769   2.879   3.174
  171ASN    HB1 2739   3.751   2.912   3.070
  171ASN    HB2 2740   3.670   2.897   3.222
  171ASN     CG 2741   3.802   2.734   3.155
  171ASN    OD1 2742   3.914   2.680   3.158
  171ASN    ND2 2743   3.697   2.648   3.149
  171ASN   HD21 2744   3.722   2.554   3.128
  171ASN   HD22 2745   3.611   2.692   3.122
  171ASN      C 2746   3.860   3.099   3.251
  171ASN      O 2747   3.782   3.153   3.175
  172GLY      N 2748   3.928   3.174   3.346
  172GLY     HN 2749   3.990   3.133   3.412
  172GLY     CA 2750   3.912   3.318   3.343
  172GLY    HA1 2751   3.939   3.358   3.440
  172GLY    HA2 2752   3.812   3.344   3.311
  172GLY      C 2753   4.008   3.393   3.244
  172GLY      O 2754   4.074   3.484   3.288
  173GLY      N 2755   4.020   3.343   3.121
  173GLY     HN 2756   3.954   3.276   3.086
  173GLY     CA 2757   4.121   3.394   3.023
  173GLY    HA1 2758   4.120   3.502   3.021
  173GLY    HA2 2759   4.085   3.355   2.929
  173GLY      C 2760   4.250   3.338   3.050
  173GLY      O 2761   4.262   3.234   3.112
  174ALA      N 2762   4.356   3.411   3.012
  174ALA     HN 2763   4.342   3.503   2.977
  174ALA     CA 2764   4.499   3.375   3.038
  174ALA     HA 2765   4.510   3.284   3.095
  174ALA     CB 2766   4.578   3.387   2.910
  174ALA    HB1 2767   4.548   3.478   2.855
  174ALA    HB2 2768   4.570   3.290   2.856
  174ALA    HB3 2769   4.689   3.393   2.915
  174ALA      C 2770   4.552   3.491   3.130
  174ALA      O 2771   4.524   3.612   3.116
  175ASN      N 2772   4.642   3.450   3.226
  175ASN     HN 2773   4.676   3.357   3.223
  175ASN     CA 2774   4.720   3.534   3.315
  175ASN     HA 2775   4.797   3.479   3.367
  175ASN     CB 2776   4.796   3.655   3.252
  175ASN    HB1 2777   4.852   3.710   3.331
  175ASN    HB2 2778   4.739   3.737   3.203
  175ASN     CG 2779   4.882   3.605   3.137
  175ASN    OD1 2780   4.932   3.494   3.149
  175ASN    ND2 2781   4.892   3.683   3.024
  175ASN   HD21 2782   4.835   3.765   3.014
  175ASN   HD22 2783   4.956   3.650   2.954
  175ASN      C 2784   4.628   3.584   3.430
  175ASN      O 2785   4.641   3.702   3.465
  176LEU      N 2786   4.537   3.503   3.484
  176LEU     HN 2787   4.517   3.408   3.460
  176LEU     CA 2788   4.439   3.552   3.580
  176LEU     HA 2789   4.471   3.646   3.621
  176LEU     CB 2790   4.299   3.560   3.528
  176LEU    HB1 2791   4.265   3.467   3.476
  176LEU    HB2 2792   4.304   3.650   3.463
  176LEU     CG 2793   4.183   3.599   3.626
  176LEU     HG 2794   4.233   3.651   3.711
  176LEU    CD1 2795   4.085   3.695   3.553
  176LEU   HD11 2796   4.002   3.732   3.616
  176LEU   HD12 2797   4.051   3.643   3.461
  176LEU   HD13 2798   4.137   3.790   3.526
  176LEU    CD2 2799   4.098   3.486   3.673
  176LEU   HD21 2800   3.996   3.526   3.685
  176LEU   HD22 2801   4.125   3.453   3.776
  176LEU   HD23 2802   4.102   3.409   3.593
  176LEU      C 2803   4.431   3.462   3.691
  176LEU      O 2804   4.405   3.345   3.674
  177CYS      N 2805   4.441   3.509   3.820
  177CYS     HN 2806   4.453   3.607   3.836
  177CYS     CA 2807   4.420   3.429   3.943
  177CYS     HA 2808   4.377   3.336   3.910
  177CYS     CB 2809   4.552   3.384   4.006
  177CYS    HB1 2810   4.610   3.479   4.007
  177CYS    HB2 2811   4.625   3.327   3.943
  177CYS     SG 2812   4.544   3.288   4.152
  177CYS      C 2813   4.314   3.492   4.032
  177CYS      O 2814   4.323   3.604   4.074
  178SER      N 2815   4.210   3.416   4.060
  178SER     HN 2816   4.203   3.317   4.048
  178SER     CA 2817   4.093   3.474   4.129
  178SER     HA 2818   4.137   3.514   4.219
  178SER     CB 2819   4.010   3.581   4.043
  178SER    HB1 2820   3.940   3.522   3.980
  178SER    HB2 2821   4.073   3.643   3.976
  178SER     OG 2822   3.942   3.667   4.136
  178SER    HG1 2823   4.002   3.703   4.202
  178SER      C 2824   3.993   3.373   4.187
  178SER      O 2825   3.990   3.252   4.167
  179SER      N 2826   3.911   3.421   4.281
  179SER     HN 2827   3.919   3.515   4.311
  179SER     CA 2828   3.799   3.347   4.344
  179SER     HA 2829   3.785   3.254   4.291
  179SER     CB 2830   3.822   3.319   4.490
  179SER    HB1 2831   3.907   3.248   4.499
  179SER    HB2 2832   3.739   3.268   4.544
  179SER     OG 2833   3.860   3.438   4.561
  179SER    HG1 2834   3.805   3.436   4.640
  179SER      C 2835   3.679   3.432   4.341
  179SER      O 2836   3.578   3.387   4.392
  180PHE      N 2837   3.686   3.558   4.290
  180PHE     HN 2838   3.768   3.600   4.252
  180PHE     CA 2839   3.567   3.640   4.285
  180PHE     HA 2840   3.492   3.592   4.346
  180PHE     CB 2841   3.604   3.782   4.346
  180PHE    HB1 2842   3.693   3.814   4.288
  180PHE    HB2 2843   3.650   3.788   4.447
  180PHE     CG 2844   3.506   3.901   4.344
  180PHE    CD1 2845   3.477   3.963   4.466
  180PHE    HD1 2846   3.512   3.928   4.562
  180PHE    CE1 2847   3.398   4.085   4.461
  180PHE    HE1 2848   3.364   4.118   4.558
  180PHE     CZ 2849   3.349   4.134   4.345
  180PHE     HZ 2850   3.286   4.222   4.342
  180PHE    CD2 2851   3.466   3.961   4.224
  180PHE    HD2 2852   3.503   3.918   4.133
  180PHE    CE2 2853   3.385   4.077   4.224
  180PHE    HE2 2854   3.343   4.117   4.133
  180PHE      C 2855   3.499   3.656   4.156
  180PHE      O 2856   3.556   3.669   4.048
  181SER      N 2857   3.367   3.637   4.155
  181SER     HN 2858   3.305   3.638   4.233
  181SER     CA 2859   3.290   3.644   4.028
  181SER     HA 2860   3.324   3.736   3.983
  181SER     CB 2861   3.297   3.512   3.942
  181SER    HB1 2862   3.406   3.494   3.933
  181SER    HB2 2863   3.248   3.524   3.843
  181SER     OG 2864   3.244   3.406   4.018
  181SER    HG1 2865   3.299   3.392   4.095
  181SER      C 2866   3.144   3.682   4.058
  181SER      O 2867   3.094   3.678   4.173
  182ILE      N 2868   3.065   3.722   3.951
  182ILE     HN 2869   3.115   3.735   3.866
  182ILE     CA 2870   2.925   3.747   3.956
  182ILE     HA 2871   2.878   3.713   4.046
  182ILE     CB 2872   2.894   3.888   3.921
  182ILE     HB 2873   2.920   3.909   3.816
  182ILE    CG2 2874   2.746   3.911   3.939
  182ILE   HG21 2875   2.728   4.021   3.932
  182ILE   HG22 2876   2.725   3.883   4.044
  182ILE   HG23 2877   2.684   3.867   3.858
  182ILE    CG1 2878   2.972   3.978   4.022
  182ILE   HG11 2879   3.080   3.965   3.998
  182ILE   HG12 2880   2.949   3.943   4.125
  182ILE     CD 2881   2.937   4.127   4.019
  182ILE    HD1 2882   2.831   4.156   4.035
  182ILE    HD2 2883   2.970   4.180   3.928
  182ILE    HD3 2884   3.004   4.177   4.093
  182ILE      C 2885   2.858   3.656   3.848
  182ILE      O 2886   2.857   3.681   3.727
  183CYS      N 2887   2.803   3.542   3.896
  183CYS     HN 2888   2.797   3.531   3.995
  183CYS     CA 2889   2.739   3.439   3.819
  183CYS     HA 2890   2.732   3.475   3.718
  183CYS     CB 2891   2.809   3.304   3.829
  183CYS    HB1 2892   2.764   3.227   3.763
  183CYS    HB2 2893   2.816   3.273   3.936
  183CYS     SG 2894   2.985   3.302   3.772
  183CYS      C 2895   2.604   3.415   3.876
  183CYS      O 2896   2.579   3.427   3.995
  184HSD      N 2897   2.515   3.374   3.783
  184HSD     HN 2898   2.546   3.369   3.688
  184HSD     CA 2899   2.376   3.346   3.796
  184HSD     HA 2900   2.341   3.401   3.882
  184HSD     CB 2901   2.296   3.401   3.667
  184HSD    HB1 2902   2.327   3.328   3.589
  184HSD    HB2 2903   2.336   3.501   3.641
  184HSD    ND1 2904   2.067   3.292   3.643
  184HSD    HD1 2905   2.100   3.198   3.637
  184HSD     CG 2906   2.150   3.390   3.679
  184HSD    CE1 2907   1.942   3.333   3.653
  184HSD    HE1 2908   1.863   3.262   3.628
  184HSD    NE2 2909   1.939   3.462   3.693
  184HSD    CD2 2910   2.069   3.499   3.714
  184HSD    HD2 2911   2.096   3.592   3.762
  184HSD      C 2912   2.365   3.200   3.834
  184HSD      O 2913   2.296   3.121   3.767
  185THR      N 2914   2.426   3.154   3.944
  185THR     HN 2915   2.480   3.223   3.992
  185THR     CA 2916   2.428   3.019   3.993
  185THR     HA 2917   2.333   2.974   3.968
  185THR     CB 2918   2.530   2.917   3.955
  185THR     HB 2919   2.535   2.831   4.025
  185THR    OG1 2920   2.656   2.986   3.954
  185THR    HG1 2921   2.683   2.982   3.862
  185THR    CG2 2922   2.507   2.863   3.813
  185THR   HG21 2923   2.408   2.815   3.799
  185THR   HG22 2924   2.592   2.794   3.792
  185THR   HG23 2925   2.510   2.947   3.740
  185THR      C 2926   2.436   3.026   4.145
  185THR      O 2927   2.527   3.087   4.203
  186PHE      N 2928   2.342   2.961   4.211
  186PHE     HN 2929   2.269   2.907   4.169
  186PHE     CA 2930   2.345   2.946   4.358
  186PHE     HA 2931   2.354   3.045   4.400
  186PHE     CB 2932   2.212   2.871   4.411
  186PHE    HB1 2933   2.240   2.830   4.510
  186PHE    HB2 2934   2.190   2.797   4.331
  186PHE     CG 2935   2.096   2.971   4.418
  186PHE    CD1 2936   2.002   2.991   4.315
  186PHE    HD1 2937   2.012   2.957   4.213
  186PHE    CE1 2938   1.891   3.073   4.346
  186PHE    HE1 2939   1.824   3.102   4.266
  186PHE     CZ 2940   1.880   3.135   4.472
  186PHE     HZ 2941   1.792   3.198   4.479
  186PHE    CD2 2942   2.080   3.030   4.547
  186PHE    HD2 2943   2.148   3.009   4.628
  186PHE    CE2 2944   1.976   3.117   4.576
  186PHE    HE2 2945   1.976   3.165   4.672
  186PHE      C 2946   2.461   2.866   4.408
  186PHE      O 2947   2.498   2.752   4.364
  187GLN      N 2948   2.533   2.927   4.502
  187GLN     HN 2949   2.486   3.005   4.542
  187GLN     CA 2950   2.677   2.897   4.534
  187GLN     HA 2951   2.686   2.796   4.496
  187GLN     CB 2952   2.774   3.003   4.459
  187GLN    HB1 2953   2.865   3.022   4.521
  187GLN    HB2 2954   2.716   3.098   4.461
  187GLN     CG 2955   2.811   2.958   4.319
  187GLN    HG1 2956   2.718   2.930   4.266
  187GLN    HG2 2957   2.886   2.876   4.325
  187GLN     CD 2958   2.891   3.067   4.249
  187GLN    OE1 2959   3.002   3.092   4.289
  187GLN    NE2 2960   2.826   3.138   4.151
  187GLN   HE21 2961   2.866   3.226   4.126
  187GLN   HE22 2962   2.743   3.095   4.115
  187GLN      C 2963   2.704   2.894   4.673
  187GLN      O 2964   2.670   2.986   4.750
  188TRP      N 2965   2.781   2.793   4.714
  188TRP     HN 2966   2.807   2.721   4.649
  188TRP     CA 2967   2.820   2.766   4.853
  188TRP     HA 2968   2.723   2.752   4.899
  188TRP     CB 2969   2.909   2.636   4.861
  188TRP    HB1 2970   3.000   2.664   4.804
  188TRP    HB2 2971   2.863   2.552   4.804
  188TRP     CG 2972   2.951   2.583   4.996
  188TRP    CD1 2973   3.076   2.593   5.056
  188TRP    HD1 2974   3.161   2.642   5.011
  188TRP    NE1 2975   3.079   2.514   5.164
  188TRP    HE1 2976   3.155   2.485   5.219
  188TRP    CE2 2977   2.964   2.450   5.179
  188TRP    CD2 2978   2.876   2.492   5.075
  188TRP    CE3 2979   2.746   2.441   5.068
  188TRP    HE3 2980   2.679   2.463   4.986
  188TRP    CZ3 2981   2.701   2.363   5.176
  188TRP    HZ3 2982   2.595   2.344   5.189
  188TRP    CZ2 2983   2.924   2.364   5.276
  188TRP    HZ2 2984   2.996   2.340   5.353
  188TRP    CH2 2985   2.789   2.328   5.277
  188TRP    HH2 2986   2.748   2.274   5.362
  188TRP      C 2987   2.897   2.872   4.920
  188TRP      O 2988   2.880   2.908   5.035
  189HSD      N 2989   3.001   2.922   4.853
  189HSD     HN 2990   3.030   2.872   4.772
  189HSD     CA 2991   3.087   3.032   4.896
  189HSD     HA 2992   3.121   3.001   4.993
  189HSD     CB 2993   3.207   3.038   4.799
  189HSD    HB1 2994   3.162   3.030   4.698
  189HSD    HB2 2995   3.274   2.951   4.815
  189HSD    ND1 2996   3.287   3.251   4.687
  189HSD    HD1 2997   3.264   3.225   4.593
  189HSD     CG 2998   3.282   3.174   4.793
  189HSD    CE1 2999   3.370   3.357   4.715
  189HSD    HE1 3000   3.396   3.428   4.637
  189HSD    NE2 3001   3.413   3.351   4.838
  189HSD    CD2 3002   3.364   3.229   4.884
  189HSD    HD2 3003   3.389   3.190   4.982
  189HSD      C 3004   3.015   3.165   4.915
  189HSD      O 3005   3.033   3.243   5.008
  190GLU      N 3006   2.925   3.184   4.821
  190GLU     HN 3007   2.892   3.117   4.754
  190GLU     CA 3008   2.848   3.309   4.822
  190GLU     HA 3009   2.914   3.393   4.842
  190GLU     CB 3010   2.767   3.322   4.691
  190GLU    HB1 3011   2.695   3.407   4.683
  190GLU    HB2 3012   2.709   3.228   4.678
  190GLU     CG 3013   2.848   3.317   4.562
  190GLU    HG1 3014   2.782   3.293   4.476
  190GLU    HG2 3015   2.930   3.243   4.563
  190GLU     CD 3016   2.912   3.455   4.538
  190GLU    OE1 3017   2.839   3.557   4.540
  190GLU    OE2 3018   3.032   3.462   4.510
  190GLU      C 3019   2.750   3.307   4.938
  190GLU      O 3020   2.738   3.411   4.998
  191ALA      N 3021   2.683   3.197   4.977
  191ALA     HN 3022   2.686   3.123   4.911
  191ALA     CA 3023   2.605   3.186   5.095
  191ALA     HA 3024   2.534   3.268   5.102
  191ALA     CB 3025   2.529   3.056   5.122
  191ALA    HB1 3026   2.467   3.056   5.214
  191ALA    HB2 3027   2.602   2.973   5.115
  191ALA    HB3 3028   2.457   3.042   5.038
  191ALA      C 3029   2.694   3.204   5.222
  191ALA      O 3030   2.662   3.281   5.320
  192MET      N 3031   2.816   3.140   5.224
  192MET     HN 3032   2.839   3.083   5.146
  192MET     CA 3033   2.917   3.142   5.330
  192MET     HA 3034   2.863   3.112   5.419
  192MET     CB 3035   3.030   3.047   5.303
  192MET    HB1 3036   3.121   3.060   5.366
  192MET    HB2 3037   3.071   3.042   5.200
  192MET     CG 3038   2.990   2.897   5.322
  192MET    HG1 3039   3.066   2.839   5.266
  192MET    HG2 3040   2.896   2.874   5.267
  192MET     SD 3041   2.986   2.856   5.506
  192MET     CE 3042   3.002   2.681   5.453
  192MET    HE1 3043   3.106   2.651   5.425
  192MET    HE2 3044   2.927   2.651   5.377
  192MET    HE3 3045   2.970   2.612   5.534
  192MET      C 3046   2.975   3.277   5.368
  192MET      O 3047   2.994   3.306   5.491
  193PHE      N 3048   2.997   3.375   5.266
  193PHE     HN 3049   2.994   3.355   5.169
  193PHE     CA 3050   3.036   3.514   5.304
  193PHE     HA 3051   3.126   3.502   5.363
  193PHE     CB 3052   3.085   3.585   5.171
  193PHE    HB1 3053   2.999   3.575   5.101
  193PHE    HB2 3054   3.171   3.527   5.133
  193PHE     CG 3055   3.142   3.715   5.198
  193PHE    CD1 3056   3.119   3.815   5.094
  193PHE    HD1 3057   3.057   3.792   5.009
  193PHE    CE1 3058   3.164   3.948   5.110
  193PHE    HE1 3059   3.140   4.016   5.029
  193PHE     CZ 3060   3.235   3.983   5.228
  193PHE     HZ 3061   3.262   4.087   5.239
  193PHE    CD2 3062   3.214   3.759   5.308
  193PHE    HD2 3063   3.243   3.686   5.383
  193PHE    CE2 3064   3.261   3.888   5.326
  193PHE    HE2 3065   3.309   3.919   5.417
  193PHE      C 3066   2.933   3.593   5.389
  193PHE      O 3067   2.962   3.662   5.489
  194LEU      N 3068   2.803   3.573   5.343
  194LEU     HN 3069   2.778   3.526   5.259
  194LEU     CA 3070   2.691   3.627   5.413
  194LEU     HA 3071   2.706   3.733   5.424
  194LEU     CB 3072   2.559   3.621   5.332
  194LEU    HB1 3073   2.481   3.600   5.408
  194LEU    HB2 3074   2.551   3.536   5.261
  194LEU     CG 3075   2.522   3.739   5.242
  194LEU     HG 3076   2.529   3.835   5.298
  194LEU    CD1 3077   2.615   3.756   5.124
  194LEU   HD11 3078   2.630   3.663   5.065
  194LEU   HD12 3079   2.716   3.786   5.161
  194LEU   HD13 3080   2.570   3.832   5.057
  194LEU    CD2 3081   2.378   3.717   5.199
  194LEU   HD21 3082   2.315   3.705   5.290
  194LEU   HD22 3083   2.362   3.621   5.145
  194LEU   HD23 3084   2.339   3.799   5.135
  194LEU      C 3085   2.680   3.576   5.559
  194LEU      O 3086   2.648   3.656   5.649
  195LEU      N 3087   2.706   3.446   5.575
  195LEU     HN 3088   2.726   3.394   5.492
  195LEU     CA 3089   2.703   3.376   5.703
  195LEU     HA 3090   2.614   3.405   5.758
  195LEU     CB 3091   2.693   3.227   5.675
  195LEU    HB1 3092   2.788   3.196   5.627
  195LEU    HB2 3093   2.611   3.210   5.602
  195LEU     CG 3094   2.664   3.145   5.801
  195LEU     HG 3095   2.749   3.157   5.871
  195LEU    CD1 3096   2.529   3.174   5.867
  195LEU   HD11 3097   2.529   3.277   5.907
  195LEU   HD12 3098   2.503   3.107   5.952
  195LEU   HD13 3099   2.452   3.160   5.787
  195LEU    CD2 3100   2.671   2.986   5.772
  195LEU   HD21 3101   2.598   2.956   5.694
  195LEU   HD22 3102   2.662   2.922   5.863
  195LEU   HD23 3103   2.775   2.978   5.734
  195LEU      C 3104   2.822   3.404   5.795
  195LEU      O 3105   2.803   3.426   5.915
  196GLU      N 3106   2.947   3.416   5.744
  196GLU     HN 3107   2.967   3.393   5.649
  196GLU     CA 3108   3.055   3.457   5.821
  196GLU     HA 3109   3.044   3.401   5.913
  196GLU     CB 3110   3.188   3.405   5.761
  196GLU    HB1 3111   3.278   3.428   5.822
  196GLU    HB2 3112   3.187   3.467   5.668
  196GLU     CG 3113   3.198   3.252   5.741
  196GLU    HG1 3114   3.101   3.199   5.726
  196GLU    HG2 3115   3.229   3.209   5.839
  196GLU     CD 3116   3.286   3.219   5.629
  196GLU    OE1 3117   3.357   3.304   5.578
  196GLU    OE2 3118   3.290   3.100   5.581
  196GLU      C 3119   3.063   3.604   5.853
  196GLU      O 3120   3.165   3.653   5.909
  197PHE      N 3121   2.958   3.677   5.816
  197PHE     HN 3122   2.901   3.650   5.740
  197PHE     CA 3123   2.937   3.815   5.855
  197PHE     HA 3124   3.018   3.858   5.912
  197PHE     CB 3125   2.929   3.895   5.728
  197PHE    HB1 3126   2.850   3.854   5.661
  197PHE    HB2 3127   3.027   3.896   5.676
  197PHE     CG 3128   2.902   4.041   5.766
  197PHE    CD1 3129   2.995   4.126   5.832
  197PHE    HD1 3130   3.099   4.102   5.848
  197PHE    CE1 3131   2.956   4.251   5.872
  197PHE    HE1 3132   3.015   4.321   5.930
  197PHE     CZ 3133   2.827   4.301   5.840
  197PHE     HZ 3134   2.811   4.406   5.861
  197PHE    CD2 3135   2.773   4.090   5.745
  197PHE    HD2 3136   2.705   4.022   5.696
  197PHE    CE2 3137   2.736   4.217   5.776
  197PHE    HE2 3138   2.633   4.244   5.758
  197PHE      C 3139   2.803   3.818   5.942
  197PHE      O 3140   2.808   3.844   6.060
  198PHE      N 3141   2.682   3.778   5.898
  198PHE     HN 3142   2.669   3.735   5.808
  198PHE     CA 3143   2.566   3.813   5.978
  198PHE     HA 3144   2.580   3.914   6.011
  198PHE     CB 3145   2.426   3.804   5.899
  198PHE    HB1 3146   2.343   3.813   5.972
  198PHE    HB2 3147   2.409   3.707   5.846
  198PHE     CG 3148   2.409   3.919   5.798
  198PHE    CD1 3149   2.361   4.050   5.825
  198PHE    HD1 3150   2.334   4.084   5.924
  198PHE    CE1 3151   2.355   4.142   5.725
  198PHE    HE1 3152   2.315   4.241   5.742
  198PHE     CZ 3153   2.389   4.118   5.596
  198PHE     HZ 3154   2.367   4.186   5.514
  198PHE    CD2 3155   2.436   3.890   5.666
  198PHE    HD2 3156   2.458   3.788   5.642
  198PHE    CE2 3157   2.428   3.985   5.567
  198PHE    HE2 3158   2.454   3.941   5.472
  198PHE      C 3159   2.552   3.719   6.103
  198PHE      O 3160   2.490   3.755   6.204
  199LEU      N 3161   2.605   3.594   6.105
  199LEU     HN 3162   2.648   3.550   6.026
  199LEU     CA 3163   2.603   3.508   6.215
  199LEU     HA 3164   2.510   3.533   6.263
  199LEU     CB 3165   2.583   3.361   6.183
  199LEU    HB1 3166   2.657   3.343   6.103
  199LEU    HB2 3167   2.483   3.353   6.135
  199LEU     CG 3168   2.611   3.256   6.286
  199LEU     HG 3169   2.705   3.290   6.333
  199LEU    CD1 3170   2.500   3.245   6.393
  199LEU   HD11 3171   2.417   3.188   6.348
  199LEU   HD12 3172   2.460   3.340   6.436
  199LEU   HD13 3173   2.536   3.182   6.477
  199LEU    CD2 3174   2.627   3.123   6.207
  199LEU   HD21 3175   2.528   3.088   6.171
  199LEU   HD22 3176   2.657   3.049   6.285
  199LEU   HD23 3177   2.708   3.133   6.132
  199LEU      C 3178   2.710   3.550   6.319
  199LEU      O 3179   2.678   3.553   6.438
  200PRO      N 3180   2.835   3.586   6.282
  200PRO     CD 3181   2.911   3.531   6.177
  200PRO    HD1 3182   2.891   3.604   6.095
  200PRO    HD2 3183   2.865   3.437   6.140
  200PRO     CA 3184   2.925   3.639   6.382
  200PRO     HA 3185   2.914   3.575   6.468
  200PRO     CB 3186   3.066   3.644   6.315
  200PRO    HB1 3187   3.143   3.630   6.394
  200PRO    HB2 3188   3.089   3.727   6.245
  200PRO     CG 3189   3.059   3.527   6.219
  200PRO    HG1 3190   3.133   3.548   6.139
  200PRO    HG2 3191   3.090   3.432   6.269
  200PRO      C 3192   2.889   3.778   6.438
  200PRO      O 3193   2.902   3.808   6.550
  201LEU      N 3194   2.826   3.865   6.354
  201LEU     HN 3195   2.832   3.836   6.259
  201LEU     CA 3196   2.766   3.993   6.382
  201LEU     HA 3197   2.841   4.055   6.429
  201LEU     CB 3198   2.691   4.053   6.259
  201LEU    HB1 3199   2.647   3.984   6.184
  201LEU    HB2 3200   2.780   4.086   6.201
  201LEU     CG 3201   2.596   4.173   6.268
  201LEU     HG 3202   2.509   4.149   6.334
  201LEU    CD1 3203   2.653   4.296   6.329
  201LEU   HD11 3204   2.584   4.380   6.310
  201LEU   HD12 3205   2.754   4.322   6.291
  201LEU   HD13 3206   2.661   4.288   6.440
  201LEU    CD2 3207   2.547   4.212   6.131
  201LEU   HD21 3208   2.625   4.187   6.055
  201LEU   HD22 3209   2.522   4.320   6.119
  201LEU   HD23 3210   2.467   4.147   6.092
  201LEU      C 3211   2.660   3.981   6.480
  201LEU      O 3212   2.647   4.057   6.573
  202GLY      N 3213   2.569   3.879   6.469
  202GLY     HN 3214   2.564   3.829   6.383
  202GLY     CA 3215   2.455   3.879   6.565
  202GLY    HA1 3216   2.387   3.804   6.527
  202GLY    HA2 3217   2.405   3.975   6.573
  202GLY      C 3218   2.494   3.829   6.710
  202GLY      O 3219   2.458   3.894   6.811
  203ILE      N 3220   2.582   3.729   6.714
  203ILE     HN 3221   2.631   3.708   6.629
  203ILE     CA 3222   2.654   3.680   6.833
  203ILE     HA 3223   2.587   3.635   6.906
  203ILE     CB 3224   2.747   3.565   6.803
  203ILE     HB 3225   2.788   3.587   6.702
  203ILE    CG2 3226   2.857   3.540   6.911
  203ILE   HG21 3227   2.796   3.509   6.998
  203ILE   HG22 3228   2.924   3.626   6.933
  203ILE   HG23 3229   2.918   3.450   6.887
  203ILE    CG1 3230   2.671   3.436   6.770
  203ILE   HG11 3231   2.590   3.469   6.701
  203ILE   HG12 3232   2.610   3.399   6.855
  203ILE     CD 3233   2.750   3.329   6.697
  203ILE    HD1 3234   2.821   3.363   6.618
  203ILE    HD2 3235   2.690   3.246   6.653
  203ILE    HD3 3236   2.817   3.269   6.763
  203ILE      C 3237   2.739   3.793   6.897
  203ILE      O 3238   2.734   3.813   7.019
  204ILE      N 3239   2.825   3.876   6.823
  204ILE     HN 3240   2.841   3.858   6.726
  204ILE     CA 3241   2.906   3.985   6.876
  204ILE     HA 3242   2.959   3.955   6.965
  204ILE     CB 3243   2.999   4.030   6.753
  204ILE     HB 3244   2.928   4.035   6.667
  204ILE    CG2 3245   3.046   4.173   6.785
  204ILE   HG21 3246   3.104   4.204   6.696
  204ILE   HG22 3247   3.107   4.177   6.878
  204ILE   HG23 3248   2.967   4.250   6.795
  204ILE    CG1 3249   3.120   3.934   6.731
  204ILE   HG11 3250   3.086   3.830   6.714
  204ILE   HG12 3251   3.200   3.943   6.808
  204ILE     CD 3252   3.193   3.960   6.595
  204ILE    HD1 3253   3.273   3.883   6.590
  204ILE    HD2 3254   3.227   4.066   6.588
  204ILE    HD3 3255   3.127   3.939   6.509
  204ILE      C 3256   2.820   4.100   6.937
  204ILE      O 3257   2.862   4.163   7.037
  205LEU      N 3258   2.710   4.136   6.866
  205LEU     HN 3259   2.679   4.084   6.786
  205LEU     CA 3260   2.617   4.234   6.920
  205LEU     HA 3261   2.670   4.326   6.937
  205LEU     CB 3262   2.508   4.275   6.814
  205LEU    HB1 3263   2.425   4.331   6.862
  205LEU    HB2 3264   2.463   4.181   6.775
  205LEU     CG 3265   2.560   4.376   6.711
  205LEU     HG 3266   2.663   4.360   6.671
  205LEU    CD1 3267   2.458   4.376   6.595
  205LEU   HD11 3268   2.456   4.281   6.536
  205LEU   HD12 3269   2.479   4.456   6.521
  205LEU   HD13 3270   2.356   4.393   6.635
  205LEU    CD2 3271   2.570   4.523   6.770
  205LEU   HD21 3272   2.584   4.594   6.685
  205LEU   HD22 3273   2.658   4.531   6.837
  205LEU   HD23 3274   2.480   4.556   6.825
  205LEU      C 3275   2.550   4.197   7.055
  205LEU      O 3276   2.552   4.276   7.154
  206PHE      N 3277   2.503   4.067   7.072
  206PHE     HN 3278   2.518   3.998   7.001
  206PHE     CA 3279   2.450   4.017   7.198
  206PHE     HA 3280   2.380   4.090   7.235
  206PHE     CB 3281   2.382   3.877   7.183
  206PHE    HB1 3282   2.447   3.791   7.156
  206PHE    HB2 3283   2.304   3.901   7.108
  206PHE     CG 3284   2.312   3.840   7.311
  206PHE    CD1 3285   2.355   3.735   7.390
  206PHE    HD1 3286   2.437   3.679   7.348
  206PHE    CE1 3287   2.280   3.703   7.506
  206PHE    HE1 3288   2.311   3.623   7.571
  206PHE     CZ 3289   2.163   3.782   7.536
  206PHE     HZ 3290   2.103   3.762   7.623
  206PHE    CD2 3291   2.193   3.913   7.336
  206PHE    HD2 3292   2.151   3.986   7.268
  206PHE    CE2 3293   2.124   3.883   7.456
  206PHE    HE2 3294   2.029   3.931   7.473
  206PHE      C 3295   2.557   4.024   7.309
  206PHE      O 3296   2.536   4.093   7.408
  207CYS      N 3297   2.675   3.971   7.284
  207CYS     HN 3298   2.695   3.912   7.206
  207CYS     CA 3299   2.786   3.971   7.381
  207CYS     HA 3300   2.751   3.914   7.466
  207CYS     CB 3301   2.913   3.904   7.335
  207CYS    HB1 3302   2.999   3.922   7.403
  207CYS    HB2 3303   2.952   3.949   7.241
  207CYS     SG 3304   2.889   3.721   7.306
  207CYS    HG1 3305   2.800   3.744   7.210
  207CYS      C 3306   2.831   4.112   7.427
  207CYS      O 3307   2.831   4.150   7.546
  208SER      N 3308   2.852   4.205   7.331
  208SER     HN 3309   2.829   4.185   7.236
  208SER     CA 3310   2.914   4.339   7.360
  208SER     HA 3311   2.989   4.313   7.433
  208SER     CB 3312   2.960   4.421   7.235
  208SER    HB1 3313   3.021   4.502   7.280
  208SER    HB2 3314   2.871   4.459   7.180
  208SER     OG 3315   3.048   4.339   7.159
  208SER    HG1 3316   2.995   4.261   7.141
  208SER      C 3317   2.813   4.426   7.430
  208SER      O 3318   2.844   4.497   7.527
  209ALA      N 3319   2.687   4.427   7.381
  209ALA     HN 3320   2.653   4.390   7.295
  209ALA     CA 3321   2.581   4.495   7.451
  209ALA     HA 3322   2.611   4.597   7.469
  209ALA     CB 3323   2.456   4.500   7.374
  209ALA    HB1 3324   2.410   4.400   7.360
  209ALA    HB2 3325   2.474   4.545   7.274
  209ALA    HB3 3326   2.383   4.574   7.414
  209ALA      C 3327   2.546   4.445   7.592
  209ALA      O 3328   2.531   4.526   7.679
  210ARG      N 3329   2.543   4.311   7.616
  210ARG     HN 3330   2.536   4.246   7.540
  210ARG     CA 3331   2.521   4.251   7.747
  210ARG     HA 3332   2.438   4.304   7.791
  210ARG     CB 3333   2.502   4.092   7.730
  210ARG    HB1 3334   2.498   4.042   7.829
  210ARG    HB2 3335   2.589   4.055   7.671
  210ARG     CG 3336   2.379   4.058   7.652
  210ARG    HG1 3337   2.380   3.956   7.606
  210ARG    HG2 3338   2.377   4.119   7.559
  210ARG     CD 3339   2.244   4.084   7.715
  210ARG    HD1 3340   2.166   4.076   7.637
  210ARG    HD2 3341   2.244   4.188   7.754
  210ARG     NE 3342   2.218   3.981   7.826
  210ARG     HE 3343   2.234   3.886   7.801
  210ARG     CZ 3344   2.146   3.991   7.939
  210ARG    NH1 3345   2.079   4.098   7.972
  210ARG   HH11 3346   2.035   4.099   8.061
  210ARG   HH12 3347   2.082   4.183   7.918
  210ARG    NH2 3348   2.125   3.888   8.024
  210ARG   HH21 3349   2.182   3.809   8.001
  210ARG   HH22 3350   2.048   3.898   8.087
  210ARG      C 3351   2.634   4.268   7.835
  210ARG      O 3352   2.614   4.294   7.957
  211ILE      N 3353   2.759   4.265   7.780
  211ILE     HN 3354   2.763   4.231   7.687
  211ILE     CA 3355   2.882   4.294   7.856
  211ILE     HA 3356   2.896   4.230   7.942
  211ILE     CB 3357   3.007   4.277   7.768
  211ILE     HB 3358   2.981   4.327   7.672
  211ILE    CG2 3359   3.131   4.340   7.836
  211ILE   HG21 3360   3.222   4.345   7.771
  211ILE   HG22 3361   3.160   4.283   7.927
  211ILE   HG23 3362   3.111   4.444   7.869
  211ILE    CG1 3363   3.043   4.132   7.737
  211ILE   HG11 3364   2.955   4.066   7.725
  211ILE   HG12 3365   3.090   4.103   7.833
  211ILE     CD 3366   3.141   4.117   7.617
  211ILE    HD1 3367   3.180   4.013   7.616
  211ILE    HD2 3368   3.225   4.188   7.631
  211ILE    HD3 3369   3.087   4.154   7.527
  211ILE      C 3370   2.877   4.440   7.904
  211ILE      O 3371   2.883   4.469   8.024
  212ILE      N 3372   2.847   4.535   7.808
  212ILE     HN 3373   2.834   4.517   7.711
  212ILE     CA 3374   2.843   4.681   7.834
  212ILE     HA 3375   2.936   4.698   7.886
  212ILE     CB 3376   2.830   4.764   7.703
  212ILE     HB 3377   2.759   4.714   7.634
  212ILE    CG2 3378   2.798   4.908   7.730
  212ILE   HG21 3379   2.867   4.955   7.803
  212ILE   HG22 3380   2.698   4.915   7.777
  212ILE   HG23 3381   2.795   4.978   7.644
  212ILE    CG1 3382   2.964   4.759   7.620
  212ILE   HG11 3383   3.005   4.656   7.626
  212ILE   HG12 3384   3.043   4.822   7.665
  212ILE     CD 3385   2.945   4.802   7.473
  212ILE    HD1 3386   3.046   4.813   7.428
  212ILE    HD2 3387   2.884   4.892   7.451
  212ILE    HD3 3388   2.911   4.723   7.402
  212ILE      C 3389   2.726   4.713   7.925
  212ILE      O 3390   2.742   4.791   8.022
  213TRP      N 3391   2.600   4.654   7.906
  213TRP     HN 3392   2.566   4.595   7.832
  213TRP     CA 3393   2.498   4.649   8.012
  213TRP     HA 3394   2.478   4.755   8.018
  213TRP     CB 3395   2.372   4.573   7.952
  213TRP    HB1 3396   2.406   4.485   7.893
  213TRP    HB2 3397   2.332   4.642   7.874
  213TRP     CG 3398   2.261   4.546   8.048
  213TRP    CD1 3399   2.150   4.617   8.061
  213TRP    HD1 3400   2.122   4.703   8.001
  213TRP    NE1 3401   2.058   4.549   8.146
  213TRP    HE1 3402   1.964   4.559   8.169
  213TRP    CE2 3403   2.123   4.439   8.186
  213TRP    CD2 3404   2.248   4.421   8.120
  213TRP    CE3 3405   2.321   4.316   8.132
  213TRP    HE3 3406   2.421   4.310   8.094
  213TRP    CZ3 3407   2.276   4.216   8.218
  213TRP    HZ3 3408   2.345   4.135   8.234
  213TRP    CZ2 3409   2.077   4.341   8.273
  213TRP    HZ2 3410   1.981   4.351   8.321
  213TRP    CH2 3411   2.156   4.227   8.284
  213TRP    HH2 3412   2.127   4.147   8.351
  213TRP      C 3413   2.530   4.590   8.149
  213TRP      O 3414   2.491   4.645   8.249
  214SER      N 3415   2.602   4.481   8.156
  214SER     HN 3416   2.647   4.435   8.081
  214SER     CA 3417   2.640   4.421   8.283
  214SER     HA 3418   2.548   4.404   8.337
  214SER     CB 3419   2.718   4.282   8.260
  214SER    HB1 3420   2.790   4.304   8.178
  214SER    HB2 3421   2.642   4.211   8.222
  214SER     OG 3422   2.769   4.215   8.372
  214SER    HG1 3423   2.693   4.197   8.429
  214SER      C 3424   2.722   4.508   8.371
  214SER      O 3425   2.696   4.539   8.488
  215LEU      N 3426   2.828   4.563   8.305
  215LEU     HN 3427   2.849   4.539   8.211
  215LEU     CA 3428   2.922   4.652   8.364
  215LEU     HA 3429   2.942   4.605   8.458
  215LEU     CB 3430   3.043   4.669   8.273
  215LEU    HB1 3431   3.119   4.735   8.320
  215LEU    HB2 3432   3.015   4.716   8.176
  215LEU     CG 3433   3.131   4.552   8.239
  215LEU     HG 3434   3.061   4.473   8.205
  215LEU    CD1 3435   3.222   4.586   8.122
  215LEU   HD11 3436   3.282   4.495   8.100
  215LEU   HD12 3437   3.301   4.652   8.163
  215LEU   HD13 3438   3.183   4.625   8.026
  215LEU    CD2 3439   3.200   4.504   8.366
  215LEU   HD21 3440   3.280   4.432   8.338
  215LEU   HD22 3441   3.117   4.463   8.428
  215LEU   HD23 3442   3.249   4.588   8.419
  215LEU      C 3443   2.868   4.782   8.403
  215LEU      O 3444   2.897   4.829   8.512
  216ARG      N 3445   2.781   4.835   8.321
  216ARG     HN 3446   2.781   4.804   8.226
  216ARG     CA 3447   2.695   4.949   8.356
  216ARG     HA 3448   2.754   5.037   8.378
  216ARG     CB 3449   2.599   4.994   8.244
  216ARG    HB1 3450   2.551   4.902   8.205
  216ARG    HB2 3451   2.659   5.030   8.158
  216ARG     CG 3452   2.482   5.096   8.265
  216ARG    HG1 3453   2.427   5.064   8.356
  216ARG    HG2 3454   2.411   5.064   8.186
  216ARG     CD 3455   2.511   5.244   8.263
  216ARG    HD1 3456   2.423   5.310   8.272
  216ARG    HD2 3457   2.556   5.267   8.164
  216ARG     NE 3458   2.607   5.272   8.374
  216ARG     HE 3459   2.704   5.281   8.354
  216ARG     CZ 3460   2.576   5.293   8.503
  216ARG    NH1 3461   2.453   5.308   8.542
  216ARG   HH11 3462   2.383   5.288   8.474
  216ARG   HH12 3463   2.421   5.328   8.635
  216ARG    NH2 3464   2.668   5.309   8.592
  216ARG   HH21 3465   2.756   5.283   8.551
  216ARG   HH22 3466   2.647   5.290   8.688
  216ARG      C 3467   2.602   4.918   8.477
  216ARG      O 3468   2.603   4.987   8.580
  217GLN      N 3469   2.529   4.805   8.480
  217GLN     HN 3470   2.526   4.745   8.401
  217GLN     CA 3471   2.435   4.773   8.587
  217GLN     HA 3472   2.371   4.859   8.601
  217GLN     CB 3473   2.332   4.662   8.527
  217GLN    HB1 3474   2.283   4.614   8.615
  217GLN    HB2 3475   2.397   4.588   8.477
  217GLN     CG 3476   2.236   4.717   8.424
  217GLN    HG1 3477   2.166   4.636   8.397
  217GLN    HG2 3478   2.289   4.739   8.329
  217GLN     CD 3479   2.165   4.846   8.480
  217GLN    OE1 3480   2.214   4.958   8.458
  217GLN    NE2 3481   2.049   4.823   8.543
  217GLN   HE21 3482   1.998   4.901   8.580
  217GLN   HE22 3483   2.011   4.731   8.547
  217GLN      C 3484   2.497   4.739   8.726
  217GLN      O 3485   2.432   4.771   8.825
  218ARG      N 3486   2.615   4.679   8.732
  218ARG     HN 3487   2.649   4.653   8.642
  218ARG     CA 3488   2.685   4.648   8.856
  218ARG     HA 3489   2.611   4.626   8.932
  218ARG     CB 3490   2.778   4.515   8.836
  218ARG    HB1 3491   2.828   4.503   8.935
  218ARG    HB2 3492   2.847   4.527   8.750
  218ARG     CG 3493   2.698   4.391   8.813
  218ARG    HG1 3494   2.636   4.404   8.722
  218ARG    HG2 3495   2.630   4.378   8.899
  218ARG     CD 3496   2.757   4.246   8.801
  218ARG    HD1 3497   2.833   4.237   8.720
  218ARG    HD2 3498   2.674   4.174   8.787
  218ARG     NE 3499   2.835   4.217   8.921
  218ARG     HE 3500   2.931   4.244   8.929
  218ARG     CZ 3501   2.781   4.163   9.028
  218ARG    NH1 3502   2.669   4.096   9.036
  218ARG   HH11 3503   2.639   4.064   8.946
  218ARG   HH12 3504   2.668   4.043   9.121
  218ARG    NH2 3505   2.862   4.136   9.131
  218ARG   HH21 3506   2.820   4.104   9.216
  218ARG   HH22 3507   2.958   4.161   9.136
  218ARG      C 3508   2.767   4.765   8.904
  218ARG      O 3509   2.831   4.757   9.008
  219GLN      N 3510   2.765   4.878   8.827
  219GLN     HN 3511   2.706   4.873   8.746
  219GLN     CA 3512   2.822   5.010   8.849
  219GLN     HA 3513   2.779   5.066   8.767
  219GLN     CB 3514   2.787   5.068   8.995
  219GLN    HB1 3515   2.816   5.175   9.003
  219GLN    HB2 3516   2.854   5.018   9.068
  219GLN     CG 3517   2.638   5.057   9.024
  219GLN    HG1 3518   2.615   5.109   9.120
  219GLN    HG2 3519   2.588   4.958   9.035
  219GLN     CD 3520   2.543   5.134   8.923
  219GLN    OE1 3521   2.560   5.255   8.905
  219GLN    NE2 3522   2.457   5.056   8.856
  219GLN   HE21 3523   2.373   5.092   8.815
  219GLN   HE22 3524   2.472   4.958   8.870
  219GLN      C 3525   2.973   5.020   8.823
  219GLN      O 3526   3.046   5.105   8.866
  220MET      N 3527   3.030   4.929   8.744
  220MET     HN 3528   2.970   4.865   8.695
  220MET     CA 3529   3.173   4.907   8.729
  220MET     HA 3530   3.212   4.937   8.825
  220MET     CB 3531   3.196   4.756   8.699
  220MET    HB1 3532   3.298   4.747   8.658
  220MET    HB2 3533   3.124   4.725   8.621
  220MET     CG 3534   3.163   4.663   8.815
  220MET    HG1 3535   3.066   4.690   8.863
  220MET    HG2 3536   3.235   4.680   8.898
  220MET     SD 3537   3.166   4.487   8.762
  220MET     CE 3538   3.345   4.485   8.799
  220MET    HE1 3539   3.396   4.549   8.724
  220MET    HE2 3540   3.395   4.387   8.783
  220MET    HE3 3541   3.364   4.518   8.904
  220MET      C 3542   3.249   5.009   8.635
  220MET      O 3543   3.371   5.027   8.650
  221ASP      N 3544   3.164   5.073   8.548
  221ASP     HN 3545   3.068   5.044   8.552
  221ASP     CA 3546   3.208   5.165   8.446
  221ASP     HA 3547   3.299   5.130   8.400
  221ASP     CB 3548   3.085   5.177   8.350
  221ASP    HB1 3549   3.063   5.080   8.300
  221ASP    HB2 3550   3.116   5.235   8.261
  221ASP     CG 3551   2.956   5.228   8.409
  221ASP    OD1 3552   2.879   5.294   8.335
  221ASP    OD2 3553   2.929   5.203   8.532
  221ASP      C 3554   3.249   5.302   8.506
  221ASP      O 3555   3.285   5.402   8.437
  222ARG      N 3556   3.248   5.314   8.641
  222ARG     HN 3557   3.201   5.241   8.691
  222ARG     CA 3558   3.325   5.411   8.722
  222ARG     HA 3559   3.299   5.505   8.675
  222ARG     CB 3560   3.279   5.395   8.868
  222ARG    HB1 3561   3.168   5.395   8.869
  222ARG    HB2 3562   3.320   5.482   8.923
  222ARG     CG 3563   3.324   5.280   8.961
  222ARG    HG1 3564   3.433   5.277   8.982
  222ARG    HG2 3565   3.303   5.184   8.909
  222ARG     CD 3566   3.251   5.273   9.095
  222ARG    HD1 3567   3.142   5.252   9.091
  222ARG    HD2 3568   3.257   5.377   9.134
  222ARG     NE 3569   3.321   5.178   9.185
  222ARG     HE 3570   3.371   5.217   9.262
  222ARG     CZ 3571   3.335   5.046   9.169
  222ARG    NH1 3572   3.266   4.971   9.085
  222ARG   HH11 3573   3.199   5.025   9.034
  222ARG   HH12 3574   3.271   4.871   9.087
  222ARG    NH2 3575   3.421   4.980   9.240
  222ARG   HH21 3576   3.483   5.010   9.313
  222ARG   HH22 3577   3.425   4.882   9.221
  222ARG      C 3578   3.472   5.394   8.719
  222ARG      O 3579   3.550   5.489   8.733
  223HSD      N 3580   3.524   5.272   8.710
  223HSD     HN 3581   3.465   5.192   8.707
  223HSD     CA 3582   3.669   5.251   8.722
  223HSD     HA 3583   3.710   5.319   8.796
  223HSD     CB 3584   3.710   5.110   8.778
  223HSD    HB1 3585   3.661   5.040   8.707
  223HSD    HB2 3586   3.666   5.107   8.881
  223HSD    ND1 3587   3.959   5.140   8.849
  223HSD    HD1 3588   3.954   5.235   8.882
  223HSD     CG 3589   3.855   5.063   8.785
  223HSD    CE1 3590   4.071   5.058   8.842
  223HSD    HE1 3591   4.165   5.097   8.883
  223HSD    NE2 3592   4.045   4.942   8.789
  223HSD    CD2 3593   3.907   4.940   8.761
  223HSD    HD2 3594   3.856   4.854   8.721
  223HSD      C 3595   3.739   5.268   8.589
  223HSD      O 3596   3.684   5.228   8.488
  224ALA      N 3597   3.860   5.308   8.592
  224ALA     HN 3598   3.898   5.321   8.683
  224ALA     CA 3599   3.934   5.361   8.475
  224ALA     HA 3600   3.867   5.430   8.426
  224ALA     CB 3601   4.059   5.432   8.507
  224ALA    HB1 3602   4.034   5.530   8.554
  224ALA    HB2 3603   4.131   5.445   8.423
  224ALA    HB3 3604   4.104   5.367   8.586
  224ALA      C 3605   3.960   5.255   8.374
  224ALA      O 3606   3.956   5.279   8.250
  225LYS      N 3607   4.008   5.137   8.421
  225LYS     HN 3608   4.014   5.128   8.520
  225LYS     CA 3609   4.045   5.023   8.337
  225LYS     HA 3610   4.102   5.056   8.252
  225LYS     CB 3611   4.139   4.919   8.410
  225LYS    HB1 3612   4.176   4.827   8.360
  225LYS    HB2 3613   4.072   4.890   8.494
  225LYS     CG 3614   4.272   4.995   8.457
  225LYS    HG1 3615   4.236   5.086   8.509
  225LYS    HG2 3616   4.324   5.025   8.364
  225LYS     CD 3617   4.383   4.920   8.538
  225LYS    HD1 3618   4.334   4.869   8.624
  225LYS    HD2 3619   4.454   5.000   8.565
  225LYS     CE 3620   4.460   4.821   8.454
  225LYS    HE1 3621   4.528   4.873   8.383
  225LYS    HE2 3622   4.397   4.758   8.387
  225LYS     NZ 3623   4.544   4.741   8.540
  225LYS    HZ1 3624   4.612   4.686   8.484
  225LYS    HZ2 3625   4.487   4.677   8.599
  225LYS    HZ3 3626   4.594   4.796   8.613
  225LYS      C 3627   3.924   4.956   8.276
  225LYS      O 3628   3.931   4.900   8.166
  226ILE      N 3629   3.808   4.965   8.351
  226ILE     HN 3630   3.812   4.996   8.446
  226ILE     CA 3631   3.679   4.921   8.305
  226ILE     HA 3632   3.703   4.827   8.258
  226ILE     CB 3633   3.581   4.885   8.412
  226ILE     HB 3634   3.557   4.981   8.461
  226ILE    CG2 3635   3.451   4.837   8.343
  226ILE   HG21 3636   3.395   4.913   8.284
  226ILE   HG22 3637   3.374   4.811   8.419
  226ILE   HG23 3638   3.460   4.739   8.292
  226ILE    CG1 3639   3.622   4.787   8.522
  226ILE   HG11 3640   3.545   4.760   8.598
  226ILE   HG12 3641   3.687   4.838   8.596
  226ILE     CD 3642   3.689   4.661   8.475
  226ILE    HD1 3643   3.765   4.681   8.396
  226ILE    HD2 3644   3.615   4.584   8.445
  226ILE    HD3 3645   3.750   4.616   8.556
  226ILE      C 3646   3.622   4.999   8.195
  226ILE      O 3647   3.562   4.953   8.097
  227LYS      N 3648   3.640   5.131   8.208
  227LYS     HN 3649   3.660   5.157   8.302
  227LYS     CA 3650   3.608   5.237   8.109
  227LYS     HA 3651   3.505   5.225   8.081
  227LYS     CB 3652   3.628   5.384   8.152
  227LYS    HB1 3653   3.622   5.444   8.059
  227LYS    HB2 3654   3.730   5.386   8.197
  227LYS     CG 3655   3.524   5.438   8.246
  227LYS    HG1 3656   3.535   5.378   8.339
  227LYS    HG2 3657   3.423   5.422   8.203
  227LYS     CD 3658   3.543   5.593   8.277
  227LYS    HD1 3659   3.505   5.643   8.185
  227LYS    HD2 3660   3.647   5.623   8.304
  227LYS     CE 3661   3.465   5.657   8.391
  227LYS    HE1 3662   3.505   5.759   8.410
  227LYS    HE2 3663   3.468   5.588   8.478
  227LYS     NZ 3664   3.321   5.659   8.357
  227LYS    HZ1 3665   3.302   5.680   8.257
  227LYS    HZ2 3666   3.269   5.717   8.426
  227LYS    HZ3 3667   3.301   5.557   8.370
  227LYS      C 3668   3.677   5.219   7.977
  227LYS      O 3669   3.619   5.225   7.866
  228ARG      N 3670   3.807   5.198   7.983
  228ARG     HN 3671   3.853   5.197   8.072
  228ARG     CA 3672   3.895   5.159   7.878
  228ARG     HA 3673   3.892   5.235   7.801
  228ARG     CB 3674   4.042   5.153   7.921
  228ARG    HB1 3675   4.047   5.104   8.020
  228ARG    HB2 3676   4.064   5.261   7.938
  228ARG     CG 3677   4.145   5.096   7.817
  228ARG    HG1 3678   4.137   5.151   7.720
  228ARG    HG2 3679   4.124   4.990   7.793
  228ARG     CD 3680   4.284   5.112   7.869
  228ARG    HD1 3681   4.306   5.063   7.967
  228ARG    HD2 3682   4.313   5.219   7.871
  228ARG     NE 3683   4.373   5.056   7.758
  228ARG     HE 3684   4.362   4.963   7.725
  228ARG     CZ 3685   4.495   5.097   7.728
  228ARG    NH1 3686   4.551   5.207   7.764
  228ARG   HH11 3687   4.495   5.282   7.797
  228ARG   HH12 3688   4.643   5.221   7.726
  228ARG    NH2 3689   4.563   5.014   7.651
  228ARG   HH21 3690   4.535   4.919   7.639
  228ARG   HH22 3691   4.645   5.040   7.600
  228ARG      C 3692   3.856   5.027   7.815
  228ARG      O 3693   3.862   5.013   7.694
  229ALA      N 3694   3.811   4.927   7.889
  229ALA     HN 3695   3.820   4.930   7.988
  229ALA     CA 3696   3.761   4.799   7.843
  229ALA     HA 3697   3.838   4.763   7.775
  229ALA     CB 3698   3.743   4.701   7.964
  229ALA    HB1 3699   3.840   4.692   8.018
  229ALA    HB2 3700   3.705   4.600   7.937
  229ALA    HB3 3701   3.659   4.728   8.032
  229ALA      C 3702   3.628   4.799   7.766
  229ALA      O 3703   3.620   4.747   7.655
  230ILE      N 3704   3.530   4.879   7.817
  230ILE     HN 3705   3.550   4.925   7.903
  230ILE     CA 3706   3.414   4.925   7.747
  230ILE     HA 3707   3.357   4.846   7.700
  230ILE     CB 3708   3.322   5.020   7.835
  230ILE     HB 3709   3.388   5.094   7.886
  230ILE    CG2 3710   3.209   5.087   7.752
  230ILE   HG21 3711   3.158   5.005   7.699
  230ILE   HG22 3712   3.245   5.164   7.680
  230ILE   HG23 3713   3.125   5.129   7.811
  230ILE    CG1 3714   3.253   4.932   7.943
  230ILE   HG11 3715   3.332   4.858   7.968
  230ILE   HG12 3716   3.168   4.872   7.906
  230ILE     CD 3717   3.222   5.009   8.069
  230ILE    HD1 3718   3.180   4.939   8.145
  230ILE    HD2 3719   3.153   5.096   8.072
  230ILE    HD3 3720   3.310   5.051   8.122
  230ILE      C 3721   3.448   4.994   7.617
  230ILE      O 3722   3.384   4.970   7.514
  231THR      N 3723   3.542   5.089   7.614
  231THR     HN 3724   3.588   5.107   7.700
  231THR     CA 3725   3.585   5.170   7.499
  231THR     HA 3726   3.505   5.226   7.454
  231THR     CB 3727   3.689   5.282   7.518
  231THR     HB 3728   3.788   5.244   7.550
  231THR    OG1 3729   3.642   5.372   7.615
  231THR    HG1 3730   3.609   5.316   7.685
  231THR    CG2 3731   3.712   5.376   7.395
  231THR   HG21 3732   3.755   5.316   7.312
  231THR   HG22 3733   3.778   5.462   7.419
  231THR   HG23 3734   3.611   5.412   7.368
  231THR      C 3735   3.636   5.074   7.394
  231THR      O 3736   3.594   5.080   7.276
  232PHE      N 3737   3.718   4.977   7.428
  232PHE     HN 3738   3.758   4.973   7.519
  232PHE     CA 3739   3.779   4.886   7.323
  232PHE     HA 3740   3.797   4.951   7.239
  232PHE     CB 3741   3.913   4.824   7.371
  232PHE    HB1 3742   3.945   4.734   7.316
  232PHE    HB2 3743   3.918   4.808   7.481
  232PHE     CG 3744   4.015   4.932   7.349
  232PHE    CD1 3745   4.036   4.970   7.214
  232PHE    HD1 3746   3.970   4.935   7.136
  232PHE    CE1 3747   4.136   5.061   7.177
  232PHE    HE1 3748   4.134   5.101   7.077
  232PHE     CZ 3749   4.230   5.102   7.270
  232PHE     HZ 3750   4.311   5.169   7.244
  232PHE    CD2 3751   4.108   4.977   7.449
  232PHE    HD2 3752   4.093   4.948   7.552
  232PHE    CE2 3753   4.211   5.073   7.406
  232PHE    HE2 3754   4.283   5.112   7.477
  232PHE      C 3755   3.683   4.777   7.286
  232PHE      O 3756   3.682   4.715   7.177
  233ILE      N 3757   3.585   4.738   7.372
  233ILE     HN 3758   3.580   4.775   7.465
  233ILE     CA 3759   3.474   4.648   7.339
  233ILE     HA 3760   3.517   4.560   7.293
  233ILE     CB 3761   3.410   4.586   7.461
  233ILE     HB 3762   3.400   4.666   7.539
  233ILE    CG2 3763   3.275   4.525   7.432
  233ILE   HG21 3764   3.282   4.443   7.357
  233ILE   HG22 3765   3.204   4.601   7.393
  233ILE   HG23 3766   3.229   4.495   7.529
  233ILE    CG1 3767   3.510   4.485   7.517
  233ILE   HG11 3768   3.614   4.517   7.495
  233ILE   HG12 3769   3.500   4.390   7.461
  233ILE     CD 3770   3.497   4.458   7.663
  233ILE    HD1 3771   3.577   4.384   7.684
  233ILE    HD2 3772   3.394   4.422   7.683
  233ILE    HD3 3773   3.510   4.544   7.731
  233ILE      C 3774   3.382   4.706   7.234
  233ILE      O 3775   3.352   4.641   7.136
  234MET      N 3776   3.347   4.838   7.252
  234MET     HN 3777   3.394   4.884   7.327
  234MET     CA 3778   3.272   4.914   7.157
  234MET     HA 3779   3.184   4.860   7.127
  234MET     CB 3780   3.246   5.061   7.205
  234MET    HB1 3781   3.207   5.129   7.126
  234MET    HB2 3782   3.337   5.108   7.247
  234MET     CG 3783   3.130   5.060   7.313
  234MET    HG1 3784   3.147   4.981   7.390
  234MET    HG2 3785   3.042   5.035   7.251
  234MET     SD 3786   3.115   5.213   7.402
  234MET     CE 3787   2.963   5.170   7.488
  234MET    HE1 3788   2.999   5.100   7.567
  234MET    HE2 3789   2.879   5.126   7.430
  234MET    HE3 3790   2.921   5.258   7.541
  234MET      C 3791   3.356   4.912   7.026
  234MET      O 3792   3.290   4.885   6.920
  235VAL      N 3793   3.485   4.945   7.027
  235VAL     HN 3794   3.524   4.961   7.117
  235VAL     CA 3795   3.568   4.969   6.913
  235VAL     HA 3796   3.535   5.042   6.840
  235VAL     CB 3797   3.698   5.037   6.956
  235VAL     HB 3798   3.732   4.980   7.045
  235VAL    CG1 3799   3.808   5.033   6.853
  235VAL   HG11 3800   3.782   5.095   6.765
  235VAL   HG12 3801   3.836   4.932   6.817
  235VAL   HG13 3802   3.902   5.076   6.894
  235VAL    CG2 3803   3.669   5.189   6.986
  235VAL   HG21 3804   3.645   5.246   6.894
  235VAL   HG22 3805   3.768   5.226   7.020
  235VAL   HG23 3806   3.586   5.209   7.056
  235VAL      C 3807   3.592   4.844   6.829
  235VAL      O 3808   3.574   4.843   6.705
  236VAL      N 3809   3.617   4.725   6.889
  236VAL     HN 3810   3.631   4.717   6.987
  236VAL     CA 3811   3.620   4.605   6.809
  236VAL     HA 3812   3.686   4.626   6.726
  236VAL     CB 3813   3.694   4.489   6.876
  236VAL     HB 3814   3.713   4.414   6.796
  236VAL    CG1 3815   3.832   4.529   6.917
  236VAL   HG11 3816   3.879   4.572   6.825
  236VAL   HG12 3817   3.899   4.446   6.948
  236VAL   HG13 3818   3.829   4.617   6.984
  236VAL    CG2 3819   3.616   4.430   6.994
  236VAL   HG21 3820   3.593   4.513   7.064
  236VAL   HG22 3821   3.667   4.351   7.053
  236VAL   HG23 3822   3.523   4.385   6.951
  236VAL      C 3823   3.490   4.557   6.741
  236VAL      O 3824   3.493   4.516   6.625
  237ALA      N 3825   3.373   4.574   6.804
  237ALA     HN 3826   3.375   4.617   6.894
  237ALA     CA 3827   3.247   4.550   6.738
  237ALA     HA 3828   3.247   4.448   6.702
  237ALA     CB 3829   3.136   4.589   6.840
  237ALA    HB1 3830   3.034   4.561   6.805
  237ALA    HB2 3831   3.153   4.695   6.869
  237ALA    HB3 3832   3.152   4.522   6.927
  237ALA      C 3833   3.221   4.642   6.622
  237ALA      O 3834   3.184   4.594   6.519
  238ILE      N 3835   3.248   4.776   6.638
  238ILE     HN 3836   3.268   4.801   6.732
  238ILE     CA 3837   3.246   4.887   6.538
  238ILE     HA 3838   3.146   4.903   6.499
  238ILE     CB 3839   3.278   5.019   6.609
  238ILE     HB 3840   3.373   4.993   6.661
  238ILE    CG2 3841   3.298   5.142   6.513
  238ILE   HG21 3842   3.297   5.238   6.568
  238ILE   HG22 3843   3.234   5.137   6.423
  238ILE   HG23 3844   3.405   5.140   6.483
  238ILE    CG1 3845   3.177   5.071   6.707
  238ILE   HG11 3846   3.151   4.981   6.768
  238ILE   HG12 3847   3.083   5.101   6.656
  238ILE     CD 3848   3.223   5.174   6.807
  238ILE    HD1 3849   3.244   5.271   6.758
  238ILE    HD2 3850   3.321   5.143   6.849
  238ILE    HD3 3851   3.148   5.203   6.884
  238ILE      C 3852   3.341   4.869   6.421
  238ILE      O 3853   3.307   4.873   6.306
  239VAL      N 3854   3.470   4.835   6.443
  239VAL     HN 3855   3.510   4.847   6.534
  239VAL     CA 3856   3.567   4.804   6.343
  239VAL     HA 3857   3.571   4.885   6.271
  239VAL     CB 3858   3.712   4.781   6.405
  239VAL     HB 3859   3.709   4.705   6.486
  239VAL    CG1 3860   3.819   4.739   6.298
  239VAL   HG11 3861   3.828   4.825   6.228
  239VAL   HG12 3862   3.776   4.649   6.249
  239VAL   HG13 3863   3.912   4.728   6.357
  239VAL    CG2 3864   3.753   4.917   6.460
  239VAL   HG21 3865   3.762   4.990   6.376
  239VAL   HG22 3866   3.841   4.921   6.527
  239VAL   HG23 3867   3.673   4.964   6.521
  239VAL      C 3868   3.521   4.688   6.257
  239VAL      O 3869   3.534   4.685   6.135
  240PHE      N 3870   3.460   4.580   6.322
  240PHE     HN 3871   3.459   4.581   6.422
  240PHE     CA 3872   3.413   4.465   6.250
  240PHE     HA 3873   3.495   4.438   6.185
  240PHE     CB 3874   3.376   4.349   6.338
  240PHE    HB1 3875   3.325   4.383   6.431
  240PHE    HB2 3876   3.468   4.300   6.378
  240PHE     CG 3877   3.301   4.238   6.277
  240PHE    CD1 3878   3.160   4.228   6.273
  240PHE    HD1 3879   3.107   4.307   6.324
  240PHE    CE1 3880   3.094   4.121   6.210
  240PHE    HE1 3881   2.987   4.116   6.197
  240PHE     CZ 3882   3.169   4.021   6.141
  240PHE     HZ 3883   3.119   3.935   6.100
  240PHE    CD2 3884   3.366   4.134   6.214
  240PHE    HD2 3885   3.473   4.136   6.231
  240PHE    CE2 3886   3.307   4.028   6.149
  240PHE    HE2 3887   3.369   3.957   6.096
  240PHE      C 3888   3.309   4.497   6.145
  240PHE      O 3889   3.323   4.458   6.029
  241VAL      N 3890   3.201   4.566   6.182
  241VAL     HN 3891   3.176   4.585   6.277
  241VAL     CA 3892   3.105   4.615   6.085
  241VAL     HA 3893   3.061   4.532   6.031
  241VAL     CB 3894   2.996   4.684   6.173
  241VAL     HB 3895   3.039   4.704   6.274
  241VAL    CG1 3896   2.954   4.820   6.113
  241VAL   HG11 3897   2.866   4.856   6.172
  241VAL   HG12 3898   2.925   4.803   6.007
  241VAL   HG13 3899   3.036   4.892   6.134
  241VAL    CG2 3900   2.871   4.595   6.194
  241VAL   HG21 3901   2.907   4.494   6.220
  241VAL   HG22 3902   2.805   4.589   6.105
  241VAL   HG23 3903   2.820   4.640   6.282
  241VAL      C 3904   3.166   4.707   5.978
  241VAL      O 3905   3.142   4.689   5.861
  242ILE      N 3906   3.261   4.796   6.013
  242ILE     HN 3907   3.291   4.805   6.108
  242ILE     CA 3908   3.311   4.896   5.913
  242ILE     HA 3909   3.222   4.937   5.865
  242ILE     CB 3910   3.398   5.003   5.985
  242ILE     HB 3911   3.470   4.959   6.057
  242ILE    CG2 3912   3.472   5.089   5.877
  242ILE   HG21 3913   3.514   5.174   5.937
  242ILE   HG22 3914   3.401   5.126   5.800
  242ILE   HG23 3915   3.556   5.042   5.821
  242ILE    CG1 3916   3.303   5.093   6.067
  242ILE   HG11 3917   3.216   5.040   6.111
  242ILE   HG12 3918   3.271   5.175   5.999
  242ILE     CD 3919   3.379   5.162   6.177
  242ILE    HD1 3920   3.433   5.081   6.232
  242ILE    HD2 3921   3.303   5.223   6.231
  242ILE    HD3 3922   3.458   5.235   6.148
  242ILE      C 3923   3.395   4.836   5.803
  242ILE      O 3924   3.393   4.873   5.683
  243CYS      N 3925   3.461   4.724   5.844
  243CYS     HN 3926   3.457   4.699   5.940
  243CYS     CA 3927   3.560   4.652   5.758
  243CYS     HA 3928   3.618   4.724   5.702
  243CYS     CB 3929   3.654   4.579   5.858
  243CYS    HB1 3930   3.589   4.511   5.917
  243CYS    HB2 3931   3.692   4.653   5.931
  243CYS     SG 3932   3.798   4.506   5.782
  243CYS    HG1 3933   3.727   4.397   5.757
  243CYS      C 3934   3.489   4.559   5.657
  243CYS      O 3935   3.535   4.513   5.550
  244PHE      N 3936   3.367   4.526   5.681
  244PHE     HN 3937   3.323   4.559   5.765
  244PHE     CA 3938   3.295   4.424   5.601
  244PHE     HA 3939   3.346   4.409   5.507
  244PHE     CB 3940   3.282   4.282   5.676
  244PHE    HB1 3941   3.229   4.200   5.623
  244PHE    HB2 3942   3.236   4.285   5.777
  244PHE     CG 3943   3.424   4.227   5.690
  244PHE    CD1 3944   3.478   4.233   5.824
  244PHE    HD1 3945   3.411   4.275   5.898
  244PHE    CE1 3946   3.617   4.211   5.835
  244PHE    HE1 3947   3.666   4.230   5.929
  244PHE     CZ 3948   3.691   4.149   5.736
  244PHE     HZ 3949   3.792   4.118   5.759
  244PHE    CD2 3950   3.494   4.175   5.586
  244PHE    HD2 3951   3.449   4.169   5.488
  244PHE    CE2 3952   3.633   4.135   5.608
  244PHE    HE2 3953   3.682   4.083   5.527
  244PHE      C 3954   3.154   4.452   5.556
  244PHE      O 3955   3.108   4.410   5.452
  245LEU      N 3956   3.075   4.537   5.632
  245LEU     HN 3957   3.118   4.561   5.719
  245LEU     CA 3958   2.936   4.579   5.594
  245LEU     HA 3959   2.877   4.489   5.578
  245LEU     CB 3960   2.862   4.657   5.705
  245LEU    HB1 3961   2.904   4.757   5.730
  245LEU    HB2 3962   2.881   4.600   5.799
  245LEU     CG 3963   2.712   4.686   5.695
  245LEU     HG 3964   2.692   4.734   5.597
  245LEU    CD1 3965   2.641   4.550   5.698
  245LEU   HD11 3966   2.697   4.466   5.651
  245LEU   HD12 3967   2.550   4.564   5.635
  245LEU   HD13 3968   2.619   4.515   5.800
  245LEU    CD2 3969   2.655   4.768   5.806
  245LEU   HD21 3970   2.708   4.866   5.802
  245LEU   HD22 3971   2.677   4.711   5.898
  245LEU   HD23 3972   2.546   4.788   5.794
  245LEU      C 3973   2.917   4.646   5.457
  245LEU      O 3974   2.826   4.605   5.389
  246PRO      N 3975   3.003   4.740   5.415
  246PRO     CD 3976   3.087   4.833   5.499
  246PRO    HD1 3977   3.191   4.795   5.510
  246PRO    HD2 3978   3.045   4.831   5.602
  246PRO     CA 3979   2.979   4.803   5.287
  246PRO     HA 3980   2.882   4.850   5.279
  246PRO     CB 3981   3.075   4.926   5.284
  246PRO    HB1 3982   3.033   5.010   5.225
  246PRO    HB2 3983   3.174   4.891   5.245
  246PRO     CG 3984   3.078   4.970   5.434
  246PRO    HG1 3985   3.169   5.031   5.456
  246PRO    HG2 3986   2.981   5.020   5.455
  246PRO      C 3987   3.008   4.704   5.183
  246PRO      O 3988   2.932   4.696   5.089
  247SER      N 3989   3.109   4.620   5.201
  247SER     HN 3990   3.162   4.637   5.284
  247SER     CA 3991   3.134   4.509   5.112
  247SER     HA 3992   3.145   4.560   5.017
  247SER     CB 3993   3.265   4.434   5.146
  247SER    HB1 3994   3.250   4.400   5.250
  247SER    HB2 3995   3.346   4.510   5.144
  247SER     OG 3996   3.309   4.325   5.070
  247SER    HG1 3997   3.397   4.298   5.096
  247SER      C 3998   3.029   4.411   5.094
  247SER      O 3999   2.989   4.380   4.978
  248VAL      N 4000   2.971   4.361   5.203
  248VAL     HN 4001   3.013   4.386   5.290
  248VAL     CA 4002   2.857   4.275   5.203
  248VAL     HA 4003   2.871   4.196   5.130
  248VAL     CB 4004   2.848   4.197   5.337
  248VAL     HB 4005   2.847   4.258   5.430
  248VAL    CG1 4006   2.727   4.103   5.350
  248VAL   HG11 4007   2.733   4.047   5.446
  248VAL   HG12 4008   2.719   4.033   5.264
  248VAL   HG13 4009   2.641   4.173   5.346
  248VAL    CG2 4010   2.974   4.109   5.350
  248VAL   HG21 4011   3.069   4.167   5.346
  248VAL   HG22 4012   2.973   4.040   5.263
  248VAL   HG23 4013   2.976   4.052   5.445
  248VAL      C 4014   2.732   4.337   5.147
  248VAL      O 4015   2.663   4.279   5.066
  249VAL      N 4016   2.702   4.460   5.181
  249VAL     HN 4017   2.757   4.507   5.249
  249VAL     CA 4018   2.603   4.545   5.112
  249VAL     HA 4019   2.507   4.500   5.130
  249VAL     CB 4020   2.585   4.679   5.184
  249VAL     HB 4021   2.691   4.709   5.202
  249VAL    CG1 4022   2.514   4.786   5.092
  249VAL   HG11 4023   2.508   4.884   5.144
  249VAL   HG12 4024   2.417   4.739   5.065
  249VAL   HG13 4025   2.580   4.799   5.004
  249VAL    CG2 4026   2.499   4.651   5.314
  249VAL   HG21 4027   2.396   4.642   5.273
  249VAL   HG22 4028   2.491   4.746   5.371
  249VAL   HG23 4029   2.521   4.569   5.385
  249VAL      C 4030   2.610   4.551   4.956
  249VAL      O 4031   2.507   4.533   4.886
  250VAL      N 4032   2.730   4.562   4.900
  250VAL     HN 4033   2.812   4.570   4.956
  250VAL     CA 4034   2.747   4.547   4.753
  250VAL     HA 4035   2.679   4.623   4.716
  250VAL     CB 4036   2.891   4.592   4.705
  250VAL     HB 4037   2.966   4.531   4.760
  250VAL    CG1 4038   2.917   4.550   4.552
  250VAL   HG11 4039   2.863   4.610   4.476
  250VAL   HG12 4040   2.911   4.440   4.542
  250VAL   HG13 4041   3.022   4.575   4.523
  250VAL    CG2 4042   2.914   4.743   4.729
  250VAL   HG21 4043   2.829   4.802   4.688
  250VAL   HG22 4044   2.999   4.776   4.666
  250VAL   HG23 4045   2.935   4.770   4.835
  250VAL      C 4046   2.714   4.411   4.701
  250VAL      O 4047   2.646   4.393   4.600
  251ARG      N 4048   2.759   4.305   4.770
  251ARG     HN 4049   2.817   4.318   4.850
  251ARG     CA 4050   2.719   4.166   4.726
  251ARG     HA 4051   2.732   4.154   4.619
  251ARG     CB 4052   2.800   4.059   4.803
  251ARG    HB1 4053   2.784   4.082   4.911
  251ARG    HB2 4054   2.905   4.087   4.783
  251ARG     CG 4055   2.769   3.918   4.765
  251ARG    HG1 4056   2.670   3.893   4.809
  251ARG    HG2 4057   2.838   3.853   4.822
  251ARG     CD 4058   2.768   3.872   4.611
  251ARG    HD1 4059   2.695   3.930   4.550
  251ARG    HD2 4060   2.745   3.764   4.601
  251ARG     NE 4061   2.894   3.914   4.552
  251ARG     HE 4062   2.954   3.970   4.608
  251ARG     CZ 4063   2.956   3.855   4.453
  251ARG    NH1 4064   2.916   3.760   4.378
  251ARG   HH11 4065   2.868   3.685   4.423
  251ARG   HH12 4066   2.991   3.726   4.321
  251ARG    NH2 4067   3.081   3.896   4.432
  251ARG   HH21 4068   3.117   3.971   4.488
  251ARG   HH22 4069   3.145   3.820   4.415
  251ARG      C 4070   2.571   4.126   4.734
  251ARG      O 4071   2.511   4.054   4.652
  252ILE      N 4072   2.499   4.191   4.832
  252ILE     HN 4073   2.544   4.251   4.897
  252ILE     CA 4074   2.354   4.182   4.835
  252ILE     HA 4075   2.329   4.084   4.796
  252ILE     CB 4076   2.302   4.211   4.976
  252ILE     HB 4077   2.336   4.315   4.990
  252ILE    CG2 4078   2.152   4.194   4.978
  252ILE   HG21 4079   2.117   4.090   4.961
  252ILE   HG22 4080   2.100   4.259   4.904
  252ILE   HG23 4081   2.103   4.205   5.078
  252ILE    CG1 4082   2.356   4.120   5.088
  252ILE   HG11 4083   2.467   4.114   5.080
  252ILE   HG12 4084   2.322   4.014   5.086
  252ILE     CD 4085   2.341   4.167   5.236
  252ILE    HD1 4086   2.364   4.276   5.235
  252ILE    HD2 4087   2.398   4.103   5.307
  252ILE    HD3 4088   2.233   4.168   5.260
  252ILE      C 4089   2.294   4.274   4.723
  252ILE      O 4090   2.182   4.245   4.673
  253ARG      N 4091   2.359   4.384   4.680
  253ARG     HN 4092   2.440   4.419   4.727
  253ARG     CA 4093   2.317   4.459   4.558
  253ARG     HA 4094   2.211   4.476   4.558
  253ARG     CB 4095   2.404   4.590   4.527
  253ARG    HB1 4096   2.497   4.572   4.468
  253ARG    HB2 4097   2.434   4.631   4.626
  253ARG     CG 4098   2.321   4.705   4.466
  253ARG    HG1 4099   2.386   4.794   4.453
  253ARG    HG2 4100   2.234   4.739   4.527
  253ARG     CD 4101   2.261   4.667   4.328
  253ARG    HD1 4102   2.174   4.600   4.340
  253ARG    HD2 4103   2.333   4.612   4.264
  253ARG     NE 4104   2.218   4.805   4.275
  253ARG     HE 4105   2.269   4.852   4.202
  253ARG     CZ 4106   2.094   4.848   4.283
  253ARG    NH1 4107   2.008   4.793   4.364
  253ARG   HH11 4108   2.042   4.719   4.422
  253ARG   HH12 4109   1.930   4.848   4.393
  253ARG    NH2 4110   2.050   4.955   4.218
  253ARG   HH21 4111   2.128   5.012   4.191
  253ARG   HH22 4112   1.956   4.984   4.231
  253ARG      C 4113   2.336   4.369   4.439
  253ARG      O 4114   2.245   4.364   4.356
  254ILE      N 4115   2.446   4.295   4.431
  254ILE     HN 4116   2.523   4.301   4.494
  254ILE     CA 4117   2.466   4.192   4.322
  254ILE     HA 4118   2.456   4.238   4.225
  254ILE     CB 4119   2.609   4.132   4.329
  254ILE     HB 4120   2.623   4.112   4.438
  254ILE    CG2 4121   2.628   4.006   4.243
  254ILE   HG21 4122   2.730   3.966   4.261
  254ILE   HG22 4123   2.612   4.024   4.135
  254ILE   HG23 4124   2.551   3.929   4.266
  254ILE    CG1 4125   2.711   4.243   4.297
  254ILE   HG11 4126   2.685   4.343   4.336
  254ILE   HG12 4127   2.713   4.250   4.186
  254ILE     CD 4128   2.853   4.208   4.347
  254ILE    HD1 4129   2.850   4.160   4.447
  254ILE    HD2 4130   2.905   4.306   4.348
  254ILE    HD3 4131   2.909   4.135   4.286
  254ILE      C 4132   2.359   4.090   4.323
  254ILE      O 4133   2.291   4.052   4.227
  255PHE      N 4134   2.319   4.030   4.439
  255PHE     HN 4135   2.367   4.050   4.524
  255PHE     CA 4136   2.205   3.941   4.457
  255PHE     HA 4137   2.226   3.850   4.403
  255PHE     CB 4138   2.195   3.895   4.604
  255PHE    HB1 4139   2.101   3.840   4.626
  255PHE    HB2 4140   2.203   3.980   4.676
  255PHE     CG 4141   2.313   3.804   4.649
  255PHE    CD1 4142   2.318   3.760   4.784
  255PHE    HD1 4143   2.242   3.803   4.847
  255PHE    CE1 4144   2.430   3.688   4.830
  255PHE    HE1 4145   2.425   3.657   4.933
  255PHE     CZ 4146   2.518   3.640   4.735
  255PHE     HZ 4147   2.599   3.574   4.764
  255PHE    CD2 4148   2.394   3.743   4.556
  255PHE    HD2 4149   2.388   3.777   4.454
  255PHE    CE2 4150   2.507   3.673   4.600
  255PHE    HE2 4151   2.579   3.631   4.531
  255PHE      C 4152   2.075   3.987   4.397
  255PHE      O 4153   2.010   3.914   4.321
  256TRP      N 4154   2.028   4.114   4.432
  256TRP     HN 4155   2.077   4.165   4.502
  256TRP     CA 4156   1.916   4.185   4.368
  256TRP     HA 4157   1.832   4.117   4.376
  256TRP     CB 4158   1.888   4.328   4.439
  256TRP    HB1 4159   1.981   4.386   4.425
  256TRP    HB2 4160   1.881   4.308   4.548
  256TRP     CG 4161   1.773   4.409   4.388
  256TRP    CD1 4162   1.775   4.524   4.314
  256TRP    HD1 4163   1.860   4.579   4.275
  256TRP    NE1 4164   1.645   4.568   4.293
  256TRP    HE1 4165   1.625   4.663   4.282
  256TRP    CE2 4166   1.557   4.482   4.350
  256TRP    CD2 4167   1.638   4.372   4.400
  256TRP    CE3 4168   1.574   4.257   4.449
  256TRP    HE3 4169   1.635   4.179   4.491
  256TRP    CZ3 4170   1.436   4.264   4.469
  256TRP    HZ3 4171   1.391   4.177   4.513
  256TRP    CZ2 4172   1.425   4.482   4.354
  256TRP    HZ2 4173   1.371   4.568   4.319
  256TRP    CH2 4174   1.362   4.379   4.430
  256TRP    HH2 4175   1.254   4.378   4.441
  256TRP      C 4176   1.934   4.202   4.218
  256TRP      O 4177   1.838   4.181   4.143
  257LEU      N 4178   2.054   4.238   4.165
  257LEU     HN 4179   2.130   4.264   4.224
  257LEU     CA 4180   2.078   4.251   4.021
  257LEU     HA 4181   2.002   4.318   3.984
  257LEU     CB 4182   2.216   4.311   4.005
  257LEU    HB1 4183   2.256   4.311   3.902
  257LEU    HB2 4184   2.286   4.263   4.076
  257LEU     CG 4185   2.220   4.461   4.036
  257LEU     HG 4186   2.203   4.481   4.144
  257LEU    CD1 4187   2.356   4.502   3.997
  257LEU   HD11 4188   2.439   4.444   4.042
  257LEU   HD12 4189   2.376   4.608   4.023
  257LEU   HD13 4190   2.364   4.486   3.887
  257LEU    CD2 4191   2.117   4.546   3.956
  257LEU   HD21 4192   2.131   4.656   3.967
  257LEU   HD22 4193   2.010   4.526   3.977
  257LEU   HD23 4194   2.143   4.521   3.851
  257LEU      C 4195   2.064   4.123   3.943
  257LEU      O 4196   2.004   4.122   3.836
  258LEU      N 4197   2.110   4.011   4.005
  258LEU     HN 4198   2.163   4.019   4.089
  258LEU     CA 4199   2.090   3.870   3.960
  258LEU     HA 4200   2.133   3.865   3.861
  258LEU     CB 4201   2.180   3.780   4.048
  258LEU    HB1 4202   2.155   3.672   4.046
  258LEU    HB2 4203   2.174   3.820   4.151
  258LEU     CG 4204   2.331   3.782   4.011
  258LEU     HG 4205   2.360   3.888   4.001
  258LEU    CD1 4206   2.421   3.710   4.112
  258LEU   HD11 4207   2.402   3.747   4.215
  258LEU   HD12 4208   2.529   3.713   4.085
  258LEU   HD13 4209   2.396   3.601   4.115
  258LEU    CD2 4210   2.349   3.723   3.871
  258LEU   HD21 4211   2.457   3.711   3.852
  258LEU   HD22 4212   2.314   3.789   3.789
  258LEU   HD23 4213   2.299   3.623   3.867
  258LEU      C 4214   1.945   3.824   3.959
  258LEU      O 4215   1.903   3.776   3.853
  259HSD      N 4216   1.864   3.856   4.068
  259HSD     HN 4217   1.907   3.892   4.151
  259HSD     CA 4218   1.715   3.839   4.060
  259HSD     HA 4219   1.691   3.737   4.036
  259HSD     CB 4220   1.649   3.877   4.201
  259HSD    HB1 4221   1.669   3.982   4.232
  259HSD    HB2 4222   1.696   3.807   4.273
  259HSD    ND1 4223   1.452   3.722   4.176
  259HSD    HD1 4224   1.495   3.634   4.154
  259HSD     CG 4225   1.503   3.849   4.208
  259HSD    CE1 4226   1.317   3.726   4.205
  259HSD    HE1 4227   1.257   3.637   4.186
  259HSD    NE2 4228   1.276   3.849   4.238
  259HSD    CD2 4229   1.396   3.923   4.240
  259HSD    HD2 4230   1.402   4.024   4.280
  259HSD      C 4231   1.654   3.918   3.950
  259HSD      O 4232   1.570   3.874   3.876
  260THR      N 4233   1.695   4.043   3.939
  260THR     HN 4234   1.769   4.078   3.996
  260THR     CA 4235   1.654   4.131   3.829
  260THR     HA 4236   1.546   4.138   3.829
  260THR     CB 4237   1.707   4.276   3.839
  260THR     HB 4238   1.817   4.263   3.836
  260THR    OG1 4239   1.669   4.334   3.964
  260THR    HG1 4240   1.699   4.265   4.023
  260THR    CG2 4241   1.655   4.360   3.723
  260THR   HG21 4242   1.658   4.329   3.616
  260THR   HG22 4243   1.711   4.455   3.707
  260THR   HG23 4244   1.555   4.399   3.752
  260THR      C 4245   1.674   4.073   3.689
  260THR      O 4246   1.594   4.092   3.597
  261SER      N 4247   1.796   4.024   3.662
  261SER     HN 4248   1.863   4.011   3.735
  261SER     CA 4249   1.846   4.008   3.529
  261SER     HA 4250   1.775   3.964   3.461
  261SER     CB 4251   1.902   4.145   3.478
  261SER    HB1 4252   1.817   4.215   3.460
  261SER    HB2 4253   1.943   4.136   3.375
  261SER     OG 4254   1.992   4.207   3.570
  261SER    HG1 4255   1.981   4.166   3.656
  261SER      C 4256   1.958   3.915   3.521
  261SER      O 4257   2.032   3.902   3.617
  262GLY      N 4258   1.983   3.854   3.403
  262GLY     HN 4259   1.921   3.865   3.326
  262GLY     CA 4260   2.101   3.769   3.364
  262GLY    HA1 4261   2.089   3.727   3.266
  262GLY    HA2 4262   2.104   3.697   3.444
  262GLY      C 4263   2.236   3.847   3.367
  262GLY      O 4264   2.246   3.964   3.391
  263THR      N 4265   2.345   3.769   3.362
  263THR     HN 4266   2.336   3.669   3.365
  263THR     CA 4267   2.480   3.817   3.356
  263THR     HA 4268   2.482   3.921   3.385
  263THR     CB 4269   2.579   3.757   3.451
  263THR     HB 4270   2.686   3.781   3.434
  263THR    OG1 4271   2.567   3.614   3.440
  263THR    HG1 4272   2.654   3.582   3.416
  263THR    CG2 4273   2.540   3.785   3.597
  263THR   HG21 4274   2.444   3.736   3.623
  263THR   HG22 4275   2.537   3.893   3.623
  263THR   HG23 4276   2.625   3.752   3.660
  263THR      C 4277   2.546   3.822   3.218
  263THR      O 4278   2.661   3.850   3.190
  264GLN      N 4279   2.473   3.785   3.115
  264GLN     HN 4280   2.384   3.740   3.127
  264GLN     CA 4281   2.513   3.793   2.977
  264GLN     HA 4282   2.608   3.742   2.976
  264GLN     CB 4283   2.409   3.736   2.884
  264GLN    HB1 4284   2.428   3.777   2.782
  264GLN    HB2 4285   2.309   3.771   2.915
  264GLN     CG 4286   2.388   3.583   2.879
  264GLN    HG1 4287   2.335   3.549   2.787
  264GLN    HG2 4288   2.329   3.570   2.972
  264GLN     CD 4289   2.523   3.516   2.890
  264GLN    OE1 4290   2.554   3.444   2.987
  264GLN    NE2 4291   2.608   3.527   2.785
  264GLN   HE21 4292   2.695   3.478   2.788
  264GLN   HE22 4293   2.567   3.562   2.701
  264GLN      C 4294   2.556   3.936   2.932
  264GLN      O 4295   2.660   3.952   2.870
  265ASN      N 4296   2.486   4.046   2.972
  265ASN     HN 4297   2.394   4.034   3.007
  265ASN     CA 4298   2.529   4.182   2.951
  265ASN     HA 4299   2.621   4.182   2.895
  265ASN     CB 4300   2.426   4.259   2.870
  265ASN    HB1 4301   2.446   4.368   2.878
  265ASN    HB2 4302   2.326   4.241   2.916
  265ASN     CG 4303   2.406   4.221   2.723
  265ASN    OD1 4304   2.442   4.112   2.677
  265ASN    ND2 4305   2.334   4.316   2.652
  265ASN   HD21 4306   2.305   4.302   2.558
  265ASN   HD22 4307   2.339   4.410   2.687
  265ASN      C 4308   2.562   4.242   3.084
  265ASN      O 4309   2.498   4.215   3.189
  266CYS      N 4310   2.667   4.321   3.082
  266CYS     HN 4311   2.703   4.348   2.992
  266CYS     CA 4312   2.739   4.349   3.210
  266CYS     HA 4313   2.688   4.301   3.293
  266CYS     CB 4314   2.887   4.316   3.215
  266CYS    HB1 4315   2.928   4.356   3.310
  266CYS    HB2 4316   2.939   4.371   3.134
  266CYS     SG 4317   2.929   4.140   3.211
  266CYS      C 4318   2.719   4.493   3.237
  266CYS      O 4319   2.760   4.542   3.345
  267GLU      N 4320   2.643   4.564   3.147
  267GLU     HN 4321   2.595   4.517   3.073
  267GLU     CA 4322   2.615   4.705   3.158
  267GLU     HA 4323   2.710   4.756   3.164
  267GLU     CB 4324   2.525   4.764   3.054
  267GLU    HB1 4325   2.440   4.695   3.034
  267GLU    HB2 4326   2.592   4.758   2.965
  267GLU     CG 4327   2.467   4.910   3.056
  267GLU    HG1 4328   2.551   4.980   3.077
  267GLU    HG2 4329   2.388   4.913   3.133
  267GLU     CD 4330   2.407   4.947   2.929
  267GLU    OE1 4331   2.337   4.870   2.856
  267GLU    OE2 4332   2.433   5.060   2.878
  267GLU      C 4333   2.556   4.755   3.292
  267GLU      O 4334   2.588   4.869   3.326
  268VAL      N 4335   2.462   4.681   3.368
  268VAL     HN 4336   2.414   4.601   3.333
  268VAL     CA 4337   2.417   4.720   3.499
  268VAL     HA 4338   2.378   4.821   3.491
  268VAL     CB 4339   2.304   4.633   3.554
  268VAL     HB 4340   2.231   4.625   3.471
  268VAL    CG1 4341   2.351   4.498   3.613
  268VAL   HG11 4342   2.404   4.439   3.534
  268VAL   HG12 4343   2.266   4.437   3.650
  268VAL   HG13 4344   2.424   4.503   3.697
  268VAL    CG2 4345   2.244   4.708   3.671
  268VAL   HG21 4346   2.296   4.692   3.767
  268VAL   HG22 4347   2.136   4.685   3.684
  268VAL   HG23 4348   2.256   4.818   3.656
  268VAL      C 4349   2.530   4.731   3.602
  268VAL      O 4350   2.512   4.816   3.694
  269TYR      N 4351   2.643   4.661   3.580
  269TYR     HN 4352   2.641   4.596   3.505
  269TYR     CA 4353   2.752   4.648   3.671
  269TYR     HA 4354   2.709   4.660   3.769
  269TYR     CB 4355   2.817   4.512   3.670
  269TYR    HB1 4356   2.904   4.507   3.739
  269TYR    HB2 4357   2.852   4.507   3.564
  269TYR     CG 4358   2.728   4.394   3.703
  269TYR    CD1 4359   2.704   4.371   3.840
  269TYR    HD1 4360   2.767   4.418   3.914
  269TYR    CE1 4361   2.620   4.271   3.883
  269TYR    HE1 4362   2.593   4.252   3.986
  269TYR     CZ 4363   2.546   4.202   3.790
  269TYR     OH 4364   2.443   4.123   3.834
  269TYR     HH 4365   2.390   4.084   3.765
  269TYR    CD2 4366   2.663   4.313   3.600
  269TYR    HD2 4367   2.673   4.333   3.495
  269TYR    CE2 4368   2.570   4.216   3.652
  269TYR    HE2 4369   2.500   4.165   3.588
  269TYR      C 4370   2.853   4.759   3.657
  269TYR      O 4371   2.955   4.767   3.729
  270ARG      N 4372   2.829   4.859   3.563
  270ARG     HN 4373   2.767   4.853   3.485
  270ARG     CA 4374   2.908   4.983   3.564
  270ARG     HA 4375   3.012   4.956   3.571
  270ARG     CB 4376   2.898   5.054   3.428
  270ARG    HB1 4377   2.982   5.126   3.418
  270ARG    HB2 4378   2.797   5.100   3.420
  270ARG     CG 4379   2.903   4.957   3.305
  270ARG    HG1 4380   2.825   4.878   3.310
  270ARG    HG2 4381   3.005   4.913   3.309
  270ARG     CD 4382   2.891   5.025   3.168
  270ARG    HD1 4383   2.966   5.105   3.152
  270ARG    HD2 4384   2.794   5.079   3.160
  270ARG     NE 4385   2.911   4.925   3.058
  270ARG     HE 4386   2.953   4.837   3.081
  270ARG     CZ 4387   2.899   4.952   2.930
  270ARG    NH1 4388   2.875   5.075   2.882
  270ARG   HH11 4389   2.854   5.155   2.937
  270ARG   HH12 4390   2.903   5.108   2.791
  270ARG    NH2 4391   2.923   4.864   2.837
  270ARG   HH21 4392   2.913   4.899   2.744
  270ARG   HH22 4393   2.928   4.765   2.850
  270ARG      C 4394   2.871   5.072   3.685
  270ARG      O 4395   2.759   5.065   3.736
  271SER      N 4396   2.971   5.147   3.740
  271SER     HN 4397   3.061   5.135   3.698
  271SER     CA 4398   2.954   5.207   3.871
  271SER     HA 4399   3.050   5.258   3.873
  271SER     CB 4400   2.852   5.323   3.885
  271SER    HB1 4401   2.751   5.277   3.887
  271SER    HB2 4402   2.845   5.385   3.793
  271SER     OG 4403   2.878   5.393   4.006
  271SER    HG1 4404   2.912   5.337   4.076
  271SER      C 4405   2.961   5.119   3.994
  271SER      O 4406   3.017   5.159   4.093
  272VAL      N 4407   2.901   4.995   3.989
  272VAL     HN 4408   2.839   4.971   3.915
  272VAL     CA 4409   2.919   4.891   4.093
  272VAL     HA 4410   2.875   4.930   4.184
  272VAL     CB 4411   2.831   4.774   4.071
  272VAL     HB 4412   2.851   4.720   3.976
  272VAL    CG1 4413   2.828   4.663   4.187
  272VAL   HG11 4414   2.925   4.611   4.203
  272VAL   HG12 4415   2.761   4.579   4.159
  272VAL   HG13 4416   2.810   4.727   4.277
  272VAL    CG2 4417   2.685   4.825   4.052
  272VAL   HG21 4418   2.618   4.738   4.071
  272VAL   HG22 4419   2.677   4.853   3.945
  272VAL   HG23 4420   2.664   4.915   4.114
  272VAL      C 4421   3.071   4.860   4.107
  272VAL      O 4422   3.128   4.853   4.211
  273ASP      N 4423   3.137   4.854   3.992
  273ASP     HN 4424   3.087   4.890   3.914
  273ASP     CA 4425   3.282   4.827   3.986
  273ASP     HA 4426   3.291   4.730   4.034
  273ASP     CB 4427   3.326   4.814   3.837
  273ASP    HB1 4428   3.256   4.739   3.794
  273ASP    HB2 4429   3.427   4.768   3.832
  273ASP     CG 4430   3.305   4.942   3.753
  273ASP    OD1 4431   3.263   5.048   3.796
  273ASP    OD2 4432   3.347   4.925   3.636
  273ASP      C 4433   3.368   4.929   4.070
  273ASP      O 4434   3.453   4.891   4.146
  274LEU      N 4435   3.335   5.060   4.061
  274LEU     HN 4436   3.256   5.078   4.003
  274LEU     CA 4437   3.392   5.164   4.139
  274LEU     HA 4438   3.500   5.167   4.132
  274LEU     CB 4439   3.350   5.307   4.073
  274LEU    HB1 4440   3.241   5.284   4.077
  274LEU    HB2 4441   3.369   5.309   3.964
  274LEU     CG 4442   3.384   5.441   4.149
  274LEU     HG 4443   3.319   5.450   4.238
  274LEU    CD1 4444   3.528   5.456   4.200
  274LEU   HD11 4445   3.558   5.380   4.275
  274LEU   HD12 4446   3.523   5.555   4.251
  274LEU   HD13 4447   3.603   5.458   4.118
  274LEU    CD2 4448   3.342   5.548   4.048
  274LEU   HD21 4449   3.359   5.646   4.097
  274LEU   HD22 4450   3.241   5.521   4.013
  274LEU   HD23 4451   3.412   5.544   3.962
  274LEU      C 4452   3.354   5.162   4.289
  274LEU      O 4453   3.440   5.176   4.377
  275ALA      N 4454   3.226   5.123   4.317
  275ALA     HN 4455   3.169   5.115   4.235
  275ALA     CA 4456   3.175   5.097   4.449
  275ALA     HA 4457   3.205   5.179   4.512
  275ALA     CB 4458   3.014   5.097   4.450
  275ALA    HB1 4459   2.980   5.023   4.374
  275ALA    HB2 4460   2.986   5.196   4.409
  275ALA    HB3 4461   2.980   5.088   4.555
  275ALA      C 4462   3.240   4.982   4.518
  275ALA      O 4463   3.275   4.988   4.634
  276PHE      N 4464   3.262   4.870   4.447
  276PHE     HN 4465   3.235   4.873   4.351
  276PHE     CA 4466   3.346   4.759   4.497
  276PHE     HA 4467   3.297   4.723   4.586
  276PHE     CB 4468   3.338   4.650   4.378
  276PHE    HB1 4469   3.365   4.709   4.288
  276PHE    HB2 4470   3.234   4.610   4.375
  276PHE     CG 4471   3.440   4.538   4.405
  276PHE    CD1 4472   3.421   4.455   4.509
  276PHE    HD1 4473   3.323   4.459   4.555
  276PHE    CE1 4474   3.513   4.358   4.556
  276PHE    HE1 4475   3.486   4.312   4.649
  276PHE     CZ 4476   3.633   4.362   4.487
  276PHE     HZ 4477   3.704   4.287   4.518
  276PHE    CD2 4478   3.562   4.542   4.337
  276PHE    HD2 4479   3.577   4.613   4.257
  276PHE    CE2 4480   3.656   4.449   4.380
  276PHE    HE2 4481   3.749   4.446   4.325
  276PHE      C 4482   3.491   4.797   4.532
  276PHE      O 4483   3.533   4.756   4.636
  277PHE      N 4484   3.562   4.868   4.446
  277PHE     HN 4485   3.524   4.896   4.359
  277PHE     CA 4486   3.697   4.905   4.484
  277PHE     HA 4487   3.750   4.821   4.525
  277PHE     CB 4488   3.776   4.964   4.366
  277PHE    HB1 4489   3.874   5.012   4.390
  277PHE    HB2 4490   3.705   5.037   4.321
  277PHE     CG 4491   3.810   4.856   4.270
  277PHE    CD1 4492   3.879   4.737   4.303
  277PHE    HD1 4493   3.909   4.704   4.401
  277PHE    CE1 4494   3.900   4.645   4.198
  277PHE    HE1 4495   3.951   4.551   4.210
  277PHE     CZ 4496   3.857   4.673   4.065
  277PHE     HZ 4497   3.883   4.605   3.986
  277PHE    CD2 4498   3.778   4.884   4.139
  277PHE    HD2 4499   3.752   4.987   4.124
  277PHE    CE2 4500   3.787   4.792   4.037
  277PHE    HE2 4501   3.759   4.824   3.937
  277PHE      C 4502   3.714   5.026   4.586
  277PHE      O 4503   3.817   5.037   4.653
  278ILE      N 4504   3.613   5.108   4.602
  278ILE     HN 4505   3.534   5.108   4.541
  278ILE     CA 4506   3.593   5.199   4.717
  278ILE     HA 4507   3.692   5.239   4.736
  278ILE     CB 4508   3.501   5.317   4.681
  278ILE     HB 4509   3.412   5.278   4.628
  278ILE    CG2 4510   3.447   5.391   4.807
  278ILE   HG21 4511   3.381   5.476   4.782
  278ILE   HG22 4512   3.528   5.426   4.875
  278ILE   HG23 4513   3.388   5.328   4.877
  278ILE    CG1 4514   3.579   5.417   4.583
  278ILE   HG11 4515   3.605   5.370   4.486
  278ILE   HG12 4516   3.672   5.454   4.631
  278ILE     CD 4517   3.487   5.532   4.542
  278ILE    HD1 4518   3.539   5.597   4.468
  278ILE    HD2 4519   3.480   5.594   4.634
  278ILE    HD3 4520   3.380   5.507   4.524
  278ILE      C 4521   3.560   5.131   4.854
  278ILE      O 4522   3.605   5.158   4.963
  279THR      N 4523   3.475   5.027   4.847
  279THR     HN 4524   3.432   4.984   4.768
  279THR     CA 4525   3.449   4.952   4.967
  279THR     HA 4526   3.439   5.021   5.050
  279THR     CB 4527   3.312   4.879   4.967
  279THR     HB 4528   3.306   4.820   5.061
  279THR    OG1 4529   3.287   4.809   4.844
  279THR    HG1 4530   3.271   4.878   4.780
  279THR    CG2 4531   3.199   4.976   4.964
  279THR   HG21 4532   3.197   5.046   5.050
  279THR   HG22 4533   3.100   4.928   4.949
  279THR   HG23 4534   3.217   5.055   4.887
  279THR      C 4535   3.560   4.848   5.008
  279THR      O 4536   3.577   4.817   5.125
  280LEU      N 4537   3.632   4.791   4.906
  280LEU     HN 4538   3.615   4.800   4.808
  280LEU     CA 4539   3.744   4.704   4.928
  280LEU     HA 4540   3.717   4.621   4.991
  280LEU     CB 4541   3.786   4.650   4.797
  280LEU    HB1 4542   3.789   4.732   4.722
  280LEU    HB2 4543   3.700   4.590   4.762
  280LEU     CG 4544   3.914   4.562   4.790
  280LEU     HG 4545   4.004   4.613   4.830
  280LEU    CD1 4546   3.890   4.439   4.876
  280LEU   HD11 4547   3.968   4.365   4.849
  280LEU   HD12 4548   3.786   4.402   4.865
  280LEU   HD13 4549   3.890   4.469   4.983
  280LEU    CD2 4550   3.937   4.518   4.646
  280LEU   HD21 4551   3.998   4.426   4.642
  280LEU   HD22 4552   4.005   4.592   4.597
  280LEU   HD23 4553   3.848   4.510   4.580
  280LEU      C 4554   3.857   4.785   4.992
  280LEU      O 4555   3.928   4.750   5.080
  281SER      N 4556   3.866   4.915   4.949
  281SER     HN 4557   3.796   4.933   4.880
  281SER     CA 4558   3.956   5.015   5.015
  281SER     HA 4559   4.059   4.981   5.022
  281SER     CB 4560   3.958   5.158   4.955
  281SER    HB1 4561   4.015   5.226   5.022
  281SER    HB2 4562   3.858   5.199   4.930
  281SER     OG 4563   4.037   5.154   4.837
  281SER    HG1 4564   3.991   5.103   4.770
  281SER      C 4565   3.922   5.038   5.161
  281SER      O 4566   4.016   5.066   5.234
  282PHE      N 4567   3.794   5.026   5.216
  282PHE     HN 4568   3.715   5.011   5.157
  282PHE     CA 4569   3.763   5.021   5.355
  282PHE     HA 4570   3.818   5.100   5.405
  282PHE     CB 4571   3.610   5.036   5.394
  282PHE    HB1 4572   3.600   5.059   5.502
  282PHE    HB2 4573   3.555   4.942   5.372
  282PHE     CG 4574   3.539   5.148   5.331
  282PHE    CD1 4575   3.588   5.277   5.337
  282PHE    HD1 4576   3.682   5.310   5.379
  282PHE    CE1 4577   3.515   5.383   5.280
  282PHE    HE1 4578   3.560   5.481   5.285
  282PHE     CZ 4579   3.395   5.356   5.207
  282PHE     HZ 4580   3.355   5.439   5.151
  282PHE    CD2 4581   3.412   5.123   5.273
  282PHE    HD2 4582   3.373   5.023   5.284
  282PHE    CE2 4583   3.346   5.223   5.203
  282PHE    HE2 4584   3.252   5.207   5.153
  282PHE      C 4585   3.814   4.897   5.431
  282PHE      O 4586   3.867   4.914   5.542
  283THR      N 4587   3.796   4.777   5.367
  283THR     HN 4588   3.752   4.767   5.278
  283THR     CA 4589   3.857   4.661   5.420
  283THR     HA 4590   3.811   4.646   5.517
  283THR     CB 4591   3.813   4.529   5.342
  283THR     HB 4592   3.861   4.529   5.243
  283THR    OG1 4593   3.678   4.523   5.313
  283THR    HG1 4594   3.631   4.528   5.397
  283THR    CG2 4595   3.870   4.405   5.409
  283THR   HG21 4596   3.836   4.321   5.346
  283THR   HG22 4597   3.837   4.386   5.513
  283THR   HG23 4598   3.981   4.393   5.412
  283THR      C 4599   4.007   4.672   5.436
  283THR      O 4600   4.057   4.643   5.543
  284TYR      N 4601   4.073   4.727   5.334
  284TYR     HN 4602   4.018   4.758   5.257
  284TYR     CA 4603   4.211   4.763   5.340
  284TYR     HA 4604   4.274   4.677   5.360
  284TYR     CB 4605   4.258   4.809   5.200
  284TYR    HB1 4606   4.361   4.852   5.204
  284TYR    HB2 4607   4.189   4.887   5.164
  284TYR     CG 4608   4.254   4.703   5.088
  284TYR    CD1 4609   4.222   4.573   5.096
  284TYR    HD1 4610   4.194   4.527   5.189
  284TYR    CE1 4611   4.241   4.484   4.987
  284TYR    HE1 4612   4.210   4.381   5.000
  284TYR     CZ 4613   4.280   4.535   4.865
  284TYR     OH 4614   4.297   4.452   4.751
  284TYR     HH 4615   4.256   4.365   4.760
  284TYR    CD2 4616   4.288   4.751   4.957
  284TYR    HD2 4617   4.301   4.858   4.950
  284TYR    CE2 4618   4.303   4.675   4.845
  284TYR    HE2 4619   4.327   4.715   4.748
  284TYR      C 4620   4.252   4.865   5.445
  284TYR      O 4621   4.356   4.844   5.514
  285MET      N 4622   4.175   4.971   5.463
  285MET     HN 4623   4.114   5.001   5.390
  285MET     CA 4624   4.187   5.072   5.573
  285MET     HA 4625   4.281   5.121   5.554
  285MET     CB 4626   4.079   5.187   5.560
  285MET    HB1 4627   3.976   5.147   5.551
  285MET    HB2 4628   4.094   5.252   5.471
  285MET     CG 4629   4.070   5.292   5.672
  285MET    HG1 4630   4.167   5.346   5.663
  285MET    HG2 4631   4.064   5.245   5.773
  285MET     SD 4632   3.956   5.427   5.650
  285MET     CE 4633   3.801   5.344   5.652
  285MET    HE1 4634   3.785   5.296   5.553
  285MET    HE2 4635   3.706   5.395   5.677
  285MET    HE3 4636   3.803   5.266   5.730
  285MET      C 4637   4.183   5.018   5.716
  285MET      O 4638   4.263   5.057   5.803
  286ASN      N 4639   4.090   4.923   5.740
  286ASN     HN 4640   4.018   4.905   5.674
  286ASN     CA 4641   4.084   4.855   5.866
  286ASN     HA 4642   4.113   4.918   5.949
  286ASN     CB 4643   3.935   4.809   5.890
  286ASN    HB1 4644   3.926   4.741   5.978
  286ASN    HB2 4645   3.887   4.767   5.800
  286ASN     CG 4646   3.845   4.929   5.928
  286ASN    OD1 4647   3.891   5.040   5.920
  286ASN    ND2 4648   3.718   4.900   5.973
  286ASN   HD21 4649   3.660   4.977   5.999
  286ASN   HD22 4650   3.697   4.809   6.009
  286ASN      C 4651   4.181   4.731   5.868
  286ASN      O 4652   4.172   4.651   5.961
  287SER      N 4653   4.270   4.710   5.771
  287SER     HN 4654   4.263   4.768   5.691
  287SER     CA 4655   4.370   4.607   5.774
  287SER     HA 4656   4.335   4.530   5.842
  287SER     CB 4657   4.391   4.540   5.634
  287SER    HB1 4658   4.469   4.462   5.640
  287SER    HB2 4659   4.426   4.608   5.553
  287SER     OG 4660   4.269   4.474   5.593
  287SER    HG1 4661   4.207   4.545   5.575
  287SER      C 4662   4.508   4.659   5.821
  287SER      O 4663   4.600   4.577   5.840
  288MET      N 4664   4.521   4.789   5.851
  288MET     HN 4665   4.445   4.842   5.815
  288MET     CA 4666   4.642   4.864   5.898
  288MET     HA 4667   4.740   4.824   5.876
  288MET     CB 4668   4.658   5.003   5.831
  288MET    HB1 4669   4.762   5.041   5.839
  288MET    HB2 4670   4.586   5.078   5.871
  288MET     CG 4671   4.627   4.998   5.687
  288MET    HG1 4672   4.652   5.095   5.640
  288MET    HG2 4673   4.523   4.973   5.657
  288MET     SD 4674   4.754   4.881   5.609
  288MET     CE 4675   4.688   4.894   5.440
  288MET    HE1 4676   4.748   4.845   5.361
  288MET    HE2 4677   4.670   5.001   5.419
  288MET    HE3 4678   4.594   4.834   5.436
  288MET      C 4679   4.654   4.883   6.048
  288MET      O 4680   4.705   4.792   6.117
  289LEU      N 4681   4.612   5.000   6.105
  289LEU     HN 4682   4.542   5.056   6.062
  289LEU     CA 4683   4.647   5.031   6.242
  289LEU     HA 4684   4.744   4.993   6.271
  289LEU     CB 4685   4.647   5.194   6.250
  289LEU    HB1 4686   4.545   5.228   6.221
  289LEU    HB2 4687   4.727   5.235   6.185
  289LEU     CG 4688   4.681   5.249   6.392
  289LEU     HG 4689   4.607   5.199   6.458
  289LEU    CD1 4690   4.813   5.198   6.448
  289LEU   HD11 4691   4.806   5.087   6.457
  289LEU   HD12 4692   4.838   5.246   6.545
  289LEU   HD13 4693   4.898   5.214   6.379
  289LEU    CD2 4694   4.679   5.400   6.394
  289LEU   HD21 4695   4.714   5.454   6.486
  289LEU   HD22 4696   4.574   5.435   6.384
  289LEU   HD23 4697   4.731   5.446   6.307
  289LEU      C 4698   4.554   4.965   6.345
  289LEU      O 4699   4.599   4.924   6.450
  290ASP      N 4700   4.429   4.934   6.308
  290ASP     HN 4701   4.403   4.960   6.215
  290ASP     CA 4702   4.329   4.873   6.382
  290ASP     HA 4703   4.306   4.915   6.479
  290ASP     CB 4704   4.197   4.877   6.297
  290ASP    HB1 4705   4.124   4.802   6.334
  290ASP    HB2 4706   4.211   4.847   6.191
  290ASP     CG 4707   4.141   5.017   6.311
  290ASP    OD1 4708   4.084   5.046   6.419
  290ASP    OD2 4709   4.150   5.098   6.218
  290ASP      C 4710   4.369   4.726   6.428
  290ASP      O 4711   4.352   4.698   6.548
  291PRO      N 4712   4.422   4.635   6.344
  291PRO     CD 4713   4.384   4.627   6.206
  291PRO    HD1 4714   4.445   4.704   6.156
  291PRO    HD2 4715   4.276   4.648   6.193
  291PRO     CA 4716   4.505   4.521   6.386
  291PRO     HA 4717   4.443   4.450   6.438
  291PRO     CB 4718   4.551   4.461   6.250
  291PRO    HB1 4719   4.574   4.352   6.252
  291PRO    HB2 4720   4.633   4.511   6.193
  291PRO     CG 4721   4.432   4.488   6.156
  291PRO    HG1 4722   4.472   4.495   6.053
  291PRO    HG2 4723   4.348   4.415   6.159
  291PRO      C 4724   4.625   4.543   6.476
  291PRO      O 4725   4.646   4.461   6.561
  292VAL      N 4726   4.703   4.657   6.477
  292VAL     HN 4727   4.694   4.733   6.413
  292VAL     CA 4728   4.810   4.671   6.572
  292VAL     HA 4729   4.868   4.581   6.590
  292VAL     CB 4730   4.894   4.790   6.522
  292VAL     HB 4731   4.836   4.884   6.521
  292VAL    CG1 4732   5.012   4.818   6.620
  292VAL   HG11 4733   5.078   4.899   6.582
  292VAL   HG12 4734   5.070   4.725   6.635
  292VAL   HG13 4735   4.978   4.852   6.720
  292VAL    CG2 4736   4.961   4.758   6.383
  292VAL   HG21 4737   4.988   4.853   6.332
  292VAL   HG22 4738   4.888   4.710   6.314
  292VAL   HG23 4739   5.055   4.701   6.398
  292VAL      C 4740   4.739   4.707   6.710
  292VAL      O 4741   4.781   4.653   6.815
  293VAL      N 4742   4.632   4.792   6.709
  293VAL     HN 4743   4.617   4.852   6.631
  293VAL     CA 4744   4.543   4.817   6.830
  293VAL     HA 4745   4.614   4.854   6.903
  293VAL     CB 4746   4.437   4.929   6.805
  293VAL     HB 4747   4.359   4.904   6.729
  293VAL    CG1 4748   4.364   4.963   6.938
  293VAL   HG11 4749   4.340   4.870   6.995
  293VAL   HG12 4750   4.277   5.019   6.900
  293VAL   HG13 4751   4.428   5.030   6.999
  293VAL    CG2 4752   4.510   5.054   6.761
  293VAL   HG21 4753   4.560   5.038   6.663
  293VAL   HG22 4754   4.599   5.078   6.823
  293VAL   HG23 4755   4.427   5.127   6.752
  293VAL      C 4756   4.478   4.691   6.894
  293VAL      O 4757   4.453   4.667   7.014
  294TYR      N 4758   4.445   4.595   6.804
  294TYR     HN 4759   4.468   4.610   6.708
  294TYR     CA 4760   4.392   4.469   6.839
  294TYR     HA 4761   4.298   4.501   6.883
  294TYR     CB 4762   4.344   4.381   6.721
  294TYR    HB1 4763   4.432   4.323   6.686
  294TYR    HB2 4764   4.310   4.442   6.635
  294TYR     CG 4765   4.235   4.276   6.760
  294TYR    CD1 4766   4.098   4.298   6.769
  294TYR    HD1 4767   4.058   4.391   6.735
  294TYR    CE1 4768   4.004   4.195   6.800
  294TYR    HE1 4769   3.898   4.209   6.796
  294TYR     CZ 4770   4.058   4.082   6.863
  294TYR     OH 4771   3.978   3.971   6.919
  294TYR     HH 4772   3.888   3.995   6.898
  294TYR    CD2 4773   4.282   4.154   6.805
  294TYR    HD2 4774   4.388   4.138   6.804
  294TYR    CE2 4775   4.196   4.059   6.867
  294TYR    HE2 4776   4.222   3.964   6.910
  294TYR      C 4777   4.484   4.382   6.931
  294TYR      O 4778   4.453   4.325   7.034
  295TYR      N 4779   4.617   4.376   6.895
  295TYR     HN 4780   4.638   4.396   6.800
  295TYR     CA 4781   4.718   4.307   6.979
  295TYR     HA 4782   4.674   4.217   7.020
  295TYR     CB 4783   4.834   4.261   6.889
  295TYR    HB1 4784   4.899   4.208   6.962
  295TYR    HB2 4785   4.889   4.343   6.839
  295TYR     CG 4786   4.772   4.168   6.782
  295TYR    CD1 4787   4.706   4.045   6.822
  295TYR    HD1 4788   4.716   4.025   6.928
  295TYR    CE1 4789   4.628   3.973   6.726
  295TYR    HE1 4790   4.578   3.882   6.753
  295TYR     CZ 4791   4.636   4.004   6.595
  295TYR     OH 4792   4.568   3.924   6.503
  295TYR     HH 4793   4.583   3.964   6.417
  295TYR    CD2 4794   4.787   4.192   6.645
  295TYR    HD2 4795   4.840   4.276   6.602
  295TYR    CE2 4796   4.726   4.107   6.554
  295TYR    HE2 4797   4.734   4.139   6.451
  295TYR      C 4798   4.762   4.393   7.092
  295TYR      O 4799   4.788   4.334   7.200
  296PHE      N 4800   4.767   4.522   7.069
  296PHE     HN 4801   4.737   4.567   6.986
  296PHE     CA 4802   4.844   4.610   7.169
  296PHE     HA 4803   4.888   4.544   7.243
  296PHE     CB 4804   4.962   4.687   7.103
  296PHE    HB1 4805   5.015   4.763   7.164
  296PHE    HB2 4806   4.939   4.732   7.004
  296PHE     CG 4807   5.069   4.589   7.059
  296PHE    CD1 4808   5.149   4.536   7.168
  296PHE    HD1 4809   5.126   4.570   7.268
  296PHE    CE1 4810   5.243   4.432   7.141
  296PHE    HE1 4811   5.301   4.380   7.216
  296PHE     CZ 4812   5.259   4.390   7.009
  296PHE     HZ 4813   5.331   4.311   6.993
  296PHE    CD2 4814   5.089   4.548   6.931
  296PHE    HD2 4815   5.031   4.588   6.850
  296PHE    CE2 4816   5.187   4.446   6.908
  296PHE    HE2 4817   5.202   4.402   6.811
  296PHE      C 4818   4.761   4.699   7.259
  296PHE      O 4819   4.815   4.783   7.330
  297SER      N 4820   4.631   4.683   7.263
  297SER     HN 4821   4.586   4.621   7.198
  297SER     CA 4822   4.553   4.755   7.359
  297SER     HA 4823   4.592   4.855   7.368
  297SER     CB 4824   4.406   4.777   7.312
  297SER    HB1 4825   4.402   4.859   7.236
  297SER    HB2 4826   4.342   4.814   7.394
  297SER     OG 4827   4.349   4.658   7.263
  297SER    HG1 4828   4.378   4.661   7.171
  297SER      C 4829   4.547   4.691   7.490
  297SER      O 4830   4.519   4.751   7.592
  298SER      N 4831   4.580   4.559   7.499
  298SER     HN 4832   4.601   4.513   7.413
  298SER     CA 4833   4.600   4.476   7.621
  298SER     HA 4834   4.504   4.475   7.670
  298SER     CB 4835   4.640   4.332   7.589
  298SER    HB1 4836   4.738   4.322   7.538
  298SER    HB2 4837   4.558   4.285   7.532
  298SER     OG 4838   4.662   4.257   7.713
  298SER    HG1 4839   4.576   4.245   7.753
  298SER      C 4840   4.704   4.540   7.711
  298SER      O 4841   4.817   4.565   7.666
  299PRO      N 4842   4.677   4.562   7.846
  299PRO     CD 4843   4.542   4.578   7.894
  299PRO    HD1 4844   4.513   4.479   7.935
  299PRO    HD2 4845   4.469   4.617   7.819
  299PRO     CA 4846   4.776   4.631   7.933
  299PRO     HA 4847   4.821   4.712   7.879
  299PRO     CB 4848   4.689   4.678   8.055
  299PRO    HB1 4849   4.727   4.778   8.087
  299PRO    HB2 4850   4.696   4.607   8.139
  299PRO     CG 4851   4.538   4.674   8.013
  299PRO    HG1 4852   4.466   4.641   8.091
  299PRO    HG2 4853   4.506   4.773   7.974
  299PRO      C 4854   4.882   4.524   7.972
  299PRO      O 4855   4.992   4.560   8.008
  300SER      N 4856   4.846   4.395   7.986
  300SER     HN 4857   4.761   4.371   7.940
  300SER     CA 4858   4.917   4.281   8.049
  300SER     HA 4859   4.987   4.322   8.121
  300SER     CB 4860   4.814   4.194   8.132
  300SER    HB1 4861   4.783   4.231   8.232
  300SER    HB2 4862   4.859   4.097   8.160
  300SER     OG 4863   4.692   4.172   8.066
  300SER    HG1 4864   4.641   4.123   8.130
  300SER      C 4865   4.989   4.192   7.947
  300SER      O 4866   5.053   4.089   7.979
  301PHE      N 4867   4.988   4.230   7.811
  301PHE     HN 4868   4.932   4.307   7.781
  301PHE     CA 4869   5.042   4.140   7.713
  301PHE     HA 4870   5.005   4.041   7.736
  301PHE     CB 4871   4.976   4.175   7.579
  301PHE    HB1 4872   5.002   4.282   7.562
  301PHE    HB2 4873   4.866   4.163   7.589
  301PHE     CG 4874   5.014   4.091   7.461
  301PHE    CD1 4875   5.021   4.152   7.340
  301PHE    HD1 4876   5.008   4.258   7.322
  301PHE    CE1 4877   5.044   4.082   7.221
  301PHE    HE1 4878   5.055   4.140   7.130
  301PHE     CZ 4879   5.054   3.942   7.230
  301PHE     HZ 4880   5.081   3.892   7.138
  301PHE    CD2 4881   5.019   3.949   7.469
  301PHE    HD2 4882   5.006   3.905   7.567
  301PHE    CE2 4883   5.041   3.876   7.351
  301PHE    HE2 4884   5.050   3.769   7.361
  301PHE      C 4885   5.197   4.120   7.710
  301PHE      O 4886   5.239   4.006   7.695
  302ASN      N 4887   5.273   4.230   7.725
  302ASN     HN 4888   5.241   4.324   7.734
  302ASN     CA 4889   5.415   4.221   7.735
  302ASN     HA 4890   5.436   4.117   7.754
  302ASN     CB 4891   5.479   4.255   7.607
  302ASN    HB1 4892   5.456   4.353   7.561
  302ASN    HB2 4893   5.439   4.185   7.530
  302ASN     CG 4894   5.637   4.238   7.605
  302ASN    OD1 4895   5.698   4.171   7.682
  302ASN    ND2 4896   5.699   4.310   7.509
  302ASN   HD21 4897   5.653   4.372   7.445
  302ASN   HD22 4898   5.797   4.330   7.516
  302ASN      C 4899   5.458   4.308   7.855
  302ASN    OT1 4900   5.480   4.426   7.829
  302ASN    OT2 4901   5.477   4.251   7.968
  303P9N    O01 4902   2.251   3.453   4.299
  303P9N    O02 4903   2.445   3.176   4.615
  303P9N    N03 4904   2.124   3.414   4.844
  303P9N    N04 4905   2.408   3.374   4.513
  303P9N    N05 4906   1.997   3.446   4.881
  303P9N    N06 4907   2.318   3.338   4.966
  303P9N    C07 4908   2.116   3.426   5.078
  303P9N    C08 4909   2.208   3.397   5.651
  303P9N    C09 4910   2.195   3.395   4.967
  303P9N    C10 4911   2.136   3.418   5.225
  303P9N    C11 4912   2.173   3.404   5.504
  303P9N    C12 4913   2.189   3.389   4.724
  303P9N    C13 4914   2.460   3.339   4.385
  303P9N    C14 4915   2.317   3.333   4.728
  303P9N    C15 4916   2.029   3.442   5.311
  303P9N    C16 4917   2.257   3.368   5.279
  303P9N    C17 4918   2.050   3.446   5.449
  303P9N    C18 4919   2.279   3.369   5.412
  303P9N    C19 4920   1.987   3.439   5.014
  303P9N    C20 4921   2.392   3.289   4.613
  303P9N    C21 4922   2.345   3.341   4.283
  303P9N    C22 4923   2.130   3.285   5.717
  303P9N    C23 4924   2.175   3.544   5.703
  303P9N    C24 4925   2.369   3.302   4.848
  303P9N    C25 4926   2.117   3.411   4.595
  303P9N    C26 4927   2.567   3.447   4.351
  303P9N    C27 4928   2.130   3.443   4.230
  303P9N    C28 4929   2.025   3.526   4.272
  303P9N    C29 4930   2.110   3.348   4.128
  303P9N    C30 4931   1.897   3.514   4.221
  303P9N    C31 4932   1.982   3.343   4.065
  303P9N    C32 4933   1.875   3.430   4.108
  303P9N    H01 4934   2.376   3.468   4.515
  303P9N    H02 4935   2.316   3.379   5.666
  303P9N    H03 4936   2.509   3.240   4.390
  303P9N    H04 4937   1.933   3.479   5.276
  303P9N    H05 4938   2.347   3.341   5.225
  303P9N    H06 4939   1.968   3.478   5.512
  303P9N    H07 4940   2.370   3.338   5.461
  303P9N    H08 4941   1.898   3.468   5.069
  303P9N    H09 4942   2.390   3.340   4.181
  303P9N    H10 4943   2.296   3.245   4.308
  303P9N    H11 4944   2.140   3.279   5.827
  303P9N    H12 4945   2.163   3.191   5.667
  303P9N    H13 4946   2.019   3.284   5.714
  303P9N    H14 4947   2.226   3.607   5.628
  303P9N    H15 4948   2.205   3.571   5.807
  303P9N    H16 4949   2.070   3.579   5.691
  303P9N    H17 4950   2.467   3.257   4.851
  303P9N    H18 4951   2.154   3.502   4.543
  303P9N    H19 4952   2.007   3.401   4.608
  303P9N    H20 4953   2.126   3.325   4.525
  303P9N    H21 4954   2.516   3.536   4.309
  303P9N    H22 4955   2.639   3.412   4.274
  303P9N    H23 4956   2.629   3.471   4.439
  303P9N    H24 4957   2.045   3.598   4.350
  303P9N    H25 4958   2.184   3.284   4.082
  303P9N    H26 4959   1.817   3.584   4.240
  303P9N    H27 4960   1.954   3.277   3.985
  303P9N    H28 4961   1.779   3.433   4.059
  303P9N    H29 4962   1.920   3.466   4.820
  3043HR    C01 4963   0.949   4.598   7.988
  3043HR    O02 4964   0.928   4.719   8.007
  3043HR    C03 4965   1.081   4.527   8.009
  3043HR    O04 4966   1.282   4.434   7.903
  3043HR    C05 4967   1.168   4.520   7.882
  3043HR    O06 4968   0.844   4.517   7.945
  3043HR    C07 4969   1.221   4.652   7.846
  3043HR     H1 4970   1.054   4.426   8.047
  3043HR     H2 4971   1.130   4.584   8.091
  3043HR     H3 4972   1.260   4.352   7.947
  3043HR     H4 4973   1.110   4.478   7.796
  3043HR     H5 4974   0.765   4.572   7.950
  3043HR     H6 4975   1.277   4.649   7.750
  3043HR     H7 4976   1.297   4.688   7.919
  3043HR     H8 4977   1.151   4.737   7.838
   7.72109   7.72109  11.96605
