# Supplementary material for: Orthosteric and allosteric modulation of human HCAR2 signaling complex
Source: Nat Commun. 2023 Nov 22;14:7620. doi: 10.1038/s41467-023-43537-z (PMC10665550; doi:10.1038/s41467-023-43537-z)
Supplement: Supplementary file 8 — Supplementary Data 5 [file 41467_2023_43537_MOESM8_ESM.zip › supplementary data 5/trjfiles/Niacin_P9N_end6.gro]

Title t= 1000000.00000 step= 500000000
 4976
    8ASP      N    1   3.651   4.064   2.844
    8ASP    HT1    2   3.620   4.162   2.863
    8ASP    HT2    3   3.670   4.057   2.742
    8ASP    HT3    4   3.744   4.055   2.890
    8ASP     CA    5   3.567   3.960   2.899
    8ASP     HA    6   3.468   3.990   2.867
    8ASP     CB    7   3.622   3.826   2.846
    8ASP    HB1    8   3.725   3.805   2.882
    8ASP    HB2    9   3.623   3.833   2.735
    8ASP     CG   10   3.538   3.710   2.899
    8ASP    OD1   11   3.581   3.598   2.886
    8ASP    OD2   12   3.428   3.736   2.953
    8ASP      C   13   3.567   3.966   3.056
    8ASP      O   14   3.675   3.952   3.113
    9HSD      N   15   3.447   3.977   3.118
    9HSD     HN   16   3.364   3.995   3.066
    9HSD     CA   17   3.426   3.973   3.265
    9HSD     HA   18   3.519   3.972   3.321
    9HSD     CB   19   3.365   4.105   3.315
    9HSD    HB1   20   3.345   4.099   3.425
    9HSD    HB2   21   3.268   4.137   3.272
    9HSD    ND1   22   3.425   4.323   3.230
    9HSD    HD1   23   3.332   4.333   3.196
    9HSD     CG   24   3.462   4.214   3.301
    9HSD    CE1   25   3.525   4.415   3.242
    9HSD    HE1   26   3.517   4.515   3.200
    9HSD    NE2   27   3.625   4.368   3.320
    9HSD    CD2   28   3.581   4.247   3.361
    9HSD    HD2   29   3.639   4.181   3.424
    9HSD      C   30   3.332   3.864   3.309
    9HSD      O   31   3.297   3.853   3.425
   10PHE      N   32   3.297   3.771   3.218
   10PHE     HN   33   3.345   3.778   3.131
   10PHE     CA   34   3.198   3.668   3.231
   10PHE     HA   35   3.148   3.684   3.326
   10PHE     CB   36   3.094   3.687   3.115
   10PHE    HB1   37   3.150   3.716   3.023
   10PHE    HB2   38   3.018   3.763   3.141
   10PHE     CG   39   3.003   3.564   3.086
   10PHE    CD1   40   2.996   3.517   2.957
   10PHE    HD1   41   3.048   3.565   2.876
   10PHE    CE1   42   2.917   3.403   2.921
   10PHE    HE1   43   2.923   3.378   2.816
   10PHE     CZ   44   2.850   3.336   3.015
   10PHE     HZ   45   2.783   3.254   2.997
   10PHE    CD2   46   2.928   3.493   3.188
   10PHE    HD2   47   2.926   3.538   3.286
   10PHE    CE2   48   2.855   3.385   3.150
   10PHE    HE2   49   2.798   3.327   3.221
   10PHE      C   50   3.259   3.530   3.240
   10PHE      O   51   3.348   3.503   3.161
   11LEU      N   52   3.223   3.443   3.334
   11LEU     HN   53   3.159   3.471   3.405
   11LEU     CA   54   3.289   3.318   3.354
   11LEU     HA   55   3.354   3.297   3.271
   11LEU     CB   56   3.370   3.325   3.485
   11LEU    HB1   57   3.311   3.370   3.567
   11LEU    HB2   58   3.448   3.397   3.451
   11LEU     CG   59   3.442   3.193   3.530
   11LEU     HG   60   3.363   3.120   3.560
   11LEU    CD1   61   3.526   3.132   3.420
   11LEU   HD11   62   3.619   3.193   3.421
   11LEU   HD12   63   3.480   3.123   3.319
   11LEU   HD13   64   3.549   3.029   3.454
   11LEU    CD2   65   3.518   3.222   3.659
   11LEU   HD21   66   3.461   3.289   3.728
   11LEU   HD22   67   3.611   3.277   3.634
   11LEU   HD23   68   3.552   3.138   3.723
   11LEU      C   69   3.186   3.199   3.352
   11LEU      O   70   3.081   3.220   3.413
   12GLU      N   71   3.213   3.082   3.296
   12GLU     HN   72   3.299   3.064   3.248
   12GLU     CA   73   3.130   2.968   3.321
   12GLU     HA   74   3.047   2.998   3.384
   12GLU     CB   75   3.077   2.901   3.191
   12GLU    HB1   76   3.005   2.826   3.230
   12GLU    HB2   77   3.155   2.848   3.132
   12GLU     CG   78   2.995   2.989   3.096
   12GLU    HG1   79   3.056   3.061   3.038
   12GLU    HG2   80   2.915   3.038   3.156
   12GLU     CD   81   2.925   2.901   2.991
   12GLU    OE1   82   2.845   2.804   3.021
   12GLU    OE2   83   2.943   2.930   2.867
   12GLU      C   84   3.228   2.874   3.394
   12GLU      O   85   3.335   2.848   3.343
   13ILE      N   86   3.185   2.826   3.510
   13ILE     HN   87   3.094   2.857   3.537
   13ILE     CA   88   3.267   2.735   3.594
   13ILE     HA   89   3.323   2.669   3.530
   13ILE     CB   90   3.361   2.807   3.682
   13ILE     HB   91   3.433   2.867   3.623
   13ILE    CG2   92   3.297   2.914   3.776
   13ILE   HG21   93   3.369   2.955   3.850
   13ILE   HG22   94   3.211   2.882   3.839
   13ILE   HG23   95   3.263   2.993   3.705
   13ILE    CG1   96   3.442   2.711   3.778
   13ILE   HG11   97   3.368   2.642   3.824
   13ILE   HG12   98   3.494   2.758   3.864
   13ILE     CD   99   3.554   2.635   3.706
   13ILE    HD1  100   3.618   2.597   3.789
   13ILE    HD2  101   3.604   2.683   3.619
   13ILE    HD3  102   3.502   2.544   3.669
   13ILE      C  103   3.180   2.634   3.662
   13ILE      O  104   3.084   2.676   3.726
   14ASP      N  105   3.207   2.500   3.648
   14ASP     HN  106   3.271   2.475   3.576
   14ASP     CA  107   3.143   2.377   3.691
   14ASP     HA  108   3.182   2.302   3.624
   14ASP     CB  109   3.174   2.349   3.837
   14ASP    HB1  110   3.106   2.278   3.889
   14ASP    HB2  111   3.177   2.450   3.884
   14ASP     CG  112   3.319   2.298   3.858
   14ASP    OD1  113   3.360   2.239   3.752
   14ASP    OD2  114   3.383   2.302   3.967
   14ASP      C  115   2.992   2.373   3.657
   14ASP      O  116   2.905   2.310   3.713
   15LYS      N  117   2.959   2.451   3.553
   15LYS     HN  118   3.027   2.511   3.512
   15LYS     CA  119   2.834   2.472   3.483
   15LYS     HA  120   2.858   2.531   3.396
   15LYS     CB  121   2.762   2.339   3.447
   15LYS    HB1  122   2.665   2.355   3.396
   15LYS    HB2  123   2.756   2.270   3.533
   15LYS     CG  124   2.843   2.259   3.342
   15LYS    HG1  125   2.808   2.154   3.333
   15LYS    HG2  126   2.947   2.250   3.378
   15LYS     CD  127   2.835   2.316   3.200
   15LYS    HD1  128   2.877   2.417   3.217
   15LYS    HD2  129   2.729   2.333   3.171
   15LYS     CE  130   2.913   2.232   3.104
   15LYS    HE1  131   2.862   2.134   3.089
   15LYS    HE2  132   3.019   2.221   3.134
   15LYS     NZ  133   2.914   2.313   2.972
   15LYS    HZ1  134   2.988   2.272   2.913
   15LYS    HZ2  135   2.957   2.400   3.010
   15LYS    HZ3  136   2.821   2.314   2.924
   15LYS      C  137   2.736   2.577   3.540
   15LYS      O  138   2.617   2.580   3.506
   16LYS      N  139   2.790   2.664   3.627
   16LYS     HN  140   2.889   2.666   3.641
   16LYS     CA  141   2.730   2.774   3.695
   16LYS     HA  142   2.623   2.767   3.684
   16LYS     CB  143   2.757   2.765   3.850
   16LYS    HB1  144   2.709   2.843   3.913
   16LYS    HB2  145   2.865   2.781   3.870
   16LYS     CG  146   2.719   2.629   3.908
   16LYS    HG1  147   2.741   2.629   4.017
   16LYS    HG2  148   2.790   2.556   3.864
   16LYS     CD  149   2.575   2.589   3.876
   16LYS    HD1  150   2.550   2.599   3.768
   16LYS    HD2  151   2.501   2.661   3.917
   16LYS     CE  152   2.556   2.444   3.925
   16LYS    HE1  153   2.582   2.441   4.033
   16LYS    HE2  154   2.618   2.381   3.858
   16LYS     NZ  155   2.413   2.404   3.908
   16LYS    HZ1  156   2.354   2.468   3.964
   16LYS    HZ2  157   2.392   2.309   3.942
   16LYS    HZ3  158   2.387   2.411   3.807
   16LYS      C  159   2.791   2.897   3.633
   16LYS      O  160   2.917   2.898   3.616
   17ASN      N  161   2.713   2.995   3.598
   17ASN     HN  162   2.617   2.985   3.621
   17ASN     CA  163   2.752   3.116   3.527
   17ASN     HA  164   2.836   3.103   3.461
   17ASN     CB  165   2.637   3.178   3.442
   17ASN    HB1  166   2.669   3.273   3.394
   17ASN    HB2  167   2.558   3.197   3.518
   17ASN     CG  168   2.596   3.088   3.334
   17ASN    OD1  169   2.665   2.997   3.297
   17ASN    ND2  170   2.460   3.096   3.303
   17ASN   HD21  171   2.431   3.028   3.236
   17ASN   HD22  172   2.393   3.162   3.337
   17ASN      C  173   2.786   3.226   3.628
   17ASN      O  174   2.707   3.257   3.719
   18CYS      N  175   2.905   3.290   3.618
   18CYS     HN  176   2.968   3.270   3.543
   18CYS     CA  177   2.951   3.375   3.730
   18CYS     HA  178   2.873   3.422   3.787
   18CYS     CB  179   3.048   3.299   3.822
   18CYS    HB1  180   3.074   3.358   3.913
   18CYS    HB2  181   3.144   3.261   3.782
   18CYS     SG  182   2.988   3.142   3.884
   18CYS      C  183   3.032   3.485   3.667
   18CYS      O  184   3.065   3.490   3.548
   19CYS      N  185   3.060   3.588   3.748
   19CYS     HN  186   3.024   3.604   3.840
   19CYS     CA  187   3.139   3.701   3.697
   19CYS     HA  188   3.143   3.700   3.589
   19CYS     CB  189   3.072   3.838   3.721
   19CYS    HB1  190   3.133   3.923   3.683
   19CYS    HB2  191   3.071   3.832   3.832
   19CYS     SG  192   2.896   3.840   3.660
   19CYS      C  193   3.276   3.709   3.759
   19CYS      O  194   3.287   3.703   3.883
   20VAL      N  195   3.380   3.747   3.678
   20VAL     HN  196   3.366   3.761   3.581
   20VAL     CA  197   3.521   3.758   3.719
   20VAL     HA  198   3.528   3.777   3.825
   20VAL     CB  199   3.587   3.627   3.697
   20VAL     HB  200   3.520   3.548   3.737
   20VAL    CG1  201   3.603   3.601   3.539
   20VAL   HG11  202   3.656   3.505   3.523
   20VAL   HG12  203   3.669   3.683   3.504
   20VAL   HG13  204   3.509   3.597   3.480
   20VAL    CG2  205   3.728   3.622   3.767
   20VAL   HG21  206   3.778   3.526   3.742
   20VAL   HG22  207   3.722   3.638   3.877
   20VAL   HG23  208   3.800   3.689   3.716
   20VAL      C  209   3.603   3.881   3.672
   20VAL      O  210   3.596   3.926   3.558
   21PHE      N  211   3.679   3.946   3.766
   21PHE     HN  212   3.694   3.906   3.856
   21PHE     CA  213   3.746   4.071   3.741
   21PHE     HA  214   3.741   4.101   3.637
   21PHE     CB  215   3.681   4.187   3.825
   21PHE    HB1  216   3.717   4.289   3.800
   21PHE    HB2  217   3.706   4.177   3.933
   21PHE     CG  218   3.533   4.171   3.814
   21PHE    CD1  219   3.462   4.161   3.930
   21PHE    HD1  220   3.514   4.162   4.025
   21PHE    CE1  221   3.320   4.164   3.927
   21PHE    HE1  222   3.269   4.161   4.022
   21PHE     CZ  223   3.249   4.177   3.798
   21PHE     HZ  224   3.142   4.165   3.789
   21PHE    CD2  225   3.467   4.195   3.690
   21PHE    HD2  226   3.532   4.217   3.606
   21PHE    CE2  227   3.326   4.187   3.686
   21PHE    HE2  228   3.274   4.204   3.592
   21PHE      C  229   3.887   4.044   3.779
   21PHE      O  230   3.917   3.956   3.859
   22ARG      N  231   3.982   4.129   3.726
   22ARG     HN  232   3.947   4.200   3.665
   22ARG     CA  233   4.119   4.113   3.735
   22ARG     HA  234   4.148   4.065   3.827
   22ARG     CB  235   4.180   4.020   3.618
   22ARG    HB1  236   4.291   4.020   3.625
   22ARG    HB2  237   4.167   4.069   3.519
   22ARG     CG  238   4.131   3.874   3.604
   22ARG    HG1  239   4.021   3.863   3.622
   22ARG    HG2  240   4.173   3.806   3.681
   22ARG     CD  241   4.160   3.801   3.473
   22ARG    HD1  242   4.126   3.695   3.472
   22ARG    HD2  243   4.268   3.810   3.450
   22ARG     NE  244   4.092   3.873   3.359
   22ARG     HE  245   4.131   3.961   3.331
   22ARG     CZ  246   3.969   3.853   3.311
   22ARG    NH1  247   3.899   3.739   3.337
   22ARG   HH11  248   3.922   3.676   3.411
   22ARG   HH12  249   3.802   3.742   3.310
   22ARG    NH2  250   3.914   3.953   3.249
   22ARG   HH21  251   3.960   4.040   3.237
   22ARG   HH22  252   3.825   3.948   3.205
   22ARG      C  253   4.182   4.255   3.731
   22ARG      O  254   4.281   4.271   3.663
   23ASP      N  255   4.121   4.353   3.804
   23ASP     HN  256   4.040   4.342   3.861
   23ASP     CA  257   4.170   4.491   3.814
   23ASP     HA  258   4.204   4.511   3.713
   23ASP     CB  259   4.062   4.589   3.864
   23ASP    HB1  260   4.109   4.684   3.898
   23ASP    HB2  261   4.002   4.551   3.950
   23ASP     CG  262   3.961   4.613   3.753
   23ASP    OD1  263   3.966   4.549   3.645
   23ASP    OD2  264   3.871   4.700   3.777
   23ASP      C  265   4.295   4.517   3.888
   23ASP      O  266   4.321   4.445   3.985
   24ASP      N  267   4.376   4.610   3.845
   24ASP     HN  268   4.355   4.667   3.766
   24ASP     CA  269   4.505   4.627   3.900
   24ASP     HA  270   4.530   4.537   3.956
   24ASP     CB  271   4.614   4.645   3.800
   24ASP    HB1  272   4.621   4.569   3.720
   24ASP    HB2  273   4.707   4.646   3.861
   24ASP     CG  274   4.606   4.779   3.717
   24ASP    OD1  275   4.714   4.804   3.650
   24ASP    OD2  276   4.503   4.846   3.705
   24ASP      C  277   4.518   4.743   4.009
   24ASP      O  278   4.622   4.763   4.069
   25PHE      N  279   4.410   4.828   4.030
   25PHE     HN  280   4.320   4.809   3.991
   25PHE     CA  281   4.423   4.954   4.093
   25PHE     HA  282   4.504   5.014   4.055
   25PHE     CB  283   4.295   5.033   4.058
   25PHE    HB1  284   4.198   4.980   4.072
   25PHE    HB2  285   4.314   5.049   3.950
   25PHE     CG  286   4.301   5.170   4.110
   25PHE    CD1  287   4.364   5.276   4.045
   25PHE    HD1  288   4.416   5.257   3.952
   25PHE    CE1  289   4.357   5.407   4.097
   25PHE    HE1  290   4.412   5.486   4.048
   25PHE     CZ  291   4.276   5.431   4.207
   25PHE     HZ  292   4.278   5.534   4.239
   25PHE    CD2  293   4.209   5.198   4.212
   25PHE    HD2  294   4.165   5.117   4.267
   25PHE    CE2  295   4.202   5.325   4.262
   25PHE    HE2  296   4.138   5.336   4.348
   25PHE      C  297   4.453   4.946   4.237
   25PHE      O  298   4.546   5.013   4.292
   26ILE      N  299   4.389   4.860   4.305
   26ILE     HN  300   4.330   4.791   4.265
   26ILE     CA  301   4.408   4.850   4.451
   26ILE     HA  302   4.426   4.951   4.486
   26ILE     CB  303   4.277   4.808   4.515
   26ILE     HB  304   4.246   4.721   4.453
   26ILE    CG2  305   4.294   4.750   4.662
   26ILE   HG21  306   4.362   4.810   4.725
   26ILE   HG22  307   4.332   4.646   4.650
   26ILE   HG23  308   4.194   4.745   4.712
   26ILE    CG1  309   4.167   4.925   4.508
   26ILE   HG11  310   4.068   4.880   4.530
   26ILE   HG12  311   4.172   4.947   4.399
   26ILE     CD  312   4.194   5.056   4.582
   26ILE    HD1  313   4.148   5.080   4.680
   26ILE    HD2  314   4.143   5.139   4.529
   26ILE    HD3  315   4.303   5.074   4.576
   26ILE      C  316   4.527   4.754   4.472
   26ILE      O  317   4.607   4.771   4.565
   27VAL      N  318   4.560   4.655   4.387
   27VAL     HN  319   4.501   4.643   4.307
   27VAL     CA  320   4.664   4.555   4.407
   27VAL     HA  321   4.659   4.526   4.511
   27VAL     CB  322   4.631   4.422   4.338
   27VAL     HB  323   4.712   4.356   4.375
   27VAL    CG1  324   4.495   4.366   4.379
   27VAL   HG11  325   4.482   4.262   4.342
   27VAL   HG12  326   4.407   4.425   4.346
   27VAL   HG13  327   4.503   4.374   4.490
   27VAL    CG2  328   4.633   4.427   4.184
   27VAL   HG21  329   4.700   4.512   4.159
   27VAL   HG22  330   4.538   4.442   4.128
   27VAL   HG23  331   4.676   4.329   4.156
   27VAL      C  332   4.813   4.605   4.384
   27VAL      O  333   4.912   4.534   4.416
   28LYS      N  334   4.834   4.728   4.340
   28LYS     HN  335   4.755   4.786   4.323
   28LYS     CA  336   4.958   4.804   4.343
   28LYS     HA  337   5.043   4.736   4.345
   28LYS     CB  338   4.982   4.886   4.207
   28LYS    HB1  339   5.000   4.814   4.124
   28LYS    HB2  340   5.085   4.927   4.200
   28LYS     CG  341   4.891   4.998   4.167
   28LYS    HG1  342   4.910   5.072   4.247
   28LYS    HG2  343   4.786   4.967   4.191
   28LYS     CD  344   4.904   5.050   4.025
   28LYS    HD1  345   5.012   5.064   4.003
   28LYS    HD2  346   4.855   5.149   4.012
   28LYS     CE  347   4.854   4.951   3.917
   28LYS    HE1  348   4.743   4.954   3.919
   28LYS    HE2  349   4.876   4.845   3.940
   28LYS     NZ  350   4.899   4.981   3.779
   28LYS    HZ1  351   4.850   4.916   3.714
   28LYS    HZ2  352   5.002   4.966   3.771
   28LYS    HZ3  353   4.877   5.080   3.757
   28LYS      C  354   4.964   4.898   4.462
   28LYS      O  355   5.068   4.946   4.496
   29VAL      N  356   4.852   4.920   4.543
   29VAL     HN  357   4.770   4.863   4.537
   29VAL     CA  358   4.857   5.011   4.660
   29VAL     HA  359   4.943   5.076   4.656
   29VAL     CB  360   4.744   5.114   4.651
   29VAL     HB  361   4.646   5.065   4.664
   29VAL    CG1  362   4.765   5.216   4.765
   29VAL   HG11  363   4.696   5.299   4.741
   29VAL   HG12  364   4.870   5.251   4.754
   29VAL   HG13  365   4.739   5.179   4.866
   29VAL    CG2  366   4.750   5.194   4.528
   29VAL   HG21  367   4.659   5.258   4.522
   29VAL   HG22  368   4.737   5.126   4.441
   29VAL   HG23  369   4.843   5.252   4.510
   29VAL      C  370   4.838   4.939   4.791
   29VAL      O  371   4.878   4.981   4.898
   30LEU      N  372   4.783   4.814   4.780
   30LEU     HN  373   4.733   4.779   4.701
   30LEU     CA  374   4.757   4.734   4.902
   30LEU     HA  375   4.740   4.791   4.992
   30LEU     CB  376   4.634   4.626   4.871
   30LEU    HB1  377   4.653   4.559   4.784
   30LEU    HB2  378   4.548   4.682   4.828
   30LEU     CG  379   4.579   4.548   4.985
   30LEU     HG  380   4.663   4.491   5.031
   30LEU    CD1  381   4.532   4.635   5.103
   30LEU   HD11  382   4.484   4.562   5.171
   30LEU   HD12  383   4.456   4.698   5.052
   30LEU   HD13  384   4.615   4.688   5.155
   30LEU    CD2  385   4.462   4.459   4.945
   30LEU   HD21  386   4.378   4.517   4.902
   30LEU   HD22  387   4.424   4.402   5.032
   30LEU   HD23  388   4.484   4.386   4.864
   30LEU      C  389   4.881   4.661   4.959
   30LEU      O  390   4.887   4.638   5.078
   31PRO      N  391   4.980   4.608   4.880
   31PRO     CD  392   4.981   4.600   4.736
   31PRO    HD1  393   5.022   4.695   4.696
   31PRO    HD2  394   4.876   4.591   4.701
   31PRO     CA  395   5.095   4.536   4.937
   31PRO     HA  396   5.051   4.448   4.982
   31PRO     CB  397   5.180   4.494   4.818
   31PRO    HB1  398   5.233   4.397   4.834
   31PRO    HB2  399   5.248   4.577   4.787
   31PRO     CG  400   5.075   4.487   4.705
   31PRO    HG1  401   5.123   4.499   4.605
   31PRO    HG2  402   5.034   4.385   4.725
   31PRO      C  403   5.182   4.598   5.050
   31PRO      O  404   5.218   4.512   5.131
   32PRO      N  405   5.216   4.735   5.063
   32PRO     CD  406   5.190   4.834   4.966
   32PRO    HD1  407   5.103   4.892   5.001
   32PRO    HD2  408   5.173   4.794   4.863
   32PRO     CA  409   5.302   4.786   5.166
   32PRO     HA  410   5.392   4.728   5.159
   32PRO     CB  411   5.338   4.931   5.125
   32PRO    HB1  412   5.444   4.959   5.143
   32PRO    HB2  413   5.270   5.013   5.157
   32PRO     CG  414   5.316   4.924   4.971
   32PRO    HG1  415   5.298   5.022   4.923
   32PRO    HG2  416   5.390   4.855   4.926
   32PRO      C  417   5.234   4.781   5.307
   32PRO      O  418   5.292   4.761   5.413
   33VAL      N  419   5.102   4.792   5.308
   33VAL     HN  420   5.057   4.813   5.222
   33VAL     CA  421   5.007   4.784   5.423
   33VAL     HA  422   5.035   4.866   5.486
   33VAL     CB  423   4.858   4.802   5.380
   33VAL     HB  424   4.813   4.717   5.325
   33VAL    CG1  425   4.777   4.838   5.506
   33VAL   HG11  426   4.817   4.937   5.538
   33VAL   HG12  427   4.783   4.758   5.583
   33VAL   HG13  428   4.670   4.853   5.479
   33VAL    CG2  429   4.848   4.919   5.278
   33VAL   HG21  430   4.919   5.002   5.298
   33VAL   HG22  431   4.743   4.952   5.291
   33VAL   HG23  432   4.853   4.880   5.174
   33VAL      C  433   5.020   4.641   5.488
   33VAL      O  434   5.035   4.621   5.611
   34LEU      N  435   5.020   4.542   5.401
   34LEU     HN  436   5.010   4.563   5.304
   34LEU     CA  437   5.048   4.403   5.441
   34LEU     HA  438   4.976   4.368   5.514
   34LEU     CB  439   5.030   4.318   5.315
   34LEU    HB1  440   5.085   4.222   5.327
   34LEU    HB2  441   5.053   4.368   5.218
   34LEU     CG  442   4.881   4.259   5.292
   34LEU     HG  443   4.838   4.247   5.394
   34LEU    CD1  444   4.791   4.358   5.222
   34LEU   HD11  445   4.683   4.331   5.220
   34LEU   HD12  446   4.824   4.381   5.118
   34LEU   HD13  447   4.786   4.457   5.272
   34LEU    CD2  448   4.880   4.122   5.215
   34LEU   HD21  449   4.947   4.047   5.262
   34LEU   HD22  450   4.913   4.131   5.109
   34LEU   HD23  451   4.777   4.084   5.200
   34LEU      C  452   5.191   4.383   5.502
   34LEU      O  453   5.197   4.307   5.603
   35GLY      N  454   5.298   4.448   5.452
   35GLY     HN  455   5.284   4.507   5.373
   35GLY     CA  456   5.427   4.431   5.517
   35GLY    HA1  457   5.500   4.479   5.453
   35GLY    HA2  458   5.451   4.326   5.520
   35GLY      C  459   5.448   4.489   5.651
   35GLY      O  460   5.508   4.436   5.748
   36LEU      N  461   5.390   4.611   5.666
   36LEU     HN  462   5.353   4.648   5.582
   36LEU     CA  463   5.364   4.686   5.789
   36LEU     HA  464   5.457   4.698   5.843
   36LEU     CB  465   5.313   4.830   5.746
   36LEU    HB1  466   5.217   4.811   5.694
   36LEU    HB2  467   5.397   4.861   5.680
   36LEU     CG  468   5.293   4.927   5.870
   36LEU     HG  469   5.223   4.872   5.936
   36LEU    CD1  470   5.412   4.955   5.955
   36LEU   HD11  471   5.496   4.977   5.886
   36LEU   HD12  472   5.432   4.862   6.013
   36LEU   HD13  473   5.399   5.042   6.024
   36LEU    CD2  474   5.234   5.057   5.825
   36LEU   HD21  475   5.172   5.100   5.907
   36LEU   HD22  476   5.170   5.038   5.736
   36LEU   HD23  477   5.310   5.136   5.806
   36LEU      C  478   5.273   4.618   5.890
   36LEU      O  479   5.302   4.615   6.009
   37GLU      N  480   5.168   4.555   5.847
   37GLU     HN  481   5.137   4.578   5.755
   37GLU     CA  482   5.086   4.469   5.937
   37GLU     HA  483   5.071   4.524   6.028
   37GLU     CB  484   4.944   4.430   5.872
   37GLU    HB1  485   4.973   4.392   5.772
   37GLU    HB2  486   4.880   4.519   5.854
   37GLU     CG  487   4.877   4.323   5.966
   37GLU    HG1  488   4.877   4.359   6.071
   37GLU    HG2  489   4.922   4.222   5.968
   37GLU     CD  490   4.726   4.296   5.932
   37GLU    OE1  491   4.667   4.343   5.831
   37GLU    OE2  492   4.670   4.221   6.014
   37GLU      C  493   5.164   4.350   5.981
   37GLU      O  494   5.176   4.320   6.099
   38PHE      N  495   5.231   4.282   5.885
   38PHE     HN  496   5.234   4.320   5.793
   38PHE     CA  497   5.305   4.158   5.916
   38PHE     HA  498   5.234   4.082   5.946
   38PHE     CB  499   5.362   4.117   5.777
   38PHE    HB1  500   5.422   4.203   5.740
   38PHE    HB2  501   5.272   4.088   5.718
   38PHE     CG  502   5.464   4.003   5.779
   38PHE    CD1  503   5.591   4.028   5.721
   38PHE    HD1  504   5.613   4.129   5.691
   38PHE    CE1  505   5.680   3.924   5.706
   38PHE    HE1  506   5.778   3.942   5.666
   38PHE     CZ  507   5.648   3.789   5.748
   38PHE     HZ  508   5.716   3.707   5.733
   38PHE    CD2  509   5.423   3.866   5.802
   38PHE    HD2  510   5.323   3.831   5.823
   38PHE    CE2  511   5.520   3.767   5.797
   38PHE    HE2  512   5.486   3.668   5.826
   38PHE      C  513   5.404   4.158   6.036
   38PHE      O  514   5.402   4.078   6.133
   39ILE      N  515   5.501   4.257   6.035
   39ILE     HN  516   5.491   4.324   5.962
   39ILE     CA  517   5.603   4.286   6.139
   39ILE     HA  518   5.666   4.201   6.158
   39ILE     CB  519   5.703   4.381   6.079
   39ILE     HB  520   5.644   4.472   6.054
   39ILE    CG2  521   5.811   4.422   6.175
   39ILE   HG21  522   5.862   4.338   6.226
   39ILE   HG22  523   5.767   4.492   6.250
   39ILE   HG23  524   5.894   4.475   6.124
   39ILE    CG1  525   5.772   4.323   5.946
   39ILE   HG11  526   5.837   4.407   5.911
   39ILE   HG12  527   5.697   4.308   5.866
   39ILE     CD  528   5.844   4.189   5.976
   39ILE    HD1  529   5.909   4.159   5.891
   39ILE    HD2  530   5.765   4.112   5.989
   39ILE    HD3  531   5.910   4.202   6.065
   39ILE      C  532   5.546   4.323   6.270
   39ILE      O  533   5.588   4.277   6.375
   40PHE      N  534   5.443   4.409   6.274
   40PHE     HN  535   5.404   4.456   6.195
   40PHE     CA  536   5.374   4.439   6.398
   40PHE     HA  537   5.437   4.449   6.485
   40PHE     CB  538   5.309   4.579   6.378
   40PHE    HB1  539   5.222   4.607   6.441
   40PHE    HB2  540   5.274   4.580   6.273
   40PHE     CG  541   5.425   4.679   6.398
   40PHE    CD1  542   5.511   4.715   6.287
   40PHE    HD1  543   5.493   4.678   6.187
   40PHE    CE1  544   5.613   4.815   6.301
   40PHE    HE1  545   5.672   4.833   6.212
   40PHE     CZ  546   5.640   4.859   6.428
   40PHE     HZ  547   5.718   4.931   6.446
   40PHE    CD2  548   5.454   4.727   6.525
   40PHE    HD2  549   5.389   4.710   6.609
   40PHE    CE2  550   5.560   4.816   6.536
   40PHE    HE2  551   5.585   4.853   6.634
   40PHE      C  552   5.283   4.336   6.450
   40PHE      O  553   5.258   4.321   6.572
   41GLY      N  554   5.224   4.252   6.367
   41GLY     HN  555   5.230   4.277   6.270
   41GLY     CA  556   5.138   4.136   6.410
   41GLY    HA1  557   5.105   4.090   6.318
   41GLY    HA2  558   5.065   4.167   6.484
   41GLY      C  559   5.231   4.027   6.473
   41GLY      O  560   5.199   3.962   6.572
   42LEU      N  561   5.351   4.001   6.416
   42LEU     HN  562   5.376   4.048   6.332
   42LEU     CA  563   5.458   3.915   6.466
   42LEU     HA  564   5.409   3.820   6.485
   42LEU     CB  565   5.564   3.881   6.363
   42LEU    HB1  566   5.617   3.973   6.331
   42LEU    HB2  567   5.514   3.842   6.272
   42LEU     CG  568   5.668   3.764   6.399
   42LEU     HG  569   5.713   3.777   6.500
   42LEU    CD1  570   5.588   3.632   6.413
   42LEU   HD11  571   5.660   3.547   6.424
   42LEU   HD12  572   5.517   3.610   6.331
   42LEU   HD13  573   5.536   3.642   6.511
   42LEU    CD2  574   5.774   3.745   6.289
   42LEU   HD21  575   5.827   3.648   6.301
   42LEU   HD22  576   5.850   3.826   6.280
   42LEU   HD23  577   5.734   3.752   6.186
   42LEU      C  578   5.522   3.960   6.594
   42LEU      O  579   5.540   3.876   6.687
   43LEU      N  580   5.551   4.089   6.608
   43LEU     HN  581   5.549   4.153   6.532
   43LEU     CA  582   5.581   4.140   6.745
   43LEU     HA  583   5.670   4.092   6.784
   43LEU     CB  584   5.608   4.289   6.740
   43LEU    HB1  585   5.611   4.316   6.848
   43LEU    HB2  586   5.513   4.334   6.702
   43LEU     CG  587   5.742   4.333   6.678
   43LEU     HG  588   5.768   4.279   6.585
   43LEU    CD1  589   5.724   4.487   6.660
   43LEU   HD11  590   5.651   4.500   6.577
   43LEU   HD12  591   5.818   4.518   6.611
   43LEU   HD13  592   5.691   4.537   6.754
   43LEU    CD2  593   5.852   4.300   6.782
   43LEU   HD21  594   5.840   4.355   6.878
   43LEU   HD22  595   5.951   4.327   6.739
   43LEU   HD23  596   5.852   4.192   6.809
   43LEU      C  597   5.463   4.113   6.838
   43LEU      O  598   5.485   4.053   6.936
   44GLY      N  599   5.337   4.151   6.803
   44GLY     HN  600   5.314   4.199   6.719
   44GLY     CA  601   5.223   4.116   6.889
   44GLY    HA1  602   5.143   4.141   6.821
   44GLY    HA2  603   5.219   4.187   6.971
   44GLY      C  604   5.197   3.971   6.935
   44GLY      O  605   5.186   3.945   7.055
   45ASN      N  606   5.212   3.872   6.845
   45ASN     HN  607   5.223   3.902   6.751
   45ASN     CA  608   5.217   3.727   6.871
   45ASN     HA  609   5.130   3.706   6.932
   45ASN     CB  610   5.222   3.653   6.737
   45ASN    HB1  611   5.238   3.543   6.746
   45ASN    HB2  612   5.310   3.691   6.681
   45ASN     CG  613   5.104   3.672   6.651
   45ASN    OD1  614   5.109   3.645   6.530
   45ASN    ND2  615   4.987   3.717   6.701
   45ASN   HD21  616   4.901   3.712   6.651
   45ASN   HD22  617   4.987   3.778   6.781
   45ASN      C  618   5.341   3.689   6.955
   45ASN      O  619   5.332   3.607   7.045
   46GLY      N  620   5.460   3.750   6.921
   46GLY     HN  621   5.463   3.819   6.848
   46GLY     CA  622   5.589   3.730   6.999
   46GLY    HA1  623   5.667   3.790   6.955
   46GLY    HA2  624   5.595   3.623   7.005
   46GLY      C  625   5.575   3.773   7.141
   46GLY      O  626   5.611   3.695   7.233
   47LEU      N  627   5.509   3.885   7.159
   47LEU     HN  628   5.480   3.951   7.090
   47LEU     CA  629   5.459   3.921   7.290
   47LEU     HA  630   5.545   3.922   7.355
   47LEU     CB  631   5.392   4.064   7.279
   47LEU    HB1  632   5.300   4.058   7.218
   47LEU    HB2  633   5.457   4.129   7.216
   47LEU     CG  634   5.379   4.133   7.412
   47LEU     HG  635   5.353   4.062   7.494
   47LEU    CD1  636   5.515   4.186   7.469
   47LEU   HD11  637   5.548   4.281   7.421
   47LEU   HD12  638   5.595   4.109   7.465
   47LEU   HD13  639   5.487   4.206   7.574
   47LEU    CD2  640   5.270   4.237   7.421
   47LEU   HD21  641   5.273   4.294   7.516
   47LEU   HD22  642   5.173   4.182   7.423
   47LEU   HD23  643   5.273   4.311   7.338
   47LEU      C  644   5.357   3.819   7.355
   47LEU      O  645   5.372   3.775   7.468
   48ALA      N  646   5.252   3.775   7.282
   48ALA     HN  647   5.241   3.825   7.197
   48ALA     CA  648   5.143   3.701   7.322
   48ALA     HA  649   5.095   3.757   7.401
   48ALA     CB  650   5.047   3.664   7.208
   48ALA    HB1  651   5.033   3.755   7.146
   48ALA    HB2  652   4.952   3.623   7.249
   48ALA    HB3  653   5.095   3.601   7.129
   48ALA      C  654   5.181   3.562   7.371
   48ALA      O  655   5.133   3.509   7.469
   49LEU      N  656   5.288   3.509   7.309
   49LEU     HN  657   5.320   3.545   7.222
   49LEU     CA  658   5.350   3.384   7.353
   49LEU     HA  659   5.272   3.320   7.391
   49LEU     CB  660   5.440   3.324   7.239
   49LEU    HB1  661   5.523   3.394   7.214
   49LEU    HB2  662   5.373   3.318   7.151
   49LEU     CG  663   5.520   3.188   7.260
   49LEU     HG  664   5.538   3.172   7.368
   49LEU    CD1  665   5.436   3.073   7.213
   49LEU   HD11  666   5.342   3.068   7.271
   49LEU   HD12  667   5.487   2.977   7.237
   49LEU   HD13  668   5.414   3.073   7.105
   49LEU    CD2  669   5.655   3.187   7.193
   49LEU   HD21  670   5.732   3.252   7.240
   49LEU   HD22  671   5.640   3.200   7.084
   49LEU   HD23  672   5.690   3.082   7.200
   49LEU      C  673   5.425   3.406   7.479
   49LEU      O  674   5.409   3.335   7.581
   50TRP      N  675   5.532   3.494   7.472
   50TRP     HN  676   5.555   3.538   7.386
   50TRP     CA  677   5.635   3.518   7.571
   50TRP     HA  678   5.692   3.427   7.581
   50TRP     CB  679   5.732   3.620   7.520
   50TRP    HB1  680   5.692   3.720   7.492
   50TRP    HB2  681   5.770   3.582   7.423
   50TRP     CG  682   5.849   3.647   7.607
   50TRP    CD1  683   5.850   3.743   7.705
   50TRP    HD1  684   5.781   3.826   7.708
   50TRP    NE1  685   5.972   3.734   7.773
   50TRP    HE1  686   5.983   3.753   7.868
   50TRP    CE2  687   6.049   3.630   7.719
   50TRP    CD2  688   5.970   3.568   7.620
   50TRP    CE3  689   6.018   3.454   7.553
   50TRP    HE3  690   5.961   3.396   7.483
   50TRP    CZ3  691   6.151   3.405   7.589
   50TRP    HZ3  692   6.201   3.336   7.523
   50TRP    CZ2  693   6.171   3.582   7.754
   50TRP    HZ2  694   6.219   3.637   7.834
   50TRP    CH2  695   6.229   3.475   7.681
   50TRP    HH2  696   6.330   3.449   7.709
   50TRP      C  697   5.582   3.555   7.707
   50TRP      O  698   5.632   3.513   7.810
   51ILE      N  699   5.476   3.643   7.699
   51ILE     HN  700   5.443   3.679   7.612
   51ILE     CA  701   5.417   3.708   7.815
   51ILE     HA  702   5.494   3.726   7.889
   51ILE     CB  703   5.343   3.838   7.792
   51ILE     HB  704   5.259   3.818   7.722
   51ILE    CG2  705   5.269   3.876   7.926
   51ILE   HG21  706   5.179   3.811   7.926
   51ILE   HG22  707   5.237   3.982   7.930
   51ILE   HG23  708   5.325   3.846   8.018
   51ILE    CG1  709   5.428   3.957   7.736
   51ILE   HG11  710   5.357   4.034   7.698
   51ILE   HG12  711   5.490   3.915   7.654
   51ILE     CD  712   5.514   4.019   7.852
   51ILE    HD1  713   5.445   4.081   7.913
   51ILE    HD2  714   5.593   4.094   7.830
   51ILE    HD3  715   5.569   3.936   7.901
   51ILE      C  716   5.330   3.596   7.878
   51ILE      O  717   5.345   3.576   7.999
   52PHE      N  718   5.261   3.511   7.798
   52PHE     HN  719   5.248   3.527   7.701
   52PHE     CA  720   5.192   3.402   7.852
   52PHE     HA  721   5.121   3.438   7.925
   52PHE     CB  722   5.123   3.328   7.734
   52PHE    HB1  723   5.195   3.272   7.671
   52PHE    HB2  724   5.070   3.395   7.662
   52PHE     CG  725   5.021   3.236   7.784
   52PHE    CD1  726   4.890   3.284   7.810
   52PHE    HD1  727   4.880   3.392   7.801
   52PHE    CE1  728   4.781   3.196   7.835
   52PHE    HE1  729   4.684   3.235   7.860
   52PHE     CZ  730   4.807   3.056   7.836
   52PHE     HZ  731   4.726   2.987   7.854
   52PHE    CD2  732   5.042   3.097   7.779
   52PHE    HD2  733   5.140   3.062   7.752
   52PHE    CE2  734   4.938   3.009   7.819
   52PHE    HE2  735   4.945   2.903   7.797
   52PHE      C  736   5.280   3.301   7.920
   52PHE      O  737   5.249   3.258   8.033
   53CYS      N  738   5.391   3.260   7.854
   53CYS     HN  739   5.409   3.304   7.766
   53CYS     CA  740   5.486   3.164   7.905
   53CYS     HA  741   5.440   3.070   7.933
   53CYS     CB  742   5.608   3.141   7.805
   53CYS    HB1  743   5.695   3.089   7.848
   53CYS    HB2  744   5.648   3.240   7.771
   53CYS     SG  745   5.539   3.063   7.655
   53CYS    HG1  746   5.464   3.167   7.623
   53CYS      C  747   5.550   3.206   8.039
   53CYS      O  748   5.557   3.124   8.133
   54PHE      N  749   5.596   3.336   8.047
   54PHE     HN  750   5.601   3.393   7.965
   54PHE     CA  751   5.683   3.378   8.146
   54PHE     HA  752   5.683   3.303   8.223
   54PHE     CB  753   5.823   3.399   8.078
   54PHE    HB1  754   5.904   3.422   8.151
   54PHE    HB2  755   5.823   3.484   8.007
   54PHE     CG  756   5.883   3.280   8.012
   54PHE    CD1  757   5.895   3.284   7.872
   54PHE    HD1  758   5.880   3.370   7.809
   54PHE    CE1  759   5.942   3.166   7.802
   54PHE    HE1  760   5.964   3.166   7.697
   54PHE     CZ  761   5.972   3.050   7.876
   54PHE     HZ  762   6.011   2.964   7.825
   54PHE    CD2  763   5.910   3.158   8.081
   54PHE    HD2  764   5.889   3.159   8.187
   54PHE    CE2  765   5.947   3.042   8.014
   54PHE    HE2  766   5.965   2.957   8.078
   54PHE      C  767   5.656   3.500   8.230
   54PHE      O  768   5.731   3.526   8.318
   55HSD      N  769   5.543   3.578   8.210
   55HSD     HN  770   5.470   3.551   8.148
   55HSD     CA  771   5.525   3.699   8.287
   55HSD     HA  772   5.569   3.682   8.384
   55HSD     CB  773   5.573   3.818   8.199
   55HSD    HB1  774   5.555   3.914   8.253
   55HSD    HB2  775   5.515   3.825   8.104
   55HSD    ND1  776   5.823   3.833   8.244
   55HSD    HD1  777   5.817   3.894   8.324
   55HSD     CG  778   5.721   3.796   8.162
   55HSD    CE1  779   5.937   3.802   8.181
   55HSD    HE1  780   6.034   3.837   8.218
   55HSD    NE2  781   5.918   3.744   8.064
   55HSD    CD2  782   5.783   3.752   8.050
   55HSD    HD2  783   5.738   3.707   7.962
   55HSD      C  784   5.377   3.714   8.326
   55HSD      O  785   5.347   3.772   8.433
   56LEU      N  786   5.280   3.663   8.252
   56LEU     HN  787   5.307   3.618   8.168
   56LEU     CA  788   5.143   3.644   8.295
   56LEU     HA  789   5.097   3.740   8.311
   56LEU     CB  790   5.055   3.579   8.181
   56LEU    HB1  791   5.098   3.479   8.159
   56LEU    HB2  792   5.062   3.639   8.088
   56LEU     CG  793   4.908   3.555   8.217
   56LEU     HG  794   4.891   3.514   8.319
   56LEU    CD1  795   4.834   3.684   8.210
   56LEU   HD11  796   4.723   3.674   8.218
   56LEU   HD12  797   4.850   3.730   8.110
   56LEU   HD13  798   4.859   3.755   8.291
   56LEU    CD2  799   4.851   3.454   8.115
   56LEU   HD21  800   4.910   3.361   8.129
   56LEU   HD22  801   4.856   3.499   8.014
   56LEU   HD23  802   4.745   3.426   8.133
   56LEU      C  803   5.132   3.568   8.433
   56LEU      O  804   5.192   3.463   8.450
   57LYS      N  805   5.050   3.623   8.526
   57LYS     HN  806   5.010   3.712   8.503
   57LYS     CA  807   5.048   3.575   8.667
   57LYS     HA  808   5.149   3.541   8.686
   57LYS     CB  809   5.006   3.689   8.769
   57LYS    HB1  810   5.015   3.650   8.873
   57LYS    HB2  811   4.901   3.721   8.753
   57LYS     CG  812   5.097   3.820   8.760
   57LYS    HG1  813   5.070   3.881   8.849
   57LYS    HG2  814   5.063   3.879   8.672
   57LYS     CD  815   5.245   3.797   8.767
   57LYS    HD1  816   5.270   3.723   8.689
   57LYS    HD2  817   5.267   3.752   8.866
   57LYS     CE  818   5.314   3.931   8.756
   57LYS    HE1  819   5.415   3.897   8.787
   57LYS    HE2  820   5.283   4.020   8.814
   57LYS     NZ  821   5.321   3.963   8.616
   57LYS    HZ1  822   5.231   4.011   8.595
   57LYS    HZ2  823   5.330   3.878   8.558
   57LYS    HZ3  824   5.397   4.027   8.585
   57LYS      C  825   4.955   3.456   8.694
   57LYS      O  826   4.958   3.403   8.806
   58SER      N  827   4.867   3.406   8.599
   58SER     HN  828   4.855   3.449   8.510
   58SER     CA  829   4.776   3.300   8.626
   58SER     HA  830   4.828   3.210   8.655
   58SER     CB  831   4.672   3.324   8.744
   58SER    HB1  832   4.602   3.398   8.698
   58SER    HB2  833   4.713   3.381   8.830
   58SER     OG  834   4.590   3.216   8.779
   58SER    HG1  835   4.643   3.139   8.799
   58SER      C  836   4.694   3.261   8.504
   58SER      O  837   4.656   3.349   8.428
   59TRP      N  838   4.673   3.130   8.475
   59TRP     HN  839   4.695   3.057   8.540
   59TRP     CA  840   4.643   3.077   8.343
   59TRP     HA  841   4.632   3.156   8.271
   59TRP     CB  842   4.755   2.981   8.291
   59TRP    HB1  843   4.720   2.948   8.191
   59TRP    HB2  844   4.767   2.892   8.357
   59TRP     CG  845   4.895   3.032   8.278
   59TRP    CD1  846   4.942   3.072   8.161
   59TRP    HD1  847   4.892   3.074   8.065
   59TRP    NE1  848   5.077   3.109   8.187
   59TRP    HE1  849   5.137   3.174   8.145
   59TRP    CE2  850   5.114   3.074   8.317
   59TRP    CD2  851   4.995   3.034   8.383
   59TRP    CE3  852   4.989   3.005   8.518
   59TRP    HE3  853   4.905   2.955   8.565
   59TRP    CZ3  854   5.108   3.025   8.588
   59TRP    HZ3  855   5.104   3.008   8.695
   59TRP    CZ2  856   5.229   3.089   8.384
   59TRP    HZ2  857   5.319   3.129   8.340
   59TRP    CH2  858   5.225   3.069   8.520
   59TRP    HH2  859   5.311   3.097   8.579
   59TRP      C  860   4.506   3.008   8.355
   59TRP      O  861   4.483   2.888   8.335
   60LYS      N  862   4.405   3.091   8.386
   60LYS     HN  863   4.422   3.186   8.412
   60LYS     CA  864   4.269   3.057   8.407
   60LYS     HA  865   4.263   2.960   8.455
   60LYS     CB  866   4.201   3.158   8.501
   60LYS    HB1  867   4.097   3.126   8.527
   60LYS    HB2  868   4.195   3.256   8.449
   60LYS     CG  869   4.267   3.171   8.646
   60LYS    HG1  870   4.363   3.228   8.640
   60LYS    HG2  871   4.299   3.069   8.675
   60LYS     CD  872   4.172   3.239   8.747
   60LYS    HD1  873   4.068   3.208   8.724
   60LYS    HD2  874   4.181   3.349   8.732
   60LYS     CE  875   4.206   3.194   8.890
   60LYS    HE1  876   4.194   3.084   8.886
   60LYS    HE2  877   4.126   3.220   8.961
   60LYS     NZ  878   4.339   3.244   8.925
   60LYS    HZ1  879   4.410   3.231   8.850
   60LYS    HZ2  880   4.371   3.191   9.009
   60LYS    HZ3  881   4.330   3.345   8.946
   60LYS      C  882   4.190   3.041   8.277
   60LYS      O  883   4.228   3.092   8.171
   61SER      N  884   4.066   2.986   8.282
   61SER     HN  885   4.039   2.938   8.365
   61SER     CA  886   3.984   2.956   8.163
   61SER     HA  887   4.046   2.882   8.114
   61SER     CB  888   3.849   2.888   8.186
   61SER    HB1  889   3.868   2.791   8.237
   61SER    HB2  890   3.804   2.870   8.085
   61SER     OG  891   3.769   2.958   8.279
   61SER    HG1  892   3.715   3.019   8.227
   61SER      C  893   3.961   3.072   8.058
   61SER      O  894   3.976   3.051   7.937
   62SER      N  895   3.937   3.194   8.102
   62SER     HN  896   3.919   3.205   8.200
   62SER     CA  897   3.929   3.318   8.029
   62SER     HA  898   3.861   3.301   7.947
   62SER     CB  899   3.902   3.445   8.117
   62SER    HB1  900   3.883   3.524   8.042
   62SER    HB2  901   3.982   3.459   8.193
   62SER     OG  902   3.789   3.429   8.204
   62SER    HG1  903   3.716   3.409   8.145
   62SER      C  904   4.067   3.350   7.965
   62SER      O  905   4.065   3.381   7.848
   63ARG      N  906   4.184   3.339   8.035
   63ARG     HN  907   4.184   3.329   8.134
   63ARG     CA  908   4.315   3.345   7.974
   63ARG     HA  909   4.313   3.432   7.911
   63ARG     CB  910   4.439   3.365   8.068
   63ARG    HB1  911   4.533   3.336   8.017
   63ARG    HB2  912   4.434   3.294   8.154
   63ARG     CG  913   4.458   3.499   8.132
   63ARG    HG1  914   4.529   3.496   8.217
   63ARG    HG2  915   4.357   3.524   8.172
   63ARG     CD  916   4.494   3.622   8.039
   63ARG    HD1  917   4.426   3.627   7.951
   63ARG    HD2  918   4.596   3.603   8.001
   63ARG     NE  919   4.495   3.743   8.118
   63ARG     HE  920   4.498   3.723   8.216
   63ARG     CZ  921   4.459   3.867   8.082
   63ARG    NH1  922   4.444   3.906   7.957
   63ARG   HH11  923   4.411   3.997   7.931
   63ARG   HH12  924   4.475   3.847   7.882
   63ARG    NH2  925   4.443   3.952   8.181
   63ARG   HH21  926   4.438   3.905   8.269
   63ARG   HH22  927   4.417   4.047   8.163
   63ARG      C  928   4.334   3.235   7.869
   63ARG      O  929   4.396   3.259   7.766
   64ILE      N  930   4.285   3.108   7.896
   64ILE     HN  931   4.248   3.082   7.985
   64ILE     CA  932   4.292   2.994   7.801
   64ILE     HA  933   4.395   2.993   7.770
   64ILE     CB  934   4.253   2.863   7.864
   64ILE     HB  935   4.150   2.857   7.907
   64ILE    CG2  936   4.261   2.750   7.752
   64ILE   HG21  937   4.367   2.741   7.720
   64ILE   HG22  938   4.189   2.772   7.671
   64ILE   HG23  939   4.224   2.653   7.791
   64ILE    CG1  940   4.348   2.828   7.989
   64ILE   HG11  941   4.312   2.729   8.023
   64ILE   HG12  942   4.342   2.900   8.074
   64ILE     CD  943   4.498   2.827   7.943
   64ILE    HD1  944   4.564   2.787   8.023
   64ILE    HD2  945   4.538   2.928   7.921
   64ILE    HD3  946   4.510   2.764   7.852
   64ILE      C  947   4.222   3.022   7.672
   64ILE      O  948   4.277   2.992   7.564
   65PHE      N  949   4.097   3.080   7.682
   65PHE     HN  950   4.058   3.090   7.773
   65PHE     CA  951   4.011   3.123   7.568
   65PHE     HA  952   4.016   3.047   7.491
   65PHE     CB  953   3.863   3.159   7.605
   65PHE    HB1  954   3.808   3.206   7.521
   65PHE    HB2  955   3.873   3.235   7.685
   65PHE     CG  956   3.785   3.028   7.656
   65PHE    CD1  957   3.791   2.907   7.589
   65PHE    HD1  958   3.861   2.909   7.507
   65PHE    CE1  959   3.724   2.788   7.628
   65PHE    HE1  960   3.732   2.694   7.575
   65PHE     CZ  961   3.649   2.800   7.745
   65PHE     HZ  962   3.606   2.712   7.792
   65PHE    CD2  963   3.697   3.034   7.760
   65PHE    HD2  964   3.687   3.131   7.807
   65PHE    CE2  965   3.634   2.921   7.809
   65PHE    HE2  966   3.572   2.926   7.897
   65PHE      C  967   4.076   3.243   7.492
   65PHE      O  968   4.093   3.237   7.369
   66LEU      N  969   4.131   3.351   7.557
   66LEU     HN  970   4.127   3.356   7.657
   66LEU     CA  971   4.215   3.461   7.508
   66LEU     HA  972   4.169   3.503   7.419
   66LEU     CB  973   4.251   3.563   7.619
   66LEU    HB1  974   4.330   3.640   7.603
   66LEU    HB2  975   4.285   3.492   7.697
   66LEU     CG  976   4.127   3.643   7.667
   66LEU     HG  977   4.036   3.582   7.684
   66LEU    CD1  978   4.155   3.706   7.799
   66LEU   HD11  979   4.058   3.735   7.845
   66LEU   HD12  980   4.221   3.796   7.807
   66LEU   HD13  981   4.205   3.625   7.856
   66LEU    CD2  982   4.097   3.746   7.556
   66LEU   HD21  983   4.191   3.805   7.548
   66LEU   HD22  984   4.017   3.821   7.569
   66LEU   HD23  985   4.074   3.693   7.461
   66LEU      C  986   4.349   3.416   7.451
   66LEU      O  987   4.398   3.474   7.355
   67PHE      N  988   4.412   3.306   7.499
   67PHE     HN  989   4.365   3.253   7.569
   67PHE     CA  990   4.531   3.257   7.439
   67PHE     HA  991   4.597   3.341   7.421
   67PHE     CB  992   4.597   3.147   7.537
   67PHE    HB1  993   4.519   3.073   7.563
   67PHE    HB2  994   4.617   3.193   7.636
   67PHE     CG  995   4.716   3.068   7.476
   67PHE    CD1  996   4.734   2.933   7.455
   67PHE    HD1  997   4.651   2.867   7.478
   67PHE    CE1  998   4.863   2.873   7.424
   67PHE    HE1  999   4.870   2.769   7.396
   67PHE     CZ 1000   4.974   2.965   7.417
   67PHE     HZ 1001   5.067   2.916   7.392
   67PHE    CD2 1002   4.825   3.153   7.463
   67PHE    HD2 1003   4.825   3.259   7.486
   67PHE    CE2 1004   4.955   3.102   7.444
   67PHE    HE2 1005   5.035   3.171   7.422
   67PHE      C 1006   4.517   3.195   7.298
   67PHE      O 1007   4.587   3.228   7.206
   68ASN      N 1008   4.394   3.138   7.269
   68ASN     HN 1009   4.321   3.125   7.337
   68ASN     CA 1010   4.349   3.087   7.139
   68ASN     HA 1011   4.430   3.027   7.101
   68ASN     CB 1012   4.215   3.001   7.145
   68ASN    HB1 1013   4.190   2.983   7.038
   68ASN    HB2 1014   4.140   3.057   7.204
   68ASN     CG 1015   4.258   2.875   7.207
   68ASN    OD1 1016   4.331   2.792   7.142
   68ASN    ND2 1017   4.207   2.840   7.325
   68ASN   HD21 1018   4.206   2.746   7.360
   68ASN   HD22 1019   4.153   2.910   7.372
   68ASN      C 1020   4.341   3.198   7.040
   68ASN      O 1021   4.357   3.173   6.920
   69LEU      N 1022   4.306   3.324   7.073
   69LEU     HN 1023   4.300   3.360   7.166
   69LEU     CA 1024   4.298   3.427   6.966
   69LEU     HA 1025   4.234   3.379   6.894
   69LEU     CB 1026   4.238   3.562   7.018
   69LEU    HB1 1027   4.241   3.645   6.944
   69LEU    HB2 1028   4.301   3.592   7.104
   69LEU     CG 1029   4.096   3.558   7.069
   69LEU     HG 1030   4.070   3.458   7.110
   69LEU    CD1 1031   4.088   3.659   7.183
   69LEU   HD11 1032   4.157   3.640   7.268
   69LEU   HD12 1033   3.988   3.653   7.230
   69LEU   HD13 1034   4.099   3.764   7.150
   69LEU    CD2 1035   3.989   3.585   6.957
   69LEU   HD21 1036   3.997   3.689   6.916
   69LEU   HD22 1037   3.895   3.579   7.015
   69LEU   HD23 1038   3.995   3.505   6.880
   69LEU      C 1039   4.434   3.458   6.900
   69LEU      O 1040   4.448   3.476   6.780
   70ALA      N 1041   4.542   3.468   6.976
   70ALA     HN 1042   4.548   3.451   7.074
   70ALA     CA 1043   4.677   3.483   6.915
   70ALA     HA 1044   4.666   3.558   6.838
   70ALA     CB 1045   4.775   3.534   7.020
   70ALA    HB1 1046   4.727   3.622   7.068
   70ALA    HB2 1047   4.879   3.559   6.990
   70ALA    HB3 1048   4.781   3.459   7.101
   70ALA      C 1049   4.720   3.363   6.842
   70ALA      O 1050   4.799   3.368   6.749
   71VAL      N 1051   4.671   3.239   6.886
   71VAL     HN 1052   4.614   3.229   6.967
   71VAL     CA 1053   4.691   3.115   6.806
   71VAL     HA 1054   4.795   3.089   6.791
   71VAL     CB 1055   4.631   2.990   6.884
   71VAL     HB 1056   4.526   3.010   6.912
   71VAL    CG1 1057   4.635   2.851   6.807
   71VAL   HG11 1058   4.604   2.766   6.871
   71VAL   HG12 1059   4.739   2.831   6.776
   71VAL   HG13 1060   4.573   2.856   6.715
   71VAL    CG2 1061   4.716   2.964   7.013
   71VAL   HG21 1062   4.695   2.863   7.055
   71VAL   HG22 1063   4.682   3.039   7.087
   71VAL   HG23 1064   4.825   2.966   6.993
   71VAL      C 1065   4.637   3.112   6.669
   71VAL      O 1066   4.709   3.092   6.566
   72ALA      N 1067   4.512   3.154   6.664
   72ALA     HN 1068   4.463   3.169   6.749
   72ALA     CA 1069   4.430   3.183   6.542
   72ALA     HA 1070   4.432   3.104   6.469
   72ALA     CB 1071   4.286   3.226   6.591
   72ALA    HB1 1072   4.242   3.146   6.655
   72ALA    HB2 1073   4.215   3.253   6.509
   72ALA    HB3 1074   4.302   3.315   6.655
   72ALA      C 1075   4.486   3.296   6.459
   72ALA      O 1076   4.482   3.285   6.332
   73ASP      N 1077   4.543   3.407   6.522
   73ASP     HN 1078   4.530   3.411   6.621
   73ASP     CA 1079   4.609   3.511   6.448
   73ASP     HA 1080   4.549   3.543   6.363
   73ASP     CB 1081   4.635   3.643   6.541
   73ASP    HB1 1082   4.692   3.721   6.485
   73ASP    HB2 1083   4.685   3.594   6.627
   73ASP     CG 1084   4.505   3.709   6.594
   73ASP    OD1 1085   4.526   3.802   6.677
   73ASP    OD2 1086   4.396   3.690   6.529
   73ASP      C 1087   4.743   3.477   6.394
   73ASP      O 1088   4.773   3.514   6.284
   74PHE      N 1089   4.825   3.398   6.458
   74PHE     HN 1090   4.816   3.389   6.557
   74PHE     CA 1091   4.961   3.357   6.399
   74PHE     HA 1092   5.012   3.451   6.389
   74PHE     CB 1093   5.026   3.267   6.509
   74PHE    HB1 1094   4.952   3.188   6.533
   74PHE    HB2 1095   5.046   3.329   6.599
   74PHE     CG 1096   5.163   3.206   6.481
   74PHE    CD1 1097   5.177   3.066   6.464
   74PHE    HD1 1098   5.094   2.996   6.463
   74PHE    CE1 1099   5.306   3.014   6.447
   74PHE    HE1 1100   5.325   2.907   6.442
   74PHE     CZ 1101   5.422   3.101   6.458
   74PHE     HZ 1102   5.520   3.055   6.464
   74PHE    CD2 1103   5.277   3.291   6.478
   74PHE    HD2 1104   5.267   3.398   6.471
   74PHE    CE2 1105   5.405   3.237   6.468
   74PHE    HE2 1106   5.492   3.301   6.470
   74PHE      C 1107   4.955   3.287   6.262
   74PHE      O 1108   5.031   3.322   6.173
   75LEU      N 1109   4.841   3.213   6.240
   75LEU     HN 1110   4.784   3.213   6.322
   75LEU     CA 1111   4.803   3.149   6.108
   75LEU     HA 1112   4.880   3.080   6.078
   75LEU     CB 1113   4.663   3.081   6.120
   75LEU    HB1 1114   4.633   3.035   6.023
   75LEU    HB2 1115   4.587   3.162   6.122
   75LEU     CG 1116   4.640   2.984   6.240
   75LEU     HG 1117   4.633   3.050   6.329
   75LEU    CD1 1118   4.508   2.909   6.219
   75LEU   HD11 1119   4.494   2.836   6.301
   75LEU   HD12 1120   4.518   2.858   6.120
   75LEU   HD13 1121   4.423   2.977   6.239
   75LEU    CD2 1122   4.751   2.886   6.267
   75LEU   HD21 1123   4.732   2.813   6.348
   75LEU   HD22 1124   4.854   2.927   6.281
   75LEU   HD23 1125   4.760   2.819   6.179
   75LEU      C 1126   4.798   3.261   6.000
   75LEU      O 1127   4.839   3.242   5.888
   76LEU      N 1128   4.744   3.382   6.030
   76LEU     HN 1129   4.731   3.404   6.126
   76LEU     CA 1130   4.733   3.494   5.942
   76LEU     HA 1131   4.693   3.450   5.852
   76LEU     CB 1132   4.646   3.609   6.009
   76LEU    HB1 1133   4.674   3.633   6.113
   76LEU    HB2 1134   4.546   3.560   6.007
   76LEU     CG 1135   4.639   3.745   5.928
   76LEU     HG 1136   4.739   3.793   5.931
   76LEU    CD1 1137   4.591   3.721   5.786
   76LEU   HD11 1138   4.487   3.683   5.776
   76LEU   HD12 1139   4.647   3.641   5.734
   76LEU   HD13 1140   4.613   3.806   5.718
   76LEU    CD2 1141   4.545   3.837   6.006
   76LEU   HD21 1142   4.600   3.856   6.100
   76LEU   HD22 1143   4.440   3.801   6.015
   76LEU   HD23 1144   4.541   3.933   5.949
   76LEU      C 1145   4.869   3.556   5.911
   76LEU      O 1146   4.888   3.594   5.800
   77ILE      N 1147   4.959   3.574   6.009
   77ILE     HN 1148   4.941   3.562   6.106
   77ILE     CA 1149   5.097   3.621   5.993
   77ILE     HA 1150   5.095   3.718   5.947
   77ILE     CB 1151   5.161   3.641   6.128
   77ILE     HB 1152   5.169   3.542   6.178
   77ILE    CG2 1153   5.308   3.689   6.115
   77ILE   HG21 1154   5.324   3.781   6.056
   77ILE   HG22 1155   5.375   3.607   6.082
   77ILE   HG23 1156   5.351   3.718   6.214
   77ILE    CG1 1157   5.082   3.732   6.222
   77ILE   HG11 1158   5.145   3.749   6.312
   77ILE   HG12 1159   4.996   3.674   6.262
   77ILE     CD 1160   5.011   3.854   6.158
   77ILE    HD1 1161   4.918   3.823   6.106
   77ILE    HD2 1162   5.079   3.904   6.086
   77ILE    HD3 1163   4.968   3.924   6.232
   77ILE      C 1164   5.176   3.525   5.907
   77ILE      O 1165   5.259   3.564   5.825
   78ILE      N 1166   5.155   3.390   5.919
   78ILE     HN 1167   5.100   3.358   5.996
   78ILE     CA 1168   5.202   3.290   5.820
   78ILE     HA 1169   5.309   3.298   5.809
   78ILE     CB 1170   5.176   3.140   5.862
   78ILE     HB 1171   5.067   3.119   5.853
   78ILE    CG2 1172   5.254   3.045   5.767
   78ILE   HG21 1173   5.361   3.056   5.793
   78ILE   HG22 1174   5.243   3.078   5.661
   78ILE   HG23 1175   5.212   2.942   5.766
   78ILE    CG1 1176   5.227   3.111   6.011
   78ILE   HG11 1177   5.204   3.186   6.089
   78ILE   HG12 1178   5.335   3.088   5.998
   78ILE     CD 1179   5.165   2.981   6.053
   78ILE    HD1 1180   5.056   2.983   6.033
   78ILE    HD2 1181   5.191   2.959   6.159
   78ILE    HD3 1182   5.192   2.902   5.980
   78ILE      C 1183   5.154   3.321   5.679
   78ILE      O 1184   5.229   3.318   5.581
   79CYS      N 1185   5.021   3.349   5.656
   79CYS     HN 1186   4.957   3.346   5.732
   79CYS     CA 1187   4.964   3.376   5.523
   79CYS     HA 1188   4.998   3.298   5.457
   79CYS     CB 1189   4.806   3.360   5.533
   79CYS    HB1 1190   4.763   3.395   5.437
   79CYS    HB2 1191   4.773   3.428   5.615
   79CYS     SG 1192   4.759   3.187   5.567
   79CYS    HG1 1193   4.788   3.186   5.696
   79CYS      C 1194   5.001   3.508   5.451
   79CYS      O 1195   5.018   3.511   5.328
   80LEU      N 1196   5.022   3.623   5.526
   80LEU     HN 1197   4.997   3.626   5.622
   80LEU     CA 1198   5.039   3.753   5.458
   80LEU     HA 1199   4.947   3.781   5.408
   80LEU     CB 1200   5.073   3.869   5.570
   80LEU    HB1 1201   5.112   3.958   5.517
   80LEU    HB2 1202   5.157   3.837   5.636
   80LEU     CG 1203   4.949   3.905   5.655
   80LEU     HG 1204   4.893   3.814   5.688
   80LEU    CD1 1205   4.990   3.980   5.776
   80LEU   HD11 1206   5.039   3.903   5.840
   80LEU   HD12 1207   4.894   4.012   5.821
   80LEU   HD13 1208   5.041   4.077   5.760
   80LEU    CD2 1209   4.848   3.985   5.570
   80LEU   HD21 1210   4.788   3.915   5.509
   80LEU   HD22 1211   4.893   4.056   5.497
   80LEU   HD23 1212   4.777   4.052   5.622
   80LEU      C 1213   5.151   3.758   5.351
   80LEU      O 1214   5.121   3.826   5.257
   81PRO      N 1215   5.272   3.705   5.356
   81PRO     CD 1216   5.341   3.658   5.480
   81PRO    HD1 1217   5.330   3.548   5.490
   81PRO    HD2 1218   5.309   3.716   5.570
   81PRO     CA 1219   5.368   3.726   5.250
   81PRO     HA 1220   5.384   3.831   5.228
   81PRO     CB 1221   5.494   3.656   5.302
   81PRO    HB1 1222   5.585   3.689   5.248
   81PRO    HB2 1223   5.483   3.546   5.292
   81PRO     CG 1224   5.491   3.685   5.452
   81PRO    HG1 1225   5.568   3.634   5.514
   81PRO    HG2 1226   5.513   3.794   5.456
   81PRO      C 1227   5.327   3.666   5.118
   81PRO      O 1228   5.380   3.712   5.018
   82PHE      N 1229   5.255   3.555   5.121
   82PHE     HN 1230   5.243   3.506   5.207
   82PHE     CA 1231   5.197   3.474   5.012
   82PHE     HA 1232   5.266   3.461   4.929
   82PHE     CB 1233   5.149   3.336   5.056
   82PHE    HB1 1234   5.120   3.283   4.963
   82PHE    HB2 1235   5.061   3.327   5.123
   82PHE     CG 1236   5.273   3.256   5.104
   82PHE    CD1 1237   5.372   3.202   5.012
   82PHE    HD1 1238   5.365   3.212   4.905
   82PHE    CE1 1239   5.472   3.119   5.067
   82PHE    HE1 1240   5.540   3.068   5.000
   82PHE     CZ 1241   5.487   3.101   5.204
   82PHE     HZ 1242   5.565   3.042   5.251
   82PHE    CD2 1243   5.296   3.243   5.240
   82PHE    HD2 1244   5.229   3.278   5.316
   82PHE    CE2 1245   5.401   3.170   5.296
   82PHE    HE2 1246   5.413   3.176   5.403
   82PHE      C 1247   5.079   3.555   4.946
   82PHE      O 1248   5.063   3.555   4.824
   83LEU      N 1249   5.002   3.632   5.022
   83LEU     HN 1250   4.999   3.616   5.121
   83LEU     CA 1251   4.914   3.729   4.966
   83LEU     HA 1252   4.860   3.685   4.883
   83LEU     CB 1253   4.817   3.779   5.077
   83LEU    HB1 1254   4.739   3.838   5.025
   83LEU    HB2 1255   4.866   3.844   5.153
   83LEU     CG 1256   4.733   3.676   5.159
   83LEU     HG 1257   4.807   3.600   5.192
   83LEU    CD1 1258   4.667   3.736   5.284
   83LEU   HD11 1259   4.609   3.823   5.245
   83LEU   HD12 1260   4.743   3.778   5.353
   83LEU   HD13 1261   4.602   3.667   5.342
   83LEU    CD2 1262   4.629   3.615   5.068
   83LEU   HD21 1263   4.570   3.693   5.015
   83LEU   HD22 1264   4.573   3.534   5.117
   83LEU   HD23 1265   4.692   3.580   4.983
   83LEU      C 1266   4.978   3.854   4.910
   83LEU      O 1267   4.937   3.907   4.807
   84MET      N 1268   5.089   3.897   4.979
   84MET     HN 1269   5.125   3.867   5.067
   84MET     CA 1270   5.167   4.003   4.918
   84MET     HA 1271   5.101   4.087   4.901
   84MET     CB 1272   5.288   4.052   4.997
   84MET    HB1 1273   5.356   4.099   4.923
   84MET    HB2 1274   5.339   3.964   5.042
   84MET     CG 1275   5.253   4.161   5.114
   84MET    HG1 1276   5.188   4.102   5.183
   84MET    HG2 1277   5.201   4.242   5.058
   84MET     SD 1278   5.394   4.232   5.210
   84MET     CE 1279   5.436   4.091   5.311
   84MET    HE1 1280   5.344   4.031   5.328
   84MET    HE2 1281   5.494   4.117   5.402
   84MET    HE3 1282   5.496   4.017   5.253
   84MET      C 1283   5.202   3.967   4.777
   84MET      O 1284   5.195   4.045   4.689
   85ASP      N 1285   5.247   3.839   4.760
   85ASP     HN 1286   5.271   3.787   4.842
   85ASP     CA 1287   5.268   3.782   4.628
   85ASP     HA 1288   5.334   3.854   4.582
   85ASP     CB 1289   5.342   3.644   4.642
   85ASP    HB1 1290   5.278   3.556   4.665
   85ASP    HB2 1291   5.416   3.663   4.723
   85ASP     CG 1292   5.414   3.611   4.509
   85ASP    OD1 1293   5.396   3.502   4.448
   85ASP    OD2 1294   5.491   3.696   4.463
   85ASP      C 1295   5.153   3.761   4.532
   85ASP      O 1296   5.160   3.789   4.416
   86ASN      N 1297   5.038   3.721   4.581
   86ASN     HN 1298   5.033   3.676   4.669
   86ASN     CA 1299   4.915   3.718   4.509
   86ASN     HA 1300   4.939   3.656   4.424
   86ASN     CB 1301   4.803   3.653   4.600
   86ASN    HB1 1302   4.777   3.726   4.679
   86ASN    HB2 1303   4.856   3.569   4.650
   86ASN     CG 1304   4.674   3.592   4.537
   86ASN    OD1 1305   4.669   3.571   4.417
   86ASN    ND2 1306   4.567   3.567   4.619
   86ASN   HD21 1307   4.484   3.527   4.582
   86ASN   HD22 1308   4.580   3.593   4.715
   86ASN      C 1309   4.875   3.850   4.442
   86ASN      O 1310   4.826   3.861   4.330
   87TYR      N 1311   4.893   3.957   4.515
   87TYR     HN 1312   4.927   3.958   4.608
   87TYR     CA 1313   4.860   4.092   4.477
   87TYR     HA 1314   4.782   4.088   4.403
   87TYR     CB 1315   4.824   4.189   4.600
   87TYR    HB1 1316   4.792   4.289   4.564
   87TYR    HB2 1317   4.912   4.196   4.668
   87TYR     CG 1318   4.708   4.144   4.692
   87TYR    CD1 1319   4.574   4.127   4.641
   87TYR    HD1 1320   4.553   4.132   4.535
   87TYR    CE1 1321   4.468   4.091   4.730
   87TYR    HE1 1322   4.365   4.092   4.696
   87TYR     CZ 1323   4.492   4.059   4.863
   87TYR     OH 1324   4.383   4.003   4.937
   87TYR     HH 1325   4.402   4.029   5.027
   87TYR    CD2 1326   4.724   4.132   4.836
   87TYR    HD2 1327   4.820   4.156   4.880
   87TYR    CE2 1328   4.620   4.081   4.918
   87TYR    HE2 1329   4.642   4.068   5.023
   87TYR      C 1330   4.972   4.158   4.400
   87TYR      O 1331   4.933   4.225   4.307
   88VAL      N 1332   5.103   4.139   4.423
   88VAL     HN 1333   5.121   4.085   4.505
   88VAL     CA 1334   5.211   4.185   4.338
   88VAL     HA 1335   5.194   4.291   4.326
   88VAL     CB 1336   5.346   4.164   4.407
   88VAL     HB 1337   5.350   4.064   4.455
   88VAL    CG1 1338   5.469   4.197   4.319
   88VAL   HG11 1339   5.464   4.302   4.283
   88VAL   HG12 1340   5.474   4.137   4.226
   88VAL   HG13 1341   5.566   4.180   4.371
   88VAL    CG2 1342   5.359   4.264   4.528
   88VAL   HG21 1343   5.456   4.232   4.571
   88VAL   HG22 1344   5.285   4.263   4.611
   88VAL   HG23 1345   5.379   4.363   4.481
   88VAL      C 1346   5.206   4.122   4.198
   88VAL      O 1347   5.211   4.185   4.096
   89ARG      N 1348   5.185   3.985   4.190
   89ARG     HN 1349   5.153   3.934   4.270
   89ARG     CA 1350   5.175   3.924   4.060
   89ARG     HA 1351   5.258   3.951   3.996
   89ARG     CB 1352   5.179   3.772   4.079
   89ARG    HB1 1353   5.188   3.714   3.985
   89ARG    HB2 1354   5.085   3.748   4.132
   89ARG     CG 1355   5.288   3.705   4.163
   89ARG    HG1 1356   5.256   3.599   4.180
   89ARG    HG2 1357   5.305   3.764   4.256
   89ARG     CD 1358   5.427   3.706   4.093
   89ARG    HD1 1359   5.473   3.807   4.098
   89ARG    HD2 1360   5.415   3.658   3.994
   89ARG     NE 1361   5.511   3.623   4.181
   89ARG     HE 1362   5.472   3.612   4.272
   89ARG     CZ 1363   5.644   3.628   4.179
   89ARG    NH1 1364   5.710   3.645   4.065
   89ARG   HH11 1365   5.679   3.611   3.976
   89ARG   HH12 1366   5.809   3.649   4.077
   89ARG    NH2 1367   5.714   3.619   4.291
   89ARG   HH21 1368   5.812   3.602   4.281
   89ARG   HH22 1369   5.665   3.614   4.378
   89ARG      C 1370   5.044   3.961   3.995
   89ARG      O 1371   5.020   3.923   3.881
   90ARG      N 1372   4.955   4.015   4.066
   90ARG     HN 1373   4.977   4.040   4.160
   90ARG     CA 1374   4.836   4.083   4.017
   90ARG     HA 1375   4.820   4.155   4.096
   90ARG     CB 1376   4.836   4.185   3.904
   90ARG    HB1 1377   4.738   4.236   3.888
   90ARG    HB2 1378   4.854   4.127   3.810
   90ARG     CG 1379   4.929   4.300   3.934
   90ARG    HG1 1380   5.031   4.264   3.960
   90ARG    HG2 1381   4.888   4.346   4.026
   90ARG     CD 1382   4.943   4.405   3.826
   90ARG    HD1 1383   4.854   4.457   3.786
   90ARG    HD2 1384   4.993   4.364   3.736
   90ARG     NE 1385   5.036   4.510   3.888
   90ARG     HE 1386   5.053   4.499   3.986
   90ARG     CZ 1387   5.088   4.612   3.825
   90ARG    NH1 1388   5.063   4.644   3.703
   90ARG   HH11 1389   4.995   4.591   3.651
   90ARG   HH12 1390   5.107   4.724   3.661
   90ARG    NH2 1391   5.161   4.697   3.900
   90ARG   HH21 1392   5.178   4.673   3.995
   90ARG   HH22 1393   5.168   4.792   3.870
   90ARG      C 1394   4.715   3.994   3.999
   90ARG      O 1395   4.636   4.020   3.904
   91TRP      N 1396   4.694   3.896   4.092
   91TRP     HN 1397   4.758   3.891   4.168
   91TRP     CA 1398   4.591   3.796   4.070
   91TRP     HA 1399   4.569   3.762   4.171
   91TRP     CB 1400   4.457   3.838   4.002
   91TRP    HB1 1401   4.390   3.753   4.025
   91TRP    HB2 1402   4.473   3.858   3.894
   91TRP     CG 1403   4.396   3.959   4.059
   91TRP    CD1 1404   4.357   4.067   3.978
   91TRP    HD1 1405   4.375   4.075   3.872
   91TRP    NE1 1406   4.290   4.157   4.058
   91TRP    HE1 1407   4.251   4.243   4.034
   91TRP    CE2 1408   4.286   4.112   4.186
   91TRP    CD2 1409   4.351   3.987   4.196
   91TRP    CE3 1410   4.357   3.919   4.318
   91TRP    HE3 1411   4.395   3.818   4.316
   91TRP    CZ3 1412   4.306   3.972   4.430
   91TRP    HZ3 1413   4.315   3.919   4.524
   91TRP    CZ2 1414   4.238   4.169   4.305
   91TRP    HZ2 1415   4.190   4.266   4.306
   91TRP    CH2 1416   4.254   4.096   4.426
   91TRP    HH2 1417   4.216   4.128   4.522
   91TRP      C 1418   4.648   3.669   4.010
   91TRP      O 1419   4.566   3.584   3.980
   92ASP      N 1420   4.784   3.654   3.996
   92ASP     HN 1421   4.853   3.716   4.033
   92ASP     CA 1422   4.829   3.547   3.910
   92ASP     HA 1423   4.757   3.472   3.883
   92ASP     CB 1424   4.906   3.601   3.787
   92ASP    HB1 1425   4.983   3.668   3.831
   92ASP    HB2 1426   4.850   3.667   3.718
   92ASP     CG 1427   4.972   3.494   3.704
   92ASP    OD1 1428   4.916   3.378   3.700
   92ASP    OD2 1429   5.061   3.532   3.615
   92ASP      C 1430   4.925   3.460   3.999
   92ASP      O 1431   5.039   3.500   4.025
   93TRP      N 1432   4.873   3.339   4.047
   93TRP     HN 1433   4.777   3.322   4.025
   93TRP     CA 1434   4.935   3.244   4.140
   93TRP     HA 1435   4.985   3.310   4.210
   93TRP     CB 1436   4.833   3.146   4.198
   93TRP    HB1 1437   4.794   3.075   4.122
   93TRP    HB2 1438   4.744   3.198   4.239
   93TRP     CG 1439   4.888   3.057   4.306
   93TRP    CD1 1440   4.910   2.920   4.314
   93TRP    HD1 1441   4.893   2.849   4.235
   93TRP    NE1 1442   4.944   2.885   4.444
   93TRP    HE1 1443   4.945   2.790   4.465
   93TRP    CE2 1444   4.946   3.003   4.518
   93TRP    CD2 1445   4.917   3.115   4.436
   93TRP    CE3 1446   4.908   3.245   4.488
   93TRP    HE3 1447   4.869   3.327   4.431
   93TRP    CZ3 1448   4.950   3.268   4.621
   93TRP    HZ3 1449   4.931   3.366   4.660
   93TRP    CZ2 1450   4.971   3.024   4.653
   93TRP    HZ2 1451   4.996   2.940   4.717
   93TRP    CH2 1452   4.972   3.158   4.702
   93TRP    HH2 1453   4.985   3.195   4.802
   93TRP      C 1454   5.049   3.164   4.082
   93TRP      O 1455   5.026   3.072   3.997
   94LYS      N 1456   5.174   3.185   4.126
   94LYS     HN 1457   5.200   3.240   4.204
   94LYS     CA 1458   5.290   3.131   4.059
   94LYS     HA 1459   5.276   3.105   3.956
   94LYS     CB 1460   5.396   3.238   4.069
   94LYS    HB1 1461   5.497   3.206   4.033
   94LYS    HB2 1462   5.410   3.254   4.178
   94LYS     CG 1463   5.375   3.370   3.992
   94LYS    HG1 1464   5.466   3.432   4.006
   94LYS    HG2 1465   5.295   3.429   4.040
   94LYS     CD 1466   5.357   3.351   3.835
   94LYS    HD1 1467   5.251   3.321   3.820
   94LYS    HD2 1468   5.422   3.268   3.798
   94LYS     CE 1469   5.373   3.475   3.749
   94LYS    HE1 1470   5.471   3.526   3.760
   94LYS    HE2 1471   5.297   3.551   3.779
   94LYS     NZ 1472   5.341   3.436   3.606
   94LYS    HZ1 1473   5.240   3.453   3.589
   94LYS    HZ2 1474   5.362   3.336   3.592
   94LYS    HZ3 1475   5.399   3.493   3.540
   94LYS      C 1476   5.343   3.004   4.126
   94LYS      O 1477   5.442   2.934   4.091
   95PHE      N 1478   5.268   2.951   4.227
   95PHE     HN 1479   5.186   2.999   4.258
   95PHE     CA 1480   5.304   2.843   4.308
   95PHE     HA 1481   5.409   2.823   4.291
   95PHE     CB 1482   5.289   2.878   4.459
   95PHE    HB1 1483   5.315   2.794   4.528
   95PHE    HB2 1484   5.191   2.929   4.472
   95PHE     CG 1485   5.394   2.984   4.492
   95PHE    CD1 1486   5.354   3.115   4.543
   95PHE    HD1 1487   5.252   3.150   4.543
   95PHE    CE1 1488   5.454   3.212   4.575
   95PHE    HE1 1489   5.430   3.316   4.589
   95PHE     CZ 1490   5.585   3.170   4.590
   95PHE     HZ 1491   5.674   3.222   4.622
   95PHE    CD2 1492   5.525   2.939   4.522
   95PHE    HD2 1493   5.557   2.839   4.498
   95PHE    CE2 1494   5.616   3.030   4.572
   95PHE    HE2 1495   5.719   3.005   4.592
   95PHE      C 1496   5.226   2.723   4.280
   95PHE      O 1497   5.140   2.720   4.191
   96GLY      N 1498   5.275   2.615   4.342
   96GLY     HN 1499   5.362   2.624   4.390
   96GLY     CA 1500   5.191   2.494   4.355
   96GLY    HA1 1501   5.249   2.424   4.412
   96GLY    HA2 1502   5.186   2.444   4.259
   96GLY      C 1503   5.047   2.511   4.401
   96GLY      O 1504   5.010   2.587   4.490
   97ASP      N 1505   4.953   2.433   4.331
   97ASP     HN 1506   4.991   2.367   4.266
   97ASP     CA 1507   4.810   2.435   4.358
   97ASP     HA 1508   4.780   2.538   4.343
   97ASP     CB 1509   4.742   2.337   4.253
   97ASP    HB1 1510   4.633   2.334   4.273
   97ASP    HB2 1511   4.783   2.234   4.256
   97ASP     CG 1512   4.756   2.377   4.110
   97ASP    OD1 1513   4.804   2.489   4.080
   97ASP    OD2 1514   4.714   2.292   4.029
   97ASP      C 1515   4.760   2.401   4.502
   97ASP      O 1516   4.690   2.480   4.567
   98ILE      N 1517   4.810   2.293   4.569
   98ILE     HN 1518   4.869   2.227   4.523
   98ILE     CA 1519   4.778   2.267   4.715
   98ILE     HA 1520   4.670   2.277   4.717
   98ILE     CB 1521   4.823   2.124   4.751
   98ILE     HB 1522   4.934   2.114   4.743
   98ILE    CG2 1523   4.787   2.112   4.896
   98ILE   HG21 1524   4.815   2.202   4.956
   98ILE   HG22 1525   4.844   2.027   4.938
   98ILE   HG23 1526   4.678   2.093   4.906
   98ILE    CG1 1527   4.756   2.012   4.664
   98ILE   HG11 1528   4.789   2.027   4.559
   98ILE   HG12 1529   4.646   2.025   4.663
   98ILE     CD 1530   4.794   1.868   4.706
   98ILE    HD1 1531   4.736   1.797   4.643
   98ILE    HD2 1532   4.777   1.829   4.809
   98ILE    HD3 1533   4.899   1.853   4.673
   98ILE      C 1534   4.807   2.387   4.806
   98ILE      O 1535   4.710   2.430   4.877
   99PRO      N 1536   4.924   2.453   4.803
   99PRO     CD 1537   5.051   2.390   4.756
   99PRO    HD1 1538   5.053   2.397   4.645
   99PRO    HD2 1539   5.040   2.285   4.791
   99PRO     CA 1540   4.950   2.579   4.878
   99PRO     HA 1541   4.950   2.556   4.984
   99PRO     CB 1542   5.097   2.607   4.838
   99PRO    HB1 1543   5.154   2.661   4.916
   99PRO    HB2 1544   5.106   2.666   4.745
   99PRO     CG 1545   5.160   2.473   4.827
   99PRO    HG1 1546   5.254   2.482   4.768
   99PRO    HG2 1547   5.174   2.427   4.927
   99PRO      C 1548   4.839   2.692   4.861
   99PRO      O 1549   4.815   2.764   4.959
  100CYS      N 1550   4.770   2.718   4.746
  100CYS     HN 1551   4.797   2.682   4.658
  100CYS     CA 1552   4.656   2.803   4.748
  100CYS     HA 1553   4.692   2.898   4.784
  100CYS     CB 1554   4.587   2.808   4.608
  100CYS    HB1 1555   4.586   2.701   4.579
  100CYS    HB2 1556   4.659   2.858   4.541
  100CYS     SG 1557   4.423   2.892   4.588
  100CYS      C 1558   4.547   2.755   4.843
  100CYS      O 1559   4.507   2.832   4.930
  101ARG      N 1560   4.499   2.631   4.827
  101ARG     HN 1561   4.535   2.581   4.749
  101ARG     CA 1562   4.390   2.566   4.895
  101ARG     HA 1563   4.298   2.622   4.883
  101ARG     CB 1564   4.369   2.422   4.843
  101ARG    HB1 1565   4.275   2.375   4.878
  101ARG    HB2 1566   4.454   2.359   4.876
  101ARG     CG 1567   4.352   2.413   4.689
  101ARG    HG1 1568   4.435   2.469   4.642
  101ARG    HG2 1569   4.260   2.458   4.647
  101ARG     CD 1570   4.372   2.270   4.634
  101ARG    HD1 1571   4.292   2.206   4.679
  101ARG    HD2 1572   4.473   2.226   4.646
  101ARG     NE 1573   4.344   2.267   4.482
  101ARG     HE 1574   4.317   2.354   4.441
  101ARG     CZ 1575   4.382   2.180   4.390
  101ARG    NH1 1576   4.420   2.058   4.431
  101ARG   HH11 1577   4.409   1.990   4.359
  101ARG   HH12 1578   4.421   2.024   4.525
  101ARG    NH2 1579   4.370   2.209   4.259
  101ARG   HH21 1580   4.387   2.136   4.193
  101ARG   HH22 1581   4.324   2.292   4.229
  101ARG      C 1582   4.420   2.565   5.041
  101ARG      O 1583   4.328   2.591   5.122
  102LEU      N 1584   4.544   2.539   5.076
  102LEU     HN 1585   4.611   2.498   5.013
  102LEU     CA 1586   4.590   2.565   5.209
  102LEU     HA 1587   4.527   2.504   5.272
  102LEU     CB 1588   4.740   2.520   5.217
  102LEU    HB1 1589   4.790   2.546   5.313
  102LEU    HB2 1590   4.796   2.575   5.139
  102LEU     CG 1591   4.766   2.363   5.207
  102LEU     HG 1592   4.721   2.335   5.110
  102LEU    CD1 1593   4.919   2.324   5.205
  102LEU   HD11 1594   4.943   2.220   5.173
  102LEU   HD12 1595   4.964   2.355   5.302
  102LEU   HD13 1596   4.974   2.390   5.135
  102LEU    CD2 1597   4.693   2.288   5.317
  102LEU   HD21 1598   4.750   2.300   5.411
  102LEU   HD22 1599   4.703   2.183   5.283
  102LEU   HD23 1600   4.584   2.310   5.318
  102LEU      C 1601   4.585   2.712   5.261
  102LEU      O 1602   4.534   2.737   5.370
  103MET      N 1603   4.629   2.812   5.182
  103MET     HN 1604   4.675   2.794   5.096
  103MET     CA 1605   4.626   2.951   5.235
  103MET     HA 1606   4.679   2.955   5.329
  103MET     CB 1607   4.696   3.050   5.123
  103MET    HB1 1608   4.641   3.044   5.026
  103MET    HB2 1609   4.800   3.011   5.117
  103MET     CG 1610   4.705   3.203   5.167
  103MET    HG1 1611   4.774   3.212   5.253
  103MET    HG2 1612   4.602   3.234   5.195
  103MET     SD 1613   4.770   3.308   5.032
  103MET     CE 1614   4.626   3.291   4.914
  103MET    HE1 1615   4.650   3.208   4.844
  103MET    HE2 1616   4.619   3.379   4.846
  103MET    HE3 1617   4.531   3.287   4.971
  103MET      C 1618   4.479   3.001   5.267
  103MET      O 1619   4.445   3.060   5.368
  104LEU      N 1620   4.393   2.980   5.172
  104LEU     HN 1621   4.424   2.951   5.082
  104LEU     CA 1622   4.250   3.010   5.180
  104LEU     HA 1623   4.244   3.117   5.195
  104LEU     CB 1624   4.165   2.978   5.056
  104LEU    HB1 1625   4.070   3.032   5.073
  104LEU    HB2 1626   4.145   2.869   5.047
  104LEU     CG 1627   4.227   3.030   4.926
  104LEU     HG 1628   4.318   2.979   4.887
  104LEU    CD1 1629   4.121   3.010   4.811
  104LEU   HD11 1630   4.077   2.908   4.822
  104LEU   HD12 1631   4.162   3.038   4.712
  104LEU   HD13 1632   4.035   3.077   4.834
  104LEU    CD2 1633   4.257   3.183   4.935
  104LEU   HD21 1634   4.315   3.211   4.844
  104LEU   HD22 1635   4.323   3.215   5.018
  104LEU   HD23 1636   4.167   3.247   4.943
  104LEU      C 1637   4.175   2.940   5.302
  104LEU      O 1638   4.106   3.006   5.378
  105PHE      N 1639   4.203   2.808   5.319
  105PHE     HN 1640   4.265   2.767   5.252
  105PHE     CA 1641   4.165   2.726   5.437
  105PHE     HA 1642   4.058   2.728   5.450
  105PHE     CB 1643   4.226   2.587   5.416
  105PHE    HB1 1644   4.332   2.588   5.383
  105PHE    HB2 1645   4.176   2.541   5.328
  105PHE     CG 1646   4.220   2.482   5.523
  105PHE    CD1 1647   4.093   2.443   5.581
  105PHE    HD1 1648   4.003   2.485   5.538
  105PHE    CE1 1649   4.088   2.356   5.695
  105PHE    HE1 1650   3.990   2.339   5.736
  105PHE     CZ 1651   4.203   2.290   5.736
  105PHE     HZ 1652   4.197   2.223   5.821
  105PHE    CD2 1653   4.341   2.429   5.580
  105PHE    HD2 1654   4.437   2.446   5.535
  105PHE    CE2 1655   4.326   2.325   5.679
  105PHE    HE2 1656   4.416   2.281   5.721
  105PHE      C 1657   4.221   2.783   5.570
  105PHE      O 1658   4.143   2.802   5.663
  106MET      N 1659   4.351   2.826   5.576
  106MET     HN 1660   4.409   2.805   5.498
  106MET     CA 1661   4.408   2.892   5.689
  106MET     HA 1662   4.389   2.833   5.777
  106MET     CB 1663   4.565   2.903   5.665
  106MET    HB1 1664   4.608   2.984   5.728
  106MET    HB2 1665   4.586   2.939   5.562
  106MET     CG 1666   4.642   2.772   5.691
  106MET    HG1 1667   4.737   2.785   5.634
  106MET    HG2 1668   4.605   2.680   5.642
  106MET     SD 1669   4.673   2.742   5.867
  106MET     CE 1670   4.800   2.603   5.852
  106MET    HE1 1671   4.874   2.639   5.778
  106MET    HE2 1672   4.765   2.506   5.809
  106MET    HE3 1673   4.855   2.576   5.945
  106MET      C 1674   4.350   3.030   5.712
  106MET      O 1675   4.323   3.066   5.831
  107LEU      N 1676   4.317   3.109   5.609
  107LEU     HN 1677   4.344   3.085   5.516
  107LEU     CA 1678   4.236   3.236   5.621
  107LEU     HA 1679   4.288   3.281   5.703
  107LEU     CB 1680   4.222   3.307   5.487
  107LEU    HB1 1681   4.136   3.378   5.485
  107LEU    HB2 1682   4.190   3.236   5.408
  107LEU     CG 1683   4.351   3.377   5.437
  107LEU     HG 1684   4.428   3.299   5.448
  107LEU    CD1 1685   4.345   3.420   5.292
  107LEU   HD11 1686   4.266   3.496   5.271
  107LEU   HD12 1687   4.317   3.330   5.234
  107LEU   HD13 1688   4.446   3.451   5.256
  107LEU    CD2 1689   4.402   3.501   5.516
  107LEU   HD21 1690   4.322   3.577   5.517
  107LEU   HD22 1691   4.499   3.539   5.476
  107LEU   HD23 1692   4.414   3.467   5.621
  107LEU      C 1693   4.097   3.223   5.673
  107LEU      O 1694   4.041   3.312   5.735
  108ALA      N 1695   4.037   3.114   5.637
  108ALA     HN 1696   4.075   3.050   5.571
  108ALA     CA 1697   3.902   3.090   5.669
  108ALA     HA 1698   3.839   3.177   5.658
  108ALA     CB 1699   3.850   2.979   5.579
  108ALA    HB1 1700   3.741   2.974   5.600
  108ALA    HB2 1701   3.906   2.886   5.601
  108ALA    HB3 1702   3.878   3.008   5.475
  108ALA      C 1703   3.903   3.052   5.814
  108ALA      O 1704   3.820   3.100   5.892
  109MET      N 1705   3.986   2.955   5.858
  109MET     HN 1706   4.039   2.897   5.796
  109MET     CA 1707   3.995   2.919   5.999
  109MET     HA 1708   3.893   2.892   6.023
  109MET     CB 1709   4.072   2.788   6.019
  109MET    HB1 1710   4.032   2.726   5.937
  109MET    HB2 1711   4.041   2.733   6.110
  109MET     CG 1712   4.224   2.799   6.016
  109MET    HG1 1713   4.268   2.832   6.113
  109MET    HG2 1714   4.245   2.883   5.947
  109MET     SD 1715   4.306   2.650   5.956
  109MET     CE 1716   4.240   2.523   6.069
  109MET    HE1 1717   4.131   2.522   6.051
  109MET    HE2 1718   4.259   2.539   6.178
  109MET    HE3 1719   4.276   2.422   6.039
  109MET      C 1720   4.039   3.035   6.092
  109MET      O 1721   3.990   3.048   6.206
  110ASN      N 1722   4.133   3.126   6.049
  110ASN     HN 1723   4.164   3.128   5.954
  110ASN     CA 1724   4.178   3.241   6.131
  110ASN     HA 1725   4.212   3.202   6.225
  110ASN     CB 1726   4.302   3.300   6.048
  110ASN    HB1 1727   4.292   3.268   5.942
  110ASN    HB2 1728   4.402   3.258   6.073
  110ASN     CG 1729   4.309   3.447   6.053
  110ASN    OD1 1730   4.281   3.513   5.948
  110ASN    ND2 1731   4.360   3.495   6.167
  110ASN   HD21 1732   4.400   3.430   6.232
  110ASN   HD22 1733   4.350   3.593   6.189
  110ASN      C 1734   4.062   3.332   6.155
  110ASN      O 1735   4.026   3.373   6.267
  111ARG      N 1736   3.981   3.358   6.051
  111ARG     HN 1737   3.997   3.320   5.960
  111ARG     CA 1738   3.860   3.427   6.057
  111ARG     HA 1739   3.880   3.513   6.119
  111ARG     CB 1740   3.816   3.483   5.922
  111ARG    HB1 1741   3.792   3.400   5.852
  111ARG    HB2 1742   3.895   3.547   5.879
  111ARG     CG 1743   3.693   3.572   5.924
  111ARG    HG1 1744   3.705   3.672   5.971
  111ARG    HG2 1745   3.609   3.514   5.970
  111ARG     CD 1746   3.651   3.604   5.782
  111ARG    HD1 1747   3.741   3.633   5.724
  111ARG    HD2 1748   3.580   3.689   5.787
  111ARG     NE 1749   3.565   3.497   5.730
  111ARG     HE 1750   3.569   3.408   5.775
  111ARG     CZ 1751   3.541   3.479   5.604
  111ARG    NH1 1752   3.563   3.559   5.501
  111ARG   HH11 1753   3.591   3.653   5.519
  111ARG   HH12 1754   3.588   3.520   5.412
  111ARG    NH2 1755   3.487   3.359   5.573
  111ARG   HH21 1756   3.467   3.342   5.477
  111ARG   HH22 1757   3.421   3.329   5.642
  111ARG      C 1758   3.749   3.361   6.136
  111ARG      O 1759   3.685   3.427   6.217
  112GLN      N 1760   3.726   3.230   6.124
  112GLN     HN 1761   3.772   3.171   6.058
  112GLN     CA 1762   3.631   3.165   6.215
  112GLN     HA 1763   3.547   3.232   6.225
  112GLN     CB 1764   3.580   3.031   6.149
  112GLN    HB1 1765   3.656   2.969   6.096
  112GLN    HB2 1766   3.519   3.060   6.061
  112GLN     CG 1767   3.499   2.946   6.247
  112GLN    HG1 1768   3.439   3.012   6.313
  112GLN    HG2 1769   3.548   2.870   6.311
  112GLN     CD 1770   3.399   2.862   6.163
  112GLN    OE1 1771   3.438   2.760   6.107
  112GLN    NE2 1772   3.270   2.896   6.166
  112GLN   HE21 1773   3.209   2.847   6.103
  112GLN   HE22 1774   3.244   2.974   6.223
  112GLN      C 1775   3.670   3.153   6.364
  112GLN      O 1776   3.593   3.168   6.456
  113GLY      N 1777   3.803   3.133   6.390
  113GLY     HN 1778   3.866   3.132   6.313
  113GLY     CA 1779   3.863   3.130   6.524
  113GLY    HA1 1780   3.967   3.106   6.507
  113GLY    HA2 1781   3.802   3.061   6.580
  113GLY      C 1782   3.865   3.265   6.591
  113GLY      O 1783   3.836   3.278   6.708
  114SER      N 1784   3.899   3.371   6.510
  114SER     HN 1785   3.918   3.356   6.413
  114SER     CA 1786   3.895   3.512   6.566
  114SER     HA 1787   3.951   3.509   6.658
  114SER     CB 1788   3.960   3.618   6.473
  114SER    HB1 1789   4.065   3.595   6.447
  114SER    HB2 1790   3.957   3.714   6.529
  114SER     OG 1791   3.888   3.632   6.351
  114SER    HG1 1792   3.903   3.548   6.307
  114SER      C 1793   3.745   3.543   6.610
  114SER      O 1794   3.727   3.594   6.718
  115ILE      N 1795   3.644   3.510   6.524
  115ILE     HN 1796   3.663   3.486   6.430
  115ILE     CA 1797   3.497   3.516   6.551
  115ILE     HA 1798   3.478   3.616   6.586
  115ILE     CB 1799   3.412   3.491   6.426
  115ILE     HB 1800   3.453   3.412   6.360
  115ILE    CG2 1801   3.270   3.449   6.467
  115ILE   HG21 1802   3.223   3.442   6.366
  115ILE   HG22 1803   3.215   3.526   6.524
  115ILE   HG23 1804   3.257   3.350   6.516
  115ILE    CG1 1805   3.405   3.625   6.350
  115ILE   HG11 1806   3.510   3.656   6.336
  115ILE   HG12 1807   3.354   3.700   6.413
  115ILE     CD 1808   3.326   3.615   6.219
  115ILE    HD1 1809   3.365   3.525   6.166
  115ILE    HD2 1810   3.348   3.708   6.162
  115ILE    HD3 1811   3.216   3.615   6.231
  115ILE      C 1812   3.451   3.423   6.659
  115ILE      O 1813   3.371   3.472   6.741
  116ILE      N 1814   3.481   3.284   6.666
  116ILE     HN 1815   3.551   3.239   6.611
  116ILE     CA 1816   3.434   3.193   6.767
  116ILE     HA 1817   3.327   3.206   6.772
  116ILE     CB 1818   3.467   3.043   6.734
  116ILE     HB 1819   3.475   3.034   6.624
  116ILE    CG2 1820   3.606   2.986   6.787
  116ILE   HG21 1821   3.688   3.055   6.758
  116ILE   HG22 1822   3.623   2.896   6.724
  116ILE   HG23 1823   3.601   2.953   6.893
  116ILE    CG1 1824   3.347   2.957   6.773
  116ILE   HG11 1825   3.331   2.970   6.882
  116ILE   HG12 1826   3.375   2.849   6.764
  116ILE     CD 1827   3.219   2.969   6.688
  116ILE    HD1 1828   3.249   2.950   6.583
  116ILE    HD2 1829   3.178   3.072   6.694
  116ILE    HD3 1830   3.138   2.903   6.727
  116ILE      C 1831   3.487   3.219   6.913
  116ILE      O 1832   3.418   3.212   7.009
  117PHE      N 1833   3.617   3.257   6.919
  117PHE     HN 1834   3.667   3.266   6.833
  117PHE     CA 1835   3.683   3.283   7.044
  117PHE     HA 1836   3.645   3.210   7.114
  117PHE     CB 1837   3.837   3.256   7.062
  117PHE    HB1 1838   3.879   3.293   7.158
  117PHE    HB2 1839   3.887   3.311   6.979
  117PHE     CG 1840   3.864   3.108   7.058
  117PHE    CD1 1841   3.848   3.028   7.175
  117PHE    HD1 1842   3.810   3.071   7.266
  117PHE    CE1 1843   3.874   2.891   7.170
  117PHE    HE1 1844   3.887   2.833   7.260
  117PHE     CZ 1845   3.905   2.823   7.054
  117PHE     HZ 1846   3.912   2.715   7.049
  117PHE    CD2 1847   3.909   3.040   6.945
  117PHE    HD2 1848   3.921   3.084   6.847
  117PHE    CE2 1849   3.922   2.901   6.942
  117PHE    HE2 1850   3.941   2.858   6.845
  117PHE      C 1851   3.649   3.422   7.099
  117PHE      O 1852   3.624   3.427   7.218
  118LEU      N 1853   3.629   3.521   7.013
  118LEU     HN 1854   3.661   3.521   6.919
  118LEU     CA 1855   3.563   3.641   7.062
  118LEU     HA 1856   3.621   3.677   7.146
  118LEU     CB 1857   3.549   3.744   6.951
  118LEU    HB1 1858   3.499   3.713   6.856
  118LEU    HB2 1859   3.653   3.772   6.924
  118LEU     CG 1860   3.474   3.874   6.974
  118LEU     HG 1861   3.371   3.845   7.003
  118LEU    CD1 1862   3.545   3.960   7.085
  118LEU   HD11 1863   3.509   4.065   7.082
  118LEU   HD12 1864   3.655   3.965   7.073
  118LEU   HD13 1865   3.515   3.920   7.184
  118LEU    CD2 1866   3.462   3.954   6.838
  118LEU   HD21 1867   3.557   3.971   6.784
  118LEU   HD22 1868   3.409   4.050   6.860
  118LEU   HD23 1869   3.391   3.896   6.776
  118LEU      C 1870   3.426   3.614   7.119
  118LEU      O 1871   3.388   3.649   7.229
  119THR      N 1872   3.343   3.524   7.051
  119THR     HN 1873   3.374   3.493   6.961
  119THR     CA 1874   3.206   3.487   7.090
  119THR     HA 1875   3.160   3.583   7.106
  119THR     CB 1876   3.121   3.421   6.979
  119THR     HB 1877   3.163   3.321   6.955
  119THR    OG1 1878   3.133   3.507   6.865
  119THR    HG1 1879   3.216   3.474   6.829
  119THR    CG2 1880   2.970   3.412   7.013
  119THR   HG21 1881   2.921   3.505   7.048
  119THR   HG22 1882   2.950   3.329   7.084
  119THR   HG23 1883   2.923   3.384   6.916
  119THR      C 1884   3.208   3.405   7.224
  119THR      O 1885   3.112   3.417   7.305
  120VAL      N 1886   3.313   3.316   7.248
  120VAL     HN 1887   3.383   3.320   7.178
  120VAL     CA 1888   3.339   3.239   7.365
  120VAL     HA 1889   3.247   3.192   7.398
  120VAL     CB 1890   3.439   3.131   7.332
  120VAL     HB 1891   3.519   3.190   7.282
  120VAL    CG1 1892   3.511   3.058   7.452
  120VAL   HG11 1893   3.587   2.989   7.411
  120VAL   HG12 1894   3.450   3.001   7.525
  120VAL   HG13 1895   3.564   3.129   7.520
  120VAL    CG2 1896   3.377   3.028   7.243
  120VAL   HG21 1897   3.314   3.073   7.164
  120VAL   HG22 1898   3.321   2.943   7.287
  120VAL   HG23 1899   3.456   2.984   7.179
  120VAL      C 1900   3.381   3.332   7.487
  120VAL      O 1901   3.313   3.329   7.594
  121VAL      N 1902   3.478   3.431   7.463
  121VAL     HN 1903   3.535   3.438   7.381
  121VAL     CA 1904   3.510   3.533   7.568
  121VAL     HA 1905   3.522   3.479   7.661
  121VAL     CB 1906   3.640   3.602   7.522
  121VAL     HB 1907   3.629   3.638   7.417
  121VAL    CG1 1908   3.675   3.717   7.627
  121VAL   HG11 1909   3.686   3.674   7.729
  121VAL   HG12 1910   3.597   3.796   7.617
  121VAL   HG13 1911   3.765   3.773   7.592
  121VAL    CG2 1912   3.755   3.498   7.526
  121VAL   HG21 1913   3.854   3.538   7.494
  121VAL   HG22 1914   3.724   3.419   7.455
  121VAL   HG23 1915   3.770   3.474   7.634
  121VAL      C 1916   3.395   3.637   7.591
  121VAL      O 1917   3.365   3.680   7.704
  122ALA      N 1918   3.305   3.670   7.486
  122ALA     HN 1919   3.319   3.636   7.393
  122ALA     CA 1920   3.187   3.749   7.506
  122ALA     HA 1921   3.205   3.844   7.555
  122ALA     CB 1922   3.122   3.784   7.375
  122ALA    HB1 1923   3.192   3.840   7.310
  122ALA    HB2 1924   3.039   3.857   7.386
  122ALA    HB3 1925   3.090   3.700   7.309
  122ALA      C 1926   3.078   3.686   7.603
  122ALA      O 1927   3.026   3.757   7.692
  123VAL      N 1928   3.053   3.557   7.582
  123VAL     HN 1929   3.086   3.517   7.497
  123VAL     CA 1930   2.977   3.472   7.671
  123VAL     HA 1931   2.880   3.515   7.688
  123VAL     CB 1932   2.927   3.339   7.608
  123VAL     HB 1933   3.010   3.285   7.557
  123VAL    CG1 1934   2.863   3.248   7.712
  123VAL   HG11 1935   2.927   3.197   7.787
  123VAL   HG12 1936   2.813   3.163   7.662
  123VAL   HG13 1937   2.778   3.298   7.764
  123VAL    CG2 1938   2.831   3.387   7.497
  123VAL   HG21 1939   2.783   3.303   7.443
  123VAL   HG22 1940   2.875   3.461   7.426
  123VAL   HG23 1941   2.745   3.440   7.541
  123VAL      C 1942   3.037   3.454   7.809
  123VAL      O 1943   2.966   3.465   7.907
  124ASP      N 1944   3.177   3.430   7.816
  124ASP     HN 1945   3.234   3.417   7.735
  124ASP     CA 1946   3.241   3.424   7.945
  124ASP     HA 1947   3.199   3.356   8.018
  124ASP     CB 1948   3.387   3.381   7.920
  124ASP    HB1 1949   3.433   3.457   7.854
  124ASP    HB2 1950   3.388   3.289   7.858
  124ASP     CG 1951   3.471   3.364   8.045
  124ASP    OD1 1952   3.414   3.367   8.156
  124ASP    OD2 1953   3.593   3.357   8.023
  124ASP      C 1954   3.226   3.553   8.025
  124ASP      O 1955   3.189   3.547   8.143
  125ARG      N 1956   3.249   3.673   7.969
  125ARG     HN 1957   3.281   3.677   7.874
  125ARG     CA 1958   3.233   3.805   8.035
  125ARG     HA 1959   3.293   3.803   8.125
  125ARG     CB 1960   3.282   3.915   7.946
  125ARG    HB1 1961   3.258   4.015   7.989
  125ARG    HB2 1962   3.231   3.914   7.847
  125ARG     CG 1963   3.440   3.915   7.931
  125ARG    HG1 1964   3.468   3.813   7.897
  125ARG    HG2 1965   3.487   3.934   8.030
  125ARG     CD 1966   3.490   4.013   7.822
  125ARG    HD1 1967   3.457   4.117   7.848
  125ARG    HD2 1968   3.441   3.986   7.726
  125ARG     NE 1969   3.640   3.995   7.823
  125ARG     HE 1970   3.684   3.929   7.882
  125ARG     CZ 1971   3.707   4.086   7.752
  125ARG    NH1 1972   3.660   4.176   7.675
  125ARG   HH11 1973   3.567   4.170   7.638
  125ARG   HH12 1974   3.716   4.247   7.631
  125ARG    NH2 1975   3.839   4.090   7.768
  125ARG   HH21 1976   3.898   4.027   7.819
  125ARG   HH22 1977   3.880   4.153   7.702
  125ARG      C 1978   3.089   3.834   8.079
  125ARG      O 1979   3.060   3.892   8.184
  126TYR      N 1980   2.985   3.785   8.001
  126TYR     HN 1981   3.005   3.734   7.918
  126TYR     CA 1982   2.840   3.779   8.042
  126TYR     HA 1983   2.809   3.877   8.076
  126TYR     CB 1984   2.753   3.758   7.921
  126TYR    HB1 1985   2.802   3.683   7.855
  126TYR    HB2 1986   2.750   3.846   7.854
  126TYR     CG 1987   2.618   3.720   7.952
  126TYR    CD1 1988   2.520   3.821   7.961
  126TYR    HD1 1989   2.548   3.924   7.945
  126TYR    CE1 1990   2.392   3.789   7.999
  126TYR    HE1 1991   2.308   3.857   8.002
  126TYR     CZ 1992   2.354   3.658   8.022
  126TYR     OH 1993   2.219   3.606   8.034
  126TYR     HH 1994   2.225   3.546   8.110
  126TYR    CD2 1995   2.585   3.591   7.978
  126TYR    HD2 1996   2.666   3.521   7.961
  126TYR    CE2 1997   2.452   3.555   8.014
  126TYR    HE2 1998   2.427   3.450   8.015
  126TYR      C 1999   2.819   3.693   8.166
  126TYR      O 2000   2.757   3.738   8.257
  127PHE      N 2001   2.878   3.567   8.171
  127PHE     HN 2002   2.942   3.543   8.099
  127PHE     CA 2003   2.869   3.490   8.291
  127PHE     HA 2004   2.765   3.493   8.323
  127PHE     CB 2005   2.895   3.340   8.270
  127PHE    HB1 2006   2.915   3.282   8.363
  127PHE    HB2 2007   2.985   3.322   8.207
  127PHE     CG 2008   2.775   3.271   8.218
  127PHE    CD1 2009   2.671   3.213   8.291
  127PHE    HD1 2010   2.680   3.209   8.399
  127PHE    CE1 2011   2.574   3.141   8.228
  127PHE    HE1 2012   2.505   3.081   8.285
  127PHE     CZ 2013   2.563   3.135   8.087
  127PHE     HZ 2014   2.487   3.080   8.034
  127PHE    CD2 2015   2.769   3.260   8.073
  127PHE    HD2 2016   2.849   3.303   8.015
  127PHE    CE2 2017   2.664   3.197   8.008
  127PHE    HE2 2018   2.660   3.190   7.900
  127PHE      C 2019   2.932   3.548   8.414
  127PHE      O 2020   2.879   3.553   8.524
  128ARG      N 2021   3.053   3.607   8.394
  128ARG     HN 2022   3.097   3.594   8.306
  128ARG     CA 2023   3.125   3.665   8.503
  128ARG     HA 2024   3.135   3.585   8.575
  128ARG     CB 2025   3.266   3.718   8.445
  128ARG    HB1 2026   3.324   3.783   8.513
  128ARG    HB2 2027   3.250   3.779   8.353
  128ARG     CG 2028   3.353   3.602   8.408
  128ARG    HG1 2029   3.437   3.630   8.340
  128ARG    HG2 2030   3.290   3.533   8.348
  128ARG     CD 2031   3.426   3.519   8.516
  128ARG    HD1 2032   3.350   3.486   8.590
  128ARG    HD2 2033   3.513   3.571   8.562
  128ARG     NE 2034   3.473   3.405   8.438
  128ARG     HE 2035   3.446   3.395   8.343
  128ARG     CZ 2036   3.562   3.314   8.481
  128ARG    NH1 2037   3.598   3.302   8.608
  128ARG   HH11 2038   3.551   3.354   8.679
  128ARG   HH12 2039   3.645   3.217   8.632
  128ARG    NH2 2040   3.616   3.230   8.392
  128ARG   HH21 2041   3.580   3.238   8.299
  128ARG   HH22 2042   3.676   3.160   8.428
  128ARG      C 2043   3.064   3.781   8.570
  128ARG      O 2044   3.076   3.799   8.693
  129VAL      N 2045   2.993   3.868   8.494
  129VAL     HN 2046   2.980   3.857   8.396
  129VAL     CA 2047   2.914   3.976   8.553
  129VAL     HA 2048   2.961   4.013   8.643
  129VAL     CB 2049   2.910   4.102   8.471
  129VAL     HB 2050   2.884   4.086   8.364
  129VAL    CG1 2051   2.811   4.212   8.527
  129VAL   HG11 2052   2.818   4.306   8.468
  129VAL   HG12 2053   2.809   4.247   8.633
  129VAL   HG13 2054   2.706   4.180   8.506
  129VAL    CG2 2055   3.054   4.160   8.476
  129VAL   HG21 2056   3.122   4.091   8.422
  129VAL   HG22 2057   3.082   4.176   8.582
  129VAL   HG23 2058   3.049   4.260   8.426
  129VAL      C 2059   2.774   3.936   8.594
  129VAL      O 2060   2.731   3.967   8.709
  130VAL      N 2061   2.696   3.868   8.499
  130VAL     HN 2062   2.738   3.831   8.416
  130VAL     CA 2063   2.554   3.872   8.503
  130VAL     HA 2064   2.524   3.958   8.561
  130VAL     CB 2065   2.498   3.884   8.361
  130VAL     HB 2066   2.536   3.788   8.320
  130VAL    CG1 2067   2.343   3.901   8.350
  130VAL   HG11 2068   2.313   3.912   8.243
  130VAL   HG12 2069   2.311   3.988   8.412
  130VAL   HG13 2070   2.291   3.809   8.383
  130VAL    CG2 2071   2.571   4.005   8.292
  130VAL   HG21 2072   2.678   3.979   8.274
  130VAL   HG22 2073   2.555   4.096   8.353
  130VAL   HG23 2074   2.529   4.012   8.189
  130VAL      C 2075   2.501   3.745   8.570
  130VAL      O 2076   2.383   3.725   8.608
  131HSD      N 2077   2.592   3.654   8.590
  131HSD     HN 2078   2.678   3.676   8.545
  131HSD     CA 2079   2.567   3.530   8.651
  131HSD     HA 2080   2.469   3.532   8.697
  131HSD     CB 2081   2.555   3.412   8.548
  131HSD    HB1 2082   2.523   3.316   8.593
  131HSD    HB2 2083   2.647   3.412   8.486
  131HSD    ND1 2084   2.311   3.425   8.494
  131HSD    HD1 2085   2.283   3.419   8.589
  131HSD     CG 2086   2.441   3.437   8.448
  131HSD    CE1 2087   2.232   3.439   8.387
  131HSD    HE1 2088   2.124   3.426   8.395
  131HSD    NE2 2089   2.294   3.468   8.278
  131HSD    CD2 2090   2.429   3.468   8.317
  131HSD    HD2 2091   2.508   3.466   8.242
  131HSD      C 2092   2.674   3.486   8.755
  131HSD      O 2093   2.722   3.379   8.735
  132PRO      N 2094   2.707   3.565   8.854
  132PRO     CD 2095   2.625   3.679   8.904
  132PRO    HD1 2096   2.525   3.643   8.936
  132PRO    HD2 2097   2.642   3.769   8.840
  132PRO     CA 2098   2.837   3.568   8.910
  132PRO     HA 2099   2.905   3.563   8.826
  132PRO     CB 2100   2.843   3.700   8.985
  132PRO    HB1 2101   2.873   3.782   8.916
  132PRO    HB2 2102   2.919   3.698   9.067
  132PRO     CG 2103   2.701   3.728   9.031
  132PRO    HG1 2104   2.669   3.664   9.116
  132PRO    HG2 2105   2.662   3.832   9.037
  132PRO      C 2106   2.865   3.445   9.012
  132PRO      O 2107   2.976   3.432   9.068
  133HSD      N 2108   2.759   3.367   9.052
  133HSD     HN 2109   2.671   3.395   9.017
  133HSD     CA 2110   2.773   3.250   9.131
  133HSD     HA 2111   2.871   3.244   9.176
  133HSD     CB 2112   2.666   3.265   9.244
  133HSD    HB1 2113   2.664   3.168   9.298
  133HSD    HB2 2114   2.572   3.277   9.186
  133HSD    ND1 2115   2.601   3.470   9.381
  133HSD    HD1 2116   2.502   3.467   9.368
  133HSD     CG 2117   2.698   3.384   9.335
  133HSD    CE1 2118   2.662   3.570   9.439
  133HSD    HE1 2119   2.609   3.657   9.479
  133HSD    NE2 2120   2.793   3.559   9.436
  133HSD    CD2 2121   2.815   3.439   9.371
  133HSD    HD2 2122   2.912   3.421   9.326
  133HSD      C 2123   2.757   3.118   9.055
  133HSD      O 2124   2.752   3.009   9.109
  134HSD      N 2125   2.735   3.124   8.915
  134HSD     HN 2126   2.730   3.212   8.869
  134HSD     CA 2127   2.723   3.003   8.826
  134HSD     HA 2128   2.660   2.936   8.882
  134HSD     CB 2129   2.658   3.028   8.690
  134HSD    HB1 2130   2.675   2.934   8.633
  134HSD    HB2 2131   2.711   3.107   8.633
  134HSD    ND1 2132   2.424   3.055   8.588
  134HSD    HD1 2133   2.442   3.009   8.502
  134HSD     CG 2134   2.509   3.074   8.694
  134HSD    CE1 2135   2.299   3.106   8.624
  134HSD    HE1 2136   2.214   3.113   8.556
  134HSD    NE2 2137   2.304   3.168   8.739
  134HSD    CD2 2138   2.430   3.145   8.787
  134HSD    HD2 2139   2.450   3.178   8.888
  134HSD      C 2140   2.855   2.933   8.815
  134HSD      O 2141   2.964   2.984   8.834
  135ALA      N 2142   2.853   2.804   8.771
  135ALA     HN 2143   2.771   2.765   8.731
  135ALA     CA 2144   2.964   2.721   8.769
  135ALA     HA 2145   3.028   2.756   8.849
  135ALA     CB 2146   2.921   2.582   8.812
  135ALA    HB1 2147   2.991   2.541   8.888
  135ALA    HB2 2148   2.917   2.514   8.724
  135ALA    HB3 2149   2.815   2.592   8.845
  135ALA      C 2150   3.039   2.708   8.639
  135ALA      O 2151   3.151   2.654   8.636
  136LEU      N 2152   2.988   2.770   8.534
  136LEU     HN 2153   2.894   2.802   8.529
  136LEU     CA 2154   3.070   2.798   8.416
  136LEU     HA 2155   3.108   2.703   8.382
  136LEU     CB 2156   2.981   2.844   8.301
  136LEU    HB1 2157   2.919   2.931   8.332
  136LEU    HB2 2158   2.906   2.769   8.267
  136LEU     CG 2159   3.044   2.883   8.167
  136LEU     HG 2160   3.115   2.965   8.192
  136LEU    CD1 2161   3.124   2.765   8.093
  136LEU   HD11 2162   3.160   2.804   7.995
  136LEU   HD12 2163   3.043   2.690   8.074
  136LEU   HD13 2164   3.217   2.739   8.147
  136LEU    CD2 2165   2.937   2.938   8.071
  136LEU   HD21 2166   2.984   2.985   7.982
  136LEU   HD22 2167   2.878   3.019   8.118
  136LEU   HD23 2168   2.857   2.864   8.050
  136LEU      C 2169   3.191   2.887   8.435
  136LEU      O 2170   3.296   2.863   8.368
  137ASN      N 2171   3.185   2.983   8.532
  137ASN     HN 2172   3.095   2.999   8.572
  137ASN     CA 2173   3.302   3.061   8.572
  137ASN     HA 2174   3.346   3.118   8.491
  137ASN     CB 2175   3.238   3.169   8.673
  137ASN    HB1 2176   3.325   3.224   8.715
  137ASN    HB2 2177   3.178   3.123   8.754
  137ASN     CG 2178   3.162   3.280   8.604
  137ASN    OD1 2179   3.173   3.298   8.485
  137ASN    ND2 2180   3.066   3.350   8.671
  137ASN   HD21 2181   3.021   3.429   8.629
  137ASN   HD22 2182   3.049   3.338   8.769
  137ASN      C 2183   3.407   2.982   8.647
  137ASN      O 2184   3.524   3.018   8.644
  138LYS      N 2185   3.361   2.871   8.707
  138LYS     HN 2186   3.266   2.843   8.702
  138LYS     CA 2187   3.450   2.783   8.776
  138LYS     HA 2188   3.547   2.828   8.793
  138LYS     CB 2189   3.404   2.736   8.904
  138LYS    HB1 2190   3.484   2.679   8.956
  138LYS    HB2 2191   3.311   2.680   8.881
  138LYS     CG 2192   3.378   2.840   9.018
  138LYS    HG1 2193   3.355   2.775   9.105
  138LYS    HG2 2194   3.285   2.894   8.989
  138LYS     CD 2195   3.486   2.943   9.055
  138LYS    HD1 2196   3.516   2.997   8.963
  138LYS    HD2 2197   3.567   2.870   9.080
  138LYS     CE 2198   3.466   3.047   9.163
  138LYS    HE1 2199   3.369   3.099   9.150
  138LYS    HE2 2200   3.545   3.125   9.150
  138LYS     NZ 2201   3.477   2.993   9.300
  138LYS    HZ1 2202   3.479   3.063   9.378
  138LYS    HZ2 2203   3.565   2.939   9.289
  138LYS    HZ3 2204   3.406   2.921   9.325
  138LYS      C 2205   3.492   2.670   8.688
  138LYS      O 2206   3.540   2.572   8.741
  139ILE      N 2207   3.469   2.670   8.556
  139ILE     HN 2208   3.430   2.749   8.510
  139ILE     CA 2209   3.534   2.565   8.469
  139ILE     HA 2210   3.498   2.466   8.492
  139ILE     CB 2211   3.498   2.589   8.322
  139ILE     HB 2212   3.387   2.598   8.314
  139ILE    CG2 2213   3.553   2.718   8.272
  139ILE   HG21 2214   3.528   2.802   8.340
  139ILE   HG22 2215   3.515   2.736   8.169
  139ILE   HG23 2216   3.663   2.712   8.275
  139ILE    CG1 2217   3.541   2.476   8.225
  139ILE   HG11 2218   3.542   2.380   8.280
  139ILE   HG12 2219   3.640   2.501   8.181
  139ILE     CD 2220   3.441   2.466   8.107
  139ILE    HD1 2221   3.476   2.395   8.029
  139ILE    HD2 2222   3.427   2.568   8.065
  139ILE    HD3 2223   3.344   2.428   8.146
  139ILE      C 2224   3.689   2.560   8.488
  139ILE      O 2225   3.759   2.660   8.510
  140SER      N 2226   3.744   2.431   8.482
  140SER     HN 2227   3.687   2.350   8.481
  140SER     CA 2228   3.889   2.412   8.494
  140SER     HA 2229   3.919   2.475   8.576
  140SER     CB 2230   3.937   2.269   8.531
  140SER    HB1 2231   3.909   2.243   8.635
  140SER    HB2 2232   4.047   2.261   8.518
  140SER     OG 2233   3.882   2.182   8.434
  140SER    HG1 2234   3.798   2.169   8.478
  140SER      C 2235   3.966   2.457   8.370
  140SER      O 2236   3.907   2.454   8.266
  141ASN      N 2237   4.096   2.492   8.389
  141ASN     HN 2238   4.135   2.510   8.479
  141ASN     CA 2239   4.176   2.529   8.271
  141ASN     HA 2240   4.112   2.600   8.220
  141ASN     CB 2241   4.304   2.599   8.300
  141ASN    HB1 2242   4.273   2.685   8.363
  141ASN    HB2 2243   4.350   2.639   8.206
  141ASN     CG 2244   4.416   2.534   8.372
  141ASN    OD1 2245   4.412   2.417   8.410
  141ASN    ND2 2246   4.524   2.614   8.402
  141ASN   HD21 2247   4.598   2.579   8.460
  141ASN   HD22 2248   4.518   2.710   8.375
  141ASN      C 2249   4.198   2.417   8.171
  141ASN      O 2250   4.195   2.439   8.049
  142ARG      N 2251   4.200   2.286   8.214
  142ARG     HN 2252   4.192   2.267   8.312
  142ARG     CA 2253   4.209   2.163   8.136
  142ARG     HA 2254   4.284   2.181   8.061
  142ARG     CB 2255   4.242   2.041   8.220
  142ARG    HB1 2256   4.269   1.963   8.146
  142ARG    HB2 2257   4.163   2.003   8.288
  142ARG     CG 2258   4.358   2.062   8.318
  142ARG    HG1 2259   4.376   1.965   8.369
  142ARG    HG2 2260   4.329   2.141   8.390
  142ARG     CD 2261   4.492   2.097   8.253
  142ARG    HD1 2262   4.475   2.197   8.207
  142ARG    HD2 2263   4.519   2.021   8.177
  142ARG     NE 2264   4.593   2.130   8.361
  142ARG     HE 2265   4.573   2.192   8.436
  142ARG     CZ 2266   4.712   2.079   8.370
  142ARG    NH1 2267   4.753   1.978   8.298
  142ARG   HH11 2268   4.684   1.923   8.250
  142ARG   HH12 2269   4.835   1.925   8.322
  142ARG    NH2 2270   4.788   2.129   8.468
  142ARG   HH21 2271   4.774   2.226   8.487
  142ARG   HH22 2272   4.881   2.095   8.476
  142ARG      C 2273   4.086   2.137   8.057
  142ARG      O 2274   4.091   2.097   7.943
  143THR      N 2275   3.965   2.156   8.116
  143THR     HN 2276   3.951   2.191   8.209
  143THR     CA 2277   3.844   2.138   8.042
  143THR     HA 2278   3.842   2.041   7.996
  143THR     CB 2279   3.724   2.125   8.138
  143THR     HB 2280   3.698   2.221   8.188
  143THR    OG1 2281   3.757   2.031   8.237
  143THR    HG1 2282   3.820   2.069   8.299
  143THR    CG2 2283   3.607   2.072   8.053
  143THR   HG21 2284   3.520   2.077   8.123
  143THR   HG22 2285   3.631   1.968   8.021
  143THR   HG23 2286   3.576   2.136   7.967
  143THR      C 2287   3.822   2.254   7.943
  143THR      O 2288   3.779   2.229   7.830
  144ALA      N 2289   3.859   2.376   7.980
  144ALA     HN 2290   3.890   2.392   8.073
  144ALA     CA 2291   3.859   2.487   7.889
  144ALA     HA 2292   3.762   2.488   7.842
  144ALA     CB 2293   3.866   2.617   7.980
  144ALA    HB1 2294   3.828   2.706   7.924
  144ALA    HB2 2295   3.960   2.642   8.033
  144ALA    HB3 2296   3.787   2.608   8.057
  144ALA      C 2297   3.974   2.473   7.787
  144ALA      O 2298   3.970   2.545   7.689
  145ALA      N 2299   4.072   2.387   7.808
  145ALA     HN 2300   4.095   2.343   7.894
  145ALA     CA 2301   4.164   2.353   7.702
  145ALA     HA 2302   4.173   2.433   7.630
  145ALA     CB 2303   4.310   2.328   7.757
  145ALA    HB1 2304   4.380   2.309   7.673
  145ALA    HB2 2305   4.318   2.243   7.829
  145ALA    HB3 2306   4.344   2.423   7.803
  145ALA      C 2307   4.106   2.243   7.611
  145ALA      O 2308   4.113   2.254   7.486
  146ILE      N 2309   4.032   2.142   7.658
  146ILE     HN 2310   4.034   2.127   7.756
  146ILE     CA 2311   3.959   2.048   7.576
  146ILE     HA 2312   4.024   2.004   7.501
  146ILE     CB 2313   3.910   1.937   7.669
  146ILE     HB 2314   3.908   1.985   7.770
  146ILE    CG2 2315   3.781   1.864   7.632
  146ILE   HG21 2316   3.693   1.930   7.619
  146ILE   HG22 2317   3.765   1.792   7.715
  146ILE   HG23 2318   3.795   1.802   7.541
  146ILE    CG1 2319   4.021   1.836   7.686
  146ILE   HG11 2320   4.118   1.891   7.691
  146ILE   HG12 2321   4.039   1.765   7.602
  146ILE     CD 2322   4.010   1.765   7.823
  146ILE    HD1 2323   3.917   1.707   7.836
  146ILE    HD2 2324   4.016   1.835   7.909
  146ILE    HD3 2325   4.096   1.694   7.827
  146ILE      C 2326   3.844   2.100   7.494
  146ILE      O 2327   3.828   2.082   7.373
  147ILE      N 2328   3.762   2.189   7.555
  147ILE     HN 2329   3.772   2.203   7.653
  147ILE     CA 2330   3.647   2.255   7.492
  147ILE     HA 2331   3.604   2.173   7.435
  147ILE     CB 2332   3.555   2.316   7.600
  147ILE     HB 2333   3.624   2.367   7.671
  147ILE    CG2 2334   3.458   2.420   7.537
  147ILE   HG21 2335   3.394   2.456   7.620
  147ILE   HG22 2336   3.395   2.373   7.458
  147ILE   HG23 2337   3.512   2.506   7.490
  147ILE    CG1 2338   3.494   2.202   7.680
  147ILE   HG11 2339   3.465   2.237   7.781
  147ILE   HG12 2340   3.568   2.121   7.696
  147ILE     CD 2341   3.364   2.139   7.613
  147ILE    HD1 2342   3.391   2.104   7.511
  147ILE    HD2 2343   3.280   2.211   7.617
  147ILE    HD3 2344   3.337   2.052   7.677
  147ILE      C 2345   3.695   2.358   7.391
  147ILE      O 2346   3.637   2.370   7.283
  148SER      N 2347   3.809   2.431   7.422
  148SER     HN 2348   3.863   2.423   7.506
  148SER     CA 2349   3.879   2.509   7.317
  148SER     HA 2350   3.820   2.592   7.281
  148SER     CB 2351   4.011   2.575   7.369
  148SER    HB1 2352   4.051   2.628   7.280
  148SER    HB2 2353   4.086   2.509   7.418
  148SER     OG 2354   3.984   2.690   7.457
  148SER    HG1 2355   3.982   2.651   7.545
  148SER      C 2356   3.926   2.425   7.198
  148SER      O 2357   3.910   2.464   7.085
  149CYS      N 2358   3.974   2.303   7.215
  149CYS     HN 2359   3.974   2.262   7.306
  149CYS     CA 2360   4.012   2.213   7.108
  149CYS     HA 2361   4.042   2.280   7.028
  149CYS     CB 2362   4.125   2.124   7.159
  149CYS    HB1 2363   4.159   2.060   7.075
  149CYS    HB2 2364   4.084   2.068   7.245
  149CYS     SG 2365   4.269   2.227   7.209
  149CYS    HG1 2366   4.215   2.225   7.330
  149CYS      C 2367   3.905   2.144   7.038
  149CYS      O 2368   3.925   2.099   6.928
  150LEU      N 2369   3.781   2.139   7.099
  150LEU     HN 2370   3.771   2.166   7.194
  150LEU     CA 2371   3.653   2.121   7.030
  150LEU     HA 2372   3.660   2.046   6.953
  150LEU     CB 2373   3.545   2.073   7.123
  150LEU    HB1 2374   3.439   2.101   7.107
  150LEU    HB2 2375   3.564   2.128   7.218
  150LEU     CG 2376   3.560   1.928   7.179
  150LEU     HG 2377   3.661   1.915   7.223
  150LEU    CD1 2378   3.452   1.904   7.286
  150LEU   HD11 2379   3.483   1.835   7.367
  150LEU   HD12 2380   3.348   1.878   7.257
  150LEU   HD13 2381   3.440   2.004   7.333
  150LEU    CD2 2382   3.566   1.829   7.058
  150LEU   HD21 2383   3.467   1.832   7.007
  150LEU   HD22 2384   3.588   1.726   7.093
  150LEU   HD23 2385   3.641   1.857   6.982
  150LEU      C 2386   3.602   2.245   6.951
  150LEU      O 2387   3.555   2.226   6.833
  151LEU      N 2388   3.613   2.370   7.002
  151LEU     HN 2389   3.627   2.376   7.100
  151LEU     CA 2390   3.595   2.497   6.929
  151LEU     HA 2391   3.498   2.508   6.883
  151LEU     CB 2392   3.616   2.610   7.034
  151LEU    HB1 2393   3.643   2.708   6.990
  151LEU    HB2 2394   3.700   2.578   7.099
  151LEU     CG 2395   3.509   2.641   7.138
  151LEU     HG 2396   3.466   2.548   7.182
  151LEU    CD1 2397   3.563   2.737   7.240
  151LEU   HD11 2398   3.613   2.827   7.197
  151LEU   HD12 2399   3.639   2.677   7.295
  151LEU   HD13 2400   3.483   2.755   7.315
  151LEU    CD2 2401   3.396   2.703   7.057
  151LEU   HD21 2402   3.317   2.744   7.122
  151LEU   HD22 2403   3.348   2.624   6.996
  151LEU   HD23 2404   3.433   2.787   6.994
  151LEU      C 2405   3.693   2.497   6.808
  151LEU      O 2406   3.648   2.530   6.697
  152TRP      N 2407   3.819   2.449   6.820
  152TRP     HN 2408   3.846   2.432   6.914
  152TRP     CA 2409   3.909   2.430   6.707
  152TRP     HA 2410   3.912   2.513   6.638
  152TRP     CB 2411   4.059   2.402   6.744
  152TRP    HB1 2412   4.110   2.360   6.655
  152TRP    HB2 2413   4.051   2.319   6.818
  152TRP     CG 2414   4.130   2.521   6.788
  152TRP    CD1 2415   4.183   2.554   6.909
  152TRP    HD1 2416   4.185   2.476   6.983
  152TRP    NE1 2417   4.231   2.685   6.908
  152TRP    HE1 2418   4.274   2.729   6.984
  152TRP    CE2 2419   4.224   2.734   6.779
  152TRP    CD2 2420   4.154   2.641   6.702
  152TRP    CE3 2421   4.136   2.662   6.564
  152TRP    HE3 2422   4.079   2.597   6.499
  152TRP    CZ3 2423   4.174   2.786   6.511
  152TRP    HZ3 2424   4.150   2.801   6.407
  152TRP    CZ2 2425   4.271   2.854   6.720
  152TRP    HZ2 2426   4.312   2.918   6.797
  152TRP    CH2 2427   4.253   2.876   6.584
  152TRP    HH2 2428   4.291   2.965   6.536
  152TRP      C 2429   3.866   2.318   6.612
  152TRP      O 2430   3.870   2.320   6.492
  153GLY      N 2431   3.814   2.200   6.661
  153GLY     HN 2432   3.810   2.183   6.760
  153GLY     CA 2433   3.766   2.086   6.588
  153GLY    HA1 2434   3.726   2.017   6.661
  153GLY    HA2 2435   3.852   2.055   6.530
  153GLY      C 2436   3.639   2.111   6.500
  153GLY      O 2437   3.636   2.073   6.380
  154ILE      N 2438   3.536   2.169   6.551
  154ILE     HN 2439   3.539   2.199   6.646
  154ILE     CA 2440   3.426   2.216   6.467
  154ILE     HA 2441   3.398   2.137   6.399
  154ILE     CB 2442   3.291   2.242   6.542
  154ILE     HB 2443   3.213   2.251   6.464
  154ILE    CG2 2444   3.255   2.114   6.626
  154ILE   HG21 2445   3.153   2.129   6.668
  154ILE   HG22 2446   3.325   2.113   6.711
  154ILE   HG23 2447   3.259   2.024   6.562
  154ILE    CG1 2448   3.294   2.364   6.632
  154ILE   HG11 2449   3.396   2.381   6.673
  154ILE   HG12 2450   3.222   2.348   6.715
  154ILE     CD 2451   3.259   2.501   6.576
  154ILE    HD1 2452   3.305   2.522   6.477
  154ILE    HD2 2453   3.302   2.580   6.641
  154ILE    HD3 2454   3.149   2.512   6.564
  154ILE      C 2455   3.463   2.324   6.367
  154ILE      O 2456   3.412   2.317   6.258
  155THR      N 2457   3.556   2.418   6.403
  155THR     HN 2458   3.577   2.418   6.500
  155THR     CA 2459   3.607   2.518   6.309
  155THR     HA 2460   3.517   2.569   6.276
  155THR     CB 2461   3.698   2.620   6.376
  155THR     HB 2462   3.762   2.569   6.451
  155THR    OG1 2463   3.615   2.714   6.448
  155THR    HG1 2464   3.602   2.677   6.535
  155THR    CG2 2465   3.788   2.704   6.281
  155THR   HG21 2466   3.821   2.793   6.339
  155THR   HG22 2467   3.731   2.742   6.194
  155THR   HG23 2468   3.869   2.645   6.234
  155THR      C 2469   3.677   2.454   6.195
  155THR      O 2470   3.654   2.490   6.076
  156ILE      N 2471   3.757   2.350   6.222
  156ILE     HN 2472   3.775   2.333   6.319
  156ILE     CA 2473   3.827   2.271   6.122
  156ILE     HA 2474   3.885   2.338   6.060
  156ILE     CB 2475   3.931   2.176   6.179
  156ILE     HB 2476   3.880   2.109   6.252
  156ILE    CG2 2477   3.994   2.097   6.061
  156ILE   HG21 2478   4.081   2.042   6.102
  156ILE   HG22 2479   4.029   2.169   5.985
  156ILE   HG23 2480   3.925   2.033   6.002
  156ILE    CG1 2481   4.045   2.263   6.247
  156ILE   HG11 2482   3.988   2.347   6.294
  156ILE   HG12 2483   4.098   2.318   6.166
  156ILE     CD 2484   4.124   2.186   6.350
  156ILE    HD1 2485   4.193   2.123   6.291
  156ILE    HD2 2486   4.056   2.126   6.415
  156ILE    HD3 2487   4.188   2.255   6.410
  156ILE      C 2488   3.726   2.193   6.030
  156ILE      O 2489   3.749   2.188   5.907
  157GLY      N 2490   3.621   2.133   6.092
  157GLY     HN 2491   3.624   2.146   6.190
  157GLY     CA 2492   3.526   2.047   6.023
  157GLY    HA1 2493   3.470   1.982   6.088
  157GLY    HA2 2494   3.584   1.980   5.961
  157GLY      C 2495   3.434   2.122   5.935
  157GLY      O 2496   3.397   2.074   5.829
  158LEU      N 2497   3.400   2.245   5.976
  158LEU     HN 2498   3.431   2.265   6.069
  158LEU     CA 2499   3.345   2.355   5.893
  158LEU     HA 2500   3.263   2.323   5.831
  158LEU     CB 2501   3.298   2.467   5.984
  158LEU    HB1 2502   3.268   2.560   5.931
  158LEU    HB2 2503   3.379   2.508   6.048
  158LEU     CG 2504   3.175   2.425   6.063
  158LEU     HG 2505   3.196   2.336   6.126
  158LEU    CD1 2506   3.141   2.548   6.145
  158LEU   HD11 2507   3.050   2.521   6.203
  158LEU   HD12 2508   3.128   2.635   6.077
  158LEU   HD13 2509   3.221   2.576   6.217
  158LEU    CD2 2510   3.060   2.377   5.979
  158LEU   HD21 2511   3.078   2.280   5.928
  158LEU   HD22 2512   3.027   2.457   5.910
  158LEU   HD23 2513   2.977   2.357   6.050
  158LEU      C 2514   3.437   2.404   5.786
  158LEU      O 2515   3.404   2.409   5.667
  159THR      N 2516   3.559   2.450   5.817
  159THR     HN 2517   3.595   2.447   5.909
  159THR     CA 2518   3.652   2.510   5.720
  159THR     HA 2519   3.592   2.578   5.661
  159THR     CB 2520   3.759   2.598   5.774
  159THR     HB 2521   3.836   2.623   5.699
  159THR    OG1 2522   3.828   2.551   5.890
  159THR    HG1 2523   3.764   2.496   5.937
  159THR    CG2 2524   3.698   2.735   5.814
  159THR   HG21 2525   3.624   2.715   5.894
  159THR   HG22 2526   3.642   2.776   5.727
  159THR   HG23 2527   3.776   2.812   5.835
  159THR      C 2528   3.722   2.422   5.613
  159THR      O 2529   3.763   2.477   5.506
  160VAL      N 2530   3.717   2.290   5.627
  160VAL     HN 2531   3.681   2.245   5.709
  160VAL     CA 2532   3.789   2.204   5.525
  160VAL     HA 2533   3.888   2.247   5.514
  160VAL     CB 2534   3.788   2.056   5.570
  160VAL     HB 2535   3.847   2.052   5.664
  160VAL    CG1 2536   3.645   2.009   5.601
  160VAL   HG11 2537   3.587   2.001   5.507
  160VAL   HG12 2538   3.580   2.068   5.669
  160VAL   HG13 2539   3.652   1.909   5.650
  160VAL    CG2 2540   3.873   1.958   5.486
  160VAL   HG21 2541   3.895   1.864   5.540
  160VAL   HG22 2542   3.976   1.991   5.463
  160VAL   HG23 2543   3.822   1.937   5.390
  160VAL      C 2544   3.726   2.206   5.383
  160VAL      O 2545   3.780   2.180   5.277
  161HSD      N 2546   3.593   2.244   5.380
  161HSD     HN 2547   3.543   2.252   5.465
  161HSD     CA 2548   3.528   2.306   5.267
  161HSD     HA 2549   3.489   2.222   5.211
  161HSD     CB 2550   3.409   2.398   5.303
  161HSD    HB1 2551   3.432   2.494   5.354
  161HSD    HB2 2552   3.340   2.323   5.347
  161HSD    ND1 2553   3.255   2.369   5.104
  161HSD    HD1 2554   3.199   2.289   5.124
  161HSD     CG 2555   3.334   2.446   5.182
  161HSD    CE1 2556   3.210   2.453   5.008
  161HSD    HE1 2557   3.138   2.411   4.939
  161HSD    NE2 2558   3.255   2.580   5.021
  161HSD    CD2 2559   3.336   2.569   5.129
  161HSD    HD2 2560   3.377   2.659   5.171
  161HSD      C 2561   3.615   2.385   5.168
  161HSD      O 2562   3.606   2.388   5.048
  162LEU      N 2563   3.708   2.470   5.218
  162LEU     HN 2564   3.714   2.490   5.316
  162LEU     CA 2565   3.785   2.553   5.124
  162LEU     HA 2566   3.727   2.592   5.042
  162LEU     CB 2567   3.848   2.677   5.190
  162LEU    HB1 2568   3.922   2.725   5.122
  162LEU    HB2 2569   3.905   2.633   5.275
  162LEU     CG 2570   3.753   2.789   5.233
  162LEU     HG 2571   3.822   2.873   5.253
  162LEU    CD1 2572   3.660   2.832   5.113
  162LEU   HD11 2573   3.717   2.860   5.022
  162LEU   HD12 2574   3.611   2.926   5.146
  162LEU   HD13 2575   3.577   2.760   5.095
  162LEU    CD2 2576   3.669   2.758   5.357
  162LEU   HD21 2577   3.619   2.851   5.392
  162LEU   HD22 2578   3.721   2.709   5.442
  162LEU   HD23 2579   3.590   2.686   5.326
  162LEU      C 2580   3.902   2.480   5.055
  162LEU      O 2581   3.950   2.516   4.944
  163LEU      N 2582   3.952   2.372   5.115
  163LEU     HN 2583   3.901   2.332   5.191
  163LEU     CA 2584   4.072   2.290   5.079
  163LEU     HA 2585   4.143   2.363   5.044
  163LEU     CB 2586   4.152   2.245   5.206
  163LEU    HB1 2587   4.077   2.219   5.283
  163LEU    HB2 2588   4.205   2.340   5.229
  163LEU     CG 2589   4.257   2.126   5.199
  163LEU     HG 2590   4.214   2.028   5.167
  163LEU    CD1 2591   4.373   2.170   5.109
  163LEU   HD11 2592   4.434   2.081   5.081
  163LEU   HD12 2593   4.432   2.255   5.150
  163LEU   HD13 2594   4.328   2.200   5.012
  163LEU    CD2 2595   4.316   2.100   5.341
  163LEU   HD21 2596   4.338   2.200   5.385
  163LEU   HD22 2597   4.408   2.037   5.347
  163LEU   HD23 2598   4.248   2.054   5.416
  163LEU      C 2599   4.048   2.188   4.967
  163LEU      O 2600   4.139   2.154   4.893
  164LYS      N 2601   3.923   2.147   4.948
  164LYS     HN 2602   3.860   2.195   5.009
  164LYS     CA 2603   3.884   2.044   4.847
  164LYS     HA 2604   3.966   1.984   4.808
  164LYS     CB 2605   3.782   1.945   4.903
  164LYS    HB1 2606   3.822   1.885   4.987
  164LYS    HB2 2607   3.759   1.866   4.828
  164LYS     CG 2608   3.651   2.014   4.936
  164LYS    HG1 2609   3.604   2.065   4.849
  164LYS    HG2 2610   3.683   2.091   5.010
  164LYS     CD 2611   3.547   1.920   5.006
  164LYS    HD1 2612   3.573   1.896   5.112
  164LYS    HD2 2613   3.539   1.827   4.946
  164LYS     CE 2614   3.398   1.971   4.999
  164LYS    HE1 2615   3.395   2.063   5.061
  164LYS    HE2 2616   3.327   1.892   5.031
  164LYS     NZ 2617   3.357   2.016   4.862
  164LYS    HZ1 2618   3.256   2.040   4.859
  164LYS    HZ2 2619   3.377   1.943   4.790
  164LYS    HZ3 2620   3.405   2.105   4.837
  164LYS      C 2621   3.830   2.113   4.722
  164LYS      O 2622   3.792   2.046   4.625
  165LYS      N 2623   3.825   2.246   4.716
  165LYS     HN 2624   3.837   2.292   4.803
  165LYS     CA 2625   3.808   2.330   4.594
  165LYS     HA 2626   3.709   2.313   4.556
  165LYS     CB 2627   3.827   2.476   4.634
  165LYS    HB1 2628   3.827   2.531   4.538
  165LYS    HB2 2629   3.921   2.496   4.690
  165LYS     CG 2630   3.709   2.530   4.720
  165LYS    HG1 2631   3.751   2.555   4.819
  165LYS    HG2 2632   3.639   2.444   4.731
  165LYS     CD 2633   3.631   2.635   4.646
  165LYS    HD1 2634   3.597   2.594   4.549
  165LYS    HD2 2635   3.705   2.716   4.630
  165LYS     CE 2636   3.509   2.684   4.723
  165LYS    HE1 2637   3.539   2.744   4.811
  165LYS    HE2 2638   3.442   2.603   4.758
  165LYS     NZ 2639   3.441   2.784   4.640
  165LYS    HZ1 2640   3.396   2.742   4.556
  165LYS    HZ2 2641   3.498   2.862   4.602
  165LYS    HZ3 2642   3.372   2.835   4.698
  165LYS      C 2643   3.893   2.296   4.466
  165LYS      O 2644   4.006   2.246   4.477
  166LYS      N 2645   3.846   2.331   4.347
  166LYS     HN 2646   3.757   2.375   4.333
  166LYS     CA 2647   3.941   2.322   4.235
  166LYS     HA 2648   3.968   2.218   4.230
  166LYS     CB 2649   3.867   2.351   4.100
  166LYS    HB1 2650   3.937   2.340   4.015
  166LYS    HB2 2651   3.825   2.454   4.097
  166LYS     CG 2652   3.742   2.268   4.060
  166LYS    HG1 2653   3.693   2.317   3.973
  166LYS    HG2 2654   3.674   2.267   4.148
  166LYS     CD 2655   3.763   2.116   4.039
  166LYS    HD1 2656   3.798   2.075   4.135
  166LYS    HD2 2657   3.842   2.098   3.963
  166LYS     CE 2658   3.635   2.034   3.993
  166LYS    HE1 2659   3.568   2.039   4.081
  166LYS    HE2 2660   3.661   1.927   3.980
  166LYS     NZ 2661   3.564   2.091   3.880
  166LYS    HZ1 2662   3.526   2.186   3.896
  166LYS    HZ2 2663   3.482   2.037   3.845
  166LYS    HZ3 2664   3.629   2.096   3.799
  166LYS      C 2665   4.073   2.415   4.236
  166LYS      O 2666   4.185   2.386   4.197
  167MET      N 2667   4.053   2.540   4.282
  167MET     HN 2668   3.958   2.548   4.309
  167MET     CA 2669   4.151   2.645   4.304
  167MET     HA 2670   4.139   2.687   4.205
  167MET     CB 2671   4.084   2.743   4.407
  167MET    HB1 2672   4.170   2.803   4.444
  167MET    HB2 2673   4.055   2.691   4.501
  167MET     CG 2674   3.966   2.832   4.344
  167MET    HG1 2675   3.870   2.843   4.400
  167MET    HG2 2676   3.932   2.769   4.259
  167MET     SD 2677   4.027   2.985   4.263
  167MET     CE 2678   3.869   3.055   4.215
  167MET    HE1 2679   3.820   2.982   4.148
  167MET    HE2 2680   3.889   3.136   4.142
  167MET    HE3 2681   3.795   3.086   4.292
  167MET      C 2682   4.302   2.611   4.330
  167MET      O 2683   4.335   2.525   4.409
  168PRO      N 2684   4.398   2.679   4.262
  168PRO     CD 2685   4.537   2.645   4.290
  168PRO    HD1 2686   4.578   2.569   4.220
  168PRO    HD2 2687   4.548   2.618   4.397
  168PRO     CA 2688   4.376   2.781   4.164
  168PRO     HA 2689   4.308   2.854   4.205
  168PRO     CB 2690   4.515   2.830   4.134
  168PRO    HB1 2691   4.531   2.939   4.127
  168PRO    HB2 2692   4.567   2.788   4.045
  168PRO     CG 2693   4.611   2.778   4.245
  168PRO    HG1 2694   4.715   2.763   4.209
  168PRO    HG2 2695   4.617   2.843   4.335
  168PRO      C 2696   4.319   2.736   4.038
  168PRO      O 2697   4.343   2.623   3.993
  169ILE      N 2698   4.245   2.829   3.967
  169ILE     HN 2699   4.209   2.912   4.010
  169ILE     CA 2700   4.189   2.800   3.833
  169ILE     HA 2701   4.235   2.708   3.800
  169ILE     CB 2702   4.036   2.773   3.824
  169ILE     HB 2703   3.998   2.747   3.723
  169ILE    CG2 2704   3.997   2.659   3.926
  169ILE   HG21 2705   4.058   2.567   3.916
  169ILE   HG22 2706   3.892   2.629   3.908
  169ILE   HG23 2707   4.019   2.692   4.030
  169ILE    CG1 2708   3.955   2.897   3.858
  169ILE   HG11 2709   3.978   2.981   3.788
  169ILE   HG12 2710   3.992   2.934   3.956
  169ILE     CD 2711   3.801   2.886   3.860
  169ILE    HD1 2712   3.771   2.810   3.935
  169ILE    HD2 2713   3.756   2.849   3.766
  169ILE    HD3 2714   3.748   2.982   3.882
  169ILE      C 2715   4.238   2.912   3.735
  169ILE      O 2716   4.240   3.036   3.764
  170GLN      N 2717   4.300   2.870   3.625
  170GLN     HN 2718   4.308   2.773   3.601
  170GLN     CA 2719   4.337   2.952   3.514
  170GLN     HA 2720   4.409   3.019   3.558
  170GLN     CB 2721   4.396   2.862   3.397
  170GLN    HB1 2722   4.330   2.777   3.370
  170GLN    HB2 2723   4.484   2.803   3.430
  170GLN     CG 2724   4.436   2.919   3.265
  170GLN    HG1 2725   4.353   2.943   3.195
  170GLN    HG2 2726   4.520   2.864   3.218
  170GLN     CD 2727   4.502   3.062   3.286
  170GLN    OE1 2728   4.445   3.150   3.224
  170GLN    NE2 2729   4.620   3.073   3.355
  170GLN   HE21 2730   4.668   3.159   3.373
  170GLN   HE22 2731   4.665   2.988   3.384
  170GLN      C 2732   4.232   3.038   3.448
  170GLN      O 2733   4.149   2.986   3.378
  171ASN      N 2734   4.239   3.171   3.456
  171ASN     HN 2735   4.311   3.216   3.508
  171ASN     CA 2736   4.139   3.252   3.386
  171ASN     HA 2737   4.091   3.203   3.303
  171ASN     CB 2738   4.020   3.292   3.482
  171ASN    HB1 2739   4.073   3.326   3.574
  171ASN    HB2 2740   3.965   3.202   3.519
  171ASN     CG 2741   3.924   3.410   3.436
  171ASN    OD1 2742   3.940   3.518   3.488
  171ASN    ND2 2743   3.824   3.379   3.354
  171ASN   HD21 2744   3.829   3.285   3.320
  171ASN   HD22 2745   3.746   3.436   3.328
  171ASN      C 2746   4.194   3.386   3.335
  171ASN      O 2747   4.256   3.466   3.409
  172GLY      N 2748   4.181   3.423   3.205
  172GLY     HN 2749   4.162   3.355   3.134
  172GLY     CA 2750   4.221   3.551   3.153
  172GLY    HA1 2751   4.175   3.623   3.219
  172GLY    HA2 2752   4.176   3.552   3.054
  172GLY      C 2753   4.368   3.580   3.143
  172GLY      O 2754   4.410   3.696   3.135
  173GLY      N 2755   4.456   3.479   3.155
  173GLY     HN 2756   4.416   3.390   3.176
  173GLY     CA 2757   4.598   3.496   3.157
  173GLY    HA1 2758   4.627   3.589   3.110
  173GLY    HA2 2759   4.624   3.411   3.095
  173GLY      C 2760   4.657   3.487   3.294
  173GLY      O 2761   4.779   3.499   3.308
  174ALA      N 2762   4.570   3.457   3.391
  174ALA     HN 2763   4.471   3.463   3.374
  174ALA     CA 2764   4.604   3.455   3.541
  174ALA     HA 2765   4.710   3.471   3.555
  174ALA     CB 2766   4.533   3.574   3.613
  174ALA    HB1 2767   4.544   3.668   3.554
  174ALA    HB2 2768   4.553   3.585   3.721
  174ALA    HB3 2769   4.423   3.562   3.622
  174ALA      C 2770   4.557   3.331   3.616
  174ALA      O 2771   4.443   3.284   3.597
  175ASN      N 2772   4.642   3.270   3.708
  175ASN     HN 2773   4.736   3.302   3.715
  175ASN     CA 2774   4.590   3.164   3.793
  175ASN     HA 2775   4.503   3.114   3.752
  175ASN     CB 2776   4.704   3.059   3.817
  175ASN    HB1 2777   4.683   3.007   3.913
  175ASN    HB2 2778   4.800   3.113   3.831
  175ASN     CG 2779   4.713   2.966   3.701
  175ASN    OD1 2780   4.623   2.889   3.669
  175ASN    ND2 2781   4.818   2.977   3.622
  175ASN   HD21 2782   4.896   3.034   3.650
  175ASN   HD22 2783   4.820   2.921   3.539
  175ASN      C 2784   4.533   3.219   3.922
  175ASN      O 2785   4.604   3.270   4.010
  176LEU      N 2786   4.400   3.225   3.932
  176LEU     HN 2787   4.341   3.187   3.861
  176LEU     CA 2788   4.330   3.298   4.037
  176LEU     HA 2789   4.376   3.391   4.067
  176LEU     CB 2790   4.185   3.338   3.982
  176LEU    HB1 2791   4.138   3.389   4.069
  176LEU    HB2 2792   4.133   3.243   3.957
  176LEU     CG 2793   4.174   3.416   3.851
  176LEU     HG 2794   4.217   3.356   3.768
  176LEU    CD1 2795   4.027   3.440   3.820
  176LEU   HD11 2796   3.981   3.502   3.900
  176LEU   HD12 2797   3.972   3.343   3.813
  176LEU   HD13 2798   4.016   3.494   3.723
  176LEU    CD2 2799   4.254   3.544   3.865
  176LEU   HD21 2800   4.196   3.610   3.934
  176LEU   HD22 2801   4.246   3.591   3.765
  176LEU   HD23 2802   4.353   3.519   3.909
  176LEU      C 2803   4.324   3.212   4.160
  176LEU      O 2804   4.313   3.092   4.144
  177CYS      N 2805   4.330   3.259   4.285
  177CYS     HN 2806   4.337   3.358   4.293
  177CYS     CA 2807   4.317   3.181   4.408
  177CYS     HA 2808   4.266   3.087   4.389
  177CYS     CB 2809   4.451   3.176   4.481
  177CYS    HB1 2810   4.489   3.280   4.474
  177CYS    HB2 2811   4.511   3.119   4.407
  177CYS     SG 2812   4.468   3.084   4.632
  177CYS      C 2813   4.214   3.259   4.490
  177CYS      O 2814   4.239   3.377   4.525
  178SER      N 2815   4.092   3.205   4.517
  178SER     HN 2816   4.075   3.110   4.492
  178SER     CA 2817   3.988   3.290   4.578
  178SER     HA 2818   4.036   3.343   4.659
  178SER     CB 2819   3.912   3.380   4.472
  178SER    HB1 2820   3.856   3.324   4.394
  178SER    HB2 2821   3.985   3.441   4.414
  178SER     OG 2822   3.813   3.467   4.532
  178SER    HG1 2823   3.839   3.559   4.522
  178SER      C 2824   3.876   3.209   4.641
  178SER      O 2825   3.845   3.104   4.585
  179SER      N 2826   3.817   3.259   4.750
  179SER     HN 2827   3.843   3.355   4.763
  179SER     CA 2828   3.695   3.215   4.815
  179SER     HA 2829   3.666   3.113   4.795
  179SER     CB 2830   3.722   3.227   4.963
  179SER    HB1 2831   3.826   3.191   4.973
  179SER    HB2 2832   3.664   3.159   5.030
  179SER     OG 2833   3.714   3.355   5.015
  179SER    HG1 2834   3.780   3.405   4.966
  179SER      C 2835   3.572   3.296   4.783
  179SER      O 2836   3.460   3.255   4.810
  180PHE      N 2837   3.581   3.404   4.700
  180PHE     HN 2838   3.665   3.439   4.660
  180PHE     CA 2839   3.465   3.485   4.676
  180PHE     HA 2840   3.375   3.444   4.717
  180PHE     CB 2841   3.491   3.632   4.730
  180PHE    HB1 2842   3.431   3.708   4.676
  180PHE    HB2 2843   3.597   3.659   4.714
  180PHE     CG 2844   3.451   3.640   4.881
  180PHE    CD1 2845   3.548   3.659   4.978
  180PHE    HD1 2846   3.648   3.661   4.940
  180PHE    CE1 2847   3.516   3.682   5.114
  180PHE    HE1 2848   3.592   3.709   5.185
  180PHE     CZ 2849   3.385   3.676   5.151
  180PHE     HZ 2850   3.356   3.680   5.255
  180PHE    CD2 2851   3.320   3.644   4.923
  180PHE    HD2 2852   3.247   3.639   4.843
  180PHE    CE2 2853   3.283   3.655   5.064
  180PHE    HE2 2854   3.180   3.643   5.095
  180PHE      C 2855   3.443   3.495   4.522
  180PHE      O 2856   3.534   3.535   4.452
  181SER      N 2857   3.320   3.464   4.471
  181SER     HN 2858   3.246   3.451   4.536
  181SER     CA 2859   3.290   3.472   4.333
  181SER     HA 2860   3.336   3.562   4.295
  181SER     CB 2861   3.319   3.334   4.263
  181SER    HB1 2862   3.242   3.254   4.274
  181SER    HB2 2863   3.416   3.291   4.295
  181SER     OG 2864   3.323   3.348   4.117
  181SER    HG1 2865   3.380   3.422   4.095
  181SER      C 2866   3.142   3.497   4.330
  181SER      O 2867   3.063   3.433   4.400
  182ILE      N 2868   3.093   3.592   4.250
  182ILE     HN 2869   3.164   3.646   4.204
  182ILE     CA 2870   2.952   3.622   4.215
  182ILE     HA 2871   2.886   3.615   4.300
  182ILE     CB 2872   2.946   3.762   4.150
  182ILE     HB 2873   3.035   3.776   4.086
  182ILE    CG2 2874   2.818   3.803   4.061
  182ILE   HG21 2875   2.722   3.771   4.107
  182ILE   HG22 2876   2.832   3.753   3.963
  182ILE   HG23 2877   2.817   3.912   4.038
  182ILE    CG1 2878   2.960   3.862   4.268
  182ILE   HG11 2879   3.042   3.822   4.330
  182ILE   HG12 2880   2.868   3.861   4.330
  182ILE     CD 2881   2.990   4.011   4.240
  182ILE    HD1 2882   3.070   4.015   4.163
  182ILE    HD2 2883   3.016   4.066   4.333
  182ILE    HD3 2884   2.904   4.069   4.200
  182ILE      C 2885   2.898   3.526   4.109
  182ILE      O 2886   2.933   3.529   3.993
  183CYS      N 2887   2.799   3.443   4.149
  183CYS     HN 2888   2.768   3.430   4.243
  183CYS     CA 2889   2.748   3.340   4.066
  183CYS     HA 2890   2.768   3.357   3.961
  183CYS     CB 2891   2.800   3.191   4.104
  183CYS    HB1 2892   2.753   3.118   4.036
  183CYS    HB2 2893   2.781   3.170   4.212
  183CYS     SG 2894   2.980   3.165   4.087
  183CYS      C 2895   2.600   3.330   4.075
  183CYS      O 2896   2.543   3.356   4.183
  184HSD      N 2897   2.530   3.284   3.974
  184HSD     HN 2898   2.570   3.255   3.888
  184HSD     CA 2899   2.388   3.251   3.996
  184HSD     HA 2900   2.347   3.325   4.063
  184HSD     CB 2901   2.305   3.294   3.874
  184HSD    HB1 2902   2.332   3.238   3.781
  184HSD    HB2 2903   2.326   3.399   3.845
  184HSD    ND1 2904   2.093   3.190   3.829
  184HSD    HD1 2905   2.135   3.124   3.767
  184HSD     CG 2906   2.158   3.289   3.896
  184HSD    CE1 2907   1.962   3.199   3.849
  184HSD    HE1 2908   1.888   3.123   3.823
  184HSD    NE2 2909   1.932   3.299   3.924
  184HSD    CD2 2910   2.056   3.360   3.953
  184HSD    HD2 2911   2.060   3.451   4.011
  184HSD      C 2912   2.358   3.109   4.053
  184HSD      O 2913   2.278   3.036   4.000
  185THR      N 2914   2.418   3.067   4.166
  185THR     HN 2915   2.481   3.125   4.216
  185THR     CA 2916   2.373   2.950   4.234
  185THR     HA 2917   2.266   2.937   4.237
  185THR     CB 2918   2.433   2.819   4.186
  185THR     HB 2919   2.419   2.819   4.076
  185THR    OG1 2920   2.369   2.708   4.252
  185THR    HG1 2921   2.282   2.694   4.213
  185THR    CG2 2922   2.581   2.808   4.205
  185THR   HG21 2923   2.625   2.899   4.160
  185THR   HG22 2924   2.607   2.712   4.155
  185THR   HG23 2925   2.606   2.809   4.313
  185THR      C 2926   2.425   2.982   4.370
  185THR      O 2927   2.523   3.050   4.389
  186PHE      N 2928   2.352   2.920   4.470
  186PHE     HN 2929   2.283   2.855   4.442
  186PHE     CA 2930   2.382   2.922   4.610
  186PHE     HA 2931   2.396   3.026   4.636
  186PHE     CB 2932   2.272   2.856   4.702
  186PHE    HB1 2933   2.180   2.916   4.687
  186PHE    HB2 2934   2.305   2.857   4.808
  186PHE     CG 2935   2.246   2.709   4.670
  186PHE    CD1 2936   2.146   2.682   4.577
  186PHE    HD1 2937   2.092   2.766   4.536
  186PHE    CE1 2938   2.098   2.554   4.556
  186PHE    HE1 2939   2.007   2.524   4.507
  186PHE     CZ 2940   2.163   2.448   4.615
  186PHE     HZ 2941   2.135   2.348   4.589
  186PHE    CD2 2942   2.299   2.599   4.745
  186PHE    HD2 2943   2.378   2.615   4.816
  186PHE    CE2 2944   2.262   2.469   4.718
  186PHE    HE2 2945   2.305   2.384   4.769
  186PHE      C 2946   2.521   2.857   4.634
  186PHE      O 2947   2.568   2.775   4.553
  187GLN      N 2948   2.595   2.907   4.735
  187GLN     HN 2949   2.555   2.984   4.784
  187GLN     CA 2950   2.736   2.873   4.752
  187GLN     HA 2951   2.755   2.775   4.709
  187GLN     CB 2952   2.836   2.977   4.692
  187GLN    HB1 2953   2.939   2.937   4.703
  187GLN    HB2 2954   2.830   3.078   4.738
  187GLN     CG 2955   2.816   3.009   4.537
  187GLN    HG1 2956   2.723   3.064   4.514
  187GLN    HG2 2957   2.805   2.912   4.485
  187GLN     CD 2958   2.936   3.068   4.466
  187GLN    OE1 2959   3.010   2.996   4.401
  187GLN    NE2 2960   2.961   3.194   4.503
  187GLN   HE21 2961   2.901   3.246   4.562
  187GLN   HE22 2962   3.037   3.238   4.454
  187GLN      C 2963   2.760   2.862   4.899
  187GLN      O 2964   2.699   2.944   4.968
  188TRP      N 2965   2.829   2.762   4.957
  188TRP     HN 2966   2.887   2.701   4.903
  188TRP     CA 2967   2.830   2.738   5.107
  188TRP     HA 2968   2.731   2.737   5.149
  188TRP     CB 2969   2.898   2.599   5.129
  188TRP    HB1 2970   2.984   2.585   5.061
  188TRP    HB2 2971   2.822   2.524   5.099
  188TRP     CG 2972   2.945   2.575   5.269
  188TRP    CD1 2973   3.068   2.589   5.318
  188TRP    HD1 2974   3.149   2.630   5.259
  188TRP    NE1 2975   3.077   2.545   5.451
  188TRP    HE1 2976   3.137   2.576   5.521
  188TRP    CE2 2977   2.951   2.507   5.484
  188TRP    CD2 2978   2.865   2.529   5.376
  188TRP    CE3 2979   2.728   2.494   5.384
  188TRP    HE3 2980   2.666   2.509   5.297
  188TRP    CZ3 2981   2.679   2.437   5.501
  188TRP    HZ3 2982   2.580   2.395   5.510
  188TRP    CZ2 2983   2.898   2.464   5.610
  188TRP    HZ2 2984   2.958   2.443   5.698
  188TRP    CH2 2985   2.762   2.421   5.616
  188TRP    HH2 2986   2.723   2.354   5.692
  188TRP      C 2987   2.898   2.852   5.180
  188TRP      O 2988   2.850   2.909   5.279
  189HSD      N 2989   3.016   2.897   5.132
  189HSD     HN 2990   3.060   2.858   5.051
  189HSD     CA 2991   3.083   3.002   5.201
  189HSD     HA 2992   3.111   2.965   5.298
  189HSD     CB 2993   3.214   3.035   5.128
  189HSD    HB1 2994   3.192   3.055   5.021
  189HSD    HB2 2995   3.277   2.944   5.133
  189HSD    ND1 2996   3.358   3.240   5.093
  189HSD    HD1 2997   3.373   3.235   4.994
  189HSD     CG 2998   3.302   3.145   5.177
  189HSD    CE1 2999   3.429   3.322   5.175
  189HSD    HE1 3000   3.502   3.388   5.129
  189HSD    NE2 3001   3.421   3.286   5.302
  189HSD    CD2 3002   3.336   3.175   5.301
  189HSD    HD2 3003   3.301   3.117   5.385
  189HSD      C 3004   3.012   3.134   5.210
  189HSD      O 3005   3.006   3.198   5.313
  190GLU      N 3006   2.942   3.172   5.105
  190GLU     HN 3007   2.940   3.112   5.025
  190GLU     CA 3008   2.865   3.294   5.100
  190GLU     HA 3009   2.930   3.369   5.143
  190GLU     CB 3010   2.859   3.342   4.958
  190GLU    HB1 3011   2.801   3.437   4.954
  190GLU    HB2 3012   2.821   3.267   4.886
  190GLU     CG 3013   3.003   3.385   4.905
  190GLU    HG1 3014   3.062   3.291   4.893
  190GLU    HG2 3015   3.043   3.454   4.982
  190GLU     CD 3016   3.005   3.471   4.783
  190GLU    OE1 3017   2.915   3.551   4.760
  190GLU    OE2 3018   3.105   3.463   4.709
  190GLU      C 3019   2.725   3.288   5.170
  190GLU      O 3020   2.657   3.381   5.198
  191ALA      N 3021   2.679   3.169   5.193
  191ALA     HN 3022   2.713   3.099   5.130
  191ALA     CA 3023   2.585   3.140   5.298
  191ALA     HA 3024   2.505   3.212   5.291
  191ALA     CB 3025   2.528   3.001   5.279
  191ALA    HB1 3026   2.602   2.920   5.263
  191ALA    HB2 3027   2.463   3.014   5.189
  191ALA    HB3 3028   2.458   2.973   5.361
  191ALA      C 3029   2.636   3.149   5.445
  191ALA      O 3030   2.581   3.224   5.527
  192MET      N 3031   2.739   3.079   5.484
  192MET     HN 3032   2.782   3.021   5.415
  192MET     CA 3033   2.796   3.073   5.618
  192MET     HA 3034   2.710   3.067   5.683
  192MET     CB 3035   2.911   2.972   5.623
  192MET    HB1 3036   2.967   2.978   5.719
  192MET    HB2 3037   2.983   2.990   5.541
  192MET     CG 3038   2.855   2.830   5.616
  192MET    HG1 3039   2.941   2.762   5.599
  192MET    HG2 3040   2.790   2.813   5.528
  192MET     SD 3041   2.765   2.764   5.755
  192MET     CE 3042   2.906   2.726   5.853
  192MET    HE1 3043   2.980   2.676   5.787
  192MET    HE2 3044   2.877   2.660   5.938
  192MET    HE3 3045   2.959   2.815   5.892
  192MET      C 3046   2.855   3.203   5.668
  192MET      O 3047   2.830   3.246   5.783
  193PHE      N 3048   2.922   3.276   5.577
  193PHE     HN 3049   2.942   3.233   5.490
  193PHE     CA 3050   2.972   3.414   5.588
  193PHE     HA 3051   3.069   3.410   5.637
  193PHE     CB 3052   3.000   3.474   5.436
  193PHE    HB1 3053   2.910   3.448   5.376
  193PHE    HB2 3054   3.086   3.418   5.392
  193PHE     CG 3055   3.043   3.622   5.434
  193PHE    CD1 3056   2.977   3.720   5.361
  193PHE    HD1 3057   2.896   3.688   5.296
  193PHE    CE1 3058   3.023   3.856   5.349
  193PHE    HE1 3059   2.967   3.920   5.284
  193PHE     CZ 3060   3.128   3.898   5.427
  193PHE     HZ 3061   3.166   3.999   5.436
  193PHE    CD2 3062   3.147   3.671   5.510
  193PHE    HD2 3063   3.195   3.594   5.569
  193PHE    CE2 3064   3.190   3.806   5.513
  193PHE    HE2 3065   3.266   3.829   5.586
  193PHE      C 3066   2.879   3.504   5.667
  193PHE      O 3067   2.917   3.578   5.763
  194LEU      N 3068   2.750   3.494   5.632
  194LEU     HN 3069   2.720   3.430   5.562
  194LEU     CA 3070   2.645   3.566   5.692
  194LEU     HA 3071   2.683   3.666   5.711
  194LEU     CB 3072   2.522   3.577   5.600
  194LEU    HB1 3073   2.432   3.610   5.657
  194LEU    HB2 3074   2.500   3.483   5.545
  194LEU     CG 3075   2.526   3.698   5.502
  194LEU     HG 3076   2.551   3.782   5.569
  194LEU    CD1 3077   2.643   3.689   5.404
  194LEU   HD11 3078   2.627   3.598   5.343
  194LEU   HD12 3079   2.745   3.687   5.447
  194LEU   HD13 3080   2.656   3.779   5.339
  194LEU    CD2 3081   2.391   3.732   5.445
  194LEU   HD21 3082   2.363   3.646   5.381
  194LEU   HD22 3083   2.391   3.824   5.382
  194LEU   HD23 3084   2.313   3.745   5.523
  194LEU      C 3085   2.602   3.511   5.830
  194LEU      O 3086   2.579   3.591   5.921
  195LEU      N 3087   2.598   3.376   5.843
  195LEU     HN 3088   2.635   3.320   5.769
  195LEU     CA 3089   2.561   3.308   5.967
  195LEU     HA 3090   2.463   3.347   5.989
  195LEU     CB 3091   2.546   3.155   5.942
  195LEU    HB1 3092   2.527   3.100   6.037
  195LEU    HB2 3093   2.648   3.115   5.920
  195LEU     CG 3094   2.452   3.106   5.838
  195LEU     HG 3095   2.489   3.141   5.740
  195LEU    CD1 3096   2.442   2.953   5.835
  195LEU   HD11 3097   2.362   2.921   5.905
  195LEU   HD12 3098   2.540   2.916   5.871
  195LEU   HD13 3099   2.420   2.922   5.730
  195LEU    CD2 3100   2.315   3.171   5.860
  195LEU   HD21 3101   2.267   3.137   5.954
  195LEU   HD22 3102   2.245   3.136   5.782
  195LEU   HD23 3103   2.316   3.281   5.876
  195LEU      C 3104   2.662   3.337   6.077
  195LEU      O 3105   2.624   3.369   6.194
  196GLU      N 3106   2.790   3.331   6.040
  196GLU     HN 3107   2.812   3.307   5.945
  196GLU     CA 3108   2.907   3.363   6.113
  196GLU     HA 3109   2.900   3.310   6.207
  196GLU     CB 3110   3.036   3.330   6.036
  196GLU    HB1 3111   3.112   3.348   6.115
  196GLU    HB2 3112   3.059   3.388   5.944
  196GLU     CG 3113   3.055   3.179   5.998
  196GLU    HG1 3114   2.983   3.156   5.917
  196GLU    HG2 3115   3.032   3.121   6.090
  196GLU     CD 3116   3.198   3.144   5.950
  196GLU    OE1 3117   3.213   3.075   5.851
  196GLU    OE2 3118   3.301   3.193   6.009
  196GLU      C 3119   2.920   3.507   6.156
  196GLU      O 3120   2.985   3.535   6.251
  197PHE      N 3121   2.857   3.608   6.087
  197PHE     HN 3122   2.809   3.584   6.003
  197PHE     CA 3123   2.836   3.735   6.142
  197PHE     HA 3124   2.910   3.766   6.215
  197PHE     CB 3125   2.846   3.846   6.024
  197PHE    HB1 3126   2.773   3.816   5.945
  197PHE    HB2 3127   2.948   3.849   5.979
  197PHE     CG 3128   2.805   3.981   6.072
  197PHE    CD1 3129   2.873   4.027   6.182
  197PHE    HD1 3130   2.951   3.978   6.238
  197PHE    CE1 3131   2.846   4.156   6.231
  197PHE    HE1 3132   2.881   4.176   6.331
  197PHE     CZ 3133   2.737   4.230   6.179
  197PHE     HZ 3134   2.707   4.328   6.212
  197PHE    CD2 3135   2.711   4.064   6.014
  197PHE    HD2 3136   2.652   4.020   5.935
  197PHE    CE2 3137   2.666   4.182   6.068
  197PHE    HE2 3138   2.581   4.236   6.030
  197PHE      C 3139   2.716   3.739   6.223
  197PHE      O 3140   2.729   3.772   6.337
  198PHE      N 3141   2.597   3.708   6.163
  198PHE     HN 3142   2.594   3.673   6.070
  198PHE     CA 3143   2.475   3.740   6.238
  198PHE     HA 3144   2.485   3.845   6.262
  198PHE     CB 3145   2.359   3.716   6.140
  198PHE    HB1 3146   2.262   3.724   6.193
  198PHE    HB2 3147   2.378   3.618   6.092
  198PHE     CG 3148   2.354   3.827   6.037
  198PHE    CD1 3149   2.324   3.957   6.072
  198PHE    HD1 3150   2.321   3.994   6.173
  198PHE    CE1 3151   2.285   4.053   5.973
  198PHE    HE1 3152   2.273   4.159   5.993
  198PHE     CZ 3153   2.281   4.013   5.837
  198PHE     HZ 3154   2.247   4.086   5.766
  198PHE    CD2 3155   2.353   3.791   5.901
  198PHE    HD2 3156   2.384   3.691   5.876
  198PHE    CE2 3157   2.320   3.881   5.805
  198PHE    HE2 3158   2.320   3.848   5.702
  198PHE      C 3159   2.447   3.668   6.362
  198PHE      O 3160   2.394   3.730   6.453
  199LEU      N 3161   2.471   3.536   6.375
  199LEU     HN 3162   2.512   3.469   6.313
  199LEU     CA 3163   2.451   3.482   6.513
  199LEU     HA 3164   2.351   3.510   6.542
  199LEU     CB 3165   2.458   3.333   6.490
  199LEU    HB1 3166   2.550   3.305   6.434
  199LEU    HB2 3167   2.384   3.302   6.414
  199LEU     CG 3168   2.445   3.235   6.615
  199LEU     HG 3169   2.513   3.265   6.697
  199LEU    CD1 3170   2.305   3.250   6.678
  199LEU   HD11 3171   2.299   3.358   6.700
  199LEU   HD12 3172   2.298   3.206   6.779
  199LEU   HD13 3173   2.216   3.231   6.613
  199LEU    CD2 3174   2.469   3.086   6.583
  199LEU   HD21 3175   2.402   3.059   6.499
  199LEU   HD22 3176   2.435   3.021   6.666
  199LEU   HD23 3177   2.573   3.074   6.544
  199LEU      C 3178   2.547   3.542   6.619
  199LEU      O 3179   2.499   3.572   6.725
  200PRO      N 3180   2.685   3.552   6.601
  200PRO     CD 3181   2.766   3.477   6.509
  200PRO    HD1 3182   2.776   3.520   6.407
  200PRO    HD2 3183   2.737   3.369   6.501
  200PRO     CA 3184   2.774   3.624   6.696
  200PRO     HA 3185   2.776   3.578   6.794
  200PRO     CB 3186   2.913   3.619   6.619
  200PRO    HB1 3187   2.994   3.653   6.687
  200PRO    HB2 3188   2.916   3.681   6.527
  200PRO     CG 3189   2.908   3.478   6.563
  200PRO    HG1 3190   2.994   3.453   6.497
  200PRO    HG2 3191   2.910   3.405   6.646
  200PRO      C 3192   2.733   3.769   6.727
  200PRO      O 3193   2.742   3.811   6.842
  201LEU      N 3194   2.678   3.843   6.625
  201LEU     HN 3195   2.677   3.803   6.534
  201LEU     CA 3196   2.618   3.975   6.645
  201LEU     HA 3197   2.696   4.036   6.689
  201LEU     CB 3198   2.569   4.036   6.505
  201LEU    HB1 3199   2.493   3.963   6.469
  201LEU    HB2 3200   2.645   4.032   6.423
  201LEU     CG 3201   2.512   4.178   6.499
  201LEU     HG 3202   2.440   4.179   6.583
  201LEU    CD1 3203   2.612   4.289   6.537
  201LEU   HD11 3204   2.564   4.389   6.546
  201LEU   HD12 3205   2.695   4.308   6.466
  201LEU   HD13 3206   2.653   4.269   6.638
  201LEU    CD2 3207   2.437   4.198   6.369
  201LEU   HD21 3208   2.366   4.282   6.385
  201LEU   HD22 3209   2.371   4.111   6.349
  201LEU   HD23 3210   2.503   4.205   6.279
  201LEU      C 3211   2.500   3.967   6.740
  201LEU      O 3212   2.482   4.063   6.814
  202GLY      N 3213   2.419   3.863   6.733
  202GLY     HN 3214   2.434   3.796   6.661
  202GLY     CA 3215   2.309   3.843   6.829
  202GLY    HA1 3216   2.256   3.753   6.803
  202GLY    HA2 3217   2.242   3.928   6.833
  202GLY      C 3218   2.356   3.816   6.970
  202GLY      O 3219   2.308   3.868   7.072
  203ILE      N 3220   2.450   3.726   6.985
  203ILE     HN 3221   2.485   3.692   6.898
  203ILE     CA 3222   2.506   3.689   7.109
  203ILE     HA 3223   2.424   3.670   7.176
  203ILE     CB 3224   2.589   3.560   7.099
  203ILE     HB 3225   2.664   3.559   7.016
  203ILE    CG2 3226   2.661   3.526   7.232
  203ILE   HG21 3227   2.692   3.419   7.236
  203ILE   HG22 3228   2.588   3.545   7.313
  203ILE   HG23 3229   2.748   3.593   7.245
  203ILE    CG1 3230   2.489   3.454   7.071
  203ILE   HG11 3231   2.430   3.472   6.978
  203ILE   HG12 3232   2.423   3.449   7.161
  203ILE     CD 3233   2.549   3.318   7.042
  203ILE    HD1 3234   2.625   3.320   6.960
  203ILE    HD2 3235   2.464   3.263   6.996
  203ILE    HD3 3236   2.589   3.270   7.134
  203ILE      C 3237   2.592   3.799   7.177
  203ILE      O 3238   2.565   3.834   7.296
  204ILE      N 3239   2.684   3.864   7.101
  204ILE     HN 3240   2.711   3.826   7.013
  204ILE     CA 3241   2.760   3.980   7.146
  204ILE     HA 3242   2.818   3.949   7.231
  204ILE     CB 3243   2.865   4.015   7.039
  204ILE     HB 3244   2.809   4.035   6.946
  204ILE    CG2 3245   2.946   4.148   7.089
  204ILE   HG21 3246   2.985   4.140   7.193
  204ILE   HG22 3247   2.877   4.235   7.086
  204ILE   HG23 3248   3.038   4.165   7.029
  204ILE    CG1 3249   2.966   3.892   7.033
  204ILE   HG11 3250   2.907   3.799   7.017
  204ILE   HG12 3251   3.025   3.880   7.127
  204ILE     CD 3252   3.061   3.909   6.914
  204ILE    HD1 3253   3.141   3.981   6.942
  204ILE    HD2 3254   3.012   3.941   6.820
  204ILE    HD3 3255   3.108   3.812   6.885
  204ILE      C 3256   2.683   4.100   7.190
  204ILE      O 3257   2.716   4.148   7.299
  205LEU      N 3258   2.592   4.141   7.116
  205LEU     HN 3259   2.577   4.089   7.033
  205LEU     CA 3260   2.514   4.254   7.150
  205LEU     HA 3261   2.582   4.337   7.164
  205LEU     CB 3262   2.423   4.311   7.042
  205LEU    HB1 3263   2.385   4.402   7.092
  205LEU    HB2 3264   2.342   4.245   7.005
  205LEU     CG 3265   2.498   4.373   6.916
  205LEU     HG 3266   2.558   4.286   6.883
  205LEU    CD1 3267   2.396   4.429   6.818
  205LEU   HD11 3268   2.437   4.481   6.729
  205LEU   HD12 3269   2.336   4.508   6.868
  205LEU   HD13 3270   2.333   4.345   6.781
  205LEU    CD2 3271   2.610   4.486   6.931
  205LEU   HD21 3272   2.707   4.444   6.964
  205LEU   HD22 3273   2.572   4.553   7.011
  205LEU   HD23 3274   2.627   4.535   6.833
  205LEU      C 3275   2.431   4.242   7.279
  205LEU      O 3276   2.459   4.320   7.368
  206PHE      N 3277   2.360   4.122   7.291
  206PHE     HN 3278   2.360   4.056   7.217
  206PHE     CA 3279   2.278   4.081   7.408
  206PHE     HA 3280   2.214   4.161   7.441
  206PHE     CB 3281   2.187   3.959   7.387
  206PHE    HB1 3282   2.249   3.881   7.338
  206PHE    HB2 3283   2.104   3.969   7.314
  206PHE     CG 3284   2.129   3.898   7.513
  206PHE    CD1 3285   2.201   3.803   7.592
  206PHE    HD1 3286   2.299   3.770   7.561
  206PHE    CE1 3287   2.141   3.744   7.707
  206PHE    HE1 3288   2.181   3.663   7.767
  206PHE     CZ 3289   2.021   3.802   7.751
  206PHE     HZ 3290   1.975   3.758   7.839
  206PHE    CD2 3291   2.003   3.938   7.555
  206PHE    HD2 3292   1.942   4.004   7.495
  206PHE    CE2 3293   1.952   3.895   7.678
  206PHE    HE2 3294   1.855   3.930   7.712
  206PHE      C 3295   2.370   4.067   7.528
  206PHE      O 3296   2.350   4.119   7.634
  207CYS      N 3297   2.484   3.997   7.515
  207CYS     HN 3298   2.510   3.956   7.428
  207CYS     CA 3299   2.582   3.982   7.623
  207CYS     HA 3300   2.541   3.939   7.713
  207CYS     CB 3301   2.701   3.896   7.578
  207CYS    HB1 3302   2.796   3.911   7.634
  207CYS    HB2 3303   2.735   3.928   7.477
  207CYS     SG 3304   2.661   3.716   7.586
  207CYS    HG1 3305   2.610   3.700   7.465
  207CYS      C 3306   2.637   4.107   7.672
  207CYS      O 3307   2.628   4.144   7.793
  208SER      N 3308   2.687   4.194   7.577
  208SER     HN 3309   2.685   4.171   7.480
  208SER     CA 3310   2.746   4.326   7.604
  208SER     HA 3311   2.825   4.318   7.678
  208SER     CB 3312   2.794   4.408   7.482
  208SER    HB1 3313   2.849   4.499   7.512
  208SER    HB2 3314   2.724   4.446   7.405
  208SER     OG 3315   2.895   4.332   7.417
  208SER    HG1 3316   2.850   4.271   7.357
  208SER      C 3317   2.648   4.421   7.677
  208SER      O 3318   2.680   4.492   7.779
  209ALA      N 3319   2.526   4.422   7.610
  209ALA     HN 3320   2.527   4.383   7.519
  209ALA     CA 3321   2.418   4.493   7.669
  209ALA     HA 3322   2.438   4.598   7.680
  209ALA     CB 3323   2.295   4.487   7.573
  209ALA    HB1 3324   2.211   4.552   7.606
  209ALA    HB2 3325   2.247   4.388   7.558
  209ALA    HB3 3326   2.336   4.517   7.475
  209ALA      C 3327   2.374   4.455   7.810
  209ALA      O 3328   2.338   4.547   7.890
  210ARG      N 3329   2.364   4.325   7.844
  210ARG     HN 3330   2.363   4.255   7.774
  210ARG     CA 3331   2.332   4.282   7.977
  210ARG     HA 3332   2.246   4.345   7.997
  210ARG     CB 3333   2.287   4.141   7.985
  210ARG    HB1 3334   2.298   4.104   8.089
  210ARG    HB2 3335   2.360   4.089   7.919
  210ARG     CG 3336   2.141   4.102   7.928
  210ARG    HG1 3337   2.135   3.993   7.947
  210ARG    HG2 3338   2.151   4.113   7.818
  210ARG     CD 3339   2.016   4.179   7.983
  210ARG    HD1 3340   1.942   4.192   7.902
  210ARG    HD2 3341   2.041   4.282   8.018
  210ARG     NE 3342   1.966   4.095   8.098
  210ARG     HE 3343   2.024   4.030   8.149
  210ARG     CZ 3344   1.843   4.102   8.150
  210ARG    NH1 3345   1.745   4.185   8.108
  210ARG   HH11 3346   1.759   4.244   8.029
  210ARG   HH12 3347   1.661   4.197   8.161
  210ARG    NH2 3348   1.816   4.043   8.263
  210ARG   HH21 3349   1.891   4.000   8.313
  210ARG   HH22 3350   1.721   4.037   8.294
  210ARG      C 3351   2.442   4.314   8.078
  210ARG      O 3352   2.412   4.330   8.194
  211ILE      N 3353   2.572   4.308   8.039
  211ILE     HN 3354   2.585   4.274   7.946
  211ILE     CA 3355   2.687   4.334   8.122
  211ILE     HA 3356   2.682   4.270   8.209
  211ILE     CB 3357   2.819   4.297   8.056
  211ILE     HB 3358   2.817   4.346   7.957
  211ILE    CG2 3359   2.938   4.348   8.144
  211ILE   HG21 3360   3.025   4.318   8.082
  211ILE   HG22 3361   2.941   4.301   8.245
  211ILE   HG23 3362   2.941   4.459   8.147
  211ILE    CG1 3363   2.823   4.150   8.038
  211ILE   HG11 3364   2.720   4.118   8.008
  211ILE   HG12 3365   2.860   4.105   8.133
  211ILE     CD 3366   2.919   4.125   7.924
  211ILE    HD1 3367   2.903   4.188   7.834
  211ILE    HD2 3368   2.899   4.020   7.891
  211ILE    HD3 3369   3.024   4.120   7.959
  211ILE      C 3370   2.679   4.486   8.162
  211ILE      O 3371   2.690   4.517   8.278
  212ILE      N 3372   2.666   4.584   8.069
  212ILE     HN 3373   2.669   4.561   7.972
  212ILE     CA 3374   2.658   4.725   8.097
  212ILE     HA 3375   2.749   4.746   8.150
  212ILE     CB 3376   2.666   4.810   7.960
  212ILE     HB 3377   2.584   4.780   7.892
  212ILE    CG2 3378   2.644   4.961   7.990
  212ILE   HG21 3379   2.652   5.011   7.891
  212ILE   HG22 3380   2.721   5.007   8.055
  212ILE   HG23 3381   2.538   4.974   8.022
  212ILE    CG1 3382   2.807   4.779   7.903
  212ILE   HG11 3383   2.829   4.670   7.894
  212ILE   HG12 3384   2.886   4.825   7.967
  212ILE     CD 3385   2.826   4.836   7.759
  212ILE    HD1 3386   2.765   4.774   7.690
  212ILE    HD2 3387   2.933   4.829   7.730
  212ILE    HD3 3388   2.790   4.941   7.765
  212ILE      C 3389   2.541   4.756   8.184
  212ILE      O 3390   2.543   4.829   8.284
  213TRP      N 3391   2.420   4.693   8.153
  213TRP     HN 3392   2.412   4.637   8.071
  213TRP     CA 3393   2.299   4.697   8.234
  213TRP     HA 3394   2.276   4.802   8.245
  213TRP     CB 3395   2.183   4.626   8.171
  213TRP    HB1 3396   2.203   4.523   8.134
  213TRP    HB2 3397   2.159   4.684   8.078
  213TRP     CG 3398   2.045   4.614   8.244
  213TRP    CD1 3399   1.951   4.709   8.243
  213TRP    HD1 3400   1.945   4.792   8.174
  213TRP    NE1 3401   1.839   4.663   8.306
  213TRP    HE1 3402   1.781   4.725   8.355
  213TRP    CE2 3403   1.865   4.543   8.360
  213TRP    CD2 3404   1.994   4.507   8.317
  213TRP    CE3 3405   2.044   4.381   8.351
  213TRP    HE3 3406   2.142   4.343   8.326
  213TRP    CZ3 3407   1.962   4.298   8.428
  213TRP    HZ3 3408   1.989   4.197   8.454
  213TRP    CZ2 3409   1.779   4.454   8.421
  213TRP    HZ2 3410   1.675   4.474   8.442
  213TRP    CH2 3411   1.830   4.329   8.449
  213TRP    HH2 3412   1.767   4.255   8.498
  213TRP      C 3413   2.313   4.642   8.375
  213TRP      O 3414   2.278   4.715   8.465
  214SER      N 3415   2.375   4.525   8.399
  214SER     HN 3416   2.408   4.486   8.313
  214SER     CA 3417   2.401   4.468   8.534
  214SER     HA 3418   2.311   4.456   8.592
  214SER     CB 3419   2.474   4.327   8.521
  214SER    HB1 3420   2.499   4.297   8.625
  214SER    HB2 3421   2.568   4.340   8.463
  214SER     OG 3422   2.383   4.231   8.460
  214SER    HG1 3423   2.402   4.230   8.366
  214SER      C 3424   2.491   4.554   8.619
  214SER      O 3425   2.463   4.579   8.736
  215LEU      N 3426   2.595   4.614   8.561
  215LEU     HN 3427   2.614   4.595   8.465
  215LEU     CA 3428   2.696   4.699   8.628
  215LEU     HA 3429   2.727   4.653   8.720
  215LEU     CB 3430   2.820   4.733   8.545
  215LEU    HB1 3431   2.885   4.811   8.592
  215LEU    HB2 3432   2.784   4.777   8.450
  215LEU     CG 3433   2.910   4.613   8.522
  215LEU     HG 3434   2.848   4.530   8.484
  215LEU    CD1 3435   3.012   4.640   8.411
  215LEU   HD11 3436   3.089   4.710   8.451
  215LEU   HD12 3437   2.960   4.686   8.325
  215LEU   HD13 3438   3.033   4.535   8.382
  215LEU    CD2 3439   2.991   4.551   8.640
  215LEU   HD21 3440   2.923   4.527   8.725
  215LEU   HD22 3441   3.071   4.607   8.693
  215LEU   HD23 3442   3.017   4.449   8.604
  215LEU      C 3443   2.630   4.838   8.667
  215LEU      O 3444   2.665   4.901   8.768
  216ARG      N 3445   2.525   4.877   8.591
  216ARG     HN 3446   2.495   4.827   8.510
  216ARG     CA 3447   2.440   4.986   8.625
  216ARG     HA 3448   2.506   5.065   8.659
  216ARG     CB 3449   2.375   5.050   8.494
  216ARG    HB1 3450   2.301   5.124   8.530
  216ARG    HB2 3451   2.313   4.978   8.436
  216ARG     CG 3452   2.480   5.125   8.409
  216ARG    HG1 3453   2.565   5.058   8.384
  216ARG    HG2 3454   2.533   5.199   8.472
  216ARG     CD 3455   2.426   5.193   8.283
  216ARG    HD1 3456   2.335   5.254   8.302
  216ARG    HD2 3457   2.394   5.123   8.203
  216ARG     NE 3458   2.536   5.285   8.239
  216ARG     HE 3459   2.631   5.264   8.262
  216ARG     CZ 3460   2.512   5.382   8.153
  216ARG    NH1 3461   2.394   5.391   8.089
  216ARG   HH11 3462   2.329   5.317   8.104
  216ARG   HH12 3463   2.384   5.464   8.021
  216ARG    NH2 3464   2.603   5.472   8.132
  216ARG   HH21 3465   2.682   5.469   8.193
  216ARG   HH22 3466   2.600   5.527   8.048
  216ARG      C 3467   2.340   4.955   8.732
  216ARG      O 3468   2.307   5.040   8.813
  217GLN      N 3469   2.272   4.839   8.720
  217GLN     HN 3470   2.284   4.776   8.645
  217GLN     CA 3471   2.174   4.801   8.821
  217GLN     HA 3472   2.092   4.872   8.813
  217GLN     CB 3473   2.112   4.660   8.802
  217GLN    HB1 3474   2.064   4.627   8.897
  217GLN    HB2 3475   2.196   4.590   8.783
  217GLN     CG 3476   2.004   4.632   8.694
  217GLN    HG1 3477   1.942   4.544   8.724
  217GLN    HG2 3478   2.044   4.605   8.594
  217GLN     CD 3479   1.898   4.746   8.673
  217GLN    OE1 3480   1.806   4.769   8.748
  217GLN    NE2 3481   1.926   4.818   8.562
  217GLN   HE21 3482   1.860   4.889   8.535
  217GLN   HE22 3483   2.002   4.798   8.501
  217GLN      C 3484   2.227   4.795   8.964
  217GLN      O 3485   2.163   4.823   9.064
  218ARG      N 3486   2.358   4.750   8.973
  218ARG     HN 3487   2.403   4.725   8.887
  218ARG     CA 3488   2.426   4.724   9.097
  218ARG     HA 3489   2.355   4.704   9.176
  218ARG     CB 3490   2.503   4.594   9.085
  218ARG    HB1 3491   2.567   4.577   9.175
  218ARG    HB2 3492   2.566   4.616   8.997
  218ARG     CG 3493   2.414   4.474   9.057
  218ARG    HG1 3494   2.360   4.480   8.960
  218ARG    HG2 3495   2.331   4.465   9.130
  218ARG     CD 3496   2.492   4.341   9.051
  218ARG    HD1 3497   2.575   4.351   8.979
  218ARG    HD2 3498   2.434   4.252   9.019
  218ARG     NE 3499   2.540   4.303   9.189
  218ARG     HE 3500   2.637   4.299   9.216
  218ARG     CZ 3501   2.468   4.241   9.284
  218ARG    NH1 3502   2.337   4.229   9.276
  218ARG   HH11 3503   2.291   4.229   9.188
  218ARG   HH12 3504   2.297   4.152   9.327
  218ARG    NH2 3505   2.533   4.192   9.387
  218ARG   HH21 3506   2.632   4.193   9.374
  218ARG   HH22 3507   2.499   4.120   9.448
  218ARG      C 3508   2.509   4.843   9.148
  218ARG      O 3509   2.576   4.837   9.249
  219GLN      N 3510   2.499   4.949   9.069
  219GLN     HN 3511   2.434   4.939   8.994
  219GLN     CA 3512   2.577   5.070   9.081
  219GLN     HA 3513   2.577   5.108   8.979
  219GLN     CB 3514   2.516   5.164   9.183
  219GLN    HB1 3515   2.584   5.251   9.195
  219GLN    HB2 3516   2.490   5.113   9.278
  219GLN     CG 3517   2.381   5.226   9.137
  219GLN    HG1 3518   2.308   5.143   9.150
  219GLN    HG2 3519   2.380   5.279   9.039
  219GLN     CD 3520   2.338   5.339   9.230
  219GLN    OE1 3521   2.258   5.321   9.324
  219GLN    NE2 3522   2.399   5.458   9.216
  219GLN   HE21 3523   2.358   5.541   9.252
  219GLN   HE22 3524   2.463   5.464   9.139
  219GLN      C 3525   2.728   5.051   9.112
  219GLN      O 3526   2.786   5.119   9.190
  220MET      N 3527   2.791   4.956   9.035
  220MET     HN 3528   2.736   4.906   8.969
  220MET     CA 3529   2.930   4.919   9.043
  220MET     HA 3530   2.966   4.934   9.144
  220MET     CB 3531   2.960   4.772   8.994
  220MET    HB1 3532   3.064   4.744   9.022
  220MET    HB2 3533   2.946   4.759   8.885
  220MET     CG 3534   2.869   4.669   9.073
  220MET    HG1 3535   2.763   4.701   9.069
  220MET    HG2 3536   2.902   4.664   9.179
  220MET     SD 3537   2.869   4.508   9.003
  220MET     CE 3538   3.046   4.460   9.046
  220MET    HE1 3539   3.125   4.520   8.996
  220MET    HE2 3540   3.076   4.354   9.028
  220MET    HE3 3541   3.057   4.472   9.156
  220MET      C 3542   3.011   5.007   8.944
  220MET      O 3543   3.133   5.022   8.951
  221ASP      N 3544   2.938   5.078   8.853
  221ASP     HN 3545   2.839   5.077   8.847
  221ASP     CA 3546   2.996   5.172   8.766
  221ASP     HA 3547   3.070   5.116   8.711
  221ASP     CB 3548   2.898   5.193   8.644
  221ASP    HB1 3549   2.856   5.095   8.612
  221ASP    HB2 3550   2.951   5.240   8.559
  221ASP     CG 3551   2.777   5.269   8.675
  221ASP    OD1 3552   2.719   5.341   8.585
  221ASP    OD2 3553   2.724   5.244   8.786
  221ASP      C 3554   3.051   5.303   8.821
  221ASP      O 3555   3.133   5.369   8.754
  222ARG      N 3556   3.024   5.332   8.945
  222ARG     HN 3557   2.961   5.266   8.984
  222ARG     CA 3558   3.094   5.436   9.024
  222ARG     HA 3559   3.079   5.530   8.974
  222ARG     CB 3560   3.035   5.431   9.170
  222ARG    HB1 3561   3.073   5.523   9.219
  222ARG    HB2 3562   3.071   5.342   9.225
  222ARG     CG 3563   2.884   5.445   9.164
  222ARG    HG1 3564   2.825   5.368   9.110
  222ARG    HG2 3565   2.857   5.537   9.108
  222ARG     CD 3566   2.807   5.464   9.305
  222ARG    HD1 3567   2.698   5.471   9.287
  222ARG    HD2 3568   2.854   5.551   9.355
  222ARG     NE 3569   2.837   5.331   9.368
  222ARG     HE 3570   2.816   5.249   9.315
  222ARG     CZ 3571   2.931   5.313   9.457
  222ARG    NH1 3572   2.991   5.406   9.529
  222ARG   HH11 3573   2.949   5.497   9.531
  222ARG   HH12 3574   3.066   5.374   9.587
  222ARG    NH2 3575   2.973   5.192   9.477
  222ARG   HH21 3576   2.920   5.124   9.425
  222ARG   HH22 3577   3.044   5.176   9.545
  222ARG      C 3578   3.247   5.411   9.036
  222ARG      O 3579   3.325   5.506   9.024
  223HSD      N 3580   3.294   5.286   9.056
  223HSD     HN 3581   3.219   5.221   9.052
  223HSD     CA 3582   3.435   5.249   9.057
  223HSD     HA 3583   3.492   5.316   9.120
  223HSD     CB 3584   3.437   5.101   9.100
  223HSD    HB1 3585   3.395   5.031   9.025
  223HSD    HB2 3586   3.379   5.095   9.195
  223HSD    ND1 3587   3.642   4.938   9.115
  223HSD    HD1 3588   3.597   4.859   9.074
  223HSD     CG 3589   3.576   5.057   9.144
  223HSD    CE1 3590   3.759   4.942   9.182
  223HSD    HE1 3591   3.830   4.861   9.170
  223HSD    NE2 3592   3.779   5.054   9.247
  223HSD    CD2 3593   3.664   5.125   9.226
  223HSD    HD2 3594   3.667   5.224   9.271
  223HSD      C 3595   3.500   5.270   8.920
  223HSD      O 3596   3.440   5.237   8.816
  224ALA      N 3597   3.622   5.333   8.911
  224ALA     HN 3598   3.680   5.359   8.988
  224ALA     CA 3599   3.686   5.380   8.786
  224ALA     HA 3600   3.615   5.446   8.737
  224ALA     CB 3601   3.811   5.465   8.813
  224ALA    HB1 3602   3.886   5.418   8.880
  224ALA    HB2 3603   3.787   5.558   8.869
  224ALA    HB3 3604   3.861   5.504   8.722
  224ALA      C 3605   3.723   5.267   8.693
  224ALA      O 3606   3.700   5.273   8.571
  225LYS      N 3607   3.781   5.164   8.747
  225LYS     HN 3608   3.811   5.168   8.842
  225LYS     CA 3609   3.803   5.041   8.679
  225LYS     HA 3610   3.869   5.070   8.598
  225LYS     CB 3611   3.889   4.943   8.762
  225LYS    HB1 3612   3.887   4.841   8.717
  225LYS    HB2 3613   3.839   4.920   8.859
  225LYS     CG 3614   4.037   4.972   8.793
  225LYS    HG1 3615   4.037   5.073   8.838
  225LYS    HG2 3616   4.102   4.981   8.704
  225LYS     CD 3617   4.099   4.879   8.898
  225LYS    HD1 3618   4.028   4.870   8.983
  225LYS    HD2 3619   4.190   4.935   8.930
  225LYS     CE 3620   4.146   4.749   8.838
  225LYS    HE1 3621   4.213   4.754   8.750
  225LYS    HE2 3622   4.055   4.698   8.799
  225LYS     NZ 3623   4.218   4.665   8.938
  225LYS    HZ1 3624   4.186   4.676   9.036
  225LYS    HZ2 3625   4.319   4.689   8.927
  225LYS    HZ3 3626   4.209   4.564   8.916
  225LYS      C 3627   3.685   4.974   8.612
  225LYS      O 3628   3.688   4.924   8.500
  226ILE      N 3629   3.569   4.989   8.675
  226ILE     HN 3630   3.562   5.042   8.759
  226ILE     CA 3631   3.440   4.938   8.616
  226ILE     HA 3632   3.449   4.838   8.578
  226ILE     CB 3633   3.337   4.916   8.714
  226ILE     HB 3634   3.315   5.014   8.762
  226ILE    CG2 3635   3.205   4.856   8.653
  226ILE   HG21 3636   3.227   4.766   8.592
  226ILE   HG22 3637   3.148   4.924   8.586
  226ILE   HG23 3638   3.136   4.836   8.737
  226ILE    CG1 3639   3.388   4.820   8.826
  226ILE   HG11 3640   3.323   4.843   8.913
  226ILE   HG12 3641   3.484   4.851   8.875
  226ILE     CD 3642   3.401   4.676   8.782
  226ILE    HD1 3643   3.457   4.619   8.859
  226ILE    HD2 3644   3.446   4.660   8.682
  226ILE    HD3 3645   3.300   4.631   8.774
  226ILE      C 3646   3.400   5.020   8.494
  226ILE      O 3647   3.361   4.961   8.395
  227LYS      N 3648   3.424   5.155   8.495
  227LYS     HN 3649   3.461   5.200   8.576
  227LYS     CA 3650   3.402   5.242   8.384
  227LYS     HA 3651   3.303   5.221   8.347
  227LYS     CB 3652   3.424   5.390   8.418
  227LYS    HB1 3653   3.410   5.459   8.331
  227LYS    HB2 3654   3.532   5.398   8.443
  227LYS     CG 3655   3.334   5.441   8.527
  227LYS    HG1 3656   3.351   5.384   8.621
  227LYS    HG2 3657   3.226   5.426   8.503
  227LYS     CD 3658   3.371   5.588   8.558
  227LYS    HD1 3659   3.339   5.655   8.476
  227LYS    HD2 3660   3.482   5.590   8.552
  227LYS     CE 3661   3.323   5.644   8.695
  227LYS    HE1 3662   3.346   5.753   8.696
  227LYS    HE2 3663   3.374   5.600   8.783
  227LYS     NZ 3664   3.174   5.639   8.696
  227LYS    HZ1 3665   3.133   5.545   8.705
  227LYS    HZ2 3666   3.147   5.690   8.609
  227LYS    HZ3 3667   3.140   5.701   8.772
  227LYS      C 3668   3.497   5.209   8.270
  227LYS      O 3669   3.467   5.225   8.153
  228ARG      N 3670   3.616   5.164   8.302
  228ARG     HN 3671   3.638   5.168   8.399
  228ARG     CA 3672   3.716   5.135   8.208
  228ARG     HA 3673   3.717   5.219   8.141
  228ARG     CB 3674   3.857   5.125   8.278
  228ARG    HB1 3675   3.862   5.044   8.354
  228ARG    HB2 3676   3.865   5.218   8.339
  228ARG     CG 3677   3.970   5.128   8.179
  228ARG    HG1 3678   3.971   5.233   8.144
  228ARG    HG2 3679   3.950   5.061   8.093
  228ARG     CD 3680   4.100   5.082   8.237
  228ARG    HD1 3681   4.096   4.972   8.252
  228ARG    HD2 3682   4.110   5.136   8.333
  228ARG     NE 3683   4.205   5.121   8.143
  228ARG     HE 3684   4.184   5.178   8.063
  228ARG     CZ 3685   4.328   5.083   8.144
  228ARG    NH1 3686   4.378   5.002   8.231
  228ARG   HH11 3687   4.316   4.984   8.307
  228ARG   HH12 3688   4.476   4.996   8.246
  228ARG    NH2 3689   4.407   5.125   8.046
  228ARG   HH21 3690   4.355   5.171   7.974
  228ARG   HH22 3691   4.498   5.084   8.039
  228ARG      C 3692   3.680   5.003   8.135
  228ARG      O 3693   3.682   5.004   8.014
  229ALA      N 3694   3.626   4.902   8.208
  229ALA     HN 3695   3.616   4.913   8.307
  229ALA     CA 3696   3.568   4.774   8.163
  229ALA     HA 3697   3.633   4.722   8.094
  229ALA     CB 3698   3.523   4.674   8.279
  229ALA    HB1 3699   3.455   4.711   8.358
  229ALA    HB2 3700   3.619   4.646   8.328
  229ALA    HB3 3701   3.478   4.585   8.230
  229ALA      C 3702   3.445   4.793   8.073
  229ALA      O 3703   3.436   4.739   7.960
  230ILE      N 3704   3.345   4.882   8.111
  230ILE     HN 3705   3.341   4.906   8.208
  230ILE     CA 3706   3.234   4.927   8.034
  230ILE     HA 3707   3.179   4.839   8.004
  230ILE     CB 3708   3.151   5.020   8.127
  230ILE     HB 3709   3.226   5.090   8.170
  230ILE    CG2 3710   3.033   5.097   8.047
  230ILE   HG21 3711   2.997   5.169   8.124
  230ILE   HG22 3712   2.955   5.023   8.023
  230ILE   HG23 3713   3.072   5.153   7.959
  230ILE    CG1 3714   3.086   4.931   8.234
  230ILE   HG11 3715   3.160   4.859   8.276
  230ILE   HG12 3716   3.001   4.877   8.188
  230ILE     CD 3717   3.016   5.010   8.344
  230ILE    HD1 3718   2.948   5.081   8.293
  230ILE    HD2 3719   3.082   5.069   8.410
  230ILE    HD3 3720   2.963   4.932   8.403
  230ILE      C 3721   3.273   4.994   7.908
  230ILE      O 3722   3.222   4.959   7.798
  231THR      N 3723   3.369   5.084   7.912
  231THR     HN 3724   3.387   5.110   8.006
  231THR     CA 3725   3.439   5.152   7.790
  231THR     HA 3726   3.370   5.208   7.729
  231THR     CB 3727   3.541   5.255   7.834
  231THR     HB 3728   3.622   5.212   7.897
  231THR    OG1 3729   3.480   5.355   7.914
  231THR    HG1 3730   3.464   5.323   8.003
  231THR    CG2 3731   3.607   5.324   7.707
  231THR   HG21 3732   3.661   5.255   7.639
  231THR   HG22 3733   3.675   5.399   7.753
  231THR   HG23 3734   3.520   5.367   7.653
  231THR      C 3735   3.501   5.049   7.697
  231THR      O 3736   3.481   5.044   7.576
  232PHE      N 3737   3.577   4.951   7.754
  232PHE     HN 3738   3.612   4.954   7.848
  232PHE     CA 3739   3.634   4.851   7.669
  232PHE     HA 3740   3.671   4.901   7.581
  232PHE     CB 3741   3.740   4.768   7.752
  232PHE    HB1 3742   3.786   4.680   7.702
  232PHE    HB2 3743   3.689   4.736   7.845
  232PHE     CG 3744   3.856   4.848   7.790
  232PHE    CD1 3745   3.895   4.973   7.728
  232PHE    HD1 3746   3.834   5.012   7.648
  232PHE    CE1 3747   4.016   5.036   7.760
  232PHE    HE1 3748   4.049   5.132   7.724
  232PHE     CZ 3749   4.099   4.974   7.860
  232PHE     HZ 3750   4.200   5.001   7.885
  232PHE    CD2 3751   3.934   4.794   7.892
  232PHE    HD2 3752   3.903   4.705   7.946
  232PHE    CE2 3753   4.056   4.854   7.923
  232PHE    HE2 3754   4.108   4.795   7.998
  232PHE      C 3755   3.531   4.755   7.605
  232PHE      O 3756   3.545   4.721   7.485
  233ILE      N 3757   3.435   4.700   7.678
  233ILE     HN 3758   3.430   4.720   7.775
  233ILE     CA 3759   3.322   4.625   7.621
  233ILE     HA 3760   3.368   4.542   7.571
  233ILE     CB 3761   3.228   4.573   7.726
  233ILE     HB 3762   3.199   4.654   7.796
  233ILE    CG2 3763   3.106   4.510   7.665
  233ILE   HG21 3764   3.054   4.454   7.745
  233ILE   HG22 3765   3.122   4.440   7.581
  233ILE   HG23 3766   3.030   4.585   7.634
  233ILE    CG1 3767   3.301   4.463   7.798
  233ILE   HG11 3768   3.394   4.506   7.840
  233ILE   HG12 3769   3.342   4.382   7.734
  233ILE     CD 3770   3.232   4.387   7.914
  233ILE    HD1 3771   3.153   4.313   7.887
  233ILE    HD2 3772   3.205   4.449   8.002
  233ILE    HD3 3773   3.317   4.326   7.951
  233ILE      C 3774   3.242   4.702   7.516
  233ILE      O 3775   3.198   4.649   7.411
  234MET      N 3776   3.205   4.833   7.529
  234MET     HN 3777   3.243   4.879   7.609
  234MET     CA 3778   3.151   4.921   7.421
  234MET     HA 3779   3.052   4.885   7.396
  234MET     CB 3780   3.144   5.061   7.480
  234MET    HB1 3781   3.238   5.089   7.532
  234MET    HB2 3782   3.077   5.042   7.567
  234MET     CG 3783   3.089   5.176   7.392
  234MET    HG1 3784   3.166   5.211   7.318
  234MET    HG2 3785   3.080   5.267   7.455
  234MET     SD 3786   2.930   5.132   7.325
  234MET     CE 3787   2.921   5.277   7.220
  234MET    HE1 3788   2.878   5.364   7.274
  234MET    HE2 3789   2.859   5.252   7.131
  234MET    HE3 3790   3.022   5.315   7.195
  234MET      C 3791   3.250   4.922   7.305
  234MET      O 3792   3.209   4.894   7.191
  235VAL      N 3793   3.386   4.950   7.328
  235VAL     HN 3794   3.411   4.983   7.419
  235VAL     CA 3795   3.483   4.948   7.218
  235VAL     HA 3796   3.456   5.025   7.148
  235VAL     CB 3797   3.632   4.977   7.254
  235VAL     HB 3798   3.655   4.920   7.346
  235VAL    CG1 3799   3.735   4.931   7.148
  235VAL   HG11 3800   3.711   4.967   7.046
  235VAL   HG12 3801   3.739   4.820   7.138
  235VAL   HG13 3802   3.836   4.968   7.177
  235VAL    CG2 3803   3.639   5.136   7.279
  235VAL   HG21 3804   3.583   5.194   7.202
  235VAL   HG22 3805   3.746   5.164   7.270
  235VAL   HG23 3806   3.602   5.158   7.381
  235VAL      C 3807   3.481   4.808   7.140
  235VAL      O 3808   3.479   4.806   7.018
  236VAL      N 3809   3.466   4.696   7.206
  236VAL     HN 3810   3.470   4.688   7.305
  236VAL     CA 3811   3.456   4.561   7.147
  236VAL     HA 3812   3.542   4.556   7.082
  236VAL     CB 3813   3.489   4.454   7.253
  236VAL     HB 3814   3.415   4.467   7.336
  236VAL    CG1 3815   3.466   4.319   7.196
  236VAL   HG11 3816   3.356   4.304   7.191
  236VAL   HG12 3817   3.497   4.234   7.261
  236VAL   HG13 3818   3.514   4.304   7.098
  236VAL    CG2 3819   3.633   4.472   7.297
  236VAL   HG21 3820   3.652   4.568   7.351
  236VAL   HG22 3821   3.711   4.453   7.220
  236VAL   HG23 3822   3.649   4.385   7.365
  236VAL      C 3823   3.331   4.538   7.060
  236VAL      O 3824   3.345   4.491   6.949
  237ALA      N 3825   3.218   4.575   7.107
  237ALA     HN 3826   3.208   4.612   7.199
  237ALA     CA 3827   3.093   4.577   7.034
  237ALA     HA 3828   3.071   4.481   6.990
  237ALA     CB 3829   2.985   4.607   7.143
  237ALA    HB1 3830   2.886   4.618   7.093
  237ALA    HB2 3831   3.001   4.704   7.194
  237ALA    HB3 3832   2.976   4.521   7.212
  237ALA      C 3833   3.091   4.673   6.911
  237ALA      O 3834   3.036   4.632   6.813
  238ILE      N 3835   3.148   4.796   6.919
  238ILE     HN 3836   3.191   4.826   7.004
  238ILE     CA 3837   3.164   4.885   6.805
  238ILE     HA 3838   3.072   4.880   6.747
  238ILE     CB 3839   3.211   5.024   6.846
  238ILE     HB 3840   3.300   5.007   6.910
  238ILE    CG2 3841   3.254   5.097   6.718
  238ILE   HG21 3842   3.294   5.199   6.738
  238ILE   HG22 3843   3.166   5.112   6.652
  238ILE   HG23 3844   3.344   5.048   6.674
  238ILE    CG1 3845   3.103   5.110   6.918
  238ILE   HG11 3846   3.139   5.215   6.924
  238ILE   HG12 3847   3.097   5.073   7.022
  238ILE     CD 3848   2.965   5.099   6.854
  238ILE    HD1 3849   2.889   5.156   6.912
  238ILE    HD2 3850   2.928   4.995   6.839
  238ILE    HD3 3851   2.956   5.151   6.756
  238ILE      C 3852   3.268   4.819   6.710
  238ILE      O 3853   3.242   4.825   6.593
  239VAL      N 3854   3.384   4.763   6.757
  239VAL     HN 3855   3.411   4.766   6.853
  239VAL     CA 3856   3.480   4.702   6.662
  239VAL     HA 3857   3.504   4.778   6.589
  239VAL     CB 3858   3.606   4.649   6.727
  239VAL     HB 3859   3.580   4.594   6.820
  239VAL    CG1 3860   3.687   4.553   6.643
  239VAL   HG11 3861   3.771   4.512   6.704
  239VAL   HG12 3862   3.725   4.605   6.552
  239VAL   HG13 3863   3.632   4.461   6.615
  239VAL    CG2 3864   3.696   4.772   6.758
  239VAL   HG21 3865   3.748   4.802   6.665
  239VAL   HG22 3866   3.768   4.741   6.837
  239VAL   HG23 3867   3.645   4.860   6.803
  239VAL      C 3868   3.422   4.587   6.584
  239VAL      O 3869   3.442   4.589   6.460
  240PHE      N 3870   3.345   4.495   6.650
  240PHE     HN 3871   3.317   4.515   6.743
  240PHE     CA 3872   3.281   4.384   6.600
  240PHE     HA 3873   3.359   4.317   6.567
  240PHE     CB 3874   3.219   4.304   6.718
  240PHE    HB1 3875   3.147   4.366   6.775
  240PHE    HB2 3876   3.305   4.263   6.775
  240PHE     CG 3877   3.151   4.181   6.655
  240PHE    CD1 3878   3.015   4.182   6.623
  240PHE    HD1 3879   2.949   4.266   6.641
  240PHE    CE1 3880   2.957   4.073   6.554
  240PHE    HE1 3881   2.855   4.073   6.521
  240PHE     CZ 3882   3.046   3.969   6.516
  240PHE     HZ 3883   3.003   3.881   6.470
  240PHE    CD2 3884   3.229   4.074   6.612
  240PHE    HD2 3885   3.336   4.081   6.630
  240PHE    CE2 3886   3.179   3.966   6.544
  240PHE    HE2 3887   3.232   3.877   6.515
  240PHE      C 3888   3.184   4.434   6.486
  240PHE      O 3889   3.201   4.403   6.368
  241VAL      N 3890   3.093   4.528   6.520
  241VAL     HN 3891   3.071   4.565   6.610
  241VAL     CA 3892   3.007   4.591   6.414
  241VAL     HA 3893   2.964   4.507   6.361
  241VAL     CB 3894   2.907   4.682   6.478
  241VAL     HB 3895   2.960   4.744   6.553
  241VAL    CG1 3896   2.830   4.787   6.382
  241VAL   HG11 3897   2.791   4.729   6.295
  241VAL   HG12 3898   2.901   4.870   6.361
  241VAL   HG13 3899   2.736   4.828   6.425
  241VAL    CG2 3900   2.805   4.600   6.564
  241VAL   HG21 3901   2.745   4.669   6.627
  241VAL   HG22 3902   2.855   4.540   6.644
  241VAL   HG23 3903   2.732   4.538   6.507
  241VAL      C 3904   3.078   4.667   6.306
  241VAL      O 3905   3.031   4.653   6.189
  242ILE      N 3906   3.181   4.747   6.325
  242ILE     HN 3907   3.208   4.767   6.419
  242ILE     CA 3908   3.230   4.828   6.216
  242ILE     HA 3909   3.151   4.845   6.145
  242ILE     CB 3910   3.274   4.961   6.278
  242ILE     HB 3911   3.340   4.937   6.364
  242ILE    CG2 3912   3.347   5.048   6.184
  242ILE   HG21 3913   3.295   5.047   6.086
  242ILE   HG22 3914   3.452   5.015   6.167
  242ILE   HG23 3915   3.346   5.156   6.211
  242ILE    CG1 3916   3.153   5.035   6.347
  242ILE   HG11 3917   3.210   5.116   6.397
  242ILE   HG12 3918   3.108   4.976   6.430
  242ILE     CD 3919   3.036   5.080   6.254
  242ILE    HD1 3920   3.087   5.123   6.165
  242ILE    HD2 3921   2.992   5.163   6.314
  242ILE    HD3 3922   2.960   5.004   6.227
  242ILE      C 3923   3.344   4.762   6.133
  242ILE      O 3924   3.373   4.799   6.016
  243CYS      N 3925   3.404   4.654   6.181
  243CYS     HN 3926   3.395   4.626   6.276
  243CYS     CA 3927   3.481   4.554   6.107
  243CYS     HA 3928   3.552   4.610   6.049
  243CYS     CB 3929   3.554   4.465   6.217
  243CYS    HB1 3930   3.477   4.417   6.281
  243CYS    HB2 3931   3.607   4.535   6.284
  243CYS     SG 3932   3.683   4.353   6.161
  243CYS    HG1 3933   3.599   4.285   6.084
  243CYS      C 3934   3.394   4.456   6.013
  243CYS      O 3935   3.450   4.426   5.905
  244PHE      N 3936   3.269   4.414   6.048
  244PHE     HN 3937   3.241   4.439   6.141
  244PHE     CA 3938   3.205   4.289   5.994
  244PHE     HA 3939   3.261   4.255   5.908
  244PHE     CB 3940   3.179   4.180   6.094
  244PHE    HB1 3941   3.117   4.105   6.041
  244PHE    HB2 3942   3.114   4.200   6.181
  244PHE     CG 3943   3.307   4.107   6.131
  244PHE    CD1 3944   3.362   4.108   6.262
  244PHE    HD1 3945   3.307   4.163   6.337
  244PHE    CE1 3946   3.478   4.037   6.303
  244PHE    HE1 3947   3.507   4.057   6.405
  244PHE     CZ 3948   3.539   3.955   6.202
  244PHE     HZ 3949   3.622   3.890   6.224
  244PHE    CD2 3950   3.381   4.032   6.034
  244PHE    HD2 3951   3.349   4.048   5.932
  244PHE    CE2 3952   3.499   3.967   6.069
  244PHE    HE2 3953   3.563   3.925   5.993
  244PHE      C 3954   3.068   4.328   5.940
  244PHE      O 3955   3.020   4.268   5.844
  245LEU      N 3956   3.005   4.441   5.982
  245LEU     HN 3957   3.039   4.489   6.063
  245LEU     CA 3958   2.893   4.501   5.914
  245LEU     HA 3959   2.821   4.420   5.922
  245LEU     CB 3960   2.825   4.624   5.989
  245LEU    HB1 3961   2.888   4.714   5.972
  245LEU    HB2 3962   2.812   4.604   6.098
  245LEU     CG 3963   2.683   4.654   5.935
  245LEU     HG 3964   2.692   4.673   5.825
  245LEU    CD1 3965   2.585   4.539   5.957
  245LEU   HD11 3966   2.621   4.463   5.885
  245LEU   HD12 3967   2.480   4.560   5.927
  245LEU   HD13 3968   2.596   4.507   6.063
  245LEU    CD2 3969   2.630   4.791   5.984
  245LEU   HD21 3970   2.532   4.817   5.938
  245LEU   HD22 3971   2.700   4.873   5.961
  245LEU   HD23 3972   2.624   4.801   6.095
  245LEU      C 3973   2.917   4.539   5.761
  245LEU      O 3974   2.834   4.498   5.678
  246PRO      N 3975   3.022   4.599   5.717
  246PRO     CD 3976   3.123   4.660   5.804
  246PRO    HD1 3977   3.215   4.597   5.814
  246PRO    HD2 3978   3.091   4.674   5.909
  246PRO     CA 3979   3.012   4.664   5.589
  246PRO     HA 3980   2.918   4.717   5.581
  246PRO     CB 3981   3.130   4.771   5.590
  246PRO    HB1 3982   3.104   4.859   5.526
  246PRO    HB2 3983   3.226   4.725   5.558
  246PRO     CG 3984   3.161   4.797   5.736
  246PRO    HG1 3985   3.269   4.820   5.750
  246PRO    HG2 3986   3.093   4.876   5.774
  246PRO      C 3987   3.019   4.572   5.475
  246PRO      O 3988   2.948   4.594   5.372
  247SER      N 3989   3.110   4.473   5.486
  247SER     HN 3990   3.170   4.457   5.564
  247SER     CA 3991   3.128   4.383   5.373
  247SER     HA 3992   3.135   4.435   5.279
  247SER     CB 3993   3.265   4.306   5.383
  247SER    HB1 3994   3.349   4.370   5.347
  247SER    HB2 3995   3.272   4.215   5.320
  247SER     OG 3996   3.292   4.269   5.517
  247SER    HG1 3997   3.307   4.344   5.576
  247SER      C 3998   3.004   4.286   5.361
  247SER      O 3999   2.977   4.237   5.251
  248VAL      N 4000   2.944   4.252   5.470
  248VAL     HN 4001   2.980   4.296   5.552
  248VAL     CA 4002   2.820   4.176   5.474
  248VAL     HA 4003   2.829   4.088   5.412
  248VAL     CB 4004   2.782   4.128   5.616
  248VAL     HB 4005   2.799   4.193   5.705
  248VAL    CG1 4006   2.625   4.107   5.630
  248VAL   HG11 4007   2.587   4.057   5.538
  248VAL   HG12 4008   2.568   4.198   5.656
  248VAL   HG13 4009   2.597   4.031   5.705
  248VAL    CG2 4010   2.859   3.991   5.635
  248VAL   HG21 4011   2.969   4.004   5.627
  248VAL   HG22 4012   2.824   3.925   5.552
  248VAL   HG23 4013   2.832   3.941   5.731
  248VAL      C 4014   2.709   4.242   5.401
  248VAL      O 4015   2.646   4.186   5.311
  249VAL      N 4016   2.684   4.374   5.429
  249VAL     HN 4017   2.744   4.409   5.501
  249VAL     CA 4018   2.591   4.463   5.367
  249VAL     HA 4019   2.489   4.432   5.382
  249VAL     CB 4020   2.591   4.599   5.430
  249VAL     HB 4021   2.692   4.645   5.431
  249VAL    CG1 4022   2.501   4.699   5.351
  249VAL   HG11 4023   2.398   4.659   5.342
  249VAL   HG12 4024   2.549   4.710   5.251
  249VAL   HG13 4025   2.495   4.798   5.401
  249VAL    CG2 4026   2.544   4.588   5.572
  249VAL   HG21 4027   2.439   4.551   5.578
  249VAL   HG22 4028   2.538   4.689   5.617
  249VAL   HG23 4029   2.612   4.536   5.643
  249VAL      C 4030   2.606   4.470   5.215
  249VAL      O 4031   2.517   4.454   5.130
  250VAL      N 4032   2.734   4.488   5.165
  250VAL     HN 4033   2.809   4.509   5.227
  250VAL     CA 4034   2.760   4.487   5.029
  250VAL     HA 4035   2.710   4.572   4.985
  250VAL     CB 4036   2.905   4.519   5.013
  250VAL     HB 4037   2.966   4.453   5.078
  250VAL    CG1 4038   2.951   4.493   4.871
  250VAL   HG11 4039   3.060   4.513   4.861
  250VAL   HG12 4040   2.896   4.557   4.799
  250VAL   HG13 4041   2.944   4.387   4.838
  250VAL    CG2 4042   2.928   4.662   5.039
  250VAL   HG21 4043   2.888   4.697   5.137
  250VAL   HG22 4044   2.886   4.720   4.954
  250VAL   HG23 4045   3.037   4.681   5.041
  250VAL      C 4046   2.727   4.349   4.961
  250VAL      O 4047   2.667   4.343   4.859
  251ARG      N 4048   2.762   4.234   5.025
  251ARG     HN 4049   2.813   4.228   5.110
  251ARG     CA 4050   2.723   4.102   4.978
  251ARG     HA 4051   2.760   4.093   4.877
  251ARG     CB 4052   2.774   3.985   5.064
  251ARG    HB1 4053   2.692   3.933   5.119
  251ARG    HB2 4054   2.840   4.029   5.142
  251ARG     CG 4055   2.840   3.878   4.964
  251ARG    HG1 4056   2.773   3.870   4.876
  251ARG    HG2 4057   2.847   3.785   5.024
  251ARG     CD 4058   2.981   3.921   4.913
  251ARG    HD1 4059   3.046   3.895   4.999
  251ARG    HD2 4060   2.992   4.023   4.871
  251ARG     NE 4061   3.020   3.818   4.810
  251ARG     HE 4062   2.972   3.730   4.801
  251ARG     CZ 4063   3.082   3.851   4.694
  251ARG    NH1 4064   3.147   3.961   4.672
  251ARG   HH11 4065   3.154   4.038   4.736
  251ARG   HH12 4066   3.176   3.989   4.581
  251ARG    NH2 4067   3.076   3.760   4.606
  251ARG   HH21 4068   3.147   3.761   4.535
  251ARG   HH22 4069   3.047   3.670   4.640
  251ARG      C 4070   2.573   4.083   4.964
  251ARG      O 4071   2.520   4.031   4.866
  252ILE      N 4072   2.498   4.134   5.065
  252ILE     HN 4073   2.538   4.173   5.147
  252ILE     CA 4074   2.353   4.135   5.055
  252ILE     HA 4075   2.316   4.035   5.039
  252ILE     CB 4076   2.294   4.170   5.191
  252ILE     HB 4077   2.325   4.271   5.227
  252ILE    CG2 4078   2.133   4.165   5.180
  252ILE   HG21 4079   2.093   4.073   5.133
  252ILE   HG22 4080   2.102   4.252   5.118
  252ILE   HG23 4081   2.097   4.176   5.285
  252ILE    CG1 4082   2.332   4.075   5.307
  252ILE   HG11 4083   2.418   4.006   5.294
  252ILE   HG12 4084   2.242   4.010   5.302
  252ILE     CD 4085   2.335   4.123   5.452
  252ILE    HD1 4086   2.412   4.203   5.461
  252ILE    HD2 4087   2.351   4.042   5.526
  252ILE    HD3 4088   2.235   4.166   5.471
  252ILE      C 4089   2.294   4.215   4.940
  252ILE      O 4090   2.192   4.167   4.874
  253ARG      N 4091   2.353   4.332   4.905
  253ARG     HN 4092   2.434   4.361   4.955
  253ARG     CA 4093   2.320   4.408   4.782
  253ARG     HA 4094   2.216   4.433   4.798
  253ARG     CB 4095   2.396   4.549   4.762
  253ARG    HB1 4096   2.505   4.531   4.752
  253ARG    HB2 4097   2.373   4.613   4.850
  253ARG     CG 4098   2.356   4.629   4.629
  253ARG    HG1 4099   2.386   4.570   4.540
  253ARG    HG2 4100   2.415   4.723   4.629
  253ARG     CD 4101   2.206   4.665   4.625
  253ARG    HD1 4102   2.174   4.730   4.709
  253ARG    HD2 4103   2.145   4.572   4.624
  253ARG     NE 4104   2.199   4.738   4.492
  253ARG     HE 4105   2.278   4.787   4.456
  253ARG     CZ 4106   2.083   4.756   4.436
  253ARG    NH1 4107   1.968   4.712   4.486
  253ARG   HH11 4108   1.883   4.737   4.439
  253ARG   HH12 4109   1.977   4.708   4.585
  253ARG    NH2 4110   2.081   4.828   4.329
  253ARG   HH21 4111   2.162   4.829   4.269
  253ARG   HH22 4112   1.991   4.838   4.287
  253ARG      C 4113   2.333   4.331   4.658
  253ARG      O 4114   2.246   4.318   4.571
  254ILE      N 4115   2.451   4.259   4.649
  254ILE     HN 4116   2.521   4.275   4.717
  254ILE     CA 4117   2.494   4.163   4.550
  254ILE     HA 4118   2.493   4.221   4.459
  254ILE     CB 4119   2.642   4.126   4.562
  254ILE     HB 4120   2.652   4.081   4.663
  254ILE    CG2 4121   2.673   4.020   4.455
  254ILE   HG21 4122   2.606   3.932   4.466
  254ILE   HG22 4123   2.778   3.987   4.468
  254ILE   HG23 4124   2.666   4.060   4.351
  254ILE    CG1 4125   2.740   4.243   4.556
  254ILE   HG11 4126   2.706   4.334   4.610
  254ILE   HG12 4127   2.747   4.275   4.450
  254ILE     CD 4128   2.888   4.211   4.601
  254ILE    HD1 4129   2.927   4.137   4.528
  254ILE    HD2 4130   2.876   4.162   4.700
  254ILE    HD3 4131   2.950   4.302   4.609
  254ILE      C 4132   2.399   4.048   4.539
  254ILE      O 4133   2.352   4.006   4.430
  255PHE      N 4134   2.358   3.988   4.651
  255PHE     HN 4135   2.404   4.000   4.739
  255PHE     CA 4136   2.256   3.885   4.650
  255PHE     HA 4137   2.291   3.809   4.583
  255PHE     CB 4138   2.236   3.822   4.791
  255PHE    HB1 4139   2.166   3.735   4.784
  255PHE    HB2 4140   2.206   3.892   4.872
  255PHE     CG 4141   2.360   3.780   4.855
  255PHE    CD1 4142   2.381   3.787   4.992
  255PHE    HD1 4143   2.310   3.843   5.052
  255PHE    CE1 4144   2.487   3.722   5.057
  255PHE    HE1 4145   2.490   3.725   5.165
  255PHE     CZ 4146   2.584   3.661   4.977
  255PHE     HZ 4147   2.674   3.620   5.019
  255PHE    CD2 4148   2.464   3.716   4.781
  255PHE    HD2 4149   2.455   3.713   4.674
  255PHE    CE2 4150   2.577   3.663   4.836
  255PHE    HE2 4151   2.660   3.633   4.775
  255PHE      C 4152   2.121   3.922   4.597
  255PHE      O 4153   2.062   3.847   4.520
  256TRP      N 4154   2.067   4.045   4.629
  256TRP     HN 4155   2.112   4.108   4.692
  256TRP     CA 4156   1.950   4.101   4.567
  256TRP     HA 4157   1.872   4.027   4.576
  256TRP     CB 4158   1.906   4.225   4.652
  256TRP    HB1 4159   1.988   4.300   4.658
  256TRP    HB2 4160   1.879   4.183   4.751
  256TRP     CG 4161   1.783   4.287   4.593
  256TRP    CD1 4162   1.775   4.396   4.508
  256TRP    HD1 4163   1.861   4.459   4.491
  256TRP    NE1 4164   1.648   4.399   4.452
  256TRP    HE1 4165   1.614   4.477   4.404
  256TRP    CE2 4166   1.571   4.298   4.507
  256TRP    CD2 4167   1.658   4.226   4.593
  256TRP    CE3 4168   1.611   4.109   4.648
  256TRP    HE3 4169   1.664   4.050   4.722
  256TRP    CZ3 4170   1.478   4.084   4.635
  256TRP    HZ3 4171   1.435   3.994   4.677
  256TRP    CZ2 4172   1.440   4.258   4.477
  256TRP    HZ2 4173   1.379   4.300   4.398
  256TRP    CH2 4174   1.394   4.146   4.542
  256TRP    HH2 4175   1.289   4.123   4.528
  256TRP      C 4176   1.959   4.133   4.419
  256TRP      O 4177   1.870   4.107   4.334
  257LEU      N 4178   2.073   4.191   4.372
  257LEU     HN 4179   2.154   4.214   4.424
  257LEU     CA 4180   2.098   4.207   4.228
  257LEU     HA 4181   2.016   4.269   4.193
  257LEU     CB 4182   2.235   4.285   4.220
  257LEU    HB1 4183   2.266   4.269   4.115
  257LEU    HB2 4184   2.305   4.241   4.293
  257LEU     CG 4185   2.223   4.434   4.243
  257LEU     HG 4186   2.178   4.452   4.343
  257LEU    CD1 4187   2.361   4.493   4.265
  257LEU   HD11 4188   2.406   4.456   4.360
  257LEU   HD12 4189   2.352   4.604   4.261
  257LEU   HD13 4190   2.437   4.458   4.192
  257LEU    CD2 4191   2.131   4.511   4.150
  257LEU   HD21 4192   2.130   4.621   4.163
  257LEU   HD22 4193   2.029   4.472   4.165
  257LEU   HD23 4194   2.161   4.500   4.044
  257LEU      C 4195   2.100   4.080   4.145
  257LEU      O 4196   2.029   4.076   4.040
  258LEU      N 4197   2.169   3.977   4.194
  258LEU     HN 4198   2.233   3.979   4.271
  258LEU     CA 4199   2.143   3.840   4.147
  258LEU     HA 4200   2.191   3.826   4.050
  258LEU     CB 4201   2.232   3.742   4.237
  258LEU    HB1 4202   2.204   3.637   4.213
  258LEU    HB2 4203   2.197   3.756   4.342
  258LEU     CG 4204   2.388   3.741   4.209
  258LEU     HG 4205   2.430   3.843   4.219
  258LEU    CD1 4206   2.470   3.659   4.304
  258LEU   HD11 4207   2.442   3.551   4.302
  258LEU   HD12 4208   2.458   3.702   4.405
  258LEU   HD13 4209   2.577   3.672   4.276
  258LEU    CD2 4210   2.412   3.690   4.062
  258LEU   HD21 4211   2.522   3.679   4.061
  258LEU   HD22 4212   2.380   3.763   3.984
  258LEU   HD23 4213   2.361   3.594   4.041
  258LEU      C 4214   1.999   3.797   4.147
  258LEU      O 4215   1.952   3.736   4.048
  259HSD      N 4216   1.923   3.842   4.252
  259HSD     HN 4217   1.967   3.880   4.333
  259HSD     CA 4218   1.780   3.815   4.254
  259HSD     HA 4219   1.771   3.708   4.248
  259HSD     CB 4220   1.712   3.854   4.387
  259HSD    HB1 4221   1.683   3.961   4.388
  259HSD    HB2 4222   1.784   3.840   4.470
  259HSD    ND1 4223   1.464   3.820   4.368
  259HSD    HD1 4224   1.448   3.898   4.307
  259HSD     CG 4225   1.588   3.775   4.415
  259HSD    CE1 4226   1.379   3.723   4.404
  259HSD    HE1 4227   1.275   3.753   4.390
  259HSD    NE2 4228   1.435   3.622   4.470
  259HSD    CD2 4229   1.572   3.651   4.471
  259HSD    HD2 4230   1.631   3.576   4.520
  259HSD      C 4231   1.693   3.877   4.142
  259HSD      O 4232   1.622   3.807   4.071
  260THR      N 4233   1.720   4.003   4.104
  260THR     HN 4234   1.787   4.057   4.155
  260THR     CA 4235   1.650   4.070   3.995
  260THR     HA 4236   1.551   4.029   3.979
  260THR     CB 4237   1.633   4.223   4.018
  260THR     HB 4238   1.599   4.282   3.930
  260THR    OG1 4239   1.748   4.277   4.080
  260THR    HG1 4240   1.747   4.248   4.171
  260THR    CG2 4241   1.519   4.241   4.122
  260THR   HG21 4242   1.559   4.223   4.224
  260THR   HG22 4243   1.429   4.177   4.107
  260THR   HG23 4244   1.492   4.349   4.124
  260THR      C 4245   1.709   4.036   3.856
  260THR      O 4246   1.636   4.040   3.756
  261SER      N 4247   1.838   4.014   3.848
  261SER     HN 4248   1.887   3.989   3.931
  261SER     CA 4249   1.901   4.021   3.716
  261SER     HA 4250   1.825   4.011   3.640
  261SER     CB 4251   1.976   4.155   3.699
  261SER    HB1 4252   1.919   4.246   3.729
  261SER    HB2 4253   2.005   4.174   3.593
  261SER     OG 4254   2.102   4.163   3.774
  261SER    HG1 4255   2.079   4.154   3.867
  261SER      C 4256   2.000   3.907   3.689
  261SER      O 4257   2.065   3.907   3.587
  262GLY      N 4258   2.024   3.807   3.777
  262GLY     HN 4259   1.969   3.793   3.858
  262GLY     CA 4260   2.142   3.717   3.766
  262GLY    HA1 4261   2.114   3.645   3.691
  262GLY    HA2 4262   2.164   3.677   3.864
  262GLY      C 4263   2.288   3.764   3.729
  262GLY      O 4264   2.328   3.875   3.758
  263THR      N 4265   2.363   3.676   3.653
  263THR     HN 4266   2.335   3.581   3.645
  263THR     CA 4267   2.494   3.701   3.599
  263THR     HA 4268   2.537   3.790   3.643
  263THR     CB 4269   2.601   3.605   3.640
  263THR     HB 4270   2.698   3.625   3.590
  263THR    OG1 4271   2.573   3.473   3.596
  263THR    HG1 4272   2.617   3.413   3.657
  263THR    CG2 4273   2.629   3.614   3.792
  263THR   HG21 4274   2.715   3.548   3.819
  263THR   HG22 4275   2.543   3.571   3.848
  263THR   HG23 4276   2.654   3.716   3.829
  263THR      C 4277   2.485   3.728   3.444
  263THR      O 4278   2.594   3.726   3.382
  264GLN      N 4279   2.370   3.751   3.381
  264GLN     HN 4280   2.286   3.753   3.434
  264GLN     CA 4281   2.358   3.786   3.238
  264GLN     HA 4282   2.386   3.705   3.173
  264GLN     CB 4283   2.205   3.813   3.206
  264GLN    HB1 4284   2.192   3.835   3.098
  264GLN    HB2 4285   2.168   3.905   3.256
  264GLN     CG 4286   2.112   3.681   3.230
  264GLN    HG1 4287   2.018   3.679   3.170
  264GLN    HG2 4288   2.094   3.699   3.339
  264GLN     CD 4289   2.181   3.550   3.212
  264GLN    OE1 4290   2.212   3.478   3.305
  264GLN    NE2 4291   2.217   3.525   3.080
  264GLN   HE21 4292   2.275   3.444   3.073
  264GLN   HE22 4293   2.216   3.586   3.001
  264GLN      C 4294   2.434   3.904   3.187
  264GLN      O 4295   2.458   3.925   3.067
  265ASN      N 4296   2.468   3.999   3.276
  265ASN     HN 4297   2.445   3.988   3.372
  265ASN     CA 4298   2.557   4.118   3.243
  265ASN     HA 4299   2.626   4.082   3.169
  265ASN     CB 4300   2.467   4.242   3.204
  265ASN    HB1 4301   2.400   4.274   3.287
  265ASN    HB2 4302   2.411   4.206   3.116
  265ASN     CG 4303   2.551   4.359   3.157
  265ASN    OD1 4304   2.677   4.348   3.154
  265ASN    ND2 4305   2.489   4.477   3.133
  265ASN   HD21 4306   2.536   4.557   3.096
  265ASN   HD22 4307   2.390   4.480   3.141
  265ASN      C 4308   2.657   4.132   3.362
  265ASN      O 4309   2.616   4.160   3.473
  266CYS      N 4310   2.786   4.112   3.349
  266CYS     HN 4311   2.821   4.078   3.261
  266CYS     CA 4312   2.881   4.102   3.452
  266CYS     HA 4313   2.827   4.082   3.543
  266CYS     CB 4314   2.984   3.998   3.432
  266CYS    HB1 4315   3.074   4.014   3.494
  266CYS    HB2 4316   3.004   4.003   3.323
  266CYS     SG 4317   2.919   3.829   3.459
  266CYS      C 4318   2.948   4.238   3.463
  266CYS      O 4319   3.013   4.273   3.561
  267GLU      N 4320   2.930   4.333   3.370
  267GLU     HN 4321   2.881   4.314   3.286
  267GLU     CA 4322   2.992   4.468   3.371
  267GLU     HA 4323   3.094   4.469   3.406
  267GLU     CB 4324   2.982   4.541   3.231
  267GLU    HB1 4325   3.002   4.648   3.251
  267GLU    HB2 4326   2.879   4.539   3.190
  267GLU     CG 4327   3.076   4.469   3.128
  267GLU    HG1 4328   3.024   4.374   3.102
  267GLU    HG2 4329   3.173   4.438   3.172
  267GLU     CD 4330   3.087   4.543   3.001
  267GLU    OE1 4331   2.979   4.553   2.935
  267GLU    OE2 4332   3.198   4.591   2.964
  267GLU      C 4333   2.925   4.555   3.475
  267GLU      O 4334   2.989   4.640   3.541
  268VAL      N 4335   2.798   4.541   3.498
  268VAL     HN 4336   2.734   4.490   3.441
  268VAL     CA 4337   2.735   4.623   3.597
  268VAL     HA 4338   2.755   4.725   3.570
  268VAL     CB 4339   2.588   4.598   3.592
  268VAL     HB 4340   2.543   4.673   3.661
  268VAL    CG1 4341   2.545   4.633   3.445
  268VAL   HG11 4342   2.545   4.742   3.425
  268VAL   HG12 4343   2.435   4.614   3.439
  268VAL   HG13 4344   2.595   4.569   3.370
  268VAL    CG2 4345   2.546   4.454   3.620
  268VAL   HG21 4346   2.437   4.444   3.604
  268VAL   HG22 4347   2.571   4.419   3.723
  268VAL   HG23 4348   2.587   4.376   3.552
  268VAL      C 4349   2.779   4.599   3.744
  268VAL      O 4350   2.754   4.686   3.829
  269TYR      N 4351   2.848   4.489   3.781
  269TYR     HN 4352   2.857   4.416   3.713
  269TYR     CA 4353   2.893   4.466   3.920
  269TYR     HA 4354   2.821   4.520   3.979
  269TYR     CB 4355   2.884   4.315   3.969
  269TYR    HB1 4356   2.931   4.298   4.069
  269TYR    HB2 4357   2.959   4.264   3.905
  269TYR     CG 4358   2.743   4.249   3.956
  269TYR    CD1 4359   2.697   4.180   3.838
  269TYR    HD1 4360   2.754   4.186   3.746
  269TYR    CE1 4361   2.573   4.120   3.840
  269TYR    HE1 4362   2.548   4.066   3.751
  269TYR     CZ 4363   2.501   4.120   3.958
  269TYR     OH 4364   2.380   4.055   3.961
  269TYR     HH 4365   2.378   3.984   3.897
  269TYR    CD2 4366   2.663   4.256   4.071
  269TYR    HD2 4367   2.681   4.313   4.161
  269TYR    CE2 4368   2.542   4.191   4.069
  269TYR    HE2 4369   2.476   4.175   4.152
  269TYR      C 4370   3.028   4.513   3.950
  269TYR      O 4371   3.082   4.488   4.058
  270ARG      N 4372   3.097   4.584   3.861
  270ARG     HN 4373   3.054   4.595   3.772
  270ARG     CA 4374   3.230   4.637   3.885
  270ARG     HA 4375   3.299   4.555   3.900
  270ARG     CB 4376   3.293   4.689   3.758
  270ARG    HB1 4377   3.383   4.753   3.767
  270ARG    HB2 4378   3.219   4.753   3.706
  270ARG     CG 4379   3.316   4.564   3.663
  270ARG    HG1 4380   3.220   4.510   3.650
  270ARG    HG2 4381   3.382   4.489   3.713
  270ARG     CD 4382   3.378   4.595   3.527
  270ARG    HD1 4383   3.327   4.685   3.485
  270ARG    HD2 4384   3.359   4.502   3.469
  270ARG     NE 4385   3.523   4.615   3.535
  270ARG     HE 4386   3.565   4.594   3.624
  270ARG     CZ 4387   3.599   4.678   3.444
  270ARG    NH1 4388   3.555   4.707   3.328
  270ARG   HH11 4389   3.459   4.724   3.310
  270ARG   HH12 4390   3.617   4.756   3.266
  270ARG    NH2 4391   3.722   4.708   3.475
  270ARG   HH21 4392   3.766   4.651   3.544
  270ARG   HH22 4393   3.770   4.769   3.412
  270ARG      C 4394   3.251   4.737   4.005
  270ARG      O 4395   3.342   4.715   4.091
  271SER      N 4396   3.160   4.842   4.016
  271SER     HN 4397   3.085   4.855   3.952
  271SER     CA 4398   3.172   4.938   4.125
  271SER     HA 4399   3.275   4.970   4.129
  271SER     CB 4400   3.093   5.070   4.108
  271SER    HB1 4401   3.151   5.132   4.036
  271SER    HB2 4402   3.096   5.129   4.202
  271SER     OG 4403   2.956   5.050   4.068
  271SER    HG1 4404   2.920   5.136   4.044
  271SER      C 4405   3.153   4.871   4.262
  271SER      O 4406   3.227   4.897   4.356
  272VAL      N 4407   3.044   4.788   4.274
  272VAL     HN 4408   2.992   4.772   4.191
  272VAL     CA 4409   3.003   4.708   4.384
  272VAL     HA 4410   3.011   4.783   4.462
  272VAL     CB 4411   2.860   4.677   4.377
  272VAL     HB 4412   2.810   4.767   4.334
  272VAL    CG1 4413   2.827   4.565   4.275
  272VAL   HG11 4414   2.718   4.566   4.253
  272VAL   HG12 4415   2.860   4.463   4.305
  272VAL   HG13 4416   2.875   4.593   4.179
  272VAL    CG2 4417   2.819   4.615   4.517
  272VAL   HG21 4418   2.843   4.685   4.599
  272VAL   HG22 4419   2.885   4.526   4.525
  272VAL   HG23 4420   2.711   4.589   4.514
  272VAL      C 4421   3.107   4.606   4.429
  272VAL      O 4422   3.132   4.587   4.553
  273ASP      N 4423   3.180   4.538   4.334
  273ASP     HN 4424   3.161   4.540   4.236
  273ASP     CA 4425   3.286   4.447   4.372
  273ASP     HA 4426   3.248   4.392   4.457
  273ASP     CB 4427   3.323   4.372   4.243
  273ASP    HB1 4428   3.341   4.439   4.156
  273ASP    HB2 4429   3.241   4.304   4.210
  273ASP     CG 4430   3.457   4.302   4.255
  273ASP    OD1 4431   3.468   4.208   4.332
  273ASP    OD2 4432   3.563   4.336   4.190
  273ASP      C 4433   3.402   4.527   4.435
  273ASP      O 4434   3.480   4.479   4.519
  274LEU      N 4435   3.428   4.646   4.376
  274LEU     HN 4436   3.372   4.671   4.298
  274LEU     CA 4437   3.541   4.724   4.419
  274LEU     HA 4438   3.629   4.662   4.418
  274LEU     CB 4439   3.566   4.845   4.327
  274LEU    HB1 4440   3.477   4.911   4.338
  274LEU    HB2 4441   3.567   4.802   4.224
  274LEU     CG 4442   3.681   4.940   4.358
  274LEU     HG 4443   3.669   4.975   4.463
  274LEU    CD1 4444   3.813   4.874   4.357
  274LEU   HD11 4445   3.826   4.836   4.254
  274LEU   HD12 4446   3.823   4.780   4.416
  274LEU   HD13 4447   3.896   4.947   4.373
  274LEU    CD2 4448   3.678   5.065   4.271
  274LEU   HD21 4449   3.713   5.047   4.167
  274LEU   HD22 4450   3.748   5.143   4.307
  274LEU   HD23 4451   3.574   5.103   4.264
  274LEU      C 4452   3.512   4.780   4.560
  274LEU      O 4453   3.596   4.794   4.646
  275ALA      N 4454   3.385   4.814   4.595
  275ALA     HN 4455   3.313   4.822   4.527
  275ALA     CA 4456   3.340   4.836   4.730
  275ALA     HA 4457   3.398   4.917   4.771
  275ALA     CB 4458   3.187   4.884   4.719
  275ALA    HB1 4459   3.192   4.970   4.649
  275ALA    HB2 4460   3.153   4.912   4.821
  275ALA    HB3 4461   3.122   4.804   4.678
  275ALA      C 4462   3.352   4.720   4.830
  275ALA      O 4463   3.384   4.742   4.949
  276PHE      N 4464   3.324   4.591   4.790
  276PHE     HN 4465   3.290   4.567   4.699
  276PHE     CA 4466   3.347   4.472   4.863
  276PHE     HA 4467   3.288   4.473   4.953
  276PHE     CB 4468   3.301   4.351   4.770
  276PHE    HB1 4469   3.366   4.341   4.680
  276PHE    HB2 4470   3.196   4.376   4.743
  276PHE     CG 4471   3.301   4.224   4.848
  276PHE    CD1 4472   3.217   4.215   4.958
  276PHE    HD1 4473   3.142   4.290   4.978
  276PHE    CE1 4474   3.224   4.107   5.044
  276PHE    HE1 4475   3.162   4.105   5.133
  276PHE     CZ 4476   3.317   4.003   5.010
  276PHE     HZ 4477   3.331   3.922   5.080
  276PHE    CD2 4478   3.398   4.124   4.817
  276PHE    HD2 4479   3.472   4.133   4.739
  276PHE    CE2 4480   3.400   4.009   4.900
  276PHE    HE2 4481   3.471   3.929   4.885
  276PHE      C 4482   3.496   4.449   4.889
  276PHE      O 4483   3.536   4.414   5.000
  277PHE      N 4484   3.583   4.477   4.790
  277PHE     HN 4485   3.554   4.497   4.697
  277PHE     CA 4486   3.731   4.476   4.814
  277PHE     HA 4487   3.750   4.385   4.869
  277PHE     CB 4488   3.810   4.475   4.682
  277PHE    HB1 4489   3.802   4.578   4.641
  277PHE    HB2 4490   3.762   4.403   4.611
  277PHE     CG 4491   3.955   4.445   4.696
  277PHE    CD1 4492   4.008   4.371   4.800
  277PHE    HD1 4493   3.950   4.327   4.879
  277PHE    CE1 4494   4.139   4.338   4.807
  277PHE    HE1 4495   4.185   4.297   4.895
  277PHE     CZ 4496   4.222   4.377   4.704
  277PHE     HZ 4497   4.325   4.345   4.702
  277PHE    CD2 4498   4.037   4.486   4.590
  277PHE    HD2 4499   3.990   4.536   4.507
  277PHE    CE2 4500   4.170   4.442   4.586
  277PHE    HE2 4501   4.234   4.471   4.503
  277PHE      C 4502   3.776   4.573   4.918
  277PHE      O 4503   3.857   4.550   5.008
  278ILE      N 4504   3.728   4.699   4.908
  278ILE     HN 4505   3.663   4.722   4.835
  278ILE     CA 4506   3.761   4.808   4.998
  278ILE     HA 4507   3.867   4.813   5.018
  278ILE     CB 4508   3.706   4.942   4.945
  278ILE     HB 4509   3.608   4.915   4.900
  278ILE    CG2 4510   3.672   5.041   5.059
  278ILE   HG21 4511   3.763   5.074   5.115
  278ILE   HG22 4512   3.602   5.003   5.137
  278ILE   HG23 4513   3.641   5.135   5.009
  278ILE    CG1 4514   3.796   5.008   4.838
  278ILE   HG11 4515   3.756   5.104   4.798
  278ILE   HG12 4516   3.805   4.940   4.751
  278ILE     CD 4517   3.934   5.047   4.883
  278ILE    HD1 4518   3.957   5.139   4.826
  278ILE    HD2 4519   4.011   4.968   4.876
  278ILE    HD3 4520   3.929   5.100   4.981
  278ILE      C 4521   3.704   4.773   5.138
  278ILE      O 4522   3.778   4.773   5.235
  279THR      N 4523   3.579   4.729   5.154
  279THR     HN 4524   3.524   4.729   5.071
  279THR     CA 4525   3.519   4.683   5.273
  279THR     HA 4526   3.532   4.762   5.346
  279THR     CB 4527   3.362   4.669   5.273
  279THR     HB 4528   3.331   4.619   5.367
  279THR    OG1 4529   3.319   4.604   5.152
  279THR    HG1 4530   3.334   4.663   5.078
  279THR    CG2 4531   3.301   4.806   5.261
  279THR   HG21 4532   3.199   4.809   5.304
  279THR   HG22 4533   3.297   4.841   5.156
  279THR   HG23 4534   3.358   4.877   5.324
  279THR      C 4535   3.584   4.570   5.345
  279THR      O 4536   3.590   4.559   5.466
  280LEU      N 4537   3.622   4.469   5.262
  280LEU     HN 4538   3.605   4.479   5.164
  280LEU     CA 4539   3.692   4.341   5.296
  280LEU     HA 4540   3.636   4.299   5.379
  280LEU     CB 4541   3.692   4.230   5.186
  280LEU    HB1 4542   3.721   4.277   5.089
  280LEU    HB2 4543   3.585   4.209   5.169
  280LEU     CG 4544   3.761   4.096   5.212
  280LEU     HG 4545   3.861   4.105   5.261
  280LEU    CD1 4546   3.668   4.010   5.302
  280LEU   HD11 4547   3.655   4.064   5.398
  280LEU   HD12 4548   3.719   3.915   5.329
  280LEU   HD13 4549   3.576   3.986   5.245
  280LEU    CD2 4550   3.773   4.018   5.084
  280LEU   HD21 4551   3.680   4.007   5.025
  280LEU   HD22 4552   3.804   3.912   5.096
  280LEU   HD23 4553   3.838   4.074   5.013
  280LEU      C 4554   3.834   4.376   5.353
  280LEU      O 4555   3.884   4.319   5.452
  281SER      N 4556   3.897   4.480   5.303
  281SER     HN 4557   3.856   4.519   5.221
  281SER     CA 4558   4.020   4.552   5.341
  281SER     HA 4559   4.100   4.479   5.340
  281SER     CB 4560   4.074   4.658   5.230
  281SER    HB1 4561   4.175   4.692   5.260
  281SER    HB2 4562   3.999   4.739   5.223
  281SER     OG 4563   4.091   4.583   5.115
  281SER    HG1 4564   4.006   4.565   5.075
  281SER      C 4565   4.005   4.610   5.479
  281SER      O 4566   4.089   4.596   5.570
  282PHE      N 4567   3.893   4.672   5.503
  282PHE     HN 4568   3.823   4.673   5.432
  282PHE     CA 4569   3.870   4.745   5.621
  282PHE     HA 4570   3.962   4.795   5.648
  282PHE     CB 4571   3.746   4.834   5.592
  282PHE    HB1 4572   3.657   4.767   5.592
  282PHE    HB2 4573   3.748   4.894   5.498
  282PHE     CG 4574   3.717   4.933   5.711
  282PHE    CD1 4575   3.593   4.943   5.761
  282PHE    HD1 4576   3.513   4.883   5.720
  282PHE    CE1 4577   3.562   5.030   5.867
  282PHE    HE1 4578   3.460   5.025   5.903
  282PHE     CZ 4579   3.666   5.115   5.921
  282PHE     HZ 4580   3.652   5.181   6.006
  282PHE    CD2 4581   3.820   5.018   5.769
  282PHE    HD2 4582   3.919   5.015   5.725
  282PHE    CE2 4583   3.796   5.107   5.872
  282PHE    HE2 4584   3.878   5.162   5.914
  282PHE      C 4585   3.846   4.652   5.740
  282PHE      O 4586   3.873   4.690   5.851
  283THR      N 4587   3.807   4.528   5.724
  283THR     HN 4588   3.785   4.513   5.628
  283THR     CA 4589   3.804   4.410   5.816
  283THR     HA 4590   3.740   4.435   5.899
  283THR     CB 4591   3.747   4.280   5.751
  283THR     HB 4592   3.813   4.240   5.671
  283THR    OG1 4593   3.620   4.313   5.700
  283THR    HG1 4594   3.565   4.340   5.774
  283THR    CG2 4595   3.723   4.166   5.857
  283THR   HG21 4596   3.681   4.077   5.806
  283THR   HG22 4597   3.651   4.194   5.937
  283THR   HG23 4598   3.817   4.135   5.907
  283THR      C 4599   3.929   4.378   5.886
  283THR      O 4600   3.952   4.410   6.005
  284TYR      N 4601   4.032   4.343   5.805
  284TYR     HN 4602   4.006   4.315   5.713
  284TYR     CA 4603   4.173   4.336   5.842
  284TYR     HA 4604   4.173   4.270   5.927
  284TYR     CB 4605   4.253   4.282   5.725
  284TYR    HB1 4606   4.363   4.281   5.738
  284TYR    HB2 4607   4.244   4.350   5.637
  284TYR     CG 4608   4.208   4.147   5.684
  284TYR    CD1 4609   4.245   4.034   5.763
  284TYR    HD1 4610   4.296   4.052   5.856
  284TYR    CE1 4611   4.227   3.903   5.721
  284TYR    HE1 4612   4.254   3.816   5.779
  284TYR     CZ 4613   4.150   3.881   5.607
  284TYR     OH 4614   4.121   3.747   5.563
  284TYR     HH 4615   4.143   3.690   5.637
  284TYR    CD2 4616   4.146   4.125   5.565
  284TYR    HD2 4617   4.136   4.209   5.498
  284TYR    CE2 4618   4.108   3.992   5.532
  284TYR    HE2 4619   4.059   3.972   5.438
  284TYR      C 4620   4.231   4.457   5.897
  284TYR      O 4621   4.300   4.454   5.999
  285MET      N 4622   4.200   4.575   5.845
  285MET     HN 4623   4.148   4.581   5.760
  285MET     CA 4624   4.232   4.707   5.907
  285MET     HA 4625   4.340   4.712   5.903
  285MET     CB 4626   4.180   4.824   5.824
  285MET    HB1 4627   4.070   4.829   5.822
  285MET    HB2 4628   4.218   4.812   5.720
  285MET     CG 4629   4.207   4.964   5.877
  285MET    HG1 4630   4.174   4.980   5.982
  285MET    HG2 4631   4.149   5.032   5.811
  285MET     SD 4632   4.387   5.013   5.883
  285MET     CE 4633   4.411   5.196   5.907
  285MET    HE1 4634   4.518   5.219   5.926
  285MET    HE2 4635   4.353   5.211   6.001
  285MET    HE3 4636   4.386   5.265   5.823
  285MET      C 4637   4.193   4.730   6.051
  285MET      O 4638   4.277   4.769   6.140
  286ASN      N 4639   4.067   4.698   6.086
  286ASN     HN 4640   4.003   4.663   6.018
  286ASN     CA 4641   4.023   4.708   6.225
  286ASN     HA 4642   4.062   4.799   6.268
  286ASN     CB 4643   3.867   4.718   6.229
  286ASN    HB1 4644   3.821   4.711   6.329
  286ASN    HB2 4645   3.839   4.625   6.174
  286ASN     CG 4646   3.815   4.842   6.157
  286ASN    OD1 4647   3.839   4.958   6.192
  286ASN    ND2 4648   3.753   4.827   6.040
  286ASN   HD21 4649   3.718   4.907   5.991
  286ASN   HD22 4650   3.742   4.739   5.994
  286ASN      C 4651   4.072   4.591   6.305
  286ASN      O 4652   4.111   4.604   6.423
  287SER      N 4653   4.078   4.469   6.239
  287SER     HN 4654   4.044   4.458   6.146
  287SER     CA 4655   4.120   4.349   6.304
  287SER     HA 4656   4.064   4.348   6.397
  287SER     CB 4657   4.077   4.216   6.234
  287SER    HB1 4658   4.120   4.219   6.131
  287SER    HB2 4659   3.966   4.210   6.230
  287SER     OG 4660   4.135   4.102   6.293
  287SER    HG1 4661   4.066   4.036   6.284
  287SER      C 4662   4.272   4.354   6.343
  287SER      O 4663   4.318   4.292   6.438
  288MET      N 4664   4.356   4.434   6.271
  288MET     HN 4665   4.319   4.479   6.190
  288MET     CA 4666   4.496   4.465   6.308
  288MET     HA 4667   4.541   4.367   6.319
  288MET     CB 4668   4.553   4.545   6.188
  288MET    HB1 4669   4.476   4.625   6.178
  288MET    HB2 4670   4.539   4.481   6.098
  288MET     CG 4671   4.694   4.604   6.219
  288MET    HG1 4672   4.746   4.510   6.249
  288MET    HG2 4673   4.689   4.676   6.304
  288MET     SD 4674   4.787   4.678   6.074
  288MET     CE 4675   4.674   4.814   6.048
  288MET    HE1 4676   4.577   4.766   6.023
  288MET    HE2 4677   4.705   4.880   5.964
  288MET    HE3 4678   4.661   4.871   6.143
  288MET      C 4679   4.518   4.532   6.447
  288MET      O 4680   4.628   4.525   6.503
  289LEU      N 4681   4.413   4.598   6.501
  289LEU     HN 4682   4.316   4.592   6.480
  289LEU     CA 4683   4.436   4.684   6.611
  289LEU     HA 4684   4.536   4.724   6.615
  289LEU     CB 4685   4.341   4.807   6.610
  289LEU    HB1 4686   4.369   4.870   6.697
  289LEU    HB2 4687   4.237   4.775   6.630
  289LEU     CG 4688   4.357   4.900   6.486
  289LEU     HG 4689   4.344   4.843   6.391
  289LEU    CD1 4690   4.237   4.994   6.481
  289LEU   HD11 4691   4.246   5.073   6.403
  289LEU   HD12 4692   4.228   5.047   6.578
  289LEU   HD13 4693   4.145   4.933   6.470
  289LEU    CD2 4694   4.493   4.975   6.494
  289LEU   HD21 4695   4.504   5.020   6.595
  289LEU   HD22 4696   4.500   5.054   6.417
  289LEU   HD23 4697   4.577   4.903   6.479
  289LEU      C 4698   4.420   4.610   6.745
  289LEU      O 4699   4.458   4.663   6.854
  290ASP      N 4700   4.380   4.479   6.741
  290ASP     HN 4701   4.362   4.433   6.654
  290ASP     CA 4702   4.359   4.390   6.857
  290ASP     HA 4703   4.277   4.437   6.911
  290ASP     CB 4704   4.312   4.256   6.809
  290ASP    HB1 4705   4.339   4.169   6.872
  290ASP    HB2 4706   4.367   4.224   6.718
  290ASP     CG 4707   4.162   4.252   6.780
  290ASP    OD1 4708   4.119   4.170   6.700
  290ASP    OD2 4709   4.087   4.334   6.839
  290ASP      C 4710   4.463   4.381   6.973
  290ASP      O 4711   4.423   4.396   7.092
  291PRO      N 4712   4.591   4.385   6.950
  291PRO     CD 4713   4.642   4.340   6.824
  291PRO    HD1 4714   4.646   4.427   6.755
  291PRO    HD2 4715   4.577   4.261   6.780
  291PRO     CA 4716   4.697   4.393   7.054
  291PRO     HA 4717   4.682   4.307   7.118
  291PRO     CB 4718   4.825   4.373   6.969
  291PRO    HB1 4719   4.907   4.317   7.019
  291PRO    HB2 4720   4.870   4.468   6.932
  291PRO     CG 4721   4.779   4.285   6.857
  291PRO    HG1 4722   4.841   4.298   6.766
  291PRO    HG2 4723   4.769   4.178   6.884
  291PRO      C 4724   4.693   4.509   7.141
  291PRO      O 4725   4.722   4.503   7.262
  292VAL      N 4726   4.655   4.626   7.083
  292VAL     HN 4727   4.622   4.626   6.989
  292VAL     CA 4728   4.627   4.741   7.164
  292VAL     HA 4729   4.704   4.751   7.239
  292VAL     CB 4730   4.624   4.863   7.072
  292VAL     HB 4731   4.569   4.848   6.977
  292VAL    CG1 4732   4.578   4.992   7.135
  292VAL   HG11 4733   4.592   5.073   7.060
  292VAL   HG12 4734   4.653   5.015   7.214
  292VAL   HG13 4735   4.475   4.987   7.174
  292VAL    CG2 4736   4.771   4.884   7.040
  292VAL   HG21 4737   4.840   4.895   7.126
  292VAL   HG22 4738   4.778   4.979   6.982
  292VAL   HG23 4739   4.802   4.802   6.972
  292VAL      C 4740   4.499   4.745   7.253
  292VAL      O 4741   4.505   4.796   7.361
  293VAL      N 4742   4.384   4.682   7.212
  293VAL     HN 4743   4.391   4.647   7.119
  293VAL     CA 4744   4.255   4.663   7.286
  293VAL     HA 4745   4.226   4.751   7.340
  293VAL     CB 4746   4.141   4.645   7.185
  293VAL     HB 4747   4.138   4.541   7.147
  293VAL    CG1 4748   4.016   4.699   7.266
  293VAL   HG11 4749   3.997   4.653   7.365
  293VAL   HG12 4750   3.930   4.672   7.201
  293VAL   HG13 4751   4.015   4.810   7.274
  293VAL    CG2 4752   4.161   4.736   7.060
  293VAL   HG21 4753   4.184   4.834   7.107
  293VAL   HG22 4754   4.068   4.742   7.000
  293VAL   HG23 4755   4.232   4.708   6.979
  293VAL      C 4756   4.262   4.549   7.378
  293VAL      O 4757   4.189   4.544   7.482
  294TYR      N 4758   4.357   4.454   7.358
  294TYR     HN 4759   4.395   4.447   7.266
  294TYR     CA 4760   4.386   4.345   7.452
  294TYR     HA 4761   4.307   4.339   7.525
  294TYR     CB 4762   4.407   4.208   7.378
  294TYR    HB1 4763   4.443   4.134   7.453
  294TYR    HB2 4764   4.482   4.231   7.299
  294TYR     CG 4765   4.276   4.156   7.324
  294TYR    CD1 4766   4.264   4.125   7.187
  294TYR    HD1 4767   4.350   4.140   7.123
  294TYR    CE1 4768   4.156   4.052   7.135
  294TYR    HE1 4769   4.158   4.021   7.032
  294TYR     CZ 4770   4.050   4.029   7.217
  294TYR     OH 4771   3.934   3.973   7.160
  294TYR     HH 4772   3.924   3.992   7.066
  294TYR    CD2 4773   4.172   4.115   7.411
  294TYR    HD2 4774   4.186   4.128   7.517
  294TYR    CE2 4775   4.058   4.054   7.359
  294TYR    HE2 4776   3.969   4.035   7.417
  294TYR      C 4777   4.508   4.359   7.540
  294TYR      O 4778   4.499   4.405   7.654
  295TYR      N 4779   4.623   4.325   7.488
  295TYR     HN 4780   4.611   4.285   7.397
  295TYR     CA 4781   4.749   4.314   7.554
  295TYR     HA 4782   4.742   4.228   7.619
  295TYR     CB 4783   4.866   4.288   7.451
  295TYR    HB1 4784   4.961   4.262   7.502
  295TYR    HB2 4785   4.882   4.382   7.393
  295TYR     CG 4786   4.837   4.171   7.364
  295TYR    CD1 4787   4.753   4.064   7.401
  295TYR    HD1 4788   4.708   4.070   7.499
  295TYR    CE1 4789   4.721   3.962   7.306
  295TYR    HE1 4790   4.648   3.888   7.336
  295TYR     CZ 4791   4.783   3.956   7.183
  295TYR     OH 4792   4.745   3.866   7.086
  295TYR     HH 4793   4.754   3.908   7.000
  295TYR    CD2 4794   4.905   4.158   7.244
  295TYR    HD2 4795   4.984   4.230   7.230
  295TYR    CE2 4796   4.878   4.059   7.148
  295TYR    HE2 4797   4.927   4.058   7.052
  295TYR      C 4798   4.787   4.443   7.629
  295TYR      O 4799   4.825   4.442   7.744
  296PHE      N 4800   4.774   4.563   7.570
  296PHE     HN 4801   4.737   4.562   7.478
  296PHE     CA 4802   4.809   4.694   7.628
  296PHE     HA 4803   4.885   4.672   7.702
  296PHE     CB 4804   4.884   4.784   7.528
  296PHE    HB1 4805   4.926   4.874   7.576
  296PHE    HB2 4806   4.816   4.806   7.443
  296PHE     CG 4807   5.005   4.720   7.468
  296PHE    CD1 4808   4.999   4.662   7.341
  296PHE    HD1 4809   4.903   4.664   7.293
  296PHE    CE1 4810   5.115   4.596   7.285
  296PHE    HE1 4811   5.122   4.564   7.182
  296PHE     CZ 4812   5.233   4.585   7.357
  296PHE     HZ 4813   5.325   4.543   7.318
  296PHE    CD2 4814   5.124   4.706   7.540
  296PHE    HD2 4815   5.131   4.742   7.641
  296PHE    CE2 4816   5.232   4.626   7.492
  296PHE    HE2 4817   5.317   4.613   7.557
  296PHE      C 4818   4.692   4.763   7.696
  296PHE      O 4819   4.707   4.870   7.749
  297SER      N 4820   4.575   4.700   7.695
  297SER     HN 4821   4.566   4.606   7.662
  297SER     CA 4822   4.454   4.755   7.757
  297SER     HA 4823   4.480   4.842   7.816
  297SER     CB 4824   4.350   4.809   7.661
  297SER    HB1 4825   4.266   4.859   7.714
  297SER    HB2 4826   4.309   4.735   7.589
  297SER     OG 4827   4.408   4.907   7.580
  297SER    HG1 4828   4.475   4.865   7.526
  297SER      C 4829   4.399   4.657   7.852
  297SER      O 4830   4.283   4.631   7.862
  298SER      N 4831   4.488   4.584   7.925
  298SER     HN 4832   4.586   4.591   7.908
  298SER     CA 4833   4.450   4.487   8.024
  298SER     HA 4834   4.345   4.490   8.048
  298SER     CB 4835   4.476   4.337   7.990
  298SER    HB1 4836   4.586   4.321   7.989
  298SER    HB2 4837   4.448   4.302   7.889
  298SER     OG 4838   4.418   4.251   8.090
  298SER    HG1 4839   4.323   4.258   8.087
  298SER      C 4840   4.527   4.535   8.152
  298SER      O 4841   4.644   4.570   8.133
  299PRO      N 4842   4.467   4.537   8.272
  299PRO     CD 4843   4.323   4.555   8.282
  299PRO    HD1 4844   4.272   4.457   8.288
  299PRO    HD2 4845   4.280   4.624   8.206
  299PRO     CA 4846   4.538   4.566   8.391
  299PRO     HA 4847   4.607   4.649   8.389
  299PRO     CB 4848   4.425   4.586   8.495
  299PRO    HB1 4849   4.445   4.666   8.569
  299PRO    HB2 4850   4.409   4.487   8.544
  299PRO     CG 4851   4.301   4.624   8.416
  299PRO    HG1 4852   4.203   4.606   8.466
  299PRO    HG2 4853   4.296   4.734   8.398
  299PRO      C 4854   4.626   4.457   8.422
  299PRO      O 4855   4.741   4.483   8.452
  300SER      N 4856   4.584   4.331   8.417
  300SER     HN 4857   4.495   4.317   8.373
  300SER     CA 4858   4.647   4.208   8.461
  300SER     HA 4859   4.725   4.230   8.533
  300SER     CB 4860   4.537   4.126   8.546
  300SER    HB1 4861   4.493   4.202   8.613
  300SER    HB2 4862   4.599   4.058   8.609
  300SER     OG 4863   4.438   4.066   8.457
  300SER    HG1 4864   4.436   3.970   8.462
  300SER      C 4865   4.703   4.115   8.357
  300SER      O 4866   4.740   4.002   8.383
  301PHE      N 4867   4.724   4.161   8.225
  301PHE     HN 4868   4.704   4.249   8.181
  301PHE     CA 4869   4.802   4.086   8.128
  301PHE     HA 4870   4.760   3.987   8.120
  301PHE     CB 4871   4.783   4.153   7.991
  301PHE    HB1 4872   4.800   4.262   8.000
  301PHE    HB2 4873   4.679   4.142   7.953
  301PHE     CG 4874   4.871   4.101   7.885
  301PHE    CD1 4875   4.826   3.980   7.825
  301PHE    HD1 4876   4.744   3.928   7.871
  301PHE    CE1 4877   4.885   3.931   7.706
  301PHE    HE1 4878   4.851   3.833   7.677
  301PHE     CZ 4879   5.002   3.993   7.664
  301PHE     HZ 4880   5.067   3.949   7.591
  301PHE    CD2 4881   4.983   4.165   7.834
  301PHE    HD2 4882   5.007   4.258   7.883
  301PHE    CE2 4883   5.051   4.109   7.721
  301PHE    HE2 4884   5.138   4.159   7.682
  301PHE      C 4885   4.957   4.072   8.167
  301PHE      O 4886   5.025   3.967   8.149
  302ASN      N 4887   5.016   4.185   8.216
  302ASN     HN 4888   4.969   4.273   8.220
  302ASN     CA 4889   5.158   4.180   8.257
  302ASN     HA 4890   5.193   4.079   8.272
  302ASN     CB 4891   5.247   4.261   8.163
  302ASN    HB1 4892   5.221   4.368   8.173
  302ASN    HB2 4893   5.230   4.228   8.058
  302ASN     CG 4894   5.392   4.237   8.192
  302ASN    OD1 4895   5.441   4.138   8.249
  302ASN    ND2 4896   5.475   4.339   8.170
  302ASN   HD21 4897   5.563   4.309   8.134
  302ASN   HD22 4898   5.436   4.428   8.145
  302ASN      C 4899   5.152   4.236   8.408
  302ASN    OT1 4900   5.111   4.155   8.495
  302ASN    OT2 4901   5.181   4.349   8.427
  303P9N    O01 4902   2.338   3.456   4.586
  303P9N    O02 4903   2.436   3.128   4.868
  303P9N    N03 4904   2.080   3.304   5.067
  303P9N    N04 4905   2.434   3.344   4.782
  303P9N    N05 4906   1.950   3.283   5.094
  303P9N    N06 4907   2.268   3.398   5.190
  303P9N    C07 4908   2.037   3.372   5.291
  303P9N    C08 4909   2.082   3.544   5.850
  303P9N    C09 4910   2.135   3.366   5.189
  303P9N    C10 4911   2.049   3.433   5.429
  303P9N    C11 4912   2.066   3.516   5.701
  303P9N    C12 4913   2.165   3.281   4.955
  303P9N    C13 4914   2.504   3.308   4.665
  303P9N    C14 4915   2.301   3.292   4.977
  303P9N    C15 4916   2.174   3.443   5.493
  303P9N    C16 4917   1.936   3.486   5.502
  303P9N    C17 4918   2.181   3.479   5.629
  303P9N    C18 4919   1.941   3.510   5.641
  303P9N    C19 4920   1.926   3.316   5.218
  303P9N    C20 4921   2.398   3.249   4.873
  303P9N    C21 4922   2.467   3.412   4.554
  303P9N    C22 4923   2.032   3.425   5.931
  303P9N    C23 4924   2.005   3.670   5.888
  303P9N    C24 4925   2.347   3.353   5.095
  303P9N    C25 4926   2.108   3.236   4.817
  303P9N    C26 4927   2.655   3.290   4.689
  303P9N    C27 4928   2.239   3.438   4.488
  303P9N    C28 4929   2.225   3.314   4.421
  303P9N    C29 4930   2.125   3.518   4.486
  303P9N    C30 4931   2.132   3.303   4.314
  303P9N    C31 4932   2.021   3.500   4.390
  303P9N    C32 4933   2.030   3.398   4.296
  303P9N    H01 4934   2.409   3.438   4.800
  303P9N    H02 4935   2.188   3.574   5.866
  303P9N    H03 4936   2.466   3.210   4.630
  303P9N    H04 4937   2.260   3.408   5.438
  303P9N    H05 4938   1.842   3.481   5.448
  303P9N    H06 4939   2.277   3.485   5.679
  303P9N    H07 4940   1.855   3.552   5.691
  303P9N    H08 4941   1.832   3.306   5.271
  303P9N    H09 4942   2.538   3.496   4.572
  303P9N    H10 4943   2.484   3.361   4.457
  303P9N    H11 4944   2.083   3.337   5.887
  303P9N    H12 4945   1.922   3.418   5.921
  303P9N    H13 4946   2.052   3.439   6.039
  303P9N    H14 4947   2.039   3.750   5.819
  303P9N    H15 4948   2.016   3.714   5.989
  303P9N    H16 4949   1.895   3.670   5.868
  303P9N    H17 4950   2.446   3.397   5.099
  303P9N    H18 4951   2.000   3.262   4.810
  303P9N    H19 4952   2.119   3.126   4.816
  303P9N    H20 4953   2.168   3.291   4.741
  303P9N    H21 4954   2.674   3.192   4.737
  303P9N    H22 4955   2.695   3.375   4.749
  303P9N    H23 4956   2.710   3.289   4.592
  303P9N    H24 4957   2.306   3.242   4.419
  303P9N    H25 4958   2.113   3.599   4.556
  303P9N    H26 4959   2.132   3.213   4.253
  303P9N    H27 4960   1.941   3.573   4.384
  303P9N    H28 4961   1.953   3.378   4.222
  303P9N    H29 4962   1.877   3.237   5.044
  304NIO     C1 4963   3.725   3.927   4.719
  304NIO     N1 4964   3.778   3.849   4.806
  304NIO     O1 4965   3.601   4.076   4.497
  304NIO     C2 4966   3.800   4.014   4.629
  304NIO     O2 4967   3.799   4.180   4.463
  304NIO     C3 4968   3.931   4.028   4.666
  304NIO     C4 4969   3.994   3.942   4.760
  304NIO     C5 4970   3.908   3.856   4.829
  304NIO     C6 4971   3.738   4.095   4.527
  304NIO    H01 4972   3.617   3.924   4.713
  304NIO    H02 4973   3.998   4.096   4.613
  304NIO    H03 4974   4.100   3.934   4.778
  304NIO    H04 4975   3.946   3.786   4.902
  304NIO    H05 4976   3.565   4.134   4.429
   7.60645   7.60645  12.45587
