# Supplementary material for: Orthosteric and allosteric modulation of human HCAR2 signaling complex
Source: Nat Commun. 2023 Nov 22;14:7620. doi: 10.1038/s41467-023-43537-z (PMC10665550; doi:10.1038/s41467-023-43537-z)
Supplement: Supplementary file 8 — Supplementary Data 5 [file 41467_2023_43537_MOESM8_ESM.zip › supplementary data 5/trjfiles/Niacin_P9N_end4.gro]

Title t= 1000000.00000 step= 500000000
 4976
    8ASP      N    1   3.176   4.176   2.811
    8ASP    HT1    2   3.245   4.252   2.799
    8ASP    HT2    3   3.085   4.224   2.802
    8ASP    HT3    4   3.175   4.102   2.738
    8ASP     CA    5   3.178   4.133   2.949
    8ASP     HA    6   3.200   4.221   3.006
    8ASP     CB    7   3.045   4.066   2.994
    8ASP    HB1    8   3.055   4.043   3.103
    8ASP    HB2    9   3.018   3.975   2.937
    8ASP     CG   10   2.934   4.167   2.985
    8ASP    OD1   11   2.956   4.290   2.961
    8ASP    OD2   12   2.818   4.123   2.985
    8ASP      C   13   3.302   4.049   2.980
    8ASP      O   14   3.354   3.976   2.887
    9HSD      N   15   3.361   4.053   3.103
    9HSD     HN   16   3.317   4.103   3.177
    9HSD     CA   17   3.462   3.974   3.154
    9HSD     HA   18   3.504   3.923   3.069
    9HSD     CB   19   3.567   4.059   3.221
    9HSD    HB1   20   3.659   4.001   3.246
    9HSD    HB2   21   3.521   4.112   3.307
    9HSD    ND1   22   3.682   4.134   3.010
    9HSD    HD1   23   3.704   4.042   2.977
    9HSD     CG   24   3.613   4.166   3.128
    9HSD    CE1   25   3.714   4.251   2.954
    9HSD    HE1   26   3.774   4.255   2.863
    9HSD    NE2   27   3.669   4.355   3.016
    9HSD    CD2   28   3.603   4.301   3.128
    9HSD    HD2   29   3.547   4.360   3.199
    9HSD      C   30   3.391   3.868   3.241
    9HSD      O   31   3.304   3.890   3.320
   10PHE      N   32   3.437   3.742   3.220
   10PHE     HN   33   3.507   3.722   3.152
   10PHE     CA   34   3.364   3.630   3.279
   10PHE     HA   35   3.341   3.661   3.380
   10PHE     CB   36   3.234   3.612   3.200
   10PHE    HB1   37   3.159   3.694   3.207
   10PHE    HB2   38   3.187   3.521   3.242
   10PHE     CG   39   3.243   3.591   3.050
   10PHE    CD1   40   3.279   3.463   3.011
   10PHE    HD1   41   3.265   3.381   3.079
   10PHE    CE1   42   3.326   3.435   2.878
   10PHE    HE1   43   3.349   3.338   2.838
   10PHE     CZ   44   3.317   3.543   2.787
   10PHE     HZ   45   3.339   3.539   2.682
   10PHE    CD2   46   3.248   3.698   2.961
   10PHE    HD2   47   3.224   3.795   3.003
   10PHE    CE2   48   3.274   3.672   2.827
   10PHE    HE2   49   3.277   3.751   2.753
   10PHE      C   50   3.450   3.502   3.285
   10PHE      O   51   3.557   3.499   3.222
   11LEU      N   52   3.405   3.405   3.364
   11LEU     HN   53   3.323   3.406   3.420
   11LEU     CA   54   3.480   3.277   3.393
   11LEU     HA   55   3.543   3.247   3.310
   11LEU     CB   56   3.559   3.291   3.522
   11LEU    HB1   57   3.482   3.329   3.593
   11LEU    HB2   58   3.628   3.375   3.501
   11LEU     CG   59   3.645   3.172   3.580
   11LEU     HG   60   3.574   3.098   3.623
   11LEU    CD1   61   3.726   3.099   3.471
   11LEU   HD11   62   3.777   3.175   3.409
   11LEU   HD12   63   3.660   3.039   3.405
   11LEU   HD13   64   3.794   3.024   3.517
   11LEU    CD2   65   3.743   3.211   3.691
   11LEU   HD21   66   3.767   3.123   3.754
   11LEU   HD22   67   3.697   3.286   3.759
   11LEU   HD23   68   3.837   3.259   3.657
   11LEU      C   69   3.374   3.174   3.407
   11LEU      O   70   3.260   3.203   3.454
   12GLU      N   71   3.405   3.052   3.357
   12GLU     HN   72   3.487   3.034   3.304
   12GLU     CA   73   3.311   2.944   3.367
   12GLU     HA   74   3.214   2.984   3.392
   12GLU     CB   75   3.309   2.866   3.243
   12GLU    HB1   76   3.408   2.823   3.218
   12GLU    HB2   77   3.291   2.930   3.153
   12GLU     CG   78   3.206   2.745   3.244
   12GLU    HG1   79   3.103   2.785   3.257
   12GLU    HG2   80   3.232   2.672   3.323
   12GLU     CD   81   3.215   2.664   3.109
   12GLU    OE1   82   3.321   2.598   3.092
   12GLU    OE2   83   3.127   2.690   3.020
   12GLU      C   84   3.348   2.861   3.487
   12GLU      O   85   3.450   2.793   3.493
   13ILE      N   86   3.261   2.853   3.594
   13ILE     HN   87   3.174   2.902   3.593
   13ILE     CA   88   3.285   2.781   3.721
   13ILE     HA   89   3.385   2.740   3.725
   13ILE     CB   90   3.285   2.878   3.844
   13ILE     HB   91   3.187   2.930   3.858
   13ILE    CG2   92   3.323   2.786   3.959
   13ILE   HG21   93   3.398   2.718   3.914
   13ILE   HG22   94   3.237   2.727   3.998
   13ILE   HG23   95   3.364   2.836   4.050
   13ILE    CG1   96   3.383   2.996   3.834
   13ILE   HG11   97   3.370   3.052   3.739
   13ILE   HG12   98   3.484   2.949   3.824
   13ILE     CD   99   3.379   3.097   3.952
   13ILE    HD1  100   3.276   3.134   3.967
   13ILE    HD2  101   3.455   3.173   3.925
   13ILE    HD3  102   3.418   3.048   4.044
   13ILE      C  103   3.173   2.677   3.733
   13ILE      O  104   3.057   2.714   3.744
   14ASP      N  105   3.193   2.543   3.731
   14ASP     HN  106   3.287   2.512   3.720
   14ASP     CA  107   3.087   2.443   3.729
   14ASP     HA  108   3.130   2.344   3.716
   14ASP     CB  109   3.004   2.438   3.855
   14ASP    HB1  110   2.936   2.351   3.860
   14ASP    HB2  111   2.940   2.529   3.864
   14ASP     CG  112   3.082   2.434   3.987
   14ASP    OD1  113   3.205   2.390   3.987
   14ASP    OD2  114   3.019   2.453   4.093
   14ASP      C  115   2.991   2.448   3.608
   14ASP      O  116   2.873   2.421   3.614
   15LYS      N  117   3.038   2.496   3.489
   15LYS     HN  118   3.132   2.525   3.477
   15LYS     CA  119   2.971   2.490   3.360
   15LYS     HA  120   3.046   2.523   3.290
   15LYS     CB  121   2.917   2.345   3.315
   15LYS    HB1  122   2.870   2.346   3.214
   15LYS    HB2  123   2.830   2.316   3.379
   15LYS     CG  124   3.025   2.235   3.307
   15LYS    HG1  125   3.092   2.217   3.393
   15LYS    HG2  126   3.093   2.274   3.228
   15LYS     CD  127   2.968   2.096   3.268
   15LYS    HD1  128   2.886   2.104   3.194
   15LYS    HD2  129   2.928   2.040   3.355
   15LYS     CE  130   3.081   2.017   3.190
   15LYS    HE1  131   3.117   2.087   3.111
   15LYS    HE2  132   3.049   1.927   3.133
   15LYS     NZ  133   3.183   1.992   3.278
   15LYS    HZ1  134   3.198   2.081   3.329
   15LYS    HZ2  135   3.275   1.969   3.234
   15LYS    HZ3  136   3.162   1.917   3.348
   15LYS      C  137   2.869   2.599   3.342
   15LYS      O  138   2.795   2.608   3.243
   16LYS      N  139   2.870   2.706   3.434
   16LYS     HN  140   2.924   2.695   3.517
   16LYS     CA  141   2.794   2.828   3.419
   16LYS     HA  142   2.751   2.837   3.321
   16LYS     CB  143   2.675   2.838   3.516
   16LYS    HB1  144   2.629   2.937   3.498
   16LYS    HB2  145   2.717   2.843   3.619
   16LYS     CG  146   2.551   2.752   3.505
   16LYS    HG1  147   2.518   2.771   3.401
   16LYS    HG2  148   2.463   2.792   3.559
   16LYS     CD  149   2.561   2.603   3.541
   16LYS    HD1  150   2.609   2.547   3.457
   16LYS    HD2  151   2.459   2.559   3.544
   16LYS     CE  152   2.628   2.567   3.678
   16LYS    HE1  153   2.731   2.609   3.672
   16LYS    HE2  154   2.627   2.457   3.692
   16LYS     NZ  155   2.561   2.631   3.790
   16LYS    HZ1  156   2.610   2.607   3.879
   16LYS    HZ2  157   2.464   2.594   3.792
   16LYS    HZ3  158   2.553   2.735   3.780
   16LYS      C  159   2.892   2.942   3.429
   16LYS      O  160   2.992   2.933   3.500
   17ASN      N  161   2.865   3.055   3.362
   17ASN     HN  162   2.780   3.058   3.310
   17ASN     CA  163   2.946   3.171   3.359
   17ASN     HA  164   3.048   3.136   3.365
   17ASN     CB  165   2.940   3.260   3.234
   17ASN    HB1  166   3.007   3.349   3.237
   17ASN    HB2  167   2.834   3.291   3.227
   17ASN     CG  168   2.971   3.194   3.108
   17ASN    OD1  169   3.005   3.077   3.086
   17ASN    ND2  170   2.973   3.275   3.005
   17ASN   HD21  171   2.955   3.374   3.010
   17ASN   HD22  172   2.985   3.244   2.911
   17ASN      C  173   2.929   3.260   3.480
   17ASN      O  174   2.821   3.270   3.531
   18CYS      N  175   3.036   3.324   3.537
   18CYS     HN  176   3.126   3.291   3.508
   18CYS     CA  177   3.037   3.414   3.653
   18CYS     HA  178   2.934   3.430   3.682
   18CYS     CB  179   3.112   3.357   3.774
   18CYS    HB1  180   3.120   3.431   3.856
   18CYS    HB2  181   3.217   3.330   3.750
   18CYS     SG  182   3.044   3.195   3.823
   18CYS      C  183   3.108   3.534   3.610
   18CYS      O  184   3.206   3.526   3.530
   19CYS      N  185   3.043   3.651   3.649
   19CYS     HN  186   2.967   3.645   3.714
   19CYS     CA  187   3.083   3.784   3.602
   19CYS     HA  188   3.135   3.788   3.508
   19CYS     CB  189   2.967   3.891   3.615
   19CYS    HB1  190   2.996   3.996   3.596
   19CYS    HB2  191   2.928   3.880   3.718
   19CYS     SG  192   2.854   3.859   3.478
   19CYS      C  193   3.184   3.833   3.697
   19CYS      O  194   3.165   3.843   3.817
   20VAL      N  195   3.306   3.869   3.642
   20VAL     HN  196   3.309   3.879   3.543
   20VAL     CA  197   3.431   3.900   3.714
   20VAL     HA  198   3.407   3.894   3.819
   20VAL     CB  199   3.540   3.798   3.692
   20VAL     HB  200   3.636   3.826   3.740
   20VAL    CG1  201   3.502   3.659   3.752
   20VAL   HG11  202   3.475   3.659   3.860
   20VAL   HG12  203   3.587   3.591   3.728
   20VAL   HG13  204   3.414   3.616   3.699
   20VAL    CG2  205   3.582   3.779   3.541
   20VAL   HG21  206   3.660   3.705   3.514
   20VAL   HG22  207   3.613   3.882   3.513
   20VAL   HG23  208   3.489   3.745   3.489
   20VAL      C  209   3.478   4.043   3.685
   20VAL      O  210   3.506   4.085   3.572
   21PHE      N  211   3.496   4.127   3.793
   21PHE     HN  212   3.470   4.100   3.885
   21PHE     CA  213   3.576   4.245   3.782
   21PHE     HA  214   3.555   4.292   3.687
   21PHE     CB  215   3.543   4.346   3.901
   21PHE    HB1  216   3.566   4.300   3.999
   21PHE    HB2  217   3.435   4.372   3.894
   21PHE     CG  218   3.618   4.474   3.891
   21PHE    CD1  219   3.549   4.595   3.855
   21PHE    HD1  220   3.446   4.581   3.826
   21PHE    CE1  221   3.611   4.722   3.854
   21PHE    HE1  222   3.558   4.809   3.819
   21PHE     CZ  223   3.743   4.726   3.891
   21PHE     HZ  224   3.790   4.823   3.903
   21PHE    CD2  225   3.751   4.485   3.936
   21PHE    HD2  226   3.795   4.400   3.985
   21PHE    CE2  227   3.811   4.613   3.937
   21PHE    HE2  228   3.909   4.621   3.981
   21PHE      C  229   3.729   4.221   3.785
   21PHE      O  230   3.772   4.151   3.881
   22ARG      N  231   3.803   4.244   3.673
   22ARG     HN  232   3.767   4.265   3.583
   22ARG     CA  233   3.940   4.193   3.670
   22ARG     HA  234   3.978   4.142   3.757
   22ARG     CB  235   3.965   4.097   3.555
   22ARG    HB1  236   4.072   4.065   3.559
   22ARG    HB2  237   3.939   4.144   3.458
   22ARG     CG  238   3.875   3.964   3.569
   22ARG    HG1  239   3.883   3.907   3.474
   22ARG    HG2  240   3.769   3.995   3.577
   22ARG     CD  241   3.916   3.868   3.676
   22ARG    HD1  242   4.026   3.856   3.670
   22ARG    HD2  243   3.858   3.775   3.661
   22ARG     NE  244   3.879   3.908   3.817
   22ARG     HE  245   3.865   4.006   3.831
   22ARG     CZ  246   3.892   3.829   3.925
   22ARG    NH1  247   3.926   3.706   3.933
   22ARG   HH11  248   3.997   3.678   3.868
   22ARG   HH12  249   3.919   3.667   4.025
   22ARG    NH2  250   3.867   3.889   4.039
   22ARG   HH21  251   3.808   3.969   4.025
   22ARG   HH22  252   3.867   3.837   4.124
   22ARG      C  253   4.046   4.310   3.660
   22ARG      O  254   4.164   4.284   3.632
   23ASP      N  255   3.996   4.442   3.673
   23ASP     HN  256   3.897   4.445   3.683
   23ASP     CA  257   4.073   4.562   3.651
   23ASP     HA  258   4.125   4.543   3.558
   23ASP     CB  259   3.997   4.702   3.631
   23ASP    HB1  260   4.059   4.776   3.576
   23ASP    HB2  261   3.971   4.753   3.726
   23ASP     CG  262   3.872   4.689   3.553
   23ASP    OD1  263   3.842   4.582   3.494
   23ASP    OD2  264   3.819   4.800   3.522
   23ASP      C  265   4.181   4.571   3.755
   23ASP      O  266   4.170   4.531   3.874
   24ASP      N  267   4.295   4.631   3.715
   24ASP     HN  268   4.312   4.671   3.625
   24ASP     CA  269   4.412   4.633   3.803
   24ASP     HA  270   4.420   4.541   3.860
   24ASP     CB  271   4.545   4.632   3.725
   24ASP    HB1  272   4.628   4.639   3.798
   24ASP    HB2  273   4.551   4.722   3.660
   24ASP     CG  274   4.573   4.517   3.629
   24ASP    OD1  275   4.681   4.519   3.571
   24ASP    OD2  276   4.487   4.435   3.601
   24ASP      C  277   4.405   4.733   3.908
   24ASP      O  278   4.483   4.726   3.999
   25PHE      N  279   4.313   4.835   3.894
   25PHE     HN  280   4.250   4.849   3.817
   25PHE     CA  281   4.296   4.952   3.980
   25PHE     HA  282   4.367   5.024   3.941
   25PHE     CB  283   4.152   5.000   3.953
   25PHE    HB1  284   4.074   4.923   3.965
   25PHE    HB2  285   4.159   5.043   3.850
   25PHE     CG  286   4.117   5.124   4.039
   25PHE    CD1  287   3.983   5.136   4.085
   25PHE    HD1  288   3.919   5.049   4.084
   25PHE    CE1  289   3.940   5.253   4.150
   25PHE    HE1  290   3.836   5.253   4.178
   25PHE     CZ  291   4.030   5.359   4.173
   25PHE     HZ  292   4.011   5.441   4.240
   25PHE    CD2  293   4.204   5.236   4.062
   25PHE    HD2  294   4.305   5.224   4.027
   25PHE    CE2  295   4.161   5.354   4.123
   25PHE    HE2  296   4.227   5.433   4.155
   25PHE      C  297   4.339   4.944   4.125
   25PHE      O  298   4.432   5.009   4.169
   26ILE      N  299   4.273   4.853   4.202
   26ILE     HN  300   4.209   4.785   4.167
   26ILE     CA  301   4.303   4.835   4.341
   26ILE     HA  302   4.341   4.926   4.386
   26ILE     CB  303   4.179   4.812   4.426
   26ILE     HB  304   4.142   4.709   4.411
   26ILE    CG2  305   4.203   4.839   4.579
   26ILE   HG21  306   4.266   4.929   4.598
   26ILE   HG22  307   4.243   4.748   4.629
   26ILE   HG23  308   4.103   4.853   4.625
   26ILE    CG1  309   4.064   4.916   4.382
   26ILE   HG11  310   3.976   4.869   4.431
   26ILE   HG12  311   4.053   4.908   4.272
   26ILE     CD  312   4.087   5.064   4.423
   26ILE    HD1  313   4.002   5.126   4.388
   26ILE    HD2  314   4.184   5.091   4.375
   26ILE    HD3  315   4.092   5.077   4.533
   26ILE      C  316   4.401   4.726   4.369
   26ILE      O  317   4.473   4.723   4.469
   27VAL      N  318   4.426   4.633   4.273
   27VAL     HN  319   4.381   4.652   4.186
   27VAL     CA  320   4.527   4.519   4.264
   27VAL     HA  321   4.518   4.454   4.350
   27VAL     CB  322   4.504   4.422   4.152
   27VAL     HB  323   4.500   4.477   4.055
   27VAL    CG1  324   4.612   4.320   4.142
   27VAL   HG11  325   4.595   4.269   4.045
   27VAL   HG12  326   4.597   4.248   4.226
   27VAL   HG13  327   4.716   4.350   4.118
   27VAL    CG2  328   4.366   4.358   4.177
   27VAL   HG21  329   4.366   4.310   4.278
   27VAL   HG22  330   4.340   4.282   4.101
   27VAL   HG23  331   4.286   4.434   4.192
   27VAL      C  332   4.668   4.575   4.278
   27VAL      O  333   4.748   4.525   4.356
   28LYS      N  334   4.694   4.691   4.215
   28LYS     HN  335   4.621   4.734   4.163
   28LYS     CA  336   4.807   4.782   4.236
   28LYS     HA  337   4.901   4.746   4.196
   28LYS     CB  338   4.787   4.907   4.143
   28LYS    HB1  339   4.865   4.985   4.156
   28LYS    HB2  340   4.686   4.944   4.171
   28LYS     CG  341   4.782   4.874   3.989
   28LYS    HG1  342   4.711   4.794   3.961
   28LYS    HG2  343   4.875   4.826   3.953
   28LYS     CD  344   4.734   4.999   3.905
   28LYS    HD1  345   4.631   5.021   3.940
   28LYS    HD2  346   4.704   4.975   3.801
   28LYS     CE  347   4.834   5.120   3.904
   28LYS    HE1  348   4.841   5.159   4.008
   28LYS    HE2  349   4.796   5.208   3.849
   28LYS     NZ  350   4.969   5.085   3.847
   28LYS    HZ1  351   4.968   5.057   3.747
   28LYS    HZ2  352   5.017   5.010   3.901
   28LYS    HZ3  353   5.030   5.167   3.868
   28LYS      C  354   4.828   4.827   4.379
   28LYS      O  355   4.940   4.852   4.420
   29VAL      N  356   4.725   4.844   4.455
   29VAL     HN  357   4.643   4.788   4.444
   29VAL     CA  358   4.734   4.905   4.582
   29VAL     HA  359   4.831   4.951   4.595
   29VAL     CB  360   4.617   5.009   4.591
   29VAL     HB  361   4.519   4.962   4.569
   29VAL    CG1  362   4.601   5.065   4.742
   29VAL   HG11  363   4.699   5.101   4.780
   29VAL   HG12  364   4.555   4.985   4.802
   29VAL   HG13  365   4.526   5.147   4.741
   29VAL    CG2  366   4.649   5.125   4.492
   29VAL   HG21  367   4.648   5.098   4.385
   29VAL   HG22  368   4.751   5.167   4.505
   29VAL   HG23  369   4.584   5.215   4.501
   29VAL      C  370   4.717   4.809   4.695
   29VAL      O  371   4.767   4.844   4.797
   30LEU      N  372   4.656   4.698   4.678
   30LEU     HN  373   4.601   4.673   4.599
   30LEU     CA  374   4.631   4.588   4.778
   30LEU     HA  375   4.576   4.643   4.853
   30LEU     CB  376   4.531   4.471   4.728
   30LEU    HB1  377   4.561   4.437   4.626
   30LEU    HB2  378   4.429   4.513   4.713
   30LEU     CG  379   4.503   4.359   4.820
   30LEU     HG  380   4.601   4.310   4.840
   30LEU    CD1  381   4.454   4.407   4.955
   30LEU   HD11  382   4.449   4.319   5.023
   30LEU   HD12  383   4.349   4.442   4.947
   30LEU   HD13  384   4.522   4.483   5.000
   30LEU    CD2  385   4.392   4.265   4.751
   30LEU   HD21  386   4.420   4.240   4.646
   30LEU   HD22  387   4.306   4.336   4.746
   30LEU   HD23  388   4.370   4.166   4.796
   30LEU      C  389   4.757   4.526   4.839
   30LEU      O  390   4.751   4.514   4.965
   31PRO      N  391   4.869   4.489   4.779
   31PRO     CD  392   4.894   4.468   4.637
   31PRO    HD1  393   4.931   4.561   4.590
   31PRO    HD2  394   4.802   4.422   4.594
   31PRO     CA  395   4.989   4.448   4.856
   31PRO     HA  396   4.953   4.377   4.929
   31PRO     CB  397   5.093   4.387   4.762
   31PRO    HB1  398   5.145   4.303   4.813
   31PRO    HB2  399   5.174   4.460   4.745
   31PRO     CG  400   5.018   4.374   4.637
   31PRO    HG1  401   5.087   4.388   4.551
   31PRO    HG2  402   4.972   4.273   4.642
   31PRO      C  403   5.050   4.553   4.938
   31PRO      O  404   5.098   4.508   5.043
   32PRO      N  405   5.059   4.690   4.916
   32PRO     CD  406   5.081   4.751   4.781
   32PRO    HD1  407   4.998   4.727   4.712
   32PRO    HD2  408   5.176   4.710   4.740
   32PRO     CA  409   5.118   4.773   5.023
   32PRO     HA  410   5.201   4.724   5.072
   32PRO     CB  411   5.160   4.905   4.956
   32PRO    HB1  412   5.271   4.906   4.953
   32PRO    HB2  413   5.125   4.994   5.012
   32PRO     CG  414   5.097   4.895   4.815
   32PRO    HG1  415   4.995   4.935   4.835
   32PRO    HG2  416   5.147   4.968   4.748
   32PRO      C  417   5.018   4.782   5.140
   32PRO      O  418   5.055   4.789   5.257
   33VAL      N  419   4.887   4.790   5.114
   33VAL     HN  420   4.862   4.771   5.020
   33VAL     CA  421   4.783   4.792   5.215
   33VAL     HA  422   4.808   4.874   5.281
   33VAL     CB  423   4.656   4.833   5.142
   33VAL     HB  424   4.644   4.761   5.058
   33VAL    CG1  425   4.524   4.832   5.228
   33VAL   HG11  426   4.530   4.906   5.311
   33VAL   HG12  427   4.505   4.738   5.284
   33VAL   HG13  428   4.440   4.854   5.159
   33VAL    CG2  429   4.683   4.967   5.075
   33VAL   HG21  430   4.734   5.036   5.145
   33VAL   HG22  431   4.588   5.014   5.042
   33VAL   HG23  432   4.746   4.955   4.985
   33VAL      C  433   4.767   4.671   5.296
   33VAL      O  434   4.764   4.681   5.418
   34LEU      N  435   4.766   4.552   5.237
   34LEU     HN  436   4.754   4.548   5.138
   34LEU     CA  437   4.767   4.419   5.293
   34LEU     HA  438   4.684   4.436   5.360
   34LEU     CB  439   4.727   4.317   5.184
   34LEU    HB1  440   4.796   4.322   5.097
   34LEU    HB2  441   4.622   4.331   5.150
   34LEU     CG  442   4.721   4.165   5.229
   34LEU     HG  443   4.827   4.140   5.254
   34LEU    CD1  444   4.633   4.140   5.350
   34LEU   HD11  445   4.531   4.168   5.318
   34LEU   HD12  446   4.656   4.182   5.450
   34LEU   HD13  447   4.649   4.030   5.355
   34LEU    CD2  448   4.683   4.073   5.117
   34LEU   HD21  449   4.758   4.089   5.036
   34LEU   HD22  450   4.584   4.090   5.069
   34LEU   HD23  451   4.685   3.964   5.139
   34LEU      C  452   4.892   4.390   5.370
   34LEU      O  453   4.892   4.327   5.476
   35GLY      N  454   5.000   4.448   5.323
   35GLY     HN  455   4.991   4.494   5.235
   35GLY     CA  456   5.127   4.459   5.377
   35GLY    HA1  457   5.188   4.509   5.303
   35GLY    HA2  458   5.159   4.360   5.405
   35GLY      C  459   5.140   4.538   5.513
   35GLY      O  460   5.205   4.504   5.609
   36LEU      N  461   5.060   4.648   5.518
   36LEU     HN  462   5.004   4.682   5.443
   36LEU     CA  463   5.047   4.735   5.636
   36LEU     HA  464   5.148   4.749   5.672
   36LEU     CB  465   4.977   4.868   5.591
   36LEU    HB1  466   4.871   4.840   5.574
   36LEU    HB2  467   5.028   4.904   5.499
   36LEU     CG  468   4.978   4.987   5.693
   36LEU     HG  469   4.898   4.962   5.765
   36LEU    CD1  470   5.112   5.017   5.758
   36LEU   HD11  471   5.184   5.051   5.681
   36LEU   HD12  472   5.164   4.936   5.814
   36LEU   HD13  473   5.080   5.091   5.835
   36LEU    CD2  474   4.932   5.111   5.605
   36LEU   HD21  475   5.015   5.135   5.536
   36LEU   HD22  476   4.923   5.208   5.658
   36LEU   HD23  477   4.839   5.093   5.546
   36LEU      C  478   4.964   4.662   5.748
   36LEU      O  479   4.996   4.665   5.868
   37GLU      N  480   4.859   4.585   5.710
   37GLU     HN  481   4.818   4.593   5.619
   37GLU     CA  482   4.787   4.493   5.800
   37GLU     HA  483   4.773   4.558   5.885
   37GLU     CB  484   4.663   4.443   5.727
   37GLU    HB1  485   4.613   4.356   5.773
   37GLU    HB2  486   4.696   4.425   5.622
   37GLU     CG  487   4.555   4.553   5.724
   37GLU    HG1  488   4.588   4.635   5.657
   37GLU    HG2  489   4.552   4.600   5.825
   37GLU     CD  490   4.423   4.517   5.687
   37GLU    OE1  491   4.379   4.555   5.576
   37GLU    OE2  492   4.369   4.427   5.757
   37GLU      C  493   4.869   4.376   5.851
   37GLU      O  494   4.868   4.345   5.972
   38PHE      N  495   4.947   4.313   5.761
   38PHE     HN  496   4.939   4.334   5.664
   38PHE     CA  497   5.046   4.209   5.793
   38PHE     HA  498   4.994   4.126   5.839
   38PHE     CB  499   5.130   4.151   5.676
   38PHE    HB1  500   5.174   4.238   5.623
   38PHE    HB2  501   5.063   4.094   5.607
   38PHE     CG  502   5.242   4.054   5.713
   38PHE    CD1  503   5.222   3.931   5.776
   38PHE    HD1  504   5.120   3.907   5.804
   38PHE    CE1  505   5.332   3.844   5.805
   38PHE    HE1  506   5.323   3.751   5.859
   38PHE     CZ  507   5.465   3.884   5.758
   38PHE     HZ  508   5.551   3.823   5.781
   38PHE    CD2  509   5.375   4.090   5.669
   38PHE    HD2  510   5.383   4.181   5.612
   38PHE    CE2  511   5.487   4.009   5.695
   38PHE    HE2  512   5.578   4.044   5.649
   38PHE      C  513   5.145   4.261   5.896
   38PHE      O  514   5.156   4.198   6.003
   39ILE      N  515   5.224   4.377   5.880
   39ILE     HN  516   5.219   4.428   5.794
   39ILE     CA  517   5.316   4.422   5.985
   39ILE     HA  518   5.368   4.330   6.009
   39ILE     CB  519   5.417   4.527   5.937
   39ILE     HB  520   5.468   4.473   5.853
   39ILE    CG2  521   5.342   4.655   5.891
   39ILE   HG21  522   5.251   4.627   5.834
   39ILE   HG22  523   5.408   4.718   5.828
   39ILE   HG23  524   5.306   4.722   5.972
   39ILE    CG1  525   5.528   4.572   6.040
   39ILE   HG11  526   5.471   4.639   6.108
   39ILE   HG12  527   5.614   4.626   5.995
   39ILE     CD  528   5.602   4.462   6.124
   39ILE    HD1  529   5.694   4.420   6.079
   39ILE    HD2  530   5.527   4.381   6.138
   39ILE    HD3  531   5.633   4.506   6.221
   39ILE      C  532   5.254   4.463   6.118
   39ILE      O  533   5.304   4.427   6.225
   40PHE      N  534   5.136   4.528   6.113
   40PHE     HN  535   5.097   4.550   6.023
   40PHE     CA  536   5.057   4.558   6.229
   40PHE     HA  537   5.115   4.623   6.292
   40PHE     CB  538   4.937   4.655   6.196
   40PHE    HB1  539   4.885   4.619   6.105
   40PHE    HB2  540   4.990   4.750   6.175
   40PHE     CG  541   4.850   4.687   6.312
   40PHE    CD1  542   4.721   4.649   6.315
   40PHE    HD1  543   4.684   4.609   6.222
   40PHE    CE1  544   4.636   4.671   6.418
   40PHE    HE1  545   4.529   4.655   6.412
   40PHE     CZ  546   4.692   4.709   6.540
   40PHE     HZ  547   4.620   4.706   6.621
   40PHE    CD2  548   4.904   4.741   6.430
   40PHE    HD2  549   5.006   4.774   6.444
   40PHE    CE2  550   4.827   4.743   6.546
   40PHE    HE2  551   4.871   4.771   6.640
   40PHE      C  552   5.008   4.438   6.314
   40PHE      O  553   5.012   4.428   6.439
   41GLY      N  554   4.966   4.330   6.245
   41GLY     HN  555   4.945   4.334   6.147
   41GLY     CA  556   4.936   4.195   6.307
   41GLY    HA1  557   4.900   4.138   6.223
   41GLY    HA2  558   4.865   4.211   6.387
   41GLY      C  559   5.059   4.132   6.362
   41GLY      O  560   5.060   4.082   6.479
   42LEU      N  561   5.168   4.127   6.283
   42LEU     HN  562   5.154   4.158   6.189
   42LEU     CA  563   5.295   4.072   6.324
   42LEU     HA  564   5.282   3.967   6.344
   42LEU     CB  565   5.396   4.086   6.204
   42LEU    HB1  566   5.390   4.191   6.168
   42LEU    HB2  567   5.351   4.024   6.123
   42LEU     CG  568   5.547   4.042   6.219
   42LEU     HG  569   5.601   4.108   6.290
   42LEU    CD1  570   5.554   3.898   6.272
   42LEU   HD11  571   5.491   3.882   6.362
   42LEU   HD12  572   5.656   3.872   6.308
   42LEU   HD13  573   5.524   3.823   6.195
   42LEU    CD2  574   5.628   4.051   6.084
   42LEU   HD21  575   5.732   4.014   6.099
   42LEU   HD22  576   5.631   4.158   6.055
   42LEU   HD23  577   5.589   3.986   6.003
   42LEU      C  578   5.353   4.128   6.444
   42LEU      O  579   5.394   4.053   6.531
   43LEU      N  580   5.345   4.260   6.459
   43LEU     HN  581   5.319   4.314   6.379
   43LEU     CA  582   5.384   4.332   6.574
   43LEU     HA  583   5.485   4.308   6.603
   43LEU     CB  584   5.386   4.486   6.560
   43LEU    HB1  585   5.365   4.551   6.648
   43LEU    HB2  586   5.308   4.518   6.489
   43LEU     CG  587   5.512   4.549   6.489
   43LEU     HG  588   5.501   4.513   6.385
   43LEU    CD1  589   5.502   4.706   6.487
   43LEU   HD11  590   5.591   4.738   6.429
   43LEU   HD12  591   5.514   4.750   6.588
   43LEU   HD13  592   5.413   4.743   6.432
   43LEU    CD2  593   5.645   4.497   6.542
   43LEU   HD21  594   5.657   4.528   6.648
   43LEU   HD22  595   5.732   4.533   6.483
   43LEU   HD23  596   5.647   4.385   6.542
   43LEU      C  597   5.324   4.294   6.705
   43LEU      O  598   5.388   4.254   6.803
   44GLY      N  599   5.194   4.287   6.703
   44GLY     HN  600   5.144   4.305   6.618
   44GLY     CA  601   5.114   4.229   6.812
   44GLY    HA1  602   5.010   4.243   6.786
   44GLY    HA2  603   5.155   4.263   6.906
   44GLY      C  604   5.124   4.078   6.834
   44GLY      O  605   5.130   4.034   6.944
   45ASN      N  606   5.133   4.010   6.724
   45ASN     HN  607   5.118   4.047   6.633
   45ASN     CA  608   5.147   3.865   6.736
   45ASN     HA  609   5.076   3.832   6.810
   45ASN     CB  610   5.136   3.789   6.605
   45ASN    HB1  611   5.186   3.690   6.607
   45ASN    HB2  612   5.180   3.849   6.522
   45ASN     CG  613   4.991   3.754   6.568
   45ASN    OD1  614   4.901   3.738   6.648
   45ASN    ND2  615   4.981   3.720   6.438
   45ASN   HD21  616   4.890   3.696   6.404
   45ASN   HD22  617   5.062   3.722   6.381
   45ASN      C  618   5.281   3.825   6.798
   45ASN      O  619   5.305   3.734   6.882
   46GLY      N  620   5.386   3.901   6.755
   46GLY     HN  621   5.377   3.963   6.677
   46GLY     CA  622   5.507   3.920   6.833
   46GLY    HA1  623   5.529   4.025   6.819
   46GLY    HA2  624   5.595   3.863   6.809
   46GLY      C  625   5.486   3.923   6.978
   46GLY      O  626   5.512   3.826   7.045
   47LEU      N  627   5.424   4.030   7.021
   47LEU     HN  628   5.406   4.105   6.957
   47LEU     CA  629   5.413   4.064   7.164
   47LEU     HA  630   5.508   4.050   7.212
   47LEU     CB  631   5.371   4.208   7.181
   47LEU    HB1  632   5.296   4.228   7.101
   47LEU    HB2  633   5.456   4.278   7.169
   47LEU     CG  634   5.308   4.253   7.313
   47LEU     HG  635   5.213   4.196   7.327
   47LEU    CD1  636   5.413   4.237   7.436
   47LEU   HD11  637   5.355   4.280   7.521
   47LEU   HD12  638   5.496   4.309   7.420
   47LEU   HD13  639   5.452   4.133   7.445
   47LEU    CD2  640   5.279   4.394   7.312
   47LEU   HD21  641   5.251   4.430   7.413
   47LEU   HD22  642   5.208   4.415   7.229
   47LEU   HD23  643   5.369   4.454   7.287
   47LEU      C  644   5.325   3.957   7.234
   47LEU      O  645   5.361   3.909   7.341
   48ALA      N  646   5.217   3.904   7.172
   48ALA     HN  647   5.202   3.950   7.085
   48ALA     CA  648   5.135   3.801   7.230
   48ALA     HA  649   5.099   3.836   7.326
   48ALA     CB  650   5.016   3.782   7.134
   48ALA    HB1  651   5.050   3.728   7.043
   48ALA    HB2  652   4.990   3.886   7.106
   48ALA    HB3  653   4.933   3.733   7.189
   48ALA      C  654   5.202   3.669   7.263
   48ALA      O  655   5.201   3.611   7.370
   49LEU      N  656   5.267   3.617   7.156
   49LEU     HN  657   5.275   3.670   7.072
   49LEU     CA  658   5.323   3.489   7.158
   49LEU     HA  659   5.251   3.412   7.181
   49LEU     CB  660   5.374   3.452   7.016
   49LEU    HB1  661   5.429   3.535   6.966
   49LEU    HB2  662   5.289   3.454   6.944
   49LEU     CG  663   5.462   3.329   6.997
   49LEU     HG  664   5.542   3.328   7.074
   49LEU    CD1  665   5.396   3.197   7.006
   49LEU   HD11  666   5.321   3.178   6.927
   49LEU   HD12  667   5.344   3.200   7.105
   49LEU   HD13  668   5.477   3.121   7.005
   49LEU    CD2  669   5.548   3.352   6.870
   49LEU   HD21  670   5.504   3.348   6.769
   49LEU   HD22  671   5.628   3.275   6.880
   49LEU   HD23  672   5.590   3.455   6.873
   49LEU      C  673   5.433   3.486   7.260
   49LEU      O  674   5.448   3.396   7.343
   50TRP      N  675   5.510   3.601   7.251
   50TRP     HN  676   5.496   3.670   7.181
   50TRP     CA  677   5.616   3.617   7.345
   50TRP     HA  678   5.684   3.533   7.347
   50TRP     CB  679   5.697   3.741   7.310
   50TRP    HB1  680   5.631   3.829   7.327
   50TRP    HB2  681   5.726   3.745   7.203
   50TRP     CG  682   5.829   3.760   7.385
   50TRP    CD1  683   5.853   3.831   7.499
   50TRP    HD1  684   5.779   3.873   7.566
   50TRP    NE1  685   5.991   3.820   7.532
   50TRP    HE1  686   6.034   3.851   7.614
   50TRP    CE2  687   6.060   3.748   7.438
   50TRP    CD2  688   5.953   3.693   7.349
   50TRP    CE3  689   5.991   3.605   7.250
   50TRP    HE3  690   5.917   3.559   7.186
   50TRP    CZ3  691   6.118   3.555   7.251
   50TRP    HZ3  692   6.151   3.485   7.175
   50TRP    CZ2  693   6.187   3.692   7.435
   50TRP    HZ2  694   6.246   3.697   7.526
   50TRP    CH2  695   6.215   3.592   7.340
   50TRP    HH2  696   6.317   3.555   7.346
   50TRP      C  697   5.571   3.627   7.494
   50TRP      O  698   5.628   3.569   7.585
   51ILE      N  699   5.463   3.704   7.521
   51ILE     HN  700   5.426   3.757   7.445
   51ILE     CA  701   5.406   3.697   7.648
   51ILE     HA  702   5.491   3.693   7.715
   51ILE     CB  703   5.307   3.811   7.683
   51ILE     HB  704   5.232   3.811   7.600
   51ILE    CG2  705   5.230   3.790   7.813
   51ILE   HG21  706   5.307   3.771   7.890
   51ILE   HG22  707   5.167   3.699   7.800
   51ILE   HG23  708   5.171   3.881   7.838
   51ILE    CG1  709   5.381   3.952   7.678
   51ILE   HG11  710   5.296   4.023   7.667
   51ILE   HG12  711   5.434   3.965   7.581
   51ILE     CD  712   5.470   3.997   7.794
   51ILE    HD1  713   5.561   3.933   7.790
   51ILE    HD2  714   5.420   3.977   7.891
   51ILE    HD3  715   5.503   4.103   7.794
   51ILE      C  716   5.351   3.566   7.695
   51ILE      O  717   5.379   3.525   7.803
   52PHE      N  718   5.277   3.489   7.611
   52PHE     HN  719   5.252   3.533   7.525
   52PHE     CA  720   5.223   3.352   7.643
   52PHE     HA  721   5.162   3.376   7.729
   52PHE     CB  722   5.126   3.301   7.532
   52PHE    HB1  723   5.104   3.192   7.537
   52PHE    HB2  724   5.172   3.321   7.433
   52PHE     CG  725   4.996   3.371   7.532
   52PHE    CD1  726   4.922   3.375   7.649
   52PHE    HD1  727   4.960   3.318   7.733
   52PHE    CE1  728   4.800   3.442   7.667
   52PHE    HE1  729   4.747   3.427   7.760
   52PHE     CZ  730   4.754   3.510   7.557
   52PHE     HZ  731   4.661   3.556   7.586
   52PHE    CD2  732   4.945   3.445   7.424
   52PHE    HD2  733   5.009   3.445   7.337
   52PHE    CE2  734   4.824   3.520   7.437
   52PHE    HE2  735   4.786   3.579   7.354
   52PHE      C  736   5.329   3.249   7.677
   52PHE      O  737   5.319   3.177   7.777
   53CYS      N  738   5.433   3.242   7.595
   53CYS     HN  739   5.435   3.294   7.510
   53CYS     CA  740   5.548   3.156   7.612
   53CYS     HA  741   5.513   3.054   7.618
   53CYS     CB  742   5.638   3.166   7.487
   53CYS    HB1  743   5.733   3.110   7.499
   53CYS    HB2  744   5.676   3.269   7.467
   53CYS     SG  745   5.560   3.113   7.330
   53CYS    HG1  746   5.493   3.227   7.320
   53CYS      C  747   5.623   3.180   7.743
   53CYS      O  748   5.668   3.094   7.814
   54PHE      N  749   5.656   3.306   7.772
   54PHE     HN  750   5.633   3.374   7.702
   54PHE     CA  751   5.751   3.343   7.876
   54PHE     HA  752   5.793   3.252   7.916
   54PHE     CB  753   5.864   3.428   7.813
   54PHE    HB1  754   5.932   3.467   7.891
   54PHE    HB2  755   5.823   3.517   7.761
   54PHE     CG  756   5.934   3.350   7.719
   54PHE    CD1  757   5.909   3.366   7.578
   54PHE    HD1  758   5.838   3.440   7.546
   54PHE    CE1  759   5.969   3.274   7.483
   54PHE    HE1  760   5.953   3.294   7.378
   54PHE     CZ  761   6.050   3.172   7.531
   54PHE     HZ  762   6.113   3.109   7.470
   54PHE    CD2  763   6.027   3.245   7.768
   54PHE    HD2  764   6.038   3.228   7.874
   54PHE    CE2  765   6.084   3.166   7.669
   54PHE    HE2  766   6.162   3.096   7.696
   54PHE      C  767   5.692   3.424   7.990
   54PHE      O  768   5.759   3.444   8.086
   55HSD      N  769   5.573   3.479   7.993
   55HSD     HN  770   5.507   3.457   7.921
   55HSD     CA  771   5.539   3.591   8.079
   55HSD     HA  772   5.590   3.592   8.174
   55HSD     CB  773   5.590   3.729   8.006
   55HSD    HB1  774   5.559   3.818   8.063
   55HSD    HB2  775   5.543   3.738   7.905
   55HSD    ND1  776   5.820   3.787   8.098
   55HSD    HD1  777   5.807   3.762   8.194
   55HSD     CG  778   5.739   3.746   7.987
   55HSD    CE1  779   5.933   3.834   8.038
   55HSD    HE1  780   6.023   3.861   8.094
   55HSD    NE2  781   5.934   3.818   7.908
   55HSD    CD2  782   5.809   3.768   7.876
   55HSD    HD2  783   5.778   3.748   7.774
   55HSD      C  784   5.395   3.605   8.123
   55HSD      O  785   5.366   3.681   8.217
   56LEU      N  786   5.294   3.545   8.058
   56LEU     HN  787   5.314   3.507   7.968
   56LEU     CA  788   5.162   3.521   8.126
   56LEU     HA  789   5.115   3.613   8.158
   56LEU     CB  790   5.065   3.435   8.034
   56LEU    HB1  791   5.101   3.330   8.021
   56LEU    HB2  792   5.077   3.485   7.936
   56LEU     CG  793   4.919   3.436   8.082
   56LEU     HG  794   4.915   3.437   8.193
   56LEU    CD1  795   4.850   3.562   8.021
   56LEU   HD11  796   4.751   3.571   8.070
   56LEU   HD12  797   4.845   3.568   7.911
   56LEU   HD13  798   4.915   3.647   8.051
   56LEU    CD2  799   4.855   3.308   8.022
   56LEU   HD21  800   4.864   3.314   7.912
   56LEU   HD22  801   4.753   3.302   8.064
   56LEU   HD23  802   4.912   3.221   8.063
   56LEU      C  803   5.173   3.448   8.259
   56LEU      O  804   5.234   3.341   8.268
   57LYS      N  805   5.130   3.507   8.373
   57LYS     HN  806   5.095   3.599   8.360
   57LYS     CA  807   5.151   3.468   8.506
   57LYS     HA  808   5.258   3.454   8.511
   57LYS     CB  809   5.099   3.573   8.606
   57LYS    HB1  810   5.070   3.520   8.700
   57LYS    HB2  811   5.008   3.618   8.563
   57LYS     CG  812   5.200   3.678   8.651
   57LYS    HG1  813   5.288   3.626   8.695
   57LYS    HG2  814   5.144   3.728   8.733
   57LYS     CD  815   5.253   3.781   8.546
   57LYS    HD1  816   5.167   3.827   8.492
   57LYS    HD2  817   5.314   3.713   8.482
   57LYS     CE  818   5.336   3.892   8.601
   57LYS    HE1  819   5.429   3.862   8.653
   57LYS    HE2  820   5.275   3.940   8.680
   57LYS     NZ  821   5.372   3.987   8.494
   57LYS    HZ1  822   5.442   4.058   8.525
   57LYS    HZ2  823   5.288   4.042   8.467
   57LYS    HZ3  824   5.417   3.944   8.411
   57LYS      C  825   5.103   3.322   8.540
   57LYS      O  826   5.180   3.250   8.601
   58SER      N  827   4.983   3.281   8.492
   58SER     HN  828   4.938   3.347   8.433
   58SER     CA  829   4.932   3.149   8.507
   58SER     HA  830   5.005   3.084   8.462
   58SER     CB  831   4.924   3.085   8.650
   58SER    HB1  832   4.868   3.152   8.718
   58SER    HB2  833   5.027   3.076   8.691
   58SER     OG  834   4.860   2.957   8.647
   58SER    HG1  835   4.890   2.901   8.575
   58SER      C  836   4.791   3.142   8.440
   58SER      O  837   4.712   3.236   8.452
   59TRP      N  838   4.768   3.031   8.365
   59TRP     HN  839   4.833   2.961   8.339
   59TRP     CA  840   4.645   3.017   8.296
   59TRP     HA  841   4.642   3.112   8.244
   59TRP     CB  842   4.670   2.896   8.201
   59TRP    HB1  843   4.583   2.862   8.141
   59TRP    HB2  844   4.680   2.809   8.269
   59TRP     CG  845   4.787   2.906   8.110
   59TRP    CD1  846   4.907   2.850   8.124
   59TRP    HD1  847   4.923   2.780   8.205
   59TRP    NE1  848   4.981   2.864   8.008
   59TRP    HE1  849   5.064   2.819   7.983
   59TRP    CE2  850   4.902   2.937   7.914
   59TRP    CD2  851   4.779   2.967   7.977
   59TRP    CE3  852   4.676   3.032   7.907
   59TRP    HE3  853   4.582   3.045   7.959
   59TRP    CZ3  854   4.711   3.083   7.776
   59TRP    HZ3  855   4.640   3.156   7.739
   59TRP    CZ2  856   4.931   2.978   7.791
   59TRP    HZ2  857   5.026   2.971   7.740
   59TRP    CH2  858   4.831   3.052   7.722
   59TRP    HH2  859   4.853   3.083   7.621
   59TRP      C  860   4.517   3.008   8.369
   59TRP      O  861   4.509   2.926   8.468
   60LYS      N  862   4.413   3.073   8.311
   60LYS     HN  863   4.424   3.133   8.232
   60LYS     CA  864   4.276   3.035   8.350
   60LYS     HA  865   4.273   2.935   8.392
   60LYS     CB  866   4.210   3.136   8.448
   60LYS    HB1  867   4.106   3.119   8.484
   60LYS    HB2  868   4.203   3.233   8.395
   60LYS     CG  869   4.292   3.156   8.575
   60LYS    HG1  870   4.387   3.209   8.554
   60LYS    HG2  871   4.321   3.055   8.610
   60LYS     CD  872   4.215   3.222   8.687
   60LYS    HD1  873   4.117   3.169   8.687
   60LYS    HD2  874   4.189   3.330   8.676
   60LYS     CE  875   4.278   3.190   8.829
   60LYS    HE1  876   4.303   3.082   8.837
   60LYS    HE2  877   4.212   3.214   8.915
   60LYS     NZ  878   4.391   3.281   8.849
   60LYS    HZ1  879   4.364   3.381   8.850
   60LYS    HZ2  880   4.469   3.267   8.782
   60LYS    HZ3  881   4.429   3.262   8.944
   60LYS      C  882   4.200   3.031   8.224
   60LYS      O  883   4.248   3.071   8.117
   61SER      N  884   4.078   2.978   8.229
   61SER     HN  885   4.024   2.968   8.312
   61SER     CA  886   3.997   2.958   8.109
   61SER     HA  887   4.044   2.889   8.041
   61SER     CB  888   3.853   2.907   8.151
   61SER    HB1  889   3.867   2.804   8.190
   61SER    HB2  890   3.789   2.905   8.059
   61SER     OG  891   3.798   2.996   8.242
   61SER    HG1  892   3.717   3.027   8.201
   61SER      C  893   3.980   3.078   8.010
   61SER      O  894   3.993   3.071   7.888
   62SER      N  895   3.955   3.198   8.068
   62SER     HN  896   3.942   3.216   8.166
   62SER     CA  897   3.951   3.322   7.993
   62SER     HA  898   3.869   3.312   7.923
   62SER     CB  899   3.945   3.442   8.085
   62SER    HB1  900   3.943   3.539   8.032
   62SER    HB2  901   4.032   3.426   8.153
   62SER     OG  902   3.824   3.428   8.159
   62SER    HG1  903   3.750   3.428   8.098
   62SER      C  904   4.079   3.344   7.915
   62SER      O  905   4.072   3.386   7.803
   63ARG      N  906   4.193   3.310   7.981
   63ARG     HN  907   4.203   3.257   8.064
   63ARG     CA  908   4.322   3.321   7.912
   63ARG     HA  909   4.318   3.414   7.858
   63ARG     CB  910   4.438   3.341   8.016
   63ARG    HB1  911   4.540   3.323   7.976
   63ARG    HB2  912   4.422   3.266   8.097
   63ARG     CG  913   4.432   3.480   8.077
   63ARG    HG1  914   4.504   3.486   8.162
   63ARG    HG2  915   4.330   3.496   8.118
   63ARG     CD  916   4.471   3.593   7.983
   63ARG    HD1  917   4.396   3.609   7.902
   63ARG    HD2  918   4.568   3.566   7.937
   63ARG     NE  919   4.486   3.716   8.072
   63ARG     HE  920   4.510   3.707   8.168
   63ARG     CZ  921   4.450   3.832   8.030
   63ARG    NH1  922   4.420   3.870   7.909
   63ARG   HH11  923   4.443   3.812   7.831
   63ARG   HH12  924   4.367   3.954   7.898
   63ARG    NH2  925   4.456   3.941   8.110
   63ARG   HH21  926   4.482   3.943   8.206
   63ARG   HH22  927   4.439   4.032   8.071
   63ARG      C  928   4.346   3.221   7.808
   63ARG      O  929   4.407   3.255   7.707
   64ILE      N  930   4.307   3.092   7.828
   64ILE     HN  931   4.261   3.066   7.913
   64ILE     CA  932   4.307   2.987   7.721
   64ILE     HA  933   4.407   2.978   7.680
   64ILE     CB  934   4.266   2.854   7.785
   64ILE     HB  935   4.169   2.871   7.835
   64ILE    CG2  936   4.261   2.748   7.668
   64ILE   HG21  937   4.242   2.646   7.708
   64ILE   HG22  938   4.357   2.758   7.612
   64ILE   HG23  939   4.169   2.769   7.609
   64ILE    CG1  940   4.358   2.802   7.901
   64ILE   HG11  941   4.401   2.888   7.957
   64ILE   HG12  942   4.446   2.748   7.861
   64ILE     CD  943   4.298   2.713   8.003
   64ILE    HD1  944   4.370   2.677   8.080
   64ILE    HD2  945   4.246   2.622   7.966
   64ILE    HD3  946   4.230   2.768   8.072
   64ILE      C  947   4.220   3.031   7.600
   64ILE      O  948   4.263   3.009   7.488
   65PHE      N  949   4.107   3.090   7.623
   65PHE     HN  950   4.063   3.092   7.713
   65PHE     CA  951   4.012   3.144   7.522
   65PHE     HA  952   3.998   3.067   7.447
   65PHE     CB  953   3.867   3.191   7.575
   65PHE    HB1  954   3.814   3.233   7.487
   65PHE    HB2  955   3.895   3.271   7.646
   65PHE     CG  956   3.788   3.088   7.640
   65PHE    CD1  957   3.805   2.956   7.609
   65PHE    HD1  958   3.861   2.929   7.521
   65PHE    CE1  959   3.725   2.859   7.666
   65PHE    HE1  960   3.744   2.760   7.628
   65PHE     CZ  961   3.632   2.893   7.759
   65PHE     HZ  962   3.573   2.817   7.807
   65PHE    CD2  963   3.687   3.136   7.737
   65PHE    HD2  964   3.682   3.239   7.768
   65PHE    CE2  965   3.609   3.028   7.792
   65PHE    HE2  966   3.523   3.042   7.855
   65PHE      C  967   4.068   3.250   7.428
   65PHE      O  968   4.066   3.248   7.303
   66LEU      N  969   4.138   3.341   7.496
   66LEU     HN  970   4.149   3.338   7.595
   66LEU     CA  971   4.212   3.448   7.439
   66LEU     HA  972   4.154   3.480   7.354
   66LEU     CB  973   4.247   3.549   7.560
   66LEU    HB1  974   4.330   3.619   7.535
   66LEU    HB2  975   4.277   3.488   7.647
   66LEU     CG  976   4.144   3.651   7.593
   66LEU     HG  977   4.049   3.593   7.603
   66LEU    CD1  978   4.160   3.733   7.728
   66LEU   HD11  979   4.250   3.795   7.706
   66LEU   HD12  980   4.170   3.653   7.805
   66LEU   HD13  981   4.071   3.795   7.751
   66LEU    CD2  982   4.094   3.745   7.486
   66LEU   HD21  983   4.057   3.680   7.404
   66LEU   HD22  984   4.174   3.817   7.456
   66LEU   HD23  985   4.016   3.817   7.520
   66LEU      C  986   4.347   3.410   7.370
   66LEU      O  987   4.385   3.466   7.265
   67PHE      N  988   4.411   3.306   7.422
   67PHE     HN  989   4.381   3.262   7.506
   67PHE     CA  990   4.529   3.249   7.355
   67PHE     HA  991   4.604   3.324   7.332
   67PHE     CB  992   4.593   3.141   7.445
   67PHE    HB1  993   4.524   3.067   7.490
   67PHE    HB2  994   4.640   3.197   7.529
   67PHE     CG  995   4.695   3.059   7.372
   67PHE    CD1  996   4.674   2.922   7.339
   67PHE    HD1  997   4.578   2.877   7.362
   67PHE    CE1  998   4.768   2.844   7.272
   67PHE    HE1  999   4.751   2.742   7.242
   67PHE     CZ 1000   4.894   2.902   7.240
   67PHE     HZ 1001   4.960   2.835   7.186
   67PHE    CD2 1002   4.826   3.110   7.350
   67PHE    HD2 1003   4.850   3.212   7.378
   67PHE    CE2 1004   4.922   3.034   7.284
   67PHE    HE2 1005   5.026   3.063   7.273
   67PHE      C 1006   4.488   3.186   7.223
   67PHE      O 1007   4.558   3.213   7.130
   68ASN      N 1008   4.374   3.118   7.212
   68ASN     HN 1009   4.320   3.088   7.291
   68ASN     CA 1010   4.312   3.067   7.087
   68ASN     HA 1011   4.392   3.004   7.050
   68ASN     CB 1012   4.186   2.981   7.122
   68ASN    HB1 1013   4.128   2.975   7.027
   68ASN    HB2 1014   4.131   3.024   7.208
   68ASN     CG 1015   4.238   2.841   7.148
   68ASN    OD1 1016   4.238   2.751   7.066
   68ASN    ND2 1017   4.273   2.806   7.272
   68ASN   HD21 1018   4.305   2.712   7.284
   68ASN   HD22 1019   4.252   2.868   7.347
   68ASN      C 1020   4.276   3.173   6.982
   68ASN      O 1021   4.294   3.142   6.864
   69LEU      N 1022   4.223   3.294   7.028
   69LEU     HN 1023   4.201   3.304   7.125
   69LEU     CA 1024   4.213   3.413   6.950
   69LEU     HA 1025   4.148   3.390   6.866
   69LEU     CB 1026   4.138   3.522   7.034
   69LEU    HB1 1027   4.200   3.525   7.126
   69LEU    HB2 1028   4.040   3.476   7.058
   69LEU     CG 1029   4.108   3.654   6.968
   69LEU     HG 1030   4.205   3.709   6.961
   69LEU    CD1 1031   4.031   3.649   6.842
   69LEU   HD11 1032   4.028   3.750   6.795
   69LEU   HD12 1033   3.929   3.607   6.849
   69LEU   HD13 1034   4.079   3.586   6.764
   69LEU    CD2 1035   4.021   3.733   7.073
   69LEU   HD21 1036   4.086   3.731   7.163
   69LEU   HD22 1037   3.916   3.698   7.075
   69LEU   HD23 1038   4.010   3.840   7.042
   69LEU      C 1039   4.352   3.470   6.905
   69LEU      O 1040   4.372   3.506   6.790
   70ALA      N 1041   4.460   3.473   6.986
   70ALA     HN 1042   4.455   3.452   7.083
   70ALA     CA 1043   4.599   3.498   6.936
   70ALA     HA 1044   4.594   3.583   6.869
   70ALA     CB 1045   4.680   3.534   7.056
   70ALA    HB1 1046   4.772   3.587   7.022
   70ALA    HB2 1047   4.716   3.450   7.119
   70ALA    HB3 1048   4.634   3.611   7.120
   70ALA      C 1049   4.665   3.388   6.851
   70ALA      O 1050   4.736   3.417   6.756
   71VAL      N 1051   4.635   3.259   6.873
   71VAL     HN 1052   4.602   3.231   6.962
   71VAL     CA 1053   4.659   3.158   6.777
   71VAL     HA 1054   4.762   3.165   6.747
   71VAL     CB 1055   4.633   3.024   6.845
   71VAL     HB 1056   4.531   3.031   6.887
   71VAL    CG1 1057   4.617   2.908   6.739
   71VAL   HG11 1058   4.714   2.902   6.684
   71VAL   HG12 1059   4.538   2.925   6.664
   71VAL   HG13 1060   4.597   2.811   6.791
   71VAL    CG2 1061   4.737   2.996   6.953
   71VAL   HG21 1062   4.754   3.065   7.039
   71VAL   HG22 1063   4.839   2.981   6.912
   71VAL   HG23 1064   4.715   2.901   7.005
   71VAL      C 1065   4.594   3.167   6.641
   71VAL      O 1066   4.655   3.155   6.541
   72ALA      N 1067   4.463   3.205   6.639
   72ALA     HN 1068   4.405   3.215   6.720
   72ALA     CA 1069   4.391   3.237   6.522
   72ALA     HA 1070   4.389   3.148   6.460
   72ALA     CB 1071   4.251   3.278   6.552
   72ALA    HB1 1072   4.198   3.292   6.455
   72ALA    HB2 1073   4.245   3.372   6.611
   72ALA    HB3 1074   4.187   3.201   6.601
   72ALA      C 1075   4.459   3.335   6.425
   72ALA      O 1076   4.470   3.326   6.307
   73ASP      N 1077   4.515   3.445   6.489
   73ASP     HN 1078   4.497   3.456   6.586
   73ASP     CA 1079   4.598   3.548   6.437
   73ASP     HA 1080   4.559   3.579   6.341
   73ASP     CB 1081   4.605   3.667   6.537
   73ASP    HB1 1082   4.698   3.725   6.526
   73ASP    HB2 1083   4.595   3.626   6.640
   73ASP     CG 1084   4.493   3.767   6.516
   73ASP    OD1 1085   4.428   3.753   6.405
   73ASP    OD2 1086   4.480   3.860   6.597
   73ASP      C 1087   4.736   3.502   6.401
   73ASP      O 1088   4.778   3.531   6.289
   74PHE      N 1089   4.810   3.431   6.481
   74PHE     HN 1090   4.786   3.411   6.576
   74PHE     CA 1091   4.941   3.369   6.445
   74PHE     HA 1092   5.006   3.452   6.423
   74PHE     CB 1093   5.002   3.282   6.564
   74PHE    HB1 1094   4.930   3.200   6.586
   74PHE    HB2 1095   5.013   3.343   6.656
   74PHE     CG 1096   5.140   3.213   6.546
   74PHE    CD1 1097   5.237   3.267   6.467
   74PHE    HD1 1098   5.222   3.367   6.428
   74PHE    CE1 1099   5.364   3.207   6.461
   74PHE    HE1 1100   5.443   3.252   6.403
   74PHE     CZ 1101   5.386   3.076   6.510
   74PHE     HZ 1102   5.478   3.025   6.484
   74PHE    CD2 1103   5.169   3.092   6.619
   74PHE    HD2 1104   5.100   3.049   6.690
   74PHE    CE2 1105   5.291   3.026   6.599
   74PHE    HE2 1106   5.304   2.929   6.644
   74PHE      C 1107   4.931   3.284   6.317
   74PHE      O 1108   5.011   3.295   6.221
   75LEU      N 1109   4.826   3.200   6.306
   75LEU     HN 1110   4.771   3.180   6.387
   75LEU     CA 1111   4.804   3.114   6.193
   75LEU     HA 1112   4.896   3.065   6.165
   75LEU     CB 1113   4.696   3.004   6.214
   75LEU    HB1 1114   4.682   2.942   6.123
   75LEU    HB2 1115   4.608   3.059   6.254
   75LEU     CG 1116   4.731   2.903   6.331
   75LEU     HG 1117   4.750   2.964   6.423
   75LEU    CD1 1118   4.621   2.807   6.360
   75LEU   HD11 1119   4.533   2.849   6.413
   75LEU   HD12 1120   4.660   2.727   6.426
   75LEU   HD13 1121   4.583   2.769   6.262
   75LEU    CD2 1122   4.866   2.834   6.308
   75LEU   HD21 1123   4.853   2.780   6.212
   75LEU   HD22 1124   4.890   2.767   6.393
   75LEU   HD23 1125   4.943   2.909   6.279
   75LEU      C 1126   4.769   3.187   6.067
   75LEU      O 1127   4.804   3.145   5.961
   76LEU      N 1128   4.686   3.298   6.080
   76LEU     HN 1129   4.647   3.316   6.170
   76LEU     CA 1130   4.648   3.379   5.967
   76LEU     HA 1131   4.609   3.316   5.889
   76LEU     CB 1132   4.542   3.488   6.014
   76LEU    HB1 1133   4.597   3.555   6.083
   76LEU    HB2 1134   4.459   3.438   6.069
   76LEU     CG 1135   4.494   3.568   5.896
   76LEU     HG 1136   4.579   3.623   5.849
   76LEU    CD1 1137   4.417   3.496   5.787
   76LEU   HD11 1138   4.449   3.390   5.788
   76LEU   HD12 1139   4.433   3.537   5.685
   76LEU   HD13 1140   4.309   3.496   5.814
   76LEU    CD2 1141   4.399   3.687   5.938
   76LEU   HD21 1142   4.324   3.649   6.010
   76LEU   HD22 1143   4.347   3.724   5.846
   76LEU   HD23 1144   4.459   3.767   5.986
   76LEU      C 1145   4.764   3.452   5.906
   76LEU      O 1146   4.782   3.456   5.785
   77ILE      N 1147   4.854   3.517   5.982
   77ILE     HN 1148   4.844   3.515   6.082
   77ILE     CA 1149   4.960   3.603   5.925
   77ILE     HA 1150   4.907   3.673   5.861
   77ILE     CB 1151   5.038   3.683   6.030
   77ILE     HB 1152   5.123   3.737   5.983
   77ILE    CG2 1153   4.939   3.776   6.104
   77ILE   HG21 1154   4.992   3.845   6.174
   77ILE   HG22 1155   4.862   3.714   6.154
   77ILE   HG23 1156   4.880   3.835   6.031
   77ILE    CG1 1157   5.111   3.591   6.137
   77ILE   HG11 1158   5.134   3.490   6.097
   77ILE   HG12 1159   5.036   3.574   6.217
   77ILE     CD 1160   5.238   3.652   6.196
   77ILE    HD1 1161   5.321   3.622   6.129
   77ILE    HD2 1162   5.271   3.611   6.294
   77ILE    HD3 1163   5.236   3.763   6.200
   77ILE      C 1164   5.063   3.529   5.831
   77ILE      O 1165   5.126   3.595   5.747
   78ILE      N 1166   5.077   3.396   5.847
   78ILE     HN 1167   5.039   3.355   5.930
   78ILE     CA 1168   5.161   3.309   5.758
   78ILE     HA 1169   5.259   3.354   5.747
   78ILE     CB 1170   5.171   3.174   5.818
   78ILE     HB 1171   5.073   3.123   5.806
   78ILE    CG2 1172   5.272   3.084   5.737
   78ILE   HG21 1173   5.248   3.072   5.630
   78ILE   HG22 1174   5.278   2.991   5.798
   78ILE   HG23 1175   5.369   3.136   5.730
   78ILE    CG1 1176   5.196   3.183   5.972
   78ILE   HG11 1177   5.198   3.079   6.012
   78ILE   HG12 1178   5.109   3.222   6.029
   78ILE     CD 1179   5.328   3.258   6.019
   78ILE    HD1 1180   5.356   3.227   6.122
   78ILE    HD2 1181   5.311   3.367   6.021
   78ILE    HD3 1182   5.414   3.228   5.955
   78ILE      C 1183   5.119   3.298   5.616
   78ILE      O 1184   5.198   3.296   5.525
   79CYS      N 1185   4.981   3.314   5.600
   79CYS     HN 1186   4.937   3.331   5.688
   79CYS     CA 1187   4.908   3.303   5.477
   79CYS     HA 1188   4.963   3.222   5.434
   79CYS     CB 1189   4.756   3.267   5.501
   79CYS    HB1 1190   4.709   3.242   5.403
   79CYS    HB2 1191   4.713   3.352   5.557
   79CYS     SG 1192   4.732   3.114   5.603
   79CYS    HG1 1193   4.764   3.164   5.721
   79CYS      C 1194   4.914   3.427   5.389
   79CYS      O 1195   4.905   3.421   5.269
   80LEU      N 1196   4.938   3.545   5.444
   80LEU     HN 1197   4.987   3.537   5.531
   80LEU     CA 1198   4.934   3.674   5.374
   80LEU     HA 1199   4.845   3.676   5.312
   80LEU     CB 1200   4.917   3.787   5.476
   80LEU    HB1 1201   4.881   3.867   5.408
   80LEU    HB2 1202   5.020   3.800   5.517
   80LEU     CG 1203   4.813   3.755   5.596
   80LEU     HG 1204   4.860   3.679   5.662
   80LEU    CD1 1205   4.794   3.882   5.666
   80LEU   HD11 1206   4.711   3.880   5.739
   80LEU   HD12 1207   4.769   3.963   5.594
   80LEU   HD13 1208   4.889   3.909   5.716
   80LEU    CD2 1209   4.667   3.714   5.553
   80LEU   HD21 1210   4.624   3.780   5.475
   80LEU   HD22 1211   4.606   3.694   5.644
   80LEU   HD23 1212   4.670   3.625   5.487
   80LEU      C 1213   5.043   3.714   5.269
   80LEU      O 1214   5.012   3.773   5.164
   81PRO      N 1215   5.173   3.682   5.286
   81PRO     CD 1216   5.234   3.648   5.418
   81PRO    HD1 1217   5.191   3.550   5.449
   81PRO    HD2 1218   5.187   3.701   5.503
   81PRO     CA 1219   5.278   3.672   5.182
   81PRO     HA 1220   5.293   3.773   5.149
   81PRO     CB 1221   5.401   3.610   5.252
   81PRO    HB1 1222   5.496   3.649   5.210
   81PRO    HB2 1223   5.404   3.499   5.247
   81PRO     CG 1224   5.381   3.653   5.397
   81PRO    HG1 1225   5.436   3.592   5.472
   81PRO    HG2 1226   5.416   3.758   5.408
   81PRO      C 1227   5.235   3.592   5.057
   81PRO      O 1228   5.269   3.632   4.943
   82PHE      N 1229   5.173   3.477   5.069
   82PHE     HN 1230   5.144   3.429   5.152
   82PHE     CA 1231   5.120   3.398   4.961
   82PHE     HA 1232   5.196   3.393   4.885
   82PHE     CB 1233   5.068   3.255   4.994
   82PHE    HB1 1234   5.060   3.191   4.904
   82PHE    HB2 1235   4.971   3.273   5.046
   82PHE     CG 1236   5.158   3.186   5.089
   82PHE    CD1 1237   5.294   3.182   5.053
   82PHE    HD1 1238   5.327   3.231   4.963
   82PHE    CE1 1239   5.389   3.125   5.145
   82PHE    HE1 1240   5.488   3.111   5.104
   82PHE     CZ 1241   5.347   3.069   5.269
   82PHE     HZ 1242   5.405   3.012   5.339
   82PHE    CD2 1243   5.119   3.136   5.211
   82PHE    HD2 1244   5.020   3.155   5.248
   82PHE    CE2 1245   5.219   3.086   5.305
   82PHE    HE2 1246   5.190   3.052   5.404
   82PHE      C 1247   5.013   3.473   4.873
   82PHE      O 1248   5.024   3.475   4.753
   83LEU      N 1249   4.913   3.544   4.934
   83LEU     HN 1250   4.919   3.555   5.032
   83LEU     CA 1251   4.817   3.635   4.883
   83LEU     HA 1252   4.759   3.585   4.807
   83LEU     CB 1253   4.725   3.682   4.995
   83LEU    HB1 1254   4.656   3.756   4.949
   83LEU    HB2 1255   4.784   3.741   5.068
   83LEU     CG 1256   4.641   3.570   5.068
   83LEU     HG 1257   4.710   3.493   5.111
   83LEU    CD1 1258   4.563   3.630   5.185
   83LEU   HD11 1259   4.481   3.559   5.213
   83LEU   HD12 1260   4.534   3.735   5.166
   83LEU   HD13 1261   4.621   3.625   5.280
   83LEU    CD2 1262   4.548   3.501   4.962
   83LEU   HD21 1263   4.610   3.446   4.889
   83LEU   HD22 1264   4.481   3.568   4.904
   83LEU   HD23 1265   4.500   3.431   5.033
   83LEU      C 1266   4.879   3.759   4.817
   83LEU      O 1267   4.840   3.788   4.704
   84MET      N 1268   4.975   3.828   4.888
   84MET     HN 1269   5.018   3.792   4.969
   84MET     CA 1270   5.039   3.942   4.832
   84MET     HA 1271   4.959   4.005   4.795
   84MET     CB 1272   5.127   4.008   4.945
   84MET    HB1 1273   5.188   4.080   4.887
   84MET    HB2 1274   5.200   3.932   4.982
   84MET     CG 1275   5.050   4.088   5.048
   84MET    HG1 1276   4.980   4.038   5.117
   84MET    HG2 1277   4.971   4.149   5.000
   84MET     SD 1278   5.158   4.199   5.147
   84MET     CE 1279   5.198   4.077   5.279
   84MET    HE1 1280   5.274   4.117   5.349
   84MET    HE2 1281   5.241   3.984   5.237
   84MET    HE3 1282   5.105   4.053   5.335
   84MET      C 1283   5.115   3.917   4.706
   84MET      O 1284   5.108   4.000   4.610
   85ASP      N 1285   5.183   3.802   4.702
   85ASP     HN 1286   5.204   3.745   4.781
   85ASP     CA 1287   5.242   3.756   4.575
   85ASP     HA 1288   5.302   3.829   4.521
   85ASP     CB 1289   5.327   3.628   4.610
   85ASP    HB1 1290   5.269   3.547   4.659
   85ASP    HB2 1291   5.407   3.651   4.684
   85ASP     CG 1292   5.404   3.574   4.486
   85ASP    OD1 1293   5.466   3.652   4.416
   85ASP    OD2 1294   5.403   3.452   4.478
   85ASP      C 1295   5.129   3.719   4.472
   85ASP      O 1296   5.137   3.755   4.358
   86ASN      N 1297   5.011   3.664   4.517
   86ASN     HN 1298   4.981   3.652   4.611
   86ASN     CA 1299   4.900   3.648   4.421
   86ASN     HA 1300   4.942   3.577   4.351
   86ASN     CB 1301   4.778   3.590   4.493
   86ASN    HB1 1302   4.727   3.670   4.551
   86ASN    HB2 1303   4.830   3.527   4.569
   86ASN     CG 1304   4.690   3.506   4.411
   86ASN    OD1 1305   4.710   3.486   4.293
   86ASN    ND2 1306   4.574   3.462   4.464
   86ASN   HD21 1307   4.524   3.387   4.421
   86ASN   HD22 1308   4.535   3.497   4.549
   86ASN      C 1309   4.859   3.771   4.340
   86ASN      O 1310   4.854   3.769   4.216
   87TYR      N 1311   4.840   3.886   4.408
   87TYR     HN 1312   4.854   3.879   4.506
   87TYR     CA 1313   4.809   4.013   4.354
   87TYR     HA 1314   4.726   3.999   4.287
   87TYR     CB 1315   4.754   4.114   4.466
   87TYR    HB1 1316   4.720   4.212   4.427
   87TYR    HB2 1317   4.829   4.137   4.545
   87TYR     CG 1318   4.638   4.047   4.537
   87TYR    CD1 1319   4.637   4.003   4.668
   87TYR    HD1 1320   4.718   4.025   4.737
   87TYR    CE1 1321   4.527   3.941   4.731
   87TYR    HE1 1322   4.516   3.921   4.837
   87TYR     CZ 1323   4.414   3.927   4.654
   87TYR     OH 1324   4.300   3.865   4.707
   87TYR     HH 1325   4.315   3.835   4.797
   87TYR    CD2 1326   4.522   4.029   4.463
   87TYR    HD2 1327   4.524   4.052   4.358
   87TYR    CE2 1328   4.407   3.961   4.522
   87TYR    HE2 1329   4.323   3.939   4.458
   87TYR      C 1330   4.922   4.074   4.265
   87TYR      O 1331   4.898   4.136   4.159
   88VAL      N 1332   5.049   4.056   4.306
   88VAL     HN 1333   5.072   4.024   4.397
   88VAL     CA 1334   5.161   4.107   4.240
   88VAL     HA 1335   5.145   4.212   4.219
   88VAL     CB 1336   5.290   4.102   4.323
   88VAL     HB 1337   5.299   4.002   4.372
   88VAL    CG1 1338   5.409   4.134   4.229
   88VAL   HG11 1339   5.498   4.152   4.293
   88VAL   HG12 1340   5.389   4.233   4.183
   88VAL   HG13 1341   5.441   4.053   4.159
   88VAL    CG2 1342   5.278   4.224   4.424
   88VAL   HG21 1343   5.192   4.209   4.493
   88VAL   HG22 1344   5.276   4.322   4.372
   88VAL   HG23 1345   5.371   4.203   4.480
   88VAL      C 1346   5.170   4.059   4.099
   88VAL      O 1347   5.187   4.132   3.999
   89ARG      N 1348   5.150   3.929   4.088
   89ARG     HN 1349   5.116   3.882   4.170
   89ARG     CA 1350   5.160   3.851   3.968
   89ARG     HA 1351   5.246   3.889   3.914
   89ARG     CB 1352   5.186   3.708   4.013
   89ARG    HB1 1353   5.196   3.649   3.919
   89ARG    HB2 1354   5.102   3.678   4.079
   89ARG     CG 1355   5.317   3.666   4.092
   89ARG    HG1 1356   5.322   3.748   4.167
   89ARG    HG2 1357   5.411   3.677   4.033
   89ARG     CD 1358   5.310   3.530   4.154
   89ARG    HD1 1359   5.244   3.525   4.244
   89ARG    HD2 1360   5.411   3.504   4.192
   89ARG     NE 1361   5.255   3.428   4.049
   89ARG     HE 1362   5.159   3.400   4.052
   89ARG     CZ 1363   5.329   3.399   3.946
   89ARG    NH1 1364   5.458   3.421   3.939
   89ARG   HH11 1365   5.507   3.462   4.016
   89ARG   HH12 1366   5.505   3.394   3.855
   89ARG    NH2 1367   5.273   3.346   3.837
   89ARG   HH21 1368   5.338   3.310   3.770
   89ARG   HH22 1369   5.185   3.298   3.837
   89ARG      C 1370   5.032   3.862   3.888
   89ARG      O 1371   5.017   3.778   3.796
   90ARG      N 1372   4.936   3.947   3.915
   90ARG     HN 1373   4.959   4.004   3.994
   90ARG     CA 1374   4.816   3.959   3.835
   90ARG     HA 1375   4.753   4.023   3.895
   90ARG     CB 1376   4.847   4.033   3.703
   90ARG    HB1 1377   4.756   4.036   3.641
   90ARG    HB2 1378   4.911   3.968   3.639
   90ARG     CG 1379   4.903   4.172   3.723
   90ARG    HG1 1380   4.905   4.214   3.620
   90ARG    HG2 1381   5.007   4.174   3.763
   90ARG     CD 1382   4.822   4.262   3.807
   90ARG    HD1 1383   4.820   4.216   3.908
   90ARG    HD2 1384   4.720   4.265   3.764
   90ARG     NE 1385   4.889   4.395   3.820
   90ARG     HE 1386   4.908   4.445   3.736
   90ARG     CZ 1387   4.983   4.428   3.909
   90ARG    NH1 1388   5.002   4.361   4.022
   90ARG   HH11 1389   5.071   4.387   4.090
   90ARG   HH12 1390   4.948   4.279   4.043
   90ARG    NH2 1391   5.063   4.530   3.890
   90ARG   HH21 1392   5.079   4.563   3.796
   90ARG   HH22 1393   5.118   4.554   3.970
   90ARG      C 1394   4.716   3.838   3.816
   90ARG      O 1395   4.687   3.798   3.703
   91TRP      N 1396   4.668   3.781   3.931
   91TRP     HN 1397   4.698   3.802   4.024
   91TRP     CA 1398   4.564   3.680   3.944
   91TRP     HA 1399   4.542   3.663   4.048
   91TRP     CB 1400   4.428   3.716   3.879
   91TRP    HB1 1401   4.358   3.630   3.870
   91TRP    HB2 1402   4.440   3.731   3.769
   91TRP     CG 1403   4.353   3.830   3.941
   91TRP    CD1 1404   4.342   3.963   3.897
   91TRP    HD1 1405   4.390   4.013   3.814
   91TRP    NE1 1406   4.253   4.029   3.985
   91TRP    HE1 1407   4.206   4.114   3.985
   91TRP    CE2 1408   4.227   3.949   4.088
   91TRP    CD2 1409   4.285   3.818   4.072
   91TRP    CE3 1410   4.275   3.724   4.177
   91TRP    HE3 1411   4.329   3.630   4.172
   91TRP    CZ3 1412   4.189   3.757   4.286
   91TRP    HZ3 1413   4.177   3.690   4.370
   91TRP    CZ2 1414   4.154   3.982   4.198
   91TRP    HZ2 1415   4.098   4.075   4.201
   91TRP    CH2 1416   4.126   3.883   4.294
   91TRP    HH2 1417   4.075   3.917   4.383
   91TRP      C 1418   4.616   3.540   3.901
   91TRP      O 1419   4.548   3.443   3.906
   92ASP      N 1420   4.741   3.525   3.863
   92ASP     HN 1421   4.806   3.600   3.856
   92ASP     CA 1422   4.801   3.394   3.828
   92ASP     HA 1423   4.726   3.329   3.785
   92ASP     CB 1424   4.910   3.420   3.726
   92ASP    HB1 1425   4.995   3.465   3.782
   92ASP    HB2 1426   4.883   3.505   3.660
   92ASP     CG 1427   4.971   3.303   3.654
   92ASP    OD1 1428   5.083   3.311   3.592
   92ASP    OD2 1429   4.917   3.188   3.667
   92ASP      C 1430   4.860   3.321   3.948
   92ASP      O 1431   4.956   3.364   4.013
   93TRP      N 1432   4.805   3.200   3.975
   93TRP     HN 1433   4.729   3.169   3.918
   93TRP     CA 1434   4.852   3.122   4.085
   93TRP     HA 1435   4.905   3.191   4.150
   93TRP     CB 1436   4.725   3.061   4.146
   93TRP    HB1 1437   4.666   3.008   4.068
   93TRP    HB2 1438   4.654   3.138   4.183
   93TRP     CG 1439   4.744   2.966   4.267
   93TRP    CD1 1440   4.742   2.830   4.249
   93TRP    HD1 1441   4.729   2.779   4.155
   93TRP    NE1 1442   4.777   2.770   4.373
   93TRP    HE1 1443   4.771   2.677   4.401
   93TRP    CE2 1444   4.788   2.870   4.467
   93TRP    CD2 1445   4.782   2.996   4.401
   93TRP    CE3 1446   4.804   3.111   4.472
   93TRP    HE3 1447   4.784   3.205   4.423
   93TRP    CZ3 1448   4.834   3.103   4.610
   93TRP    HZ3 1449   4.850   3.193   4.667
   93TRP    CZ2 1450   4.823   2.862   4.601
   93TRP    HZ2 1451   4.838   2.769   4.654
   93TRP    CH2 1452   4.856   2.980   4.672
   93TRP    HH2 1453   4.877   2.978   4.778
   93TRP      C 1454   4.949   3.015   4.044
   93TRP      O 1455   4.918   2.934   3.958
   94LYS      N 1456   5.073   3.005   4.096
   94LYS     HN 1457   5.104   3.069   4.166
   94LYS     CA 1458   5.179   2.922   4.050
   94LYS     HA 1459   5.166   2.906   3.943
   94LYS     CB 1460   5.323   2.987   4.066
   94LYS    HB1 1461   5.324   3.079   4.004
   94LYS    HB2 1462   5.395   2.915   4.022
   94LYS     CG 1463   5.355   3.026   4.211
   94LYS    HG1 1464   5.405   2.938   4.257
   94LYS    HG2 1465   5.262   3.047   4.268
   94LYS     CD 1466   5.444   3.153   4.223
   94LYS    HD1 1467   5.375   3.239   4.237
   94LYS    HD2 1468   5.509   3.179   4.137
   94LYS     CE 1469   5.535   3.172   4.347
   94LYS    HE1 1470   5.627   3.110   4.336
   94LYS    HE2 1471   5.477   3.150   4.440
   94LYS     NZ 1472   5.584   3.310   4.350
   94LYS    HZ1 1473   5.668   3.305   4.411
   94LYS    HZ2 1474   5.511   3.362   4.403
   94LYS    HZ3 1475   5.605   3.357   4.259
   94LYS      C 1476   5.193   2.784   4.110
   94LYS      O 1477   5.285   2.705   4.082
   95PHE      N 1478   5.097   2.745   4.192
   95PHE     HN 1479   5.026   2.809   4.220
   95PHE     CA 1480   5.102   2.621   4.268
   95PHE     HA 1481   5.188   2.560   4.243
   95PHE     CB 1482   5.101   2.645   4.420
   95PHE    HB1 1483   5.139   2.558   4.478
   95PHE    HB2 1484   5.004   2.687   4.454
   95PHE     CG 1485   5.215   2.735   4.454
   95PHE    CD1 1486   5.190   2.859   4.511
   95PHE    HD1 1487   5.091   2.901   4.520
   95PHE    CE1 1488   5.300   2.942   4.556
   95PHE    HE1 1489   5.279   3.034   4.609
   95PHE     CZ 1490   5.431   2.902   4.543
   95PHE     HZ 1491   5.502   2.959   4.599
   95PHE    CD2 1492   5.346   2.690   4.445
   95PHE    HD2 1493   5.370   2.595   4.399
   95PHE    CE2 1494   5.454   2.777   4.486
   95PHE    HE2 1495   5.556   2.746   4.473
   95PHE      C 1496   4.985   2.534   4.225
   95PHE      O 1497   4.892   2.575   4.156
   96GLY      N 1498   4.976   2.414   4.285
   96GLY     HN 1499   5.050   2.385   4.345
   96GLY     CA 1500   4.862   2.326   4.246
   96GLY    HA1 1501   4.897   2.225   4.249
   96GLY    HA2 1502   4.822   2.350   4.148
   96GLY      C 1503   4.745   2.330   4.345
   96GLY      O 1504   4.728   2.418   4.429
   97ASP      N 1505   4.672   2.219   4.335
   97ASP     HN 1506   4.695   2.164   4.256
   97ASP     CA 1507   4.574   2.170   4.428
   97ASP     HA 1508   4.485   2.229   4.408
   97ASP     CB 1509   4.555   2.015   4.412
   97ASP    HB1 1510   4.494   1.973   4.494
   97ASP    HB2 1511   4.657   1.971   4.421
   97ASP     CG 1512   4.482   1.974   4.287
   97ASP    OD1 1513   4.530   1.875   4.218
   97ASP    OD2 1514   4.377   2.031   4.237
   97ASP      C 1515   4.598   2.195   4.580
   97ASP      O 1516   4.533   2.278   4.647
   98ILE      N 1517   4.697   2.124   4.633
   98ILE     HN 1518   4.758   2.068   4.577
   98ILE     CA 1519   4.721   2.121   4.778
   98ILE     HA 1520   4.632   2.092   4.832
   98ILE     CB 1521   4.811   1.998   4.812
   98ILE     HB 1522   4.909   2.021   4.765
   98ILE    CG2 1523   4.844   1.986   4.964
   98ILE   HG21 1524   4.935   1.923   4.973
   98ILE   HG22 1525   4.757   1.948   5.024
   98ILE   HG23 1526   4.868   2.084   5.010
   98ILE    CG1 1527   4.737   1.873   4.765
   98ILE   HG11 1528   4.711   1.880   4.657
   98ILE   HG12 1529   4.642   1.874   4.822
   98ILE     CD 1530   4.816   1.743   4.790
   98ILE    HD1 1531   4.926   1.759   4.795
   98ILE    HD2 1532   4.809   1.677   4.701
   98ILE    HD3 1533   4.790   1.682   4.879
   98ILE      C 1534   4.764   2.250   4.844
   98ILE      O 1535   4.711   2.277   4.954
   99PRO      N 1536   4.847   2.339   4.785
   99PRO     CD 1537   4.944   2.308   4.678
   99PRO    HD1 1538   4.927   2.351   4.577
   99PRO    HD2 1539   4.957   2.199   4.662
   99PRO     CA 1540   4.876   2.468   4.857
   99PRO     HA 1541   4.897   2.450   4.962
   99PRO     CB 1542   5.010   2.507   4.791
   99PRO    HB1 1543   5.077   2.547   4.870
   99PRO    HB2 1544   4.993   2.581   4.709
   99PRO     CG 1545   5.065   2.382   4.732
   99PRO    HG1 1546   5.139   2.396   4.650
   99PRO    HG2 1547   5.113   2.323   4.813
   99PRO      C 1548   4.759   2.558   4.853
   99PRO      O 1549   4.738   2.628   4.947
  100CYS      N 1550   4.688   2.563   4.742
  100CYS     HN 1551   4.720   2.498   4.673
  100CYS     CA 1552   4.562   2.631   4.731
  100CYS     HA 1553   4.577   2.734   4.760
  100CYS     CB 1554   4.512   2.645   4.584
  100CYS    HB1 1555   4.497   2.543   4.542
  100CYS    HB2 1556   4.585   2.694   4.518
  100CYS     SG 1557   4.353   2.737   4.555
  100CYS      C 1558   4.453   2.589   4.827
  100CYS      O 1559   4.401   2.671   4.898
  101ARG      N 1560   4.419   2.461   4.826
  101ARG     HN 1561   4.469   2.409   4.758
  101ARG     CA 1562   4.323   2.400   4.913
  101ARG     HA 1563   4.226   2.447   4.910
  101ARG     CB 1564   4.310   2.249   4.876
  101ARG    HB1 1565   4.268   2.186   4.958
  101ARG    HB2 1566   4.413   2.211   4.856
  101ARG     CG 1567   4.213   2.243   4.753
  101ARG    HG1 1568   4.241   2.308   4.668
  101ARG    HG2 1569   4.123   2.292   4.794
  101ARG     CD 1570   4.207   2.097   4.709
  101ARG    HD1 1571   4.193   2.031   4.798
  101ARG    HD2 1572   4.295   2.065   4.650
  101ARG     NE 1573   4.073   2.083   4.641
  101ARG     HE 1574   4.004   2.153   4.658
  101ARG     CZ 1575   4.041   1.980   4.566
  101ARG    NH1 1576   4.123   1.880   4.553
  101ARG   HH11 1577   4.097   1.800   4.499
  101ARG   HH12 1578   4.216   1.887   4.590
  101ARG    NH2 1579   3.932   1.975   4.498
  101ARG   HH21 1580   3.924   1.893   4.441
  101ARG   HH22 1581   3.855   2.037   4.514
  101ARG      C 1582   4.357   2.417   5.057
  101ARG      O 1583   4.272   2.454   5.138
  102LEU      N 1584   4.483   2.391   5.089
  102LEU     HN 1585   4.540   2.351   5.018
  102LEU     CA 1586   4.542   2.419   5.217
  102LEU     HA 1587   4.489   2.350   5.281
  102LEU     CB 1588   4.688   2.364   5.228
  102LEU    HB1 1589   4.745   2.412   5.146
  102LEU    HB2 1590   4.690   2.254   5.214
  102LEU     CG 1591   4.755   2.401   5.362
  102LEU     HG 1592   4.750   2.511   5.375
  102LEU    CD1 1593   4.682   2.332   5.479
  102LEU   HD11 1594   4.732   2.349   5.577
  102LEU   HD12 1595   4.668   2.224   5.460
  102LEU   HD13 1596   4.580   2.374   5.491
  102LEU    CD2 1597   4.903   2.358   5.353
  102LEU   HD21 1598   4.917   2.248   5.366
  102LEU   HD22 1599   4.951   2.416   5.434
  102LEU   HD23 1600   4.961   2.382   5.261
  102LEU      C 1601   4.525   2.558   5.264
  102LEU      O 1602   4.484   2.588   5.374
  103MET      N 1603   4.560   2.654   5.183
  103MET     HN 1604   4.570   2.626   5.088
  103MET     CA 1605   4.554   2.794   5.214
  103MET     HA 1606   4.606   2.804   5.308
  103MET     CB 1607   4.631   2.875   5.110
  103MET    HB1 1608   4.587   2.839   5.015
  103MET    HB2 1609   4.733   2.830   5.112
  103MET     CG 1610   4.641   3.021   5.131
  103MET    HG1 1611   4.711   3.045   5.214
  103MET    HG2 1612   4.545   3.071   5.154
  103MET     SD 1613   4.691   3.108   4.976
  103MET     CE 1614   4.539   3.076   4.884
  103MET    HE1 1615   4.550   2.973   4.844
  103MET    HE2 1616   4.533   3.147   4.798
  103MET    HE3 1617   4.443   3.081   4.939
  103MET      C 1618   4.411   2.856   5.223
  103MET      O 1619   4.387   2.930   5.317
  104LEU      N 1620   4.324   2.818   5.127
  104LEU     HN 1621   4.347   2.770   5.043
  104LEU     CA 1622   4.191   2.859   5.142
  104LEU     HA 1623   4.196   2.967   5.145
  104LEU     CB 1624   4.109   2.828   5.011
  104LEU    HB1 1625   4.002   2.852   5.032
  104LEU    HB2 1626   4.109   2.718   5.000
  104LEU     CG 1627   4.151   2.895   4.877
  104LEU     HG 1628   4.259   2.875   4.858
  104LEU    CD1 1629   4.067   2.841   4.765
  104LEU   HD11 1630   3.960   2.866   4.781
  104LEU   HD12 1631   4.055   2.732   4.745
  104LEU   HD13 1632   4.092   2.891   4.670
  104LEU    CD2 1633   4.134   3.046   4.877
  104LEU   HD21 1634   4.193   3.084   4.791
  104LEU   HD22 1635   4.178   3.088   4.970
  104LEU   HD23 1636   4.026   3.071   4.866
  104LEU      C 1637   4.122   2.802   5.270
  104LEU      O 1638   4.046   2.870   5.333
  105PHE      N 1639   4.149   2.677   5.303
  105PHE     HN 1640   4.200   2.621   5.238
  105PHE     CA 1641   4.123   2.610   5.432
  105PHE     HA 1642   4.017   2.612   5.448
  105PHE     CB 1643   4.151   2.457   5.417
  105PHE    HB1 1644   4.255   2.438   5.383
  105PHE    HB2 1645   4.076   2.425   5.342
  105PHE     CG 1646   4.138   2.370   5.542
  105PHE    CD1 1647   4.256   2.338   5.612
  105PHE    HD1 1648   4.355   2.363   5.576
  105PHE    CE1 1649   4.243   2.273   5.734
  105PHE    HE1 1650   4.332   2.250   5.791
  105PHE     CZ 1651   4.122   2.230   5.785
  105PHE     HZ 1652   4.114   2.185   5.883
  105PHE    CD2 1653   4.016   2.319   5.583
  105PHE    HD2 1654   3.927   2.342   5.526
  105PHE    CE2 1655   4.011   2.252   5.710
  105PHE    HE2 1656   3.911   2.225   5.742
  105PHE      C 1657   4.169   2.680   5.562
  105PHE      O 1658   4.088   2.701   5.651
  106MET      N 1659   4.304   2.717   5.565
  106MET     HN 1660   4.367   2.682   5.496
  106MET     CA 1661   4.365   2.799   5.666
  106MET     HA 1662   4.349   2.740   5.755
  106MET     CB 1663   4.522   2.801   5.648
  106MET    HB1 1664   4.565   2.893   5.693
  106MET    HB2 1665   4.538   2.800   5.538
  106MET     CG 1666   4.594   2.669   5.690
  106MET    HG1 1667   4.704   2.683   5.691
  106MET    HG2 1668   4.588   2.591   5.611
  106MET     SD 1669   4.553   2.598   5.850
  106MET     CE 1670   4.602   2.737   5.955
  106MET    HE1 1671   4.611   2.704   6.061
  106MET    HE2 1672   4.524   2.817   5.954
  106MET    HE3 1673   4.698   2.787   5.931
  106MET      C 1674   4.305   2.930   5.694
  106MET      O 1675   4.263   2.965   5.805
  107LEU      N 1676   4.293   3.007   5.586
  107LEU     HN 1677   4.341   2.979   5.503
  107LEU     CA 1678   4.226   3.140   5.579
  107LEU     HA 1679   4.270   3.205   5.653
  107LEU     CB 1680   4.225   3.194   5.433
  107LEU    HB1 1681   4.161   3.286   5.433
  107LEU    HB2 1682   4.178   3.126   5.359
  107LEU     CG 1683   4.364   3.240   5.381
  107LEU     HG 1684   4.437   3.158   5.399
  107LEU    CD1 1685   4.347   3.250   5.224
  107LEU   HD11 1686   4.260   3.316   5.204
  107LEU   HD12 1687   4.323   3.150   5.182
  107LEU   HD13 1688   4.438   3.285   5.170
  107LEU    CD2 1689   4.403   3.371   5.443
  107LEU   HD21 1690   4.413   3.351   5.552
  107LEU   HD22 1691   4.315   3.440   5.440
  107LEU   HD23 1692   4.488   3.418   5.390
  107LEU      C 1693   4.076   3.136   5.633
  107LEU      O 1694   4.040   3.211   5.724
  108ALA      N 1695   3.999   3.045   5.576
  108ALA     HN 1696   4.038   2.976   5.516
  108ALA     CA 1697   3.862   3.012   5.620
  108ALA     HA 1698   3.805   3.104   5.612
  108ALA     CB 1699   3.802   2.916   5.516
  108ALA    HB1 1700   3.825   2.956   5.415
  108ALA    HB2 1701   3.692   2.930   5.525
  108ALA    HB3 1702   3.830   2.809   5.527
  108ALA      C 1703   3.834   2.950   5.756
  108ALA      O 1704   3.729   2.974   5.820
  109MET      N 1705   3.925   2.862   5.809
  109MET     HN 1706   3.996   2.836   5.744
  109MET     CA 1707   3.934   2.817   5.946
  109MET     HA 1708   3.836   2.789   5.982
  109MET     CB 1709   4.037   2.703   5.965
  109MET    HB1 1710   4.125   2.745   5.911
  109MET    HB2 1711   4.006   2.611   5.912
  109MET     CG 1712   4.083   2.665   6.107
  109MET    HG1 1713   3.998   2.644   6.175
  109MET    HG2 1714   4.144   2.750   6.145
  109MET     SD 1715   4.202   2.526   6.081
  109MET     CE 1716   4.272   2.542   6.251
  109MET    HE1 1717   4.315   2.449   6.293
  109MET    HE2 1718   4.198   2.582   6.324
  109MET    HE3 1719   4.353   2.619   6.246
  109MET      C 1720   3.968   2.931   6.038
  109MET      O 1721   3.916   2.946   6.151
  110ASN      N 1722   4.068   3.014   6.001
  110ASN     HN 1723   4.120   3.006   5.917
  110ASN     CA 1724   4.115   3.129   6.083
  110ASN     HA 1725   4.110   3.088   6.183
  110ASN     CB 1726   4.253   3.179   6.036
  110ASN    HB1 1727   4.278   3.273   6.090
  110ASN    HB2 1728   4.256   3.188   5.926
  110ASN     CG 1729   4.366   3.082   6.062
  110ASN    OD1 1730   4.467   3.084   5.992
  110ASN    ND2 1731   4.354   2.997   6.165
  110ASN   HD21 1732   4.422   2.924   6.176
  110ASN   HD22 1733   4.262   2.974   6.199
  110ASN      C 1734   4.011   3.243   6.085
  110ASN      O 1735   3.979   3.295   6.190
  111ARG      N 1736   3.949   3.280   5.975
  111ARG     HN 1737   3.981   3.260   5.883
  111ARG     CA 1738   3.832   3.365   5.987
  111ARG     HA 1739   3.858   3.458   6.036
  111ARG     CB 1740   3.788   3.392   5.836
  111ARG    HB1 1741   3.771   3.292   5.790
  111ARG    HB2 1742   3.874   3.429   5.776
  111ARG     CG 1743   3.658   3.477   5.811
  111ARG    HG1 1744   3.580   3.440   5.881
  111ARG    HG2 1745   3.635   3.448   5.706
  111ARG     CD 1746   3.675   3.626   5.835
  111ARG    HD1 1747   3.756   3.668   5.772
  111ARG    HD2 1748   3.701   3.636   5.942
  111ARG     NE 1749   3.537   3.686   5.817
  111ARG     HE 1750   3.456   3.629   5.805
  111ARG     CZ 1751   3.521   3.815   5.793
  111ARG    NH1 1752   3.620   3.901   5.796
  111ARG   HH11 1753   3.699   3.870   5.848
  111ARG   HH12 1754   3.601   3.998   5.780
  111ARG    NH2 1755   3.397   3.857   5.769
  111ARG   HH21 1756   3.318   3.800   5.790
  111ARG   HH22 1757   3.393   3.954   5.747
  111ARG      C 1758   3.709   3.324   6.055
  111ARG      O 1759   3.661   3.390   6.143
  112GLN      N 1760   3.658   3.206   6.022
  112GLN     HN 1761   3.695   3.148   5.949
  112GLN     CA 1762   3.551   3.144   6.097
  112GLN     HA 1763   3.470   3.215   6.094
  112GLN     CB 1764   3.508   3.001   6.037
  112GLN    HB1 1765   3.595   2.933   6.025
  112GLN    HB2 1766   3.463   3.021   5.937
  112GLN     CG 1767   3.404   2.910   6.106
  112GLN    HG1 1768   3.438   2.876   6.206
  112GLN    HG2 1769   3.394   2.816   6.048
  112GLN     CD 1770   3.260   2.964   6.122
  112GLN    OE1 1771   3.172   2.933   6.041
  112GLN    NE2 1772   3.244   3.057   6.222
  112GLN   HE21 1773   3.148   3.071   6.249
  112GLN   HE22 1774   3.312   3.091   6.287
  112GLN      C 1775   3.573   3.123   6.248
  112GLN      O 1776   3.497   3.160   6.333
  113GLY      N 1777   3.689   3.066   6.280
  113GLY     HN 1778   3.752   3.024   6.215
  113GLY     CA 1779   3.731   3.045   6.421
  113GLY    HA1 1780   3.826   2.996   6.403
  113GLY    HA2 1781   3.665   2.983   6.479
  113GLY      C 1782   3.761   3.171   6.500
  113GLY      O 1783   3.731   3.177   6.613
  114SER      N 1784   3.833   3.269   6.434
  114SER     HN 1785   3.842   3.257   6.336
  114SER     CA 1786   3.860   3.400   6.499
  114SER     HA 1787   3.924   3.378   6.584
  114SER     CB 1788   3.919   3.506   6.396
  114SER    HB1 1789   3.859   3.492   6.303
  114SER    HB2 1790   4.026   3.482   6.380
  114SER     OG 1791   3.940   3.638   6.447
  114SER    HG1 1792   4.021   3.636   6.498
  114SER      C 1793   3.731   3.460   6.553
  114SER      O 1794   3.719   3.504   6.668
  115ILE      N 1795   3.624   3.459   6.466
  115ILE     HN 1796   3.651   3.433   6.374
  115ILE     CA 1797   3.480   3.506   6.486
  115ILE     HA 1798   3.471   3.609   6.518
  115ILE     CB 1799   3.394   3.494   6.357
  115ILE     HB 1800   3.436   3.411   6.297
  115ILE    CG2 1801   3.241   3.476   6.382
  115ILE   HG21 1802   3.212   3.379   6.428
  115ILE   HG22 1803   3.195   3.480   6.281
  115ILE   HG23 1804   3.199   3.562   6.438
  115ILE    CG1 1805   3.420   3.621   6.278
  115ILE   HG11 1806   3.529   3.642   6.284
  115ILE   HG12 1807   3.366   3.708   6.321
  115ILE     CD 1808   3.387   3.615   6.130
  115ILE    HD1 1809   3.429   3.523   6.084
  115ILE    HD2 1810   3.427   3.697   6.067
  115ILE    HD3 1811   3.276   3.619   6.121
  115ILE      C 1812   3.421   3.428   6.606
  115ILE      O 1813   3.363   3.489   6.693
  116ILE      N 1814   3.432   3.296   6.610
  116ILE     HN 1815   3.469   3.245   6.533
  116ILE     CA 1816   3.400   3.210   6.724
  116ILE     HA 1817   3.297   3.222   6.752
  116ILE     CB 1818   3.397   3.059   6.687
  116ILE     HB 1819   3.502   3.029   6.666
  116ILE    CG2 1820   3.372   2.970   6.818
  116ILE   HG21 1821   3.473   2.946   6.860
  116ILE   HG22 1822   3.321   2.879   6.780
  116ILE   HG23 1823   3.307   3.031   6.885
  116ILE    CG1 1824   3.312   3.018   6.562
  116ILE   HG11 1825   3.313   2.909   6.543
  116ILE   HG12 1826   3.349   3.058   6.465
  116ILE     CD 1827   3.165   3.057   6.581
  116ILE    HD1 1828   3.132   3.021   6.681
  116ILE    HD2 1829   3.088   3.018   6.511
  116ILE    HD3 1830   3.142   3.166   6.574
  116ILE      C 1831   3.473   3.236   6.858
  116ILE      O 1832   3.402   3.254   6.959
  117PHE      N 1833   3.608   3.255   6.861
  117PHE     HN 1834   3.665   3.238   6.781
  117PHE     CA 1835   3.681   3.295   6.974
  117PHE     HA 1836   3.643   3.233   7.054
  117PHE     CB 1837   3.835   3.275   6.957
  117PHE    HB1 1838   3.900   3.330   7.029
  117PHE    HB2 1839   3.867   3.307   6.856
  117PHE     CG 1840   3.856   3.125   6.970
  117PHE    CD1 1841   3.857   3.089   7.104
  117PHE    HD1 1842   3.840   3.159   7.184
  117PHE    CE1 1843   3.849   2.953   7.144
  117PHE    HE1 1844   3.861   2.928   7.249
  117PHE     CZ 1845   3.855   2.855   7.044
  117PHE     HZ 1846   3.860   2.752   7.075
  117PHE    CD2 1847   3.853   3.030   6.875
  117PHE    HD2 1848   3.860   3.064   6.773
  117PHE    CE2 1849   3.851   2.889   6.905
  117PHE    HE2 1850   3.832   2.812   6.833
  117PHE      C 1851   3.649   3.436   7.021
  117PHE      O 1852   3.633   3.459   7.142
  118LEU      N 1853   3.615   3.540   6.931
  118LEU     HN 1854   3.632   3.524   6.834
  118LEU     CA 1855   3.554   3.660   6.968
  118LEU     HA 1856   3.621   3.710   7.037
  118LEU     CB 1857   3.528   3.750   6.847
  118LEU    HB1 1858   3.441   3.816   6.867
  118LEU    HB2 1859   3.514   3.689   6.756
  118LEU     CG 1860   3.637   3.840   6.789
  118LEU     HG 1861   3.728   3.776   6.797
  118LEU    CD1 1862   3.617   3.866   6.646
  118LEU   HD11 1863   3.579   3.776   6.593
  118LEU   HD12 1864   3.717   3.878   6.599
  118LEU   HD13 1865   3.553   3.955   6.630
  118LEU    CD2 1866   3.659   3.971   6.861
  118LEU   HD21 1867   3.720   3.955   6.953
  118LEU   HD22 1868   3.557   4.014   6.878
  118LEU   HD23 1869   3.716   4.033   6.789
  118LEU      C 1870   3.420   3.640   7.044
  118LEU      O 1871   3.391   3.692   7.152
  119THR      N 1872   3.326   3.562   6.989
  119THR     HN 1873   3.338   3.540   6.893
  119THR     CA 1874   3.193   3.532   7.040
  119THR     HA 1875   3.154   3.630   7.059
  119THR     CB 1876   3.111   3.441   6.940
  119THR     HB 1877   3.156   3.339   6.942
  119THR    OG1 1878   3.115   3.496   6.812
  119THR    HG1 1879   3.203   3.493   6.774
  119THR    CG2 1880   2.963   3.451   6.980
  119THR   HG21 1881   2.909   3.382   6.911
  119THR   HG22 1882   2.927   3.556   6.985
  119THR   HG23 1883   2.951   3.408   7.081
  119THR      C 1884   3.192   3.466   7.179
  119THR      O 1885   3.117   3.486   7.272
  120VAL      N 1886   3.293   3.369   7.196
  120VAL     HN 1887   3.358   3.350   7.123
  120VAL     CA 1888   3.315   3.295   7.320
  120VAL     HA 1889   3.219   3.273   7.363
  120VAL     CB 1890   3.385   3.160   7.289
  120VAL     HB 1891   3.440   3.162   7.193
  120VAL    CG1 1892   3.494   3.127   7.394
  120VAL   HG11 1893   3.551   3.036   7.367
  120VAL   HG12 1894   3.455   3.102   7.495
  120VAL   HG13 1895   3.565   3.212   7.398
  120VAL    CG2 1896   3.279   3.052   7.275
  120VAL   HG21 1897   3.224   3.035   7.370
  120VAL   HG22 1898   3.311   2.948   7.252
  120VAL   HG23 1899   3.203   3.085   7.201
  120VAL      C 1900   3.378   3.385   7.425
  120VAL      O 1901   3.355   3.374   7.548
  121VAL      N 1902   3.461   3.485   7.384
  121VAL     HN 1903   3.497   3.480   7.291
  121VAL     CA 1904   3.500   3.597   7.477
  121VAL     HA 1905   3.540   3.538   7.558
  121VAL     CB 1906   3.621   3.670   7.415
  121VAL     HB 1907   3.597   3.688   7.308
  121VAL    CG1 1908   3.650   3.805   7.492
  121VAL   HG11 1909   3.665   3.766   7.595
  121VAL   HG12 1910   3.566   3.876   7.479
  121VAL   HG13 1911   3.746   3.850   7.457
  121VAL    CG2 1912   3.744   3.576   7.413
  121VAL   HG21 1913   3.814   3.621   7.340
  121VAL   HG22 1914   3.706   3.474   7.390
  121VAL   HG23 1915   3.787   3.564   7.515
  121VAL      C 1916   3.386   3.678   7.530
  121VAL      O 1917   3.379   3.714   7.651
  122ALA      N 1918   3.292   3.712   7.446
  122ALA     HN 1919   3.284   3.684   7.351
  122ALA     CA 1920   3.171   3.788   7.472
  122ALA     HA 1921   3.192   3.884   7.518
  122ALA     CB 1922   3.092   3.820   7.340
  122ALA    HB1 1923   2.996   3.875   7.351
  122ALA    HB2 1924   3.073   3.725   7.287
  122ALA    HB3 1925   3.160   3.877   7.274
  122ALA      C 1926   3.081   3.708   7.565
  122ALA      O 1927   3.030   3.764   7.662
  123VAL      N 1928   3.064   3.578   7.534
  123VAL     HN 1929   3.094   3.545   7.445
  123VAL     CA 1930   2.991   3.482   7.615
  123VAL     HA 1931   2.892   3.522   7.632
  123VAL     CB 1932   2.952   3.351   7.548
  123VAL     HB 1933   3.050   3.309   7.518
  123VAL    CG1 1934   2.880   3.248   7.639
  123VAL   HG11 1935   2.804   3.305   7.696
  123VAL   HG12 1936   2.961   3.212   7.705
  123VAL   HG13 1937   2.828   3.167   7.582
  123VAL    CG2 1938   2.857   3.385   7.427
  123VAL   HG21 1939   2.759   3.430   7.456
  123VAL   HG22 1940   2.843   3.286   7.377
  123VAL   HG23 1941   2.923   3.449   7.365
  123VAL      C 1942   3.052   3.461   7.759
  123VAL      O 1943   2.982   3.465   7.857
  124ASP      N 1944   3.186   3.449   7.768
  124ASP     HN 1945   3.231   3.417   7.685
  124ASP     CA 1946   3.256   3.454   7.900
  124ASP     HA 1947   3.217   3.371   7.957
  124ASP     CB 1948   3.408   3.410   7.875
  124ASP    HB1 1949   3.457   3.475   7.801
  124ASP    HB2 1950   3.414   3.308   7.833
  124ASP     CG 1951   3.489   3.408   8.003
  124ASP    OD1 1952   3.428   3.394   8.113
  124ASP    OD2 1953   3.614   3.411   7.999
  124ASP      C 1954   3.231   3.574   7.981
  124ASP      O 1955   3.184   3.572   8.092
  125ARG      N 1956   3.248   3.695   7.919
  125ARG     HN 1957   3.285   3.689   7.827
  125ARG     CA 1958   3.240   3.822   7.982
  125ARG     HA 1959   3.307   3.814   8.066
  125ARG     CB 1960   3.290   3.945   7.905
  125ARG    HB1 1961   3.255   4.037   7.958
  125ARG    HB2 1962   3.250   3.952   7.801
  125ARG     CG 1963   3.442   3.955   7.885
  125ARG    HG1 1964   3.487   3.858   7.854
  125ARG    HG2 1965   3.473   3.976   7.989
  125ARG     CD 1966   3.478   4.056   7.779
  125ARG    HD1 1967   3.431   4.151   7.810
  125ARG    HD2 1968   3.439   4.020   7.682
  125ARG     NE 1969   3.625   4.058   7.777
  125ARG     HE 1970   3.678   3.985   7.819
  125ARG     CZ 1971   3.697   4.138   7.695
  125ARG    NH1 1972   3.656   4.224   7.605
  125ARG   HH11 1973   3.557   4.215   7.588
  125ARG   HH12 1974   3.714   4.260   7.532
  125ARG    NH2 1975   3.829   4.121   7.707
  125ARG   HH21 1976   3.891   4.125   7.629
  125ARG   HH22 1977   3.849   4.053   7.778
  125ARG      C 1978   3.097   3.837   8.030
  125ARG      O 1979   3.071   3.891   8.142
  126TYR      N 1980   2.995   3.780   7.949
  126TYR     HN 1981   3.010   3.746   7.857
  126TYR     CA 1982   2.856   3.779   7.987
  126TYR     HA 1983   2.820   3.879   8.006
  126TYR     CB 1984   2.764   3.746   7.862
  126TYR    HB1 1985   2.810   3.665   7.801
  126TYR    HB2 1986   2.756   3.837   7.800
  126TYR     CG 1987   2.621   3.715   7.895
  126TYR    CD1 1988   2.520   3.812   7.887
  126TYR    HD1 1989   2.550   3.910   7.853
  126TYR    CE1 1990   2.386   3.775   7.917
  126TYR    HE1 1991   2.309   3.851   7.912
  126TYR     CZ 1992   2.355   3.647   7.965
  126TYR     OH 1993   2.229   3.601   8.010
  126TYR     HH 1994   2.249   3.548   8.088
  126TYR    CD2 1995   2.586   3.583   7.939
  126TYR    HD2 1996   2.668   3.513   7.950
  126TYR    CE2 1997   2.459   3.549   7.972
  126TYR    HE2 1998   2.436   3.450   8.008
  126TYR      C 1999   2.822   3.699   8.112
  126TYR      O 2000   2.742   3.732   8.202
  127PHE      N 2001   2.878   3.575   8.123
  127PHE     HN 2002   2.938   3.540   8.052
  127PHE     CA 2003   2.859   3.486   8.234
  127PHE     HA 2004   2.754   3.492   8.260
  127PHE     CB 2005   2.902   3.342   8.190
  127PHE    HB1 2006   2.939   3.276   8.271
  127PHE    HB2 2007   2.985   3.339   8.115
  127PHE     CG 2008   2.792   3.270   8.128
  127PHE    CD1 2009   2.681   3.243   8.210
  127PHE    HD1 2010   2.684   3.270   8.314
  127PHE    CE1 2011   2.563   3.188   8.156
  127PHE    HE1 2012   2.476   3.165   8.216
  127PHE     CZ 2013   2.554   3.160   8.014
  127PHE     HZ 2014   2.460   3.125   7.975
  127PHE    CD2 2015   2.785   3.225   7.989
  127PHE    HD2 2016   2.872   3.238   7.926
  127PHE    CE2 2017   2.671   3.179   7.935
  127PHE    HE2 2018   2.663   3.161   7.829
  127PHE      C 2019   2.934   3.532   8.361
  127PHE      O 2020   2.892   3.500   8.473
  128ARG      N 2021   3.049   3.601   8.340
  128ARG     HN 2022   3.081   3.613   8.246
  128ARG     CA 2023   3.126   3.668   8.444
  128ARG     HA 2024   3.147   3.594   8.519
  128ARG     CB 2025   3.259   3.718   8.393
  128ARG    HB1 2026   3.311   3.776   8.473
  128ARG    HB2 2027   3.241   3.787   8.308
  128ARG     CG 2028   3.353   3.599   8.343
  128ARG    HG1 2029   3.430   3.637   8.272
  128ARG    HG2 2030   3.293   3.515   8.302
  128ARG     CD 2031   3.435   3.529   8.456
  128ARG    HD1 2032   3.363   3.471   8.516
  128ARG    HD2 2033   3.492   3.607   8.510
  128ARG     NE 2034   3.521   3.428   8.392
  128ARG     HE 2035   3.515   3.422   8.293
  128ARG     CZ 2036   3.596   3.339   8.452
  128ARG    NH1 2037   3.625   3.346   8.582
  128ARG   HH11 2038   3.605   3.433   8.626
  128ARG   HH12 2039   3.671   3.264   8.617
  128ARG    NH2 2040   3.646   3.239   8.384
  128ARG   HH21 2041   3.619   3.228   8.288
  128ARG   HH22 2042   3.664   3.154   8.435
  128ARG      C 2043   3.051   3.779   8.520
  128ARG      O 2044   3.040   3.786   8.644
  129VAL      N 2045   2.986   3.868   8.441
  129VAL     HN 2046   2.983   3.853   8.342
  129VAL     CA 2047   2.911   3.976   8.496
  129VAL     HA 2048   2.956   4.021   8.583
  129VAL     CB 2049   2.909   4.095   8.394
  129VAL     HB 2050   2.879   4.060   8.293
  129VAL    CG1 2051   2.813   4.199   8.442
  129VAL   HG11 2052   2.854   4.244   8.535
  129VAL   HG12 2053   2.710   4.161   8.454
  129VAL   HG13 2054   2.809   4.283   8.369
  129VAL    CG2 2055   3.045   4.156   8.375
  129VAL   HG21 2056   3.057   4.234   8.297
  129VAL   HG22 2057   3.112   4.075   8.338
  129VAL   HG23 2058   3.091   4.193   8.469
  129VAL      C 2059   2.771   3.934   8.533
  129VAL      O 2060   2.716   3.969   8.638
  130VAL      N 2061   2.695   3.884   8.430
  130VAL     HN 2062   2.736   3.857   8.343
  130VAL     CA 2063   2.552   3.877   8.441
  130VAL     HA 2064   2.512   3.973   8.471
  130VAL     CB 2065   2.486   3.854   8.300
  130VAL     HB 2066   2.523   3.755   8.265
  130VAL    CG1 2067   2.330   3.851   8.314
  130VAL   HG11 2068   2.304   3.767   8.381
  130VAL   HG12 2069   2.290   3.843   8.210
  130VAL   HG13 2070   2.291   3.944   8.360
  130VAL    CG2 2071   2.527   3.967   8.206
  130VAL   HG21 2072   2.476   4.060   8.239
  130VAL   HG22 2073   2.488   3.938   8.107
  130VAL   HG23 2074   2.636   3.988   8.206
  130VAL      C 2075   2.503   3.769   8.539
  130VAL      O 2076   2.417   3.797   8.627
  131HSD      N 2077   2.552   3.650   8.533
  131HSD     HN 2078   2.611   3.624   8.457
  131HSD     CA 2079   2.516   3.551   8.643
  131HSD     HA 2080   2.449   3.588   8.719
  131HSD     CB 2081   2.446   3.431   8.578
  131HSD    HB1 2082   2.393   3.376   8.659
  131HSD    HB2 2083   2.521   3.361   8.534
  131HSD    ND1 2084   2.226   3.534   8.500
  131HSD    HD1 2085   2.184   3.566   8.585
  131HSD     CG 2086   2.346   3.471   8.472
  131HSD    CE1 2087   2.163   3.544   8.385
  131HSD    HE1 2088   2.054   3.549   8.394
  131HSD    NE2 2089   2.233   3.494   8.282
  131HSD    CD2 2090   2.347   3.447   8.339
  131HSD    HD2 2091   2.418   3.399   8.273
  131HSD      C 2092   2.644   3.504   8.718
  131HSD      O 2093   2.690   3.391   8.698
  132PRO      N 2094   2.702   3.577   8.811
  132PRO     CD 2095   2.635   3.693   8.871
  132PRO    HD1 2096   2.538   3.674   8.921
  132PRO    HD2 2097   2.630   3.768   8.789
  132PRO     CA 2098   2.841   3.581   8.841
  132PRO     HA 2099   2.886   3.562   8.745
  132PRO     CB 2100   2.861   3.720   8.910
  132PRO    HB1 2101   2.893   3.794   8.833
  132PRO    HB2 2102   2.938   3.723   8.990
  132PRO     CG 2103   2.725   3.753   8.977
  132PRO    HG1 2104   2.710   3.689   9.066
  132PRO    HG2 2105   2.693   3.856   9.003
  132PRO      C 2106   2.881   3.454   8.927
  132PRO      O 2107   2.996   3.412   8.936
  133HSD      N 2108   2.781   3.385   8.982
  133HSD     HN 2109   2.686   3.413   8.982
  133HSD     CA 2110   2.803   3.261   9.054
  133HSD     HA 2111   2.909   3.255   9.075
  133HSD     CB 2112   2.717   3.256   9.189
  133HSD    HB1 2113   2.765   3.178   9.252
  133HSD    HB2 2114   2.609   3.232   9.176
  133HSD    ND1 2115   2.655   3.492   9.260
  133HSD    HD1 2116   2.570   3.489   9.208
  133HSD     CG 2117   2.744   3.385   9.260
  133HSD    CE1 2118   2.714   3.589   9.333
  133HSD    HE1 2119   2.669   3.688   9.339
  133HSD    NE2 2120   2.826   3.553   9.393
  133HSD    CD2 2121   2.845   3.425   9.342
  133HSD    HD2 2122   2.924   3.366   9.387
  133HSD      C 2123   2.760   3.138   8.972
  133HSD      O 2124   2.746   3.021   9.017
  134HSD      N 2125   2.736   3.157   8.840
  134HSD     HN 2126   2.735   3.253   8.815
  134HSD     CA 2127   2.719   3.056   8.738
  134HSD     HA 2128   2.638   2.991   8.771
  134HSD     CB 2129   2.679   3.119   8.607
  134HSD    HB1 2130   2.757   3.194   8.580
  134HSD    HB2 2131   2.593   3.179   8.643
  134HSD    ND1 2132   2.527   2.944   8.503
  134HSD    HD1 2133   2.469   2.930   8.583
  134HSD     CG 2134   2.642   3.021   8.500
  134HSD    CE1 2135   2.532   2.869   8.392
  134HSD    HE1 2136   2.449   2.807   8.358
  134HSD    NE2 2137   2.640   2.894   8.320
  134HSD    CD2 2138   2.708   2.990   8.387
  134HSD    HD2 2139   2.802   3.021   8.344
  134HSD      C 2140   2.843   2.963   8.727
  134HSD      O 2141   2.961   3.008   8.727
  135ALA      N 2142   2.811   2.840   8.702
  135ALA     HN 2143   2.714   2.826   8.683
  135ALA     CA 2144   2.899   2.726   8.692
  135ALA     HA 2145   2.952   2.731   8.786
  135ALA     CB 2146   2.830   2.589   8.663
  135ALA    HB1 2147   2.774   2.562   8.755
  135ALA    HB2 2148   2.908   2.515   8.636
  135ALA    HB3 2149   2.753   2.599   8.584
  135ALA      C 2150   3.013   2.741   8.589
  135ALA      O 2151   3.129   2.707   8.614
  136LEU      N 2152   2.979   2.791   8.465
  136LEU     HN 2153   2.885   2.814   8.442
  136LEU     CA 2154   3.072   2.806   8.351
  136LEU     HA 2155   3.127   2.716   8.328
  136LEU     CB 2156   3.001   2.835   8.216
  136LEU    HB1 2157   3.076   2.877   8.145
  136LEU    HB2 2158   2.917   2.907   8.225
  136LEU     CG 2159   2.934   2.711   8.147
  136LEU     HG 2160   2.859   2.671   8.217
  136LEU    CD1 2161   2.858   2.771   8.029
  136LEU   HD11 2162   2.786   2.705   7.977
  136LEU   HD12 2163   2.927   2.816   7.954
  136LEU   HD13 2164   2.788   2.853   8.057
  136LEU    CD2 2165   3.028   2.596   8.094
  136LEU   HD21 2166   2.991   2.541   8.005
  136LEU   HD22 2167   3.051   2.523   8.175
  136LEU   HD23 2168   3.119   2.649   8.057
  136LEU      C 2169   3.188   2.909   8.376
  136LEU      O 2170   3.284   2.910   8.301
  137ASN      N 2171   3.177   2.991   8.483
  137ASN     HN 2172   3.107   2.979   8.554
  137ASN     CA 2173   3.289   3.088   8.520
  137ASN     HA 2174   3.333   3.134   8.433
  137ASN     CB 2175   3.245   3.189   8.628
  137ASN    HB1 2176   3.328   3.259   8.651
  137ASN    HB2 2177   3.207   3.138   8.720
  137ASN     CG 2178   3.152   3.284   8.559
  137ASN    OD1 2179   3.150   3.291   8.440
  137ASN    ND2 2180   3.051   3.343   8.639
  137ASN   HD21 2181   2.974   3.382   8.589
  137ASN   HD22 2182   3.041   3.329   8.737
  137ASN      C 2183   3.401   3.014   8.590
  137ASN      O 2184   3.513   3.059   8.601
  138LYS      N 2185   3.367   2.896   8.648
  138LYS     HN 2186   3.275   2.858   8.637
  138LYS     CA 2187   3.468   2.818   8.730
  138LYS     HA 2188   3.547   2.885   8.759
  138LYS     CB 2189   3.400   2.751   8.849
  138LYS    HB1 2190   3.460   2.670   8.895
  138LYS    HB2 2191   3.303   2.727   8.800
  138LYS     CG 2192   3.367   2.851   8.965
  138LYS    HG1 2193   3.302   2.803   9.042
  138LYS    HG2 2194   3.307   2.932   8.919
  138LYS     CD 2195   3.496   2.902   9.024
  138LYS    HD1 2196   3.528   2.964   8.938
  138LYS    HD2 2197   3.560   2.814   9.046
  138LYS     CE 2198   3.489   2.993   9.150
  138LYS    HE1 2199   3.408   3.069   9.141
  138LYS    HE2 2200   3.582   3.053   9.156
  138LYS     NZ 2201   3.461   2.919   9.276
  138LYS    HZ1 2202   3.548   2.871   9.309
  138LYS    HZ2 2203   3.390   2.850   9.244
  138LYS    HZ3 2204   3.428   2.980   9.353
  138LYS      C 2205   3.540   2.708   8.650
  138LYS      O 2206   3.630   2.635   8.703
  139ILE      N 2207   3.510   2.707   8.516
  139ILE     HN 2208   3.463   2.786   8.478
  139ILE     CA 2209   3.543   2.599   8.426
  139ILE     HA 2210   3.489   2.512   8.461
  139ILE     CB 2211   3.493   2.627   8.279
  139ILE     HB 2212   3.403   2.692   8.280
  139ILE    CG2 2213   3.593   2.700   8.189
  139ILE   HG21 2214   3.681   2.637   8.161
  139ILE   HG22 2215   3.619   2.790   8.249
  139ILE   HG23 2216   3.544   2.752   8.105
  139ILE    CG1 2217   3.439   2.499   8.207
  139ILE   HG11 2218   3.517   2.423   8.185
  139ILE   HG12 2219   3.404   2.534   8.108
  139ILE     CD 2220   3.311   2.444   8.276
  139ILE    HD1 2221   3.336   2.374   8.357
  139ILE    HD2 2222   3.245   2.383   8.211
  139ILE    HD3 2223   3.253   2.532   8.311
  139ILE      C 2224   3.698   2.566   8.431
  139ILE      O 2225   3.777   2.653   8.459
  140SER      N 2226   3.742   2.443   8.421
  140SER     HN 2227   3.690   2.359   8.410
  140SER     CA 2228   3.887   2.419   8.442
  140SER     HA 2229   3.920   2.479   8.526
  140SER     CB 2230   3.910   2.263   8.490
  140SER    HB1 2231   3.843   2.243   8.576
  140SER    HB2 2232   4.017   2.251   8.517
  140SER     OG 2233   3.878   2.176   8.381
  140SER    HG1 2234   3.839   2.099   8.423
  140SER      C 2235   3.961   2.453   8.314
  140SER      O 2236   3.911   2.469   8.202
  141ASN      N 2237   4.088   2.452   8.338
  141ASN     HN 2238   4.124   2.460   8.431
  141ASN     CA 2239   4.180   2.477   8.230
  141ASN     HA 2240   4.140   2.563   8.180
  141ASN     CB 2241   4.327   2.490   8.288
  141ASN    HB1 2242   4.400   2.487   8.204
  141ASN    HB2 2243   4.362   2.410   8.356
  141ASN     CG 2244   4.337   2.624   8.368
  141ASN    OD1 2245   4.245   2.705   8.374
  141ASN    ND2 2246   4.460   2.647   8.420
  141ASN   HD21 2247   4.537   2.598   8.378
  141ASN   HD22 2248   4.483   2.739   8.453
  141ASN      C 2249   4.179   2.365   8.125
  141ASN      O 2250   4.177   2.383   8.005
  142ARG      N 2251   4.183   2.238   8.182
  142ARG     HN 2252   4.184   2.226   8.280
  142ARG     CA 2253   4.178   2.121   8.098
  142ARG     HA 2254   4.250   2.147   8.023
  142ARG     CB 2255   4.202   1.988   8.172
  142ARG    HB1 2256   4.296   2.011   8.226
  142ARG    HB2 2257   4.212   1.905   8.099
  142ARG     CG 2258   4.092   1.947   8.278
  142ARG    HG1 2259   4.000   1.921   8.221
  142ARG    HG2 2260   4.077   2.029   8.351
  142ARG     CD 2261   4.132   1.818   8.355
  142ARG    HD1 2262   4.223   1.838   8.414
  142ARG    HD2 2263   4.149   1.733   8.285
  142ARG     NE 2264   4.016   1.775   8.441
  142ARG     HE 2265   3.928   1.822   8.439
  142ARG     CZ 2266   4.032   1.686   8.532
  142ARG    NH1 2267   4.148   1.627   8.557
  142ARG   HH11 2268   4.225   1.629   8.493
  142ARG   HH12 2269   4.147   1.555   8.625
  142ARG    NH2 2270   3.939   1.668   8.623
  142ARG   HH21 2271   3.858   1.725   8.636
  142ARG   HH22 2272   3.964   1.617   8.705
  142ARG      C 2273   4.048   2.114   8.014
  142ARG      O 2274   4.055   2.102   7.893
  143THR      N 2275   3.932   2.137   8.075
  143THR     HN 2276   3.938   2.157   8.172
  143THR     CA 2277   3.800   2.163   8.011
  143THR     HA 2278   3.775   2.077   7.952
  143THR     CB 2279   3.674   2.173   8.106
  143THR     HB 2280   3.696   2.261   8.170
  143THR    OG1 2281   3.662   2.054   8.181
  143THR    HG1 2282   3.755   2.033   8.192
  143THR    CG2 2283   3.547   2.180   8.029
  143THR   HG21 2284   3.461   2.176   8.099
  143THR   HG22 2285   3.540   2.099   7.954
  143THR   HG23 2286   3.553   2.279   7.979
  143THR      C 2287   3.804   2.275   7.912
  143THR      O 2288   3.767   2.256   7.794
  144ALA      N 2289   3.860   2.395   7.944
  144ALA     HN 2290   3.877   2.418   8.039
  144ALA     CA 2291   3.871   2.511   7.850
  144ALA     HA 2292   3.767   2.524   7.825
  144ALA     CB 2293   3.932   2.638   7.911
  144ALA    HB1 2294   4.014   2.619   7.984
  144ALA    HB2 2295   3.852   2.682   7.973
  144ALA    HB3 2296   3.951   2.723   7.842
  144ALA      C 2297   3.946   2.472   7.728
  144ALA      O 2298   3.909   2.510   7.613
  145ALA      N 2299   4.059   2.393   7.733
  145ALA     HN 2300   4.088   2.357   7.821
  145ALA     CA 2301   4.117   2.345   7.612
  145ALA     HA 2302   4.144   2.432   7.555
  145ALA     CB 2303   4.247   2.280   7.664
  145ALA    HB1 2304   4.314   2.260   7.577
  145ALA    HB2 2305   4.240   2.191   7.731
  145ALA    HB3 2306   4.306   2.353   7.723
  145ALA      C 2307   4.032   2.247   7.531
  145ALA      O 2308   4.039   2.256   7.403
  146ILE      N 2309   3.952   2.152   7.595
  146ILE     HN 2310   3.958   2.140   7.694
  146ILE     CA 2311   3.848   2.071   7.529
  146ILE     HA 2312   3.891   2.015   7.447
  146ILE     CB 2313   3.789   1.966   7.619
  146ILE     HB 2314   3.749   2.012   7.712
  146ILE    CG2 2315   3.675   1.885   7.558
  146ILE   HG21 2316   3.587   1.948   7.534
  146ILE   HG22 2317   3.644   1.798   7.619
  146ILE   HG23 2318   3.714   1.851   7.460
  146ILE    CG1 2319   3.904   1.869   7.669
  146ILE   HG11 2320   4.000   1.924   7.673
  146ILE   HG12 2321   3.909   1.792   7.589
  146ILE     CD 2322   3.872   1.816   7.808
  146ILE    HD1 2323   3.765   1.787   7.817
  146ILE    HD2 2324   3.896   1.894   7.883
  146ILE    HD3 2325   3.935   1.725   7.820
  146ILE      C 2326   3.739   2.148   7.451
  146ILE      O 2327   3.704   2.122   7.334
  147ILE      N 2328   3.696   2.259   7.515
  147ILE     HN 2329   3.719   2.275   7.611
  147ILE     CA 2330   3.592   2.347   7.452
  147ILE     HA 2331   3.509   2.289   7.414
  147ILE     CB 2332   3.543   2.455   7.557
  147ILE     HB 2333   3.632   2.491   7.613
  147ILE    CG2 2334   3.458   2.564   7.494
  147ILE   HG21 2335   3.419   2.635   7.570
  147ILE   HG22 2336   3.374   2.519   7.436
  147ILE   HG23 2337   3.518   2.627   7.425
  147ILE    CG1 2338   3.455   2.391   7.662
  147ILE   HG11 2339   3.501   2.297   7.701
  147ILE   HG12 2340   3.355   2.368   7.621
  147ILE     CD 2341   3.439   2.474   7.793
  147ILE    HD1 2342   3.530   2.524   7.832
  147ILE    HD2 2343   3.404   2.402   7.871
  147ILE    HD3 2344   3.369   2.557   7.771
  147ILE      C 2345   3.647   2.418   7.332
  147ILE      O 2346   3.586   2.419   7.225
  148SER      N 2347   3.763   2.483   7.349
  148SER     HN 2348   3.809   2.481   7.438
  148SER     CA 2349   3.833   2.541   7.239
  148SER     HA 2350   3.777   2.622   7.195
  148SER     CB 2351   3.966   2.606   7.287
  148SER    HB1 2352   4.020   2.652   7.202
  148SER    HB2 2353   4.031   2.532   7.338
  148SER     OG 2354   3.939   2.706   7.384
  148SER    HG1 2355   3.901   2.660   7.459
  148SER      C 2356   3.854   2.439   7.126
  148SER      O 2357   3.834   2.475   7.009
  149CYS      N 2358   3.883   2.308   7.156
  149CYS     HN 2359   3.893   2.290   7.253
  149CYS     CA 2360   3.896   2.202   7.057
  149CYS     HA 2361   3.952   2.251   6.979
  149CYS     CB 2362   3.968   2.082   7.115
  149CYS    HB1 2363   3.977   2.007   7.033
  149CYS    HB2 2364   3.915   2.048   7.206
  149CYS     SG 2365   4.138   2.136   7.153
  149CYS    HG1 2366   4.088   2.227   7.236
  149CYS      C 2367   3.767   2.161   6.995
  149CYS      O 2368   3.752   2.106   6.885
  150LEU      N 2369   3.658   2.162   7.067
  150LEU     HN 2370   3.660   2.196   7.161
  150LEU     CA 2371   3.527   2.138   7.015
  150LEU     HA 2372   3.524   2.040   6.971
  150LEU     CB 2373   3.416   2.139   7.130
  150LEU    HB1 2374   3.418   2.225   7.200
  150LEU    HB2 2375   3.455   2.052   7.187
  150LEU     CG 2376   3.265   2.134   7.082
  150LEU     HG 2377   3.238   2.214   7.010
  150LEU    CD1 2378   3.244   2.003   6.999
  150LEU   HD11 2379   3.242   1.914   7.064
  150LEU   HD12 2380   3.327   1.996   6.925
  150LEU   HD13 2381   3.148   2.023   6.948
  150LEU    CD2 2382   3.168   2.151   7.206
  150LEU   HD21 2383   3.189   2.248   7.256
  150LEU   HD22 2384   3.172   2.069   7.281
  150LEU   HD23 2385   3.063   2.154   7.169
  150LEU      C 2386   3.486   2.248   6.904
  150LEU      O 2387   3.436   2.211   6.797
  151LEU      N 2388   3.496   2.378   6.950
  151LEU     HN 2389   3.530   2.386   7.044
  151LEU     CA 2390   3.469   2.494   6.871
  151LEU     HA 2391   3.372   2.480   6.825
  151LEU     CB 2392   3.489   2.621   6.953
  151LEU    HB1 2393   3.475   2.717   6.898
  151LEU    HB2 2394   3.593   2.626   6.992
  151LEU     CG 2395   3.401   2.628   7.085
  151LEU     HG 2396   3.391   2.533   7.141
  151LEU    CD1 2397   3.454   2.734   7.178
  151LEU   HD11 2398   3.560   2.712   7.203
  151LEU   HD12 2399   3.387   2.753   7.264
  151LEU   HD13 2400   3.457   2.830   7.122
  151LEU    CD2 2401   3.254   2.665   7.038
  151LEU   HD21 2402   3.260   2.761   6.983
  151LEU   HD22 2403   3.191   2.688   7.126
  151LEU   HD23 2404   3.212   2.588   6.970
  151LEU      C 2405   3.558   2.489   6.749
  151LEU      O 2406   3.504   2.499   6.637
  152TRP      N 2407   3.689   2.456   6.760
  152TRP     HN 2408   3.737   2.467   6.847
  152TRP     CA 2409   3.773   2.423   6.648
  152TRP     HA 2410   3.772   2.507   6.581
  152TRP     CB 2411   3.918   2.390   6.680
  152TRP    HB1 2412   3.970   2.330   6.602
  152TRP    HB2 2413   3.919   2.325   6.770
  152TRP     CG 2414   4.008   2.507   6.716
  152TRP    CD1 2415   4.081   2.535   6.826
  152TRP    HD1 2416   4.099   2.462   6.904
  152TRP    NE1 2417   4.140   2.654   6.817
  152TRP    HE1 2418   4.195   2.692   6.888
  152TRP    CE2 2419   4.106   2.713   6.701
  152TRP    CD2 2420   4.031   2.627   6.632
  152TRP    CE3 2421   3.997   2.660   6.500
  152TRP    HE3 2422   3.948   2.587   6.437
  152TRP    CZ3 2423   4.033   2.788   6.441
  152TRP    HZ3 2424   4.005   2.809   6.339
  152TRP    CZ2 2425   4.131   2.840   6.655
  152TRP    HZ2 2426   4.178   2.913   6.719
  152TRP    CH2 2427   4.091   2.879   6.530
  152TRP    HH2 2428   4.108   2.981   6.496
  152TRP      C 2429   3.731   2.305   6.562
  152TRP      O 2430   3.735   2.314   6.440
  153GLY      N 2431   3.690   2.194   6.627
  153GLY     HN 2432   3.703   2.178   6.725
  153GLY     CA 2433   3.626   2.084   6.551
  153GLY    HA1 2434   3.591   2.005   6.616
  153GLY    HA2 2435   3.679   2.052   6.462
  153GLY      C 2436   3.498   2.128   6.472
  153GLY      O 2437   3.486   2.101   6.356
  154ILE      N 2438   3.408   2.209   6.519
  154ILE     HN 2439   3.404   2.227   6.617
  154ILE     CA 2440   3.295   2.268   6.446
  154ILE     HA 2441   3.240   2.188   6.399
  154ILE     CB 2442   3.197   2.355   6.528
  154ILE     HB 2443   3.250   2.422   6.599
  154ILE    CG2 2444   3.101   2.446   6.441
  154ILE   HG21 2445   3.058   2.381   6.361
  154ILE   HG22 2446   3.161   2.526   6.393
  154ILE   HG23 2447   3.015   2.491   6.495
  154ILE    CG1 2448   3.106   2.260   6.609
  154ILE   HG11 2449   3.171   2.172   6.629
  154ILE   HG12 2450   3.020   2.224   6.550
  154ILE     CD 2451   3.060   2.328   6.739
  154ILE    HD1 2452   3.003   2.257   6.804
  154ILE    HD2 2453   2.994   2.417   6.732
  154ILE    HD3 2454   3.145   2.361   6.801
  154ILE      C 2455   3.342   2.353   6.325
  154ILE      O 2456   3.301   2.336   6.212
  155THR      N 2457   3.441   2.438   6.357
  155THR     HN 2458   3.462   2.446   6.454
  155THR     CA 2459   3.511   2.528   6.268
  155THR     HA 2460   3.441   2.601   6.230
  155THR     CB 2461   3.632   2.605   6.328
  155THR     HB 2462   3.699   2.531   6.376
  155THR    OG1 2463   3.595   2.690   6.440
  155THR    HG1 2464   3.583   2.633   6.515
  155THR    CG2 2465   3.711   2.690   6.223
  155THR   HG21 2466   3.760   2.627   6.146
  155THR   HG22 2467   3.788   2.749   6.276
  155THR   HG23 2468   3.633   2.749   6.170
  155THR      C 2469   3.574   2.448   6.160
  155THR      O 2470   3.554   2.483   6.043
  156ILE      N 2471   3.638   2.337   6.184
  156ILE     HN 2472   3.668   2.312   6.275
  156ILE     CA 2473   3.689   2.248   6.074
  156ILE     HA 2474   3.728   2.311   5.996
  156ILE     CB 2475   3.795   2.156   6.129
  156ILE     HB 2476   3.753   2.102   6.216
  156ILE    CG2 2477   3.842   2.056   6.019
  156ILE   HG21 2478   3.843   2.099   5.916
  156ILE   HG22 2479   3.759   1.983   6.007
  156ILE   HG23 2480   3.931   1.995   6.046
  156ILE    CG1 2481   3.909   2.231   6.188
  156ILE   HG11 2482   3.870   2.319   6.243
  156ILE   HG12 2483   3.976   2.278   6.112
  156ILE     CD 2484   3.984   2.151   6.289
  156ILE    HD1 2485   4.060   2.219   6.335
  156ILE    HD2 2486   4.054   2.080   6.239
  156ILE    HD3 2487   3.913   2.104   6.360
  156ILE      C 2488   3.573   2.173   6.007
  156ILE      O 2489   3.584   2.129   5.891
  157GLY      N 2490   3.458   2.145   6.073
  157GLY     HN 2491   3.443   2.162   6.170
  157GLY     CA 2492   3.342   2.086   6.001
  157GLY    HA1 2493   3.262   2.077   6.073
  157GLY    HA2 2494   3.368   1.994   5.950
  157GLY      C 2495   3.273   2.168   5.897
  157GLY      O 2496   3.214   2.115   5.802
  158LEU      N 2497   3.286   2.299   5.918
  158LEU     HN 2498   3.334   2.329   6.000
  158LEU     CA 2499   3.233   2.392   5.825
  158LEU     HA 2500   3.145   2.340   5.788
  158LEU     CB 2501   3.177   2.519   5.892
  158LEU    HB1 2502   3.144   2.593   5.816
  158LEU    HB2 2503   3.263   2.566   5.944
  158LEU     CG 2504   3.066   2.506   6.001
  158LEU     HG 2505   3.080   2.405   6.045
  158LEU    CD1 2506   3.066   2.617   6.106
  158LEU   HD11 2507   3.016   2.588   6.202
  158LEU   HD12 2508   3.013   2.704   6.062
  158LEU   HD13 2509   3.168   2.653   6.129
  158LEU    CD2 2510   2.923   2.512   5.940
  158LEU   HD21 2511   2.852   2.478   6.019
  158LEU   HD22 2512   2.906   2.438   5.859
  158LEU   HD23 2513   2.886   2.607   5.894
  158LEU      C 2514   3.327   2.429   5.713
  158LEU      O 2515   3.284   2.485   5.612
  159THR      N 2516   3.459   2.406   5.729
  159THR     HN 2517   3.494   2.368   5.815
  159THR     CA 2518   3.558   2.468   5.639
  159THR     HA 2519   3.502   2.536   5.578
  159THR     CB 2520   3.662   2.543   5.718
  159THR     HB 2521   3.742   2.579   5.650
  159THR    OG1 2522   3.730   2.468   5.817
  159THR    HG1 2523   3.686   2.480   5.902
  159THR    CG2 2524   3.603   2.663   5.786
  159THR   HG21 2525   3.519   2.639   5.853
  159THR   HG22 2526   3.565   2.731   5.707
  159THR   HG23 2527   3.673   2.721   5.850
  159THR      C 2528   3.620   2.358   5.546
  159THR      O 2529   3.698   2.387   5.458
  160VAL      N 2530   3.578   2.232   5.567
  160VAL     HN 2531   3.515   2.201   5.638
  160VAL     CA 2532   3.618   2.109   5.495
  160VAL     HA 2533   3.726   2.106   5.496
  160VAL     CB 2534   3.568   1.979   5.558
  160VAL     HB 2535   3.598   1.974   5.665
  160VAL    CG1 2536   3.416   1.974   5.561
  160VAL   HG11 2537   3.376   1.992   5.459
  160VAL   HG12 2538   3.369   2.055   5.620
  160VAL   HG13 2539   3.393   1.875   5.605
  160VAL    CG2 2540   3.630   1.860   5.481
  160VAL   HG21 2541   3.596   1.859   5.375
  160VAL   HG22 2542   3.621   1.759   5.526
  160VAL   HG23 2543   3.739   1.878   5.475
  160VAL      C 2544   3.595   2.118   5.344
  160VAL      O 2545   3.663   2.067   5.258
  161HSD      N 2546   3.495   2.199   5.316
  161HSD     HN 2547   3.438   2.223   5.395
  161HSD     CA 2548   3.453   2.238   5.192
  161HSD     HA 2549   3.432   2.142   5.147
  161HSD     CB 2550   3.321   2.320   5.191
  161HSD    HB1 2551   3.335   2.392   5.274
  161HSD    HB2 2552   3.242   2.248   5.219
  161HSD    ND1 2553   3.272   2.347   4.951
  161HSD    HD1 2554   3.282   2.248   4.934
  161HSD     CG 2555   3.299   2.400   5.072
  161HSD    CE1 2556   3.239   2.449   4.872
  161HSD    HE1 2557   3.202   2.437   4.770
  161HSD    NE2 2558   3.238   2.567   4.934
  161HSD    CD2 2559   3.285   2.540   5.058
  161HSD    HD2 2560   3.275   2.617   5.134
  161HSD      C 2561   3.563   2.298   5.110
  161HSD      O 2562   3.572   2.267   4.991
  162LEU      N 2563   3.652   2.380   5.172
  162LEU     HN 2564   3.644   2.414   5.265
  162LEU     CA 2565   3.773   2.426   5.100
  162LEU     HA 2566   3.744   2.469   5.005
  162LEU     CB 2567   3.840   2.538   5.186
  162LEU    HB1 2568   3.943   2.546   5.145
  162LEU    HB2 2569   3.852   2.507   5.292
  162LEU     CG 2570   3.754   2.671   5.197
  162LEU     HG 2571   3.822   2.741   5.251
  162LEU    CD1 2572   3.718   2.730   5.059
  162LEU   HD11 2573   3.680   2.834   5.063
  162LEU   HD12 2574   3.628   2.682   5.014
  162LEU   HD13 2575   3.806   2.717   4.994
  162LEU    CD2 2576   3.628   2.660   5.294
  162LEU   HD21 2577   3.553   2.591   5.250
  162LEU   HD22 2578   3.571   2.755   5.306
  162LEU   HD23 2579   3.654   2.621   5.395
  162LEU      C 2580   3.867   2.318   5.050
  162LEU      O 2581   3.928   2.330   4.948
  163LEU      N 2582   3.882   2.208   5.123
  163LEU     HN 2583   3.826   2.191   5.204
  163LEU     CA 2584   3.967   2.101   5.087
  163LEU     HA 2585   4.060   2.130   5.040
  163LEU     CB 2586   3.993   2.002   5.207
  163LEU    HB1 2587   4.037   1.908   5.168
  163LEU    HB2 2588   3.896   1.971   5.252
  163LEU     CG 2589   4.090   2.066   5.320
  163LEU     HG 2590   4.031   2.152   5.357
  163LEU    CD1 2591   4.090   1.985   5.449
  163LEU   HD11 2592   4.120   1.881   5.424
  163LEU   HD12 2593   3.989   1.979   5.495
  163LEU   HD13 2594   4.155   2.027   5.528
  163LEU    CD2 2595   4.232   2.121   5.272
  163LEU   HD21 2596   4.266   2.159   5.371
  163LEU   HD22 2597   4.217   2.202   5.198
  163LEU   HD23 2598   4.291   2.037   5.227
  163LEU      C 2599   3.907   2.013   4.983
  163LEU      O 2600   3.975   1.947   4.904
  164LYS      N 2601   3.772   2.012   4.970
  164LYS     HN 2602   3.716   2.071   5.028
  164LYS     CA 2603   3.698   1.937   4.869
  164LYS     HA 2604   3.768   1.858   4.845
  164LYS     CB 2605   3.557   1.886   4.917
  164LYS    HB1 2606   3.512   1.834   4.830
  164LYS    HB2 2607   3.483   1.965   4.942
  164LYS     CG 2608   3.566   1.792   5.037
  164LYS    HG1 2609   3.610   1.850   5.120
  164LYS    HG2 2610   3.623   1.704   5.000
  164LYS     CD 2611   3.430   1.749   5.087
  164LYS    HD1 2612   3.376   1.839   5.122
  164LYS    HD2 2613   3.442   1.674   5.168
  164LYS     CE 2614   3.330   1.699   4.986
  164LYS    HE1 2615   3.310   1.766   4.899
  164LYS    HE2 2616   3.230   1.690   5.033
  164LYS     NZ 2617   3.362   1.567   4.929
  164LYS    HZ1 2618   3.290   1.523   4.868
  164LYS    HZ2 2619   3.405   1.505   5.001
  164LYS    HZ3 2620   3.435   1.578   4.856
  164LYS      C 2621   3.677   2.019   4.734
  164LYS      O 2622   3.677   1.969   4.624
  165LYS      N 2623   3.652   2.152   4.748
  165LYS     HN 2624   3.655   2.206   4.832
  165LYS     CA 2625   3.614   2.247   4.643
  165LYS     HA 2626   3.518   2.210   4.608
  165LYS     CB 2627   3.575   2.388   4.706
  165LYS    HB1 2628   3.667   2.413   4.764
  165LYS    HB2 2629   3.493   2.385   4.781
  165LYS     CG 2630   3.547   2.501   4.603
  165LYS    HG1 2631   3.468   2.457   4.538
  165LYS    HG2 2632   3.638   2.525   4.544
  165LYS     CD 2633   3.488   2.625   4.686
  165LYS    HD1 2634   3.556   2.686   4.749
  165LYS    HD2 2635   3.414   2.601   4.765
  165LYS     CE 2636   3.405   2.724   4.603
  165LYS    HE1 2637   3.346   2.793   4.667
  165LYS    HE2 2638   3.334   2.677   4.531
  165LYS     NZ 2639   3.491   2.809   4.517
  165LYS    HZ1 2640   3.518   2.768   4.425
  165LYS    HZ2 2641   3.578   2.820   4.573
  165LYS    HZ3 2642   3.455   2.904   4.496
  165LYS      C 2643   3.712   2.256   4.533
  165LYS      O 2644   3.830   2.232   4.561
  166LYS      N 2645   3.667   2.284   4.409
  166LYS     HN 2646   3.570   2.299   4.392
  166LYS     CA 2647   3.746   2.260   4.296
  166LYS     HA 2648   3.814   2.181   4.321
  166LYS     CB 2649   3.664   2.226   4.168
  166LYS    HB1 2650   3.737   2.210   4.086
  166LYS    HB2 2651   3.623   2.317   4.119
  166LYS     CG 2652   3.569   2.112   4.184
  166LYS    HG1 2653   3.517   2.087   4.089
  166LYS    HG2 2654   3.492   2.139   4.259
  166LYS     CD 2655   3.623   1.982   4.244
  166LYS    HD1 2656   3.638   2.002   4.352
  166LYS    HD2 2657   3.723   1.964   4.199
  166LYS     CE 2658   3.545   1.855   4.233
  166LYS    HE1 2659   3.546   1.801   4.136
  166LYS    HE2 2660   3.438   1.873   4.256
  166LYS     NZ 2661   3.600   1.751   4.325
  166LYS    HZ1 2662   3.577   1.760   4.426
  166LYS    HZ2 2663   3.704   1.763   4.324
  166LYS    HZ3 2664   3.587   1.651   4.299
  166LYS      C 2665   3.818   2.396   4.269
  166LYS      O 2666   3.767   2.497   4.218
  167MET      N 2667   3.940   2.400   4.314
  167MET     HN 2668   3.981   2.317   4.352
  167MET     CA 2669   4.029   2.515   4.310
  167MET     HA 2670   4.009   2.561   4.215
  167MET     CB 2671   4.018   2.596   4.440
  167MET    HB1 2672   4.103   2.666   4.447
  167MET    HB2 2673   4.024   2.514   4.514
  167MET     CG 2674   3.901   2.693   4.449
  167MET    HG1 2675   3.897   2.735   4.552
  167MET    HG2 2676   3.804   2.649   4.416
  167MET     SD 2677   3.946   2.845   4.344
  167MET     CE 2678   3.785   2.925   4.317
  167MET    HE1 2679   3.787   3.020   4.375
  167MET    HE2 2680   3.702   2.859   4.348
  167MET    HE3 2681   3.772   2.943   4.208
  167MET      C 2682   4.176   2.459   4.310
  167MET      O 2683   4.203   2.358   4.369
  168PRO      N 2684   4.283   2.520   4.249
  168PRO     CD 2685   4.407   2.448   4.227
  168PRO    HD1 2686   4.389   2.360   4.162
  168PRO    HD2 2687   4.458   2.422   4.323
  168PRO     CA 2688   4.280   2.636   4.163
  168PRO     HA 2689   4.219   2.710   4.213
  168PRO     CB 2690   4.426   2.669   4.139
  168PRO    HB1 2691   4.458   2.744   4.215
  168PRO    HB2 2692   4.443   2.723   4.043
  168PRO     CG 2693   4.497   2.541   4.141
  168PRO    HG1 2694   4.479   2.508   4.036
  168PRO    HG2 2695   4.605   2.556   4.162
  168PRO      C 2696   4.203   2.602   4.033
  168PRO      O 2697   4.183   2.486   4.001
  169ILE      N 2698   4.159   2.707   3.963
  169ILE     HN 2699   4.166   2.800   3.997
  169ILE     CA 2700   4.072   2.699   3.845
  169ILE     HA 2701   4.027   2.602   3.829
  169ILE     CB 2702   3.971   2.814   3.826
  169ILE     HB 2703   4.030   2.906   3.807
  169ILE    CG2 2704   3.888   2.793   3.703
  169ILE   HG21 2705   3.816   2.709   3.707
  169ILE   HG22 2706   3.956   2.792   3.615
  169ILE   HG23 2707   3.823   2.880   3.682
  169ILE    CG1 2708   3.885   2.828   3.954
  169ILE   HG11 2709   3.810   2.909   3.937
  169ILE   HG12 2710   3.941   2.852   4.047
  169ILE     CD 2711   3.817   2.700   3.998
  169ILE    HD1 2712   3.751   2.719   4.085
  169ILE    HD2 2713   3.895   2.632   4.040
  169ILE    HD3 2714   3.760   2.647   3.918
  169ILE      C 2715   4.169   2.691   3.723
  169ILE      O 2716   4.273   2.763   3.707
  170GLN      N 2717   4.137   2.598   3.625
  170GLN     HN 2718   4.053   2.546   3.639
  170GLN     CA 2719   4.211   2.573   3.514
  170GLN     HA 2720   4.308   2.620   3.525
  170GLN     CB 2721   4.214   2.423   3.488
  170GLN    HB1 2722   4.256   2.404   3.387
  170GLN    HB2 2723   4.109   2.388   3.478
  170GLN     CG 2724   4.275   2.343   3.601
  170GLN    HG1 2725   4.275   2.235   3.572
  170GLN    HG2 2726   4.216   2.347   3.695
  170GLN     CD 2727   4.423   2.373   3.629
  170GLN    OE1 2728   4.526   2.322   3.572
  170GLN    NE2 2729   4.442   2.464   3.733
  170GLN   HE21 2730   4.365   2.506   3.780
  170GLN   HE22 2731   4.537   2.473   3.762
  170GLN      C 2732   4.154   2.646   3.397
  170GLN      O 2733   4.226   2.655   3.299
  171ASN      N 2734   4.025   2.682   3.401
  171ASN     HN 2735   3.966   2.654   3.476
  171ASN     CA 2736   3.968   2.762   3.293
  171ASN     HA 2737   4.011   2.716   3.205
  171ASN     CB 2738   3.807   2.760   3.291
  171ASN    HB1 2739   3.776   2.778   3.186
  171ASN    HB2 2740   3.752   2.830   3.357
  171ASN     CG 2741   3.750   2.621   3.316
  171ASN    OD1 2742   3.791   2.524   3.250
  171ASN    ND2 2743   3.654   2.608   3.406
  171ASN   HD21 2744   3.605   2.688   3.439
  171ASN   HD22 2745   3.628   2.519   3.445
  171ASN      C 2746   4.014   2.909   3.297
  171ASN      O 2747   4.072   2.946   3.395
  172GLY      N 2748   3.987   2.993   3.194
  172GLY     HN 2749   3.935   2.967   3.113
  172GLY     CA 2750   4.032   3.126   3.196
  172GLY    HA1 2751   4.019   3.177   3.290
  172GLY    HA2 2752   3.977   3.189   3.127
  172GLY      C 2753   4.174   3.145   3.152
  172GLY      O 2754   4.249   3.049   3.139
  173GLY      N 2755   4.213   3.267   3.116
  173GLY     HN 2756   4.148   3.343   3.115
  173GLY     CA 2757   4.353   3.307   3.083
  173GLY    HA1 2758   4.344   3.410   3.052
  173GLY    HA2 2759   4.382   3.240   3.004
  173GLY      C 2760   4.467   3.300   3.186
  173GLY      O 2761   4.584   3.269   3.149
  174ALA      N 2762   4.440   3.312   3.316
  174ALA     HN 2763   4.348   3.345   3.337
  174ALA     CA 2764   4.538   3.262   3.416
  174ALA     HA 2765   4.596   3.185   3.368
  174ALA     CB 2766   4.628   3.369   3.464
  174ALA    HB1 2767   4.716   3.329   3.519
  174ALA    HB2 2768   4.566   3.443   3.519
  174ALA    HB3 2769   4.656   3.427   3.374
  174ALA      C 2770   4.465   3.176   3.523
  174ALA      O 2771   4.356   3.194   3.563
  175ASN      N 2772   4.539   3.073   3.571
  175ASN     HN 2773   4.628   3.061   3.527
  175ASN     CA 2774   4.500   2.987   3.675
  175ASN     HA 2775   4.407   2.944   3.638
  175ASN     CB 2776   4.603   2.873   3.715
  175ASN    HB1 2777   4.560   2.814   3.799
  175ASN    HB2 2778   4.703   2.918   3.733
  175ASN     CG 2779   4.617   2.780   3.597
  175ASN    OD1 2780   4.570   2.798   3.481
  175ASN    ND2 2781   4.694   2.672   3.633
  175ASN   HD21 2782   4.719   2.657   3.729
  175ASN   HD22 2783   4.694   2.599   3.565
  175ASN      C 2784   4.480   3.067   3.809
  175ASN      O 2785   4.561   3.145   3.850
  176LEU      N 2786   4.362   3.052   3.874
  176LEU     HN 2787   4.294   2.986   3.844
  176LEU     CA 2788   4.311   3.132   3.983
  176LEU     HA 2789   4.381   3.209   4.008
  176LEU     CB 2790   4.186   3.200   3.927
  176LEU    HB1 2791   4.113   3.120   3.904
  176LEU    HB2 2792   4.210   3.259   3.836
  176LEU     CG 2793   4.103   3.284   4.022
  176LEU     HG 2794   4.079   3.223   4.111
  176LEU    CD1 2795   4.181   3.414   4.051
  176LEU   HD11 2796   4.257   3.399   4.131
  176LEU   HD12 2797   4.118   3.500   4.079
  176LEU   HD13 2798   4.243   3.441   3.962
  176LEU    CD2 2799   3.962   3.316   3.959
  176LEU   HD21 2800   3.896   3.373   4.027
  176LEU   HD22 2801   3.906   3.226   3.928
  176LEU   HD23 2802   3.981   3.379   3.869
  176LEU      C 2803   4.291   3.054   4.112
  176LEU      O 2804   4.228   2.949   4.108
  177CYS      N 2805   4.345   3.104   4.229
  177CYS     HN 2806   4.403   3.184   4.219
  177CYS     CA 2807   4.321   3.058   4.364
  177CYS     HA 2808   4.248   2.978   4.367
  177CYS     CB 2809   4.437   3.009   4.444
  177CYS    HB1 2810   4.512   3.090   4.450
  177CYS    HB2 2811   4.490   2.946   4.370
  177CYS     SG 2812   4.417   2.923   4.608
  177CYS      C 2813   4.259   3.178   4.440
  177CYS      O 2814   4.332   3.275   4.463
  178SER      N 2815   4.123   3.172   4.475
  178SER     HN 2816   4.066   3.093   4.457
  178SER     CA 2817   4.060   3.292   4.536
  178SER     HA 2818   4.124   3.325   4.616
  178SER     CB 2819   4.022   3.406   4.440
  178SER    HB1 2820   4.104   3.468   4.398
  178SER    HB2 2821   3.969   3.487   4.494
  178SER     OG 2822   3.940   3.374   4.326
  178SER    HG1 2823   3.990   3.318   4.266
  178SER      C 2824   3.929   3.249   4.604
  178SER      O 2825   3.878   3.134   4.601
  179SER      N 2826   3.873   3.344   4.680
  179SER     HN 2827   3.900   3.440   4.676
  179SER     CA 2828   3.744   3.328   4.747
  179SER     HA 2829   3.712   3.227   4.726
  179SER     CB 2830   3.757   3.347   4.896
  179SER    HB1 2831   3.827   3.276   4.945
  179SER    HB2 2832   3.656   3.338   4.941
  179SER     OG 2833   3.807   3.475   4.934
  179SER    HG1 2834   3.788   3.486   5.027
  179SER      C 2835   3.651   3.426   4.679
  179SER      O 2836   3.700   3.526   4.625
  180PHE      N 2837   3.519   3.394   4.667
  180PHE     HN 2838   3.475   3.315   4.709
  180PHE     CA 2839   3.421   3.485   4.613
  180PHE     HA 2840   3.329   3.438   4.645
  180PHE     CB 2841   3.423   3.626   4.675
  180PHE    HB1 2842   3.344   3.694   4.636
  180PHE    HB2 2843   3.514   3.687   4.656
  180PHE     CG 2844   3.405   3.611   4.820
  180PHE    CD1 2845   3.522   3.633   4.896
  180PHE    HD1 2846   3.620   3.660   4.857
  180PHE    CE1 2847   3.515   3.635   5.037
  180PHE    HE1 2848   3.598   3.647   5.106
  180PHE     CZ 2849   3.392   3.607   5.097
  180PHE     HZ 2850   3.384   3.612   5.204
  180PHE    CD2 2851   3.281   3.591   4.884
  180PHE    HD2 2852   3.189   3.579   4.828
  180PHE    CE2 2853   3.277   3.594   5.024
  180PHE    HE2 2854   3.175   3.577   5.057
  180PHE      C 2855   3.394   3.495   4.463
  180PHE      O 2856   3.483   3.540   4.389
  181SER      N 2857   3.273   3.458   4.406
  181SER     HN 2858   3.193   3.433   4.459
  181SER     CA 2859   3.252   3.494   4.269
  181SER     HA 2860   3.300   3.590   4.255
  181SER     CB 2861   3.301   3.396   4.162
  181SER    HB1 2862   3.241   3.303   4.152
  181SER    HB2 2863   3.402   3.358   4.190
  181SER     OG 2864   3.309   3.473   4.039
  181SER    HG1 2865   3.393   3.519   4.040
  181SER      C 2866   3.105   3.515   4.251
  181SER      O 2867   3.016   3.463   4.320
  182ILE      N 2868   3.067   3.611   4.160
  182ILE     HN 2869   3.133   3.660   4.103
  182ILE     CA 2870   2.929   3.639   4.142
  182ILE     HA 2871   2.870   3.631   4.231
  182ILE     CB 2872   2.904   3.781   4.094
  182ILE     HB 2873   2.967   3.800   4.004
  182ILE    CG2 2874   2.760   3.814   4.065
  182ILE   HG21 2875   2.711   3.816   4.165
  182ILE   HG22 2876   2.720   3.743   3.990
  182ILE   HG23 2877   2.752   3.916   4.021
  182ILE    CG1 2878   2.952   3.880   4.207
  182ILE   HG11 2879   3.051   3.860   4.252
  182ILE   HG12 2880   2.881   3.868   4.291
  182ILE     CD 2881   2.956   4.027   4.163
  182ILE    HD1 2882   3.033   4.039   4.084
  182ILE    HD2 2883   2.984   4.090   4.250
  182ILE    HD3 2884   2.854   4.068   4.143
  182ILE      C 2885   2.879   3.537   4.039
  182ILE      O 2886   2.911   3.546   3.924
  183CYS      N 2887   2.795   3.439   4.087
  183CYS     HN 2888   2.789   3.418   4.184
  183CYS     CA 2889   2.737   3.340   3.997
  183CYS     HA 2890   2.723   3.375   3.896
  183CYS     CB 2891   2.804   3.200   4.004
  183CYS    HB1 2892   2.765   3.152   3.912
  183CYS    HB2 2893   2.771   3.141   4.093
  183CYS     SG 2894   2.988   3.191   4.019
  183CYS      C 2895   2.593   3.334   4.041
  183CYS      O 2896   2.554   3.335   4.156
  184HSD      N 2897   2.502   3.316   3.938
  184HSD     HN 2898   2.533   3.318   3.843
  184HSD     CA 2899   2.359   3.278   3.960
  184HSD     HA 2900   2.322   3.342   4.039
  184HSD     CB 2901   2.272   3.307   3.837
  184HSD    HB1 2902   2.294   3.241   3.750
  184HSD    HB2 2903   2.304   3.408   3.803
  184HSD    ND1 2904   2.042   3.198   3.867
  184HSD    HD1 2905   2.077   3.104   3.872
  184HSD     CG 2906   2.123   3.308   3.865
  184HSD    CE1 2907   1.912   3.236   3.873
  184HSD    HE1 2908   1.825   3.172   3.858
  184HSD    NE2 2909   1.899   3.364   3.875
  184HSD    CD2 2910   2.033   3.413   3.865
  184HSD    HD2 2911   2.054   3.518   3.855
  184HSD      C 2912   2.342   3.130   4.004
  184HSD      O 2913   2.270   3.048   3.947
  185THR      N 2914   2.401   3.090   4.123
  185THR     HN 2915   2.452   3.154   4.180
  185THR     CA 2916   2.369   2.960   4.186
  185THR     HA 2917   2.262   2.947   4.177
  185THR     CB 2918   2.446   2.844   4.117
  185THR     HB 2919   2.421   2.853   4.009
  185THR    OG1 2920   2.416   2.714   4.178
  185THR    HG1 2921   2.328   2.697   4.144
  185THR    CG2 2922   2.604   2.863   4.141
  185THR   HG21 2923   2.629   2.856   4.249
  185THR   HG22 2924   2.629   2.965   4.106
  185THR   HG23 2925   2.640   2.780   4.076
  185THR      C 2926   2.399   2.970   4.329
  185THR      O 2927   2.490   3.051   4.365
  186PHE      N 2928   2.336   2.901   4.420
  186PHE     HN 2929   2.249   2.860   4.393
  186PHE     CA 2930   2.387   2.897   4.554
  186PHE     HA 2931   2.392   3.003   4.574
  186PHE     CB 2932   2.292   2.840   4.658
  186PHE    HB1 2933   2.204   2.908   4.657
  186PHE    HB2 2934   2.329   2.833   4.762
  186PHE     CG 2935   2.240   2.697   4.611
  186PHE    CD1 2936   2.131   2.685   4.527
  186PHE    HD1 2937   2.079   2.772   4.491
  186PHE    CE1 2938   2.088   2.555   4.487
  186PHE    HE1 2939   2.011   2.544   4.412
  186PHE     CZ 2940   2.156   2.441   4.523
  186PHE     HZ 2941   2.121   2.344   4.493
  186PHE    CD2 2942   2.307   2.580   4.653
  186PHE    HD2 2943   2.395   2.589   4.714
  186PHE    CE2 2944   2.273   2.456   4.600
  186PHE    HE2 2945   2.321   2.364   4.631
  186PHE      C 2946   2.532   2.847   4.578
  186PHE      O 2947   2.575   2.757   4.512
  187GLN      N 2948   2.602   2.913   4.670
  187GLN     HN 2949   2.560   2.993   4.713
  187GLN     CA 2950   2.740   2.877   4.697
  187GLN     HA 2951   2.749   2.774   4.666
  187GLN     CB 2952   2.852   2.961   4.619
  187GLN    HB1 2953   2.952   2.921   4.647
  187GLN    HB2 2954   2.857   3.066   4.655
  187GLN     CG 2955   2.841   2.968   4.466
  187GLN    HG1 2956   2.735   2.993   4.447
  187GLN    HG2 2957   2.866   2.870   4.419
  187GLN     CD 2958   2.933   3.075   4.401
  187GLN    OE1 2959   3.016   3.038   4.316
  187GLN    NE2 2960   2.926   3.205   4.439
  187GLN   HE21 2961   2.890   3.224   4.530
  187GLN   HE22 2962   2.961   3.278   4.379
  187GLN      C 2963   2.765   2.891   4.842
  187GLN      O 2964   2.744   2.999   4.898
  188TRP      N 2965   2.814   2.777   4.905
  188TRP     HN 2966   2.841   2.701   4.847
  188TRP     CA 2967   2.819   2.753   5.050
  188TRP     HA 2968   2.715   2.754   5.078
  188TRP     CB 2969   2.864   2.607   5.077
  188TRP    HB1 2970   2.967   2.607   5.035
  188TRP    HB2 2971   2.799   2.541   5.015
  188TRP     CG 2972   2.868   2.553   5.217
  188TRP    CD1 2973   2.986   2.500   5.270
  188TRP    HD1 2974   3.084   2.499   5.224
  188TRP    NE1 2975   2.969   2.457   5.397
  188TRP    HE1 2976   3.033   2.409   5.453
  188TRP    CE2 2977   2.841   2.479   5.435
  188TRP    CD2 2978   2.775   2.545   5.326
  188TRP    CE3 2979   2.646   2.592   5.340
  188TRP    HE3 2980   2.599   2.623   5.248
  188TRP    CZ3 2981   2.582   2.583   5.462
  188TRP    HZ3 2982   2.484   2.628   5.465
  188TRP    CZ2 2983   2.780   2.467   5.560
  188TRP    HZ2 2984   2.836   2.422   5.641
  188TRP    CH2 2985   2.652   2.524   5.572
  188TRP    HH2 2986   2.600   2.507   5.665
  188TRP      C 2987   2.893   2.855   5.138
  188TRP      O 2988   2.828   2.906   5.231
  189HSD      N 2989   3.019   2.891   5.097
  189HSD     HN 2990   3.074   2.836   5.035
  189HSD     CA 2991   3.095   2.988   5.184
  189HSD     HA 2992   3.099   2.949   5.284
  189HSD     CB 2993   3.243   2.979   5.137
  189HSD    HB1 2994   3.258   2.881   5.088
  189HSD    HB2 2995   3.317   2.985   5.220
  189HSD    ND1 2996   3.320   3.204   5.062
  189HSD    HD1 2997   3.317   3.256   5.147
  189HSD     CG 2998   3.280   3.075   5.032
  189HSD    CE1 2999   3.356   3.265   4.945
  189HSD    HE1 3000   3.399   3.364   4.931
  189HSD    NE2 3001   3.344   3.187   4.843
  189HSD    CD2 3002   3.290   3.069   4.894
  189HSD    HD2 3003   3.257   3.001   4.816
  189HSD      C 3004   3.035   3.128   5.183
  189HSD      O 3005   3.031   3.191   5.281
  190GLU      N 3006   2.974   3.168   5.069
  190GLU     HN 3007   2.967   3.103   4.993
  190GLU     CA 3008   2.906   3.302   5.062
  190GLU     HA 3009   2.975   3.373   5.106
  190GLU     CB 3010   2.885   3.346   4.917
  190GLU    HB1 3011   2.834   3.445   4.907
  190GLU    HB2 3012   2.811   3.270   4.885
  190GLU     CG 3013   3.022   3.351   4.840
  190GLU    HG1 3014   3.051   3.249   4.809
  190GLU    HG2 3015   3.102   3.386   4.908
  190GLU     CD 3016   3.024   3.436   4.709
  190GLU    OE1 3017   2.958   3.541   4.692
  190GLU    OE2 3018   3.096   3.393   4.619
  190GLU      C 3019   2.780   3.311   5.138
  190GLU      O 3020   2.741   3.427   5.178
  191ALA      N 3021   2.709   3.202   5.151
  191ALA     HN 3022   2.724   3.123   5.093
  191ALA     CA 3023   2.592   3.190   5.236
  191ALA     HA 3024   2.527   3.275   5.224
  191ALA     CB 3025   2.529   3.055   5.199
  191ALA    HB1 3026   2.448   3.027   5.270
  191ALA    HB2 3027   2.603   2.973   5.188
  191ALA    HB3 3028   2.483   3.058   5.098
  191ALA      C 3029   2.636   3.177   5.385
  191ALA      O 3030   2.585   3.242   5.476
  192MET      N 3031   2.745   3.101   5.410
  192MET     HN 3032   2.784   3.033   5.348
  192MET     CA 3033   2.817   3.085   5.535
  192MET     HA 3034   2.743   3.058   5.609
  192MET     CB 3035   2.907   2.970   5.536
  192MET    HB1 3036   2.991   2.981   5.608
  192MET    HB2 3037   2.963   2.950   5.443
  192MET     CG 3038   2.828   2.841   5.556
  192MET    HG1 3039   2.906   2.764   5.542
  192MET    HG2 3040   2.749   2.840   5.478
  192MET     SD 3041   2.748   2.813   5.711
  192MET     CE 3042   2.877   2.871   5.831
  192MET    HE1 3043   2.961   2.800   5.821
  192MET    HE2 3044   2.844   2.858   5.936
  192MET    HE3 3045   2.899   2.976   5.802
  192MET      C 3046   2.873   3.212   5.585
  192MET      O 3047   2.859   3.241   5.701
  193PHE      N 3048   2.922   3.300   5.500
  193PHE     HN 3049   2.924   3.264   5.407
  193PHE     CA 3050   2.984   3.428   5.527
  193PHE     HA 3051   3.073   3.408   5.584
  193PHE     CB 3052   3.010   3.480   5.383
  193PHE    HB1 3053   2.913   3.495   5.330
  193PHE    HB2 3054   3.079   3.415   5.325
  193PHE     CG 3055   3.078   3.611   5.370
  193PHE    CD1 3056   3.032   3.686   5.258
  193PHE    HD1 3057   2.962   3.642   5.189
  193PHE    CE1 3058   3.075   3.822   5.246
  193PHE    HE1 3059   3.040   3.876   5.159
  193PHE     CZ 3060   3.170   3.874   5.334
  193PHE     HZ 3061   3.200   3.978   5.322
  193PHE    CD2 3062   3.173   3.667   5.456
  193PHE    HD2 3063   3.204   3.614   5.546
  193PHE    CE2 3064   3.214   3.794   5.442
  193PHE    HE2 3065   3.295   3.831   5.503
  193PHE      C 3066   2.888   3.519   5.611
  193PHE      O 3067   2.929   3.595   5.701
  194LEU      N 3068   2.756   3.506   5.582
  194LEU     HN 3069   2.715   3.436   5.525
  194LEU     CA 3070   2.656   3.592   5.644
  194LEU     HA 3071   2.698   3.680   5.689
  194LEU     CB 3072   2.535   3.624   5.544
  194LEU    HB1 3073   2.446   3.661   5.599
  194LEU    HB2 3074   2.499   3.533   5.493
  194LEU     CG 3075   2.563   3.741   5.448
  194LEU     HG 3076   2.575   3.826   5.518
  194LEU    CD1 3077   2.685   3.727   5.357
  194LEU   HD11 3078   2.679   3.822   5.299
  194LEU   HD12 3079   2.677   3.642   5.286
  194LEU   HD13 3080   2.785   3.730   5.407
  194LEU    CD2 3081   2.444   3.770   5.354
  194LEU   HD21 3082   2.416   3.690   5.282
  194LEU   HD22 3083   2.466   3.848   5.278
  194LEU   HD23 3084   2.357   3.811   5.408
  194LEU      C 3085   2.598   3.519   5.765
  194LEU      O 3086   2.575   3.584   5.867
  195LEU      N 3087   2.582   3.389   5.771
  195LEU     HN 3088   2.623   3.338   5.695
  195LEU     CA 3089   2.554   3.317   5.897
  195LEU     HA 3090   2.460   3.349   5.940
  195LEU     CB 3091   2.543   3.162   5.874
  195LEU    HB1 3092   2.521   3.125   5.977
  195LEU    HB2 3093   2.638   3.129   5.828
  195LEU     CG 3094   2.429   3.110   5.776
  195LEU     HG 3095   2.447   3.148   5.673
  195LEU    CD1 3096   2.438   2.960   5.762
  195LEU   HD11 3097   2.524   2.934   5.696
  195LEU   HD12 3098   2.348   2.926   5.707
  195LEU   HD13 3099   2.432   2.895   5.851
  195LEU    CD2 3100   2.292   3.162   5.820
  195LEU   HD21 3101   2.290   3.126   5.925
  195LEU   HD22 3102   2.215   3.116   5.754
  195LEU   HD23 3103   2.279   3.272   5.820
  195LEU      C 3104   2.661   3.331   5.999
  195LEU      O 3105   2.633   3.346   6.117
  196GLU      N 3106   2.788   3.335   5.953
  196GLU     HN 3107   2.811   3.313   5.859
  196GLU     CA 3108   2.909   3.367   6.026
  196GLU     HA 3109   2.921   3.303   6.112
  196GLU     CB 3110   3.029   3.339   5.930
  196GLU    HB1 3111   3.002   3.396   5.839
  196GLU    HB2 3112   3.040   3.232   5.904
  196GLU     CG 3113   3.172   3.386   5.964
  196GLU    HG1 3114   3.205   3.339   6.059
  196GLU    HG2 3115   3.158   3.495   5.982
  196GLU     CD 3116   3.269   3.370   5.847
  196GLU    OE1 3117   3.307   3.256   5.812
  196GLU    OE2 3118   3.311   3.475   5.788
  196GLU      C 3119   2.905   3.506   6.084
  196GLU      O 3120   2.954   3.530   6.190
  197PHE      N 3121   2.845   3.608   6.009
  197PHE     HN 3122   2.808   3.611   5.916
  197PHE     CA 3123   2.829   3.737   6.078
  197PHE     HA 3124   2.910   3.759   6.145
  197PHE     CB 3125   2.828   3.859   5.977
  197PHE    HB1 3126   2.768   3.835   5.886
  197PHE    HB2 3127   2.931   3.873   5.938
  197PHE     CG 3128   2.779   3.994   6.029
  197PHE    CD1 3129   2.853   4.051   6.129
  197PHE    HD1 3130   2.941   4.000   6.163
  197PHE    CE1 3131   2.823   4.187   6.164
  197PHE    HE1 3132   2.890   4.233   6.236
  197PHE     CZ 3133   2.704   4.249   6.118
  197PHE     HZ 3134   2.671   4.347   6.147
  197PHE    CD2 3135   2.669   4.057   5.967
  197PHE    HD2 3136   2.607   3.995   5.903
  197PHE    CE2 3137   2.627   4.182   6.017
  197PHE    HE2 3138   2.538   4.226   5.974
  197PHE      C 3139   2.709   3.741   6.174
  197PHE      O 3140   2.716   3.791   6.289
  198PHE      N 3141   2.591   3.701   6.121
  198PHE     HN 3142   2.588   3.664   6.028
  198PHE     CA 3143   2.473   3.747   6.185
  198PHE     HA 3144   2.482   3.855   6.196
  198PHE     CB 3145   2.346   3.731   6.096
  198PHE    HB1 3146   2.254   3.744   6.157
  198PHE    HB2 3147   2.344   3.627   6.057
  198PHE     CG 3148   2.343   3.825   5.974
  198PHE    CD1 3149   2.337   3.969   5.989
  198PHE    HD1 3150   2.348   4.010   6.089
  198PHE    CE1 3151   2.294   4.055   5.888
  198PHE    HE1 3152   2.276   4.159   5.913
  198PHE     CZ 3153   2.278   4.003   5.756
  198PHE     HZ 3154   2.241   4.074   5.683
  198PHE    CD2 3155   2.312   3.782   5.846
  198PHE    HD2 3156   2.322   3.676   5.827
  198PHE    CE2 3157   2.282   3.867   5.737
  198PHE    HE2 3158   2.251   3.828   5.641
  198PHE      C 3159   2.441   3.679   6.314
  198PHE      O 3160   2.387   3.748   6.408
  199LEU      N 3161   2.475   3.546   6.339
  199LEU     HN 3162   2.527   3.497   6.270
  199LEU     CA 3163   2.480   3.486   6.469
  199LEU     HA 3164   2.378   3.502   6.501
  199LEU     CB 3165   2.482   3.329   6.447
  199LEU    HB1 3166   2.577   3.299   6.399
  199LEU    HB2 3167   2.413   3.308   6.363
  199LEU     CG 3168   2.453   3.247   6.576
  199LEU     HG 3169   2.543   3.262   6.639
  199LEU    CD1 3170   2.320   3.278   6.645
  199LEU   HD11 3171   2.306   3.202   6.725
  199LEU   HD12 3172   2.234   3.279   6.574
  199LEU   HD13 3173   2.324   3.373   6.703
  199LEU    CD2 3174   2.455   3.100   6.531
  199LEU   HD21 3175   2.394   3.076   6.441
  199LEU   HD22 3176   2.419   3.035   6.613
  199LEU   HD23 3177   2.557   3.065   6.505
  199LEU      C 3178   2.572   3.537   6.580
  199LEU      O 3179   2.528   3.554   6.693
  200PRO      N 3180   2.699   3.576   6.552
  200PRO     CD 3181   2.780   3.506   6.459
  200PRO    HD1 3182   2.771   3.539   6.353
  200PRO    HD2 3183   2.775   3.396   6.473
  200PRO     CA 3184   2.776   3.673   6.637
  200PRO     HA 3185   2.778   3.622   6.732
  200PRO     CB 3186   2.910   3.685   6.568
  200PRO    HB1 3187   2.998   3.706   6.632
  200PRO    HB2 3188   2.899   3.751   6.479
  200PRO     CG 3189   2.927   3.545   6.507
  200PRO    HG1 3190   2.994   3.539   6.418
  200PRO    HG2 3191   2.957   3.467   6.580
  200PRO      C 3192   2.714   3.804   6.664
  200PRO      O 3193   2.722   3.842   6.783
  201LEU      N 3194   2.651   3.871   6.565
  201LEU     HN 3195   2.652   3.828   6.475
  201LEU     CA 3196   2.597   4.008   6.570
  201LEU     HA 3197   2.673   4.073   6.611
  201LEU     CB 3198   2.541   4.038   6.429
  201LEU    HB1 3199   2.487   3.951   6.385
  201LEU    HB2 3200   2.628   4.065   6.366
  201LEU     CG 3201   2.449   4.169   6.419
  201LEU     HG 3202   2.444   4.196   6.311
  201LEU    CD1 3203   2.301   4.140   6.440
  201LEU   HD11 3204   2.291   4.129   6.550
  201LEU   HD12 3205   2.279   4.039   6.399
  201LEU   HD13 3206   2.239   4.221   6.395
  201LEU    CD2 3207   2.503   4.295   6.492
  201LEU   HD21 3208   2.435   4.380   6.468
  201LEU   HD22 3209   2.608   4.317   6.463
  201LEU   HD23 3210   2.499   4.292   6.603
  201LEU      C 3211   2.492   4.011   6.679
  201LEU      O 3212   2.489   4.096   6.769
  202GLY      N 3213   2.409   3.911   6.687
  202GLY     HN 3214   2.409   3.846   6.612
  202GLY     CA 3215   2.304   3.903   6.787
  202GLY    HA1 3216   2.222   3.836   6.763
  202GLY    HA2 3217   2.257   3.999   6.804
  202GLY      C 3218   2.351   3.872   6.922
  202GLY      O 3219   2.315   3.945   7.015
  203ILE      N 3220   2.431   3.768   6.947
  203ILE     HN 3221   2.466   3.707   6.877
  203ILE     CA 3222   2.492   3.733   7.072
  203ILE     HA 3223   2.418   3.712   7.147
  203ILE     CB 3224   2.582   3.610   7.047
  203ILE     HB 3225   2.639   3.625   6.953
  203ILE    CG2 3226   2.680   3.577   7.158
  203ILE   HG21 3227   2.631   3.554   7.255
  203ILE   HG22 3228   2.752   3.662   7.164
  203ILE   HG23 3229   2.731   3.485   7.123
  203ILE    CG1 3230   2.486   3.490   7.009
  203ILE   HG11 3231   2.431   3.534   6.923
  203ILE   HG12 3232   2.400   3.476   7.079
  203ILE     CD 3233   2.561   3.354   6.987
  203ILE    HD1 3234   2.488   3.271   6.997
  203ILE    HD2 3235   2.642   3.333   7.059
  203ILE    HD3 3236   2.603   3.345   6.884
  203ILE      C 3237   2.574   3.848   7.129
  203ILE      O 3238   2.543   3.896   7.237
  204ILE      N 3239   2.665   3.903   7.048
  204ILE     HN 3240   2.679   3.865   6.957
  204ILE     CA 3241   2.747   4.016   7.079
  204ILE     HA 3242   2.803   3.998   7.170
  204ILE     CB 3243   2.863   4.040   6.978
  204ILE     HB 3244   2.822   4.036   6.875
  204ILE    CG2 3245   2.937   4.169   7.015
  204ILE   HG21 3246   2.986   4.164   7.115
  204ILE   HG22 3247   2.862   4.251   7.023
  204ILE   HG23 3248   3.017   4.190   6.942
  204ILE    CG1 3249   2.959   3.922   6.977
  204ILE   HG11 3250   2.897   3.831   6.965
  204ILE   HG12 3251   3.000   3.906   7.079
  204ILE     CD 3252   3.069   3.935   6.877
  204ILE    HD1 3253   3.016   3.944   6.779
  204ILE    HD2 3254   3.123   3.838   6.873
  204ILE    HD3 3255   3.141   4.012   6.911
  204ILE      C 3256   2.667   4.140   7.116
  204ILE      O 3257   2.691   4.210   7.220
  205LEU      N 3258   2.566   4.181   7.038
  205LEU     HN 3259   2.557   4.140   6.948
  205LEU     CA 3260   2.473   4.286   7.074
  205LEU     HA 3261   2.536   4.372   7.085
  205LEU     CB 3262   2.376   4.313   6.960
  205LEU    HB1 3263   2.293   4.241   6.946
  205LEU    HB2 3264   2.436   4.299   6.868
  205LEU     CG 3265   2.332   4.462   6.962
  205LEU     HG 3266   2.302   4.492   7.065
  205LEU    CD1 3267   2.444   4.561   6.912
  205LEU   HD11 3268   2.542   4.533   6.956
  205LEU   HD12 3269   2.413   4.660   6.951
  205LEU   HD13 3270   2.448   4.560   6.801
  205LEU    CD2 3271   2.210   4.476   6.868
  205LEU   HD21 3272   2.130   4.407   6.902
  205LEU   HD22 3273   2.241   4.445   6.766
  205LEU   HD23 3274   2.170   4.579   6.876
  205LEU      C 3275   2.394   4.270   7.205
  205LEU      O 3276   2.387   4.360   7.288
  206PHE      N 3277   2.333   4.151   7.227
  206PHE     HN 3278   2.341   4.073   7.164
  206PHE     CA 3279   2.266   4.112   7.347
  206PHE     HA 3280   2.188   4.184   7.368
  206PHE     CB 3281   2.224   3.963   7.323
  206PHE    HB1 3282   2.311   3.916   7.274
  206PHE    HB2 3283   2.142   3.949   7.250
  206PHE     CG 3284   2.198   3.881   7.445
  206PHE    CD1 3285   2.293   3.790   7.496
  206PHE    HD1 3286   2.384   3.766   7.443
  206PHE    CE1 3287   2.268   3.717   7.608
  206PHE    HE1 3288   2.340   3.643   7.641
  206PHE     CZ 3289   2.152   3.737   7.682
  206PHE     HZ 3290   2.130   3.680   7.771
  206PHE    CD2 3291   2.077   3.908   7.523
  206PHE    HD2 3292   2.000   3.977   7.493
  206PHE    CE2 3293   2.059   3.829   7.638
  206PHE    HE2 3294   1.962   3.833   7.686
  206PHE      C 3295   2.362   4.116   7.467
  206PHE      O 3296   2.332   4.176   7.571
  207CYS      N 3297   2.484   4.073   7.449
  207CYS     HN 3298   2.514   4.027   7.366
  207CYS     CA 3299   2.582   4.068   7.559
  207CYS     HA 3300   2.533   4.041   7.651
  207CYS     CB 3301   2.708   3.976   7.527
  207CYS    HB1 3302   2.794   3.999   7.594
  207CYS    HB2 3303   2.747   3.994   7.425
  207CYS     SG 3304   2.666   3.797   7.535
  207CYS    HG1 3305   2.643   3.794   7.404
  207CYS      C 3306   2.631   4.207   7.597
  207CYS      O 3307   2.639   4.238   7.721
  208SER      N 3308   2.665   4.294   7.498
  208SER     HN 3309   2.658   4.264   7.403
  208SER     CA 3310   2.692   4.434   7.536
  208SER     HA 3311   2.773   4.431   7.607
  208SER     CB 3312   2.737   4.505   7.403
  208SER    HB1 3313   2.790   4.601   7.424
  208SER    HB2 3314   2.647   4.517   7.339
  208SER     OG 3315   2.838   4.427   7.336
  208SER    HG1 3316   2.795   4.353   7.291
  208SER      C 3317   2.579   4.509   7.609
  208SER      O 3318   2.602   4.585   7.703
  209ALA      N 3319   2.457   4.484   7.567
  209ALA     HN 3320   2.446   4.416   7.494
  209ALA     CA 3321   2.336   4.534   7.625
  209ALA     HA 3322   2.343   4.641   7.631
  209ALA     CB 3323   2.222   4.513   7.524
  209ALA    HB1 3324   2.233   4.572   7.430
  209ALA    HB2 3325   2.124   4.549   7.561
  209ALA    HB3 3326   2.221   4.406   7.494
  209ALA      C 3327   2.311   4.491   7.772
  209ALA      O 3328   2.287   4.568   7.864
  210ARG      N 3329   2.319   4.362   7.793
  210ARG     HN 3330   2.335   4.301   7.715
  210ARG     CA 3331   2.301   4.298   7.926
  210ARG     HA 3332   2.214   4.342   7.972
  210ARG     CB 3333   2.275   4.142   7.919
  210ARG    HB1 3334   2.274   4.101   8.022
  210ARG    HB2 3335   2.365   4.101   7.868
  210ARG     CG 3336   2.140   4.113   7.853
  210ARG    HG1 3337   2.140   4.002   7.850
  210ARG    HG2 3338   2.148   4.159   7.752
  210ARG     CD 3339   2.017   4.164   7.920
  210ARG    HD1 3340   1.927   4.138   7.860
  210ARG    HD2 3341   2.012   4.272   7.945
  210ARG     NE 3342   2.002   4.087   8.049
  210ARG     HE 3343   2.040   3.996   8.059
  210ARG     CZ 3344   1.906   4.115   8.136
  210ARG    NH1 3345   1.825   4.218   8.129
  210ARG   HH11 3346   1.818   4.260   8.038
  210ARG   HH12 3347   1.736   4.202   8.170
  210ARG    NH2 3348   1.884   4.029   8.226
  210ARG   HH21 3349   1.935   3.943   8.237
  210ARG   HH22 3350   1.805   4.049   8.285
  210ARG      C 3351   2.419   4.328   8.018
  210ARG      O 3352   2.405   4.349   8.138
  211ILE      N 3353   2.549   4.326   7.967
  211ILE     HN 3354   2.570   4.295   7.874
  211ILE     CA 3355   2.664   4.369   8.048
  211ILE     HA 3356   2.661   4.316   8.142
  211ILE     CB 3357   2.800   4.324   7.987
  211ILE     HB 3358   2.810   4.367   7.885
  211ILE    CG2 3359   2.924   4.369   8.077
  211ILE   HG21 3360   2.942   4.479   8.078
  211ILE   HG22 3361   3.012   4.317   8.033
  211ILE   HG23 3362   2.901   4.352   8.184
  211ILE    CG1 3363   2.803   4.169   7.977
  211ILE   HG11 3364   2.706   4.124   7.947
  211ILE   HG12 3365   2.828   4.124   8.076
  211ILE     CD 3366   2.897   4.123   7.866
  211ILE    HD1 3367   3.000   4.160   7.885
  211ILE    HD2 3368   2.861   4.175   7.775
  211ILE    HD3 3369   2.882   4.013   7.853
  211ILE      C 3370   2.665   4.515   8.102
  211ILE      O 3371   2.686   4.536   8.220
  212ILE      N 3372   2.636   4.618   8.019
  212ILE     HN 3373   2.609   4.599   7.926
  212ILE     CA 3374   2.646   4.755   8.057
  212ILE     HA 3375   2.726   4.766   8.129
  212ILE     CB 3376   2.665   4.844   7.934
  212ILE     HB 3377   2.582   4.829   7.861
  212ILE    CG2 3378   2.649   4.996   7.974
  212ILE   HG21 3379   2.725   5.032   8.047
  212ILE   HG22 3380   2.548   5.023   8.011
  212ILE   HG23 3381   2.651   5.062   7.884
  212ILE    CG1 3382   2.796   4.809   7.858
  212ILE   HG11 3383   2.796   4.700   7.840
  212ILE   HG12 3384   2.888   4.835   7.914
  212ILE     CD 3385   2.801   4.871   7.724
  212ILE    HD1 3386   2.785   4.980   7.733
  212ILE    HD2 3387   2.726   4.825   7.655
  212ILE    HD3 3388   2.897   4.848   7.674
  212ILE      C 3389   2.532   4.802   8.152
  212ILE      O 3390   2.560   4.866   8.253
  213TRP      N 3391   2.406   4.745   8.125
  213TRP     HN 3392   2.400   4.691   8.041
  213TRP     CA 3393   2.289   4.740   8.207
  213TRP     HA 3394   2.274   4.845   8.221
  213TRP     CB 3395   2.161   4.688   8.143
  213TRP    HB1 3396   2.179   4.586   8.103
  213TRP    HB2 3397   2.136   4.753   8.056
  213TRP     CG 3398   2.026   4.688   8.211
  213TRP    CD1 3399   1.928   4.780   8.203
  213TRP    HD1 3400   1.939   4.870   8.146
  213TRP    NE1 3401   1.815   4.729   8.260
  213TRP    HE1 3402   1.736   4.785   8.273
  213TRP    CE2 3403   1.844   4.604   8.306
  213TRP    CD2 3404   1.976   4.578   8.281
  213TRP    CE3 3405   2.028   4.454   8.312
  213TRP    HE3 3406   2.130   4.434   8.283
  213TRP    CZ3 3407   1.954   4.353   8.368
  213TRP    HZ3 3408   2.000   4.256   8.385
  213TRP    CZ2 3409   1.764   4.514   8.374
  213TRP    HZ2 3410   1.660   4.528   8.400
  213TRP    CH2 3411   1.818   4.383   8.402
  213TRP    HH2 3412   1.762   4.307   8.453
  213TRP      C 3413   2.315   4.671   8.337
  213TRP      O 3414   2.284   4.732   8.433
  214SER      N 3415   2.380   4.548   8.349
  214SER     HN 3416   2.411   4.496   8.270
  214SER     CA 3417   2.396   4.480   8.479
  214SER     HA 3418   2.299   4.474   8.525
  214SER     CB 3419   2.453   4.334   8.473
  214SER    HB1 3420   2.457   4.294   8.576
  214SER    HB2 3421   2.554   4.328   8.427
  214SER     OG 3422   2.371   4.249   8.389
  214SER    HG1 3423   2.380   4.280   8.299
  214SER      C 3424   2.488   4.563   8.575
  214SER      O 3425   2.455   4.583   8.692
  215LEU      N 3426   2.596   4.615   8.524
  215LEU     HN 3427   2.598   4.599   8.426
  215LEU     CA 3428   2.691   4.687   8.601
  215LEU     HA 3429   2.709   4.636   8.694
  215LEU     CB 3430   2.828   4.711   8.529
  215LEU    HB1 3431   2.897   4.761   8.601
  215LEU    HB2 3432   2.805   4.778   8.444
  215LEU     CG 3433   2.881   4.578   8.471
  215LEU     HG 3434   2.805   4.516   8.420
  215LEU    CD1 3435   2.988   4.606   8.367
  215LEU   HD11 3436   2.951   4.650   8.272
  215LEU   HD12 3437   3.046   4.515   8.343
  215LEU   HD13 3438   3.058   4.677   8.416
  215LEU    CD2 3439   2.951   4.513   8.591
  215LEU   HD21 3440   3.026   4.441   8.549
  215LEU   HD22 3441   2.876   4.455   8.648
  215LEU   HD23 3442   3.014   4.576   8.657
  215LEU      C 3443   2.629   4.822   8.639
  215LEU      O 3444   2.652   4.872   8.750
  216ARG      N 3445   2.551   4.885   8.541
  216ARG     HN 3446   2.546   4.857   8.446
  216ARG     CA 3447   2.489   5.009   8.566
  216ARG     HA 3448   2.568   5.070   8.609
  216ARG     CB 3449   2.424   5.077   8.444
  216ARG    HB1 3450   2.356   5.010   8.387
  216ARG    HB2 3451   2.509   5.109   8.380
  216ARG     CG 3452   2.341   5.210   8.466
  216ARG    HG1 3453   2.244   5.196   8.517
  216ARG    HG2 3454   2.330   5.242   8.360
  216ARG     CD 3455   2.419   5.325   8.529
  216ARG    HD1 3456   2.508   5.335   8.462
  216ARG    HD2 3457   2.446   5.303   8.635
  216ARG     NE 3458   2.340   5.448   8.536
  216ARG     HE 3459   2.242   5.436   8.552
  216ARG     CZ 3460   2.384   5.579   8.557
  216ARG    NH1 3461   2.509   5.600   8.570
  216ARG   HH11 3462   2.567   5.519   8.573
  216ARG   HH12 3463   2.542   5.693   8.555
  216ARG    NH2 3464   2.290   5.661   8.568
  216ARG   HH21 3465   2.195   5.632   8.559
  216ARG   HH22 3466   2.303   5.759   8.583
  216ARG      C 3467   2.380   4.997   8.676
  216ARG      O 3468   2.387   5.066   8.782
  217GLN      N 3469   2.281   4.904   8.667
  217GLN     HN 3470   2.275   4.848   8.585
  217GLN     CA 3471   2.177   4.879   8.773
  217GLN     HA 3472   2.115   4.967   8.792
  217GLN     CB 3473   2.090   4.752   8.745
  217GLN    HB1 3474   2.027   4.731   8.834
  217GLN    HB2 3475   2.146   4.657   8.736
  217GLN     CG 3476   1.994   4.761   8.615
  217GLN    HG1 3477   1.941   4.664   8.602
  217GLN    HG2 3478   2.068   4.769   8.532
  217GLN     CD 3479   1.908   4.882   8.616
  217GLN    OE1 3480   1.792   4.885   8.658
  217GLN    NE2 3481   1.961   5.002   8.573
  217GLN   HE21 3482   1.913   5.090   8.576
  217GLN   HE22 3483   2.056   5.002   8.541
  217GLN      C 3484   2.242   4.860   8.908
  217GLN      O 3485   2.208   4.925   9.009
  218ARG      N 3486   2.341   4.770   8.912
  218ARG     HN 3487   2.365   4.722   8.828
  218ARG     CA 3488   2.421   4.741   9.031
  218ARG     HA 3489   2.348   4.734   9.111
  218ARG     CB 3490   2.494   4.602   9.009
  218ARG    HB1 3491   2.566   4.590   9.092
  218ARG    HB2 3492   2.557   4.604   8.918
  218ARG     CG 3493   2.407   4.471   8.994
  218ARG    HG1 3494   2.358   4.462   8.894
  218ARG    HG2 3495   2.328   4.468   9.072
  218ARG     CD 3496   2.485   4.336   9.026
  218ARG    HD1 3497   2.580   4.352   8.971
  218ARG    HD2 3498   2.430   4.250   8.982
  218ARG     NE 3499   2.516   4.319   9.173
  218ARG     HE 3500   2.607   4.348   9.203
  218ARG     CZ 3501   2.439   4.267   9.263
  218ARG    NH1 3502   2.315   4.218   9.251
  218ARG   HH11 3503   2.255   4.222   9.172
  218ARG   HH12 3504   2.270   4.172   9.328
  218ARG    NH2 3505   2.489   4.259   9.386
  218ARG   HH21 3506   2.430   4.224   9.459
  218ARG   HH22 3507   2.585   4.284   9.394
  218ARG      C 3508   2.511   4.855   9.093
  218ARG      O 3509   2.578   4.845   9.196
  219GLN      N 3510   2.524   4.975   9.031
  219GLN     HN 3511   2.461   4.998   8.958
  219GLN     CA 3512   2.614   5.095   9.058
  219GLN     HA 3513   2.597   5.177   8.990
  219GLN     CB 3514   2.588   5.155   9.199
  219GLN    HB1 3515   2.644   5.249   9.218
  219GLN    HB2 3516   2.636   5.088   9.273
  219GLN     CG 3517   2.437   5.170   9.232
  219GLN    HG1 3518   2.436   5.201   9.339
  219GLN    HG2 3519   2.386   5.072   9.220
  219GLN     CD 3520   2.358   5.288   9.163
  219GLN    OE1 3521   2.304   5.373   9.234
  219GLN    NE2 3522   2.349   5.286   9.028
  219GLN   HE21 3523   2.306   5.364   8.981
  219GLN   HE22 3524   2.375   5.205   8.975
  219GLN      C 3525   2.756   5.068   9.054
  219GLN      O 3526   2.842   5.126   9.120
  220MET      N 3527   2.802   4.971   8.979
  220MET     HN 3528   2.745   4.913   8.922
  220MET     CA 3529   2.947   4.938   8.979
  220MET     HA 3530   2.991   4.951   9.077
  220MET     CB 3531   2.973   4.791   8.937
  220MET    HB1 3532   3.081   4.766   8.934
  220MET    HB2 3533   2.928   4.776   8.837
  220MET     CG 3534   2.886   4.691   9.020
  220MET    HG1 3535   2.778   4.705   8.995
  220MET    HG2 3536   2.903   4.699   9.129
  220MET     SD 3537   2.928   4.519   8.963
  220MET     CE 3538   3.062   4.509   9.083
  220MET    HE1 3539   3.140   4.586   9.065
  220MET    HE2 3540   3.097   4.403   9.090
  220MET    HE3 3541   3.021   4.531   9.184
  220MET      C 3542   3.025   5.035   8.886
  220MET      O 3543   3.145   5.058   8.897
  221ASP      N 3544   2.955   5.105   8.784
  221ASP     HN 3545   2.856   5.110   8.774
  221ASP     CA 3546   3.008   5.193   8.687
  221ASP     HA 3547   3.095   5.149   8.641
  221ASP     CB 3548   2.888   5.218   8.590
  221ASP    HB1 3549   2.857   5.118   8.552
  221ASP    HB2 3550   2.925   5.271   8.500
  221ASP     CG 3551   2.770   5.301   8.638
  221ASP    OD1 3552   2.719   5.397   8.568
  221ASP    OD2 3553   2.714   5.264   8.745
  221ASP      C 3554   3.049   5.330   8.753
  221ASP      O 3555   3.094   5.427   8.691
  222ARG      N 3556   3.026   5.349   8.887
  222ARG     HN 3557   2.998   5.263   8.930
  222ARG     CA 3558   3.097   5.454   8.962
  222ARG     HA 3559   3.088   5.546   8.906
  222ARG     CB 3560   3.043   5.455   9.107
  222ARG    HB1 3561   3.077   5.530   9.183
  222ARG    HB2 3562   3.068   5.356   9.151
  222ARG     CG 3563   2.887   5.471   9.133
  222ARG    HG1 3564   2.833   5.407   9.061
  222ARG    HG2 3565   2.856   5.566   9.086
  222ARG     CD 3566   2.833   5.466   9.271
  222ARG    HD1 3567   2.722   5.476   9.268
  222ARG    HD2 3568   2.868   5.554   9.329
  222ARG     NE 3569   2.884   5.336   9.319
  222ARG     HE 3570   2.873   5.252   9.266
  222ARG     CZ 3571   2.928   5.316   9.443
  222ARG    NH1 3572   2.958   5.415   9.525
  222ARG   HH11 3573   2.940   5.512   9.513
  222ARG   HH12 3574   2.967   5.395   9.622
  222ARG    NH2 3575   2.937   5.195   9.491
  222ARG   HH21 3576   2.922   5.115   9.433
  222ARG   HH22 3577   2.952   5.184   9.589
  222ARG      C 3578   3.247   5.437   8.964
  222ARG      O 3579   3.326   5.533   8.969
  223HSD      N 3580   3.295   5.309   8.976
  223HSD     HN 3581   3.242   5.225   8.973
  223HSD     CA 3582   3.433   5.264   8.985
  223HSD     HA 3583   3.480   5.321   9.063
  223HSD     CB 3584   3.448   5.120   9.028
  223HSD    HB1 3585   3.432   5.055   8.940
  223HSD    HB2 3586   3.365   5.102   9.100
  223HSD    ND1 3587   3.662   4.992   9.027
  223HSD    HD1 3588   3.657   4.938   8.943
  223HSD     CG 3589   3.579   5.083   9.085
  223HSD    CE1 3590   3.774   4.984   9.099
  223HSD    HE1 3591   3.861   4.919   9.085
  223HSD    NE2 3592   3.763   5.062   9.204
  223HSD    CD2 3593   3.640   5.123   9.196
  223HSD    HD2 3594   3.599   5.193   9.267
  223HSD      C 3595   3.508   5.291   8.854
  223HSD      O 3596   3.459   5.245   8.750
  224ALA      N 3597   3.635   5.349   8.852
  224ALA     HN 3598   3.679   5.391   8.931
  224ALA     CA 3599   3.698   5.382   8.725
  224ALA     HA 3600   3.631   5.441   8.665
  224ALA     CB 3601   3.818   5.470   8.764
  224ALA    HB1 3602   3.883   5.498   8.678
  224ALA    HB2 3603   3.892   5.411   8.823
  224ALA    HB3 3604   3.779   5.566   8.806
  224ALA      C 3605   3.729   5.265   8.637
  224ALA      O 3606   3.699   5.258   8.516
  225LYS      N 3607   3.787   5.158   8.692
  225LYS     HN 3608   3.805   5.158   8.790
  225LYS     CA 3609   3.812   5.035   8.614
  225LYS     HA 3610   3.873   5.059   8.528
  225LYS     CB 3611   3.907   4.933   8.683
  225LYS    HB1 3612   3.928   4.846   8.618
  225LYS    HB2 3613   3.874   4.903   8.785
  225LYS     CG 3614   4.045   5.004   8.713
  225LYS    HG1 3615   4.008   5.090   8.773
  225LYS    HG2 3616   4.090   5.048   8.621
  225LYS     CD 3617   4.139   4.921   8.803
  225LYS    HD1 3618   4.098   4.905   8.905
  225LYS    HD2 3619   4.234   4.973   8.828
  225LYS     CE 3620   4.192   4.792   8.735
  225LYS    HE1 3621   4.247   4.810   8.640
  225LYS    HE2 3622   4.103   4.728   8.716
  225LYS     NZ 3623   4.288   4.721   8.834
  225LYS    HZ1 3624   4.235   4.689   8.917
  225LYS    HZ2 3625   4.361   4.780   8.878
  225LYS    HZ3 3626   4.329   4.638   8.786
  225LYS      C 3627   3.697   4.961   8.562
  225LYS      O 3628   3.708   4.896   8.452
  226ILE      N 3629   3.577   4.970   8.626
  226ILE     HN 3630   3.582   4.997   8.721
  226ILE     CA 3631   3.448   4.929   8.573
  226ILE     HA 3632   3.473   4.829   8.538
  226ILE     CB 3633   3.330   4.915   8.670
  226ILE     HB 3634   3.298   5.015   8.706
  226ILE    CG2 3635   3.207   4.849   8.596
  226ILE   HG21 3636   3.234   4.762   8.533
  226ILE   HG22 3637   3.140   4.921   8.545
  226ILE   HG23 3638   3.147   4.796   8.673
  226ILE    CG1 3639   3.362   4.829   8.793
  226ILE   HG11 3640   3.282   4.843   8.868
  226ILE   HG12 3641   3.453   4.861   8.848
  226ILE     CD 3642   3.378   4.681   8.759
  226ILE    HD1 3643   3.458   4.675   8.682
  226ILE    HD2 3644   3.289   4.631   8.713
  226ILE    HD3 3645   3.420   4.622   8.842
  226ILE      C 3646   3.407   5.014   8.454
  226ILE      O 3647   3.360   4.978   8.348
  227LYS      N 3648   3.429   5.149   8.459
  227LYS     HN 3649   3.460   5.179   8.549
  227LYS     CA 3650   3.398   5.238   8.344
  227LYS     HA 3651   3.302   5.207   8.306
  227LYS     CB 3652   3.413   5.390   8.373
  227LYS    HB1 3653   3.398   5.453   8.283
  227LYS    HB2 3654   3.520   5.399   8.400
  227LYS     CG 3655   3.325   5.454   8.480
  227LYS    HG1 3656   3.348   5.391   8.569
  227LYS    HG2 3657   3.221   5.444   8.441
  227LYS     CD 3658   3.370   5.601   8.484
  227LYS    HD1 3659   3.367   5.630   8.376
  227LYS    HD2 3660   3.480   5.609   8.500
  227LYS     CE 3661   3.289   5.679   8.593
  227LYS    HE1 3662   3.345   5.773   8.609
  227LYS    HE2 3663   3.282   5.631   8.692
  227LYS     NZ 3664   3.155   5.707   8.549
  227LYS    HZ1 3665   3.152   5.793   8.491
  227LYS    HZ2 3666   3.100   5.717   8.637
  227LYS    HZ3 3667   3.113   5.627   8.497
  227LYS      C 3668   3.491   5.200   8.230
  227LYS      O 3669   3.453   5.189   8.113
  228ARG      N 3670   3.621   5.168   8.262
  228ARG     HN 3671   3.653   5.181   8.355
  228ARG     CA 3672   3.721   5.117   8.160
  228ARG     HA 3673   3.729   5.189   8.080
  228ARG     CB 3674   3.860   5.098   8.231
  228ARG    HB1 3675   3.867   4.998   8.279
  228ARG    HB2 3676   3.870   5.168   8.316
  228ARG     CG 3677   3.972   5.101   8.136
  228ARG    HG1 3678   3.973   5.193   8.073
  228ARG    HG2 3679   3.964   5.015   8.066
  228ARG     CD 3680   4.112   5.097   8.197
  228ARG    HD1 3681   4.120   4.999   8.249
  228ARG    HD2 3682   4.113   5.175   8.277
  228ARG     NE 3683   4.223   5.121   8.092
  228ARG     HE 3684   4.209   5.190   8.021
  228ARG     CZ 3685   4.344   5.065   8.105
  228ARG    NH1 3686   4.388   5.014   8.226
  228ARG   HH11 3687   4.336   5.038   8.308
  228ARG   HH12 3688   4.485   4.997   8.239
  228ARG    NH2 3689   4.435   5.064   8.018
  228ARG   HH21 3690   4.425   5.097   7.925
  228ARG   HH22 3691   4.524   5.028   8.049
  228ARG      C 3692   3.674   4.982   8.096
  228ARG      O 3693   3.674   4.966   7.975
  229ALA      N 3694   3.623   4.890   8.180
  229ALA     HN 3695   3.614   4.918   8.274
  229ALA     CA 3696   3.554   4.763   8.138
  229ALA     HA 3697   3.634   4.708   8.092
  229ALA     CB 3698   3.521   4.681   8.271
  229ALA    HB1 3699   3.446   4.731   8.336
  229ALA    HB2 3700   3.613   4.656   8.328
  229ALA    HB3 3701   3.469   4.585   8.254
  229ALA      C 3702   3.423   4.790   8.046
  229ALA      O 3703   3.402   4.728   7.942
  230ILE      N 3704   3.341   4.895   8.083
  230ILE     HN 3705   3.342   4.947   8.168
  230ILE     CA 3706   3.229   4.936   7.991
  230ILE     HA 3707   3.162   4.853   7.974
  230ILE     CB 3708   3.134   5.033   8.064
  230ILE     HB 3709   3.198   5.107   8.119
  230ILE    CG2 3710   3.035   5.110   7.969
  230ILE   HG21 3711   2.963   5.172   8.028
  230ILE   HG22 3712   2.992   5.032   7.903
  230ILE   HG23 3713   3.093   5.181   7.905
  230ILE    CG1 3714   3.054   4.953   8.176
  230ILE   HG11 3715   3.124   4.886   8.232
  230ILE   HG12 3716   2.983   4.888   8.121
  230ILE     CD 3717   2.980   5.032   8.281
  230ILE    HD1 3718   3.051   5.079   8.352
  230ILE    HD2 3719   2.913   4.959   8.331
  230ILE    HD3 3720   2.924   5.109   8.224
  230ILE      C 3721   3.278   4.996   7.852
  230ILE      O 3722   3.228   4.965   7.742
  231THR      N 3723   3.372   5.086   7.861
  231THR     HN 3724   3.411   5.112   7.949
  231THR     CA 3725   3.432   5.149   7.746
  231THR     HA 3726   3.357   5.196   7.684
  231THR     CB 3727   3.536   5.253   7.796
  231THR     HB 3728   3.597   5.193   7.867
  231THR    OG1 3729   3.467   5.350   7.876
  231THR    HG1 3730   3.431   5.295   7.946
  231THR    CG2 3731   3.601   5.325   7.680
  231THR   HG21 3732   3.523   5.356   7.608
  231THR   HG22 3733   3.669   5.256   7.626
  231THR   HG23 3734   3.659   5.415   7.712
  231THR      C 3735   3.501   5.049   7.651
  231THR      O 3736   3.471   5.051   7.530
  232PHE      N 3737   3.584   4.955   7.696
  232PHE     HN 3738   3.622   4.962   7.788
  232PHE     CA 3739   3.635   4.850   7.611
  232PHE     HA 3740   3.685   4.896   7.527
  232PHE     CB 3741   3.727   4.769   7.693
  232PHE    HB1 3742   3.758   4.677   7.640
  232PHE    HB2 3743   3.692   4.729   7.790
  232PHE     CG 3744   3.859   4.849   7.723
  232PHE    CD1 3745   3.906   4.955   7.639
  232PHE    HD1 3746   3.847   4.982   7.553
  232PHE    CE1 3747   4.025   5.021   7.669
  232PHE    HE1 3748   4.045   5.094   7.592
  232PHE     CZ 3749   4.099   4.984   7.778
  232PHE     HZ 3750   4.190   5.029   7.814
  232PHE    CD2 3751   3.938   4.816   7.835
  232PHE    HD2 3752   3.906   4.745   7.910
  232PHE    CE2 3753   4.060   4.878   7.865
  232PHE    HE2 3754   4.129   4.856   7.945
  232PHE      C 3755   3.532   4.753   7.555
  232PHE      O 3756   3.543   4.715   7.442
  233ILE      N 3757   3.433   4.709   7.636
  233ILE     HN 3758   3.438   4.733   7.733
  233ILE     CA 3759   3.318   4.632   7.576
  233ILE     HA 3760   3.366   4.553   7.519
  233ILE     CB 3761   3.225   4.577   7.688
  233ILE     HB 3762   3.188   4.661   7.751
  233ILE    CG2 3763   3.086   4.519   7.638
  233ILE   HG21 3764   3.037   4.455   7.714
  233ILE   HG22 3765   3.118   4.446   7.561
  233ILE   HG23 3766   3.021   4.600   7.598
  233ILE    CG1 3767   3.300   4.470   7.777
  233ILE   HG11 3768   3.395   4.524   7.799
  233ILE   HG12 3769   3.323   4.373   7.727
  233ILE     CD 3770   3.227   4.425   7.905
  233ILE    HD1 3771   3.297   4.384   7.981
  233ILE    HD2 3772   3.147   4.353   7.876
  233ILE    HD3 3773   3.166   4.506   7.950
  233ILE      C 3774   3.235   4.693   7.468
  233ILE      O 3775   3.213   4.639   7.359
  234MET      N 3776   3.185   4.815   7.491
  234MET     HN 3777   3.203   4.851   7.583
  234MET     CA 3778   3.126   4.910   7.394
  234MET     HA 3779   3.042   4.854   7.354
  234MET     CB 3780   3.072   5.033   7.474
  234MET    HB1 3781   3.154   5.103   7.500
  234MET    HB2 3782   3.028   5.005   7.572
  234MET     CG 3783   2.951   5.103   7.404
  234MET    HG1 3784   2.987   5.126   7.301
  234MET    HG2 3785   2.936   5.203   7.449
  234MET     SD 3786   2.792   5.013   7.388
  234MET     CE 3787   2.763   5.030   7.209
  234MET    HE1 3788   2.783   5.129   7.164
  234MET    HE2 3789   2.655   5.019   7.184
  234MET    HE3 3790   2.822   4.951   7.158
  234MET      C 3791   3.200   4.953   7.275
  234MET      O 3792   3.150   4.953   7.163
  235VAL      N 3793   3.323   4.994   7.287
  235VAL     HN 3794   3.367   5.002   7.377
  235VAL     CA 3795   3.411   5.024   7.167
  235VAL     HA 3796   3.361   5.094   7.103
  235VAL     CB 3797   3.545   5.089   7.203
  235VAL     HB 3798   3.596   5.030   7.281
  235VAL    CG1 3799   3.636   5.095   7.077
  235VAL   HG11 3800   3.571   5.121   6.991
  235VAL   HG12 3801   3.679   4.996   7.051
  235VAL   HG13 3802   3.721   5.166   7.084
  235VAL    CG2 3803   3.520   5.239   7.253
  235VAL   HG21 3804   3.450   5.235   7.338
  235VAL   HG22 3805   3.490   5.305   7.169
  235VAL   HG23 3806   3.606   5.300   7.286
  235VAL      C 3807   3.427   4.912   7.082
  235VAL      O 3808   3.407   4.921   6.964
  236VAL      N 3809   3.460   4.790   7.131
  236VAL     HN 3810   3.489   4.781   7.226
  236VAL     CA 3811   3.477   4.671   7.050
  236VAL     HA 3812   3.530   4.691   6.958
  236VAL     CB 3813   3.547   4.563   7.121
  236VAL     HB 3814   3.487   4.549   7.214
  236VAL    CG1 3815   3.548   4.422   7.052
  236VAL   HG11 3816   3.446   4.376   7.056
  236VAL   HG12 3817   3.615   4.351   7.105
  236VAL   HG13 3818   3.581   4.418   6.947
  236VAL    CG2 3819   3.696   4.617   7.147
  236VAL   HG21 3820   3.756   4.543   7.204
  236VAL   HG22 3821   3.698   4.715   7.199
  236VAL   HG23 3822   3.748   4.626   7.050
  236VAL      C 3823   3.334   4.632   6.991
  236VAL      O 3824   3.321   4.602   6.874
  237ALA      N 3825   3.220   4.642   7.069
  237ALA     HN 3826   3.219   4.657   7.168
  237ALA     CA 3827   3.091   4.624   7.005
  237ALA     HA 3828   3.087   4.524   6.964
  237ALA     CB 3829   2.977   4.641   7.112
  237ALA    HB1 3830   2.994   4.735   7.168
  237ALA    HB2 3831   3.000   4.556   7.180
  237ALA    HB3 3832   2.872   4.636   7.077
  237ALA      C 3833   3.063   4.726   6.898
  237ALA      O 3834   3.002   4.690   6.793
  238ILE      N 3835   3.084   4.856   6.910
  238ILE     HN 3836   3.133   4.881   6.993
  238ILE     CA 3837   3.065   4.957   6.805
  238ILE     HA 3838   2.963   4.952   6.770
  238ILE     CB 3839   3.092   5.102   6.858
  238ILE     HB 3840   3.185   5.107   6.920
  238ILE    CG2 3841   3.093   5.201   6.741
  238ILE   HG21 3842   3.005   5.210   6.674
  238ILE   HG22 3843   3.173   5.173   6.670
  238ILE   HG23 3844   3.117   5.301   6.782
  238ILE    CG1 3845   2.976   5.142   6.952
  238ILE   HG11 3846   2.956   5.046   7.004
  238ILE   HG12 3847   2.884   5.152   6.892
  238ILE     CD 3848   2.992   5.263   7.047
  238ILE    HD1 3849   3.058   5.225   7.127
  238ILE    HD2 3850   2.899   5.301   7.095
  238ILE    HD3 3851   3.042   5.350   7.000
  238ILE      C 3852   3.162   4.923   6.688
  238ILE      O 3853   3.118   4.911   6.575
  239VAL      N 3854   3.290   4.896   6.715
  239VAL     HN 3855   3.328   4.908   6.806
  239VAL     CA 3856   3.387   4.857   6.614
  239VAL     HA 3857   3.394   4.936   6.541
  239VAL     CB 3858   3.528   4.863   6.668
  239VAL     HB 3859   3.541   4.800   6.758
  239VAL    CG1 3860   3.644   4.835   6.561
  239VAL   HG11 3861   3.638   4.736   6.511
  239VAL   HG12 3862   3.740   4.871   6.603
  239VAL   HG13 3863   3.642   4.906   6.476
  239VAL    CG2 3864   3.552   5.011   6.710
  239VAL   HG21 3865   3.642   5.010   6.776
  239VAL   HG22 3866   3.467   5.060   6.763
  239VAL   HG23 3867   3.581   5.074   6.624
  239VAL      C 3868   3.356   4.734   6.531
  239VAL      O 3869   3.375   4.724   6.408
  240PHE      N 3870   3.304   4.632   6.594
  240PHE     HN 3871   3.283   4.637   6.692
  240PHE     CA 3872   3.264   4.513   6.529
  240PHE     HA 3873   3.349   4.470   6.479
  240PHE     CB 3874   3.205   4.419   6.642
  240PHE    HB1 3875   3.136   4.483   6.700
  240PHE    HB2 3876   3.294   4.387   6.700
  240PHE     CG 3877   3.131   4.299   6.600
  240PHE    CD1 3878   3.185   4.170   6.590
  240PHE    HD1 3879   3.290   4.157   6.612
  240PHE    CE1 3880   3.106   4.061   6.547
  240PHE    HE1 3881   3.153   3.964   6.543
  240PHE     CZ 3882   2.971   4.077   6.517
  240PHE     HZ 3883   2.907   4.003   6.472
  240PHE    CD2 3884   2.993   4.302   6.572
  240PHE    HD2 3885   2.942   4.397   6.575
  240PHE    CE2 3886   2.910   4.198   6.526
  240PHE    HE2 3887   2.809   4.212   6.492
  240PHE      C 3888   3.165   4.530   6.413
  240PHE      O 3889   3.176   4.482   6.303
  241VAL      N 3890   3.065   4.610   6.439
  241VAL     HN 3891   3.057   4.650   6.529
  241VAL     CA 3892   2.967   4.648   6.341
  241VAL     HA 3893   2.928   4.561   6.290
  241VAL     CB 3894   2.842   4.723   6.403
  241VAL     HB 3895   2.885   4.803   6.467
  241VAL    CG1 3896   2.757   4.766   6.288
  241VAL   HG11 3897   2.796   4.857   6.238
  241VAL   HG12 3898   2.655   4.791   6.324
  241VAL   HG13 3899   2.718   4.686   6.221
  241VAL    CG2 3900   2.774   4.617   6.489
  241VAL   HG21 3901   2.851   4.588   6.565
  241VAL   HG22 3902   2.753   4.520   6.439
  241VAL   HG23 3903   2.687   4.660   6.543
  241VAL      C 3904   3.030   4.724   6.224
  241VAL      O 3905   2.986   4.703   6.113
  242ILE      N 3906   3.135   4.802   6.237
  242ILE     HN 3907   3.171   4.828   6.326
  242ILE     CA 3908   3.198   4.875   6.123
  242ILE     HA 3909   3.123   4.908   6.053
  242ILE     CB 3910   3.261   5.012   6.172
  242ILE     HB 3911   3.346   4.988   6.240
  242ILE    CG2 3912   3.323   5.085   6.049
  242ILE   HG21 3913   3.393   5.161   6.089
  242ILE   HG22 3914   3.251   5.130   5.977
  242ILE   HG23 3915   3.384   5.019   5.985
  242ILE    CG1 3916   3.162   5.108   6.237
  242ILE   HG11 3917   3.122   5.062   6.330
  242ILE   HG12 3918   3.082   5.112   6.160
  242ILE     CD 3919   3.209   5.252   6.272
  242ILE    HD1 3920   3.235   5.286   6.169
  242ILE    HD2 3921   3.301   5.249   6.334
  242ILE    HD3 3922   3.122   5.299   6.322
  242ILE      C 3923   3.301   4.777   6.046
  242ILE      O 3924   3.321   4.801   5.929
  243CYS      N 3925   3.369   4.681   6.109
  243CYS     HN 3926   3.362   4.666   6.207
  243CYS     CA 3927   3.463   4.599   6.036
  243CYS     HA 3928   3.514   4.663   5.966
  243CYS     CB 3929   3.575   4.553   6.128
  243CYS    HB1 3930   3.655   4.498   6.074
  243CYS    HB2 3931   3.530   4.476   6.195
  243CYS     SG 3932   3.637   4.691   6.226
  243CYS    HG1 3933   3.536   4.691   6.312
  243CYS      C 3934   3.395   4.492   5.957
  243CYS      O 3935   3.448   4.451   5.855
  244PHE      N 3936   3.275   4.439   5.999
  244PHE     HN 3937   3.237   4.475   6.084
  244PHE     CA 3938   3.201   4.335   5.935
  244PHE     HA 3939   3.270   4.290   5.865
  244PHE     CB 3940   3.158   4.230   6.040
  244PHE    HB1 3941   3.085   4.157   5.999
  244PHE    HB2 3942   3.122   4.300   6.119
  244PHE     CG 3943   3.267   4.148   6.108
  244PHE    CD1 3944   3.237   4.097   6.235
  244PHE    HD1 3945   3.144   4.115   6.288
  244PHE    CE1 3946   3.337   4.010   6.292
  244PHE    HE1 3947   3.308   3.964   6.386
  244PHE     CZ 3948   3.458   3.985   6.233
  244PHE     HZ 3949   3.533   3.921   6.277
  244PHE    CD2 3950   3.389   4.120   6.043
  244PHE    HD2 3951   3.415   4.168   5.950
  244PHE    CE2 3952   3.487   4.042   6.106
  244PHE    HE2 3953   3.587   4.039   6.064
  244PHE      C 3954   3.086   4.383   5.846
  244PHE      O 3955   3.070   4.314   5.746
  245LEU      N 3956   3.007   4.484   5.884
  245LEU     HN 3957   3.023   4.546   5.960
  245LEU     CA 3958   2.886   4.514   5.813
  245LEU     HA 3959   2.843   4.415   5.809
  245LEU     CB 3960   2.781   4.594   5.899
  245LEU    HB1 3961   2.818   4.698   5.910
  245LEU    HB2 3962   2.788   4.543   5.998
  245LEU     CG 3963   2.634   4.609   5.843
  245LEU     HG 3964   2.647   4.652   5.741
  245LEU    CD1 3965   2.571   4.476   5.807
  245LEU   HD11 3966   2.567   4.420   5.903
  245LEU   HD12 3967   2.631   4.406   5.744
  245LEU   HD13 3968   2.466   4.486   5.770
  245LEU    CD2 3969   2.552   4.704   5.934
  245LEU   HD21 3970   2.623   4.772   5.986
  245LEU   HD22 3971   2.495   4.658   6.017
  245LEU   HD23 3972   2.477   4.767   5.881
  245LEU      C 3973   2.899   4.565   5.671
  245LEU      O 3974   2.823   4.524   5.582
  246PRO      N 3975   2.995   4.650   5.634
  246PRO     CD 3976   3.067   4.732   5.734
  246PRO    HD1 3977   3.160   4.678   5.761
  246PRO    HD2 3978   3.009   4.757   5.825
  246PRO     CA 3979   2.993   4.721   5.506
  246PRO     HA 3980   2.894   4.762   5.494
  246PRO     CB 3981   3.110   4.821   5.516
  246PRO    HB1 3982   3.093   4.914   5.456
  246PRO    HB2 3983   3.208   4.774   5.492
  246PRO     CG 3984   3.103   4.865   5.661
  246PRO    HG1 3985   3.192   4.915   5.704
  246PRO    HG2 3986   3.014   4.932   5.665
  246PRO      C 3987   3.011   4.620   5.392
  246PRO      O 3988   2.944   4.626   5.289
  247SER      N 3989   3.107   4.521   5.401
  247SER     HN 3990   3.177   4.529   5.471
  247SER     CA 3991   3.127   4.412   5.308
  247SER     HA 3992   3.135   4.460   5.212
  247SER     CB 3993   3.249   4.327   5.352
  247SER    HB1 3994   3.343   4.385   5.339
  247SER    HB2 3995   3.267   4.244   5.281
  247SER     OG 3996   3.259   4.276   5.487
  247SER    HG1 3997   3.269   4.353   5.544
  247SER      C 3998   3.004   4.329   5.299
  247SER      O 3999   2.958   4.306   5.189
  248VAL      N 4000   2.941   4.298   5.414
  248VAL     HN 4001   2.969   4.335   5.502
  248VAL     CA 4002   2.819   4.217   5.414
  248VAL     HA 4003   2.827   4.126   5.358
  248VAL     CB 4004   2.785   4.176   5.559
  248VAL     HB 4005   2.790   4.264   5.626
  248VAL    CG1 4006   2.643   4.099   5.573
  248VAL   HG11 4007   2.613   4.062   5.673
  248VAL   HG12 4008   2.640   4.015   5.499
  248VAL   HG13 4009   2.563   4.167   5.537
  248VAL    CG2 4010   2.889   4.075   5.607
  248VAL   HG21 4011   2.989   4.113   5.637
  248VAL   HG22 4012   2.906   3.987   5.541
  248VAL   HG23 4013   2.852   4.043   5.707
  248VAL      C 4014   2.703   4.281   5.341
  248VAL      O 4015   2.642   4.222   5.251
  249VAL      N 4016   2.670   4.402   5.363
  249VAL     HN 4017   2.718   4.452   5.435
  249VAL     CA 4018   2.562   4.465   5.297
  249VAL     HA 4019   2.486   4.389   5.294
  249VAL     CB 4020   2.522   4.584   5.377
  249VAL     HB 4021   2.529   4.543   5.481
  249VAL    CG1 4022   2.611   4.709   5.361
  249VAL   HG11 4023   2.626   4.755   5.461
  249VAL   HG12 4024   2.569   4.773   5.281
  249VAL   HG13 4025   2.715   4.673   5.344
  249VAL    CG2 4026   2.376   4.630   5.340
  249VAL   HG21 4027   2.345   4.722   5.394
  249VAL   HG22 4028   2.305   4.547   5.361
  249VAL   HG23 4029   2.357   4.646   5.232
  249VAL      C 4030   2.588   4.490   5.152
  249VAL      O 4031   2.497   4.482   5.072
  250VAL      N 4032   2.718   4.511   5.116
  250VAL     HN 4033   2.787   4.537   5.184
  250VAL     CA 4034   2.756   4.508   4.977
  250VAL     HA 4035   2.685   4.574   4.931
  250VAL     CB 4036   2.887   4.583   4.948
  250VAL     HB 4037   2.957   4.536   5.020
  250VAL    CG1 4038   2.940   4.541   4.808
  250VAL   HG11 4039   2.965   4.433   4.805
  250VAL   HG12 4040   3.034   4.598   4.789
  250VAL   HG13 4041   2.868   4.561   4.726
  250VAL    CG2 4042   2.862   4.731   4.980
  250VAL   HG21 4043   2.962   4.780   4.984
  250VAL   HG22 4044   2.810   4.744   5.078
  250VAL   HG23 4045   2.798   4.778   4.902
  250VAL      C 4046   2.735   4.372   4.911
  250VAL      O 4047   2.684   4.371   4.799
  251ARG      N 4048   2.773   4.266   4.983
  251ARG     HN 4049   2.807   4.286   5.075
  251ARG     CA 4050   2.744   4.131   4.930
  251ARG     HA 4051   2.793   4.131   4.834
  251ARG     CB 4052   2.830   4.021   5.007
  251ARG    HB1 4053   2.783   3.996   5.104
  251ARG    HB2 4054   2.925   4.068   5.040
  251ARG     CG 4055   2.864   3.899   4.911
  251ARG    HG1 4056   2.777   3.834   4.890
  251ARG    HG2 4057   2.924   3.840   4.984
  251ARG     CD 4058   2.937   3.948   4.786
  251ARG    HD1 4059   3.003   4.030   4.820
  251ARG    HD2 4060   2.861   3.988   4.716
  251ARG     NE 4061   3.001   3.835   4.718
  251ARG     HE 4062   2.959   3.745   4.724
  251ARG     CZ 4063   3.085   3.848   4.615
  251ARG    NH1 4064   3.146   3.960   4.587
  251ARG   HH11 4065   3.160   4.010   4.672
  251ARG   HH12 4066   3.213   3.962   4.513
  251ARG    NH2 4067   3.104   3.745   4.530
  251ARG   HH21 4068   3.167   3.760   4.454
  251ARG   HH22 4069   3.059   3.657   4.548
  251ARG      C 4070   2.594   4.092   4.927
  251ARG      O 4071   2.546   4.023   4.834
  252ILE      N 4072   2.503   4.137   5.018
  252ILE     HN 4073   2.535   4.181   5.103
  252ILE     CA 4074   2.357   4.133   5.007
  252ILE     HA 4075   2.330   4.029   4.997
  252ILE     CB 4076   2.291   4.186   5.134
  252ILE     HB 4077   2.332   4.287   5.152
  252ILE    CG2 4078   2.133   4.181   5.122
  252ILE   HG21 4079   2.095   4.256   5.049
  252ILE   HG22 4080   2.085   4.220   5.214
  252ILE   HG23 4081   2.119   4.073   5.099
  252ILE    CG1 4082   2.324   4.091   5.257
  252ILE   HG11 4083   2.432   4.066   5.260
  252ILE   HG12 4084   2.268   3.998   5.233
  252ILE     CD 4085   2.291   4.150   5.393
  252ILE    HD1 4086   2.181   4.164   5.400
  252ILE    HD2 4087   2.335   4.251   5.406
  252ILE    HD3 4088   2.322   4.083   5.477
  252ILE      C 4089   2.308   4.216   4.888
  252ILE      O 4090   2.213   4.183   4.816
  253ARG      N 4091   2.359   4.340   4.860
  253ARG     HN 4092   2.423   4.376   4.928
  253ARG     CA 4093   2.326   4.423   4.746
  253ARG     HA 4094   2.220   4.441   4.740
  253ARG     CB 4095   2.408   4.554   4.748
  253ARG    HB1 4096   2.513   4.528   4.776
  253ARG    HB2 4097   2.371   4.610   4.837
  253ARG     CG 4098   2.404   4.653   4.628
  253ARG    HG1 4099   2.481   4.608   4.562
  253ARG    HG2 4100   2.454   4.751   4.646
  253ARG     CD 4101   2.261   4.666   4.564
  253ARG    HD1 4102   2.204   4.730   4.634
  253ARG    HD2 4103   2.215   4.566   4.551
  253ARG     NE 4104   2.289   4.733   4.437
  253ARG     HE 4105   2.356   4.807   4.428
  253ARG     CZ 4106   2.214   4.719   4.330
  253ARG    NH1 4107   2.094   4.678   4.334
  253ARG   HH11 4108   2.045   4.700   4.249
  253ARG   HH12 4109   2.044   4.688   4.419
  253ARG    NH2 4110   2.258   4.759   4.214
  253ARG   HH21 4111   2.350   4.797   4.200
  253ARG   HH22 4112   2.187   4.785   4.149
  253ARG      C 4113   2.363   4.344   4.617
  253ARG      O 4114   2.277   4.335   4.532
  254ILE      N 4115   2.482   4.279   4.604
  254ILE     HN 4116   2.556   4.295   4.669
  254ILE     CA 4117   2.511   4.189   4.498
  254ILE     HA 4118   2.492   4.241   4.404
  254ILE     CB 4119   2.659   4.143   4.518
  254ILE     HB 4120   2.671   4.108   4.622
  254ILE    CG2 4121   2.693   4.026   4.432
  254ILE   HG21 4122   2.797   4.002   4.464
  254ILE   HG22 4123   2.688   4.056   4.325
  254ILE   HG23 4124   2.632   3.936   4.454
  254ILE    CG1 4125   2.755   4.262   4.499
  254ILE   HG11 4126   2.718   4.362   4.529
  254ILE   HG12 4127   2.770   4.262   4.389
  254ILE     CD 4128   2.893   4.238   4.555
  254ILE    HD1 4129   2.971   4.300   4.506
  254ILE    HD2 4130   2.924   4.132   4.552
  254ILE    HD3 4131   2.892   4.266   4.663
  254ILE      C 4132   2.416   4.071   4.487
  254ILE      O 4133   2.367   4.042   4.378
  255PHE      N 4134   2.375   4.005   4.601
  255PHE     HN 4135   2.426   4.029   4.683
  255PHE     CA 4136   2.275   3.895   4.611
  255PHE     HA 4137   2.315   3.813   4.553
  255PHE     CB 4138   2.253   3.844   4.753
  255PHE    HB1 4139   2.158   3.790   4.768
  255PHE    HB2 4140   2.251   3.931   4.822
  255PHE     CG 4141   2.374   3.759   4.810
  255PHE    CD1 4142   2.403   3.761   4.948
  255PHE    HD1 4143   2.342   3.830   5.003
  255PHE    CE1 4144   2.518   3.702   5.000
  255PHE    HE1 4145   2.556   3.707   5.102
  255PHE     CZ 4146   2.609   3.625   4.916
  255PHE     HZ 4147   2.693   3.576   4.964
  255PHE    CD2 4148   2.465   3.690   4.721
  255PHE    HD2 4149   2.455   3.691   4.613
  255PHE    CE2 4150   2.574   3.619   4.780
  255PHE    HE2 4151   2.646   3.594   4.704
  255PHE      C 4152   2.132   3.941   4.556
  255PHE      O 4153   2.072   3.866   4.475
  256TRP      N 4154   2.077   4.058   4.589
  256TRP     HN 4155   2.135   4.109   4.652
  256TRP     CA 4156   1.955   4.111   4.540
  256TRP     HA 4157   1.869   4.050   4.563
  256TRP     CB 4158   1.928   4.234   4.633
  256TRP    HB1 4159   2.025   4.289   4.623
  256TRP    HB2 4160   1.925   4.199   4.738
  256TRP     CG 4161   1.821   4.336   4.619
  256TRP    CD1 4162   1.777   4.398   4.502
  256TRP    HD1 4163   1.827   4.387   4.407
  256TRP    NE1 4164   1.655   4.464   4.529
  256TRP    HE1 4165   1.600   4.516   4.467
  256TRP    CE2 4166   1.618   4.435   4.659
  256TRP    CD2 4167   1.715   4.358   4.717
  256TRP    CE3 4168   1.695   4.311   4.848
  256TRP    HE3 4169   1.764   4.243   4.896
  256TRP    CZ3 4170   1.582   4.344   4.913
  256TRP    HZ3 4171   1.559   4.304   5.011
  256TRP    CZ2 4172   1.500   4.471   4.720
  256TRP    HZ2 4173   1.429   4.526   4.660
  256TRP    CH2 4174   1.492   4.436   4.856
  256TRP    HH2 4175   1.395   4.443   4.903
  256TRP      C 4176   1.959   4.145   4.393
  256TRP      O 4177   1.862   4.119   4.324
  257LEU      N 4178   2.077   4.202   4.354
  257LEU     HN 4179   2.144   4.227   4.423
  257LEU     CA 4180   2.108   4.227   4.216
  257LEU     HA 4181   2.032   4.284   4.166
  257LEU     CB 4182   2.233   4.316   4.225
  257LEU    HB1 4183   2.318   4.277   4.285
  257LEU    HB2 4184   2.203   4.409   4.277
  257LEU     CG 4185   2.300   4.357   4.093
  257LEU     HG 4186   2.315   4.266   4.031
  257LEU    CD1 4187   2.206   4.440   4.004
  257LEU   HD11 4188   2.265   4.486   3.922
  257LEU   HD12 4189   2.176   4.538   4.048
  257LEU   HD13 4190   2.118   4.387   3.963
  257LEU    CD2 4191   2.434   4.426   4.112
  257LEU   HD21 4192   2.486   4.462   4.020
  257LEU   HD22 4193   2.502   4.351   4.157
  257LEU   HD23 4194   2.429   4.514   4.180
  257LEU      C 4195   2.113   4.107   4.121
  257LEU      O 4196   2.070   4.111   4.006
  258LEU      N 4197   2.168   4.001   4.170
  258LEU     HN 4198   2.228   4.003   4.250
  258LEU     CA 4199   2.150   3.866   4.107
  258LEU     HA 4200   2.184   3.871   4.005
  258LEU     CB 4201   2.238   3.768   4.186
  258LEU    HB1 4202   2.197   3.668   4.161
  258LEU    HB2 4203   2.222   3.787   4.295
  258LEU     CG 4204   2.388   3.766   4.150
  258LEU     HG 4205   2.440   3.864   4.155
  258LEU    CD1 4206   2.459   3.678   4.263
  258LEU   HD11 4207   2.416   3.697   4.363
  258LEU   HD12 4208   2.569   3.696   4.261
  258LEU   HD13 4209   2.446   3.570   4.241
  258LEU    CD2 4210   2.414   3.698   4.019
  258LEU   HD21 4211   2.380   3.763   3.937
  258LEU   HD22 4212   2.356   3.604   4.035
  258LEU   HD23 4213   2.521   3.668   4.009
  258LEU      C 4214   2.012   3.814   4.094
  258LEU      O 4215   1.971   3.764   3.987
  259HSD      N 4216   1.923   3.826   4.199
  259HSD     HN 4217   1.956   3.868   4.283
  259HSD     CA 4218   1.785   3.778   4.203
  259HSD     HA 4219   1.775   3.678   4.165
  259HSD     CB 4220   1.720   3.808   4.338
  259HSD    HB1 4221   1.724   3.917   4.357
  259HSD    HB2 4222   1.781   3.761   4.418
  259HSD    ND1 4223   1.465   3.815   4.307
  259HSD    HD1 4224   1.451   3.913   4.291
  259HSD     CG 4225   1.583   3.743   4.338
  259HSD    CE1 4226   1.364   3.731   4.350
  259HSD    HE1 4227   1.262   3.764   4.333
  259HSD    NE2 4228   1.407   3.613   4.391
  259HSD    CD2 4229   1.546   3.623   4.395
  259HSD    HD2 4230   1.615   3.555   4.444
  259HSD      C 4231   1.716   3.865   4.093
  259HSD      O 4232   1.640   3.808   4.015
  260THR      N 4233   1.735   3.999   4.080
  260THR     HN 4234   1.776   4.038   4.161
  260THR     CA 4235   1.672   4.078   3.972
  260THR     HA 4236   1.568   4.051   3.960
  260THR     CB 4237   1.639   4.222   4.015
  260THR     HB 4238   1.572   4.266   3.937
  260THR    OG1 4239   1.759   4.291   4.052
  260THR    HG1 4240   1.729   4.370   4.098
  260THR    CG2 4241   1.553   4.209   4.139
  260THR   HG21 4242   1.609   4.180   4.230
  260THR   HG22 4243   1.473   4.136   4.117
  260THR   HG23 4244   1.506   4.308   4.161
  260THR      C 4245   1.728   4.069   3.825
  260THR      O 4246   1.651   4.063   3.729
  261SER      N 4247   1.865   4.075   3.815
  261SER     HN 4248   1.923   4.080   3.896
  261SER     CA 4249   1.937   4.094   3.692
  261SER     HA 4250   1.870   4.112   3.609
  261SER     CB 4251   2.027   4.225   3.688
  261SER    HB1 4252   2.100   4.206   3.770
  261SER    HB2 4253   1.963   4.308   3.725
  261SER     OG 4254   2.076   4.254   3.555
  261SER    HG1 4255   2.146   4.188   3.550
  261SER      C 4256   2.012   3.972   3.633
  261SER      O 4257   2.046   3.967   3.515
  262GLY      N 4258   2.034   3.865   3.714
  262GLY     HN 4259   1.989   3.844   3.801
  262GLY     CA 4260   2.123   3.757   3.673
  262GLY    HA1 4261   2.077   3.718   3.584
  262GLY    HA2 4262   2.116   3.692   3.760
  262GLY      C 4263   2.273   3.785   3.638
  262GLY      O 4264   2.317   3.897   3.636
  263THR      N 4265   2.358   3.683   3.610
  263THR     HN 4266   2.328   3.588   3.617
  263THR     CA 4267   2.492   3.702   3.544
  263THR     HA 4268   2.524   3.803   3.567
  263THR     CB 4269   2.583   3.581   3.585
  263THR     HB 4270   2.667   3.560   3.516
  263THR    OG1 4271   2.508   3.465   3.600
  263THR    HG1 4272   2.467   3.439   3.517
  263THR    CG2 4273   2.652   3.622   3.724
  263THR   HG21 4274   2.577   3.621   3.806
  263THR   HG22 4275   2.703   3.720   3.720
  263THR   HG23 4276   2.733   3.550   3.744
  263THR      C 4277   2.488   3.698   3.388
  263THR      O 4278   2.594   3.688   3.322
  264GLN      N 4279   2.374   3.715   3.323
  264GLN     HN 4280   2.285   3.719   3.367
  264GLN     CA 4281   2.376   3.735   3.175
  264GLN     HA 4282   2.424   3.651   3.127
  264GLN     CB 4283   2.232   3.717   3.117
  264GLN    HB1 4284   2.240   3.723   3.006
  264GLN    HB2 4285   2.173   3.805   3.151
  264GLN     CG 4286   2.164   3.583   3.152
  264GLN    HG1 4287   2.058   3.589   3.120
  264GLN    HG2 4288   2.161   3.560   3.261
  264GLN     CD 4289   2.219   3.462   3.071
  264GLN    OE1 4290   2.319   3.399   3.108
  264GLN    NE2 4291   2.166   3.432   2.952
  264GLN   HE21 4292   2.212   3.372   2.886
  264GLN   HE22 4293   2.082   3.481   2.931
  264GLN      C 4294   2.446   3.862   3.117
  264GLN      O 4295   2.505   3.861   3.010
  265ASN      N 4296   2.432   3.982   3.183
  265ASN     HN 4297   2.359   3.989   3.250
  265ASN     CA 4298   2.507   4.101   3.159
  265ASN     HA 4299   2.575   4.075   3.079
  265ASN     CB 4300   2.418   4.211   3.116
  265ASN    HB1 4301   2.324   4.207   3.176
  265ASN    HB2 4302   2.388   4.198   3.010
  265ASN     CG 4303   2.487   4.354   3.125
  265ASN    OD1 4304   2.604   4.381   3.104
  265ASN    ND2 4305   2.402   4.453   3.155
  265ASN   HD21 4306   2.422   4.551   3.165
  265ASN   HD22 4307   2.309   4.417   3.157
  265ASN      C 4308   2.599   4.133   3.281
  265ASN      O 4309   2.559   4.112   3.393
  266CYS      N 4310   2.726   4.167   3.260
  266CYS     HN 4311   2.758   4.167   3.165
  266CYS     CA 4312   2.816   4.185   3.373
  266CYS     HA 4313   2.775   4.131   3.456
  266CYS     CB 4314   2.951   4.117   3.333
  266CYS    HB1 4315   3.018   4.124   3.421
  266CYS    HB2 4316   2.996   4.183   3.256
  266CYS     SG 4317   2.945   3.936   3.311
  266CYS      C 4318   2.856   4.320   3.421
  266CYS      O 4319   2.917   4.337   3.523
  267GLU      N 4320   2.798   4.422   3.350
  267GLU     HN 4321   2.749   4.398   3.267
  267GLU     CA 4322   2.811   4.567   3.371
  267GLU     HA 4323   2.916   4.587   3.387
  267GLU     CB 4324   2.773   4.647   3.247
  267GLU    HB1 4325   2.785   4.753   3.278
  267GLU    HB2 4326   2.665   4.635   3.223
  267GLU     CG 4327   2.862   4.614   3.128
  267GLU    HG1 4328   2.825   4.516   3.089
  267GLU    HG2 4329   2.970   4.601   3.151
  267GLU     CD 4330   2.857   4.709   3.015
  267GLU    OE1 4331   2.965   4.748   2.957
  267GLU    OE2 4332   2.742   4.758   2.995
  267GLU      C 4333   2.747   4.611   3.502
  267GLU      O 4334   2.810   4.699   3.565
  268VAL      N 4335   2.633   4.548   3.536
  268VAL     HN 4336   2.587   4.493   3.467
  268VAL     CA 4337   2.561   4.581   3.658
  268VAL     HA 4338   2.542   4.687   3.649
  268VAL     CB 4339   2.429   4.501   3.652
  268VAL     HB 4340   2.359   4.540   3.730
  268VAL    CG1 4341   2.351   4.516   3.518
  268VAL   HG11 4342   2.392   4.450   3.438
  268VAL   HG12 4343   2.365   4.621   3.484
  268VAL   HG13 4344   2.243   4.497   3.534
  268VAL    CG2 4345   2.452   4.352   3.686
  268VAL   HG21 4346   2.534   4.308   3.624
  268VAL   HG22 4347   2.354   4.300   3.680
  268VAL   HG23 4348   2.487   4.344   3.791
  268VAL      C 4349   2.637   4.550   3.790
  268VAL      O 4350   2.608   4.619   3.894
  269TYR      N 4351   2.737   4.461   3.790
  269TYR     HN 4352   2.763   4.410   3.709
  269TYR     CA 4353   2.818   4.444   3.909
  269TYR     HA 4354   2.758   4.460   3.998
  269TYR     CB 4355   2.869   4.299   3.903
  269TYR    HB1 4356   2.941   4.283   3.987
  269TYR    HB2 4357   2.929   4.282   3.811
  269TYR     CG 4358   2.753   4.199   3.898
  269TYR    CD1 4359   2.718   4.126   3.783
  269TYR    HD1 4360   2.780   4.131   3.695
  269TYR    CE1 4361   2.597   4.050   3.771
  269TYR    HE1 4362   2.566   4.015   3.674
  269TYR     CZ 4363   2.511   4.053   3.884
  269TYR     OH 4364   2.385   3.993   3.879
  269TYR     HH 4365   2.356   3.975   3.789
  269TYR    CD2 4366   2.662   4.193   4.009
  269TYR    HD2 4367   2.674   4.258   4.095
  269TYR    CE2 4368   2.541   4.120   4.002
  269TYR    HE2 4369   2.468   4.116   4.081
  269TYR      C 4370   2.928   4.527   3.927
  269TYR      O 4371   2.988   4.538   4.034
  270ARG      N 4372   2.970   4.597   3.820
  270ARG     HN 4373   2.928   4.579   3.732
  270ARG     CA 4374   3.098   4.664   3.822
  270ARG     HA 4375   3.170   4.584   3.832
  270ARG     CB 4376   3.110   4.754   3.693
  270ARG    HB1 4377   3.205   4.811   3.703
  270ARG    HB2 4378   3.030   4.830   3.677
  270ARG     CG 4379   3.114   4.686   3.554
  270ARG    HG1 4380   3.087   4.754   3.470
  270ARG    HG2 4381   3.037   4.607   3.559
  270ARG     CD 4382   3.243   4.624   3.511
  270ARG    HD1 4383   3.228   4.585   3.408
  270ARG    HD2 4384   3.282   4.540   3.573
  270ARG     NE 4385   3.339   4.741   3.519
  270ARG     HE 4386   3.309   4.835   3.532
  270ARG     CZ 4387   3.470   4.724   3.518
  270ARG    NH1 4388   3.545   4.618   3.510
  270ARG   HH11 4389   3.518   4.523   3.525
  270ARG   HH12 4390   3.642   4.639   3.526
  270ARG    NH2 4391   3.542   4.834   3.537
  270ARG   HH21 4392   3.502   4.915   3.578
  270ARG   HH22 4393   3.642   4.830   3.538
  270ARG      C 4394   3.128   4.764   3.938
  270ARG      O 4395   3.231   4.756   4.006
  271SER      N 4396   3.033   4.853   3.966
  271SER     HN 4397   2.960   4.871   3.900
  271SER     CA 4398   3.028   4.947   4.081
  271SER     HA 4399   3.112   5.010   4.057
  271SER     CB 4400   2.900   5.036   4.082
  271SER    HB1 4401   2.902   5.115   4.004
  271SER    HB2 4402   2.890   5.083   4.182
  271SER     OG 4403   2.783   4.960   4.064
  271SER    HG1 4404   2.773   4.944   3.970
  271SER      C 4405   3.048   4.882   4.213
  271SER      O 4406   3.106   4.942   4.303
  272VAL      N 4407   2.987   4.757   4.230
  272VAL     HN 4408   2.958   4.701   4.153
  272VAL     CA 4409   2.965   4.704   4.364
  272VAL     HA 4410   2.974   4.783   4.437
  272VAL     CB 4411   2.819   4.676   4.403
  272VAL     HB 4412   2.807   4.645   4.509
  272VAL    CG1 4413   2.736   4.800   4.386
  272VAL   HG11 4414   2.642   4.784   4.442
  272VAL   HG12 4415   2.716   4.823   4.279
  272VAL   HG13 4416   2.792   4.890   4.418
  272VAL    CG2 4417   2.768   4.577   4.303
  272VAL   HG21 4418   2.657   4.574   4.303
  272VAL   HG22 4419   2.804   4.473   4.318
  272VAL   HG23 4420   2.792   4.604   4.197
  272VAL      C 4421   3.059   4.586   4.399
  272VAL      O 4422   3.083   4.557   4.514
  273ASP      N 4423   3.119   4.520   4.292
  273ASP     HN 4424   3.087   4.527   4.198
  273ASP     CA 4425   3.221   4.412   4.309
  273ASP     HA 4426   3.192   4.348   4.390
  273ASP     CB 4427   3.230   4.326   4.184
  273ASP    HB1 4428   3.275   4.381   4.099
  273ASP    HB2 4429   3.125   4.309   4.151
  273ASP     CG 4430   3.280   4.183   4.197
  273ASP    OD1 4431   3.322   4.143   4.308
  273ASP    OD2 4432   3.292   4.111   4.094
  273ASP      C 4433   3.361   4.463   4.337
  273ASP      O 4434   3.439   4.412   4.419
  274LEU      N 4435   3.382   4.588   4.283
  274LEU     HN 4436   3.309   4.627   4.227
  274LEU     CA 4437   3.485   4.678   4.328
  274LEU     HA 4438   3.566   4.606   4.329
  274LEU     CB 4439   3.486   4.803   4.231
  274LEU    HB1 4440   3.387   4.849   4.214
  274LEU    HB2 4441   3.524   4.760   4.136
  274LEU     CG 4442   3.597   4.909   4.271
  274LEU     HG 4443   3.553   4.960   4.359
  274LEU    CD1 4444   3.729   4.837   4.290
  274LEU   HD11 4445   3.808   4.914   4.292
  274LEU   HD12 4446   3.748   4.772   4.202
  274LEU   HD13 4447   3.731   4.775   4.383
  274LEU    CD2 4448   3.614   5.015   4.162
  274LEU   HD21 4449   3.514   5.046   4.123
  274LEU   HD22 4450   3.657   4.961   4.075
  274LEU   HD23 4451   3.670   5.108   4.187
  274LEU      C 4452   3.474   4.729   4.473
  274LEU      O 4453   3.562   4.716   4.560
  275ALA      N 4454   3.352   4.782   4.514
  275ALA     HN 4455   3.270   4.788   4.457
  275ALA     CA 4456   3.330   4.809   4.652
  275ALA     HA 4457   3.394   4.890   4.685
  275ALA     CB 4458   3.185   4.856   4.678
  275ALA    HB1 4459   3.175   4.895   4.782
  275ALA    HB2 4460   3.120   4.769   4.655
  275ALA    HB3 4461   3.163   4.935   4.603
  275ALA      C 4462   3.355   4.691   4.756
  275ALA      O 4463   3.418   4.702   4.859
  276PHE      N 4464   3.311   4.570   4.722
  276PHE     HN 4465   3.253   4.565   4.641
  276PHE     CA 4466   3.350   4.447   4.804
  276PHE     HA 4467   3.312   4.466   4.903
  276PHE     CB 4468   3.270   4.322   4.741
  276PHE    HB1 4469   3.320   4.295   4.646
  276PHE    HB2 4470   3.171   4.364   4.713
  276PHE     CG 4471   3.261   4.206   4.838
  276PHE    CD1 4472   3.189   4.226   4.955
  276PHE    HD1 4473   3.135   4.315   4.984
  276PHE    CE1 4474   3.184   4.109   5.040
  276PHE    HE1 4475   3.142   4.106   5.139
  276PHE     CZ 4476   3.239   3.983   5.006
  276PHE     HZ 4477   3.240   3.899   5.073
  276PHE    CD2 4478   3.327   4.086   4.804
  276PHE    HD2 4479   3.395   4.063   4.723
  276PHE    CE2 4480   3.310   3.976   4.890
  276PHE    HE2 4481   3.358   3.882   4.867
  276PHE      C 4482   3.506   4.419   4.799
  276PHE      O 4483   3.563   4.378   4.900
  277PHE      N 4484   3.575   4.447   4.679
  277PHE     HN 4485   3.528   4.483   4.599
  277PHE     CA 4486   3.716   4.441   4.667
  277PHE     HA 4487   3.749   4.342   4.696
  277PHE     CB 4488   3.780   4.454   4.519
  277PHE    HB1 4489   3.781   4.558   4.480
  277PHE    HB2 4490   3.716   4.395   4.450
  277PHE     CG 4491   3.919   4.407   4.519
  277PHE    CD1 4492   3.937   4.268   4.490
  277PHE    HD1 4493   3.848   4.209   4.475
  277PHE    CE1 4494   4.065   4.221   4.473
  277PHE    HE1 4495   4.087   4.115   4.463
  277PHE     CZ 4496   4.172   4.311   4.499
  277PHE     HZ 4497   4.272   4.271   4.509
  277PHE    CD2 4498   4.020   4.491   4.530
  277PHE    HD2 4499   4.004   4.592   4.565
  277PHE    CE2 4500   4.155   4.445   4.535
  277PHE    HE2 4501   4.227   4.521   4.559
  277PHE      C 4502   3.776   4.547   4.769
  277PHE      O 4503   3.860   4.515   4.850
  278ILE      N 4504   3.729   4.669   4.770
  278ILE     HN 4505   3.654   4.683   4.706
  278ILE     CA 4506   3.763   4.781   4.860
  278ILE     HA 4507   3.870   4.798   4.850
  278ILE     CB 4508   3.697   4.913   4.817
  278ILE     HB 4509   3.589   4.900   4.791
  278ILE    CG2 4510   3.707   5.022   4.919
  278ILE   HG21 4511   3.660   5.117   4.885
  278ILE   HG22 4512   3.814   5.044   4.942
  278ILE   HG23 4513   3.655   4.994   5.012
  278ILE    CG1 4514   3.759   4.968   4.680
  278ILE   HG11 4515   3.790   4.878   4.621
  278ILE   HG12 4516   3.853   5.023   4.699
  278ILE     CD 4517   3.663   5.057   4.599
  278ILE    HD1 4518   3.644   5.159   4.640
  278ILE    HD2 4519   3.566   5.010   4.573
  278ILE    HD3 4520   3.716   5.079   4.504
  278ILE      C 4521   3.745   4.752   5.010
  278ILE      O 4522   3.844   4.752   5.080
  279THR      N 4523   3.625   4.707   5.056
  279THR     HN 4524   3.554   4.698   4.987
  279THR     CA 4525   3.591   4.677   5.194
  279THR     HA 4526   3.613   4.764   5.253
  279THR     CB 4527   3.444   4.657   5.217
  279THR     HB 4528   3.423   4.605   5.313
  279THR    OG1 4529   3.388   4.574   5.117
  279THR    HG1 4530   3.405   4.611   5.030
  279THR    CG2 4531   3.377   4.797   5.222
  279THR   HG21 4532   3.267   4.789   5.234
  279THR   HG22 4533   3.396   4.857   5.130
  279THR   HG23 4534   3.425   4.864   5.297
  279THR      C 4535   3.664   4.557   5.249
  279THR      O 4536   3.697   4.540   5.368
  280LEU      N 4537   3.700   4.456   5.159
  280LEU     HN 4538   3.664   4.460   5.066
  280LEU     CA 4539   3.784   4.335   5.195
  280LEU     HA 4540   3.774   4.320   5.301
  280LEU     CB 4541   3.746   4.206   5.120
  280LEU    HB1 4542   3.815   4.126   5.156
  280LEU    HB2 4543   3.755   4.227   5.011
  280LEU     CG 4544   3.610   4.147   5.155
  280LEU     HG 4545   3.528   4.215   5.121
  280LEU    CD1 4546   3.598   4.004   5.122
  280LEU   HD11 4547   3.617   3.997   5.013
  280LEU   HD12 4548   3.505   3.957   5.161
  280LEU   HD13 4549   3.684   3.951   5.169
  280LEU    CD2 4550   3.577   4.151   5.306
  280LEU   HD21 4551   3.486   4.088   5.319
  280LEU   HD22 4552   3.544   4.247   5.352
  280LEU   HD23 4553   3.655   4.101   5.366
  280LEU      C 4554   3.934   4.371   5.178
  280LEU      O 4555   4.020   4.302   5.235
  281SER      N 4556   3.968   4.482   5.107
  281SER     HN 4557   3.902   4.534   5.054
  281SER     CA 4558   4.112   4.516   5.088
  281SER     HA 4559   4.166   4.423   5.089
  281SER     CB 4560   4.138   4.596   4.953
  281SER    HB1 4561   4.245   4.628   4.951
  281SER    HB2 4562   4.069   4.683   4.950
  281SER     OG 4563   4.113   4.509   4.843
  281SER    HG1 4564   4.018   4.497   4.832
  281SER      C 4565   4.181   4.591   5.202
  281SER      O 4566   4.304   4.597   5.210
  282PHE      N 4567   4.101   4.657   5.285
  282PHE     HN 4568   4.002   4.659   5.277
  282PHE     CA 4569   4.155   4.726   5.399
  282PHE     HA 4570   4.253   4.686   5.421
  282PHE     CB 4571   4.163   4.882   5.386
  282PHE    HB1 4572   4.065   4.925   5.358
  282PHE    HB2 4573   4.225   4.916   5.300
  282PHE     CG 4574   4.203   4.957   5.514
  282PHE    CD1 4575   4.302   4.900   5.595
  282PHE    HD1 4576   4.346   4.803   5.574
  282PHE    CE1 4577   4.345   4.966   5.718
  282PHE    HE1 4578   4.401   4.909   5.791
  282PHE     CZ 4579   4.287   5.089   5.744
  282PHE     HZ 4580   4.294   5.132   5.843
  282PHE    CD2 4581   4.147   5.085   5.547
  282PHE    HD2 4582   4.070   5.122   5.481
  282PHE    CE2 4583   4.183   5.148   5.663
  282PHE    HE2 4584   4.146   5.237   5.712
  282PHE      C 4585   4.075   4.682   5.522
  282PHE      O 4586   3.957   4.714   5.518
  283THR      N 4587   4.132   4.632   5.630
  283THR     HN 4588   4.231   4.618   5.622
  283THR     CA 4589   4.078   4.587   5.752
  283THR     HA 4590   4.165   4.581   5.817
  283THR     CB 4591   3.976   4.670   5.826
  283THR     HB 4592   3.874   4.664   5.782
  283THR    OG1 4593   4.030   4.801   5.822
  283THR    HG1 4594   4.020   4.823   5.729
  283THR    CG2 4595   3.956   4.623   5.975
  283THR   HG21 4596   3.903   4.526   5.986
  283THR   HG22 4597   3.897   4.700   6.028
  283THR   HG23 4598   4.055   4.615   6.026
  283THR      C 4599   4.021   4.455   5.724
  283THR      O 4600   3.914   4.416   5.763
  284TYR      N 4601   4.102   4.378   5.649
  284TYR     HN 4602   4.184   4.418   5.610
  284TYR     CA 4603   4.082   4.236   5.625
  284TYR     HA 4604   3.983   4.212   5.587
  284TYR     CB 4605   4.196   4.192   5.524
  284TYR    HB1 4606   4.295   4.228   5.560
  284TYR    HB2 4607   4.168   4.248   5.432
  284TYR     CG 4608   4.184   4.043   5.486
  284TYR    CD1 4609   4.074   4.002   5.409
  284TYR    HD1 4610   4.010   4.085   5.382
  284TYR    CE1 4611   4.058   3.872   5.374
  284TYR    HE1 4612   3.965   3.850   5.322
  284TYR     CZ 4613   4.149   3.777   5.422
  284TYR     OH 4614   4.115   3.637   5.403
  284TYR     HH 4615   4.138   3.589   5.482
  284TYR    CD2 4616   4.288   3.954   5.527
  284TYR    HD2 4617   4.374   3.973   5.589
  284TYR    CE2 4618   4.260   3.816   5.498
  284TYR    HE2 4619   4.322   3.743   5.548
  284TYR      C 4620   4.102   4.155   5.753
  284TYR      O 4621   4.047   4.050   5.771
  285MET      N 4622   4.201   4.203   5.837
  285MET     HN 4623   4.257   4.282   5.814
  285MET     CA 4624   4.228   4.133   5.959
  285MET     HA 4625   4.211   4.027   5.957
  285MET     CB 4626   4.380   4.152   5.988
  285MET    HB1 4627   4.400   4.130   6.094
  285MET    HB2 4628   4.400   4.260   5.970
  285MET     CG 4629   4.476   4.071   5.895
  285MET    HG1 4630   4.467   4.093   5.786
  285MET    HG2 4631   4.445   3.966   5.912
  285MET     SD 4632   4.651   4.073   5.944
  285MET     CE 4633   4.637   3.970   6.101
  285MET    HE1 4634   4.603   3.865   6.087
  285MET    HE2 4635   4.571   4.023   6.173
  285MET    HE3 4636   4.740   3.955   6.138
  285MET      C 4637   4.146   4.181   6.073
  285MET      O 4638   4.075   4.279   6.064
  286ASN      N 4639   4.149   4.113   6.188
  286ASN     HN 4640   4.214   4.038   6.199
  286ASN     CA 4641   4.063   4.128   6.304
  286ASN     HA 4642   3.975   4.185   6.279
  286ASN     CB 4643   4.006   4.001   6.355
  286ASN    HB1 4644   3.965   4.017   6.457
  286ASN    HB2 4645   4.068   3.909   6.356
  286ASN     CG 4646   3.897   3.944   6.262
  286ASN    OD1 4647   3.877   4.001   6.155
  286ASN    ND2 4648   3.820   3.845   6.315
  286ASN   HD21 4649   3.742   3.799   6.272
  286ASN   HD22 4650   3.870   3.795   6.385
  286ASN      C 4651   4.138   4.211   6.410
  286ASN      O 4652   4.094   4.239   6.520
  287SER      N 4653   4.268   4.251   6.378
  287SER     HN 4654   4.313   4.238   6.290
  287SER     CA 4655   4.373   4.292   6.469
  287SER     HA 4656   4.392   4.210   6.538
  287SER     CB 4657   4.498   4.322   6.387
  287SER    HB1 4658   4.581   4.341   6.458
  287SER    HB2 4659   4.501   4.413   6.324
  287SER     OG 4660   4.539   4.216   6.304
  287SER    HG1 4661   4.578   4.148   6.359
  287SER      C 4662   4.342   4.423   6.549
  287SER      O 4663   4.369   4.426   6.667
  288MET      N 4664   4.287   4.531   6.484
  288MET     HN 4665   4.259   4.525   6.388
  288MET     CA 4666   4.241   4.653   6.561
  288MET     HA 4667   4.297   4.662   6.653
  288MET     CB 4668   4.274   4.779   6.481
  288MET    HB1 4669   4.383   4.788   6.495
  288MET    HB2 4670   4.223   4.867   6.526
  288MET     CG 4671   4.248   4.778   6.331
  288MET    HG1 4672   4.141   4.757   6.312
  288MET    HG2 4673   4.316   4.704   6.283
  288MET     SD 4674   4.272   4.934   6.247
  288MET     CE 4675   4.257   4.879   6.078
  288MET    HE1 4676   4.196   4.787   6.072
  288MET    HE2 4677   4.354   4.861   6.026
  288MET    HE3 4678   4.202   4.951   6.014
  288MET      C 4679   4.091   4.635   6.597
  288MET      O 4680   4.043   4.719   6.677
  289LEU      N 4681   4.018   4.535   6.544
  289LEU     HN 4682   4.068   4.476   6.482
  289LEU     CA 4683   3.878   4.497   6.592
  289LEU     HA 4684   3.819   4.587   6.600
  289LEU     CB 4685   3.820   4.386   6.501
  289LEU    HB1 4686   3.852   4.289   6.545
  289LEU    HB2 4687   3.855   4.398   6.396
  289LEU     CG 4688   3.664   4.371   6.487
  289LEU     HG 4689   3.611   4.462   6.453
  289LEU    CD1 4690   3.641   4.263   6.374
  289LEU   HD11 4691   3.698   4.171   6.399
  289LEU   HD12 4692   3.666   4.297   6.271
  289LEU   HD13 4693   3.533   4.236   6.380
  289LEU    CD2 4694   3.597   4.333   6.618
  289LEU   HD21 4695   3.588   4.415   6.693
  289LEU   HD22 4696   3.658   4.256   6.670
  289LEU   HD23 4697   3.494   4.294   6.604
  289LEU      C 4698   3.881   4.451   6.733
  289LEU      O 4699   3.811   4.497   6.824
  290ASP      N 4700   3.983   4.368   6.764
  290ASP     HN 4701   4.039   4.338   6.687
  290ASP     CA 4702   4.009   4.332   6.899
  290ASP     HA 4703   3.983   4.418   6.959
  290ASP     CB 4704   3.912   4.222   6.951
  290ASP    HB1 4705   3.922   4.128   6.892
  290ASP    HB2 4706   3.809   4.264   6.954
  290ASP     CG 4707   3.919   4.196   7.102
  290ASP    OD1 4708   3.951   4.288   7.181
  290ASP    OD2 4709   3.907   4.077   7.136
  290ASP      C 4710   4.159   4.308   6.936
  290ASP      O 4711   4.209   4.398   7.008
  291PRO      N 4712   4.234   4.201   6.898
  291PRO     CD 4713   4.192   4.106   6.798
  291PRO    HD1 4714   4.237   4.150   6.706
  291PRO    HD2 4715   4.082   4.094   6.783
  291PRO     CA 4716   4.346   4.156   6.976
  291PRO     HA 4717   4.309   4.145   7.077
  291PRO     CB 4718   4.396   4.021   6.907
  291PRO    HB1 4719   4.432   3.963   6.994
  291PRO    HB2 4720   4.480   4.052   6.842
  291PRO     CG 4721   4.269   3.982   6.831
  291PRO    HG1 4722   4.305   3.935   6.738
  291PRO    HG2 4723   4.208   3.910   6.891
  291PRO      C 4724   4.471   4.251   6.995
  291PRO      O 4725   4.530   4.262   7.105
  292VAL      N 4726   4.521   4.320   6.890
  292VAL     HN 4727   4.472   4.330   6.804
  292VAL     CA 4728   4.643   4.394   6.904
  292VAL     HA 4729   4.716   4.335   6.957
  292VAL     CB 4730   4.703   4.421   6.765
  292VAL     HB 4731   4.627   4.480   6.710
  292VAL    CG1 4732   4.841   4.493   6.774
  292VAL   HG11 4733   4.836   4.597   6.814
  292VAL   HG12 4734   4.888   4.496   6.673
  292VAL   HG13 4735   4.910   4.445   6.846
  292VAL    CG2 4736   4.740   4.280   6.700
  292VAL   HG21 4737   4.810   4.228   6.769
  292VAL   HG22 4738   4.793   4.291   6.603
  292VAL   HG23 4739   4.653   4.212   6.695
  292VAL      C 4740   4.628   4.520   6.988
  292VAL      O 4741   4.724   4.572   7.042
  293VAL      N 4742   4.505   4.578   6.996
  293VAL     HN 4743   4.435   4.532   6.941
  293VAL     CA 4744   4.453   4.679   7.084
  293VAL     HA 4745   4.521   4.762   7.090
  293VAL     CB 4746   4.331   4.744   7.033
  293VAL     HB 4747   4.248   4.670   7.025
  293VAL    CG1 4748   4.278   4.849   7.135
  293VAL   HG11 4749   4.211   4.800   7.210
  293VAL   HG12 4750   4.214   4.919   7.077
  293VAL   HG13 4751   4.357   4.905   7.189
  293VAL    CG2 4752   4.343   4.817   6.898
  293VAL   HG21 4753   4.250   4.867   6.863
  293VAL   HG22 4754   4.373   4.745   6.819
  293VAL   HG23 4755   4.414   4.902   6.904
  293VAL      C 4756   4.442   4.621   7.225
  293VAL      O 4757   4.475   4.686   7.326
  294TYR      N 4758   4.388   4.494   7.231
  294TYR     HN 4759   4.353   4.455   7.146
  294TYR     CA 4760   4.348   4.431   7.357
  294TYR     HA 4761   4.280   4.504   7.398
  294TYR     CB 4762   4.287   4.291   7.337
  294TYR    HB1 4763   4.343   4.217   7.276
  294TYR    HB2 4764   4.196   4.326   7.284
  294TYR     CG 4765   4.248   4.227   7.473
  294TYR    CD1 4766   4.321   4.117   7.510
  294TYR    HD1 4767   4.393   4.078   7.439
  294TYR    CE1 4768   4.300   4.054   7.633
  294TYR    HE1 4769   4.357   3.967   7.663
  294TYR     CZ 4770   4.205   4.107   7.718
  294TYR     OH 4771   4.184   4.045   7.841
  294TYR     HH 4772   4.115   4.101   7.877
  294TYR    CD2 4773   4.152   4.282   7.561
  294TYR    HD2 4774   4.101   4.373   7.534
  294TYR    CE2 4775   4.130   4.217   7.685
  294TYR    HE2 4776   4.063   4.264   7.755
  294TYR      C 4777   4.471   4.416   7.451
  294TYR      O 4778   4.456   4.440   7.573
  295TYR      N 4779   4.591   4.394   7.394
  295TYR     HN 4780   4.594   4.377   7.296
  295TYR     CA 4781   4.717   4.367   7.473
  295TYR     HA 4782   4.701   4.287   7.543
  295TYR     CB 4783   4.830   4.334   7.376
  295TYR    HB1 4784   4.927   4.313   7.425
  295TYR    HB2 4785   4.838   4.419   7.305
  295TYR     CG 4786   4.797   4.208   7.305
  295TYR    CD1 4787   4.842   4.191   7.171
  295TYR    HD1 4788   4.904   4.265   7.124
  295TYR    CE1 4789   4.787   4.089   7.085
  295TYR    HE1 4790   4.811   4.073   6.980
  295TYR     CZ 4791   4.706   3.997   7.138
  295TYR     OH 4792   4.669   3.885   7.052
  295TYR     HH 4793   4.691   3.901   6.960
  295TYR    CD2 4794   4.708   4.112   7.357
  295TYR    HD2 4795   4.670   4.107   7.458
  295TYR    CE2 4796   4.676   3.994   7.272
  295TYR    HE2 4797   4.610   3.914   7.302
  295TYR      C 4798   4.752   4.482   7.567
  295TYR      O 4799   4.806   4.465   7.678
  296PHE      N 4800   4.726   4.604   7.517
  296PHE     HN 4801   4.699   4.619   7.423
  296PHE     CA 4802   4.758   4.729   7.582
  296PHE     HA 4803   4.829   4.711   7.661
  296PHE     CB 4804   4.799   4.843   7.481
  296PHE    HB1 4805   4.807   4.943   7.527
  296PHE    HB2 4806   4.728   4.842   7.396
  296PHE     CG 4807   4.933   4.799   7.416
  296PHE    CD1 4808   4.948   4.760   7.276
  296PHE    HD1 4809   4.857   4.765   7.218
  296PHE    CE1 4810   5.078   4.734   7.232
  296PHE    HE1 4811   5.095   4.709   7.128
  296PHE     CZ 4812   5.188   4.729   7.316
  296PHE     HZ 4813   5.282   4.693   7.277
  296PHE    CD2 4814   5.041   4.796   7.504
  296PHE    HD2 4815   5.030   4.821   7.609
  296PHE    CE2 4816   5.165   4.741   7.459
  296PHE    HE2 4817   5.248   4.725   7.526
  296PHE      C 4818   4.633   4.780   7.644
  296PHE      O 4819   4.631   4.884   7.711
  297SER      N 4820   4.529   4.698   7.644
  297SER     HN 4821   4.527   4.610   7.597
  297SER     CA 4822   4.406   4.739   7.708
  297SER     HA 4823   4.428   4.824   7.771
  297SER     CB 4824   4.291   4.752   7.598
  297SER    HB1 4825   4.198   4.777   7.654
  297SER    HB2 4826   4.287   4.654   7.545
  297SER     OG 4827   4.321   4.868   7.512
  297SER    HG1 4828   4.398   4.831   7.469
  297SER      C 4829   4.360   4.639   7.812
  297SER      O 4830   4.246   4.631   7.844
  298SER      N 4831   4.451   4.562   7.873
  298SER     HN 4832   4.547   4.564   7.845
  298SER     CA 4833   4.419   4.463   7.983
  298SER     HA 4834   4.314   4.468   8.009
  298SER     CB 4835   4.433   4.318   7.943
  298SER    HB1 4836   4.537   4.305   7.907
  298SER    HB2 4837   4.358   4.294   7.864
  298SER     OG 4838   4.418   4.228   8.051
  298SER    HG1 4839   4.323   4.226   8.059
  298SER      C 4840   4.490   4.506   8.105
  298SER      O 4841   4.613   4.502   8.112
  299PRO      N 4842   4.433   4.534   8.214
  299PRO     CD 4843   4.301   4.588   8.231
  299PRO    HD1 4844   4.231   4.502   8.229
  299PRO    HD2 4845   4.276   4.659   8.149
  299PRO     CA 4846   4.515   4.554   8.336
  299PRO     HA 4847   4.585   4.634   8.315
  299PRO     CB 4848   4.414   4.591   8.441
  299PRO    HB1 4849   4.456   4.661   8.517
  299PRO    HB2 4850   4.380   4.510   8.509
  299PRO     CG 4851   4.297   4.663   8.370
  299PRO    HG1 4852   4.193   4.657   8.409
  299PRO    HG2 4853   4.319   4.771   8.353
  299PRO      C 4854   4.610   4.437   8.381
  299PRO      O 4855   4.721   4.465   8.429
  300SER      N 4856   4.565   4.306   8.374
  300SER     HN 4857   4.472   4.291   8.342
  300SER     CA 4858   4.640   4.188   8.415
  300SER     HA 4859   4.710   4.213   8.494
  300SER     CB 4860   4.546   4.080   8.470
  300SER    HB1 4861   4.489   4.129   8.552
  300SER    HB2 4862   4.603   3.994   8.508
  300SER     OG 4863   4.447   4.035   8.373
  300SER    HG1 4864   4.380   4.104   8.376
  300SER      C 4865   4.722   4.107   8.312
  300SER      O 4866   4.784   4.003   8.342
  301PHE      N 4867   4.733   4.144   8.183
  301PHE     HN 4868   4.689   4.230   8.158
  301PHE     CA 4869   4.791   4.053   8.086
  301PHE     HA 4870   4.740   3.960   8.107
  301PHE     CB 4871   4.760   4.107   7.949
  301PHE    HB1 4872   4.802   4.210   7.938
  301PHE    HB2 4873   4.649   4.113   7.943
  301PHE     CG 4874   4.818   4.020   7.839
  301PHE    CD1 4875   4.806   3.882   7.831
  301PHE    HD1 4876   4.738   3.837   7.901
  301PHE    CE1 4877   4.858   3.814   7.723
  301PHE    HE1 4878   4.856   3.706   7.716
  301PHE     CZ 4879   4.924   3.875   7.615
  301PHE     HZ 4880   4.969   3.823   7.531
  301PHE    CD2 4881   4.903   4.083   7.740
  301PHE    HD2 4882   4.924   4.189   7.749
  301PHE    CE2 4883   4.948   4.011   7.627
  301PHE    HE2 4884   5.019   4.066   7.566
  301PHE      C 4885   4.932   4.004   8.113
  301PHE      O 4886   4.964   3.888   8.102
  302ASN      N 4887   5.019   4.099   8.152
  302ASN     HN 4888   4.981   4.192   8.152
  302ASN     CA 4889   5.151   4.066   8.200
  302ASN     HA 4890   5.152   3.959   8.218
  302ASN     CB 4891   5.263   4.124   8.098
  302ASN    HB1 4892   5.233   4.229   8.077
  302ASN    HB2 4893   5.261   4.069   8.002
  302ASN     CG 4894   5.405   4.113   8.159
  302ASN    OD1 4895   5.447   4.005   8.199
  302ASN    ND2 4896   5.467   4.230   8.172
  302ASN   HD21 4897   5.553   4.222   8.223
  302ASN   HD22 4898   5.436   4.318   8.136
  302ASN      C 4899   5.160   4.142   8.336
  302ASN    OT1 4900   5.226   4.249   8.351
  302ASN    OT2 4901   5.102   4.081   8.434
  303P9N    O01 4902   2.331   3.461   4.497
  303P9N    O02 4903   2.450   3.136   4.795
  303P9N    N03 4904   2.104   3.276   5.016
  303P9N    N04 4905   2.436   3.344   4.710
  303P9N    N05 4906   1.979   3.257   5.044
  303P9N    N06 4907   2.287   3.385   5.129
  303P9N    C07 4908   2.056   3.368   5.229
  303P9N    C08 4909   2.055   3.530   5.784
  303P9N    C09 4910   2.157   3.350   5.129
  303P9N    C10 4911   2.063   3.426   5.364
  303P9N    C11 4912   2.057   3.505   5.633
  303P9N    C12 4913   2.187   3.247   4.906
  303P9N    C13 4914   2.495   3.303   4.588
  303P9N    C14 4915   2.319   3.285   4.913
  303P9N    C15 4916   2.180   3.430   5.437
  303P9N    C16 4917   1.940   3.454   5.424
  303P9N    C17 4918   2.175   3.469   5.571
  303P9N    C18 4919   1.938   3.502   5.561
  303P9N    C19 4920   1.947   3.309   5.159
  303P9N    C20 4921   2.403   3.247   4.799
  303P9N    C21 4922   2.461   3.398   4.472
  303P9N    C22 4923   1.993   3.408   5.847
  303P9N    C23 4924   1.984   3.658   5.827
  303P9N    C24 4925   2.362   3.365   5.017
  303P9N    C25 4926   2.125   3.163   4.793
  303P9N    C26 4927   2.650   3.296   4.602
  303P9N    C27 4928   2.232   3.446   4.404
  303P9N    C28 4929   2.224   3.333   4.321
  303P9N    C29 4930   2.115   3.521   4.416
  303P9N    C30 4931   2.118   3.310   4.238
  303P9N    C31 4932   2.004   3.508   4.328
  303P9N    C32 4933   2.010   3.400   4.235
  303P9N    H01 4934   2.383   3.427   4.700
  303P9N    H02 4935   2.159   3.519   5.821
  303P9N    H03 4936   2.451   3.208   4.552
  303P9N    H04 4937   2.274   3.399   5.395
  303P9N    H05 4938   1.848   3.447   5.368
  303P9N    H06 4939   2.271   3.466   5.621
  303P9N    H07 4940   1.846   3.526   5.613
  303P9N    H08 4941   1.845   3.314   5.194
  303P9N    H09 4942   2.536   3.480   4.469
  303P9N    H10 4943   2.467   3.349   4.373
  303P9N    H11 4944   1.882   3.408   5.843
  303P9N    H12 4945   2.023   3.397   5.953
  303P9N    H13 4946   2.027   3.312   5.802
  303P9N    H14 4947   1.888   3.678   5.775
  303P9N    H15 4948   2.053   3.743   5.809
  303P9N    H16 4949   1.962   3.659   5.936
  303P9N    H17 4950   2.465   3.395   5.026
  303P9N    H18 4951   2.020   3.190   4.773
  303P9N    H19 4952   2.133   3.056   4.823
  303P9N    H20 4953   2.178   3.190   4.699
  303P9N    H21 4954   2.688   3.394   4.639
  303P9N    H22 4955   2.696   3.276   4.503
  303P9N    H23 4956   2.675   3.207   4.663
  303P9N    H24 4957   2.302   3.258   4.318
  303P9N    H25 4958   2.108   3.586   4.502
  303P9N    H26 4959   2.111   3.220   4.179
  303P9N    H27 4960   1.919   3.573   4.336
  303P9N    H28 4961   1.933   3.380   4.162
  303P9N    H29 4962   1.907   3.208   4.994
  304NIO     C1 4963   3.881   3.870   4.902
  304NIO     N1 4964   3.985   3.866   4.984
  304NIO     O1 4965   3.692   4.097   4.681
  304NIO     C2 4966   3.847   3.979   4.818
  304NIO     O2 4967   3.641   3.884   4.748
  304NIO     C3 4968   3.946   4.078   4.813
  304NIO     C4 4969   4.059   4.073   4.897
  304NIO     C5 4970   4.070   3.967   4.989
  304NIO     C6 4971   3.723   3.981   4.746
  304NIO    H01 4972   3.814   3.785   4.902
  304NIO    H02 4973   3.939   4.160   4.743
  304NIO    H03 4974   4.138   4.146   4.905
  304NIO    H04 4975   4.160   3.962   5.048
  304NIO    H05 4976   3.621   4.079   4.619
   7.61940   7.61940  12.34325
