# Supplementary material for: Orthosteric and allosteric modulation of human HCAR2 signaling complex
Source: Nat Commun. 2023 Nov 22;14:7620. doi: 10.1038/s41467-023-43537-z (PMC10665550; doi:10.1038/s41467-023-43537-z)
Supplement: Supplementary file 8 — Supplementary Data 5 [file 41467_2023_43537_MOESM8_ESM.zip › supplementary data 5/trjfiles/3HB_P9N_end6.gro]

Title t= 1000000.00000 step= 500000000
 4977
    8ASP      N    1   3.110   3.302   2.441
    8ASP    HT1    2   3.159   3.223   2.487
    8ASP    HT2    3   3.094   3.269   2.344
    8ASP    HT3    4   3.020   3.313   2.494
    8ASP     CA    5   3.187   3.424   2.456
    8ASP     HA    6   3.288   3.390   2.442
    8ASP     CB    7   3.133   3.517   2.337
    8ASP    HB1    8   3.026   3.533   2.362
    8ASP    HB2    9   3.139   3.465   2.238
    8ASP     CG   10   3.199   3.645   2.314
    8ASP    OD1   11   3.130   3.735   2.251
    8ASP    OD2   12   3.317   3.660   2.356
    8ASP      C   13   3.182   3.490   2.597
    8ASP      O   14   3.118   3.434   2.690
    9HSD      N   15   3.258   3.596   2.622
    9HSD     HN   16   3.295   3.636   2.539
    9HSD     CA   17   3.282   3.657   2.747
    9HSD     HA   18   3.367   3.723   2.736
    9HSD     CB   19   3.170   3.749   2.782
    9HSD    HB1   20   3.176   3.803   2.880
    9HSD    HB2   21   3.081   3.687   2.805
    9HSD    ND1   22   3.035   3.845   2.586
    9HSD    HD1   23   2.966   3.775   2.572
    9HSD     CG   24   3.131   3.859   2.684
    9HSD    CE1   25   3.026   3.961   2.521
    9HSD    HE1   26   2.950   3.986   2.446
    9HSD    NE2   27   3.112   4.053   2.563
    9HSD    CD2   28   3.177   3.990   2.670
    9HSD    HD2   29   3.257   4.040   2.723
    9HSD      C   30   3.327   3.563   2.862
    9HSD      O   31   3.390   3.462   2.843
   10PHE      N   32   3.299   3.598   2.985
   10PHE     HN   33   3.238   3.671   3.011
   10PHE     CA   34   3.363   3.520   3.096
   10PHE     HA   35   3.460   3.484   3.066
   10PHE     CB   36   3.403   3.614   3.213
   10PHE    HB1   37   3.310   3.668   3.240
   10PHE    HB2   38   3.487   3.678   3.180
   10PHE     CG   39   3.461   3.543   3.335
   10PHE    CD1   40   3.590   3.487   3.334
   10PHE    HD1   41   3.646   3.499   3.242
   10PHE    CE1   42   3.638   3.429   3.450
   10PHE    HE1   43   3.740   3.394   3.445
   10PHE     CZ   44   3.566   3.427   3.574
   10PHE     HZ   45   3.616   3.385   3.660
   10PHE    CD2   46   3.388   3.546   3.460
   10PHE    HD2   47   3.291   3.592   3.465
   10PHE    CE2   48   3.443   3.491   3.577
   10PHE    HE2   49   3.379   3.485   3.664
   10PHE      C   50   3.271   3.408   3.137
   10PHE      O   51   3.150   3.411   3.111
   11LEU      N   52   3.335   3.309   3.203
   11LEU     HN   53   3.430   3.314   3.232
   11LEU     CA   54   3.275   3.186   3.254
   11LEU     HA   55   3.324   3.098   3.216
   11LEU     CB   56   3.315   3.173   3.396
   11LEU    HB1   57   3.267   3.256   3.452
   11LEU    HB2   58   3.422   3.169   3.423
   11LEU     CG   59   3.255   3.049   3.470
   11LEU     HG   60   3.144   3.057   3.479
   11LEU    CD1   61   3.297   2.922   3.402
   11LEU   HD11   62   3.405   2.897   3.409
   11LEU   HD12   63   3.294   2.933   3.291
   11LEU   HD13   64   3.240   2.837   3.444
   11LEU    CD2   65   3.300   3.052   3.614
   11LEU   HD21   66   3.282   2.953   3.661
   11LEU   HD22   67   3.255   3.128   3.681
   11LEU   HD23   68   3.409   3.072   3.607
   11LEU      C   69   3.125   3.161   3.228
   11LEU      O   70   3.039   3.226   3.288
   12GLU      N   71   3.088   3.056   3.156
   12GLU     HN   72   3.161   2.995   3.125
   12GLU     CA   73   2.947   3.024   3.151
   12GLU     HA   74   2.886   3.104   3.192
   12GLU     CB   75   2.903   3.006   3.008
   12GLU    HB1   76   2.983   2.943   2.964
   12GLU    HB2   77   2.922   3.100   2.952
   12GLU     CG   78   2.758   2.966   2.968
   12GLU    HG1   79   2.685   3.049   2.960
   12GLU    HG2   80   2.724   2.880   3.031
   12GLU     CD   81   2.760   2.931   2.823
   12GLU    OE1   82   2.771   2.810   2.792
   12GLU    OE2   83   2.764   3.030   2.744
   12GLU      C   84   2.919   2.910   3.249
   12GLU      O   85   2.942   2.797   3.205
   13ILE      N   86   2.851   2.932   3.368
   13ILE     HN   87   2.817   3.021   3.397
   13ILE     CA   88   2.817   2.827   3.461
   13ILE     HA   89   2.866   2.740   3.419
   13ILE     CB   90   2.887   2.848   3.597
   13ILE     HB   91   2.992   2.876   3.570
   13ILE    CG2   92   2.842   2.971   3.678
   13ILE   HG21   93   2.851   3.067   3.623
   13ILE   HG22   94   2.897   2.988   3.773
   13ILE   HG23   95   2.738   2.956   3.714
   13ILE    CG1   96   2.880   2.714   3.678
   13ILE   HG11   97   2.913   2.636   3.605
   13ILE   HG12   98   2.776   2.699   3.713
   13ILE     CD   99   2.965   2.715   3.803
   13ILE    HD1  100   2.973   2.614   3.849
   13ILE    HD2  101   2.921   2.782   3.880
   13ILE    HD3  102   3.063   2.766   3.790
   13ILE      C  103   2.666   2.792   3.455
   13ILE      O  104   2.588   2.887   3.449
   14ASP      N  105   2.630   2.666   3.449
   14ASP     HN  106   2.708   2.604   3.458
   14ASP     CA  107   2.493   2.618   3.412
   14ASP     HA  108   2.504   2.516   3.378
   14ASP     CB  109   2.402   2.605   3.537
   14ASP    HB1  110   2.298   2.583   3.503
   14ASP    HB2  111   2.401   2.699   3.596
   14ASP     CG  112   2.434   2.490   3.627
   14ASP    OD1  113   2.353   2.470   3.723
   14ASP    OD2  114   2.530   2.416   3.592
   14ASP      C  115   2.423   2.689   3.303
   14ASP      O  116   2.315   2.742   3.313
   15LYS      N  117   2.506   2.714   3.199
   15LYS     HN  118   2.595   2.669   3.200
   15LYS     CA  119   2.467   2.783   3.079
   15LYS     HA  120   2.552   2.776   3.012
   15LYS     CB  121   2.361   2.698   2.998
   15LYS    HB1  122   2.293   2.747   2.926
   15LYS    HB2  123   2.292   2.666   3.078
   15LYS     CG  124   2.421   2.573   2.924
   15LYS    HG1  125   2.342   2.516   2.871
   15LYS    HG2  126   2.462   2.511   3.006
   15LYS     CD  127   2.533   2.596   2.823
   15LYS    HD1  128   2.573   2.499   2.785
   15LYS    HD2  129   2.614   2.655   2.869
   15LYS     CE  130   2.479   2.668   2.694
   15LYS    HE1  131   2.420   2.759   2.717
   15LYS    HE2  132   2.407   2.602   2.640
   15LYS     NZ  133   2.596   2.712   2.606
   15LYS    HZ1  134   2.652   2.627   2.588
   15LYS    HZ2  135   2.663   2.767   2.664
   15LYS    HZ3  136   2.576   2.771   2.523
   15LYS      C  137   2.444   2.934   3.078
   15LYS      O  138   2.409   2.989   2.969
   16LYS      N  139   2.476   3.005   3.188
   16LYS     HN  140   2.508   2.965   3.274
   16LYS     CA  141   2.459   3.152   3.213
   16LYS     HA  142   2.417   3.206   3.129
   16LYS     CB  143   2.364   3.187   3.334
   16LYS    HB1  144   2.382   3.293   3.361
   16LYS    HB2  145   2.398   3.120   3.416
   16LYS     CG  146   2.214   3.163   3.307
   16LYS    HG1  147   2.191   3.199   3.205
   16LYS    HG2  148   2.151   3.220   3.379
   16LYS     CD  149   2.161   3.020   3.306
   16LYS    HD1  150   2.226   2.966   3.234
   16LYS    HD2  151   2.067   3.035   3.249
   16LYS     CE  152   2.141   2.951   3.450
   16LYS    HE1  153   2.076   3.020   3.508
   16LYS    HE2  154   2.241   2.938   3.497
   16LYS     NZ  155   2.077   2.825   3.413
   16LYS    HZ1  156   2.144   2.769   3.357
   16LYS    HZ2  157   1.991   2.841   3.357
   16LYS    HZ3  158   2.031   2.767   3.486
   16LYS      C  159   2.600   3.203   3.238
   16LYS      O  160   2.669   3.144   3.324
   17ASN      N  161   2.643   3.319   3.177
   17ASN     HN  162   2.576   3.367   3.121
   17ASN     CA  163   2.773   3.387   3.210
   17ASN     HA  164   2.850   3.315   3.185
   17ASN     CB  165   2.787   3.523   3.136
   17ASN    HB1  166   2.865   3.587   3.181
   17ASN    HB2  167   2.689   3.576   3.142
   17ASN     CG  168   2.809   3.506   2.979
   17ASN    OD1  169   2.715   3.508   2.900
   17ASN    ND2  170   2.934   3.479   2.946
   17ASN   HD21  171   2.957   3.453   2.852
   17ASN   HD22  172   3.008   3.480   3.014
   17ASN      C  173   2.786   3.431   3.358
   17ASN      O  174   2.689   3.470   3.423
   18CYS      N  175   2.914   3.429   3.418
   18CYS     HN  176   2.980   3.365   3.380
   18CYS     CA  177   2.954   3.506   3.536
   18CYS     HA  178   2.876   3.507   3.611
   18CYS     CB  179   3.072   3.424   3.604
   18CYS    HB1  180   3.113   3.485   3.688
   18CYS    HB2  181   3.151   3.413   3.528
   18CYS     SG  182   3.022   3.264   3.669
   18CYS      C  183   2.990   3.652   3.497
   18CYS      O  184   3.036   3.680   3.389
   19CYS      N  185   2.951   3.751   3.584
   19CYS     HN  186   2.919   3.724   3.674
   19CYS     CA  187   2.981   3.888   3.564
   19CYS     HA  188   3.025   3.903   3.467
   19CYS     CB  189   2.859   3.986   3.584
   19CYS    HB1  190   2.893   4.091   3.565
   19CYS    HB2  191   2.841   3.988   3.693
   19CYS     SG  192   2.706   3.954   3.488
   19CYS      C  193   3.095   3.940   3.658
   19CYS      O  194   3.088   3.946   3.778
   20VAL      N  195   3.212   3.982   3.593
   20VAL     HN  196   3.215   3.982   3.493
   20VAL     CA  197   3.340   4.021   3.652
   20VAL     HA  198   3.316   4.056   3.751
   20VAL     CB  199   3.454   3.909   3.655
   20VAL     HB  200   3.543   3.960   3.697
   20VAL    CG1  201   3.413   3.793   3.745
   20VAL   HG11  202   3.491   3.715   3.743
   20VAL   HG12  203   3.317   3.746   3.714
   20VAL   HG13  204   3.402   3.824   3.851
   20VAL    CG2  205   3.484   3.862   3.510
   20VAL   HG21  206   3.528   3.945   3.450
   20VAL   HG22  207   3.392   3.822   3.463
   20VAL   HG23  208   3.555   3.778   3.522
   20VAL      C  209   3.390   4.146   3.578
   20VAL      O  210   3.418   4.144   3.458
   21PHE      N  211   3.413   4.261   3.646
   21PHE     HN  212   3.389   4.264   3.743
   21PHE     CA  213   3.484   4.372   3.606
   21PHE     HA  214   3.484   4.377   3.498
   21PHE     CB  215   3.407   4.496   3.660
   21PHE    HB1  216   3.407   4.498   3.771
   21PHE    HB2  217   3.304   4.479   3.622
   21PHE     CG  218   3.452   4.626   3.609
   21PHE    CD1  219   3.449   4.736   3.697
   21PHE    HD1  220   3.412   4.726   3.798
   21PHE    CE1  221   3.480   4.865   3.649
   21PHE    HE1  222   3.473   4.952   3.713
   21PHE     CZ  223   3.515   4.882   3.511
   21PHE     HZ  224   3.547   4.980   3.480
   21PHE    CD2  225   3.488   4.646   3.470
   21PHE    HD2  226   3.482   4.573   3.391
   21PHE    CE2  227   3.525   4.770   3.424
   21PHE    HE2  228   3.579   4.781   3.331
   21PHE      C  229   3.628   4.369   3.664
   21PHE      O  230   3.647   4.376   3.787
   22ARG      N  231   3.728   4.351   3.577
   22ARG     HN  232   3.714   4.341   3.479
   22ARG     CA  233   3.867   4.348   3.613
   22ARG     HA  234   3.884   4.369   3.717
   22ARG     CB  235   3.936   4.202   3.589
   22ARG    HB1  236   4.044   4.192   3.612
   22ARG    HB2  237   3.931   4.189   3.479
   22ARG     CG  238   3.861   4.092   3.676
   22ARG    HG1  239   3.904   3.995   3.641
   22ARG    HG2  240   3.752   4.098   3.655
   22ARG     CD  241   3.885   4.111   3.828
   22ARG    HD1  242   3.874   4.217   3.861
   22ARG    HD2  243   3.992   4.088   3.848
   22ARG     NE  244   3.798   4.017   3.902
   22ARG     HE  245   3.840   3.931   3.933
   22ARG     CZ  246   3.677   4.042   3.953
   22ARG    NH1  247   3.609   4.150   3.938
   22ARG   HH11  248   3.647   4.225   3.884
   22ARG   HH12  249   3.536   4.165   4.005
   22ARG    NH2  250   3.610   3.953   4.021
   22ARG   HH21  251   3.658   3.867   4.040
   22ARG   HH22  252   3.519   3.966   4.060
   22ARG      C  253   3.935   4.451   3.526
   22ARG      O  254   3.924   4.445   3.402
   23ASP      N  255   4.006   4.547   3.590
   23ASP     HN  256   4.033   4.543   3.686
   23ASP     CA  257   4.049   4.665   3.517
   23ASP     HA  258   4.065   4.650   3.412
   23ASP     CB  259   3.947   4.772   3.533
   23ASP    HB1  260   3.955   4.823   3.632
   23ASP    HB2  261   3.842   4.735   3.532
   23ASP     CG  262   3.939   4.871   3.418
   23ASP    OD1  263   3.843   4.950   3.412
   23ASP    OD2  264   4.025   4.869   3.329
   23ASP      C  265   4.186   4.700   3.565
   23ASP      O  266   4.220   4.643   3.671
   24ASP      N  267   4.264   4.786   3.499
   24ASP     HN  268   4.219   4.828   3.421
   24ASP     CA  269   4.401   4.821   3.540
   24ASP     HA  270   4.442   4.742   3.601
   24ASP     CB  271   4.498   4.826   3.423
   24ASP    HB1  272   4.483   4.729   3.371
   24ASP    HB2  273   4.604   4.837   3.455
   24ASP     CG  274   4.486   4.937   3.319
   24ASP    OD1  275   4.378   5.000   3.297
   24ASP    OD2  276   4.579   4.947   3.240
   24ASP      C  277   4.419   4.947   3.623
   24ASP      O  278   4.522   4.972   3.685
   25PHE      N  279   4.318   5.033   3.629
   25PHE     HN  280   4.231   5.007   3.589
   25PHE     CA  281   4.313   5.166   3.690
   25PHE     HA  282   4.377   5.231   3.632
   25PHE     CB  283   4.163   5.218   3.663
   25PHE    HB1  284   4.090   5.145   3.703
   25PHE    HB2  285   4.135   5.219   3.555
   25PHE     CG  286   4.125   5.354   3.721
   25PHE    CD1  287   4.183   5.470   3.672
   25PHE    HD1  288   4.250   5.461   3.588
   25PHE    CE1  289   4.151   5.596   3.722
   25PHE    HE1  290   4.199   5.683   3.681
   25PHE     CZ  291   4.063   5.598   3.834
   25PHE     HZ  292   4.051   5.684   3.898
   25PHE    CD2  293   4.022   5.361   3.814
   25PHE    HD2  294   3.981   5.272   3.859
   25PHE    CE2  295   3.998   5.485   3.877
   25PHE    HE2  296   3.929   5.486   3.961
   25PHE      C  297   4.357   5.173   3.833
   25PHE      O  298   4.425   5.267   3.873
   26ILE      N  299   4.323   5.081   3.925
   26ILE     HN  300   4.270   5.004   3.892
   26ILE     CA  301   4.361   5.093   4.065
   26ILE     HA  302   4.395   5.194   4.086
   26ILE     CB  303   4.241   5.068   4.165
   26ILE     HB  304   4.192   4.974   4.131
   26ILE    CG2  305   4.292   5.057   4.311
   26ILE   HG21  306   4.335   5.145   4.363
   26ILE   HG22  307   4.364   4.972   4.321
   26ILE   HG23  308   4.212   5.026   4.382
   26ILE    CG1  309   4.123   5.167   4.156
   26ILE   HG11  310   4.110   5.201   4.051
   26ILE   HG12  311   4.160   5.262   4.201
   26ILE     CD  312   3.997   5.116   4.216
   26ILE    HD1  313   3.979   5.017   4.167
   26ILE    HD2  314   3.912   5.187   4.206
   26ILE    HD3  315   3.996   5.091   4.324
   26ILE      C  316   4.479   5.006   4.097
   26ILE      O  317   4.569   5.048   4.168
   27VAL      N  318   4.481   4.885   4.044
   27VAL     HN  319   4.399   4.865   3.992
   27VAL     CA  320   4.587   4.787   4.064
   27VAL     HA  321   4.584   4.757   4.168
   27VAL     CB  322   4.559   4.639   4.003
   27VAL     HB  323   4.642   4.573   4.036
   27VAL    CG1  324   4.418   4.588   4.042
   27VAL   HG11  325   4.420   4.579   4.153
   27VAL   HG12  326   4.398   4.491   3.993
   27VAL   HG13  327   4.345   4.665   4.009
   27VAL    CG2  328   4.558   4.644   3.851
   27VAL   HG21  329   4.517   4.550   3.808
   27VAL   HG22  330   4.660   4.654   3.806
   27VAL   HG23  331   4.495   4.724   3.806
   27VAL      C  332   4.725   4.826   4.033
   27VAL      O  333   4.821   4.791   4.104
   28LYS      N  334   4.752   4.903   3.922
   28LYS     HN  335   4.676   4.924   3.861
   28LYS     CA  336   4.888   4.944   3.884
   28LYS     HA  337   4.941   4.852   3.862
   28LYS     CB  338   4.882   5.027   3.756
   28LYS    HB1  339   4.835   4.959   3.682
   28LYS    HB2  340   4.983   5.052   3.717
   28LYS     CG  341   4.794   5.149   3.760
   28LYS    HG1  342   4.843   5.223   3.827
   28LYS    HG2  343   4.686   5.126   3.778
   28LYS     CD  344   4.792   5.218   3.626
   28LYS    HD1  345   4.899   5.236   3.600
   28LYS    HD2  346   4.751   5.320   3.639
   28LYS     CE  347   4.716   5.150   3.515
   28LYS    HE1  348   4.606   5.155   3.529
   28LYS    HE2  349   4.741   5.041   3.512
   28LYS     NZ  350   4.759   5.209   3.384
   28LYS    HZ1  351   4.854   5.180   3.351
   28LYS    HZ2  352   4.751   5.310   3.404
   28LYS    HZ3  353   4.683   5.182   3.318
   28LYS      C  354   4.966   5.019   3.992
   28LYS      O  355   5.093   5.017   3.985
   29VAL      N  356   4.903   5.091   4.089
   29VAL     HN  357   4.804   5.098   4.101
   29VAL     CA  358   4.970   5.171   4.196
   29VAL     HA  359   5.059   5.205   4.144
   29VAL     CB  360   4.885   5.295   4.239
   29VAL     HB  361   4.796   5.270   4.301
   29VAL    CG1  362   4.976   5.389   4.321
   29VAL   HG11  363   4.984   5.369   4.430
   29VAL   HG12  364   4.935   5.491   4.306
   29VAL   HG13  365   5.071   5.404   4.265
   29VAL    CG2  366   4.855   5.370   4.105
   29VAL   HG21  367   4.760   5.324   4.070
   29VAL   HG22  368   4.937   5.353   4.033
   29VAL   HG23  369   4.833   5.478   4.117
   29VAL      C  370   5.009   5.080   4.317
   29VAL      O  371   5.102   5.115   4.393
   30LEU      N  372   4.936   4.969   4.326
   30LEU     HN  373   4.855   4.956   4.268
   30LEU     CA  374   4.945   4.880   4.440
   30LEU     HA  375   4.913   4.944   4.521
   30LEU     CB  376   4.839   4.761   4.435
   30LEU    HB1  377   4.862   4.696   4.522
   30LEU    HB2  378   4.861   4.703   4.343
   30LEU     CG  379   4.688   4.792   4.453
   30LEU     HG  380   4.655   4.857   4.369
   30LEU    CD1  381   4.620   4.654   4.446
   30LEU   HD11  382   4.661   4.596   4.532
   30LEU   HD12  383   4.658   4.605   4.354
   30LEU   HD13  384   4.509   4.656   4.450
   30LEU    CD2  385   4.652   4.861   4.580
   30LEU   HD21  386   4.710   4.816   4.663
   30LEU   HD22  387   4.546   4.837   4.604
   30LEU   HD23  388   4.665   4.971   4.577
   30LEU      C  389   5.084   4.836   4.488
   30LEU      O  390   5.112   4.856   4.603
   31PRO      N  391   5.178   4.782   4.412
   31PRO     CD  392   5.156   4.750   4.274
   31PRO    HD1  393   5.172   4.844   4.217
   31PRO    HD2  394   5.050   4.724   4.253
   31PRO     CA  395   5.289   4.710   4.467
   31PRO     HA  396   5.246   4.632   4.528
   31PRO     CB  397   5.356   4.644   4.339
   31PRO    HB1  398   5.400   4.547   4.374
   31PRO    HB2  399   5.439   4.702   4.292
   31PRO     CG  400   5.240   4.627   4.239
   31PRO    HG1  401   5.268   4.624   4.132
   31PRO    HG2  402   5.189   4.533   4.273
   31PRO      C  403   5.391   4.775   4.562
   31PRO      O  404   5.419   4.710   4.660
   32PRO      N  405   5.440   4.897   4.548
   32PRO     CD  406   5.440   4.980   4.425
   32PRO    HD1  407   5.338   5.018   4.400
   32PRO    HD2  408   5.459   4.911   4.339
   32PRO     CA  409   5.544   4.941   4.645
   32PRO     HA  410   5.606   4.859   4.677
   32PRO     CB  411   5.632   5.031   4.562
   32PRO    HB1  412   5.709   4.967   4.514
   32PRO    HB2  413   5.676   5.118   4.615
   32PRO     CG  414   5.535   5.096   4.458
   32PRO    HG1  415   5.480   5.177   4.510
   32PRO    HG2  416   5.591   5.139   4.373
   32PRO      C  417   5.485   4.984   4.772
   32PRO      O  418   5.543   4.969   4.883
   33VAL      N  419   5.361   5.047   4.763
   33VAL     HN  420   5.325   5.067   4.672
   33VAL     CA  421   5.268   5.070   4.875
   33VAL     HA  422   5.309   5.136   4.950
   33VAL     CB  423   5.136   5.139   4.819
   33VAL     HB  424   5.089   5.073   4.743
   33VAL    CG1  425   5.041   5.149   4.937
   33VAL   HG11  426   5.094   5.202   5.019
   33VAL   HG12  427   5.009   5.049   4.975
   33VAL   HG13  428   4.948   5.201   4.906
   33VAL    CG2  429   5.179   5.277   4.767
   33VAL   HG21  430   5.255   5.272   4.687
   33VAL   HG22  431   5.214   5.345   4.848
   33VAL   HG23  432   5.093   5.329   4.720
   33VAL      C  433   5.235   4.938   4.945
   33VAL      O  434   5.260   4.922   5.065
   34LEU      N  435   5.203   4.830   4.867
   34LEU     HN  436   5.199   4.838   4.768
   34LEU     CA  437   5.175   4.703   4.926
   34LEU     HA  438   5.107   4.725   5.007
   34LEU     CB  439   5.115   4.600   4.824
   34LEU    HB1  440   5.190   4.586   4.744
   34LEU    HB2  441   5.019   4.645   4.789
   34LEU     CG  442   5.083   4.465   4.884
   34LEU     HG  443   5.173   4.419   4.930
   34LEU    CD1  444   4.979   4.475   4.998
   34LEU   HD11  445   5.025   4.532   5.082
   34LEU   HD12  446   4.947   4.377   5.037
   34LEU   HD13  447   4.891   4.533   4.963
   34LEU    CD2  448   5.022   4.375   4.769
   34LEU   HD21  449   4.997   4.271   4.802
   34LEU   HD22  450   5.084   4.385   4.678
   34LEU   HD23  451   4.925   4.422   4.742
   34LEU      C  452   5.297   4.648   4.996
   34LEU      O  453   5.282   4.586   5.104
   35GLY      N  454   5.419   4.672   4.947
   35GLY     HN  455   5.422   4.712   4.856
   35GLY     CA  456   5.545   4.630   5.005
   35GLY    HA1  457   5.617   4.658   4.930
   35GLY    HA2  458   5.533   4.524   5.020
   35GLY      C  459   5.581   4.707   5.130
   35GLY      O  460   5.634   4.647   5.225
   36LEU      N  461   5.550   4.833   5.140
   36LEU     HN  462   5.507   4.886   5.068
   36LEU     CA  463   5.555   4.898   5.269
   36LEU     HA  464   5.650   4.877   5.316
   36LEU     CB  465   5.527   5.054   5.252
   36LEU    HB1  466   5.436   5.057   5.189
   36LEU    HB2  467   5.614   5.101   5.201
   36LEU     CG  468   5.492   5.131   5.378
   36LEU     HG  469   5.418   5.080   5.444
   36LEU    CD1  470   5.616   5.153   5.465
   36LEU   HD11  471   5.672   5.061   5.491
   36LEU   HD12  472   5.584   5.208   5.556
   36LEU   HD13  473   5.685   5.207   5.396
   36LEU    CD2  474   5.419   5.259   5.353
   36LEU   HD21  475   5.326   5.242   5.294
   36LEU   HD22  476   5.484   5.328   5.295
   36LEU   HD23  477   5.382   5.308   5.445
   36LEU      C  478   5.455   4.839   5.372
   36LEU      O  479   5.496   4.819   5.491
   37GLU      N  480   5.331   4.800   5.335
   37GLU     HN  481   5.307   4.800   5.238
   37GLU     CA  482   5.232   4.725   5.412
   37GLU     HA  483   5.207   4.787   5.497
   37GLU     CB  484   5.100   4.725   5.331
   37GLU    HB1  485   5.028   4.671   5.396
   37GLU    HB2  486   5.104   4.676   5.232
   37GLU     CG  487   5.021   4.860   5.313
   37GLU    HG1  488   5.080   4.934   5.256
   37GLU    HG2  489   5.012   4.886   5.421
   37GLU     CD  490   4.878   4.841   5.255
   37GLU    OE1  491   4.857   4.886   5.141
   37GLU    OE2  492   4.799   4.783   5.325
   37GLU      C  493   5.274   4.579   5.461
   37GLU      O  494   5.259   4.547   5.579
   38PHE      N  495   5.326   4.497   5.371
   38PHE     HN  496   5.311   4.513   5.274
   38PHE     CA  497   5.388   4.368   5.407
   38PHE     HA  498   5.317   4.299   5.451
   38PHE     CB  499   5.422   4.305   5.264
   38PHE    HB1  500   5.458   4.383   5.193
   38PHE    HB2  501   5.328   4.275   5.214
   38PHE     CG  502   5.530   4.193   5.275
   38PHE    CD1  503   5.652   4.200   5.217
   38PHE    HD1  504   5.696   4.296   5.195
   38PHE    CE1  505   5.724   4.080   5.208
   38PHE    HE1  506   5.820   4.090   5.160
   38PHE     CZ  507   5.658   3.956   5.228
   38PHE     HZ  508   5.712   3.864   5.211
   38PHE    CD2  509   5.467   4.071   5.304
   38PHE    HD2  510   5.370   4.065   5.352
   38PHE    CE2  511   5.536   3.952   5.294
   38PHE    HE2  512   5.496   3.858   5.329
   38PHE      C  513   5.501   4.378   5.506
   38PHE      O  514   5.511   4.299   5.603
   39ILE      N  515   5.595   4.473   5.483
   39ILE     HN  516   5.591   4.525   5.398
   39ILE     CA  517   5.700   4.496   5.578
   39ILE     HA  518   5.746   4.402   5.605
   39ILE     CB  519   5.800   4.589   5.515
   39ILE     HB  520   5.746   4.680   5.481
   39ILE    CG2  521   5.902   4.632   5.618
   39ILE   HG21  522   5.848   4.697   5.690
   39ILE   HG22  523   5.985   4.690   5.572
   39ILE   HG23  524   5.951   4.542   5.662
   39ILE    CG1  525   5.874   4.518   5.391
   39ILE   HG11  526   5.938   4.593   5.339
   39ILE   HG12  527   5.793   4.485   5.322
   39ILE     CD  528   5.954   4.390   5.427
   39ILE    HD1  529   5.887   4.306   5.457
   39ILE    HD2  530   6.033   4.412   5.502
   39ILE    HD3  531   6.017   4.358   5.341
   39ILE      C  532   5.651   4.542   5.724
   39ILE      O  533   5.707   4.506   5.827
   40PHE      N  534   5.546   4.629   5.722
   40PHE     HN  535   5.518   4.673   5.637
   40PHE     CA  536   5.473   4.682   5.844
   40PHE     HA  537   5.549   4.726   5.907
   40PHE     CB  538   5.373   4.782   5.787
   40PHE    HB1  539   5.286   4.741   5.731
   40PHE    HB2  540   5.441   4.837   5.719
   40PHE     CG  541   5.317   4.888   5.879
   40PHE    CD1  542   5.414   5.031   5.926
   40PHE    HD1  543   5.517   5.032   5.894
   40PHE    CE1  544   5.344   5.151   6.038
   40PHE    HE1  545   5.394   5.239   6.076
   40PHE     CZ  546   5.186   5.128   6.107
   40PHE     HZ  547   5.146   5.195   6.182
   40PHE    CD2  548   5.157   4.866   5.948
   40PHE    HD2  549   5.098   4.782   5.917
   40PHE    CE2  550   5.091   4.985   6.056
   40PHE    HE2  551   4.996   4.957   6.098
   40PHE      C  552   5.389   4.585   5.933
   40PHE      O  553   5.395   4.575   6.064
   41GLY      N  554   5.298   4.510   5.867
   41GLY     HN  555   5.280   4.521   5.770
   41GLY     CA  556   5.217   4.396   5.921
   41GLY    HA1  557   5.161   4.355   5.839
   41GLY    HA2  558   5.163   4.435   6.005
   41GLY      C  559   5.302   4.278   5.956
   41GLY      O  560   5.279   4.223   6.063
   42LEU      N  561   5.402   4.234   5.883
   42LEU     HN  562   5.407   4.263   5.788
   42LEU     CA  563   5.493   4.127   5.933
   42LEU     HA  564   5.437   4.036   5.950
   42LEU     CB  565   5.596   4.111   5.822
   42LEU    HB1  566   5.645   4.209   5.801
   42LEU    HB2  567   5.542   4.078   5.731
   42LEU     CG  568   5.702   4.002   5.845
   42LEU     HG  569   5.754   4.035   5.938
   42LEU    CD1  570   5.638   3.869   5.867
   42LEU   HD11  571   5.599   3.862   5.971
   42LEU   HD12  572   5.708   3.786   5.843
   42LEU   HD13  573   5.558   3.867   5.790
   42LEU    CD2  574   5.801   3.995   5.733
   42LEU   HD21  575   5.829   4.099   5.707
   42LEU   HD22  576   5.746   3.947   5.649
   42LEU   HD23  577   5.891   3.935   5.760
   42LEU      C  578   5.559   4.159   6.062
   42LEU      O  579   5.568   4.082   6.160
   43LEU      N  580   5.612   4.279   6.079
   43LEU     HN  581   5.594   4.351   6.012
   43LEU     CA  582   5.659   4.327   6.207
   43LEU     HA  583   5.730   4.256   6.246
   43LEU     CB  584   5.735   4.458   6.184
   43LEU    HB1  585   5.665   4.514   6.118
   43LEU    HB2  586   5.835   4.441   6.138
   43LEU     CG  587   5.761   4.549   6.305
   43LEU     HG  588   5.666   4.583   6.352
   43LEU    CD1  589   5.855   4.483   6.411
   43LEU   HD11  590   5.950   4.453   6.361
   43LEU   HD12  591   5.799   4.392   6.442
   43LEU   HD13  592   5.872   4.542   6.503
   43LEU    CD2  593   5.829   4.677   6.246
   43LEU   HD21  594   5.837   4.753   6.327
   43LEU   HD22  595   5.765   4.728   6.171
   43LEU   HD23  596   5.923   4.644   6.198
   43LEU      C  597   5.557   4.334   6.318
   43LEU      O  598   5.580   4.282   6.431
   44GLY      N  599   5.438   4.384   6.286
   44GLY     HN  600   5.428   4.424   6.196
   44GLY     CA  601   5.327   4.386   6.378
   44GLY    HA1  602   5.249   4.432   6.319
   44GLY    HA2  603   5.359   4.444   6.463
   44GLY      C  604   5.277   4.253   6.428
   44GLY      O  605   5.260   4.236   6.544
   45ASN      N  606   5.249   4.161   6.333
   45ASN     HN  607   5.252   4.171   6.234
   45ASN     CA  608   5.204   4.030   6.376
   45ASN     HA  609   5.124   4.041   6.447
   45ASN     CB  610   5.160   3.937   6.252
   45ASN    HB1  611   5.118   3.838   6.279
   45ASN    HB2  612   5.248   3.930   6.185
   45ASN     CG  613   5.034   4.008   6.193
   45ASN    OD1  614   4.965   4.076   6.267
   45ASN    ND2  615   5.008   3.985   6.066
   45ASN   HD21  616   4.928   4.029   6.025
   45ASN   HD22  617   5.080   3.951   6.005
   45ASN      C  618   5.313   3.950   6.436
   45ASN      O  619   5.293   3.867   6.521
   46GLY      N  620   5.442   3.978   6.398
   46GLY     HN  621   5.450   4.047   6.327
   46GLY     CA  622   5.559   3.914   6.443
   46GLY    HA1  623   5.644   3.962   6.396
   46GLY    HA2  624   5.551   3.808   6.421
   46GLY      C  625   5.583   3.950   6.594
   46GLY      O  626   5.614   3.870   6.678
   47LEU      N  627   5.557   4.080   6.629
   47LEU     HN  628   5.543   4.149   6.558
   47LEU     CA  629   5.575   4.129   6.763
   47LEU     HA  630   5.670   4.089   6.794
   47LEU     CB  631   5.577   4.281   6.758
   47LEU    HB1  632   5.489   4.327   6.709
   47LEU    HB2  633   5.664   4.310   6.695
   47LEU     CG  634   5.594   4.356   6.893
   47LEU     HG  635   5.503   4.345   6.956
   47LEU    CD1  636   5.712   4.308   6.973
   47LEU   HD11  637   5.700   4.202   7.003
   47LEU   HD12  638   5.709   4.367   7.067
   47LEU   HD13  639   5.805   4.332   6.917
   47LEU    CD2  640   5.618   4.509   6.857
   47LEU   HD21  641   5.703   4.525   6.788
   47LEU   HD22  642   5.638   4.555   6.956
   47LEU   HD23  643   5.532   4.560   6.810
   47LEU      C  644   5.470   4.080   6.854
   47LEU      O  645   5.488   4.053   6.972
   48ALA      N  646   5.342   4.071   6.802
   48ALA     HN  647   5.333   4.111   6.711
   48ALA     CA  648   5.229   4.010   6.871
   48ALA     HA  649   5.213   4.059   6.966
   48ALA     CB  650   5.104   4.028   6.779
   48ALA    HB1  651   5.010   3.982   6.817
   48ALA    HB2  652   5.123   3.988   6.677
   48ALA    HB3  653   5.079   4.135   6.765
   48ALA      C  654   5.246   3.869   6.907
   48ALA      O  655   5.231   3.833   7.021
   49LEU      N  656   5.301   3.787   6.810
   49LEU     HN  657   5.316   3.824   6.718
   49LEU     CA  658   5.336   3.648   6.838
   49LEU     HA  659   5.248   3.602   6.882
   49LEU     CB  660   5.381   3.583   6.696
   49LEU    HB1  661   5.422   3.480   6.701
   49LEU    HB2  662   5.456   3.650   6.649
   49LEU     CG  663   5.268   3.556   6.592
   49LEU     HG  664   5.228   3.656   6.565
   49LEU    CD1  665   5.327   3.493   6.470
   49LEU   HD11  666   5.395   3.564   6.417
   49LEU   HD12  667   5.239   3.473   6.406
   49LEU   HD13  668   5.389   3.403   6.491
   49LEU    CD2  669   5.166   3.463   6.652
   49LEU   HD21  670   5.212   3.362   6.661
   49LEU   HD22  671   5.072   3.451   6.593
   49LEU   HD23  672   5.136   3.491   6.755
   49LEU      C  673   5.446   3.635   6.928
   49LEU      O  674   5.437   3.556   7.016
   50TRP      N  675   5.546   3.727   6.914
   50TRP     HN  676   5.545   3.788   6.835
   50TRP     CA  677   5.653   3.736   7.008
   50TRP     HA  678   5.693   3.635   7.007
   50TRP     CB  679   5.762   3.830   6.955
   50TRP    HB1  680   5.728   3.925   6.910
   50TRP    HB2  681   5.816   3.797   6.864
   50TRP     CG  682   5.877   3.860   7.051
   50TRP    CD1  683   5.892   3.979   7.123
   50TRP    HD1  684   5.827   4.064   7.115
   50TRP    NE1  685   5.999   3.972   7.211
   50TRP    HE1  686   5.997   4.020   7.296
   50TRP    CE2  687   6.063   3.850   7.188
   50TRP    CD2  688   5.996   3.784   7.080
   50TRP    CE3  689   6.049   3.671   7.028
   50TRP    HE3  690   6.003   3.621   6.944
   50TRP    CZ3  691   6.173   3.630   7.078
   50TRP    HZ3  692   6.225   3.543   7.041
   50TRP    CZ2  693   6.178   3.803   7.248
   50TRP    HZ2  694   6.218   3.843   7.340
   50TRP    CH2  695   6.235   3.703   7.177
   50TRP    HH2  696   6.321   3.661   7.228
   50TRP      C  697   5.614   3.761   7.156
   50TRP      O  698   5.669   3.692   7.245
   51ILE      N  699   5.522   3.854   7.191
   51ILE     HN  700   5.480   3.905   7.116
   51ILE     CA  701   5.465   3.880   7.321
   51ILE     HA  702   5.552   3.897   7.383
   51ILE     CB  703   5.374   3.996   7.321
   51ILE     HB  704   5.303   3.990   7.237
   51ILE    CG2  705   5.311   4.001   7.457
   51ILE   HG21  706   5.399   4.011   7.524
   51ILE   HG22  707   5.248   3.919   7.498
   51ILE   HG23  708   5.254   4.096   7.474
   51ILE    CG1  709   5.436   4.140   7.287
   51ILE   HG11  710   5.495   4.137   7.193
   51ILE   HG12  711   5.496   4.192   7.364
   51ILE     CD  712   5.326   4.245   7.252
   51ILE    HD1  713   5.282   4.278   7.348
   51ILE    HD2  714   5.253   4.204   7.179
   51ILE    HD3  715   5.367   4.338   7.207
   51ILE      C  716   5.390   3.757   7.380
   51ILE      O  717   5.399   3.724   7.500
   52PHE      N  718   5.310   3.683   7.303
   52PHE     HN  719   5.283   3.728   7.218
   52PHE     CA  720   5.268   3.542   7.335
   52PHE     HA  721   5.225   3.549   7.434
   52PHE     CB  722   5.164   3.472   7.241
   52PHE    HB1  723   5.135   3.372   7.280
   52PHE    HB2  724   5.219   3.446   7.148
   52PHE     CG  725   5.037   3.540   7.217
   52PHE    CD1  726   5.015   3.614   7.098
   52PHE    HD1  727   5.095   3.623   7.026
   52PHE    CE1  728   4.899   3.686   7.079
   52PHE    HE1  729   4.884   3.722   6.979
   52PHE     CZ  730   4.796   3.681   7.172
   52PHE     HZ  731   4.702   3.733   7.158
   52PHE    CD2  732   4.932   3.541   7.315
   52PHE    HD2  733   4.946   3.486   7.407
   52PHE    CE2  734   4.811   3.614   7.287
   52PHE    HE2  735   4.735   3.614   7.364
   52PHE      C  736   5.383   3.444   7.355
   52PHE      O  737   5.392   3.378   7.460
   53CYS      N  738   5.485   3.430   7.259
   53CYS     HN  739   5.480   3.484   7.176
   53CYS     CA  740   5.594   3.336   7.273
   53CYS     HA  741   5.552   3.237   7.271
   53CYS     CB  742   5.696   3.336   7.150
   53CYS    HB1  743   5.776   3.260   7.161
   53CYS    HB2  744   5.736   3.438   7.132
   53CYS     SG  745   5.605   3.292   6.996
   53CYS    HG1  746   5.546   3.411   6.991
   53CYS      C  747   5.684   3.346   7.394
   53CYS      O  748   5.711   3.239   7.456
   54PHE      N  749   5.732   3.466   7.428
   54PHE     HN  750   5.707   3.547   7.377
   54PHE     CA  751   5.836   3.476   7.534
   54PHE     HA  752   5.861   3.378   7.572
   54PHE     CB  753   5.964   3.536   7.462
   54PHE    HB1  754   5.934   3.619   7.394
   54PHE    HB2  755   6.006   3.453   7.401
   54PHE     CG  756   6.070   3.572   7.558
   54PHE    CD1  757   6.149   3.477   7.624
   54PHE    HD1  758   6.117   3.375   7.607
   54PHE    CE1  759   6.261   3.508   7.703
   54PHE    HE1  760   6.314   3.427   7.752
   54PHE     CZ  761   6.279   3.638   7.736
   54PHE     HZ  762   6.362   3.672   7.796
   54PHE    CD2  763   6.100   3.704   7.585
   54PHE    HD2  764   6.052   3.779   7.526
   54PHE    CE2  765   6.205   3.740   7.674
   54PHE    HE2  766   6.219   3.844   7.699
   54PHE      C  767   5.788   3.552   7.652
   54PHE      O  768   5.815   3.522   7.767
   55HSD      N  769   5.706   3.660   7.632
   55HSD     HN  770   5.666   3.686   7.545
   55HSD     CA  771   5.682   3.755   7.739
   55HSD     HA  772   5.773   3.759   7.799
   55HSD     CB  773   5.650   3.891   7.674
   55HSD    HB1  774   5.610   3.953   7.756
   55HSD    HB2  775   5.566   3.870   7.604
   55HSD    ND1  776   5.855   4.038   7.686
   55HSD    HD1  777   5.858   4.065   7.782
   55HSD     CG  778   5.775   3.958   7.612
   55HSD    CE1  779   5.940   4.099   7.600
   55HSD    HE1  780   6.012   4.174   7.633
   55HSD    NE2  781   5.920   4.064   7.470
   55HSD    CD2  782   5.813   3.981   7.482
   55HSD    HD2  783   5.769   3.937   7.392
   55HSD      C  784   5.567   3.713   7.834
   55HSD      O  785   5.551   3.751   7.949
   56LEU      N  786   5.487   3.627   7.781
   56LEU     HN  787   5.501   3.607   7.684
   56LEU     CA  788   5.384   3.555   7.856
   56LEU     HA  789   5.338   3.618   7.930
   56LEU     CB  790   5.285   3.503   7.758
   56LEU    HB1  791   5.342   3.448   7.680
   56LEU    HB2  792   5.229   3.585   7.707
   56LEU     CG  793   5.172   3.415   7.817
   56LEU     HG  794   5.220   3.330   7.870
   56LEU    CD1  795   5.086   3.488   7.924
   56LEU   HD11  796   5.049   3.587   7.888
   56LEU   HD12  797   5.160   3.501   8.006
   56LEU   HD13  798   5.009   3.414   7.952
   56LEU    CD2  799   5.078   3.351   7.710
   56LEU   HD21  800   5.050   3.430   7.637
   56LEU   HD22  801   4.991   3.308   7.763
   56LEU   HD23  802   5.125   3.266   7.655
   56LEU      C  803   5.451   3.434   7.933
   56LEU      O  804   5.492   3.334   7.874
   57LYS      N  805   5.459   3.438   8.065
   57LYS     HN  806   5.435   3.523   8.110
   57LYS     CA  807   5.513   3.331   8.153
   57LYS     HA  808   5.616   3.313   8.129
   57LYS     CB  809   5.505   3.370   8.307
   57LYS    HB1  810   5.557   3.289   8.363
   57LYS    HB2  811   5.398   3.375   8.339
   57LYS     CG  812   5.586   3.497   8.350
   57LYS    HG1  813   5.576   3.506   8.460
   57LYS    HG2  814   5.532   3.585   8.308
   57LYS     CD  815   5.724   3.505   8.297
   57LYS    HD1  816   5.770   3.603   8.323
   57LYS    HD2  817   5.718   3.529   8.189
   57LYS     CE  818   5.811   3.390   8.349
   57LYS    HE1  819   5.779   3.290   8.313
   57LYS    HE2  820   5.805   3.399   8.460
   57LYS     NZ  821   5.954   3.413   8.302
   57LYS    HZ1  822   5.953   3.440   8.202
   57LYS    HZ2  823   5.997   3.318   8.306
   57LYS    HZ3  824   6.005   3.485   8.357
   57LYS      C  825   5.439   3.202   8.146
   57LYS      O  826   5.502   3.096   8.131
   58SER      N  827   5.304   3.208   8.145
   58SER     HN  828   5.265   3.300   8.141
   58SER     CA  829   5.219   3.093   8.144
   58SER     HA  830   5.264   3.015   8.084
   58SER     CB  831   5.212   3.020   8.280
   58SER    HB1  832   5.183   3.085   8.365
   58SER    HB2  833   5.306   2.963   8.301
   58SER     OG  834   5.111   2.917   8.282
   58SER    HG1  835   5.119   2.864   8.202
   58SER      C  836   5.092   3.119   8.078
   58SER      O  837   5.031   3.221   8.093
   59TRP      N  838   5.054   3.024   7.987
   59TRP     HN  839   5.117   2.949   7.967
   59TRP     CA  840   4.930   3.030   7.920
   59TRP     HA  841   4.917   3.121   7.863
   59TRP     CB  842   4.921   2.923   7.807
   59TRP    HB1  843   4.819   2.920   7.763
   59TRP    HB2  844   4.939   2.828   7.862
   59TRP     CG  845   5.019   2.934   7.700
   59TRP    CD1  846   5.127   2.853   7.680
   59TRP    HD1  847   5.149   2.765   7.738
   59TRP    NE1  848   5.202   2.878   7.561
   59TRP    HE1  849   5.294   2.850   7.546
   59TRP    CE2  850   5.123   2.968   7.492
   59TRP    CD2  851   5.011   3.012   7.581
   59TRP    CE3  852   4.920   3.116   7.536
   59TRP    HE3  853   4.839   3.149   7.598
   59TRP    CZ3  854   4.931   3.158   7.401
   59TRP    HZ3  855   4.857   3.230   7.370
   59TRP    CZ2  856   5.143   3.038   7.368
   59TRP    HZ2  857   5.239   3.031   7.319
   59TRP    CH2  858   5.042   3.125   7.324
   59TRP    HH2  859   5.047   3.174   7.228
   59TRP      C  860   4.810   3.011   7.998
   59TRP      O  861   4.801   2.940   8.099
   60LYS      N  862   4.705   3.087   7.963
   60LYS     HN  863   4.723   3.168   7.908
   60LYS     CA  864   4.567   3.069   7.997
   60LYS     HA  865   4.554   2.973   8.044
   60LYS     CB  866   4.526   3.181   8.098
   60LYS    HB1  867   4.421   3.174   8.131
   60LYS    HB2  868   4.542   3.277   8.044
   60LYS     CG  869   4.609   3.185   8.234
   60LYS    HG1  870   4.710   3.218   8.203
   60LYS    HG2  871   4.622   3.079   8.266
   60LYS     CD  872   4.541   3.265   8.346
   60LYS    HD1  873   4.436   3.228   8.347
   60LYS    HD2  874   4.544   3.371   8.313
   60LYS     CE  875   4.583   3.255   8.494
   60LYS    HE1  876   4.509   3.306   8.559
   60LYS    HE2  877   4.681   3.307   8.499
   60LYS     NZ  878   4.605   3.116   8.542
   60LYS    HZ1  879   4.529   3.050   8.520
   60LYS    HZ2  880   4.618   3.105   8.645
   60LYS    HZ3  881   4.695   3.078   8.507
   60LYS      C  882   4.481   3.070   7.881
   60LYS      O  883   4.519   3.115   7.775
   61SER      N  884   4.360   3.017   7.889
   61SER     HN  885   4.332   2.986   7.980
   61SER     CA  886   4.277   2.986   7.774
   61SER     HA  887   4.322   2.911   7.711
   61SER     CB  888   4.137   2.920   7.815
   61SER    HB1  889   4.160   2.816   7.848
   61SER    HB2  890   4.071   2.909   7.727
   61SER     OG  891   4.066   2.993   7.918
   61SER    HG1  892   3.995   3.036   7.870
   61SER      C  893   4.246   3.102   7.683
   61SER      O  894   4.250   3.087   7.561
   62SER      N  895   4.214   3.221   7.744
   62SER     HN  896   4.191   3.218   7.841
   62SER     CA  897   4.182   3.346   7.667
   62SER     HA  898   4.093   3.317   7.613
   62SER     CB  899   4.140   3.466   7.756
   62SER    HB1  900   4.107   3.554   7.696
   62SER    HB2  901   4.230   3.488   7.818
   62SER     OG  902   4.036   3.428   7.848
   62SER    HG1  903   3.948   3.428   7.810
   62SER      C  904   4.305   3.388   7.587
   62SER      O  905   4.286   3.419   7.469
   63ARG      N  906   4.428   3.390   7.642
   63ARG     HN  907   4.439   3.387   7.741
   63ARG     CA  908   4.549   3.411   7.572
   63ARG     HA  909   4.540   3.501   7.512
   63ARG     CB  910   4.675   3.407   7.661
   63ARG    HB1  911   4.774   3.399   7.609
   63ARG    HB2  912   4.673   3.324   7.735
   63ARG     CG  913   4.684   3.534   7.745
   63ARG    HG1  914   4.777   3.520   7.805
   63ARG    HG2  915   4.603   3.539   7.820
   63ARG     CD  916   4.679   3.668   7.669
   63ARG    HD1  917   4.581   3.689   7.621
   63ARG    HD2  918   4.752   3.672   7.585
   63ARG     NE  919   4.715   3.770   7.770
   63ARG     HE  920   4.757   3.737   7.854
   63ARG     CZ  921   4.687   3.896   7.764
   63ARG    NH1  922   4.627   3.962   7.666
   63ARG   HH11  923   4.620   3.921   7.575
   63ARG   HH12  924   4.603   4.058   7.675
   63ARG    NH2  925   4.718   3.969   7.871
   63ARG   HH21  926   4.694   4.065   7.884
   63ARG   HH22  927   4.770   3.925   7.944
   63ARG      C  928   4.571   3.301   7.462
   63ARG      O  929   4.616   3.331   7.354
   64ILE      N  930   4.544   3.172   7.486
   64ILE     HN  931   4.508   3.142   7.574
   64ILE     CA  932   4.551   3.069   7.383
   64ILE     HA  933   4.653   3.063   7.348
   64ILE     CB  934   4.522   2.925   7.432
   64ILE     HB  935   4.430   2.926   7.495
   64ILE    CG2  936   4.498   2.815   7.318
   64ILE   HG21  937   4.410   2.844   7.257
   64ILE   HG22  938   4.483   2.714   7.361
   64ILE   HG23  939   4.585   2.819   7.249
   64ILE    CG1  940   4.632   2.885   7.536
   64ILE   HG11  941   4.632   2.970   7.607
   64ILE   HG12  942   4.731   2.872   7.487
   64ILE     CD  943   4.605   2.755   7.611
   64ILE    HD1  944   4.517   2.774   7.675
   64ILE    HD2  945   4.692   2.729   7.674
   64ILE    HD3  946   4.572   2.678   7.537
   64ILE      C  947   4.460   3.095   7.264
   64ILE      O  948   4.503   3.084   7.150
   65PHE      N  949   4.335   3.129   7.285
   65PHE     HN  950   4.306   3.137   7.380
   65PHE     CA  951   4.235   3.171   7.186
   65PHE     HA  952   4.233   3.089   7.115
   65PHE     CB  953   4.093   3.188   7.240
   65PHE    HB1  954   4.020   3.207   7.158
   65PHE    HB2  955   4.089   3.265   7.319
   65PHE     CG  956   4.045   3.060   7.300
   65PHE    CD1  957   4.070   2.935   7.238
   65PHE    HD1  958   4.132   2.919   7.152
   65PHE    CE1  959   4.030   2.815   7.306
   65PHE    HE1  960   4.060   2.721   7.261
   65PHE     CZ  961   3.958   2.820   7.427
   65PHE     HZ  962   3.924   2.729   7.475
   65PHE    CD2  963   3.974   3.061   7.421
   65PHE    HD2  964   3.941   3.159   7.454
   65PHE    CE2  965   3.938   2.943   7.488
   65PHE    HE2  966   3.885   2.942   7.583
   65PHE      C  967   4.284   3.303   7.112
   65PHE      O  968   4.280   3.318   6.991
   66LEU      N  969   4.335   3.403   7.186
   66LEU     HN  970   4.310   3.397   7.282
   66LEU     CA  971   4.394   3.528   7.133
   66LEU     HA  972   4.318   3.583   7.079
   66LEU     CB  973   4.413   3.629   7.246
   66LEU    HB1  974   4.477   3.715   7.214
   66LEU    HB2  975   4.475   3.589   7.329
   66LEU     CG  976   4.281   3.685   7.305
   66LEU     HG  977   4.218   3.595   7.322
   66LEU    CD1  978   4.302   3.752   7.439
   66LEU   HD11  979   4.216   3.816   7.466
   66LEU   HD12  980   4.390   3.818   7.422
   66LEU   HD13  981   4.316   3.678   7.521
   66LEU    CD2  982   4.214   3.781   7.209
   66LEU   HD21  983   4.185   3.746   7.107
   66LEU   HD22  984   4.282   3.868   7.199
   66LEU   HD23  985   4.120   3.821   7.254
   66LEU      C  986   4.521   3.508   7.044
   66LEU      O  987   4.536   3.570   6.939
   67PHE      N  988   4.609   3.411   7.081
   67PHE     HN  989   4.599   3.360   7.166
   67PHE     CA  990   4.715   3.357   7.000
   67PHE     HA  991   4.769   3.443   6.962
   67PHE     CB  992   4.819   3.273   7.088
   67PHE    HB1  993   4.760   3.204   7.153
   67PHE    HB2  994   4.874   3.341   7.157
   67PHE     CG  995   4.914   3.192   7.001
   67PHE    CD1  996   5.046   3.234   6.964
   67PHE    HD1  997   5.074   3.333   6.998
   67PHE    CE1  998   5.131   3.155   6.886
   67PHE    HE1  999   5.234   3.185   6.873
   67PHE     CZ 1000   5.078   3.038   6.835
   67PHE     HZ 1001   5.141   2.976   6.773
   67PHE    CD2 1002   4.867   3.070   6.949
   67PHE    HD2 1003   4.768   3.031   6.969
   67PHE    CE2 1004   4.949   2.994   6.862
   67PHE    HE2 1005   4.915   2.897   6.829
   67PHE      C 1006   4.664   3.289   6.874
   67PHE      O 1007   4.723   3.305   6.769
   68ASN      N 1008   4.555   3.209   6.874
   68ASN     HN 1009   4.510   3.185   6.960
   68ASN     CA 1010   4.506   3.157   6.748
   68ASN     HA 1011   4.587   3.096   6.710
   68ASN     CB 1012   4.387   3.056   6.768
   68ASN    HB1 1013   4.334   3.040   6.672
   68ASN    HB2 1014   4.316   3.096   6.844
   68ASN     CG 1015   4.424   2.917   6.821
   68ASN    OD1 1016   4.407   2.821   6.746
   68ASN    ND2 1017   4.461   2.903   6.951
   68ASN   HD21 1018   4.434   2.813   6.986
   68ASN   HD22 1019   4.484   2.978   7.014
   68ASN      C 1020   4.457   3.264   6.644
   68ASN      O 1021   4.483   3.262   6.528
   69LEU      N 1022   4.395   3.367   6.700
   69LEU     HN 1023   4.375   3.364   6.798
   69LEU     CA 1024   4.361   3.489   6.637
   69LEU     HA 1025   4.299   3.464   6.553
   69LEU     CB 1026   4.287   3.571   6.744
   69LEU    HB1 1027   4.337   3.619   6.831
   69LEU    HB2 1028   4.215   3.501   6.791
   69LEU     CG 1029   4.181   3.687   6.707
   69LEU     HG 1030   4.232   3.778   6.669
   69LEU    CD1 1031   4.095   3.627   6.601
   69LEU   HD11 1032   4.050   3.528   6.624
   69LEU   HD12 1033   4.148   3.612   6.505
   69LEU   HD13 1034   4.010   3.696   6.586
   69LEU    CD2 1035   4.098   3.730   6.827
   69LEU   HD21 1036   4.030   3.810   6.792
   69LEU   HD22 1037   4.167   3.772   6.903
   69LEU   HD23 1038   4.041   3.646   6.871
   69LEU      C 1039   4.475   3.569   6.582
   69LEU      O 1040   4.470   3.611   6.469
   70ALA      N 1041   4.589   3.575   6.657
   70ALA     HN 1042   4.591   3.527   6.744
   70ALA     CA 1043   4.716   3.636   6.612
   70ALA     HA 1044   4.693   3.738   6.585
   70ALA     CB 1045   4.816   3.629   6.726
   70ALA    HB1 1046   4.824   3.524   6.761
   70ALA    HB2 1047   4.779   3.694   6.808
   70ALA    HB3 1048   4.920   3.668   6.713
   70ALA      C 1049   4.767   3.555   6.495
   70ALA      O 1050   4.802   3.617   6.396
   71VAL      N 1051   4.763   3.417   6.497
   71VAL     HN 1052   4.748   3.368   6.583
   71VAL     CA 1053   4.801   3.342   6.382
   71VAL     HA 1054   4.902   3.366   6.355
   71VAL     CB 1055   4.795   3.195   6.420
   71VAL     HB 1056   4.704   3.180   6.482
   71VAL    CG1 1057   4.796   3.094   6.303
   71VAL   HG11 1058   4.809   2.991   6.343
   71VAL   HG12 1059   4.877   3.120   6.231
   71VAL   HG13 1060   4.699   3.098   6.249
   71VAL    CG2 1061   4.910   3.166   6.512
   71VAL   HG21 1062   4.910   3.059   6.542
   71VAL   HG22 1063   4.897   3.228   6.603
   71VAL   HG23 1064   5.006   3.204   6.472
   71VAL      C 1065   4.714   3.367   6.256
   71VAL      O 1066   4.773   3.367   6.150
   72ALA      N 1067   4.576   3.378   6.263
   72ALA     HN 1068   4.539   3.344   6.348
   72ALA     CA 1069   4.490   3.404   6.142
   72ALA     HA 1070   4.495   3.328   6.067
   72ALA     CB 1071   4.352   3.420   6.194
   72ALA    HB1 1072   4.336   3.498   6.272
   72ALA    HB2 1073   4.301   3.327   6.229
   72ALA    HB3 1074   4.284   3.445   6.110
   72ALA      C 1075   4.529   3.535   6.075
   72ALA      O 1076   4.531   3.535   5.949
   73ASP      N 1077   4.561   3.640   6.154
   73ASP     HN 1078   4.539   3.628   6.251
   73ASP     CA 1079   4.620   3.768   6.095
   73ASP     HA 1080   4.548   3.808   6.027
   73ASP     CB 1081   4.637   3.876   6.206
   73ASP    HB1 1082   4.693   3.965   6.170
   73ASP    HB2 1083   4.692   3.831   6.291
   73ASP     CG 1084   4.509   3.943   6.255
   73ASP    OD1 1085   4.528   4.011   6.359
   73ASP    OD2 1086   4.394   3.934   6.195
   73ASP      C 1087   4.759   3.746   6.028
   73ASP      O 1088   4.795   3.812   5.935
   74PHE      N 1089   4.844   3.648   6.081
   74PHE     HN 1090   4.821   3.617   6.172
   74PHE     CA 1091   4.975   3.605   6.027
   74PHE     HA 1092   5.034   3.694   6.015
   74PHE     CB 1093   5.046   3.510   6.122
   74PHE    HB1 1094   4.994   3.416   6.148
   74PHE    HB2 1095   5.065   3.559   6.220
   74PHE     CG 1096   5.181   3.461   6.072
   74PHE    CD1 1097   5.286   3.554   6.077
   74PHE    HD1 1098   5.260   3.652   6.116
   74PHE    CE1 1099   5.407   3.523   6.006
   74PHE    HE1 1100   5.487   3.593   6.025
   74PHE     CZ 1101   5.422   3.398   5.950
   74PHE     HZ 1102   5.516   3.384   5.899
   74PHE    CD2 1103   5.197   3.338   6.010
   74PHE    HD2 1104   5.109   3.276   6.016
   74PHE    CE2 1105   5.310   3.305   5.938
   74PHE    HE2 1106   5.335   3.207   5.900
   74PHE      C 1107   4.954   3.554   5.889
   74PHE      O 1108   5.013   3.599   5.788
   75LEU      N 1109   4.847   3.474   5.871
   75LEU     HN 1110   4.785   3.453   5.946
   75LEU     CA 1111   4.816   3.407   5.747
   75LEU     HA 1112   4.909   3.358   5.724
   75LEU     CB 1113   4.712   3.290   5.762
   75LEU    HB1 1114   4.698   3.256   5.657
   75LEU    HB2 1115   4.617   3.335   5.798
   75LEU     CG 1116   4.734   3.172   5.860
   75LEU     HG 1117   4.741   3.222   5.959
   75LEU    CD1 1118   4.601   3.096   5.858
   75LEU   HD11 1119   4.591   3.048   5.758
   75LEU   HD12 1120   4.518   3.168   5.876
   75LEU   HD13 1121   4.604   3.016   5.935
   75LEU    CD2 1122   4.852   3.086   5.819
   75LEU   HD21 1123   4.881   3.016   5.901
   75LEU   HD22 1124   4.945   3.146   5.804
   75LEU   HD23 1125   4.831   3.012   5.739
   75LEU      C 1126   4.778   3.498   5.627
   75LEU      O 1127   4.790   3.446   5.515
   76LEU      N 1128   4.738   3.627   5.651
   76LEU     HN 1129   4.728   3.659   5.745
   76LEU     CA 1130   4.725   3.731   5.547
   76LEU     HA 1131   4.650   3.694   5.479
   76LEU     CB 1132   4.659   3.858   5.616
   76LEU    HB1 1133   4.733   3.906   5.684
   76LEU    HB2 1134   4.589   3.823   5.695
   76LEU     CG 1135   4.599   3.965   5.526
   76LEU     HG 1136   4.668   3.979   5.440
   76LEU    CD1 1137   4.462   3.920   5.477
   76LEU   HD11 1138   4.460   3.816   5.439
   76LEU   HD12 1139   4.434   3.972   5.383
   76LEU   HD13 1140   4.370   3.932   5.537
   76LEU    CD2 1141   4.598   4.111   5.580
   76LEU   HD21 1142   4.532   4.114   5.669
   76LEU   HD22 1143   4.560   4.184   5.504
   76LEU   HD23 1144   4.701   4.139   5.610
   76LEU      C 1145   4.856   3.772   5.478
   76LEU      O 1146   4.869   3.783   5.359
   77ILE      N 1147   4.964   3.782   5.551
   77ILE     HN 1148   4.952   3.742   5.642
   77ILE     CA 1149   5.092   3.828   5.520
   77ILE     HA 1150   5.073   3.920   5.466
   77ILE     CB 1151   5.169   3.846   5.652
   77ILE     HB 1152   5.197   3.750   5.701
   77ILE    CG2 1153   5.296   3.918   5.611
   77ILE   HG21 1154   5.363   3.849   5.556
   77ILE   HG22 1155   5.350   3.960   5.698
   77ILE   HG23 1156   5.265   4.006   5.551
   77ILE    CG1 1157   5.096   3.926   5.761
   77ILE   HG11 1158   5.157   3.934   5.853
   77ILE   HG12 1159   5.004   3.870   5.787
   77ILE     CD 1160   5.061   4.073   5.717
   77ILE    HD1 1161   5.013   4.067   5.617
   77ILE    HD2 1162   5.148   4.141   5.703
   77ILE    HD3 1163   4.979   4.118   5.778
   77ILE      C 1164   5.170   3.739   5.420
   77ILE      O 1165   5.245   3.786   5.338
   78ILE      N 1166   5.140   3.608   5.426
   78ILE     HN 1167   5.067   3.575   5.485
   78ILE     CA 1168   5.206   3.506   5.343
   78ILE     HA 1169   5.308   3.541   5.345
   78ILE     CB 1170   5.197   3.371   5.412
   78ILE     HB 1171   5.234   3.286   5.351
   78ILE    CG2 1172   5.292   3.374   5.532
   78ILE   HG21 1173   5.289   3.276   5.584
   78ILE   HG22 1174   5.265   3.454   5.605
   78ILE   HG23 1175   5.393   3.396   5.493
   78ILE    CG1 1176   5.055   3.341   5.451
   78ILE   HG11 1177   4.989   3.373   5.367
   78ILE   HG12 1178   5.028   3.391   5.546
   78ILE     CD 1179   5.029   3.187   5.473
   78ILE    HD1 1180   5.098   3.141   5.546
   78ILE    HD2 1181   5.020   3.126   5.381
   78ILE    HD3 1182   4.934   3.175   5.530
   78ILE      C 1183   5.148   3.499   5.203
   78ILE      O 1184   5.216   3.436   5.114
   79CYS      N 1185   5.034   3.565   5.171
   79CYS     HN 1186   4.976   3.608   5.239
   79CYS     CA 1187   4.968   3.559   5.047
   79CYS     HA 1188   5.003   3.482   4.981
   79CYS     CB 1189   4.818   3.534   5.062
   79CYS    HB1 1190   4.775   3.553   4.961
   79CYS    HB2 1191   4.797   3.606   5.144
   79CYS     SG 1192   4.792   3.366   5.109
   79CYS    HG1 1193   4.660   3.368   5.102
   79CYS      C 1194   4.997   3.693   4.968
   79CYS      O 1195   4.991   3.694   4.847
   80LEU      N 1196   5.041   3.803   5.035
   80LEU     HN 1197   5.046   3.797   5.135
   80LEU     CA 1198   5.086   3.929   4.977
   80LEU     HA 1199   4.997   3.958   4.922
   80LEU     CB 1200   5.133   4.044   5.080
   80LEU    HB1 1201   5.146   4.137   5.021
   80LEU    HB2 1202   5.227   4.015   5.131
   80LEU     CG 1203   5.026   4.071   5.192
   80LEU     HG 1204   5.025   3.984   5.261
   80LEU    CD1 1205   5.068   4.188   5.276
   80LEU   HD11 1206   5.094   4.276   5.213
   80LEU   HD12 1207   5.156   4.160   5.337
   80LEU   HD13 1208   4.993   4.219   5.353
   80LEU    CD2 1209   4.887   4.107   5.139
   80LEU   HD21 1210   4.895   4.173   5.050
   80LEU   HD22 1211   4.833   4.158   5.221
   80LEU   HD23 1212   4.835   4.015   5.103
   80LEU      C 1213   5.198   3.915   4.874
   80LEU      O 1214   5.190   3.991   4.778
   81PRO      N 1215   5.303   3.836   4.877
   81PRO     CD 1216   5.371   3.797   4.996
   81PRO    HD1 1217   5.340   3.691   5.015
   81PRO    HD2 1218   5.350   3.862   5.083
   81PRO     CA 1219   5.400   3.832   4.762
   81PRO     HA 1220   5.415   3.938   4.747
   81PRO     CB 1221   5.524   3.773   4.814
   81PRO    HB1 1222   5.613   3.807   4.756
   81PRO    HB2 1223   5.525   3.662   4.809
   81PRO     CG 1224   5.518   3.799   4.957
   81PRO    HG1 1225   5.584   3.735   5.019
   81PRO    HG2 1226   5.553   3.903   4.974
   81PRO      C 1227   5.343   3.777   4.638
   81PRO      O 1228   5.374   3.826   4.530
   82PHE      N 1229   5.243   3.678   4.654
   82PHE     HN 1230   5.224   3.660   4.750
   82PHE     CA 1231   5.163   3.619   4.551
   82PHE     HA 1232   5.237   3.597   4.475
   82PHE     CB 1233   5.099   3.493   4.594
   82PHE    HB1 1234   5.023   3.452   4.525
   82PHE    HB2 1235   5.050   3.515   4.691
   82PHE     CG 1236   5.204   3.393   4.629
   82PHE    CD1 1237   5.257   3.363   4.755
   82PHE    HD1 1238   5.223   3.415   4.843
   82PHE    CE1 1239   5.357   3.265   4.771
   82PHE    HE1 1240   5.396   3.245   4.870
   82PHE     CZ 1241   5.401   3.199   4.660
   82PHE     HZ 1242   5.483   3.129   4.663
   82PHE    CD2 1243   5.243   3.310   4.517
   82PHE    HD2 1244   5.206   3.337   4.419
   82PHE    CE2 1245   5.339   3.216   4.532
   82PHE    HE2 1246   5.366   3.164   4.441
   82PHE      C 1247   5.077   3.721   4.481
   82PHE      O 1248   5.061   3.729   4.358
   83LEU      N 1249   5.021   3.814   4.562
   83LEU     HN 1250   5.019   3.799   4.660
   83LEU     CA 1251   4.934   3.917   4.510
   83LEU     HA 1252   4.871   3.872   4.435
   83LEU     CB 1253   4.839   3.974   4.616
   83LEU    HB1 1254   4.799   4.069   4.574
   83LEU    HB2 1255   4.903   3.997   4.704
   83LEU     CG 1256   4.729   3.875   4.662
   83LEU     HG 1257   4.765   3.782   4.709
   83LEU    CD1 1258   4.638   3.950   4.769
   83LEU   HD11 1259   4.575   4.021   4.711
   83LEU   HD12 1260   4.696   4.006   4.845
   83LEU   HD13 1261   4.576   3.875   4.822
   83LEU    CD2 1262   4.639   3.819   4.553
   83LEU   HD21 1263   4.561   3.757   4.602
   83LEU   HD22 1264   4.681   3.767   4.464
   83LEU   HD23 1265   4.575   3.899   4.508
   83LEU      C 1266   5.018   4.024   4.448
   83LEU      O 1267   4.983   4.091   4.351
   84MET      N 1268   5.137   4.055   4.505
   84MET     HN 1269   5.172   4.018   4.591
   84MET     CA 1270   5.222   4.152   4.437
   84MET     HA 1271   5.170   4.246   4.447
   84MET     CB 1272   5.361   4.181   4.513
   84MET    HB1 1273   5.438   4.232   4.451
   84MET    HB2 1274   5.393   4.079   4.542
   84MET     CG 1275   5.355   4.256   4.644
   84MET    HG1 1276   5.270   4.241   4.713
   84MET    HG2 1277   5.357   4.365   4.623
   84MET     SD 1278   5.507   4.208   4.741
   84MET     CE 1279   5.444   4.273   4.900
   84MET    HE1 1280   5.412   4.378   4.881
   84MET    HE2 1281   5.517   4.288   4.983
   84MET    HE3 1282   5.366   4.212   4.951
   84MET      C 1283   5.262   4.129   4.298
   84MET      O 1284   5.253   4.219   4.218
   85ASP      N 1285   5.299   4.004   4.264
   85ASP     HN 1286   5.285   3.931   4.331
   85ASP     CA 1287   5.318   3.964   4.130
   85ASP     HA 1288   5.384   4.036   4.084
   85ASP     CB 1289   5.373   3.819   4.126
   85ASP    HB1 1290   5.298   3.743   4.156
   85ASP    HB2 1291   5.457   3.807   4.197
   85ASP     CG 1292   5.420   3.777   3.986
   85ASP    OD1 1293   5.333   3.774   3.895
   85ASP    OD2 1294   5.537   3.748   3.975
   85ASP      C 1295   5.187   3.981   4.052
   85ASP      O 1296   5.189   4.041   3.940
   86ASN      N 1297   5.070   3.946   4.106
   86ASN     HN 1298   5.069   3.894   4.191
   86ASN     CA 1299   4.937   3.959   4.038
   86ASN     HA 1300   4.942   3.890   3.955
   86ASN     CB 1301   4.821   3.906   4.139
   86ASN    HB1 1302   4.798   3.983   4.215
   86ASN    HB2 1303   4.871   3.821   4.190
   86ASN     CG 1304   4.695   3.863   4.064
   86ASN    OD1 1305   4.687   3.878   3.943
   86ASN    ND2 1306   4.595   3.808   4.134
   86ASN   HD21 1307   4.508   3.786   4.089
   86ASN   HD22 1308   4.605   3.783   4.230
   86ASN      C 1309   4.908   4.103   3.988
   86ASN      O 1310   4.849   4.123   3.887
   87TYR      N 1311   4.946   4.202   4.072
   87TYR     HN 1312   4.984   4.180   4.161
   87TYR     CA 1313   4.935   4.344   4.046
   87TYR     HA 1314   4.841   4.368   3.998
   87TYR     CB 1315   4.930   4.429   4.171
   87TYR    HB1 1316   4.919   4.537   4.149
   87TYR    HB2 1317   5.025   4.421   4.228
   87TYR     CG 1318   4.826   4.372   4.271
   87TYR    CD1 1319   4.862   4.357   4.406
   87TYR    HD1 1320   4.968   4.368   4.423
   87TYR    CE1 1321   4.768   4.324   4.499
   87TYR    HE1 1322   4.795   4.302   4.601
   87TYR     CZ 1323   4.639   4.300   4.462
   87TYR     OH 1324   4.537   4.279   4.559
   87TYR     HH 1325   4.579   4.279   4.646
   87TYR    CD2 1326   4.696   4.344   4.229
   87TYR    HD2 1327   4.671   4.360   4.125
   87TYR    CE2 1328   4.601   4.307   4.330
   87TYR    HE2 1329   4.500   4.277   4.308
   87TYR      C 1330   5.040   4.398   3.954
   87TYR      O 1331   5.014   4.486   3.870
   88VAL      N 1332   5.162   4.336   3.954
   88VAL     HN 1333   5.179   4.272   4.029
   88VAL     CA 1334   5.273   4.353   3.850
   88VAL     HA 1335   5.294   4.458   3.849
   88VAL     CB 1336   5.405   4.273   3.882
   88VAL     HB 1337   5.383   4.169   3.915
   88VAL    CG1 1338   5.506   4.250   3.770
   88VAL   HG11 1339   5.458   4.193   3.688
   88VAL   HG12 1340   5.604   4.208   3.800
   88VAL   HG13 1341   5.529   4.350   3.727
   88VAL    CG2 1342   5.482   4.360   3.989
   88VAL   HG21 1343   5.423   4.361   4.083
   88VAL   HG22 1344   5.508   4.459   3.946
   88VAL   HG23 1345   5.578   4.307   4.006
   88VAL      C 1346   5.219   4.325   3.718
   88VAL      O 1347   5.226   4.404   3.626
   89ARG      N 1348   5.144   4.210   3.704
   89ARG     HN 1349   5.154   4.136   3.770
   89ARG     CA 1350   5.076   4.175   3.579
   89ARG     HA 1351   5.147   4.208   3.505
   89ARG     CB 1352   5.058   4.021   3.570
   89ARG    HB1 1353   5.043   3.996   3.463
   89ARG    HB2 1354   4.966   3.994   3.625
   89ARG     CG 1355   5.173   3.934   3.619
   89ARG    HG1 1356   5.147   3.827   3.599
   89ARG    HG2 1357   5.179   3.946   3.729
   89ARG     CD 1358   5.314   3.966   3.565
   89ARG    HD1 1359   5.338   4.075   3.564
   89ARG    HD2 1360   5.332   3.922   3.465
   89ARG     NE 1361   5.417   3.905   3.661
   89ARG     HE 1362   5.377   3.860   3.740
   89ARG     CZ 1363   5.529   3.849   3.621
   89ARG    NH1 1364   5.590   3.882   3.513
   89ARG   HH11 1365   5.541   3.935   3.444
   89ARG   HH12 1366   5.685   3.852   3.504
   89ARG    NH2 1367   5.582   3.759   3.699
   89ARG   HH21 1368   5.542   3.750   3.790
   89ARG   HH22 1369   5.678   3.735   3.686
   89ARG      C 1370   4.946   4.244   3.550
   89ARG      O 1371   4.903   4.251   3.430
   90ARG      N 1372   4.878   4.294   3.658
   90ARG     HN 1373   4.929   4.285   3.742
   90ARG     CA 1374   4.752   4.368   3.656
   90ARG     HA 1375   4.736   4.391   3.760
   90ARG     CB 1376   4.737   4.482   3.558
   90ARG    HB1 1377   4.633   4.513   3.578
   90ARG    HB2 1378   4.747   4.446   3.453
   90ARG     CG 1379   4.821   4.610   3.586
   90ARG    HG1 1380   4.821   4.622   3.696
   90ARG    HG2 1381   4.762   4.696   3.547
   90ARG     CD 1382   4.966   4.597   3.543
   90ARG    HD1 1383   4.981   4.552   3.442
   90ARG    HD2 1384   5.006   4.522   3.614
   90ARG     NE 1385   5.034   4.727   3.563
   90ARG     HE 1386   5.078   4.747   3.650
   90ARG     CZ 1387   5.028   4.829   3.474
   90ARG    NH1 1388   4.974   4.815   3.354
   90ARG   HH11 1389   4.981   4.884   3.283
   90ARG   HH12 1390   4.929   4.728   3.334
   90ARG    NH2 1391   5.079   4.943   3.505
   90ARG   HH21 1392   5.125   4.948   3.593
   90ARG   HH22 1393   5.054   5.025   3.454
   90ARG      C 1394   4.635   4.273   3.632
   90ARG      O 1395   4.552   4.305   3.552
   91TRP      N 1396   4.626   4.162   3.707
   91TRP     HN 1397   4.705   4.153   3.767
   91TRP     CA 1398   4.530   4.052   3.713
   91TRP     HA 1399   4.548   4.000   3.807
   91TRP     CB 1400   4.379   4.092   3.705
   91TRP    HB1 1401   4.322   3.997   3.696
   91TRP    HB2 1402   4.366   4.143   3.608
   91TRP     CG 1403   4.319   4.169   3.820
   91TRP    CD1 1404   4.264   4.302   3.818
   91TRP    HD1 1405   4.285   4.373   3.739
   91TRP    NE1 1406   4.205   4.326   3.938
   91TRP    HE1 1407   4.137   4.396   3.947
   91TRP    CE2 1408   4.227   4.225   4.018
   91TRP    CD2 1409   4.294   4.121   3.951
   91TRP    CE3 1410   4.332   4.002   4.016
   91TRP    HE3 1411   4.392   3.928   3.965
   91TRP    CZ3 1412   4.289   3.981   4.146
   91TRP    HZ3 1413   4.330   3.899   4.203
   91TRP    CZ2 1414   4.182   4.204   4.151
   91TRP    HZ2 1415   4.138   4.284   4.207
   91TRP    CH2 1416   4.220   4.085   4.219
   91TRP    HH2 1417   4.183   4.073   4.320
   91TRP      C 1418   4.566   3.948   3.612
   91TRP      O 1419   4.493   3.931   3.510
   92ASP      N 1420   4.680   3.884   3.626
   92ASP     HN 1421   4.737   3.903   3.706
   92ASP     CA 1422   4.713   3.767   3.551
   92ASP     HA 1423   4.627   3.707   3.524
   92ASP     CB 1424   4.786   3.815   3.422
   92ASP    HB1 1425   4.866   3.890   3.441
   92ASP    HB2 1426   4.710   3.880   3.373
   92ASP     CG 1427   4.815   3.705   3.329
   92ASP    OD1 1428   4.881   3.731   3.224
   92ASP    OD2 1429   4.757   3.594   3.336
   92ASP      C 1430   4.804   3.691   3.642
   92ASP      O 1431   4.871   3.741   3.733
   93TRP      N 1432   4.801   3.561   3.624
   93TRP     HN 1433   4.761   3.528   3.539
   93TRP     CA 1434   4.852   3.471   3.722
   93TRP     HA 1435   4.907   3.527   3.796
   93TRP     CB 1436   4.738   3.387   3.782
   93TRP    HB1 1437   4.680   3.331   3.705
   93TRP    HB2 1438   4.668   3.465   3.819
   93TRP     CG 1439   4.776   3.288   3.890
   93TRP    CD1 1440   4.799   3.156   3.861
   93TRP    HD1 1441   4.794   3.113   3.763
   93TRP    NE1 1442   4.837   3.089   3.974
   93TRP    HE1 1443   4.870   2.998   3.987
   93TRP    CE2 1444   4.829   3.178   4.083
   93TRP    CD2 1445   4.794   3.302   4.034
   93TRP    CE3 1446   4.796   3.410   4.125
   93TRP    HE3 1447   4.756   3.509   4.107
   93TRP    CZ3 1448   4.837   3.392   4.261
   93TRP    HZ3 1449   4.838   3.480   4.323
   93TRP    CZ2 1450   4.870   3.157   4.216
   93TRP    HZ2 1451   4.914   3.066   4.254
   93TRP    CH2 1452   4.866   3.263   4.304
   93TRP    HH2 1453   4.887   3.240   4.407
   93TRP      C 1454   4.948   3.389   3.639
   93TRP      O 1455   4.901   3.308   3.556
   94LYS      N 1456   5.079   3.400   3.665
   94LYS     HN 1457   5.107   3.480   3.718
   94LYS     CA 1458   5.177   3.327   3.585
   94LYS     HA 1459   5.123   3.300   3.495
   94LYS     CB 1460   5.297   3.414   3.551
   94LYS    HB1 1461   5.335   3.364   3.460
   94LYS    HB2 1462   5.372   3.407   3.633
   94LYS     CG 1463   5.269   3.563   3.525
   94LYS    HG1 1464   5.363   3.604   3.482
   94LYS    HG2 1465   5.250   3.626   3.615
   94LYS     CD 1466   5.162   3.599   3.415
   94LYS    HD1 1467   5.178   3.709   3.413
   94LYS    HD2 1468   5.060   3.583   3.457
   94LYS     CE 1469   5.188   3.535   3.274
   94LYS    HE1 1470   5.141   3.434   3.273
   94LYS    HE2 1471   5.295   3.537   3.247
   94LYS     NZ 1472   5.118   3.617   3.173
   94LYS    HZ1 1473   5.015   3.617   3.191
   94LYS    HZ2 1474   5.132   3.589   3.074
   94LYS    HZ3 1475   5.158   3.712   3.176
   94LYS      C 1476   5.230   3.201   3.662
   94LYS      O 1477   5.317   3.126   3.617
   95PHE      N 1478   5.184   3.183   3.790
   95PHE     HN 1479   5.129   3.252   3.834
   95PHE     CA 1480   5.230   3.076   3.871
   95PHE     HA 1481   5.336   3.060   3.865
   95PHE     CB 1482   5.210   3.098   4.020
   95PHE    HB1 1483   5.245   3.010   4.078
   95PHE    HB2 1484   5.101   3.112   4.037
   95PHE     CG 1485   5.279   3.221   4.070
   95PHE    CD1 1486   5.412   3.205   4.099
   95PHE    HD1 1487   5.458   3.115   4.061
   95PHE    CE1 1488   5.484   3.303   4.174
   95PHE    HE1 1489   5.592   3.294   4.184
   95PHE     CZ 1490   5.427   3.423   4.205
   95PHE     HZ 1491   5.474   3.488   4.277
   95PHE    CD2 1492   5.217   3.347   4.109
   95PHE    HD2 1493   5.113   3.363   4.088
   95PHE    CE2 1494   5.287   3.449   4.174
   95PHE    HE2 1495   5.237   3.535   4.216
   95PHE      C 1496   5.159   2.946   3.829
   95PHE      O 1497   5.067   2.948   3.740
   96GLY      N 1498   5.197   2.831   3.884
   96GLY     HN 1499   5.284   2.825   3.932
   96GLY     CA 1500   5.124   2.710   3.861
   96GLY    HA1 1501   5.175   2.629   3.911
   96GLY    HA2 1502   5.128   2.702   3.754
   96GLY      C 1503   4.973   2.700   3.903
   96GLY      O 1504   4.912   2.780   3.967
   97ASP      N 1505   4.920   2.583   3.866
   97ASP     HN 1506   4.974   2.511   3.823
   97ASP     CA 1507   4.780   2.538   3.886
   97ASP     HA 1508   4.710   2.617   3.865
   97ASP     CB 1509   4.759   2.412   3.801
   97ASP    HB1 1510   4.750   2.443   3.695
   97ASP    HB2 1511   4.659   2.373   3.830
   97ASP     CG 1512   4.854   2.298   3.822
   97ASP    OD1 1513   4.974   2.317   3.863
   97ASP    OD2 1514   4.813   2.186   3.782
   97ASP      C 1515   4.750   2.514   4.028
   97ASP      O 1516   4.639   2.552   4.080
   98ILE      N 1517   4.840   2.449   4.105
   98ILE     HN 1518   4.922   2.415   4.059
   98ILE     CA 1519   4.815   2.425   4.249
   98ILE     HA 1520   4.708   2.414   4.251
   98ILE     CB 1521   4.883   2.300   4.302
   98ILE     HB 1522   4.993   2.317   4.295
   98ILE    CG2 1523   4.852   2.279   4.451
   98ILE   HG21 1524   4.872   2.175   4.485
   98ILE   HG22 1525   4.745   2.286   4.479
   98ILE   HG23 1526   4.902   2.355   4.515
   98ILE    CG1 1527   4.848   2.180   4.214
   98ILE   HG11 1528   4.908   2.098   4.258
   98ILE   HG12 1529   4.889   2.196   4.112
   98ILE     CD 1530   4.699   2.148   4.200
   98ILE    HD1 1531   4.679   2.072   4.122
   98ILE    HD2 1532   4.647   2.237   4.158
   98ILE    HD3 1533   4.648   2.103   4.287
   98ILE      C 1534   4.837   2.548   4.336
   98ILE      O 1535   4.748   2.572   4.420
   99PRO      N 1536   4.934   2.639   4.330
   99PRO     CD 1537   5.061   2.628   4.255
   99PRO    HD1 1538   5.037   2.600   4.150
   99PRO    HD2 1539   5.129   2.553   4.300
   99PRO     CA 1540   4.951   2.747   4.435
   99PRO     HA 1541   4.954   2.705   4.535
   99PRO     CB 1542   5.092   2.814   4.409
   99PRO    HB1 1543   5.169   2.766   4.472
   99PRO    HB2 1544   5.092   2.924   4.429
   99PRO     CG 1545   5.122   2.767   4.272
   99PRO    HG1 1546   5.064   2.836   4.207
   99PRO    HG2 1547   5.229   2.758   4.244
   99PRO      C 1548   4.842   2.849   4.444
   99PRO      O 1549   4.843   2.907   4.552
  100CYS      N 1550   4.757   2.867   4.337
  100CYS     HN 1551   4.777   2.812   4.256
  100CYS     CA 1552   4.634   2.943   4.336
  100CYS     HA 1553   4.657   3.048   4.352
  100CYS     CB 1554   4.577   2.942   4.193
  100CYS    HB1 1555   4.554   2.840   4.157
  100CYS    HB2 1556   4.654   2.976   4.120
  100CYS     SG 1557   4.426   3.044   4.168
  100CYS      C 1558   4.533   2.887   4.434
  100CYS      O 1559   4.474   2.962   4.509
  101ARG      N 1560   4.526   2.749   4.444
  101ARG     HN 1561   4.572   2.695   4.375
  101ARG     CA 1562   4.433   2.686   4.529
  101ARG     HA 1563   4.339   2.740   4.522
  101ARG     CB 1564   4.400   2.538   4.478
  101ARG    HB1 1565   4.317   2.493   4.536
  101ARG    HB2 1566   4.491   2.476   4.495
  101ARG     CG 1567   4.376   2.536   4.328
  101ARG    HG1 1568   4.473   2.563   4.281
  101ARG    HG2 1569   4.304   2.613   4.292
  101ARG     CD 1570   4.340   2.406   4.268
  101ARG    HD1 1571   4.245   2.370   4.312
  101ARG    HD2 1572   4.422   2.332   4.281
  101ARG     NE 1573   4.320   2.440   4.125
  101ARG     HE 1574   4.346   2.532   4.097
  101ARG     CZ 1575   4.314   2.340   4.037
  101ARG    NH1 1576   4.323   2.213   4.057
  101ARG   HH11 1577   4.343   2.158   4.139
  101ARG   HH12 1578   4.300   2.160   3.975
  101ARG    NH2 1579   4.288   2.377   3.916
  101ARG   HH21 1580   4.306   2.311   3.842
  101ARG   HH22 1581   4.283   2.475   3.899
  101ARG      C 1582   4.474   2.691   4.671
  101ARG      O 1583   4.400   2.684   4.766
  102LEU      N 1584   4.608   2.701   4.699
  102LEU     HN 1585   4.673   2.711   4.624
  102LEU     CA 1586   4.669   2.704   4.828
  102LEU     HA 1587   4.593   2.666   4.895
  102LEU     CB 1588   4.799   2.627   4.836
  102LEU    HB1 1589   4.819   2.608   4.944
  102LEU    HB2 1590   4.888   2.689   4.810
  102LEU     CG 1591   4.811   2.485   4.771
  102LEU     HG 1592   4.783   2.496   4.664
  102LEU    CD1 1593   4.954   2.449   4.756
  102LEU   HD11 1594   5.001   2.462   4.856
  102LEU   HD12 1595   5.009   2.512   4.683
  102LEU   HD13 1596   4.961   2.343   4.723
  102LEU    CD2 1597   4.724   2.379   4.827
  102LEU   HD21 1598   4.620   2.416   4.840
  102LEU   HD22 1599   4.755   2.345   4.928
  102LEU   HD23 1600   4.731   2.286   4.767
  102LEU      C 1601   4.679   2.848   4.881
  102LEU      O 1602   4.656   2.869   5.001
  103MET      N 1603   4.703   2.952   4.800
  103MET     HN 1604   4.745   2.926   4.713
  103MET     CA 1605   4.703   3.090   4.840
  103MET     HA 1606   4.771   3.121   4.919
  103MET     CB 1607   4.752   3.172   4.714
  103MET    HB1 1608   4.693   3.137   4.627
  103MET    HB2 1609   4.851   3.127   4.693
  103MET     CG 1610   4.772   3.321   4.722
  103MET    HG1 1611   4.822   3.362   4.632
  103MET    HG2 1612   4.847   3.342   4.801
  103MET     SD 1613   4.618   3.420   4.725
  103MET     CE 1614   4.606   3.420   4.542
  103MET    HE1 1615   4.696   3.465   4.496
  103MET    HE2 1616   4.526   3.491   4.512
  103MET    HE3 1617   4.592   3.318   4.500
  103MET      C 1618   4.560   3.137   4.891
  103MET      O 1619   4.545   3.188   5.000
  104LEU      N 1620   4.456   3.102   4.812
  104LEU     HN 1621   4.461   3.064   4.720
  104LEU     CA 1622   4.317   3.134   4.849
  104LEU     HA 1623   4.307   3.233   4.891
  104LEU     CB 1624   4.223   3.129   4.725
  104LEU    HB1 1625   4.118   3.136   4.760
  104LEU    HB2 1626   4.231   3.030   4.674
  104LEU     CG 1627   4.237   3.241   4.613
  104LEU     HG 1628   4.347   3.252   4.604
  104LEU    CD1 1629   4.201   3.192   4.467
  104LEU   HD11 1630   4.215   3.272   4.391
  104LEU   HD12 1631   4.097   3.154   4.468
  104LEU   HD13 1632   4.270   3.107   4.447
  104LEU    CD2 1633   4.175   3.377   4.656
  104LEU   HD21 1634   4.179   3.459   4.581
  104LEU   HD22 1635   4.219   3.415   4.750
  104LEU   HD23 1636   4.065   3.364   4.667
  104LEU      C 1637   4.262   3.046   4.958
  104LEU      O 1638   4.172   3.087   5.037
  105PHE      N 1639   4.303   2.916   4.975
  105PHE     HN 1640   4.371   2.869   4.919
  105PHE     CA 1641   4.282   2.844   5.102
  105PHE     HA 1642   4.175   2.857   5.114
  105PHE     CB 1643   4.319   2.694   5.097
  105PHE    HB1 1644   4.381   2.672   5.007
  105PHE    HB2 1645   4.221   2.641   5.090
  105PHE     CG 1646   4.384   2.625   5.208
  105PHE    CD1 1647   4.524   2.604   5.205
  105PHE    HD1 1648   4.585   2.635   5.121
  105PHE    CE1 1649   4.593   2.536   5.305
  105PHE    HE1 1650   4.699   2.516   5.301
  105PHE     CZ 1651   4.523   2.502   5.423
  105PHE     HZ 1652   4.573   2.445   5.500
  105PHE    CD2 1653   4.322   2.584   5.323
  105PHE    HD2 1654   4.220   2.617   5.337
  105PHE    CE2 1655   4.391   2.528   5.428
  105PHE    HE2 1656   4.339   2.509   5.521
  105PHE      C 1657   4.343   2.919   5.223
  105PHE      O 1658   4.285   2.927   5.331
  106MET      N 1659   4.474   2.970   5.218
  106MET     HN 1660   4.530   2.964   5.135
  106MET     CA 1661   4.533   3.033   5.330
  106MET     HA 1662   4.525   2.974   5.419
  106MET     CB 1663   4.678   3.056   5.295
  106MET    HB1 1664   4.731   3.119   5.370
  106MET    HB2 1665   4.703   3.106   5.199
  106MET     CG 1666   4.755   2.922   5.295
  106MET    HG1 1667   4.848   2.949   5.241
  106MET    HG2 1668   4.704   2.845   5.233
  106MET     SD 1669   4.791   2.856   5.467
  106MET     CE 1670   4.950   2.797   5.430
  106MET    HE1 1671   5.013   2.872   5.377
  106MET    HE2 1672   4.951   2.711   5.360
  106MET    HE3 1673   4.995   2.767   5.527
  106MET      C 1674   4.463   3.163   5.364
  106MET      O 1675   4.442   3.207   5.480
  107LEU      N 1676   4.408   3.240   5.261
  107LEU     HN 1677   4.443   3.209   5.174
  107LEU     CA 1678   4.319   3.351   5.287
  107LEU     HA 1679   4.359   3.415   5.365
  107LEU     CB 1680   4.302   3.442   5.158
  107LEU    HB1 1681   4.231   3.526   5.169
  107LEU    HB2 1682   4.272   3.371   5.077
  107LEU     CG 1683   4.436   3.512   5.109
  107LEU     HG 1684   4.504   3.431   5.074
  107LEU    CD1 1685   4.395   3.603   4.999
  107LEU   HD11 1686   4.467   3.672   4.949
  107LEU   HD12 1687   4.307   3.663   5.030
  107LEU   HD13 1688   4.365   3.541   4.912
  107LEU    CD2 1689   4.491   3.597   5.219
  107LEU   HD21 1690   4.520   3.536   5.307
  107LEU   HD22 1691   4.419   3.674   5.255
  107LEU   HD23 1692   4.572   3.660   5.177
  107LEU      C 1693   4.188   3.318   5.353
  107LEU      O 1694   4.139   3.387   5.436
  108ALA      N 1695   4.123   3.201   5.315
  108ALA     HN 1696   4.166   3.140   5.249
  108ALA     CA 1697   4.011   3.145   5.385
  108ALA     HA 1698   3.931   3.217   5.391
  108ALA     CB 1699   3.949   3.023   5.309
  108ALA    HB1 1700   3.866   2.973   5.363
  108ALA    HB2 1701   4.017   2.956   5.252
  108ALA    HB3 1702   3.889   3.064   5.225
  108ALA      C 1703   4.047   3.113   5.531
  108ALA      O 1704   3.975   3.145   5.623
  109MET      N 1705   4.166   3.058   5.555
  109MET     HN 1706   4.228   3.028   5.483
  109MET     CA 1707   4.220   3.023   5.687
  109MET     HA 1708   4.133   2.978   5.733
  109MET     CB 1709   4.326   2.907   5.683
  109MET    HB1 1710   4.363   2.891   5.786
  109MET    HB2 1711   4.411   2.939   5.618
  109MET     CG 1712   4.278   2.778   5.623
  109MET    HG1 1713   4.368   2.715   5.607
  109MET    HG2 1714   4.230   2.786   5.523
  109MET     SD 1715   4.173   2.666   5.720
  109MET     CE 1716   4.289   2.593   5.840
  109MET    HE1 1717   4.360   2.526   5.787
  109MET    HE2 1718   4.227   2.534   5.911
  109MET    HE3 1719   4.356   2.665   5.893
  109MET      C 1720   4.245   3.149   5.770
  109MET      O 1721   4.202   3.143   5.888
  110ASN      N 1722   4.290   3.265   5.707
  110ASN     HN 1723   4.324   3.255   5.614
  110ASN     CA 1724   4.300   3.396   5.765
  110ASN     HA 1725   4.344   3.381   5.862
  110ASN     CB 1726   4.379   3.484   5.678
  110ASN    HB1 1727   4.379   3.454   5.571
  110ASN    HB2 1728   4.486   3.489   5.707
  110ASN     CG 1729   4.335   3.635   5.667
  110ASN    OD1 1730   4.266   3.671   5.570
  110ASN    ND2 1731   4.372   3.707   5.778
  110ASN   HD21 1732   4.354   3.806   5.779
  110ASN   HD22 1733   4.412   3.663   5.858
  110ASN      C 1734   4.164   3.450   5.811
  110ASN      O 1735   4.146   3.485   5.929
  111ARG      N 1736   4.061   3.451   5.724
  111ARG     HN 1737   4.067   3.412   5.632
  111ARG     CA 1738   3.931   3.518   5.762
  111ARG     HA 1739   3.952   3.611   5.814
  111ARG     CB 1740   3.852   3.566   5.638
  111ARG    HB1 1741   3.760   3.621   5.667
  111ARG    HB2 1742   3.841   3.482   5.567
  111ARG     CG 1743   3.929   3.684   5.561
  111ARG    HG1 1744   3.859   3.723   5.484
  111ARG    HG2 1745   4.011   3.631   5.507
  111ARG     CD 1746   3.988   3.794   5.650
  111ARG    HD1 1747   4.035   3.874   5.589
  111ARG    HD2 1748   4.061   3.755   5.725
  111ARG     NE 1749   3.871   3.845   5.734
  111ARG     HE 1750   3.777   3.840   5.699
  111ARG     CZ 1751   3.876   3.877   5.864
  111ARG    NH1 1752   3.987   3.892   5.931
  111ARG   HH11 1753   4.073   3.886   5.881
  111ARG   HH12 1754   3.989   3.929   6.024
  111ARG    NH2 1755   3.764   3.890   5.930
  111ARG   HH21 1756   3.762   3.905   6.029
  111ARG   HH22 1757   3.680   3.888   5.875
  111ARG      C 1758   3.835   3.444   5.855
  111ARG      O 1759   3.798   3.502   5.956
  112GLN      N 1760   3.794   3.323   5.815
  112GLN     HN 1761   3.830   3.290   5.728
  112GLN     CA 1762   3.726   3.228   5.901
  112GLN     HA 1763   3.629   3.274   5.914
  112GLN     CB 1764   3.716   3.097   5.822
  112GLN    HB1 1765   3.666   3.020   5.885
  112GLN    HB2 1766   3.822   3.075   5.797
  112GLN     CG 1767   3.641   3.105   5.683
  112GLN    HG1 1768   3.679   3.183   5.614
  112GLN    HG2 1769   3.536   3.135   5.700
  112GLN     CD 1770   3.643   2.966   5.610
  112GLN    OE1 1771   3.541   2.913   5.567
  112GLN    NE2 1772   3.765   2.913   5.588
  112GLN   HE21 1773   3.765   2.814   5.572
  112GLN   HE22 1774   3.844   2.965   5.621
  112GLN      C 1775   3.789   3.199   6.036
  112GLN      O 1776   3.729   3.194   6.144
  113GLY      N 1777   3.924   3.183   6.038
  113GLY     HN 1778   3.973   3.189   5.951
  113GLY     CA 1779   4.003   3.182   6.157
  113GLY    HA1 1780   4.105   3.172   6.123
  113GLY    HA2 1781   3.974   3.104   6.226
  113GLY      C 1782   3.996   3.301   6.242
  113GLY      O 1783   3.981   3.283   6.363
  114SER      N 1784   4.003   3.422   6.190
  114SER     HN 1785   4.038   3.430   6.097
  114SER     CA 1786   3.978   3.543   6.267
  114SER     HA 1787   4.048   3.540   6.349
  114SER     CB 1788   4.028   3.665   6.191
  114SER    HB1 1789   3.974   3.673   6.095
  114SER    HB2 1790   4.134   3.651   6.159
  114SER     OG 1791   4.013   3.789   6.261
  114SER    HG1 1792   4.090   3.802   6.317
  114SER      C 1793   3.832   3.550   6.317
  114SER      O 1794   3.804   3.562   6.437
  115ILE      N 1795   3.735   3.537   6.229
  115ILE     HN 1796   3.757   3.538   6.131
  115ILE     CA 1797   3.587   3.540   6.263
  115ILE     HA 1798   3.568   3.639   6.302
  115ILE     CB 1799   3.508   3.522   6.135
  115ILE     HB 1800   3.541   3.426   6.089
  115ILE    CG2 1801   3.359   3.502   6.164
  115ILE   HG21 1802   3.315   3.582   6.227
  115ILE   HG22 1803   3.342   3.405   6.215
  115ILE   HG23 1804   3.295   3.500   6.073
  115ILE    CG1 1805   3.529   3.637   6.030
  115ILE   HG11 1806   3.633   3.675   6.039
  115ILE   HG12 1807   3.470   3.724   6.065
  115ILE     CD 1808   3.493   3.595   5.889
  115ILE    HD1 1809   3.487   3.680   5.817
  115ILE    HD2 1810   3.397   3.540   5.877
  115ILE    HD3 1811   3.577   3.533   5.850
  115ILE      C 1812   3.534   3.441   6.368
  115ILE      O 1813   3.474   3.470   6.471
  116ILE      N 1814   3.567   3.311   6.363
  116ILE     HN 1815   3.627   3.286   6.287
  116ILE     CA 1816   3.539   3.208   6.462
  116ILE     HA 1817   3.436   3.233   6.478
  116ILE     CB 1818   3.539   3.064   6.422
  116ILE     HB 1819   3.492   3.060   6.321
  116ILE    CG2 1820   3.679   3.008   6.428
  116ILE   HG21 1821   3.755   3.067   6.372
  116ILE   HG22 1822   3.682   2.903   6.392
  116ILE   HG23 1823   3.706   3.005   6.536
  116ILE    CG1 1824   3.456   2.965   6.513
  116ILE   HG11 1825   3.482   2.978   6.620
  116ILE   HG12 1826   3.489   2.863   6.485
  116ILE     CD 1827   3.311   2.979   6.467
  116ILE    HD1 1828   3.308   2.932   6.366
  116ILE    HD2 1829   3.275   3.083   6.450
  116ILE    HD3 1830   3.245   2.925   6.538
  116ILE      C 1831   3.610   3.223   6.595
  116ILE      O 1832   3.545   3.204   6.699
  117PHE      N 1833   3.742   3.264   6.594
  117PHE     HN 1834   3.803   3.267   6.515
  117PHE     CA 1835   3.808   3.277   6.720
  117PHE     HA 1836   3.764   3.202   6.784
  117PHE     CB 1837   3.964   3.253   6.711
  117PHE    HB1 1838   4.010   3.283   6.808
  117PHE    HB2 1839   4.008   3.317   6.632
  117PHE     CG 1840   3.993   3.107   6.695
  117PHE    CD1 1841   4.031   3.028   6.805
  117PHE    HD1 1842   4.034   3.060   6.908
  117PHE    CE1 1843   4.076   2.895   6.795
  117PHE    HE1 1844   4.098   2.838   6.885
  117PHE     CZ 1845   4.084   2.843   6.666
  117PHE     HZ 1846   4.137   2.750   6.654
  117PHE    CD2 1847   3.995   3.045   6.569
  117PHE    HD2 1848   3.965   3.100   6.481
  117PHE    CE2 1849   4.045   2.915   6.553
  117PHE    HE2 1850   4.060   2.874   6.455
  117PHE      C 1851   3.770   3.416   6.793
  117PHE      O 1852   3.767   3.423   6.917
  118LEU      N 1853   3.728   3.523   6.719
  118LEU     HN 1854   3.728   3.516   6.620
  118LEU     CA 1855   3.682   3.655   6.771
  118LEU     HA 1856   3.754   3.671   6.850
  118LEU     CB 1857   3.676   3.763   6.659
  118LEU    HB1 1858   3.629   3.733   6.563
  118LEU    HB2 1859   3.781   3.770   6.622
  118LEU     CG 1860   3.621   3.907   6.699
  118LEU     HG 1861   3.512   3.899   6.722
  118LEU    CD1 1862   3.687   3.967   6.830
  118LEU   HD11 1863   3.635   3.923   6.917
  118LEU   HD12 1864   3.679   4.076   6.814
  118LEU   HD13 1865   3.793   3.933   6.823
  118LEU    CD2 1866   3.635   3.999   6.579
  118LEU   HD21 1867   3.743   4.007   6.555
  118LEU   HD22 1868   3.605   4.102   6.605
  118LEU   HD23 1869   3.568   3.978   6.493
  118LEU      C 1870   3.542   3.636   6.827
  118LEU      O 1871   3.510   3.692   6.927
  119THR      N 1872   3.453   3.555   6.763
  119THR     HN 1873   3.485   3.511   6.680
  119THR     CA 1874   3.324   3.512   6.818
  119THR     HA 1875   3.264   3.601   6.832
  119THR     CB 1876   3.239   3.424   6.724
  119THR     HB 1877   3.299   3.331   6.716
  119THR    OG1 1878   3.229   3.478   6.593
  119THR    HG1 1879   3.308   3.453   6.544
  119THR    CG2 1880   3.102   3.391   6.783
  119THR   HG21 1881   3.040   3.481   6.800
  119THR   HG22 1882   3.104   3.340   6.881
  119THR   HG23 1883   3.046   3.322   6.716
  119THR      C 1884   3.357   3.440   6.962
  119THR      O 1885   3.288   3.466   7.057
  120VAL      N 1886   3.458   3.348   6.971
  120VAL     HN 1887   3.526   3.339   6.900
  120VAL     CA 1888   3.502   3.285   7.096
  120VAL     HA 1889   3.409   3.251   7.141
  120VAL     CB 1890   3.587   3.167   7.052
  120VAL     HB 1891   3.677   3.196   6.993
  120VAL    CG1 1892   3.644   3.100   7.180
  120VAL   HG11 1893   3.684   3.000   7.152
  120VAL   HG12 1894   3.567   3.092   7.260
  120VAL   HG13 1895   3.726   3.163   7.221
  120VAL    CG2 1896   3.502   3.060   6.979
  120VAL   HG21 1897   3.566   2.982   6.933
  120VAL   HG22 1898   3.442   3.100   6.895
  120VAL   HG23 1899   3.435   3.019   7.058
  120VAL      C 1900   3.554   3.395   7.193
  120VAL      O 1901   3.520   3.380   7.312
  121VAL      N 1902   3.632   3.496   7.148
  121VAL     HN 1903   3.655   3.493   7.051
  121VAL     CA 1904   3.682   3.602   7.232
  121VAL     HA 1905   3.723   3.547   7.315
  121VAL     CB 1906   3.781   3.688   7.152
  121VAL     HB 1907   3.750   3.699   7.046
  121VAL    CG1 1908   3.802   3.830   7.203
  121VAL   HG11 1909   3.797   3.842   7.314
  121VAL   HG12 1910   3.730   3.900   7.156
  121VAL   HG13 1911   3.904   3.849   7.164
  121VAL    CG2 1912   3.920   3.614   7.149
  121VAL   HG21 1913   3.903   3.512   7.109
  121VAL   HG22 1914   3.951   3.593   7.254
  121VAL   HG23 1915   4.000   3.676   7.103
  121VAL      C 1916   3.564   3.684   7.294
  121VAL      O 1917   3.560   3.704   7.413
  122ALA      N 1918   3.464   3.717   7.216
  122ALA     HN 1919   3.466   3.703   7.117
  122ALA     CA 1920   3.336   3.775   7.255
  122ALA     HA 1921   3.368   3.870   7.295
  122ALA     CB 1922   3.243   3.809   7.138
  122ALA    HB1 1923   3.150   3.863   7.166
  122ALA    HB2 1924   3.213   3.713   7.091
  122ALA    HB3 1925   3.301   3.868   7.063
  122ALA      C 1926   3.263   3.691   7.345
  122ALA      O 1927   3.217   3.740   7.452
  123VAL      N 1928   3.245   3.562   7.323
  123VAL     HN 1929   3.274   3.523   7.236
  123VAL     CA 1930   3.177   3.460   7.406
  123VAL     HA 1931   3.083   3.501   7.438
  123VAL     CB 1932   3.132   3.332   7.334
  123VAL     HB 1933   3.218   3.288   7.279
  123VAL    CG1 1934   3.081   3.223   7.431
  123VAL   HG11 1935   3.167   3.170   7.476
  123VAL   HG12 1936   3.042   3.138   7.371
  123VAL   HG13 1937   3.006   3.253   7.507
  123VAL    CG2 1938   3.027   3.367   7.227
  123VAL   HG21 1939   2.938   3.418   7.270
  123VAL   HG22 1940   2.984   3.276   7.179
  123VAL   HG23 1941   3.068   3.441   7.156
  123VAL      C 1942   3.233   3.432   7.546
  123VAL      O 1943   3.165   3.432   7.645
  124ASP      N 1944   3.364   3.417   7.552
  124ASP     HN 1945   3.419   3.409   7.470
  124ASP     CA 1946   3.439   3.411   7.672
  124ASP     HA 1947   3.390   3.338   7.736
  124ASP     CB 1948   3.589   3.371   7.638
  124ASP    HB1 1949   3.624   3.445   7.563
  124ASP    HB2 1950   3.589   3.271   7.590
  124ASP     CG 1951   3.683   3.370   7.758
  124ASP    OD1 1952   3.654   3.330   7.867
  124ASP    OD2 1953   3.804   3.411   7.732
  124ASP      C 1954   3.430   3.532   7.760
  124ASP      O 1955   3.391   3.521   7.878
  125ARG      N 1956   3.444   3.655   7.703
  125ARG     HN 1957   3.472   3.669   7.609
  125ARG     CA 1958   3.417   3.778   7.772
  125ARG     HA 1959   3.480   3.793   7.858
  125ARG     CB 1960   3.450   3.899   7.675
  125ARG    HB1 1961   3.427   3.997   7.723
  125ARG    HB2 1962   3.392   3.897   7.580
  125ARG     CG 1963   3.595   3.912   7.640
  125ARG    HG1 1964   3.638   3.818   7.598
  125ARG    HG2 1965   3.655   3.920   7.733
  125ARG     CD 1966   3.623   4.017   7.536
  125ARG    HD1 1967   3.603   4.121   7.572
  125ARG    HD2 1968   3.575   4.004   7.438
  125ARG     NE 1969   3.775   4.022   7.516
  125ARG     HE 1970   3.838   3.954   7.555
  125ARG     CZ 1971   3.833   4.109   7.440
  125ARG    NH1 1972   3.773   4.196   7.366
  125ARG   HH11 1973   3.674   4.201   7.369
  125ARG   HH12 1974   3.835   4.260   7.320
  125ARG    NH2 1975   3.962   4.111   7.438
  125ARG   HH21 1976   4.010   4.052   7.504
  125ARG   HH22 1977   4.019   4.156   7.369
  125ARG      C 1978   3.273   3.795   7.823
  125ARG      O 1979   3.249   3.844   7.936
  126TYR      N 1980   3.173   3.739   7.748
  126TYR     HN 1981   3.204   3.697   7.663
  126TYR     CA 1982   3.041   3.727   7.806
  126TYR     HA 1983   3.018   3.827   7.839
  126TYR     CB 1984   2.935   3.688   7.694
  126TYR    HB1 1985   2.981   3.604   7.638
  126TYR    HB2 1986   2.942   3.784   7.638
  126TYR     CG 1987   2.794   3.649   7.737
  126TYR    CD1 1988   2.713   3.751   7.792
  126TYR    HD1 1989   2.748   3.853   7.799
  126TYR    CE1 1990   2.584   3.725   7.831
  126TYR    HE1 1991   2.524   3.802   7.877
  126TYR     CZ 1992   2.526   3.594   7.819
  126TYR     OH 1993   2.392   3.581   7.858
  126TYR     HH 1994   2.382   3.486   7.870
  126TYR    CD2 1995   2.736   3.517   7.732
  126TYR    HD2 1996   2.798   3.436   7.695
  126TYR    CE2 1997   2.601   3.493   7.773
  126TYR    HE2 1998   2.564   3.393   7.760
  126TYR      C 1999   3.028   3.646   7.934
  126TYR      O 2000   2.973   3.695   8.037
  127PHE      N 2001   3.086   3.527   7.927
  127PHE     HN 2002   3.125   3.497   7.840
  127PHE     CA 2003   3.102   3.441   8.039
  127PHE     HA 2004   3.005   3.441   8.087
  127PHE     CB 2005   3.146   3.292   8.016
  127PHE    HB1 2006   3.172   3.243   8.113
  127PHE    HB2 2007   3.229   3.277   7.943
  127PHE     CG 2008   3.025   3.209   7.961
  127PHE    CD1 2009   2.949   3.139   8.056
  127PHE    HD1 2010   2.993   3.133   8.155
  127PHE    CE1 2011   2.850   3.049   8.006
  127PHE    HE1 2012   2.800   2.988   8.079
  127PHE     CZ 2013   2.817   3.053   7.870
  127PHE     HZ 2014   2.733   2.989   7.849
  127PHE    CD2 2015   2.987   3.216   7.827
  127PHE    HD2 2016   3.049   3.280   7.766
  127PHE    CE2 2017   2.884   3.136   7.777
  127PHE    HE2 2018   2.853   3.143   7.674
  127PHE      C 2019   3.180   3.503   8.147
  127PHE      O 2020   3.127   3.494   8.259
  128ARG      N 2021   3.293   3.577   8.124
  128ARG     HN 2022   3.347   3.568   8.041
  128ARG     CA 2023   3.366   3.624   8.234
  128ARG     HA 2024   3.404   3.535   8.283
  128ARG     CB 2025   3.488   3.700   8.192
  128ARG    HB1 2026   3.541   3.752   8.275
  128ARG    HB2 2027   3.457   3.772   8.112
  128ARG     CG 2028   3.604   3.619   8.119
  128ARG    HG1 2029   3.667   3.685   8.055
  128ARG    HG2 2030   3.556   3.547   8.049
  128ARG     CD 2031   3.692   3.533   8.209
  128ARG    HD1 2032   3.639   3.475   8.287
  128ARG    HD2 2033   3.769   3.595   8.260
  128ARG     NE 2034   3.753   3.431   8.120
  128ARG     HE 2035   3.718   3.414   8.028
  128ARG     CZ 2036   3.849   3.345   8.160
  128ARG    NH1 2037   3.909   3.347   8.278
  128ARG   HH11 2038   3.975   3.272   8.287
  128ARG   HH12 2039   3.878   3.393   8.361
  128ARG    NH2 2040   3.895   3.265   8.068
  128ARG   HH21 2041   3.845   3.271   7.981
  128ARG   HH22 2042   3.988   3.231   8.074
  128ARG      C 2043   3.298   3.715   8.333
  128ARG      O 2044   3.327   3.723   8.450
  129VAL      N 2045   3.212   3.796   8.279
  129VAL     HN 2046   3.190   3.765   8.188
  129VAL     CA 2047   3.146   3.919   8.334
  129VAL     HA 2048   3.196   3.963   8.419
  129VAL     CB 2049   3.140   4.028   8.227
  129VAL     HB 2050   3.095   3.994   8.131
  129VAL    CG1 2051   3.054   4.141   8.273
  129VAL   HG11 2052   2.947   4.116   8.262
  129VAL   HG12 2053   3.068   4.232   8.210
  129VAL   HG13 2054   3.073   4.170   8.378
  129VAL    CG2 2055   3.288   4.074   8.200
  129VAL   HG21 2056   3.325   4.123   8.293
  129VAL   HG22 2057   3.284   4.133   8.106
  129VAL   HG23 2058   3.355   3.987   8.182
  129VAL      C 2059   2.998   3.877   8.376
  129VAL      O 2060   2.967   3.867   8.494
  130VAL      N 2061   2.903   3.846   8.284
  130VAL     HN 2062   2.933   3.829   8.190
  130VAL     CA 2063   2.760   3.824   8.305
  130VAL     HA 2064   2.723   3.917   8.345
  130VAL     CB 2065   2.683   3.812   8.178
  130VAL     HB 2066   2.709   3.724   8.115
  130VAL    CG1 2067   2.536   3.806   8.211
  130VAL   HG11 2068   2.509   3.906   8.252
  130VAL   HG12 2069   2.509   3.722   8.278
  130VAL   HG13 2070   2.471   3.779   8.125
  130VAL    CG2 2071   2.724   3.936   8.087
  130VAL   HG21 2072   2.742   4.031   8.141
  130VAL   HG22 2073   2.648   3.942   8.007
  130VAL   HG23 2074   2.823   3.914   8.040
  130VAL      C 2075   2.733   3.714   8.405
  130VAL      O 2076   2.646   3.727   8.489
  131HSD      N 2077   2.813   3.608   8.392
  131HSD     HN 2078   2.880   3.609   8.317
  131HSD     CA 2079   2.790   3.490   8.474
  131HSD     HA 2080   2.727   3.513   8.559
  131HSD     CB 2081   2.705   3.384   8.399
  131HSD    HB1 2082   2.684   3.283   8.441
  131HSD    HB2 2083   2.751   3.373   8.298
  131HSD    ND1 2084   2.476   3.452   8.469
  131HSD    HD1 2085   2.490   3.404   8.556
  131HSD     CG 2086   2.568   3.428   8.369
  131HSD    CE1 2087   2.364   3.494   8.413
  131HSD    HE1 2088   2.276   3.535   8.462
  131HSD    NE2 2089   2.374   3.506   8.285
  131HSD    CD2 2090   2.501   3.463   8.255
  131HSD    HD2 2091   2.540   3.449   8.154
  131HSD      C 2092   2.922   3.437   8.531
  131HSD      O 2093   2.973   3.338   8.477
  132PRO      N 2094   2.998   3.501   8.628
  132PRO     CD 2095   2.933   3.578   8.739
  132PRO    HD1 2096   2.855   3.526   8.798
  132PRO    HD2 2097   2.885   3.670   8.700
  132PRO     CA 2098   3.139   3.475   8.642
  132PRO     HA 2099   3.184   3.480   8.544
  132PRO     CB 2100   3.180   3.590   8.736
  132PRO    HB1 2101   3.214   3.677   8.676
  132PRO    HB2 2102   3.267   3.568   8.802
  132PRO     CG 2103   3.053   3.623   8.820
  132PRO    HG1 2104   3.058   3.576   8.920
  132PRO    HG2 2105   3.064   3.733   8.830
  132PRO      C 2106   3.177   3.343   8.715
  132PRO      O 2107   3.293   3.309   8.706
  133HSD      N 2108   3.082   3.275   8.782
  133HSD     HN 2109   2.994   3.322   8.789
  133HSD     CA 2110   3.105   3.160   8.867
  133HSD     HA 2111   3.208   3.151   8.897
  133HSD     CB 2112   3.016   3.159   8.991
  133HSD    HB1 2113   3.047   3.073   9.054
  133HSD    HB2 2114   2.910   3.145   8.963
  133HSD    ND1 2115   3.145   3.327   9.121
  133HSD    HD1 2116   3.235   3.289   9.100
  133HSD     CG 2117   3.025   3.283   9.073
  133HSD    CE1 2118   3.122   3.442   9.186
  133HSD    HE1 2119   3.194   3.498   9.245
  133HSD    NE2 2120   2.992   3.471   9.187
  133HSD    CD2 2121   2.931   3.367   9.116
  133HSD    HD2 2122   2.824   3.371   9.106
  133HSD      C 2123   3.075   3.029   8.794
  133HSD      O 2124   3.093   2.915   8.838
  134HSD      N 2125   3.049   3.044   8.658
  134HSD     HN 2126   3.031   3.133   8.618
  134HSD     CA 2127   3.071   2.925   8.569
  134HSD     HA 2128   3.005   2.852   8.614
  134HSD     CB 2129   3.029   2.951   8.418
  134HSD    HB1 2130   3.041   2.873   8.340
  134HSD    HB2 2131   3.096   3.033   8.383
  134HSD    ND1 2132   2.788   2.880   8.396
  134HSD    HD1 2133   2.796   2.790   8.437
  134HSD     CG 2134   2.883   2.977   8.385
  134HSD    CE1 2135   2.674   2.934   8.353
  134HSD    HE1 2136   2.580   2.879   8.344
  134HSD    NE2 2137   2.684   3.058   8.307
  134HSD    CD2 2138   2.813   3.087   8.327
  134HSD    HD2 2139   2.862   3.181   8.303
  134HSD      C 2140   3.210   2.860   8.567
  134HSD      O 2141   3.321   2.925   8.564
  135ALA      N 2142   3.215   2.724   8.551
  135ALA     HN 2143   3.136   2.669   8.575
  135ALA     CA 2144   3.333   2.640   8.535
  135ALA     HA 2145   3.405   2.661   8.614
  135ALA     CB 2146   3.288   2.494   8.540
  135ALA    HB1 2147   3.234   2.461   8.448
  135ALA    HB2 2148   3.220   2.485   8.627
  135ALA    HB3 2149   3.364   2.419   8.572
  135ALA      C 2150   3.410   2.675   8.413
  135ALA      O 2151   3.533   2.663   8.415
  136LEU      N 2152   3.346   2.721   8.306
  136LEU     HN 2153   3.247   2.726   8.303
  136LEU     CA 2154   3.397   2.762   8.177
  136LEU     HA 2155   3.442   2.673   8.136
  136LEU     CB 2156   3.281   2.795   8.090
  136LEU    HB1 2157   3.245   2.898   8.111
  136LEU    HB2 2158   3.201   2.718   8.095
  136LEU     CG 2159   3.317   2.816   7.943
  136LEU     HG 2160   3.403   2.884   7.924
  136LEU    CD1 2161   3.364   2.678   7.891
  136LEU   HD11 2162   3.283   2.603   7.898
  136LEU   HD12 2163   3.457   2.639   7.936
  136LEU   HD13 2164   3.380   2.705   7.784
  136LEU    CD2 2165   3.201   2.874   7.870
  136LEU   HD21 2166   3.186   2.981   7.899
  136LEU   HD22 2167   3.101   2.826   7.877
  136LEU   HD23 2168   3.239   2.887   7.766
  136LEU      C 2169   3.513   2.857   8.179
  136LEU      O 2170   3.610   2.840   8.105
  137ASN      N 2171   3.521   2.955   8.268
  137ASN     HN 2172   3.442   2.956   8.328
  137ASN     CA 2173   3.620   3.055   8.277
  137ASN     HA 2174   3.650   3.100   8.184
  137ASN     CB 2175   3.574   3.172   8.367
  137ASN    HB1 2176   3.656   3.247   8.354
  137ASN    HB2 2177   3.589   3.150   8.475
  137ASN     CG 2178   3.439   3.229   8.325
  137ASN    OD1 2179   3.406   3.219   8.207
  137ASN    ND2 2180   3.359   3.282   8.416
  137ASN   HD21 2181   3.277   3.332   8.390
  137ASN   HD22 2182   3.390   3.297   8.510
  137ASN      C 2183   3.748   2.997   8.341
  137ASN      O 2184   3.850   3.067   8.356
  138LYS      N 2185   3.741   2.877   8.385
  138LYS     HN 2186   3.648   2.841   8.386
  138LYS     CA 2187   3.846   2.803   8.455
  138LYS     HA 2188   3.925   2.876   8.466
  138LYS     CB 2189   3.791   2.759   8.599
  138LYS    HB1 2190   3.860   2.683   8.640
  138LYS    HB2 2191   3.707   2.689   8.579
  138LYS     CG 2192   3.777   2.870   8.704
  138LYS    HG1 2193   3.703   2.840   8.782
  138LYS    HG2 2194   3.739   2.963   8.657
  138LYS     CD 2195   3.914   2.915   8.761
  138LYS    HD1 2196   3.993   2.950   8.691
  138LYS    HD2 2197   3.950   2.823   8.812
  138LYS     CE 2198   3.900   3.026   8.866
  138LYS    HE1 2199   3.861   2.971   8.955
  138LYS    HE2 2200   3.829   3.107   8.840
  138LYS     NZ 2201   4.033   3.087   8.906
  138LYS    HZ1 2202   4.103   3.028   8.858
  138LYS    HZ2 2203   4.057   3.092   9.006
  138LYS    HZ3 2204   4.037   3.181   8.861
  138LYS      C 2205   3.903   2.686   8.380
  138LYS      O 2206   3.963   2.601   8.444
  139ILE      N 2207   3.886   2.674   8.249
  139ILE     HN 2208   3.836   2.738   8.192
  139ILE     CA 2209   3.945   2.561   8.173
  139ILE     HA 2210   3.902   2.473   8.218
  139ILE     CB 2211   3.905   2.560   8.024
  139ILE     HB 2212   3.969   2.501   7.954
  139ILE    CG2 2213   3.769   2.489   8.027
  139ILE   HG21 2214   3.720   2.489   7.928
  139ILE   HG22 2215   3.699   2.549   8.089
  139ILE   HG23 2216   3.765   2.383   8.061
  139ILE    CG1 2217   3.909   2.711   7.964
  139ILE   HG11 2218   4.014   2.743   7.981
  139ILE   HG12 2219   3.841   2.783   8.016
  139ILE     CD 2220   3.857   2.703   7.822
  139ILE    HD1 2221   3.748   2.690   7.805
  139ILE    HD2 2222   3.898   2.608   7.781
  139ILE    HD3 2223   3.893   2.789   7.762
  139ILE      C 2224   4.098   2.533   8.175
  139ILE      O 2225   4.186   2.626   8.172
  140SER      N 2226   4.136   2.401   8.174
  140SER     HN 2227   4.069   2.327   8.174
  140SER     CA 2228   4.272   2.362   8.149
  140SER     HA 2229   4.334   2.412   8.221
  140SER     CB 2230   4.295   2.217   8.173
  140SER    HB1 2231   4.281   2.188   8.280
  140SER    HB2 2232   4.400   2.187   8.155
  140SER     OG 2233   4.208   2.144   8.089
  140SER    HG1 2234   4.127   2.148   8.139
  140SER      C 2235   4.328   2.407   8.015
  140SER      O 2236   4.245   2.405   7.919
  141ASN      N 2237   4.452   2.442   7.999
  141ASN     HN 2238   4.511   2.447   8.079
  141ASN     CA 2239   4.510   2.480   7.875
  141ASN     HA 2240   4.458   2.565   7.833
  141ASN     CB 2241   4.667   2.514   7.885
  141ASN    HB1 2242   4.714   2.535   7.786
  141ASN    HB2 2243   4.716   2.423   7.926
  141ASN     CG 2244   4.686   2.635   7.968
  141ASN    OD1 2245   4.600   2.717   7.996
  141ASN    ND2 2246   4.813   2.660   8.011
  141ASN   HD21 2247   4.848   2.750   8.036
  141ASN   HD22 2248   4.877   2.589   7.982
  141ASN      C 2249   4.507   2.371   7.768
  141ASN      O 2250   4.490   2.390   7.649
  142ARG      N 2251   4.518   2.242   7.810
  142ARG     HN 2252   4.547   2.229   7.905
  142ARG     CA 2253   4.489   2.129   7.722
  142ARG     HA 2254   4.548   2.129   7.631
  142ARG     CB 2255   4.509   2.000   7.811
  142ARG    HB1 2256   4.444   2.012   7.901
  142ARG    HB2 2257   4.618   2.001   7.833
  142ARG     CG 2258   4.460   1.868   7.751
  142ARG    HG1 2259   4.517   1.838   7.660
  142ARG    HG2 2260   4.356   1.887   7.718
  142ARG     CD 2261   4.459   1.750   7.853
  142ARG    HD1 2262   4.561   1.727   7.890
  142ARG    HD2 2263   4.434   1.655   7.801
  142ARG     NE 2264   4.348   1.756   7.952
  142ARG     HE 2265   4.259   1.794   7.925
  142ARG     CZ 2266   4.360   1.744   8.084
  142ARG    NH1 2267   4.468   1.709   8.153
  142ARG   HH11 2268   4.564   1.707   8.124
  142ARG   HH12 2269   4.452   1.717   8.252
  142ARG    NH2 2270   4.244   1.750   8.147
  142ARG   HH21 2271   4.161   1.755   8.092
  142ARG   HH22 2272   4.243   1.746   8.247
  142ARG      C 2273   4.348   2.125   7.663
  142ARG      O 2274   4.332   2.102   7.542
  143THR      N 2275   4.249   2.154   7.747
  143THR     HN 2276   4.256   2.168   7.845
  143THR     CA 2277   4.109   2.180   7.695
  143THR     HA 2278   4.082   2.086   7.650
  143THR     CB 2279   4.011   2.205   7.817
  143THR     HB 2280   4.055   2.272   7.894
  143THR    OG1 2281   3.978   2.086   7.882
  143THR    HG1 2282   3.950   2.108   7.972
  143THR    CG2 2283   3.875   2.262   7.771
  143THR   HG21 2284   3.872   2.369   7.739
  143THR   HG22 2285   3.797   2.248   7.849
  143THR   HG23 2286   3.831   2.202   7.688
  143THR      C 2287   4.092   2.288   7.592
  143THR      O 2288   4.029   2.267   7.488
  144ALA      N 2289   4.160   2.399   7.619
  144ALA     HN 2290   4.207   2.408   7.706
  144ALA     CA 2291   4.187   2.514   7.527
  144ALA     HA 2292   4.090   2.553   7.501
  144ALA     CB 2293   4.252   2.627   7.593
  144ALA    HB1 2294   4.210   2.615   7.696
  144ALA    HB2 2295   4.222   2.725   7.550
  144ALA    HB3 2296   4.360   2.612   7.613
  144ALA      C 2297   4.258   2.470   7.396
  144ALA      O 2298   4.210   2.514   7.292
  145ALA      N 2299   4.364   2.383   7.399
  145ALA     HN 2300   4.397   2.355   7.489
  145ALA     CA 2301   4.430   2.333   7.286
  145ALA     HA 2302   4.456   2.422   7.231
  145ALA     CB 2303   4.554   2.260   7.343
  145ALA    HB1 2304   4.613   2.294   7.430
  145ALA    HB2 2305   4.627   2.247   7.260
  145ALA    HB3 2306   4.528   2.159   7.382
  145ALA      C 2307   4.343   2.234   7.211
  145ALA      O 2308   4.331   2.258   7.091
  146ILE      N 2309   4.278   2.131   7.267
  146ILE     HN 2310   4.280   2.117   7.366
  146ILE     CA 2311   4.176   2.051   7.205
  146ILE     HA 2312   4.233   2.003   7.127
  146ILE     CB 2313   4.114   1.960   7.318
  146ILE     HB 2314   4.108   2.023   7.409
  146ILE    CG2 2315   3.971   1.921   7.282
  146ILE   HG21 2316   3.933   1.855   7.362
  146ILE   HG22 2317   3.955   1.857   7.193
  146ILE   HG23 2318   3.904   2.010   7.271
  146ILE    CG1 2319   4.201   1.840   7.336
  146ILE   HG11 2320   4.305   1.879   7.335
  146ILE   HG12 2321   4.206   1.780   7.243
  146ILE     CD 2322   4.162   1.764   7.460
  146ILE    HD1 2323   4.155   1.824   7.553
  146ILE    HD2 2324   4.244   1.694   7.488
  146ILE    HD3 2325   4.065   1.713   7.441
  146ILE      C 2326   4.067   2.128   7.133
  146ILE      O 2327   4.034   2.092   7.019
  147ILE      N 2328   4.011   2.231   7.199
  147ILE     HN 2329   4.028   2.248   7.295
  147ILE     CA 2330   3.919   2.322   7.140
  147ILE     HA 2331   3.843   2.255   7.101
  147ILE     CB 2332   3.850   2.412   7.245
  147ILE     HB 2333   3.930   2.445   7.314
  147ILE    CG2 2334   3.786   2.538   7.186
  147ILE   HG21 2335   3.739   2.597   7.267
  147ILE   HG22 2336   3.720   2.522   7.098
  147ILE   HG23 2337   3.857   2.618   7.154
  147ILE    CG1 2338   3.749   2.327   7.330
  147ILE   HG11 2339   3.700   2.382   7.413
  147ILE   HG12 2340   3.794   2.230   7.361
  147ILE     CD 2341   3.620   2.282   7.261
  147ILE    HD1 2342   3.576   2.375   7.219
  147ILE    HD2 2343   3.548   2.215   7.312
  147ILE    HD3 2344   3.641   2.234   7.163
  147ILE      C 2345   3.966   2.405   7.022
  147ILE      O 2346   3.903   2.419   6.918
  148SER      N 2347   4.089   2.459   7.029
  148SER     HN 2348   4.151   2.454   7.107
  148SER     CA 2349   4.153   2.528   6.917
  148SER     HA 2350   4.096   2.614   6.884
  148SER     CB 2351   4.289   2.585   6.963
  148SER    HB1 2352   4.336   2.648   6.885
  148SER    HB2 2353   4.369   2.508   6.977
  148SER     OG 2354   4.272   2.673   7.075
  148SER    HG1 2355   4.248   2.615   7.148
  148SER      C 2356   4.177   2.435   6.797
  148SER      O 2357   4.143   2.464   6.684
  149CYS      N 2358   4.224   2.309   6.828
  149CYS     HN 2359   4.246   2.292   6.923
  149CYS     CA 2360   4.225   2.200   6.730
  149CYS     HA 2361   4.285   2.235   6.647
  149CYS     CB 2362   4.282   2.071   6.788
  149CYS    HB1 2363   4.224   2.038   6.876
  149CYS    HB2 2364   4.372   2.107   6.842
  149CYS     SG 2365   4.313   1.940   6.667
  149CYS    HG1 2366   4.189   1.894   6.654
  149CYS      C 2367   4.091   2.171   6.665
  149CYS      O 2368   4.089   2.159   6.542
  150LEU      N 2369   3.979   2.165   6.735
  150LEU     HN 2370   3.988   2.164   6.835
  150LEU     CA 2371   3.851   2.145   6.690
  150LEU     HA 2372   3.843   2.052   6.636
  150LEU     CB 2373   3.750   2.125   6.812
  150LEU    HB1 2374   3.762   2.208   6.886
  150LEU    HB2 2375   3.781   2.036   6.870
  150LEU     CG 2376   3.608   2.104   6.775
  150LEU     HG 2377   3.572   2.190   6.714
  150LEU    CD1 2378   3.581   1.975   6.688
  150LEU   HD11 2379   3.476   1.979   6.651
  150LEU   HD12 2380   3.614   1.883   6.740
  150LEU   HD13 2381   3.642   1.984   6.595
  150LEU    CD2 2382   3.523   2.100   6.902
  150LEU   HD21 2383   3.535   2.195   6.959
  150LEU   HD22 2384   3.555   2.017   6.969
  150LEU   HD23 2385   3.415   2.086   6.879
  150LEU      C 2386   3.794   2.256   6.606
  150LEU      O 2387   3.737   2.235   6.496
  151LEU      N 2388   3.807   2.385   6.649
  151LEU     HN 2389   3.848   2.398   6.738
  151LEU     CA 2390   3.772   2.499   6.567
  151LEU     HA 2391   3.666   2.492   6.549
  151LEU     CB 2392   3.808   2.627   6.644
  151LEU    HB1 2393   3.814   2.724   6.589
  151LEU    HB2 2394   3.910   2.608   6.685
  151LEU     CG 2395   3.716   2.654   6.766
  151LEU     HG 2396   3.694   2.558   6.817
  151LEU    CD1 2397   3.789   2.735   6.872
  151LEU   HD11 2398   3.730   2.753   6.964
  151LEU   HD12 2399   3.796   2.839   6.835
  151LEU   HD13 2400   3.889   2.695   6.899
  151LEU    CD2 2401   3.578   2.710   6.731
  151LEU   HD21 2402   3.539   2.651   6.645
  151LEU   HD22 2403   3.589   2.815   6.696
  151LEU   HD23 2404   3.497   2.696   6.807
  151LEU      C 2405   3.850   2.513   6.432
  151LEU      O 2406   3.790   2.544   6.331
  152TRP      N 2407   3.971   2.480   6.429
  152TRP     HN 2408   4.021   2.462   6.513
  152TRP     CA 2409   4.050   2.477   6.304
  152TRP     HA 2410   4.009   2.560   6.248
  152TRP     CB 2411   4.195   2.490   6.331
  152TRP    HB1 2412   4.260   2.472   6.243
  152TRP    HB2 2413   4.243   2.417   6.400
  152TRP     CG 2414   4.249   2.631   6.368
  152TRP    CD1 2415   4.308   2.656   6.483
  152TRP    HD1 2416   4.333   2.590   6.565
  152TRP    NE1 2417   4.357   2.784   6.489
  152TRP    HE1 2418   4.388   2.833   6.568
  152TRP    CE2 2419   4.336   2.847   6.371
  152TRP    CD2 2420   4.267   2.751   6.287
  152TRP    CE3 2421   4.223   2.782   6.153
  152TRP    HE3 2422   4.167   2.717   6.088
  152TRP    CZ3 2423   4.270   2.903   6.101
  152TRP    HZ3 2424   4.246   2.940   6.003
  152TRP    CZ2 2425   4.382   2.966   6.313
  152TRP    HZ2 2426   4.450   3.028   6.369
  152TRP    CH2 2427   4.351   2.984   6.175
  152TRP    HH2 2428   4.370   3.082   6.132
  152TRP      C 2429   4.020   2.351   6.218
  152TRP      O 2430   4.028   2.357   6.091
  153GLY      N 2431   3.981   2.237   6.277
  153GLY     HN 2432   3.982   2.230   6.376
  153GLY     CA 2433   3.926   2.124   6.188
  153GLY    HA1 2434   3.911   2.032   6.243
  153GLY    HA2 2435   4.000   2.100   6.112
  153GLY      C 2436   3.800   2.163   6.118
  153GLY      O 2437   3.772   2.139   6.004
  154ILE      N 2438   3.710   2.235   6.187
  154ILE     HN 2439   3.729   2.261   6.281
  154ILE     CA 2440   3.586   2.297   6.124
  154ILE     HA 2441   3.531   2.220   6.072
  154ILE     CB 2442   3.503   2.378   6.227
  154ILE     HB 2443   3.566   2.432   6.300
  154ILE    CG2 2444   3.410   2.484   6.159
  154ILE   HG21 2445   3.473   2.564   6.114
  154ILE   HG22 2446   3.345   2.543   6.227
  154ILE   HG23 2447   3.343   2.439   6.083
  154ILE    CG1 2448   3.428   2.279   6.307
  154ILE   HG11 2449   3.499   2.202   6.344
  154ILE   HG12 2450   3.358   2.227   6.238
  154ILE     CD 2451   3.368   2.352   6.424
  154ILE    HD1 2452   3.271   2.397   6.394
  154ILE    HD2 2453   3.438   2.432   6.454
  154ILE    HD3 2454   3.342   2.286   6.509
  154ILE      C 2455   3.626   2.393   6.012
  154ILE      O 2456   3.554   2.392   5.909
  155THR      N 2457   3.729   2.478   6.036
  155THR     HN 2458   3.757   2.464   6.130
  155THR     CA 2459   3.772   2.585   5.954
  155THR     HA 2460   3.684   2.647   5.946
  155THR     CB 2461   3.880   2.671   6.024
  155THR     HB 2462   3.972   2.612   6.041
  155THR    OG1 2463   3.833   2.729   6.145
  155THR    HG1 2464   3.781   2.658   6.183
  155THR    CG2 2465   3.929   2.782   5.932
  155THR   HG21 2466   3.856   2.866   5.929
  155THR   HG22 2467   3.944   2.758   5.824
  155THR   HG23 2468   4.018   2.818   5.987
  155THR      C 2469   3.816   2.535   5.819
  155THR      O 2470   3.792   2.588   5.710
  156ILE      N 2471   3.888   2.424   5.825
  156ILE     HN 2472   3.913   2.386   5.914
  156ILE     CA 2473   3.933   2.358   5.702
  156ILE     HA 2474   3.976   2.433   5.638
  156ILE     CB 2475   4.054   2.264   5.729
  156ILE     HB 2476   4.131   2.327   5.780
  156ILE    CG2 2477   4.031   2.142   5.821
  156ILE   HG21 2478   3.980   2.173   5.914
  156ILE   HG22 2479   4.130   2.092   5.834
  156ILE   HG23 2480   3.979   2.068   5.757
  156ILE    CG1 2481   4.121   2.227   5.598
  156ILE   HG11 2482   4.111   2.308   5.523
  156ILE   HG12 2483   4.072   2.137   5.556
  156ILE     CD 2484   4.271   2.190   5.611
  156ILE    HD1 2485   4.286   2.096   5.669
  156ILE    HD2 2486   4.338   2.260   5.665
  156ILE    HD3 2487   4.314   2.171   5.510
  156ILE      C 2488   3.824   2.288   5.632
  156ILE      O 2489   3.821   2.287   5.510
  157GLY      N 2490   3.726   2.226   5.698
  157GLY     HN 2491   3.724   2.243   5.797
  157GLY     CA 2492   3.621   2.152   5.628
  157GLY    HA1 2493   3.558   2.106   5.703
  157GLY    HA2 2494   3.666   2.083   5.558
  157GLY      C 2495   3.522   2.247   5.557
  157GLY      O 2496   3.451   2.213   5.462
  158LEU      N 2497   3.517   2.376   5.596
  158LEU     HN 2498   3.569   2.399   5.679
  158LEU     CA 2499   3.449   2.486   5.536
  158LEU     HA 2500   3.346   2.464   5.513
  158LEU     CB 2501   3.450   2.622   5.615
  158LEU    HB1 2502   3.406   2.694   5.542
  158LEU    HB2 2503   3.555   2.646   5.643
  158LEU     CG 2504   3.356   2.629   5.742
  158LEU     HG 2505   3.384   2.546   5.810
  158LEU    CD1 2506   3.382   2.773   5.807
  158LEU   HD11 2507   3.337   2.770   5.909
  158LEU   HD12 2508   3.337   2.852   5.744
  158LEU   HD13 2509   3.492   2.789   5.813
  158LEU    CD2 2510   3.213   2.619   5.708
  158LEU   HD21 2511   3.177   2.519   5.674
  158LEU   HD22 2512   3.202   2.688   5.621
  158LEU   HD23 2513   3.140   2.649   5.786
  158LEU      C 2514   3.513   2.510   5.402
  158LEU      O 2515   3.440   2.552   5.309
  159THR      N 2516   3.647   2.476   5.375
  159THR     HN 2517   3.695   2.416   5.438
  159THR     CA 2518   3.733   2.521   5.263
  159THR     HA 2519   3.677   2.604   5.223
  159THR     CB 2520   3.877   2.562   5.290
  159THR     HB 2521   3.929   2.582   5.194
  159THR    OG1 2522   3.948   2.465   5.360
  159THR    HG1 2523   3.879   2.406   5.392
  159THR    CG2 2524   3.871   2.686   5.376
  159THR   HG21 2525   3.837   2.660   5.479
  159THR   HG22 2526   3.809   2.766   5.329
  159THR   HG23 2527   3.972   2.731   5.381
  159THR      C 2528   3.738   2.421   5.150
  159THR      O 2529   3.796   2.445   5.047
  160VAL      N 2530   3.676   2.304   5.178
  160VAL     HN 2531   3.631   2.293   5.267
  160VAL     CA 2532   3.674   2.194   5.082
  160VAL     HA 2533   3.775   2.161   5.063
  160VAL     CB 2534   3.613   2.063   5.142
  160VAL     HB 2535   3.511   2.074   5.184
  160VAL    CG1 2536   3.604   1.949   5.044
  160VAL   HG11 2537   3.568   1.856   5.093
  160VAL   HG12 2538   3.699   1.919   4.993
  160VAL   HG13 2539   3.539   1.968   4.956
  160VAL    CG2 2540   3.705   2.014   5.259
  160VAL   HG21 2541   3.716   2.104   5.324
  160VAL   HG22 2542   3.804   1.988   5.216
  160VAL   HG23 2543   3.661   1.933   5.321
  160VAL      C 2544   3.615   2.232   4.946
  160VAL      O 2545   3.679   2.204   4.841
  161HSD      N 2546   3.507   2.308   4.931
  161HSD     HN 2547   3.452   2.335   5.010
  161HSD     CA 2548   3.459   2.345   4.794
  161HSD     HA 2549   3.445   2.252   4.741
  161HSD     CB 2550   3.321   2.413   4.807
  161HSD    HB1 2551   3.294   2.448   4.705
  161HSD    HB2 2552   3.323   2.493   4.883
  161HSD    ND1 2553   3.188   2.275   4.976
  161HSD    HD1 2554   3.242   2.293   5.058
  161HSD     CG 2555   3.224   2.307   4.846
  161HSD    CE1 2556   3.084   2.190   4.961
  161HSD    HE1 2557   3.028   2.169   5.052
  161HSD    NE2 2558   3.055   2.168   4.831
  161HSD    CD2 2559   3.142   2.242   4.758
  161HSD    HD2 2560   3.137   2.261   4.651
  161HSD      C 2561   3.548   2.440   4.717
  161HSD      O 2562   3.570   2.427   4.599
  162LEU      N 2563   3.614   2.530   4.791
  162LEU     HN 2564   3.606   2.524   4.890
  162LEU     CA 2565   3.719   2.617   4.742
  162LEU     HA 2566   3.682   2.669   4.655
  162LEU     CB 2567   3.750   2.728   4.849
  162LEU    HB1 2568   3.788   2.679   4.942
  162LEU    HB2 2569   3.668   2.793   4.888
  162LEU     CG 2570   3.872   2.820   4.813
  162LEU     HG 2571   3.967   2.768   4.834
  162LEU    CD1 2572   3.866   2.870   4.668
  162LEU   HD11 2573   3.951   2.923   4.620
  162LEU   HD12 2574   3.775   2.933   4.657
  162LEU   HD13 2575   3.851   2.785   4.598
  162LEU    CD2 2576   3.875   2.936   4.914
  162LEU   HD21 2577   3.952   3.014   4.893
  162LEU   HD22 2578   3.910   2.904   5.014
  162LEU   HD23 2579   3.778   2.989   4.923
  162LEU      C 2580   3.841   2.539   4.697
  162LEU      O 2581   3.895   2.563   4.587
  163LEU      N 2582   3.879   2.425   4.768
  163LEU     HN 2583   3.827   2.401   4.850
  163LEU     CA 2584   3.979   2.338   4.720
  163LEU     HA 2585   4.068   2.390   4.687
  163LEU     CB 2586   4.032   2.241   4.832
  163LEU    HB1 2587   4.102   2.166   4.789
  163LEU    HB2 2588   3.943   2.186   4.869
  163LEU     CG 2589   4.092   2.309   4.953
  163LEU     HG 2590   4.027   2.392   4.987
  163LEU    CD1 2591   4.107   2.210   5.070
  163LEU   HD11 2592   4.179   2.130   5.042
  163LEU   HD12 2593   4.009   2.169   5.101
  163LEU   HD13 2594   4.144   2.274   5.154
  163LEU    CD2 2595   4.224   2.375   4.906
  163LEU   HD21 2596   4.286   2.302   4.850
  163LEU   HD22 2597   4.276   2.410   4.998
  163LEU   HD23 2598   4.199   2.471   4.855
  163LEU      C 2599   3.943   2.245   4.601
  163LEU      O 2600   4.022   2.217   4.508
  164LYS      N 2601   3.819   2.185   4.596
  164LYS     HN 2602   3.753   2.203   4.669
  164LYS     CA 2603   3.776   2.099   4.484
  164LYS     HA 2604   3.857   2.034   4.452
  164LYS     CB 2605   3.639   2.029   4.513
  164LYS    HB1 2606   3.591   1.975   4.428
  164LYS    HB2 2607   3.573   2.108   4.554
  164LYS     CG 2608   3.652   1.913   4.612
  164LYS    HG1 2609   3.705   1.951   4.702
  164LYS    HG2 2610   3.715   1.831   4.573
  164LYS     CD 2611   3.528   1.842   4.666
  164LYS    HD1 2612   3.456   1.908   4.719
  164LYS    HD2 2613   3.578   1.773   4.738
  164LYS     CE 2614   3.440   1.745   4.578
  164LYS    HE1 2615   3.358   1.712   4.645
  164LYS    HE2 2616   3.504   1.662   4.540
  164LYS     NZ 2617   3.371   1.821   4.462
  164LYS    HZ1 2618   3.435   1.831   4.381
  164LYS    HZ2 2619   3.338   1.911   4.504
  164LYS    HZ3 2620   3.287   1.773   4.423
  164LYS      C 2621   3.749   2.175   4.363
  164LYS      O 2622   3.758   2.118   4.250
  165LYS      N 2623   3.719   2.304   4.377
  165LYS     HN 2624   3.700   2.345   4.466
  165LYS     CA 2625   3.700   2.400   4.262
  165LYS     HA 2626   3.638   2.349   4.190
  165LYS     CB 2627   3.615   2.529   4.297
  165LYS    HB1 2628   3.637   2.542   4.405
  165LYS    HB2 2629   3.507   2.505   4.306
  165LYS     CG 2630   3.635   2.654   4.203
  165LYS    HG1 2631   3.638   2.622   4.097
  165LYS    HG2 2632   3.733   2.695   4.236
  165LYS     CD 2633   3.521   2.762   4.217
  165LYS    HD1 2634   3.436   2.709   4.169
  165LYS    HD2 2635   3.562   2.845   4.156
  165LYS     CE 2636   3.500   2.815   4.356
  165LYS    HE1 2637   3.598   2.851   4.395
  165LYS    HE2 2638   3.454   2.742   4.426
  165LYS     NZ 2639   3.420   2.940   4.342
  165LYS    HZ1 2640   3.474   2.999   4.275
  165LYS    HZ2 2641   3.408   2.978   4.438
  165LYS    HZ3 2642   3.323   2.909   4.321
  165LYS      C 2643   3.831   2.432   4.188
  165LYS      O 2644   3.936   2.464   4.246
  166LYS      N 2645   3.823   2.428   4.053
  166LYS     HN 2646   3.746   2.390   4.003
  166LYS     CA 2647   3.946   2.440   3.979
  166LYS     HA 2648   4.034   2.427   4.039
  166LYS     CB 2649   3.940   2.345   3.858
  166LYS    HB1 2650   4.035   2.358   3.802
  166LYS    HB2 2651   3.853   2.364   3.792
  166LYS     CG 2652   3.932   2.196   3.894
  166LYS    HG1 2653   3.830   2.178   3.935
  166LYS    HG2 2654   4.005   2.175   3.975
  166LYS     CD 2655   3.950   2.096   3.776
  166LYS    HD1 2656   4.043   2.122   3.721
  166LYS    HD2 2657   3.862   2.113   3.710
  166LYS     CE 2658   3.956   1.954   3.817
  166LYS    HE1 2659   3.984   1.893   3.729
  166LYS    HE2 2660   3.863   1.917   3.866
  166LYS     NZ 2661   4.068   1.920   3.901
  166LYS    HZ1 2662   4.147   1.966   3.852
  166LYS    HZ2 2663   4.100   1.822   3.907
  166LYS    HZ3 2664   4.038   1.953   3.995
  166LYS      C 2665   3.962   2.586   3.936
  166LYS      O 2666   3.897   2.634   3.842
  167MET      N 2667   4.052   2.655   4.010
  167MET     HN 2668   4.077   2.618   4.099
  167MET     CA 2669   4.102   2.785   3.978
  167MET     HA 2670   4.039   2.827   3.901
  167MET     CB 2671   4.104   2.872   4.098
  167MET    HB1 2672   4.166   2.965   4.097
  167MET    HB2 2673   4.169   2.811   4.164
  167MET     CG 2674   3.970   2.890   4.175
  167MET    HG1 2675   3.995   2.957   4.260
  167MET    HG2 2676   3.943   2.788   4.209
  167MET     SD 2677   3.824   2.984   4.098
  167MET     CE 2678   3.922   3.117   4.026
  167MET    HE1 2679   3.855   3.193   3.980
  167MET    HE2 2680   4.014   3.087   3.971
  167MET    HE3 2681   3.966   3.173   4.111
  167MET      C 2682   4.246   2.768   3.923
  167MET      O 2683   4.314   2.676   3.969
  168PRO      N 2684   4.303   2.856   3.841
  168PRO     CD 2685   4.442   2.842   3.799
  168PRO    HD1 2686   4.447   2.781   3.706
  168PRO    HD2 2687   4.511   2.791   3.870
  168PRO     CA 2688   4.235   2.966   3.779
  168PRO     HA 2689   4.206   3.038   3.854
  168PRO     CB 2690   4.346   3.032   3.693
  168PRO    HB1 2691   4.346   3.143   3.698
  168PRO    HB2 2692   4.347   2.999   3.587
  168PRO     CG 2693   4.474   2.981   3.764
  168PRO    HG1 2694   4.562   2.993   3.697
  168PRO    HG2 2695   4.495   3.034   3.860
  168PRO      C 2696   4.110   2.943   3.694
  168PRO      O 2697   4.074   2.828   3.660
  169ILE      N 2698   4.045   3.051   3.650
  169ILE     HN 2699   4.055   3.138   3.698
  169ILE     CA 2700   3.942   3.038   3.543
  169ILE     HA 2701   3.956   2.944   3.492
  169ILE     CB 2702   3.799   3.043   3.589
  169ILE     HB 2703   3.805   3.136   3.651
  169ILE    CG2 2704   3.696   3.067   3.475
  169ILE   HG21 2705   3.682   2.982   3.404
  169ILE   HG22 2706   3.730   3.156   3.418
  169ILE   HG23 2707   3.599   3.087   3.525
  169ILE    CG1 2708   3.763   2.921   3.684
  169ILE   HG11 2709   3.839   2.912   3.764
  169ILE   HG12 2710   3.768   2.829   3.621
  169ILE     CD 2711   3.628   2.940   3.748
  169ILE    HD1 2712   3.626   2.882   3.842
  169ILE    HD2 2713   3.549   2.899   3.682
  169ILE    HD3 2714   3.595   3.043   3.775
  169ILE      C 2715   3.983   3.147   3.444
  169ILE      O 2716   4.009   3.261   3.481
  170GLN      N 2717   4.009   3.106   3.318
  170GLN     HN 2718   3.989   3.009   3.303
  170GLN     CA 2719   4.045   3.201   3.215
  170GLN     HA 2720   4.130   3.262   3.242
  170GLN     CB 2721   4.092   3.126   3.087
  170GLN    HB1 2722   4.103   3.198   3.003
  170GLN    HB2 2723   4.017   3.048   3.063
  170GLN     CG 2724   4.230   3.058   3.104
  170GLN    HG1 2725   4.208   2.960   3.152
  170GLN    HG2 2726   4.310   3.111   3.159
  170GLN     CD 2727   4.285   3.020   2.965
  170GLN    OE1 2728   4.291   2.905   2.925
  170GLN    NE2 2729   4.342   3.126   2.901
  170GLN   HE21 2730   4.332   3.221   2.931
  170GLN   HE22 2731   4.373   3.105   2.808
  170GLN      C 2732   3.945   3.314   3.179
  170GLN      O 2733   3.824   3.303   3.190
  171ASN      N 2734   3.996   3.424   3.131
  171ASN     HN 2735   4.096   3.428   3.130
  171ASN     CA 2736   3.937   3.549   3.099
  171ASN     HA 2737   3.833   3.525   3.080
  171ASN     CB 2738   3.952   3.647   3.217
  171ASN    HB1 2739   4.061   3.658   3.233
  171ASN    HB2 2740   3.900   3.593   3.298
  171ASN     CG 2741   3.885   3.780   3.183
  171ASN    OD1 2742   3.796   3.792   3.097
  171ASN    ND2 2743   3.938   3.891   3.237
  171ASN   HD21 2744   4.004   3.882   3.311
  171ASN   HD22 2745   3.917   3.985   3.210
  171ASN      C 2746   4.018   3.577   2.971
  171ASN      O 2747   4.107   3.661   2.980
  172GLY      N 2748   3.981   3.520   2.854
  172GLY     HN 2749   3.921   3.441   2.864
  172GLY     CA 2750   4.074   3.530   2.735
  172GLY    HA1 2751   4.073   3.634   2.706
  172GLY    HA2 2752   4.032   3.466   2.658
  172GLY      C 2753   4.217   3.486   2.771
  172GLY      O 2754   4.237   3.380   2.836
  173GLY      N 2755   4.320   3.564   2.731
  173GLY     HN 2756   4.305   3.630   2.658
  173GLY     CA 2757   4.462   3.531   2.765
  173GLY    HA1 2758   4.517   3.613   2.721
  173GLY    HA2 2759   4.471   3.435   2.718
  173GLY      C 2760   4.494   3.525   2.907
  173GLY      O 2761   4.569   3.435   2.951
  174ALA      N 2762   4.439   3.618   2.994
  174ALA     HN 2763   4.367   3.677   2.959
  174ALA     CA 2764   4.468   3.614   3.131
  174ALA     HA 2765   4.573   3.590   3.145
  174ALA     CB 2766   4.451   3.746   3.198
  174ALA    HB1 2767   4.346   3.767   3.226
  174ALA    HB2 2768   4.474   3.825   3.122
  174ALA    HB3 2769   4.519   3.765   3.284
  174ALA      C 2770   4.405   3.505   3.211
  174ALA      O 2771   4.287   3.466   3.188
  175ASN      N 2772   4.482   3.463   3.311
  175ASN     HN 2773   4.579   3.479   3.293
  175ASN     CA 2774   4.436   3.371   3.415
  175ASN     HA 2775   4.346   3.326   3.377
  175ASN     CB 2776   4.535   3.255   3.434
  175ASN    HB1 2777   4.523   3.202   3.531
  175ASN    HB2 2778   4.638   3.298   3.434
  175ASN     CG 2779   4.538   3.152   3.324
  175ASN    OD1 2780   4.458   3.060   3.332
  175ASN    ND2 2781   4.627   3.163   3.222
  175ASN   HD21 2782   4.710   3.217   3.234
  175ASN   HD22 2783   4.618   3.109   3.138
  175ASN      C 2784   4.411   3.432   3.553
  175ASN      O 2785   4.500   3.482   3.611
  176LEU      N 2786   4.277   3.420   3.589
  176LEU     HN 2787   4.205   3.387   3.528
  176LEU     CA 2788   4.231   3.483   3.704
  176LEU     HA 2789   4.286   3.572   3.734
  176LEU     CB 2790   4.087   3.529   3.684
  176LEU    HB1 2791   4.014   3.445   3.689
  176LEU    HB2 2792   4.062   3.566   3.582
  176LEU     CG 2793   4.037   3.635   3.787
  176LEU     HG 2794   4.039   3.583   3.885
  176LEU    CD1 2795   4.125   3.757   3.816
  176LEU   HD11 2796   4.062   3.835   3.864
  176LEU   HD12 2797   4.150   3.786   3.712
  176LEU   HD13 2798   4.211   3.731   3.882
  176LEU    CD2 2799   3.888   3.663   3.766
  176LEU   HD21 2800   3.847   3.724   3.849
  176LEU   HD22 2801   3.822   3.574   3.762
  176LEU   HD23 2802   3.869   3.708   3.666
  176LEU      C 2803   4.232   3.392   3.826
  176LEU      O 2804   4.148   3.304   3.841
  177CYS      N 2805   4.322   3.425   3.922
  177CYS     HN 2806   4.389   3.498   3.906
  177CYS     CA 2807   4.332   3.357   4.050
  177CYS     HA 2808   4.266   3.272   4.041
  177CYS     CB 2809   4.475   3.328   4.104
  177CYS    HB1 2810   4.527   3.424   4.125
  177CYS    HB2 2811   4.533   3.287   4.019
  177CYS     SG 2812   4.470   3.221   4.255
  177CYS      C 2813   4.264   3.450   4.142
  177CYS      O 2814   4.320   3.556   4.173
  178SER      N 2815   4.144   3.406   4.203
  178SER     HN 2816   4.117   3.311   4.195
  178SER     CA 2817   4.058   3.492   4.283
  178SER     HA 2818   4.095   3.499   4.384
  178SER     CB 2819   4.042   3.634   4.223
  178SER    HB1 2820   4.014   3.628   4.115
  178SER    HB2 2821   4.143   3.681   4.228
  178SER     OG 2822   3.953   3.717   4.295
  178SER    HG1 2823   3.979   3.740   4.385
  178SER      C 2824   3.917   3.420   4.291
  178SER      O 2825   3.856   3.378   4.195
  179SER      N 2826   3.870   3.394   4.411
  179SER     HN 2827   3.920   3.430   4.489
  179SER     CA 2828   3.756   3.320   4.453
  179SER     HA 2829   3.761   3.221   4.410
  179SER     CB 2830   3.765   3.302   4.609
  179SER    HB1 2831   3.736   3.400   4.654
  179SER    HB2 2832   3.871   3.286   4.639
  179SER     OG 2833   3.693   3.197   4.675
  179SER    HG1 2834   3.695   3.208   4.770
  179SER      C 2835   3.622   3.386   4.415
  179SER      O 2836   3.541   3.322   4.353
  180PHE      N 2837   3.607   3.517   4.449
  180PHE     HN 2838   3.678   3.564   4.502
  180PHE     CA 2839   3.494   3.593   4.417
  180PHE     HA 2840   3.411   3.555   4.475
  180PHE     CB 2841   3.510   3.733   4.469
  180PHE    HB1 2842   3.433   3.809   4.442
  180PHE    HB2 2843   3.598   3.774   4.415
  180PHE     CG 2844   3.526   3.739   4.617
  180PHE    CD1 2845   3.423   3.714   4.715
  180PHE    HD1 2846   3.326   3.685   4.679
  180PHE    CE1 2847   3.450   3.735   4.850
  180PHE    HE1 2848   3.375   3.742   4.928
  180PHE     CZ 2849   3.571   3.788   4.895
  180PHE     HZ 2850   3.588   3.813   4.999
  180PHE    CD2 2851   3.643   3.793   4.665
  180PHE    HD2 2852   3.721   3.824   4.597
  180PHE    CE2 2853   3.672   3.816   4.802
  180PHE    HE2 2854   3.768   3.848   4.841
  180PHE      C 2855   3.455   3.589   4.268
  180PHE      O 2856   3.536   3.575   4.172
  181SER      N 2857   3.324   3.598   4.236
  181SER     HN 2858   3.261   3.600   4.312
  181SER     CA 2859   3.266   3.613   4.099
  181SER     HA 2860   3.310   3.698   4.049
  181SER     CB 2861   3.260   3.478   4.017
  181SER    HB1 2862   3.179   3.410   4.051
  181SER    HB2 2863   3.356   3.428   4.039
  181SER     OG 2864   3.265   3.506   3.878
  181SER    HG1 2865   3.298   3.425   3.837
  181SER      C 2866   3.121   3.667   4.126
  181SER      O 2867   3.070   3.699   4.236
  182ILE      N 2868   3.040   3.680   4.017
  182ILE     HN 2869   3.077   3.647   3.931
  182ILE     CA 2870   2.902   3.718   4.024
  182ILE     HA 2871   2.869   3.690   4.123
  182ILE     CB 2872   2.870   3.860   3.998
  182ILE     HB 2873   2.912   3.877   3.897
  182ILE    CG2 2874   2.718   3.883   3.999
  182ILE   HG21 2875   2.684   3.860   4.103
  182ILE   HG22 2876   2.666   3.819   3.926
  182ILE   HG23 2877   2.684   3.988   3.981
  182ILE    CG1 2878   2.939   3.958   4.091
  182ILE   HG11 2879   3.047   3.930   4.088
  182ILE   HG12 2880   2.891   3.946   4.190
  182ILE     CD 2881   2.913   4.108   4.054
  182ILE    HD1 2882   2.914   4.128   3.945
  182ILE    HD2 2883   2.982   4.180   4.103
  182ILE    HD3 2884   2.813   4.140   4.092
  182ILE      C 2885   2.830   3.622   3.931
  182ILE      O 2886   2.817   3.649   3.809
  183CYS      N 2887   2.780   3.506   3.978
  183CYS     HN 2888   2.807   3.468   4.066
  183CYS     CA 2889   2.728   3.409   3.885
  183CYS     HA 2890   2.726   3.446   3.784
  183CYS     CB 2891   2.804   3.271   3.891
  183CYS    HB1 2892   2.769   3.207   3.807
  183CYS    HB2 2893   2.798   3.218   3.988
  183CYS     SG 2894   2.984   3.291   3.866
  183CYS      C 2895   2.592   3.375   3.929
  183CYS      O 2896   2.554   3.378   4.045
  184HSD      N 2897   2.511   3.321   3.836
  184HSD     HN 2898   2.545   3.294   3.746
  184HSD     CA 2899   2.368   3.295   3.851
  184HSD     HA 2900   2.331   3.362   3.928
  184HSD     CB 2901   2.293   3.343   3.722
  184HSD    HB1 2902   2.314   3.272   3.640
  184HSD    HB2 2903   2.329   3.442   3.687
  184HSD    ND1 2904   2.064   3.252   3.785
  184HSD    HD1 2905   2.096   3.160   3.807
  184HSD     CG 2906   2.150   3.356   3.754
  184HSD    CE1 2907   1.944   3.304   3.800
  184HSD    HE1 2908   1.858   3.244   3.830
  184HSD    NE2 2909   1.941   3.431   3.771
  184HSD    CD2 2910   2.070   3.466   3.745
  184HSD    HD2 2911   2.084   3.572   3.727
  184HSD      C 2912   2.339   3.153   3.903
  184HSD      O 2913   2.271   3.077   3.837
  185THR      N 2914   2.403   3.116   4.011
  185THR     HN 2915   2.473   3.171   4.057
  185THR     CA 2916   2.392   2.985   4.065
  185THR     HA 2917   2.293   2.945   4.052
  185THR     CB 2918   2.489   2.882   4.012
  185THR     HB 2919   2.469   2.787   4.066
  185THR    OG1 2920   2.620   2.918   4.023
  185THR    HG1 2921   2.626   2.950   4.113
  185THR    CG2 2922   2.467   2.856   3.861
  185THR   HG21 2923   2.492   2.754   3.824
  185THR   HG22 2924   2.533   2.926   3.805
  185THR   HG23 2925   2.359   2.864   3.840
  185THR      C 2926   2.403   2.990   4.220
  185THR      O 2927   2.497   3.050   4.267
  186PHE      N 2928   2.316   2.920   4.294
  186PHE     HN 2929   2.238   2.885   4.243
  186PHE     CA 2930   2.343   2.916   4.434
  186PHE     HA 2931   2.351   3.018   4.469
  186PHE     CB 2932   2.221   2.864   4.520
  186PHE    HB1 2933   2.251   2.839   4.624
  186PHE    HB2 2934   2.198   2.764   4.477
  186PHE     CG 2935   2.095   2.949   4.523
  186PHE    CD1 2936   2.016   2.968   4.411
  186PHE    HD1 2937   2.051   2.924   4.319
  186PHE    CE1 2938   1.903   3.048   4.412
  186PHE    HE1 2939   1.842   3.058   4.324
  186PHE     CZ 2940   1.854   3.093   4.534
  186PHE     HZ 2941   1.767   3.155   4.549
  186PHE    CD2 2942   2.063   3.008   4.640
  186PHE    HD2 2943   2.125   2.997   4.728
  186PHE    CE2 2944   1.942   3.084   4.648
  186PHE    HE2 2945   1.910   3.117   4.746
  186PHE      C 2946   2.472   2.849   4.474
  186PHE      O 2947   2.509   2.748   4.411
  187GLN      N 2948   2.538   2.905   4.577
  187GLN     HN 2949   2.487   2.972   4.631
  187GLN     CA 2950   2.676   2.873   4.609
  187GLN     HA 2951   2.692   2.775   4.566
  187GLN     CB 2952   2.768   2.973   4.537
  187GLN    HB1 2953   2.857   3.005   4.595
  187GLN    HB2 2954   2.710   3.066   4.524
  187GLN     CG 2955   2.808   2.916   4.404
  187GLN    HG1 2956   2.720   2.880   4.347
  187GLN    HG2 2957   2.865   2.822   4.417
  187GLN     CD 2958   2.882   3.018   4.307
  187GLN    OE1 2959   2.948   3.112   4.349
  187GLN    NE2 2960   2.885   2.990   4.176
  187GLN   HE21 2961   2.918   3.059   4.112
  187GLN   HE22 2962   2.832   2.913   4.141
  187GLN      C 2963   2.710   2.862   4.756
  187GLN      O 2964   2.675   2.949   4.834
  188TRP      N 2965   2.784   2.758   4.801
  188TRP     HN 2966   2.802   2.683   4.737
  188TRP     CA 2967   2.830   2.742   4.933
  188TRP     HA 2968   2.751   2.722   5.004
  188TRP     CB 2969   2.919   2.618   4.935
  188TRP    HB1 2970   2.999   2.625   4.859
  188TRP    HB2 2971   2.867   2.529   4.893
  188TRP     CG 2972   2.990   2.577   5.065
  188TRP    CD1 2973   3.100   2.637   5.123
  188TRP    HD1 2974   3.147   2.728   5.089
  188TRP    NE1 2975   3.120   2.582   5.252
  188TRP    HE1 2976   3.187   2.606   5.319
  188TRP    CE2 2977   3.026   2.480   5.270
  188TRP    CD2 2978   2.948   2.470   5.153
  188TRP    CE3 2979   2.840   2.379   5.148
  188TRP    HE3 2980   2.783   2.362   5.058
  188TRP    CZ3 2981   2.819   2.295   5.258
  188TRP    HZ3 2982   2.742   2.219   5.265
  188TRP    CZ2 2983   3.007   2.400   5.383
  188TRP    HZ2 2984   3.071   2.408   5.469
  188TRP    CH2 2985   2.896   2.316   5.373
  188TRP    HH2 2986   2.876   2.250   5.457
  188TRP      C 2987   2.904   2.865   4.999
  188TRP      O 2988   2.863   2.906   5.107
  189HSD      N 2989   2.999   2.921   4.924
  189HSD     HN 2990   3.022   2.878   4.837
  189HSD     CA 2991   3.081   3.024   4.975
  189HSD     HA 2992   3.102   3.004   5.079
  189HSD     CB 2993   3.224   3.046   4.912
  189HSD    HB1 2994   3.283   3.136   4.938
  189HSD    HB2 2995   3.217   3.054   4.801
  189HSD    ND1 2996   3.355   2.894   5.082
  189HSD    HD1 2997   3.364   2.955   5.161
  189HSD     CG 2998   3.307   2.927   4.957
  189HSD    CE1 2999   3.409   2.769   5.079
  189HSD    HE1 3000   3.473   2.728   5.158
  189HSD    NE2 3001   3.399   2.718   4.961
  189HSD    CD2 3002   3.334   2.819   4.881
  189HSD    HD2 3003   3.332   2.803   4.774
  189HSD      C 3004   3.020   3.160   4.967
  189HSD      O 3005   3.057   3.242   5.049
  190GLU      N 3006   2.907   3.179   4.891
  190GLU     HN 3007   2.872   3.114   4.823
  190GLU     CA 3008   2.822   3.304   4.894
  190GLU     HA 3009   2.893   3.382   4.916
  190GLU     CB 3010   2.732   3.299   4.759
  190GLU    HB1 3011   2.671   3.391   4.773
  190GLU    HB2 3012   2.664   3.212   4.764
  190GLU     CG 3013   2.809   3.307   4.627
  190GLU    HG1 3014   2.745   3.294   4.537
  190GLU    HG2 3015   2.897   3.240   4.617
  190GLU     CD 3016   2.881   3.447   4.609
  190GLU    OE1 3017   2.808   3.543   4.577
  190GLU    OE2 3018   3.006   3.452   4.610
  190GLU      C 3019   2.730   3.311   5.020
  190GLU      O 3020   2.720   3.413   5.087
  191ALA      N 3021   2.672   3.199   5.058
  191ALA     HN 3022   2.697   3.112   5.016
  191ALA     CA 3023   2.597   3.179   5.177
  191ALA     HA 3024   2.513   3.245   5.195
  191ALA     CB 3025   2.533   3.040   5.157
  191ALA    HB1 3026   2.473   3.038   5.063
  191ALA    HB2 3027   2.462   3.016   5.239
  191ALA    HB3 3028   2.610   2.961   5.146
  191ALA      C 3029   2.683   3.187   5.294
  191ALA      O 3030   2.653   3.255   5.396
  192MET      N 3031   2.800   3.120   5.292
  192MET     HN 3032   2.820   3.075   5.205
  192MET     CA 3033   2.905   3.134   5.390
  192MET     HA 3034   2.857   3.109   5.483
  192MET     CB 3035   3.013   3.034   5.372
  192MET    HB1 3036   3.104   3.058   5.431
  192MET    HB2 3037   3.053   3.036   5.268
  192MET     CG 3038   2.979   2.888   5.416
  192MET    HG1 3039   3.075   2.833   5.401
  192MET    HG2 3040   2.911   2.832   5.348
  192MET     SD 3041   2.942   2.870   5.591
  192MET     CE 3042   3.082   2.951   5.664
  192MET    HE1 3043   3.102   2.904   5.762
  192MET    HE2 3044   3.067   3.059   5.686
  192MET    HE3 3045   3.175   2.934   5.605
  192MET      C 3046   2.965   3.265   5.410
  192MET      O 3047   2.979   3.307   5.527
  193PHE      N 3048   2.992   3.341   5.310
  193PHE     HN 3049   2.985   3.298   5.221
  193PHE     CA 3050   3.036   3.482   5.330
  193PHE     HA 3051   3.121   3.455   5.391
  193PHE     CB 3052   3.083   3.557   5.199
  193PHE    HB1 3053   2.996   3.553   5.130
  193PHE    HB2 3054   3.165   3.507   5.145
  193PHE     CG 3055   3.114   3.701   5.221
  193PHE    CD1 3056   3.251   3.730   5.237
  193PHE    HD1 3057   3.320   3.648   5.248
  193PHE    CE1 3058   3.287   3.867   5.250
  193PHE    HE1 3059   3.390   3.894   5.270
  193PHE     CZ 3060   3.189   3.970   5.237
  193PHE     HZ 3061   3.218   4.074   5.242
  193PHE    CD2 3062   3.022   3.796   5.207
  193PHE    HD2 3063   2.921   3.771   5.179
  193PHE    CE2 3064   3.058   3.928   5.208
  193PHE    HE2 3065   2.985   4.003   5.184
  193PHE      C 3066   2.932   3.562   5.412
  193PHE      O 3067   2.967   3.631   5.508
  194LEU      N 3068   2.797   3.543   5.386
  194LEU     HN 3069   2.775   3.481   5.312
  194LEU     CA 3070   2.680   3.597   5.456
  194LEU     HA 3071   2.693   3.704   5.467
  194LEU     CB 3072   2.546   3.573   5.386
  194LEU    HB1 3073   2.470   3.532   5.456
  194LEU    HB2 3074   2.559   3.495   5.307
  194LEU     CG 3075   2.492   3.698   5.320
  194LEU     HG 3076   2.497   3.778   5.397
  194LEU    CD1 3077   2.575   3.735   5.196
  194LEU   HD11 3078   2.537   3.828   5.151
  194LEU   HD12 3079   2.547   3.656   5.123
  194LEU   HD13 3080   2.683   3.735   5.225
  194LEU    CD2 3081   2.336   3.683   5.289
  194LEU   HD21 3082   2.344   3.604   5.212
  194LEU   HD22 3083   2.300   3.777   5.241
  194LEU   HD23 3084   2.272   3.654   5.375
  194LEU      C 3085   2.667   3.552   5.604
  194LEU      O 3086   2.641   3.630   5.691
  195LEU      N 3087   2.692   3.419   5.633
  195LEU     HN 3088   2.716   3.363   5.554
  195LEU     CA 3089   2.701   3.350   5.761
  195LEU     HA 3090   2.615   3.374   5.823
  195LEU     CB 3091   2.709   3.202   5.743
  195LEU    HB1 3092   2.812   3.175   5.713
  195LEU    HB2 3093   2.637   3.174   5.663
  195LEU     CG 3094   2.660   3.121   5.866
  195LEU     HG 3095   2.701   3.155   5.964
  195LEU    CD1 3096   2.505   3.131   5.882
  195LEU   HD11 3097   2.470   3.237   5.876
  195LEU   HD12 3098   2.484   3.100   5.986
  195LEU   HD13 3099   2.461   3.065   5.803
  195LEU    CD2 3100   2.696   2.967   5.853
  195LEU   HD21 3101   2.805   2.955   5.874
  195LEU   HD22 3102   2.687   2.942   5.745
  195LEU   HD23 3103   2.650   2.902   5.930
  195LEU      C 3104   2.822   3.401   5.845
  195LEU      O 3105   2.803   3.414   5.970
  196GLU      N 3106   2.937   3.422   5.775
  196GLU     HN 3107   2.947   3.409   5.676
  196GLU     CA 3108   3.066   3.473   5.829
  196GLU     HA 3109   3.094   3.415   5.916
  196GLU     CB 3110   3.182   3.454   5.722
  196GLU    HB1 3111   3.258   3.532   5.742
  196GLU    HB2 3112   3.142   3.473   5.620
  196GLU     CG 3113   3.248   3.322   5.711
  196GLU    HG1 3114   3.176   3.241   5.685
  196GLU    HG2 3115   3.299   3.289   5.804
  196GLU     CD 3116   3.354   3.320   5.599
  196GLU    OE1 3117   3.449   3.401   5.608
  196GLU    OE2 3118   3.333   3.246   5.498
  196GLU      C 3119   3.053   3.620   5.869
  196GLU      O 3120   3.140   3.677   5.942
  197PHE      N 3121   2.947   3.686   5.832
  197PHE     HN 3122   2.882   3.643   5.769
  197PHE     CA 3123   2.920   3.814   5.893
  197PHE     HA 3124   2.996   3.848   5.962
  197PHE     CB 3125   2.900   3.927   5.792
  197PHE    HB1 3126   2.813   3.909   5.727
  197PHE    HB2 3127   2.987   3.923   5.723
  197PHE     CG 3128   2.894   4.058   5.861
  197PHE    CD1 3129   3.003   4.109   5.926
  197PHE    HD1 3130   3.095   4.053   5.934
  197PHE    CE1 3131   2.998   4.226   6.001
  197PHE    HE1 3132   3.086   4.269   6.047
  197PHE     CZ 3133   2.876   4.303   6.008
  197PHE     HZ 3134   2.870   4.397   6.060
  197PHE    CD2 3135   2.772   4.129   5.861
  197PHE    HD2 3136   2.686   4.082   5.815
  197PHE    CE2 3137   2.763   4.249   5.936
  197PHE    HE2 3138   2.667   4.299   5.942
  197PHE      C 3139   2.805   3.798   5.991
  197PHE      O 3140   2.816   3.830   6.107
  198PHE      N 3141   2.692   3.756   5.937
  198PHE     HN 3142   2.694   3.719   5.844
  198PHE     CA 3143   2.566   3.761   6.011
  198PHE     HA 3144   2.558   3.863   6.045
  198PHE     CB 3145   2.438   3.742   5.926
  198PHE    HB1 3146   2.343   3.737   5.983
  198PHE    HB2 3147   2.447   3.644   5.875
  198PHE     CG 3148   2.420   3.862   5.827
  198PHE    CD1 3149   2.382   3.991   5.875
  198PHE    HD1 3150   2.372   4.003   5.982
  198PHE    CE1 3151   2.344   4.090   5.788
  198PHE    HE1 3152   2.306   4.185   5.823
  198PHE     CZ 3153   2.344   4.066   5.653
  198PHE     HZ 3154   2.295   4.144   5.596
  198PHE    CD2 3155   2.421   3.845   5.688
  198PHE    HD2 3156   2.440   3.748   5.646
  198PHE    CE2 3157   2.382   3.945   5.601
  198PHE    HE2 3158   2.357   3.921   5.499
  198PHE      C 3159   2.553   3.679   6.137
  198PHE      O 3160   2.504   3.729   6.241
  199LEU      N 3161   2.597   3.553   6.142
  199LEU     HN 3162   2.639   3.502   6.067
  199LEU     CA 3163   2.593   3.485   6.272
  199LEU     HA 3164   2.492   3.487   6.308
  199LEU     CB 3165   2.620   3.331   6.247
  199LEU    HB1 3166   2.709   3.312   6.183
  199LEU    HB2 3167   2.533   3.306   6.182
  199LEU     CG 3168   2.630   3.240   6.367
  199LEU     HG 3169   2.727   3.256   6.419
  199LEU    CD1 3170   2.503   3.262   6.443
  199LEU   HD11 3171   2.492   3.363   6.488
  199LEU   HD12 3172   2.492   3.188   6.525
  199LEU   HD13 3173   2.422   3.240   6.371
  199LEU    CD2 3174   2.627   3.094   6.317
  199LEU   HD21 3175   2.637   3.025   6.404
  199LEU   HD22 3176   2.689   3.069   6.228
  199LEU   HD23 3177   2.527   3.072   6.273
  199LEU      C 3178   2.676   3.548   6.384
  199LEU      O 3179   2.618   3.576   6.491
  200PRO      N 3180   2.809   3.583   6.358
  200PRO     CD 3181   2.892   3.515   6.256
  200PRO    HD1 3182   2.884   3.558   6.154
  200PRO    HD2 3183   2.883   3.404   6.252
  200PRO     CA 3184   2.885   3.661   6.453
  200PRO     HA 3185   2.880   3.604   6.545
  200PRO     CB 3186   3.026   3.673   6.389
  200PRO    HB1 3187   3.102   3.674   6.470
  200PRO    HB2 3188   3.012   3.769   6.333
  200PRO     CG 3189   3.038   3.543   6.299
  200PRO    HG1 3190   3.107   3.556   6.213
  200PRO    HG2 3191   3.080   3.454   6.351
  200PRO      C 3192   2.832   3.797   6.474
  200PRO      O 3193   2.872   3.847   6.580
  201LEU      N 3194   2.757   3.862   6.378
  201LEU     HN 3195   2.741   3.813   6.292
  201LEU     CA 3196   2.702   3.991   6.386
  201LEU     HA 3197   2.782   4.063   6.402
  201LEU     CB 3198   2.622   4.045   6.261
  201LEU    HB1 3199   2.548   3.965   6.238
  201LEU    HB2 3200   2.699   4.049   6.182
  201LEU     CG 3201   2.544   4.181   6.278
  201LEU     HG 3202   2.492   4.180   6.377
  201LEU    CD1 3203   2.645   4.297   6.274
  201LEU   HD11 3204   2.684   4.322   6.173
  201LEU   HD12 3205   2.736   4.280   6.336
  201LEU   HD13 3206   2.597   4.387   6.317
  201LEU    CD2 3207   2.442   4.191   6.171
  201LEU   HD21 3208   2.386   4.286   6.182
  201LEU   HD22 3209   2.369   4.107   6.174
  201LEU   HD23 3210   2.477   4.190   6.065
  201LEU      C 3211   2.600   3.992   6.506
  201LEU      O 3212   2.608   4.077   6.597
  202GLY      N 3213   2.509   3.897   6.507
  202GLY     HN 3214   2.506   3.829   6.434
  202GLY     CA 3215   2.411   3.894   6.611
  202GLY    HA1 3216   2.351   3.810   6.580
  202GLY    HA2 3217   2.362   3.990   6.624
  202GLY      C 3218   2.462   3.859   6.743
  202GLY      O 3219   2.421   3.917   6.844
  203ILE      N 3220   2.541   3.748   6.748
  203ILE     HN 3221   2.567   3.712   6.659
  203ILE     CA 3222   2.611   3.700   6.865
  203ILE     HA 3223   2.534   3.696   6.940
  203ILE     CB 3224   2.685   3.569   6.843
  203ILE     HB 3225   2.741   3.582   6.748
  203ILE    CG2 3226   2.786   3.535   6.961
  203ILE   HG21 3227   2.824   3.431   6.953
  203ILE   HG22 3228   2.736   3.542   7.060
  203ILE   HG23 3229   2.863   3.615   6.966
  203ILE    CG1 3230   2.587   3.448   6.804
  203ILE   HG11 3231   2.534   3.459   6.707
  203ILE   HG12 3232   2.520   3.429   6.890
  203ILE     CD 3233   2.661   3.319   6.770
  203ILE    HD1 3234   2.730   3.359   6.693
  203ILE    HD2 3235   2.594   3.241   6.728
  203ILE    HD3 3236   2.723   3.282   6.854
  203ILE      C 3237   2.705   3.809   6.932
  203ILE      O 3238   2.692   3.839   7.051
  204ILE      N 3239   2.804   3.872   6.865
  204ILE     HN 3240   2.817   3.839   6.772
  204ILE     CA 3241   2.895   3.977   6.922
  204ILE     HA 3242   2.949   3.940   7.008
  204ILE     CB 3243   3.006   4.010   6.819
  204ILE     HB 3244   2.956   4.046   6.726
  204ILE    CG2 3245   3.087   4.128   6.868
  204ILE   HG21 3246   3.028   4.217   6.900
  204ILE   HG22 3247   3.159   4.160   6.789
  204ILE   HG23 3248   3.134   4.104   6.965
  204ILE    CG1 3249   3.100   3.891   6.778
  204ILE   HG11 3250   3.048   3.802   6.737
  204ILE   HG12 3251   3.155   3.859   6.868
  204ILE     CD 3252   3.212   3.914   6.671
  204ILE    HD1 3253   3.273   4.005   6.692
  204ILE    HD2 3254   3.162   3.915   6.572
  204ILE    HD3 3255   3.270   3.820   6.679
  204ILE      C 3256   2.818   4.100   6.971
  204ILE      O 3257   2.840   4.145   7.081
  205LEU      N 3258   2.718   4.152   6.900
  205LEU     HN 3259   2.686   4.122   6.810
  205LEU     CA 3260   2.643   4.267   6.945
  205LEU     HA 3261   2.697   4.352   6.983
  205LEU     CB 3262   2.551   4.332   6.837
  205LEU    HB1 3263   2.470   4.392   6.882
  205LEU    HB2 3264   2.505   4.249   6.779
  205LEU     CG 3265   2.628   4.419   6.733
  205LEU     HG 3266   2.646   4.519   6.778
  205LEU    CD1 3267   2.769   4.373   6.692
  205LEU   HD11 3268   2.758   4.282   6.629
  205LEU   HD12 3269   2.831   4.338   6.777
  205LEU   HD13 3270   2.820   4.456   6.639
  205LEU    CD2 3271   2.549   4.435   6.602
  205LEU   HD21 3272   2.602   4.493   6.522
  205LEU   HD22 3273   2.466   4.496   6.642
  205LEU   HD23 3274   2.511   4.340   6.558
  205LEU      C 3275   2.566   4.229   7.071
  205LEU      O 3276   2.565   4.305   7.166
  206PHE      N 3277   2.501   4.113   7.084
  206PHE     HN 3278   2.506   4.040   7.015
  206PHE     CA 3279   2.441   4.056   7.204
  206PHE     HA 3280   2.380   4.136   7.243
  206PHE     CB 3281   2.344   3.941   7.170
  206PHE    HB1 3282   2.409   3.874   7.110
  206PHE    HB2 3283   2.249   3.975   7.124
  206PHE     CG 3284   2.304   3.860   7.301
  206PHE    CD1 3285   2.207   3.911   7.389
  206PHE    HD1 3286   2.164   4.008   7.367
  206PHE    CE1 3287   2.172   3.848   7.508
  206PHE    HE1 3288   2.085   3.887   7.558
  206PHE     CZ 3289   2.239   3.731   7.544
  206PHE     HZ 3290   2.214   3.679   7.635
  206PHE    CD2 3291   2.361   3.741   7.333
  206PHE    HD2 3292   2.442   3.698   7.277
  206PHE    CE2 3293   2.332   3.678   7.453
  206PHE    HE2 3294   2.383   3.588   7.482
  206PHE      C 3295   2.537   4.032   7.324
  206PHE      O 3296   2.510   4.068   7.438
  207CYS      N 3297   2.655   3.976   7.298
  207CYS     HN 3298   2.667   3.936   7.208
  207CYS     CA 3299   2.756   3.965   7.404
  207CYS     HA 3300   2.700   3.924   7.487
  207CYS     CB 3301   2.861   3.854   7.363
  207CYS    HB1 3302   2.945   3.865   7.434
  207CYS    HB2 3303   2.899   3.896   7.267
  207CYS     SG 3304   2.796   3.684   7.357
  207CYS    HG1 3305   2.738   3.679   7.476
  207CYS      C 3306   2.807   4.094   7.455
  207CYS      O 3307   2.806   4.112   7.574
  208SER      N 3308   2.840   4.188   7.360
  208SER     HN 3309   2.839   4.168   7.263
  208SER     CA 3310   2.902   4.316   7.388
  208SER     HA 3311   2.988   4.285   7.445
  208SER     CB 3312   2.935   4.405   7.262
  208SER    HB1 3313   2.985   4.492   7.310
  208SER    HB2 3314   2.842   4.449   7.219
  208SER     OG 3315   3.017   4.339   7.163
  208SER    HG1 3316   2.964   4.271   7.121
  208SER      C 3317   2.807   4.393   7.480
  208SER      O 3318   2.849   4.454   7.579
  209ALA      N 3319   2.681   4.393   7.451
  209ALA     HN 3320   2.649   4.350   7.367
  209ALA     CA 3321   2.581   4.463   7.522
  209ALA     HA 3322   2.601   4.569   7.525
  209ALA     CB 3323   2.453   4.457   7.434
  209ALA    HB1 3324   2.468   4.506   7.335
  209ALA    HB2 3325   2.371   4.514   7.482
  209ALA    HB3 3326   2.431   4.354   7.399
  209ALA      C 3327   2.562   4.401   7.659
  209ALA      O 3328   2.545   4.475   7.759
  210ARG      N 3329   2.552   4.271   7.679
  210ARG     HN 3330   2.556   4.197   7.613
  210ARG     CA 3331   2.537   4.221   7.811
  210ARG     HA 3332   2.461   4.273   7.867
  210ARG     CB 3333   2.481   4.080   7.806
  210ARG    HB1 3334   2.482   4.039   7.909
  210ARG    HB2 3335   2.546   4.010   7.750
  210ARG     CG 3336   2.342   4.063   7.746
  210ARG    HG1 3337   2.334   3.954   7.725
  210ARG    HG2 3338   2.338   4.122   7.652
  210ARG     CD 3339   2.231   4.130   7.825
  210ARG    HD1 3340   2.142   4.129   7.758
  210ARG    HD2 3341   2.245   4.228   7.875
  210ARG     NE 3342   2.196   4.040   7.934
  210ARG     HE 3343   2.240   3.950   7.932
  210ARG     CZ 3344   2.102   4.048   8.018
  210ARG    NH1 3345   2.033   4.160   8.041
  210ARG   HH11 3346   1.944   4.165   8.087
  210ARG   HH12 3347   2.061   4.238   7.985
  210ARG    NH2 3348   2.056   3.945   8.088
  210ARG   HH21 3349   2.118   3.867   8.088
  210ARG   HH22 3350   1.983   3.964   8.154
  210ARG      C 3351   2.654   4.239   7.903
  210ARG      O 3352   2.648   4.267   8.022
  211ILE      N 3353   2.776   4.236   7.841
  211ILE     HN 3354   2.771   4.220   7.742
  211ILE     CA 3355   2.903   4.264   7.907
  211ILE     HA 3356   2.929   4.192   7.984
  211ILE     CB 3357   3.024   4.248   7.805
  211ILE     HB 3358   3.007   4.299   7.708
  211ILE    CG2 3359   3.155   4.310   7.858
  211ILE   HG21 3360   3.242   4.264   7.805
  211ILE   HG22 3361   3.162   4.281   7.965
  211ILE   HG23 3362   3.156   4.420   7.844
  211ILE    CG1 3363   3.034   4.096   7.782
  211ILE   HG11 3364   2.936   4.047   7.759
  211ILE   HG12 3365   3.090   4.051   7.866
  211ILE     CD 3366   3.112   4.056   7.659
  211ILE    HD1 3367   3.074   3.954   7.634
  211ILE    HD2 3368   3.223   4.062   7.666
  211ILE    HD3 3369   3.086   4.126   7.576
  211ILE      C 3370   2.893   4.403   7.962
  211ILE      O 3371   2.899   4.427   8.082
  212ILE      N 3372   2.880   4.508   7.873
  212ILE     HN 3373   2.878   4.495   7.774
  212ILE     CA 3374   2.877   4.650   7.913
  212ILE     HA 3375   2.963   4.668   7.977
  212ILE     CB 3376   2.897   4.749   7.801
  212ILE     HB 3377   2.825   4.735   7.718
  212ILE    CG2 3378   2.869   4.897   7.848
  212ILE   HG21 3379   2.875   4.962   7.758
  212ILE   HG22 3380   2.931   4.934   7.933
  212ILE   HG23 3381   2.763   4.907   7.879
  212ILE    CG1 3382   3.039   4.740   7.735
  212ILE   HG11 3383   3.089   4.641   7.741
  212ILE   HG12 3384   3.103   4.807   7.797
  212ILE     CD 3385   3.027   4.787   7.591
  212ILE    HD1 3386   2.950   4.866   7.575
  212ILE    HD2 3387   3.002   4.704   7.522
  212ILE    HD3 3388   3.123   4.828   7.554
  212ILE      C 3389   2.761   4.682   8.010
  212ILE      O 3390   2.780   4.748   8.116
  213TRP      N 3391   2.638   4.631   7.977
  213TRP     HN 3392   2.623   4.597   7.885
  213TRP     CA 3393   2.525   4.653   8.061
  213TRP     HA 3394   2.506   4.759   8.064
  213TRP     CB 3395   2.403   4.589   7.991
  213TRP    HB1 3396   2.428   4.487   7.957
  213TRP    HB2 3397   2.385   4.654   7.903
  213TRP     CG 3398   2.276   4.574   8.071
  213TRP    CD1 3399   2.170   4.657   8.070
  213TRP    HD1 3400   2.154   4.747   8.012
  213TRP    NE1 3401   2.074   4.605   8.154
  213TRP    HE1 3402   1.998   4.651   8.194
  213TRP    CE2 3403   2.110   4.481   8.201
  213TRP    CD2 3404   2.240   4.453   8.146
  213TRP    CE3 3405   2.310   4.331   8.172
  213TRP    HE3 3406   2.410   4.307   8.139
  213TRP    CZ3 3407   2.252   4.248   8.267
  213TRP    HZ3 3408   2.311   4.163   8.301
  213TRP    CZ2 3409   2.055   4.386   8.286
  213TRP    HZ2 3410   1.963   4.409   8.339
  213TRP    CH2 3411   2.128   4.273   8.320
  213TRP    HH2 3412   2.092   4.199   8.390
  213TRP      C 3413   2.537   4.599   8.205
  213TRP      O 3414   2.505   4.673   8.301
  214SER      N 3415   2.599   4.479   8.220
  214SER     HN 3416   2.623   4.434   8.135
  214SER     CA 3417   2.630   4.422   8.349
  214SER     HA 3418   2.541   4.417   8.412
  214SER     CB 3419   2.681   4.271   8.330
  214SER    HB1 3420   2.766   4.265   8.258
  214SER    HB2 3421   2.601   4.218   8.275
  214SER     OG 3422   2.719   4.201   8.448
  214SER    HG1 3423   2.640   4.152   8.472
  214SER      C 3424   2.731   4.493   8.433
  214SER      O 3425   2.729   4.484   8.557
  215LEU      N 3426   2.832   4.550   8.359
  215LEU     HN 3427   2.836   4.548   8.260
  215LEU     CA 3428   2.924   4.635   8.425
  215LEU     HA 3429   2.946   4.593   8.521
  215LEU     CB 3430   3.047   4.656   8.330
  215LEU    HB1 3431   3.111   4.739   8.366
  215LEU    HB2 3432   3.010   4.683   8.229
  215LEU     CG 3433   3.133   4.528   8.313
  215LEU     HG 3434   3.074   4.435   8.303
  215LEU    CD1 3435   3.225   4.538   8.193
  215LEU   HD11 3436   3.287   4.446   8.188
  215LEU   HD12 3437   3.296   4.621   8.216
  215LEU   HD13 3438   3.179   4.558   8.094
  215LEU    CD2 3439   3.221   4.519   8.436
  215LEU   HD21 3440   3.295   4.435   8.432
  215LEU   HD22 3441   3.167   4.514   8.533
  215LEU   HD23 3442   3.294   4.602   8.442
  215LEU      C 3443   2.861   4.756   8.475
  215LEU      O 3444   2.892   4.803   8.586
  216ARG      N 3445   2.782   4.827   8.392
  216ARG     HN 3446   2.762   4.786   8.303
  216ARG     CA 3447   2.715   4.949   8.423
  216ARG     HA 3448   2.789   5.022   8.451
  216ARG     CB 3449   2.637   5.007   8.302
  216ARG    HB1 3450   2.576   4.924   8.262
  216ARG    HB2 3451   2.702   5.031   8.214
  216ARG     CG 3452   2.541   5.122   8.324
  216ARG    HG1 3453   2.481   5.108   8.417
  216ARG    HG2 3454   2.468   5.126   8.241
  216ARG     CD 3455   2.606   5.254   8.356
  216ARG    HD1 3456   2.701   5.232   8.410
  216ARG    HD2 3457   2.539   5.324   8.409
  216ARG     NE 3458   2.633   5.320   8.223
  216ARG     HE 3459   2.557   5.369   8.180
  216ARG     CZ 3460   2.748   5.315   8.155
  216ARG    NH1 3461   2.861   5.294   8.214
  216ARG   HH11 3462   2.862   5.310   8.312
  216ARG   HH12 3463   2.945   5.301   8.159
  216ARG    NH2 3464   2.730   5.332   8.027
  216ARG   HH21 3465   2.639   5.352   7.991
  216ARG   HH22 3466   2.807   5.332   7.964
  216ARG      C 3467   2.613   4.926   8.539
  216ARG      O 3468   2.609   5.002   8.632
  217GLN      N 3469   2.526   4.825   8.525
  217GLN     HN 3470   2.519   4.777   8.438
  217GLN     CA 3471   2.420   4.790   8.623
  217GLN     HA 3472   2.370   4.882   8.651
  217GLN     CB 3473   2.318   4.690   8.567
  217GLN    HB1 3474   2.259   4.647   8.651
  217GLN    HB2 3475   2.364   4.596   8.529
  217GLN     CG 3476   2.222   4.738   8.459
  217GLN    HG1 3477   2.122   4.690   8.468
  217GLN    HG2 3478   2.260   4.692   8.366
  217GLN     CD 3479   2.195   4.889   8.451
  217GLN    OE1 3480   2.135   4.950   8.541
  217GLN    NE2 3481   2.245   4.959   8.344
  217GLN   HE21 3482   2.222   5.056   8.346
  217GLN   HE22 3483   2.281   4.914   8.262
  217GLN      C 3484   2.468   4.749   8.762
  217GLN      O 3485   2.405   4.778   8.860
  218ARG      N 3486   2.592   4.690   8.769
  218ARG     HN 3487   2.650   4.662   8.693
  218ARG     CA 3488   2.656   4.664   8.896
  218ARG     HA 3489   2.592   4.625   8.974
  218ARG     CB 3490   2.761   4.547   8.882
  218ARG    HB1 3491   2.818   4.539   8.977
  218ARG    HB2 3492   2.822   4.571   8.792
  218ARG     CG 3493   2.685   4.414   8.861
  218ARG    HG1 3494   2.623   4.428   8.770
  218ARG    HG2 3495   2.620   4.387   8.947
  218ARG     CD 3496   2.776   4.287   8.838
  218ARG    HD1 3497   2.857   4.323   8.771
  218ARG    HD2 3498   2.719   4.199   8.798
  218ARG     NE 3499   2.833   4.239   8.968
  218ARG     HE 3500   2.921   4.273   9.000
  218ARG     CZ 3501   2.749   4.181   9.065
  218ARG    NH1 3502   2.631   4.139   9.058
  218ARG   HH11 3503   2.590   4.116   8.969
  218ARG   HH12 3504   2.571   4.149   9.138
  218ARG    NH2 3505   2.801   4.190   9.184
  218ARG   HH21 3506   2.899   4.211   9.185
  218ARG   HH22 3507   2.764   4.140   9.262
  218ARG      C 3508   2.729   4.785   8.964
  218ARG      O 3509   2.777   4.782   9.076
  219GLN      N 3510   2.740   4.894   8.884
  219GLN     HN 3511   2.689   4.895   8.798
  219GLN     CA 3512   2.807   5.015   8.916
  219GLN     HA 3513   2.779   5.082   8.836
  219GLN     CB 3514   2.752   5.111   9.031
  219GLN    HB1 3515   2.832   5.182   9.061
  219GLN    HB2 3516   2.732   5.056   9.126
  219GLN     CG 3517   2.621   5.186   8.988
  219GLN    HG1 3518   2.558   5.117   8.929
  219GLN    HG2 3519   2.634   5.272   8.919
  219GLN     CD 3520   2.547   5.228   9.112
  219GLN    OE1 3521   2.475   5.151   9.180
  219GLN    NE2 3522   2.549   5.360   9.149
  219GLN   HE21 3523   2.586   5.437   9.097
  219GLN   HE22 3524   2.498   5.374   9.233
  219GLN      C 3525   2.959   5.007   8.904
  219GLN      O 3526   3.034   5.076   8.972
  220MET      N 3527   3.012   4.919   8.817
  220MET     HN 3528   2.950   4.871   8.755
  220MET     CA 3529   3.156   4.885   8.805
  220MET     HA 3530   3.196   4.888   8.905
  220MET     CB 3531   3.176   4.745   8.743
  220MET    HB1 3532   3.283   4.716   8.736
  220MET    HB2 3533   3.129   4.735   8.643
  220MET     CG 3534   3.128   4.645   8.853
  220MET    HG1 3535   3.021   4.654   8.880
  220MET    HG2 3536   3.177   4.661   8.951
  220MET     SD 3537   3.144   4.471   8.813
  220MET     CE 3538   3.322   4.466   8.784
  220MET    HE1 3539   3.346   4.523   8.692
  220MET    HE2 3540   3.355   4.361   8.767
  220MET    HE3 3541   3.377   4.513   8.868
  220MET      C 3542   3.225   4.990   8.721
  220MET      O 3543   3.347   4.993   8.699
  221ASP      N 3544   3.146   5.074   8.653
  221ASP     HN 3545   3.048   5.065   8.668
  221ASP     CA 3546   3.196   5.172   8.554
  221ASP     HA 3547   3.265   5.114   8.494
  221ASP     CB 3548   3.084   5.226   8.460
  221ASP    HB1 3549   3.053   5.143   8.393
  221ASP    HB2 3550   3.130   5.295   8.387
  221ASP     CG 3551   2.958   5.280   8.531
  221ASP    OD1 3552   2.924   5.226   8.637
  221ASP    OD2 3553   2.894   5.373   8.481
  221ASP      C 3554   3.270   5.296   8.603
  221ASP      O 3555   3.344   5.367   8.525
  222ARG      N 3556   3.254   5.320   8.734
  222ARG     HN 3557   3.180   5.267   8.775
  222ARG     CA 3558   3.336   5.401   8.830
  222ARG     HA 3559   3.330   5.501   8.789
  222ARG     CB 3560   3.292   5.394   8.973
  222ARG    HB1 3561   3.185   5.426   8.976
  222ARG    HB2 3562   3.365   5.457   9.028
  222ARG     CG 3563   3.296   5.259   9.036
  222ARG    HG1 3564   3.401   5.232   9.059
  222ARG    HG2 3565   3.250   5.182   8.970
  222ARG     CD 3566   3.233   5.257   9.182
  222ARG    HD1 3567   3.124   5.240   9.176
  222ARG    HD2 3568   3.259   5.354   9.230
  222ARG     NE 3569   3.306   5.145   9.249
  222ARG     HE 3570   3.394   5.168   9.289
  222ARG     CZ 3571   3.266   5.018   9.271
  222ARG    NH1 3572   3.169   4.958   9.210
  222ARG   HH11 3573   3.136   5.000   9.126
  222ARG   HH12 3574   3.153   4.861   9.227
  222ARG    NH2 3575   3.332   4.937   9.356
  222ARG   HH21 3576   3.397   4.999   9.400
  222ARG   HH22 3577   3.279   4.867   9.404
  222ARG      C 3578   3.488   5.379   8.814
  222ARG      O 3579   3.570   5.468   8.826
  223HSD      N 3580   3.523   5.253   8.774
  223HSD     HN 3581   3.445   5.193   8.758
  223HSD     CA 3582   3.667   5.212   8.776
  223HSD     HA 3583   3.717   5.264   8.856
  223HSD     CB 3584   3.687   5.072   8.823
  223HSD    HB1 3585   3.635   5.008   8.748
  223HSD    HB2 3586   3.639   5.064   8.923
  223HSD    ND1 3587   3.938   5.083   8.856
  223HSD    HD1 3588   3.938   5.182   8.851
  223HSD     CG 3589   3.826   5.012   8.835
  223HSD    CE1 3590   4.039   4.995   8.864
  223HSD    HE1 3591   4.140   5.021   8.894
  223HSD    NE2 3592   3.998   4.871   8.861
  223HSD    CD2 3593   3.861   4.884   8.838
  223HSD    HD2 3594   3.799   4.802   8.804
  223HSD      C 3595   3.732   5.241   8.641
  223HSD      O 3596   3.677   5.198   8.543
  224ALA      N 3597   3.847   5.312   8.634
  224ALA     HN 3598   3.890   5.329   8.723
  224ALA     CA 3599   3.916   5.354   8.517
  224ALA     HA 3600   3.857   5.426   8.462
  224ALA     CB 3601   4.037   5.443   8.556
  224ALA    HB1 3602   4.114   5.389   8.616
  224ALA    HB2 3603   3.997   5.524   8.619
  224ALA    HB3 3604   4.093   5.489   8.472
  224ALA      C 3605   3.952   5.240   8.421
  224ALA      O 3606   3.931   5.259   8.298
  225LYS      N 3607   4.001   5.125   8.473
  225LYS     HN 3608   3.996   5.114   8.572
  225LYS     CA 3609   4.032   5.015   8.381
  225LYS     HA 3610   4.081   5.058   8.295
  225LYS     CB 3611   4.124   4.908   8.443
  225LYS    HB1 3612   4.156   4.840   8.361
  225LYS    HB2 3613   4.061   4.856   8.518
  225LYS     CG 3614   4.254   4.970   8.498
  225LYS    HG1 3615   4.232   5.059   8.561
  225LYS    HG2 3616   4.303   4.995   8.401
  225LYS     CD 3617   4.337   4.873   8.584
  225LYS    HD1 3618   4.273   4.842   8.669
  225LYS    HD2 3619   4.417   4.928   8.638
  225LYS     CE 3620   4.400   4.743   8.525
  225LYS    HE1 3621   4.469   4.762   8.440
  225LYS    HE2 3622   4.317   4.683   8.481
  225LYS     NZ 3623   4.474   4.655   8.621
  225LYS    HZ1 3624   4.548   4.712   8.668
  225LYS    HZ2 3625   4.517   4.572   8.577
  225LYS    HZ3 3626   4.407   4.624   8.694
  225LYS      C 3627   3.906   4.950   8.333
  225LYS      O 3628   3.898   4.893   8.222
  226ILE      N 3629   3.793   4.957   8.408
  226ILE     HN 3630   3.789   5.013   8.491
  226ILE     CA 3631   3.662   4.919   8.356
  226ILE     HA 3632   3.687   4.828   8.304
  226ILE     CB 3633   3.558   4.875   8.457
  226ILE     HB 3634   3.540   4.957   8.529
  226ILE    CG2 3635   3.425   4.850   8.392
  226ILE   HG21 3636   3.430   4.777   8.308
  226ILE   HG22 3637   3.378   4.943   8.354
  226ILE   HG23 3638   3.351   4.811   8.465
  226ILE    CG1 3639   3.601   4.748   8.540
  226ILE   HG11 3640   3.521   4.718   8.611
  226ILE   HG12 3641   3.689   4.776   8.601
  226ILE     CD 3642   3.644   4.625   8.456
  226ILE    HD1 3643   3.561   4.598   8.388
  226ILE    HD2 3644   3.671   4.540   8.522
  226ILE    HD3 3645   3.727   4.650   8.387
  226ILE      C 3646   3.611   5.012   8.247
  226ILE      O 3647   3.574   4.972   8.139
  227LYS      N 3648   3.634   5.146   8.261
  227LYS     HN 3649   3.671   5.188   8.344
  227LYS     CA 3650   3.601   5.250   8.159
  227LYS     HA 3651   3.498   5.250   8.128
  227LYS     CB 3652   3.645   5.389   8.209
  227LYS    HB1 3653   3.613   5.453   8.123
  227LYS    HB2 3654   3.751   5.410   8.235
  227LYS     CG 3655   3.556   5.445   8.320
  227LYS    HG1 3656   3.555   5.371   8.403
  227LYS    HG2 3657   3.455   5.450   8.274
  227LYS     CD 3658   3.606   5.586   8.373
  227LYS    HD1 3659   3.589   5.664   8.296
  227LYS    HD2 3660   3.716   5.580   8.392
  227LYS     CE 3661   3.552   5.626   8.513
  227LYS    HE1 3662   3.608   5.708   8.563
  227LYS    HE2 3663   3.537   5.538   8.578
  227LYS     NZ 3664   3.410   5.669   8.486
  227LYS    HZ1 3665   3.350   5.593   8.446
  227LYS    HZ2 3666   3.402   5.751   8.423
  227LYS    HZ3 3667   3.370   5.695   8.578
  227LYS      C 3668   3.686   5.216   8.036
  227LYS      O 3669   3.628   5.215   7.925
  228ARG      N 3670   3.812   5.181   8.054
  228ARG     HN 3671   3.844   5.199   8.147
  228ARG     CA 3672   3.896   5.125   7.948
  228ARG     HA 3673   3.895   5.197   7.867
  228ARG     CB 3674   4.045   5.126   7.991
  228ARG    HB1 3675   4.053   5.044   8.065
  228ARG    HB2 3676   4.070   5.228   8.027
  228ARG     CG 3677   4.144   5.076   7.886
  228ARG    HG1 3678   4.102   5.109   7.789
  228ARG    HG2 3679   4.136   4.965   7.888
  228ARG     CD 3680   4.291   5.124   7.913
  228ARG    HD1 3681   4.317   5.108   8.020
  228ARG    HD2 3682   4.290   5.232   7.887
  228ARG     NE 3683   4.381   5.045   7.821
  228ARG     HE 3684   4.358   4.953   7.788
  228ARG     CZ 3685   4.503   5.090   7.787
  228ARG    NH1 3686   4.528   5.217   7.777
  228ARG   HH11 3687   4.472   5.277   7.835
  228ARG   HH12 3688   4.622   5.246   7.761
  228ARG    NH2 3689   4.591   5.015   7.734
  228ARG   HH21 3690   4.568   4.918   7.721
  228ARG   HH22 3691   4.661   5.061   7.680
  228ARG      C 3692   3.849   4.998   7.882
  228ARG      O 3693   3.854   4.983   7.758
  229ALA      N 3694   3.809   4.889   7.958
  229ALA     HN 3695   3.825   4.895   8.057
  229ALA     CA 3696   3.751   4.763   7.904
  229ALA     HA 3697   3.822   4.721   7.835
  229ALA     CB 3698   3.726   4.668   8.020
  229ALA    HB1 3699   3.817   4.635   8.075
  229ALA    HB2 3700   3.667   4.579   7.990
  229ALA    HB3 3701   3.659   4.713   8.095
  229ALA      C 3702   3.618   4.787   7.832
  229ALA      O 3703   3.589   4.729   7.727
  230ILE      N 3704   3.529   4.872   7.891
  230ILE     HN 3705   3.547   4.915   7.979
  230ILE     CA 3706   3.412   4.916   7.828
  230ILE     HA 3707   3.362   4.825   7.801
  230ILE     CB 3708   3.325   5.001   7.923
  230ILE     HB 3709   3.379   5.081   7.977
  230ILE    CG2 3710   3.216   5.061   7.838
  230ILE   HG21 3711   3.129   5.087   7.901
  230ILE   HG22 3712   3.172   4.983   7.772
  230ILE   HG23 3713   3.234   5.146   7.769
  230ILE    CG1 3714   3.251   4.917   8.028
  230ILE   HG11 3715   3.327   4.845   8.065
  230ILE   HG12 3716   3.162   4.864   7.989
  230ILE     CD 3717   3.216   5.013   8.147
  230ILE    HD1 3718   3.172   4.943   8.222
  230ILE    HD2 3719   3.144   5.086   8.105
  230ILE    HD3 3720   3.310   5.062   8.179
  230ILE      C 3721   3.438   4.990   7.694
  230ILE      O 3722   3.377   4.952   7.596
  231THR      N 3723   3.537   5.083   7.693
  231THR     HN 3724   3.582   5.111   7.777
  231THR     CA 3725   3.585   5.154   7.571
  231THR     HA 3726   3.495   5.204   7.539
  231THR     CB 3727   3.691   5.261   7.590
  231THR     HB 3728   3.784   5.228   7.641
  231THR    OG1 3729   3.642   5.380   7.647
  231THR    HG1 3730   3.658   5.373   7.741
  231THR    CG2 3731   3.743   5.310   7.453
  231THR   HG21 3732   3.657   5.346   7.392
  231THR   HG22 3733   3.797   5.232   7.395
  231THR   HG23 3734   3.806   5.400   7.471
  231THR      C 3735   3.629   5.048   7.464
  231THR      O 3736   3.581   5.062   7.347
  232PHE      N 3737   3.720   4.956   7.499
  232PHE     HN 3738   3.762   4.956   7.590
  232PHE     CA 3739   3.775   4.866   7.400
  232PHE     HA 3740   3.801   4.936   7.321
  232PHE     CB 3741   3.904   4.787   7.434
  232PHE    HB1 3742   3.922   4.691   7.381
  232PHE    HB2 3743   3.901   4.765   7.543
  232PHE     CG 3744   4.021   4.873   7.407
  232PHE    CD1 3745   4.058   4.921   7.277
  232PHE    HD1 3746   3.997   4.892   7.193
  232PHE    CE1 3747   4.171   5.008   7.261
  232PHE    HE1 3748   4.197   5.039   7.161
  232PHE     CZ 3749   4.248   5.039   7.371
  232PHE     HZ 3750   4.345   5.086   7.358
  232PHE    CD2 3751   4.098   4.913   7.517
  232PHE    HD2 3752   4.063   4.877   7.613
  232PHE    CE2 3753   4.205   4.995   7.501
  232PHE    HE2 3754   4.268   5.016   7.586
  232PHE      C 3755   3.675   4.765   7.346
  232PHE      O 3756   3.674   4.731   7.226
  233ILE      N 3757   3.583   4.717   7.435
  233ILE     HN 3758   3.591   4.740   7.532
  233ILE     CA 3759   3.467   4.632   7.394
  233ILE     HA 3760   3.517   4.557   7.334
  233ILE     CB 3761   3.399   4.535   7.507
  233ILE     HB 3762   3.347   4.600   7.581
  233ILE    CG2 3763   3.289   4.446   7.443
  233ILE   HG21 3764   3.205   4.512   7.412
  233ILE   HG22 3765   3.252   4.368   7.512
  233ILE   HG23 3766   3.337   4.402   7.353
  233ILE    CG1 3767   3.517   4.452   7.580
  233ILE   HG11 3768   3.594   4.521   7.620
  233ILE   HG12 3769   3.568   4.383   7.509
  233ILE     CD 3770   3.460   4.366   7.689
  233ILE    HD1 3771   3.384   4.303   7.638
  233ILE    HD2 3772   3.415   4.421   7.775
  233ILE    HD3 3773   3.538   4.307   7.742
  233ILE      C 3774   3.367   4.693   7.297
  233ILE      O 3775   3.319   4.633   7.196
  234MET      N 3776   3.343   4.823   7.313
  234MET     HN 3777   3.351   4.883   7.393
  234MET     CA 3778   3.267   4.886   7.208
  234MET     HA 3779   3.174   4.835   7.185
  234MET     CB 3780   3.223   5.029   7.250
  234MET    HB1 3781   3.176   5.078   7.163
  234MET    HB2 3782   3.310   5.089   7.286
  234MET     CG 3783   3.114   5.023   7.360
  234MET    HG1 3784   3.165   5.027   7.459
  234MET    HG2 3785   3.045   4.937   7.356
  234MET     SD 3786   3.004   5.170   7.366
  234MET     CE 3787   2.947   5.163   7.543
  234MET    HE1 3788   2.885   5.249   7.576
  234MET    HE2 3789   3.031   5.168   7.616
  234MET    HE3 3790   2.898   5.065   7.563
  234MET      C 3791   3.340   4.902   7.069
  234MET      O 3792   3.277   4.874   6.970
  235VAL      N 3793   3.469   4.930   7.076
  235VAL     HN 3794   3.508   4.946   7.166
  235VAL     CA 3795   3.552   4.958   6.960
  235VAL     HA 3796   3.504   5.026   6.891
  235VAL     CB 3797   3.689   5.019   6.984
  235VAL     HB 3798   3.734   4.952   7.059
  235VAL    CG1 3799   3.777   5.008   6.851
  235VAL   HG11 3800   3.869   5.069   6.862
  235VAL   HG12 3801   3.715   5.063   6.777
  235VAL   HG13 3802   3.797   4.903   6.821
  235VAL    CG2 3803   3.662   5.151   7.048
  235VAL   HG21 3804   3.614   5.142   7.148
  235VAL   HG22 3805   3.618   5.223   6.976
  235VAL   HG23 3806   3.764   5.194   7.062
  235VAL      C 3807   3.563   4.837   6.878
  235VAL      O 3808   3.545   4.851   6.759
  236VAL      N 3809   3.598   4.720   6.932
  236VAL     HN 3810   3.624   4.716   7.028
  236VAL     CA 3811   3.596   4.595   6.852
  236VAL     HA 3812   3.674   4.602   6.778
  236VAL     CB 3813   3.632   4.473   6.931
  236VAL     HB 3814   3.559   4.449   7.011
  236VAL    CG1 3815   3.639   4.341   6.847
  236VAL   HG11 3816   3.541   4.288   6.844
  236VAL   HG12 3817   3.704   4.269   6.901
  236VAL   HG13 3818   3.673   4.356   6.742
  236VAL    CG2 3819   3.774   4.498   6.992
  236VAL   HG21 3820   3.805   4.398   7.030
  236VAL   HG22 3821   3.771   4.574   7.072
  236VAL   HG23 3822   3.854   4.542   6.929
  236VAL      C 3823   3.466   4.561   6.773
  236VAL      O 3824   3.468   4.528   6.654
  237ALA      N 3825   3.345   4.561   6.838
  237ALA     HN 3826   3.338   4.563   6.938
  237ALA     CA 3827   3.217   4.552   6.778
  237ALA     HA 3828   3.216   4.457   6.726
  237ALA     CB 3829   3.104   4.568   6.887
  237ALA    HB1 3830   3.104   4.485   6.960
  237ALA    HB2 3831   3.002   4.555   6.845
  237ALA    HB3 3832   3.097   4.669   6.934
  237ALA      C 3833   3.187   4.660   6.672
  237ALA      O 3834   3.153   4.634   6.558
  238ILE      N 3835   3.211   4.787   6.703
  238ILE     HN 3836   3.239   4.809   6.796
  238ILE     CA 3837   3.192   4.902   6.605
  238ILE     HA 3838   3.094   4.898   6.560
  238ILE     CB 3839   3.178   5.032   6.671
  238ILE     HB 3840   3.272   5.057   6.725
  238ILE    CG2 3841   3.147   5.149   6.573
  238ILE   HG21 3842   3.153   5.241   6.635
  238ILE   HG22 3843   3.046   5.140   6.527
  238ILE   HG23 3844   3.226   5.157   6.496
  238ILE    CG1 3845   3.063   5.022   6.767
  238ILE   HG11 3846   3.053   4.927   6.824
  238ILE   HG12 3847   2.966   5.027   6.712
  238ILE     CD 3848   3.060   5.130   6.877
  238ILE    HD1 3849   3.150   5.127   6.942
  238ILE    HD2 3850   2.975   5.102   6.943
  238ILE    HD3 3851   3.033   5.231   6.839
  238ILE      C 3852   3.291   4.902   6.485
  238ILE      O 3853   3.242   4.919   6.374
  239VAL      N 3854   3.423   4.872   6.507
  239VAL     HN 3855   3.461   4.868   6.599
  239VAL     CA 3856   3.511   4.842   6.395
  239VAL     HA 3857   3.507   4.923   6.324
  239VAL     CB 3858   3.661   4.838   6.431
  239VAL     HB 3859   3.678   4.757   6.505
  239VAL    CG1 3860   3.755   4.799   6.312
  239VAL   HG11 3861   3.733   4.866   6.227
  239VAL   HG12 3862   3.726   4.697   6.277
  239VAL   HG13 3863   3.866   4.807   6.320
  239VAL    CG2 3864   3.699   4.975   6.493
  239VAL   HG21 3865   3.654   5.058   6.435
  239VAL   HG22 3866   3.810   4.987   6.499
  239VAL   HG23 3867   3.687   4.979   6.603
  239VAL      C 3868   3.471   4.716   6.325
  239VAL      O 3869   3.469   4.719   6.199
  240PHE      N 3870   3.423   4.604   6.385
  240PHE     HN 3871   3.431   4.593   6.484
  240PHE     CA 3872   3.388   4.487   6.310
  240PHE     HA 3873   3.475   4.458   6.253
  240PHE     CB 3874   3.338   4.378   6.411
  240PHE    HB1 3875   3.250   4.408   6.471
  240PHE    HB2 3876   3.413   4.349   6.488
  240PHE     CG 3877   3.292   4.251   6.344
  240PHE    CD1 3878   3.384   4.185   6.255
  240PHE    HD1 3879   3.482   4.229   6.241
  240PHE    CE1 3880   3.344   4.057   6.203
  240PHE    HE1 3881   3.406   3.999   6.137
  240PHE     CZ 3882   3.218   4.001   6.240
  240PHE     HZ 3883   3.190   3.907   6.195
  240PHE    CD2 3884   3.168   4.191   6.373
  240PHE    HD2 3885   3.102   4.243   6.440
  240PHE    CE2 3886   3.128   4.067   6.320
  240PHE    HE2 3887   3.024   4.038   6.320
  240PHE      C 3888   3.271   4.511   6.211
  240PHE      O 3889   3.291   4.477   6.094
  241VAL      N 3890   3.162   4.577   6.257
  241VAL     HN 3891   3.161   4.596   6.355
  241VAL     CA 3892   3.059   4.625   6.171
  241VAL     HA 3893   3.042   4.536   6.113
  241VAL     CB 3894   2.943   4.674   6.264
  241VAL     HB 3895   2.981   4.748   6.337
  241VAL    CG1 3896   2.824   4.730   6.184
  241VAL   HG11 3897   2.852   4.825   6.134
  241VAL   HG12 3898   2.744   4.756   6.257
  241VAL   HG13 3899   2.787   4.660   6.106
  241VAL    CG2 3900   2.902   4.544   6.344
  241VAL   HG21 3901   2.976   4.501   6.414
  241VAL   HG22 3902   2.869   4.463   6.275
  241VAL   HG23 3903   2.814   4.574   6.404
  241VAL      C 3904   3.094   4.726   6.066
  241VAL      O 3905   3.073   4.700   5.945
  242ILE      N 3906   3.176   4.829   6.097
  242ILE     HN 3907   3.195   4.854   6.191
  242ILE     CA 3908   3.229   4.914   5.992
  242ILE     HA 3909   3.143   4.950   5.936
  242ILE     CB 3910   3.293   5.035   6.057
  242ILE     HB 3911   3.348   5.007   6.149
  242ILE    CG2 3912   3.373   5.115   5.953
  242ILE   HG21 3913   3.475   5.072   5.948
  242ILE   HG22 3914   3.379   5.219   5.990
  242ILE   HG23 3915   3.328   5.120   5.851
  242ILE    CG1 3916   3.176   5.124   6.116
  242ILE   HG11 3917   3.099   5.059   6.163
  242ILE   HG12 3918   3.135   5.171   6.024
  242ILE     CD 3919   3.225   5.229   6.216
  242ILE    HD1 3920   3.276   5.186   6.306
  242ILE    HD2 3921   3.135   5.275   6.260
  242ILE    HD3 3922   3.293   5.299   6.164
  242ILE      C 3923   3.328   4.843   5.890
  242ILE      O 3924   3.326   4.873   5.767
  243CYS      N 3925   3.411   4.751   5.939
  243CYS     HN 3926   3.421   4.732   6.037
  243CYS     CA 3927   3.512   4.679   5.860
  243CYS     HA 3928   3.577   4.750   5.810
  243CYS     CB 3929   3.603   4.588   5.953
  243CYS    HB1 3930   3.545   4.497   5.979
  243CYS    HB2 3931   3.622   4.639   6.050
  243CYS     SG 3932   3.767   4.555   5.877
  243CYS    HG1 3933   3.724   4.459   5.796
  243CYS      C 3934   3.451   4.596   5.748
  243CYS      O 3935   3.500   4.595   5.633
  244PHE      N 3936   3.348   4.514   5.771
  244PHE     HN 3937   3.302   4.533   5.857
  244PHE     CA 3938   3.293   4.419   5.668
  244PHE     HA 3939   3.364   4.422   5.587
  244PHE     CB 3940   3.284   4.274   5.729
  244PHE    HB1 3941   3.238   4.198   5.662
  244PHE    HB2 3942   3.223   4.268   5.822
  244PHE     CG 3943   3.421   4.215   5.754
  244PHE    CD1 3944   3.525   4.216   5.659
  244PHE    HD1 3945   3.511   4.234   5.554
  244PHE    CE1 3946   3.662   4.203   5.711
  244PHE    HE1 3947   3.748   4.204   5.645
  244PHE     CZ 3948   3.690   4.182   5.847
  244PHE     HZ 3949   3.791   4.174   5.883
  244PHE    CD2 3950   3.455   4.191   5.891
  244PHE    HD2 3951   3.374   4.191   5.962
  244PHE    CE2 3952   3.583   4.176   5.939
  244PHE    HE2 3953   3.590   4.153   6.044
  244PHE      C 3954   3.162   4.456   5.612
  244PHE      O 3955   3.129   4.428   5.493
  245LEU      N 3956   3.065   4.512   5.691
  245LEU     HN 3957   3.089   4.535   5.785
  245LEU     CA 3958   2.931   4.538   5.647
  245LEU     HA 3959   2.877   4.448   5.619
  245LEU     CB 3960   2.848   4.608   5.768
  245LEU    HB1 3961   2.901   4.703   5.786
  245LEU    HB2 3962   2.858   4.548   5.861
  245LEU     CG 3963   2.696   4.630   5.741
  245LEU     HG 3964   2.689   4.711   5.665
  245LEU    CD1 3965   2.626   4.509   5.683
  245LEU   HD11 3966   2.517   4.509   5.700
  245LEU   HD12 3967   2.661   4.411   5.723
  245LEU   HD13 3968   2.644   4.501   5.574
  245LEU    CD2 3969   2.630   4.674   5.871
  245LEU   HD21 3970   2.688   4.755   5.920
  245LEU   HD22 3971   2.632   4.587   5.940
  245LEU   HD23 3972   2.521   4.696   5.870
  245LEU      C 3973   2.913   4.619   5.525
  245LEU      O 3974   2.824   4.582   5.448
  246PRO      N 3975   2.982   4.730   5.495
  246PRO     CD 3976   3.051   4.811   5.587
  246PRO    HD1 3977   3.130   4.758   5.644
  246PRO    HD2 3978   2.977   4.856   5.657
  246PRO     CA 3979   2.994   4.778   5.361
  246PRO     HA 3980   2.903   4.828   5.332
  246PRO     CB 3981   3.116   4.881   5.366
  246PRO    HB1 3982   3.097   4.971   5.303
  246PRO    HB2 3983   3.210   4.826   5.343
  246PRO     CG 3984   3.119   4.925   5.509
  246PRO    HG1 3985   3.222   4.947   5.544
  246PRO    HG2 3986   3.062   5.018   5.532
  246PRO      C 3987   3.009   4.677   5.245
  246PRO      O 3988   2.929   4.689   5.151
  247SER      N 3989   3.106   4.583   5.248
  247SER     HN 3990   3.174   4.591   5.320
  247SER     CA 3991   3.120   4.476   5.152
  247SER     HA 3992   3.106   4.520   5.054
  247SER     CB 3993   3.256   4.402   5.142
  247SER    HB1 3994   3.333   4.471   5.102
  247SER    HB2 3995   3.251   4.310   5.081
  247SER     OG 3996   3.303   4.351   5.268
  247SER    HG1 3997   3.308   4.425   5.330
  247SER      C 3998   3.009   4.369   5.156
  247SER      O 3999   2.968   4.325   5.050
  248VAL      N 4000   2.958   4.332   5.279
  248VAL     HN 4001   2.996   4.363   5.366
  248VAL     CA 4002   2.844   4.249   5.279
  248VAL     HA 4003   2.859   4.167   5.210
  248VAL     CB 4004   2.805   4.194   5.417
  248VAL     HB 4005   2.791   4.279   5.486
  248VAL    CG1 4006   2.676   4.109   5.413
  248VAL   HG11 4007   2.584   4.169   5.396
  248VAL   HG12 4008   2.664   4.049   5.506
  248VAL   HG13 4009   2.681   4.030   5.336
  248VAL    CG2 4010   2.913   4.106   5.473
  248VAL   HG21 4011   2.879   4.082   5.577
  248VAL   HG22 4012   3.015   4.149   5.469
  248VAL   HG23 4013   2.920   4.015   5.410
  248VAL      C 4014   2.713   4.315   5.217
  248VAL      O 4015   2.639   4.260   5.141
  249VAL      N 4016   2.707   4.449   5.237
  249VAL     HN 4017   2.770   4.497   5.299
  249VAL     CA 4018   2.611   4.533   5.176
  249VAL     HA 4019   2.511   4.498   5.195
  249VAL     CB 4020   2.596   4.675   5.229
  249VAL     HB 4021   2.696   4.721   5.240
  249VAL    CG1 4022   2.513   4.769   5.133
  249VAL   HG11 4023   2.562   4.790   5.036
  249VAL   HG12 4024   2.486   4.865   5.182
  249VAL   HG13 4025   2.411   4.735   5.106
  249VAL    CG2 4026   2.531   4.674   5.361
  249VAL   HG21 4027   2.426   4.640   5.364
  249VAL   HG22 4028   2.538   4.768   5.420
  249VAL   HG23 4029   2.588   4.604   5.426
  249VAL      C 4030   2.615   4.526   5.022
  249VAL      O 4031   2.510   4.491   4.959
  250VAL      N 4032   2.736   4.540   4.961
  250VAL     HN 4033   2.821   4.569   5.004
  250VAL     CA 4034   2.752   4.529   4.815
  250VAL     HA 4035   2.681   4.600   4.773
  250VAL     CB 4036   2.889   4.570   4.763
  250VAL     HB 4037   2.966   4.501   4.805
  250VAL    CG1 4038   2.881   4.556   4.608
  250VAL   HG11 4039   2.788   4.605   4.574
  250VAL   HG12 4040   2.872   4.455   4.565
  250VAL   HG13 4041   2.972   4.605   4.567
  250VAL    CG2 4042   2.931   4.718   4.792
  250VAL   HG21 4043   3.029   4.747   4.750
  250VAL   HG22 4044   2.921   4.739   4.900
  250VAL   HG23 4045   2.855   4.787   4.749
  250VAL      C 4046   2.710   4.387   4.773
  250VAL      O 4047   2.643   4.370   4.669
  251ARG      N 4048   2.747   4.283   4.852
  251ARG     HN 4049   2.796   4.298   4.937
  251ARG     CA 4050   2.716   4.143   4.811
  251ARG     HA 4051   2.758   4.130   4.713
  251ARG     CB 4052   2.783   4.034   4.897
  251ARG    HB1 4053   2.756   4.035   5.005
  251ARG    HB2 4054   2.893   4.048   4.894
  251ARG     CG 4055   2.759   3.885   4.855
  251ARG    HG1 4056   2.654   3.854   4.878
  251ARG    HG2 4057   2.831   3.820   4.911
  251ARG     CD 4058   2.784   3.848   4.705
  251ARG    HD1 4059   2.718   3.894   4.629
  251ARG    HD2 4060   2.774   3.738   4.691
  251ARG     NE 4061   2.925   3.889   4.672
  251ARG     HE 4062   2.985   3.919   4.746
  251ARG     CZ 4063   2.986   3.886   4.558
  251ARG    NH1 4064   2.924   3.855   4.443
  251ARG   HH11 4065   2.836   3.808   4.439
  251ARG   HH12 4066   2.973   3.837   4.358
  251ARG    NH2 4067   3.111   3.930   4.548
  251ARG   HH21 4068   3.151   3.975   4.627
  251ARG   HH22 4069   3.158   3.957   4.463
  251ARG      C 4070   2.563   4.113   4.810
  251ARG      O 4071   2.514   4.037   4.732
  252ILE      N 4072   2.487   4.178   4.898
  252ILE     HN 4073   2.537   4.237   4.961
  252ILE     CA 4074   2.341   4.172   4.903
  252ILE     HA 4075   2.320   4.068   4.883
  252ILE     CB 4076   2.281   4.205   5.050
  252ILE     HB 4077   2.319   4.305   5.079
  252ILE    CG2 4078   2.127   4.214   5.032
  252ILE   HG21 4079   2.077   4.241   5.128
  252ILE   HG22 4080   2.088   4.119   4.989
  252ILE   HG23 4081   2.100   4.289   4.955
  252ILE    CG1 4082   2.320   4.085   5.145
  252ILE   HG11 4083   2.431   4.075   5.146
  252ILE   HG12 4084   2.281   3.988   5.109
  252ILE     CD 4085   2.271   4.111   5.291
  252ILE    HD1 4086   2.165   4.144   5.299
  252ILE    HD2 4087   2.338   4.192   5.326
  252ILE    HD3 4088   2.275   4.023   5.357
  252ILE      C 4089   2.278   4.244   4.788
  252ILE      O 4090   2.181   4.204   4.725
  253ARG      N 4091   2.332   4.359   4.749
  253ARG     HN 4092   2.414   4.379   4.802
  253ARG     CA 4093   2.285   4.435   4.638
  253ARG     HA 4094   2.181   4.466   4.645
  253ARG     CB 4095   2.370   4.567   4.622
  253ARG    HB1 4096   2.479   4.548   4.622
  253ARG    HB2 4097   2.351   4.636   4.707
  253ARG     CG 4098   2.347   4.646   4.488
  253ARG    HG1 4099   2.238   4.656   4.471
  253ARG    HG2 4100   2.397   4.588   4.408
  253ARG     CD 4101   2.411   4.791   4.490
  253ARG    HD1 4102   2.518   4.789   4.459
  253ARG    HD2 4103   2.393   4.840   4.588
  253ARG     NE 4104   2.335   4.878   4.388
  253ARG     HE 4105   2.303   4.833   4.305
  253ARG     CZ 4106   2.324   5.013   4.385
  253ARG    NH1 4107   2.350   5.095   4.484
  253ARG   HH11 4108   2.356   5.055   4.576
  253ARG   HH12 4109   2.329   5.191   4.469
  253ARG    NH2 4110   2.282   5.070   4.280
  253ARG   HH21 4111   2.275   5.015   4.197
  253ARG   HH22 4112   2.281   5.170   4.289
  253ARG      C 4113   2.303   4.349   4.509
  253ARG      O 4114   2.214   4.338   4.420
  254ILE      N 4115   2.421   4.283   4.500
  254ILE     HN 4116   2.478   4.305   4.578
  254ILE     CA 4117   2.457   4.194   4.396
  254ILE     HA 4118   2.459   4.238   4.298
  254ILE     CB 4119   2.602   4.144   4.411
  254ILE     HB 4120   2.624   4.116   4.517
  254ILE    CG2 4121   2.633   4.032   4.307
  254ILE   HG21 4122   2.635   4.076   4.205
  254ILE   HG22 4123   2.555   3.954   4.316
  254ILE   HG23 4124   2.727   3.976   4.325
  254ILE    CG1 4125   2.702   4.254   4.381
  254ILE   HG11 4126   2.684   4.342   4.446
  254ILE   HG12 4127   2.676   4.286   4.278
  254ILE     CD 4128   2.847   4.226   4.391
  254ILE    HD1 4129   2.874   4.191   4.493
  254ILE    HD2 4130   2.911   4.313   4.364
  254ILE    HD3 4131   2.888   4.145   4.327
  254ILE      C 4132   2.357   4.079   4.385
  254ILE      O 4133   2.312   4.062   4.269
  255PHE      N 4134   2.316   4.014   4.492
  255PHE     HN 4135   2.341   4.033   4.587
  255PHE     CA 4136   2.211   3.918   4.489
  255PHE     HA 4137   2.246   3.844   4.418
  255PHE     CB 4138   2.185   3.859   4.630
  255PHE    HB1 4139   2.096   3.793   4.638
  255PHE    HB2 4140   2.172   3.935   4.709
  255PHE     CG 4141   2.295   3.775   4.690
  255PHE    CD1 4142   2.292   3.751   4.830
  255PHE    HD1 4143   2.202   3.774   4.884
  255PHE    CE1 4144   2.394   3.682   4.897
  255PHE    HE1 4145   2.384   3.685   5.005
  255PHE     CZ 4146   2.499   3.635   4.832
  255PHE     HZ 4147   2.581   3.595   4.891
  255PHE    CD2 4148   2.403   3.721   4.619
  255PHE    HD2 4149   2.422   3.726   4.513
  255PHE    CE2 4150   2.502   3.655   4.692
  255PHE    HE2 4151   2.589   3.618   4.641
  255PHE      C 4152   2.080   3.974   4.440
  255PHE      O 4153   2.010   3.913   4.355
  256TRP      N 4154   2.035   4.097   4.483
  256TRP     HN 4155   2.081   4.147   4.555
  256TRP     CA 4156   1.907   4.151   4.433
  256TRP     HA 4157   1.824   4.083   4.439
  256TRP     CB 4158   1.875   4.270   4.522
  256TRP    HB1 4159   1.948   4.353   4.519
  256TRP    HB2 4160   1.869   4.235   4.627
  256TRP     CG 4161   1.740   4.329   4.493
  256TRP    CD1 4162   1.710   4.436   4.416
  256TRP    HD1 4163   1.787   4.492   4.365
  256TRP    NE1 4164   1.576   4.447   4.411
  256TRP    HE1 4165   1.526   4.521   4.369
  256TRP    CE2 4166   1.517   4.352   4.486
  256TRP    CD2 4167   1.621   4.272   4.542
  256TRP    CE3 4168   1.591   4.170   4.637
  256TRP    HE3 4169   1.670   4.114   4.686
  256TRP    CZ3 4170   1.454   4.147   4.652
  256TRP    HZ3 4171   1.423   4.068   4.719
  256TRP    CZ2 4172   1.386   4.342   4.524
  256TRP    HZ2 4173   1.314   4.417   4.495
  256TRP    CH2 4174   1.361   4.231   4.605
  256TRP    HH2 4175   1.261   4.203   4.635
  256TRP      C 4176   1.914   4.185   4.283
  256TRP      O 4177   1.823   4.151   4.206
  257LEU      N 4178   2.027   4.239   4.237
  257LEU     HN 4179   2.104   4.261   4.296
  257LEU     CA 4180   2.062   4.251   4.092
  257LEU     HA 4181   1.988   4.310   4.039
  257LEU     CB 4182   2.195   4.325   4.092
  257LEU    HB1 4183   2.275   4.252   4.118
  257LEU    HB2 4184   2.200   4.407   4.167
  257LEU     CG 4185   2.233   4.400   3.968
  257LEU     HG 4186   2.248   4.321   3.891
  257LEU    CD1 4187   2.120   4.498   3.905
  257LEU   HD11 4188   2.093   4.584   3.970
  257LEU   HD12 4189   2.024   4.450   3.878
  257LEU   HD13 4190   2.166   4.534   3.810
  257LEU    CD2 4191   2.377   4.468   3.971
  257LEU   HD21 4192   2.426   4.479   3.872
  257LEU   HD22 4193   2.440   4.393   4.024
  257LEU   HD23 4194   2.376   4.569   4.017
  257LEU      C 4195   2.062   4.119   4.008
  257LEU      O 4196   2.003   4.111   3.902
  258LEU      N 4197   2.112   4.010   4.062
  258LEU     HN 4198   2.180   4.011   4.135
  258LEU     CA 4199   2.092   3.871   4.018
  258LEU     HA 4200   2.126   3.876   3.915
  258LEU     CB 4201   2.165   3.771   4.109
  258LEU    HB1 4202   2.122   3.668   4.102
  258LEU    HB2 4203   2.158   3.803   4.215
  258LEU     CG 4204   2.313   3.758   4.058
  258LEU     HG 4205   2.338   3.864   4.040
  258LEU    CD1 4206   2.413   3.706   4.161
  258LEU   HD11 4207   2.383   3.600   4.178
  258LEU   HD12 4208   2.400   3.759   4.258
  258LEU   HD13 4209   2.516   3.716   4.121
  258LEU    CD2 4210   2.319   3.681   3.921
  258LEU   HD21 4211   2.275   3.580   3.940
  258LEU   HD22 4212   2.420   3.678   3.875
  258LEU   HD23 4213   2.249   3.730   3.851
  258LEU      C 4214   1.938   3.839   4.011
  258LEU      O 4215   1.887   3.784   3.913
  259HSD      N 4216   1.864   3.868   4.119
  259HSD     HN 4217   1.919   3.901   4.195
  259HSD     CA 4218   1.724   3.840   4.132
  259HSD     HA 4219   1.703   3.734   4.126
  259HSD     CB 4220   1.658   3.874   4.269
  259HSD    HB1 4221   1.658   3.984   4.283
  259HSD    HB2 4222   1.719   3.827   4.348
  259HSD    ND1 4223   1.469   3.719   4.257
  259HSD    HD1 4224   1.520   3.644   4.214
  259HSD     CG 4225   1.513   3.841   4.286
  259HSD    CE1 4226   1.338   3.711   4.274
  259HSD    HE1 4227   1.279   3.628   4.233
  259HSD    NE2 4228   1.292   3.824   4.321
  259HSD    CD2 4229   1.402   3.907   4.329
  259HSD    HD2 4230   1.385   4.008   4.363
  259HSD      C 4231   1.634   3.913   4.028
  259HSD      O 4232   1.537   3.856   3.975
  260THR      N 4233   1.661   4.038   3.991
  260THR     HN 4234   1.746   4.080   4.024
  260THR     CA 4235   1.577   4.132   3.916
  260THR     HA 4236   1.490   4.079   3.881
  260THR     CB 4237   1.523   4.254   3.993
  260THR     HB 4238   1.458   4.314   3.927
  260THR    OG1 4239   1.632   4.319   4.051
  260THR    HG1 4240   1.679   4.250   4.100
  260THR    CG2 4241   1.431   4.201   4.108
  260THR   HG21 4242   1.362   4.282   4.137
  260THR   HG22 4243   1.494   4.161   4.191
  260THR   HG23 4244   1.368   4.118   4.068
  260THR      C 4245   1.634   4.177   3.784
  260THR      O 4246   1.563   4.247   3.714
  261SER      N 4247   1.747   4.141   3.739
  261SER     HN 4248   1.815   4.093   3.794
  261SER     CA 4249   1.789   4.150   3.603
  261SER     HA 4250   1.709   4.157   3.530
  261SER     CB 4251   1.886   4.280   3.586
  261SER    HB1 4252   1.916   4.283   3.479
  261SER    HB2 4253   1.978   4.284   3.648
  261SER     OG 4254   1.815   4.401   3.612
  261SER    HG1 4255   1.770   4.420   3.530
  261SER      C 4256   1.861   4.029   3.556
  261SER      O 4257   1.857   4.003   3.437
  262GLY      N 4258   1.937   3.956   3.637
  262GLY     HN 4259   1.936   3.981   3.734
  262GLY     CA 4260   2.013   3.841   3.588
  262GLY    HA1 4261   1.952   3.786   3.518
  262GLY    HA2 4262   2.039   3.783   3.675
  262GLY      C 4263   2.143   3.881   3.515
  262GLY      O 4264   2.175   3.998   3.515
  263THR      N 4265   2.217   3.782   3.471
  263THR     HN 4266   2.188   3.690   3.493
  263THR     CA 4267   2.349   3.795   3.408
  263THR     HA 4268   2.401   3.885   3.435
  263THR     CB 4269   2.454   3.695   3.454
  263THR     HB 4270   2.555   3.721   3.416
  263THR    OG1 4271   2.426   3.561   3.407
  263THR    HG1 4272   2.515   3.526   3.408
  263THR    CG2 4273   2.449   3.706   3.614
  263THR   HG21 4274   2.430   3.813   3.638
  263THR   HG22 4275   2.549   3.684   3.656
  263THR   HG23 4276   2.374   3.642   3.665
  263THR      C 4277   2.334   3.805   3.264
  263THR      O 4278   2.438   3.787   3.197
  264GLN      N 4279   2.212   3.832   3.208
  264GLN     HN 4280   2.138   3.842   3.274
  264GLN     CA 4281   2.177   3.847   3.072
  264GLN     HA 4282   2.189   3.753   3.020
  264GLN     CB 4283   2.024   3.890   3.062
  264GLN    HB1 4284   2.001   3.909   2.955
  264GLN    HB2 4285   2.005   3.987   3.112
  264GLN     CG 4286   1.929   3.782   3.129
  264GLN    HG1 4287   1.939   3.781   3.240
  264GLN    HG2 4288   1.966   3.681   3.100
  264GLN     CD 4289   1.779   3.802   3.088
  264GLN    OE1 4290   1.683   3.806   3.169
  264GLN    NE2 4291   1.758   3.801   2.954
  264GLN   HE21 4292   1.675   3.850   2.930
  264GLN   HE22 4293   1.826   3.797   2.882
  264GLN      C 4294   2.263   3.958   3.018
  264GLN      O 4295   2.324   3.941   2.911
  265ASN      N 4296   2.278   4.076   3.082
  265ASN     HN 4297   2.233   4.093   3.170
  265ASN     CA 4298   2.371   4.179   3.048
  265ASN     HA 4299   2.440   4.139   2.975
  265ASN     CB 4300   2.292   4.301   2.994
  265ASN    HB1 4301   2.208   4.319   3.064
  265ASN    HB2 4302   2.253   4.267   2.895
  265ASN     CG 4303   2.363   4.435   2.975
  265ASN    OD1 4304   2.483   4.437   3.002
  265ASN    ND2 4305   2.294   4.541   2.923
  265ASN   HD21 4306   2.334   4.632   2.927
  265ASN   HD22 4307   2.195   4.527   2.921
  265ASN      C 4308   2.460   4.207   3.174
  265ASN      O 4309   2.411   4.227   3.289
  266CYS      N 4310   2.593   4.194   3.154
  266CYS     HN 4311   2.644   4.201   3.069
  266CYS     CA 4312   2.679   4.206   3.269
  266CYS     HA 4313   2.627   4.171   3.357
  266CYS     CB 4314   2.810   4.110   3.240
  266CYS    HB1 4315   2.897   4.138   3.303
  266CYS    HB2 4316   2.842   4.124   3.134
  266CYS     SG 4317   2.770   3.946   3.291
  266CYS      C 4318   2.741   4.351   3.295
  266CYS      O 4319   2.807   4.372   3.396
  267GLU      N 4320   2.711   4.451   3.212
  267GLU     HN 4321   2.666   4.428   3.126
  267GLU     CA 4322   2.749   4.594   3.225
  267GLU     HA 4323   2.856   4.598   3.234
  267GLU     CB 4324   2.700   4.677   3.103
  267GLU    HB1 4325   2.588   4.676   3.101
  267GLU    HB2 4326   2.729   4.637   3.004
  267GLU     CG 4327   2.750   4.820   3.103
  267GLU    HG1 4328   2.858   4.833   3.083
  267GLU    HG2 4329   2.720   4.867   3.199
  267GLU     CD 4330   2.685   4.899   2.989
  267GLU    OE1 4331   2.587   4.973   3.021
  267GLU    OE2 4332   2.725   4.885   2.871
  267GLU      C 4333   2.703   4.655   3.356
  267GLU      O 4334   2.778   4.726   3.432
  268VAL      N 4335   2.579   4.627   3.388
  268VAL     HN 4336   2.534   4.566   3.323
  268VAL     CA 4337   2.497   4.657   3.510
  268VAL     HA 4338   2.486   4.765   3.511
  268VAL     CB 4339   2.347   4.607   3.502
  268VAL     HB 4340   2.289   4.665   3.577
  268VAL    CG1 4341   2.294   4.643   3.365
  268VAL   HG11 4342   2.309   4.750   3.339
  268VAL   HG12 4343   2.185   4.624   3.365
  268VAL   HG13 4344   2.349   4.575   3.297
  268VAL    CG2 4345   2.334   4.462   3.538
  268VAL   HG21 4346   2.351   4.449   3.647
  268VAL   HG22 4347   2.414   4.402   3.489
  268VAL   HG23 4348   2.233   4.422   3.515
  268VAL      C 4349   2.567   4.635   3.639
  268VAL      O 4350   2.531   4.700   3.739
  269TYR      N 4351   2.667   4.545   3.641
  269TYR     HN 4352   2.690   4.495   3.558
  269TYR     CA 4353   2.742   4.509   3.755
  269TYR     HA 4354   2.681   4.534   3.841
  269TYR     CB 4355   2.769   4.352   3.754
  269TYR    HB1 4356   2.841   4.326   3.835
  269TYR    HB2 4357   2.810   4.334   3.652
  269TYR     CG 4358   2.643   4.278   3.763
  269TYR    CD1 4359   2.605   4.230   3.887
  269TYR    HD1 4360   2.673   4.247   3.969
  269TYR    CE1 4361   2.492   4.156   3.903
  269TYR    HE1 4362   2.466   4.122   4.002
  269TYR     CZ 4363   2.418   4.112   3.793
  269TYR     OH 4364   2.306   4.028   3.804
  269TYR     HH 4365   2.246   4.051   3.733
  269TYR    CD2 4366   2.568   4.237   3.650
  269TYR    HD2 4367   2.604   4.263   3.552
  269TYR    CE2 4368   2.448   4.165   3.663
  269TYR    HE2 4369   2.400   4.136   3.570
  269TYR      C 4370   2.875   4.593   3.764
  269TYR      O 4371   2.938   4.577   3.870
  270ARG      N 4372   2.920   4.670   3.666
  270ARG     HN 4373   2.873   4.676   3.578
  270ARG     CA 4374   3.050   4.725   3.672
  270ARG     HA 4375   3.123   4.645   3.677
  270ARG     CB 4376   3.086   4.790   3.537
  270ARG    HB1 4377   3.179   4.848   3.548
  270ARG    HB2 4378   3.005   4.864   3.517
  270ARG     CG 4379   3.115   4.689   3.425
  270ARG    HG1 4380   3.023   4.627   3.413
  270ARG    HG2 4381   3.191   4.618   3.464
  270ARG     CD 4382   3.151   4.755   3.300
  270ARG    HD1 4383   3.236   4.826   3.309
  270ARG    HD2 4384   3.071   4.815   3.252
  270ARG     NE 4385   3.203   4.647   3.214
  270ARG     HE 4386   3.259   4.574   3.253
  270ARG     CZ 4387   3.172   4.626   3.090
  270ARG    NH1 4388   3.117   4.719   3.016
  270ARG   HH11 4389   3.122   4.807   3.064
  270ARG   HH12 4390   3.108   4.709   2.917
  270ARG    NH2 4391   3.222   4.518   3.032
  270ARG   HH21 4392   3.209   4.508   2.933
  270ARG   HH22 4393   3.311   4.484   3.064
  270ARG      C 4394   3.089   4.814   3.792
  270ARG      O 4395   3.186   4.786   3.864
  271SER      N 4396   3.005   4.921   3.817
  271SER     HN 4397   2.924   4.945   3.765
  271SER     CA 4398   3.024   5.003   3.935
  271SER     HA 4399   3.126   5.039   3.938
  271SER     CB 4400   2.919   5.121   3.938
  271SER    HB1 4401   2.937   5.183   3.847
  271SER    HB2 4402   2.932   5.189   4.026
  271SER     OG 4403   2.787   5.068   3.946
  271SER    HG1 4404   2.784   5.029   3.858
  271SER      C 4405   3.017   4.928   4.068
  271SER      O 4406   3.085   4.966   4.159
  272VAL      N 4407   2.925   4.830   4.071
  272VAL     HN 4408   2.861   4.811   3.997
  272VAL     CA 4409   2.891   4.745   4.182
  272VAL     HA 4410   2.863   4.812   4.262
  272VAL     CB 4411   2.758   4.670   4.158
  272VAL     HB 4412   2.758   4.608   4.065
  272VAL    CG1 4413   2.721   4.596   4.279
  272VAL   HG11 4414   2.789   4.513   4.309
  272VAL   HG12 4415   2.627   4.538   4.261
  272VAL   HG13 4416   2.709   4.663   4.367
  272VAL    CG2 4417   2.652   4.784   4.146
  272VAL   HG21 4418   2.678   4.862   4.072
  272VAL   HG22 4419   2.638   4.843   4.240
  272VAL   HG23 4420   2.553   4.746   4.112
  272VAL      C 4421   3.005   4.649   4.221
  272VAL      O 4422   3.045   4.631   4.333
  273ASP      N 4423   3.071   4.591   4.122
  273ASP     HN 4424   3.036   4.605   4.030
  273ASP     CA 4425   3.189   4.506   4.136
  273ASP     HA 4426   3.162   4.434   4.212
  273ASP     CB 4427   3.216   4.437   3.998
  273ASP    HB1 4428   3.244   4.519   3.929
  273ASP    HB2 4429   3.121   4.395   3.959
  273ASP     CG 4430   3.316   4.327   3.990
  273ASP    OD1 4431   3.401   4.296   4.078
  273ASP    OD2 4432   3.305   4.256   3.893
  273ASP      C 4433   3.309   4.587   4.176
  273ASP      O 4434   3.386   4.550   4.264
  274LEU      N 4435   3.314   4.714   4.127
  274LEU     HN 4436   3.239   4.740   4.067
  274LEU     CA 4437   3.414   4.814   4.168
  274LEU     HA 4438   3.507   4.763   4.149
  274LEU     CB 4439   3.396   4.938   4.075
  274LEU    HB1 4440   3.302   4.995   4.094
  274LEU    HB2 4441   3.401   4.914   3.967
  274LEU     CG 4442   3.509   5.041   4.094
  274LEU     HG 4443   3.525   5.046   4.204
  274LEU    CD1 4444   3.651   4.996   4.033
  274LEU   HD11 4445   3.683   4.901   4.080
  274LEU   HD12 4446   3.735   5.065   4.055
  274LEU   HD13 4447   3.648   4.982   3.923
  274LEU    CD2 4448   3.476   5.184   4.051
  274LEU   HD21 4449   3.469   5.181   3.941
  274LEU   HD22 4450   3.543   5.264   4.091
  274LEU   HD23 4451   3.372   5.206   4.080
  274LEU      C 4452   3.399   4.855   4.319
  274LEU      O 4453   3.498   4.856   4.391
  275ALA      N 4454   3.275   4.881   4.367
  275ALA     HN 4455   3.211   4.893   4.292
  275ALA     CA 4456   3.236   4.919   4.499
  275ALA     HA 4457   3.290   5.005   4.534
  275ALA     CB 4458   3.080   4.935   4.513
  275ALA    HB1 4459   3.064   5.020   4.444
  275ALA    HB2 4460   3.054   4.973   4.614
  275ALA    HB3 4461   3.024   4.846   4.476
  275ALA      C 4462   3.278   4.805   4.590
  275ALA      O 4463   3.325   4.835   4.697
  276PHE      N 4464   3.262   4.678   4.556
  276PHE     HN 4465   3.238   4.655   4.462
  276PHE     CA 4466   3.302   4.558   4.630
  276PHE     HA 4467   3.257   4.564   4.729
  276PHE     CB 4468   3.246   4.431   4.552
  276PHE    HB1 4469   3.299   4.422   4.455
  276PHE    HB2 4470   3.147   4.462   4.514
  276PHE     CG 4471   3.258   4.301   4.631
  276PHE    CD1 4472   3.192   4.287   4.759
  276PHE    HD1 4473   3.123   4.365   4.790
  276PHE    CE1 4474   3.206   4.170   4.834
  276PHE    HE1 4475   3.153   4.156   4.927
  276PHE     CZ 4476   3.303   4.076   4.799
  276PHE     HZ 4477   3.311   3.989   4.861
  276PHE    CD2 4478   3.355   4.203   4.596
  276PHE    HD2 4479   3.425   4.202   4.514
  276PHE    CE2 4480   3.370   4.094   4.679
  276PHE    HE2 4481   3.433   4.014   4.645
  276PHE      C 4482   3.454   4.554   4.650
  276PHE      O 4483   3.514   4.548   4.760
  277PHE      N 4484   3.530   4.575   4.537
  277PHE     HN 4485   3.480   4.582   4.450
  277PHE     CA 4486   3.672   4.592   4.533
  277PHE     HA 4487   3.716   4.502   4.573
  277PHE     CB 4488   3.720   4.595   4.388
  277PHE    HB1 4489   3.655   4.659   4.325
  277PHE    HB2 4490   3.707   4.491   4.350
  277PHE     CG 4491   3.864   4.630   4.364
  277PHE    CD1 4492   3.901   4.689   4.239
  277PHE    HD1 4493   3.831   4.717   4.162
  277PHE    CE1 4494   4.031   4.734   4.219
  277PHE    HE1 4495   4.056   4.761   4.117
  277PHE     CZ 4496   4.128   4.707   4.318
  277PHE     HZ 4497   4.232   4.726   4.297
  277PHE    CD2 4498   3.970   4.607   4.459
  277PHE    HD2 4499   3.952   4.554   4.552
  277PHE    CE2 4500   4.100   4.646   4.441
  277PHE    HE2 4501   4.173   4.636   4.521
  277PHE      C 4502   3.716   4.705   4.621
  277PHE      O 4503   3.805   4.681   4.701
  278ILE      N 4504   3.655   4.831   4.617
  278ILE     HN 4505   3.582   4.847   4.551
  278ILE     CA 4506   3.680   4.938   4.712
  278ILE     HA 4507   3.788   4.935   4.717
  278ILE     CB 4508   3.630   5.072   4.655
  278ILE     HB 4509   3.524   5.064   4.624
  278ILE    CG2 4510   3.652   5.186   4.756
  278ILE   HG21 4511   3.757   5.208   4.784
  278ILE   HG22 4512   3.599   5.176   4.853
  278ILE   HG23 4513   3.599   5.276   4.718
  278ILE    CG1 4514   3.702   5.107   4.520
  278ILE   HG11 4515   3.714   5.017   4.457
  278ILE   HG12 4516   3.799   5.158   4.537
  278ILE     CD 4517   3.614   5.199   4.428
  278ILE    HD1 4518   3.582   5.289   4.485
  278ILE    HD2 4519   3.524   5.141   4.398
  278ILE    HD3 4520   3.672   5.220   4.336
  278ILE      C 4521   3.637   4.908   4.855
  278ILE      O 4522   3.723   4.935   4.942
  279THR      N 4523   3.523   4.849   4.883
  279THR     HN 4524   3.452   4.838   4.815
  279THR     CA 4525   3.476   4.814   5.019
  279THR     HA 4526   3.502   4.901   5.077
  279THR     CB 4527   3.321   4.792   5.049
  279THR     HB 4528   3.302   4.759   5.153
  279THR    OG1 4529   3.256   4.698   4.957
  279THR    HG1 4530   3.266   4.748   4.876
  279THR    CG2 4531   3.249   4.936   5.037
  279THR   HG21 4532   3.139   4.923   5.034
  279THR   HG22 4533   3.274   4.977   4.937
  279THR   HG23 4534   3.280   5.006   5.118
  279THR      C 4535   3.555   4.698   5.078
  279THR      O 4536   3.564   4.694   5.200
  280LEU      N 4537   3.614   4.606   4.998
  280LEU     HN 4538   3.578   4.604   4.905
  280LEU     CA 4539   3.695   4.494   5.048
  280LEU     HA 4540   3.655   4.470   5.145
  280LEU     CB 4541   3.694   4.389   4.929
  280LEU    HB1 4542   3.726   4.433   4.832
  280LEU    HB2 4543   3.587   4.359   4.925
  280LEU     CG 4544   3.776   4.261   4.952
  280LEU     HG 4545   3.880   4.287   4.980
  280LEU    CD1 4546   3.730   4.170   5.062
  280LEU   HD11 4547   3.744   4.231   5.153
  280LEU   HD12 4548   3.792   4.078   5.048
  280LEU   HD13 4549   3.622   4.149   5.046
  280LEU    CD2 4550   3.782   4.185   4.822
  280LEU   HD21 4551   3.682   4.179   4.775
  280LEU   HD22 4552   3.821   4.083   4.840
  280LEU   HD23 4553   3.852   4.224   4.744
  280LEU      C 4554   3.840   4.539   5.057
  280LEU      O 4555   3.926   4.492   5.129
  281SER      N 4556   3.879   4.644   4.984
  281SER     HN 4557   3.816   4.689   4.921
  281SER     CA 4558   4.008   4.707   5.010
  281SER     HA 4559   4.085   4.633   5.021
  281SER     CB 4560   4.064   4.798   4.895
  281SER    HB1 4561   4.169   4.829   4.912
  281SER    HB2 4562   4.011   4.896   4.888
  281SER     OG 4563   4.076   4.737   4.766
  281SER    HG1 4564   3.986   4.717   4.740
  281SER      C 4565   4.020   4.780   5.137
  281SER      O 4566   4.128   4.773   5.197
  282PHE      N 4567   3.912   4.848   5.179
  282PHE     HN 4568   3.842   4.855   5.109
  282PHE     CA 4569   3.894   4.916   5.304
  282PHE     HA 4570   3.964   4.999   5.298
  282PHE     CB 4571   3.745   4.959   5.314
  282PHE    HB1 4572   3.683   4.867   5.325
  282PHE    HB2 4573   3.705   5.009   5.223
  282PHE     CG 4574   3.732   5.065   5.427
  282PHE    CD1 4575   3.787   5.188   5.424
  282PHE    HD1 4576   3.855   5.210   5.343
  282PHE    CE1 4577   3.769   5.291   5.527
  282PHE    HE1 4578   3.790   5.395   5.509
  282PHE     CZ 4579   3.691   5.255   5.641
  282PHE     HZ 4580   3.691   5.319   5.728
  282PHE    CD2 4581   3.655   5.034   5.540
  282PHE    HD2 4582   3.619   4.933   5.558
  282PHE    CE2 4583   3.634   5.126   5.647
  282PHE    HE2 4584   3.568   5.092   5.725
  282PHE      C 4585   3.926   4.824   5.418
  282PHE      O 4586   3.980   4.870   5.518
  283THR      N 4587   3.898   4.696   5.402
  283THR     HN 4588   3.851   4.661   5.322
  283THR     CA 4589   3.936   4.594   5.499
  283THR     HA 4590   3.878   4.618   5.587
  283THR     CB 4591   3.892   4.445   5.475
  283THR     HB 4592   3.899   4.393   5.573
  283THR    OG1 4593   3.956   4.378   5.373
  283THR    HG1 4594   3.957   4.425   5.290
  283THR    CG2 4595   3.741   4.451   5.447
  283THR   HG21 4596   3.725   4.525   5.365
  283THR   HG22 4597   3.674   4.487   5.528
  283THR   HG23 4598   3.701   4.358   5.401
  283THR      C 4599   4.081   4.588   5.540
  283THR      O 4600   4.121   4.583   5.657
  284TYR      N 4601   4.166   4.608   5.446
  284TYR     HN 4602   4.127   4.606   5.355
  284TYR     CA 4603   4.312   4.607   5.462
  284TYR     HA 4604   4.337   4.538   5.542
  284TYR     CB 4605   4.380   4.560   5.334
  284TYR    HB1 4606   4.488   4.539   5.350
  284TYR    HB2 4607   4.371   4.636   5.253
  284TYR     CG 4608   4.316   4.429   5.289
  284TYR    CD1 4609   4.320   4.322   5.367
  284TYR    HD1 4610   4.354   4.325   5.470
  284TYR    CE1 4611   4.274   4.198   5.328
  284TYR    HE1 4612   4.271   4.121   5.404
  284TYR     CZ 4613   4.221   4.186   5.199
  284TYR     OH 4614   4.146   4.074   5.161
  284TYR     HH 4615   4.140   4.014   5.235
  284TYR    CD2 4616   4.279   4.417   5.148
  284TYR    HD2 4617   4.282   4.502   5.081
  284TYR    CE2 4618   4.226   4.288   5.109
  284TYR    HE2 4619   4.187   4.276   5.009
  284TYR      C 4620   4.362   4.739   5.506
  284TYR      O 4621   4.469   4.750   5.569
  285MET      N 4622   4.284   4.847   5.485
  285MET     HN 4623   4.212   4.833   5.418
  285MET     CA 4624   4.298   4.975   5.547
  285MET     HA 4625   4.399   5.008   5.530
  285MET     CB 4626   4.205   5.084   5.475
  285MET    HB1 4627   4.225   5.187   5.512
  285MET    HB2 4628   4.098   5.070   5.501
  285MET     CG 4629   4.233   5.089   5.323
  285MET    HG1 4630   4.220   4.984   5.287
  285MET    HG2 4631   4.336   5.121   5.301
  285MET     SD 4632   4.129   5.204   5.236
  285MET     CE 4633   4.162   5.121   5.079
  285MET    HE1 4634   4.260   5.068   5.084
  285MET    HE2 4635   4.159   5.192   4.994
  285MET    HE3 4636   4.088   5.039   5.068
  285MET      C 4637   4.279   4.975   5.700
  285MET      O 4638   4.361   5.028   5.773
  286ASN      N 4639   4.182   4.898   5.755
  286ASN     HN 4640   4.127   4.836   5.700
  286ASN     CA 4641   4.166   4.882   5.897
  286ASN     HA 4642   4.168   4.980   5.941
  286ASN     CB 4643   4.036   4.808   5.943
  286ASN    HB1 4644   4.040   4.771   6.047
  286ASN    HB2 4645   4.028   4.712   5.887
  286ASN     CG 4646   3.908   4.887   5.907
  286ASN    OD1 4647   3.815   4.910   5.982
  286ASN    ND2 4648   3.888   4.924   5.777
  286ASN   HD21 4649   3.799   4.965   5.756
  286ASN   HD22 4650   3.935   4.876   5.703
  286ASN      C 4651   4.279   4.811   5.963
  286ASN      O 4652   4.309   4.846   6.076
  287SER      N 4653   4.347   4.726   5.893
  287SER     HN 4654   4.306   4.701   5.805
  287SER     CA 4655   4.457   4.649   5.947
  287SER     HA 4656   4.420   4.602   6.037
  287SER     CB 4657   4.501   4.526   5.859
  287SER    HB1 4658   4.579   4.457   5.899
  287SER    HB2 4659   4.541   4.572   5.766
  287SER     OG 4660   4.381   4.445   5.837
  287SER    HG1 4661   4.338   4.428   5.921
  287SER      C 4662   4.584   4.731   5.973
  287SER      O 4663   4.667   4.693   6.057
  288MET      N 4664   4.586   4.858   5.923
  288MET     HN 4665   4.523   4.888   5.852
  288MET     CA 4666   4.682   4.961   5.965
  288MET     HA 4667   4.777   4.910   5.959
  288MET     CB 4668   4.679   5.083   5.872
  288MET    HB1 4669   4.768   5.149   5.877
  288MET    HB2 4670   4.583   5.137   5.888
  288MET     CG 4671   4.683   5.042   5.722
  288MET    HG1 4672   4.612   4.961   5.692
  288MET    HG2 4673   4.779   4.986   5.713
  288MET     SD 4674   4.680   5.184   5.594
  288MET     CE 4675   4.710   5.077   5.449
  288MET    HE1 4676   4.667   4.975   5.460
  288MET    HE2 4677   4.815   5.065   5.414
  288MET    HE3 4678   4.666   5.117   5.355
  288MET      C 4679   4.668   5.015   6.111
  288MET      O 4680   4.763   5.043   6.177
  289LEU      N 4681   4.542   5.021   6.160
  289LEU     HN 4682   4.462   5.002   6.103
  289LEU     CA 4683   4.523   5.073   6.296
  289LEU     HA 4684   4.583   5.162   6.310
  289LEU     CB 4685   4.376   5.122   6.325
  289LEU    HB1 4686   4.373   5.170   6.426
  289LEU    HB2 4687   4.319   5.027   6.335
  289LEU     CG 4688   4.318   5.213   6.213
  289LEU     HG 4689   4.319   5.149   6.122
  289LEU    CD1 4690   4.178   5.269   6.222
  289LEU   HD11 4691   4.181   5.337   6.310
  289LEU   HD12 4692   4.098   5.195   6.240
  289LEU   HD13 4693   4.165   5.331   6.131
  289LEU    CD2 4694   4.411   5.319   6.157
  289LEU   HD21 4695   4.423   5.410   6.220
  289LEU   HD22 4696   4.377   5.362   6.060
  289LEU   HD23 4697   4.512   5.279   6.133
  289LEU      C 4698   4.552   4.973   6.406
  289LEU      O 4699   4.590   5.014   6.515
  290ASP      N 4700   4.544   4.842   6.371
  290ASP     HN 4701   4.524   4.818   6.276
  290ASP     CA 4702   4.563   4.736   6.461
  290ASP     HA 4703   4.490   4.740   6.541
  290ASP     CB 4704   4.538   4.599   6.399
  290ASP    HB1 4705   4.564   4.513   6.465
  290ASP    HB2 4706   4.599   4.581   6.308
  290ASP     CG 4707   4.392   4.576   6.365
  290ASP    OD1 4708   4.362   4.504   6.271
  290ASP    OD2 4709   4.310   4.637   6.442
  290ASP      C 4710   4.702   4.731   6.542
  290ASP      O 4711   4.696   4.712   6.670
  291PRO      N 4712   4.825   4.753   6.491
  291PRO     CD 4713   4.852   4.737   6.347
  291PRO    HD1 4714   4.815   4.826   6.292
  291PRO    HD2 4715   4.791   4.654   6.304
  291PRO     CA 4716   4.947   4.775   6.566
  291PRO     HA 4717   4.961   4.693   6.634
  291PRO     CB 4718   5.054   4.803   6.461
  291PRO    HB1 4719   5.156   4.777   6.497
  291PRO    HB2 4720   5.057   4.907   6.421
  291PRO     CG 4721   5.006   4.721   6.343
  291PRO    HG1 4722   5.063   4.747   6.252
  291PRO    HG2 4723   5.032   4.613   6.355
  291PRO      C 4724   4.938   4.894   6.656
  291PRO      O 4725   5.007   4.888   6.752
  292VAL      N 4726   4.867   5.002   6.622
  292VAL     HN 4727   4.806   5.004   6.543
  292VAL     CA 4728   4.854   5.114   6.712
  292VAL     HA 4729   4.941   5.118   6.776
  292VAL     CB 4730   4.834   5.240   6.625
  292VAL     HB 4731   4.737   5.244   6.571
  292VAL    CG1 4732   4.860   5.367   6.715
  292VAL   HG11 4733   4.800   5.369   6.809
  292VAL   HG12 4734   4.845   5.458   6.654
  292VAL   HG13 4735   4.967   5.355   6.743
  292VAL    CG2 4736   4.939   5.250   6.513
  292VAL   HG21 4737   4.944   5.158   6.451
  292VAL   HG22 4738   5.042   5.268   6.551
  292VAL   HG23 4739   4.909   5.340   6.455
  292VAL      C 4740   4.748   5.104   6.824
  292VAL      O 4741   4.760   5.153   6.936
  293VAL      N 4742   4.638   5.030   6.787
  293VAL     HN 4743   4.627   5.000   6.693
  293VAL     CA 4744   4.519   5.024   6.870
  293VAL     HA 4745   4.530   5.092   6.953
  293VAL     CB 4746   4.394   5.076   6.799
  293VAL     HB 4747   4.376   5.021   6.704
  293VAL    CG1 4748   4.281   5.073   6.898
  293VAL   HG11 4749   4.243   4.970   6.916
  293VAL   HG12 4750   4.188   5.112   6.851
  293VAL   HG13 4751   4.300   5.139   6.985
  293VAL    CG2 4752   4.413   5.216   6.748
  293VAL   HG21 4753   4.319   5.258   6.708
  293VAL   HG22 4754   4.480   5.224   6.659
  293VAL   HG23 4755   4.449   5.287   6.825
  293VAL      C 4756   4.491   4.885   6.923
  293VAL      O 4757   4.515   4.862   7.039
  294TYR      N 4758   4.443   4.787   6.845
  294TYR     HN 4759   4.432   4.810   6.749
  294TYR     CA 4760   4.392   4.660   6.889
  294TYR     HA 4761   4.327   4.692   6.969
  294TYR     CB 4762   4.295   4.593   6.789
  294TYR    HB1 4763   4.336   4.594   6.686
  294TYR    HB2 4764   4.201   4.650   6.775
  294TYR     CG 4765   4.246   4.447   6.811
  294TYR    CD1 4766   4.159   4.418   6.917
  294TYR    HD1 4767   4.129   4.486   6.995
  294TYR    CE1 4768   4.122   4.278   6.930
  294TYR    HE1 4769   4.046   4.256   7.003
  294TYR     CZ 4770   4.153   4.188   6.832
  294TYR     OH 4771   4.101   4.058   6.838
  294TYR     HH 4772   4.102   4.030   6.746
  294TYR    CD2 4773   4.294   4.348   6.721
  294TYR    HD2 4774   4.356   4.371   6.636
  294TYR    CE2 4775   4.243   4.220   6.734
  294TYR    HE2 4776   4.269   4.139   6.667
  294TYR      C 4777   4.491   4.567   6.949
  294TYR      O 4778   4.479   4.514   7.057
  295TYR      N 4779   4.604   4.552   6.879
  295TYR     HN 4780   4.622   4.603   6.796
  295TYR     CA 4781   4.702   4.450   6.926
  295TYR     HA 4782   4.652   4.355   6.928
  295TYR     CB 4783   4.818   4.434   6.815
  295TYR    HB1 4784   4.892   4.359   6.852
  295TYR    HB2 4785   4.874   4.529   6.799
  295TYR     CG 4786   4.774   4.381   6.680
  295TYR    CD1 4787   4.859   4.406   6.572
  295TYR    HD1 4788   4.955   4.448   6.601
  295TYR    CE1 4789   4.837   4.351   6.443
  295TYR    HE1 4790   4.904   4.349   6.357
  295TYR     CZ 4791   4.715   4.276   6.434
  295TYR     OH 4792   4.681   4.218   6.307
  295TYR     HH 4793   4.609   4.156   6.321
  295TYR    CD2 4794   4.652   4.317   6.664
  295TYR    HD2 4795   4.574   4.303   6.736
  295TYR    CE2 4796   4.624   4.273   6.537
  295TYR    HE2 4797   4.535   4.213   6.521
  295TYR      C 4798   4.758   4.466   7.067
  295TYR      O 4799   4.771   4.369   7.134
  296PHE      N 4800   4.796   4.588   7.113
  296PHE     HN 4801   4.780   4.665   7.052
  296PHE     CA 4802   4.874   4.612   7.237
  296PHE     HA 4803   4.890   4.513   7.278
  296PHE     CB 4804   5.009   4.681   7.199
  296PHE    HB1 4805   5.066   4.672   7.295
  296PHE    HB2 4806   5.008   4.788   7.171
  296PHE     CG 4807   5.084   4.611   7.090
  296PHE    CD1 4808   5.132   4.476   7.098
  296PHE    HD1 4809   5.100   4.418   7.183
  296PHE    CE1 4810   5.201   4.417   7.000
  296PHE    HE1 4811   5.219   4.311   6.995
  296PHE     CZ 4812   5.252   4.489   6.896
  296PHE     HZ 4813   5.303   4.441   6.813
  296PHE    CD2 4814   5.164   4.689   7.003
  296PHE    HD2 4815   5.149   4.794   7.022
  296PHE    CE2 4816   5.238   4.628   6.901
  296PHE    HE2 4817   5.297   4.681   6.828
  296PHE      C 4818   4.786   4.698   7.332
  296PHE      O 4819   4.829   4.768   7.424
  297SER      N 4820   4.648   4.678   7.313
  297SER     HN 4821   4.607   4.622   7.242
  297SER     CA 4822   4.556   4.742   7.404
  297SER     HA 4823   4.598   4.842   7.405
  297SER     CB 4824   4.402   4.744   7.347
  297SER    HB1 4825   4.404   4.810   7.258
  297SER    HB2 4826   4.341   4.788   7.429
  297SER     OG 4827   4.356   4.618   7.301
  297SER    HG1 4828   4.407   4.594   7.223
  297SER      C 4829   4.547   4.687   7.546
  297SER      O 4830   4.536   4.758   7.644
  298SER      N 4831   4.556   4.553   7.567
  298SER     HN 4832   4.544   4.499   7.483
  298SER     CA 4833   4.553   4.475   7.694
  298SER     HA 4834   4.458   4.476   7.745
  298SER     CB 4835   4.575   4.327   7.653
  298SER    HB1 4836   4.663   4.331   7.586
  298SER    HB2 4837   4.485   4.307   7.591
  298SER     OG 4838   4.589   4.237   7.761
  298SER    HG1 4839   4.505   4.257   7.804
  298SER      C 4840   4.658   4.523   7.799
  298SER      O 4841   4.778   4.535   7.766
  299PRO      N 4842   4.626   4.550   7.924
  299PRO     CD 4843   4.486   4.590   7.967
  299PRO    HD1 4844   4.432   4.499   7.999
  299PRO    HD2 4845   4.421   4.619   7.882
  299PRO     CA 4846   4.727   4.601   8.019
  299PRO     HA 4847   4.770   4.694   7.984
  299PRO     CB 4848   4.638   4.626   8.136
  299PRO    HB1 4849   4.690   4.694   8.207
  299PRO    HB2 4850   4.609   4.529   8.182
  299PRO     CG 4851   4.508   4.687   8.078
  299PRO    HG1 4852   4.430   4.695   8.156
  299PRO    HG2 4853   4.539   4.787   8.040
  299PRO      C 4854   4.827   4.492   8.062
  299PRO      O 4855   4.947   4.527   8.080
  300SER      N 4856   4.794   4.359   8.087
  300SER     HN 4857   4.698   4.332   8.083
  300SER     CA 4858   4.890   4.262   8.137
  300SER     HA 4859   4.962   4.314   8.198
  300SER     CB 4860   4.825   4.138   8.212
  300SER    HB1 4861   4.770   4.173   8.302
  300SER    HB2 4862   4.905   4.068   8.244
  300SER     OG 4863   4.727   4.071   8.141
  300SER    HG1 4864   4.657   4.137   8.133
  300SER      C 4865   4.977   4.203   8.031
  300SER      O 4866   5.077   4.136   8.059
  301PHE      N 4867   4.943   4.237   7.900
  301PHE     HN 4868   4.871   4.303   7.880
  301PHE     CA 4869   5.020   4.194   7.787
  301PHE     HA 4870   5.038   4.087   7.791
  301PHE     CB 4871   4.917   4.211   7.665
  301PHE    HB1 4872   4.904   4.320   7.645
  301PHE    HB2 4873   4.815   4.173   7.687
  301PHE     CG 4874   4.963   4.140   7.538
  301PHE    CD1 4875   4.981   3.997   7.548
  301PHE    HD1 4876   4.980   3.950   7.645
  301PHE    CE1 4877   4.997   3.921   7.432
  301PHE    HE1 4878   5.030   3.819   7.438
  301PHE     CZ 4879   4.995   3.982   7.305
  301PHE     HZ 4880   5.018   3.915   7.224
  301PHE    CD2 4881   4.957   4.198   7.412
  301PHE    HD2 4882   4.925   4.301   7.405
  301PHE    CE2 4883   4.979   4.125   7.292
  301PHE    HE2 4884   4.966   4.173   7.195
  301PHE      C 4885   5.147   4.267   7.763
  301PHE      O 4886   5.149   4.357   7.673
  302ASN      N 4887   5.254   4.241   7.833
  302ASN     HN 4888   5.235   4.193   7.918
  302ASN     CA 4889   5.362   4.336   7.837
  302ASN     HA 4890   5.410   4.347   7.741
  302ASN     CB 4891   5.316   4.480   7.881
  302ASN    HB1 4892   5.261   4.483   7.978
  302ASN    HB2 4893   5.238   4.527   7.818
  302ASN     CG 4894   5.430   4.583   7.888
  302ASN    OD1 4895   5.411   4.704   7.918
  302ASN    ND2 4896   5.554   4.533   7.865
  302ASN   HD21 4897   5.634   4.594   7.862
  302ASN   HD22 4898   5.570   4.435   7.864
  302ASN      C 4899   5.471   4.274   7.926
  302ASN    OT1 4900   5.453   4.252   8.055
  302ASN    OT2 4901   5.583   4.245   7.883
  303P9N    O01 4902   2.237   3.453   4.347
  303P9N    O02 4903   2.400   3.162   4.692
  303P9N    N03 4904   2.107   3.386   4.934
  303P9N    N04 4905   2.390   3.365   4.576
  303P9N    N05 4906   1.988   3.431   4.968
  303P9N    N06 4907   2.315   3.325   5.042
  303P9N    C07 4908   2.105   3.396   5.165
  303P9N    C08 4909   2.172   3.360   5.738
  303P9N    C09 4910   2.187   3.371   5.053
  303P9N    C10 4911   2.123   3.390   5.313
  303P9N    C11 4912   2.145   3.354   5.590
  303P9N    C12 4913   2.168   3.367   4.809
  303P9N    C13 4914   2.436   3.332   4.447
  303P9N    C14 4915   2.308   3.329   4.800
  303P9N    C15 4916   2.009   3.415   5.402
  303P9N    C16 4917   2.247   3.348   5.367
  303P9N    C17 4918   2.023   3.393   5.539
  303P9N    C18 4919   2.259   3.338   5.505
  303P9N    C19 4920   1.988   3.437   5.098
  303P9N    C20 4921   2.372   3.281   4.683
  303P9N    C21 4922   2.328   3.338   4.332
  303P9N    C22 4923   2.069   3.282   5.828
  303P9N    C23 4924   2.183   3.506   5.781
  303P9N    C24 4925   2.369   3.299   4.921
  303P9N    C25 4926   2.088   3.402   4.687
  303P9N    C26 4927   2.537   3.439   4.412
  303P9N    C27 4928   2.124   3.441   4.273
  303P9N    C28 4929   2.024   3.535   4.291
  303P9N    C29 4930   2.096   3.323   4.195
  303P9N    C30 4931   1.899   3.511   4.242
  303P9N    C31 4932   1.972   3.305   4.140
  303P9N    C32 4933   1.869   3.392   4.173
  303P9N    H01 4934   2.361   3.460   4.584
  303P9N    H02 4935   2.273   3.325   5.769
  303P9N    H03 4936   2.481   3.231   4.450
  303P9N    H04 4937   1.907   3.419   5.367
  303P9N    H05 4938   2.338   3.333   5.311
  303P9N    H06 4939   1.935   3.394   5.602
  303P9N    H07 4940   2.347   3.293   5.550
  303P9N    H08 4941   1.907   3.488   5.149
  303P9N    H09 4942   2.383   3.351   4.236
  303P9N    H10 4943   2.285   3.236   4.349
  303P9N    H11 4944   2.074   3.305   5.936
  303P9N    H12 4945   2.072   3.176   5.796
  303P9N    H13 4946   1.967   3.321   5.808
  303P9N    H14 4947   2.237   3.495   5.877
  303P9N    H15 4948   2.083   3.551   5.801
  303P9N    H16 4949   2.242   3.572   5.713
  303P9N    H17 4950   2.465   3.252   4.926
  303P9N    H18 4951   2.127   3.335   4.608
  303P9N    H19 4952   2.108   3.510   4.671
  303P9N    H20 4953   1.981   3.383   4.710
  303P9N    H21 4954   2.490   3.537   4.389
  303P9N    H22 4955   2.598   3.413   4.323
  303P9N    H23 4956   2.619   3.461   4.484
  303P9N    H24 4957   2.037   3.622   4.354
  303P9N    H25 4958   2.166   3.244   4.174
  303P9N    H26 4959   1.821   3.581   4.268
  303P9N    H27 4960   1.954   3.216   4.083
  303P9N    H28 4961   1.767   3.377   4.141
  303P9N    H29 4962   1.910   3.438   4.906
  3043HR    C01 4963   3.606   4.179   4.347
  3043HR    O02 4964   3.554   4.076   4.308
  3043HR    C03 4965   3.691   4.194   4.471
  3043HR    O04 4966   3.861   4.281   4.336
  3043HR    C05 4967   3.833   4.181   4.432
  3043HR    O06 4968   3.565   4.297   4.291
  3043HR    C07 4969   3.863   4.045   4.365
  3043HR     H1 4970   3.665   4.110   4.539
  3043HR     H2 4971   3.674   4.291   4.522
  3043HR     H3 4972   3.955   4.297   4.350
  3043HR     H4 4973   3.890   4.193   4.526
  3043HR     H5 4974   3.510   4.274   4.216
  3043HR     H6 4975   3.807   3.964   4.415
  3043HR     H7 4976   3.968   4.017   4.390
  3043HR     H8 4977   3.836   4.053   4.257
   7.69160   7.69160  12.09210
