# Supplementary material for: Orthosteric and allosteric modulation of human HCAR2 signaling complex
Source: Nat Commun. 2023 Nov 22;14:7620. doi: 10.1038/s41467-023-43537-z (PMC10665550; doi:10.1038/s41467-023-43537-z)
Supplement: Supplementary file 8 — Supplementary Data 5 [file 41467_2023_43537_MOESM8_ESM.zip › supplementary data 5/trjfiles/Niacin_P9N_end5.gro]

Title t= 1000000.00000 step= 500000000
 4976
    8ASP      N    1   3.483   4.171   2.832
    8ASP    HT1    2   3.464   4.189   2.731
    8ASP    HT2    3   3.574   4.219   2.843
    8ASP    HT3    4   3.406   4.212   2.889
    8ASP     CA    5   3.484   4.030   2.880
    8ASP     HA    6   3.389   3.983   2.856
    8ASP     CB    7   3.594   3.955   2.791
    8ASP    HB1    8   3.687   4.003   2.827
    8ASP    HB2    9   3.580   3.982   2.684
    8ASP     CG   10   3.586   3.812   2.813
    8ASP    OD1   11   3.591   3.764   2.930
    8ASP    OD2   12   3.572   3.731   2.713
    8ASP      C   13   3.497   4.019   3.024
    8ASP      O   14   3.583   4.068   3.097
    9HSD      N   15   3.391   3.960   3.081
    9HSD     HN   16   3.300   3.963   3.040
    9HSD     CA   17   3.380   3.929   3.227
    9HSD     HA   18   3.480   3.920   3.267
    9HSD     CB   19   3.318   4.047   3.310
    9HSD    HB1   20   3.312   4.020   3.418
    9HSD    HB2   21   3.214   4.064   3.276
    9HSD    ND1   22   3.341   4.295   3.261
    9HSD    HD1   23   3.262   4.307   3.200
    9HSD     CG   24   3.398   4.173   3.302
    9HSD    CE1   25   3.431   4.391   3.291
    9HSD    HE1   26   3.421   4.493   3.255
    9HSD    NE2   27   3.536   4.340   3.347
    9HSD    CD2   28   3.510   4.203   3.361
    9HSD    HD2   29   3.586   4.142   3.408
    9HSD      C   30   3.302   3.800   3.260
    9HSD      O   31   3.319   3.734   3.366
   10PHE      N   32   3.217   3.754   3.168
   10PHE     HN   33   3.206   3.806   3.084
   10PHE     CA   34   3.142   3.631   3.175
   10PHE     HA   35   3.081   3.654   3.261
   10PHE     CB   36   3.053   3.630   3.044
   10PHE    HB1   37   3.114   3.637   2.951
   10PHE    HB2   38   2.998   3.726   3.054
   10PHE     CG   39   2.958   3.516   3.029
   10PHE    CD1   40   2.975   3.415   2.936
   10PHE    HD1   41   3.052   3.421   2.860
   10PHE    CE1   42   2.888   3.306   2.938
   10PHE    HE1   43   2.895   3.218   2.875
   10PHE     CZ   44   2.778   3.299   3.025
   10PHE     HZ   45   2.699   3.229   3.005
   10PHE    CD2   46   2.851   3.511   3.122
   10PHE    HD2   47   2.835   3.583   3.200
   10PHE    CE2   48   2.761   3.407   3.117
   10PHE    HE2   49   2.669   3.418   3.173
   10PHE      C   50   3.224   3.509   3.195
   10PHE      O   51   3.341   3.498   3.148
   11LEU      N   52   3.171   3.415   3.278
   11LEU     HN   53   3.093   3.440   3.335
   11LEU     CA   54   3.226   3.287   3.301
   11LEU     HA   55   3.275   3.252   3.211
   11LEU     CB   56   3.335   3.300   3.413
   11LEU    HB1   57   3.290   3.319   3.513
   11LEU    HB2   58   3.400   3.389   3.394
   11LEU     CG   59   3.425   3.179   3.428
   11LEU     HG   60   3.365   3.090   3.454
   11LEU    CD1   61   3.509   3.155   3.300
   11LEU   HD11   62   3.593   3.084   3.311
   11LEU   HD12   63   3.567   3.248   3.286
   11LEU   HD13   64   3.447   3.143   3.209
   11LEU    CD2   65   3.523   3.197   3.551
   11LEU   HD21   66   3.562   3.097   3.579
   11LEU   HD22   67   3.479   3.250   3.638
   11LEU   HD23   68   3.619   3.246   3.525
   11LEU      C   69   3.124   3.172   3.337
   11LEU      O   70   3.018   3.199   3.393
   12GLU      N   71   3.150   3.047   3.288
   12GLU     HN   72   3.228   3.025   3.229
   12GLU     CA   73   3.049   2.937   3.296
   12GLU     HA   74   2.952   2.970   3.330
   12GLU     CB   75   3.032   2.870   3.155
   12GLU    HB1   76   2.960   2.786   3.163
   12GLU    HB2   77   3.134   2.839   3.124
   12GLU     CG   78   2.965   2.967   3.052
   12GLU    HG1   79   3.027   3.054   3.022
   12GLU    HG2   80   2.880   3.020   3.100
   12GLU     CD   81   2.924   2.891   2.930
   12GLU    OE1   82   3.005   2.861   2.846
   12GLU    OE2   83   2.802   2.846   2.923
   12GLU      C   84   3.098   2.829   3.396
   12GLU      O   85   3.116   2.712   3.361
   13ILE      N   86   3.107   2.866   3.524
   13ILE     HN   87   3.045   2.941   3.545
   13ILE     CA   88   3.165   2.784   3.631
   13ILE     HA   89   3.255   2.731   3.605
   13ILE     CB   90   3.202   2.869   3.759
   13ILE     HB   91   3.105   2.913   3.791
   13ILE    CG2   92   3.250   2.789   3.877
   13ILE   HG21   93   3.336   2.724   3.848
   13ILE   HG22   94   3.168   2.722   3.909
   13ILE   HG23   95   3.260   2.846   3.972
   13ILE    CG1   96   3.297   2.985   3.722
   13ILE   HG11   97   3.265   3.049   3.637
   13ILE   HG12   98   3.391   2.932   3.694
   13ILE     CD   99   3.327   3.088   3.835
   13ILE    HD1  100   3.420   3.141   3.804
   13ILE    HD2  101   3.357   3.043   3.931
   13ILE    HD3  102   3.243   3.159   3.852
   13ILE      C  103   3.061   2.672   3.667
   13ILE      O  104   2.956   2.698   3.709
   14ASP      N  105   3.101   2.548   3.632
   14ASP     HN  106   3.193   2.530   3.598
   14ASP     CA  107   3.017   2.430   3.640
   14ASP     HA  108   3.073   2.359   3.581
   14ASP     CB  109   3.013   2.374   3.787
   14ASP    HB1  110   2.935   2.300   3.813
   14ASP    HB2  111   2.988   2.463   3.848
   14ASP     CG  112   3.155   2.327   3.823
   14ASP    OD1  113   3.238   2.295   3.735
   14ASP    OD2  114   3.182   2.315   3.944
   14ASP      C  115   2.886   2.434   3.558
   14ASP      O  116   2.788   2.363   3.579
   15LYS      N  117   2.883   2.524   3.458
   15LYS     HN  118   2.954   2.593   3.445
   15LYS     CA  119   2.778   2.542   3.362
   15LYS     HA  120   2.817   2.616   3.293
   15LYS     CB  121   2.736   2.411   3.290
   15LYS    HB1  122   2.640   2.439   3.241
   15LYS    HB2  123   2.714   2.331   3.363
   15LYS     CG  124   2.827   2.355   3.181
   15LYS    HG1  125   2.791   2.257   3.142
   15LYS    HG2  126   2.925   2.348   3.232
   15LYS     CD  127   2.837   2.455   3.062
   15LYS    HD1  128   2.903   2.412   2.985
   15LYS    HD2  129   2.887   2.548   3.097
   15LYS     CE  130   2.706   2.493   2.980
   15LYS    HE1  131   2.625   2.533   3.045
   15LYS    HE2  132   2.664   2.407   2.924
   15LYS     NZ  133   2.726   2.600   2.884
   15LYS    HZ1  134   2.751   2.689   2.931
   15LYS    HZ2  135   2.637   2.610   2.832
   15LYS    HZ3  136   2.798   2.573   2.813
   15LYS      C  137   2.663   2.617   3.433
   15LYS      O  138   2.548   2.618   3.388
   16LYS      N  139   2.694   2.694   3.540
   16LYS     HN  140   2.783   2.680   3.583
   16LYS     CA  141   2.620   2.806   3.596
   16LYS     HA  142   2.527   2.811   3.541
   16LYS     CB  143   2.600   2.796   3.748
   16LYS    HB1  144   2.514   2.866   3.758
   16LYS    HB2  145   2.679   2.833   3.817
   16LYS     CG  146   2.552   2.653   3.783
   16LYS    HG1  147   2.500   2.604   3.698
   16LYS    HG2  148   2.471   2.670   3.858
   16LYS     CD  149   2.656   2.565   3.843
   16LYS    HD1  150   2.687   2.617   3.936
   16LYS    HD2  151   2.753   2.556   3.790
   16LYS     CE  152   2.608   2.421   3.859
   16LYS    HE1  153   2.691   2.354   3.890
   16LYS    HE2  154   2.587   2.375   3.760
   16LYS     NZ  155   2.480   2.407   3.938
   16LYS    HZ1  156   2.402   2.469   3.909
   16LYS    HZ2  157   2.483   2.411   4.042
   16LYS    HZ3  158   2.440   2.313   3.919
   16LYS      C  159   2.692   2.936   3.560
   16LYS      O  160   2.815   2.955   3.563
   17ASN      N  161   2.614   3.043   3.526
   17ASN     HN  162   2.515   3.038   3.527
   17ASN     CA  163   2.669   3.169   3.472
   17ASN     HA  164   2.759   3.146   3.417
   17ASN     CB  165   2.561   3.243   3.389
   17ASN    HB1  166   2.595   3.340   3.348
   17ASN    HB2  167   2.474   3.264   3.454
   17ASN     CG  168   2.530   3.167   3.258
   17ASN    OD1  169   2.610   3.082   3.216
   17ASN    ND2  170   2.417   3.194   3.197
   17ASN   HD21  171   2.378   3.133   3.129
   17ASN   HD22  172   2.356   3.261   3.240
   17ASN      C  173   2.720   3.264   3.584
   17ASN      O  174   2.642   3.301   3.669
   18CYS      N  175   2.849   3.299   3.576
   18CYS     HN  176   2.906   3.264   3.502
   18CYS     CA  177   2.906   3.385   3.666
   18CYS     HA  178   2.831   3.430   3.731
   18CYS     CB  179   3.017   3.307   3.741
   18CYS    HB1  180   3.041   3.368   3.831
   18CYS    HB2  181   3.105   3.296   3.674
   18CYS     SG  182   2.983   3.138   3.810
   18CYS      C  183   2.970   3.501   3.586
   18CYS      O  184   2.978   3.501   3.462
   19CYS      N  185   3.014   3.609   3.654
   19CYS     HN  186   3.001   3.627   3.752
   19CYS     CA  187   3.109   3.702   3.591
   19CYS     HA  188   3.142   3.667   3.494
   19CYS     CB  189   3.042   3.832   3.577
   19CYS    HB1  190   3.118   3.900   3.533
   19CYS    HB2  191   3.001   3.870   3.674
   19CYS     SG  192   2.894   3.825   3.464
   19CYS      C  193   3.228   3.715   3.683
   19CYS      O  194   3.211   3.708   3.801
   20VAL      N  195   3.354   3.720   3.637
   20VAL     HN  196   3.367   3.733   3.539
   20VAL     CA  197   3.473   3.744   3.711
   20VAL     HA  198   3.445   3.734   3.815
   20VAL     CB  199   3.588   3.652   3.669
   20VAL     HB  200   3.586   3.641   3.558
   20VAL    CG1  201   3.733   3.702   3.701
   20VAL   HG11  202   3.807   3.625   3.670
   20VAL   HG12  203   3.736   3.733   3.808
   20VAL   HG13  204   3.765   3.786   3.635
   20VAL    CG2  205   3.558   3.511   3.722
   20VAL   HG21  206   3.649   3.447   3.714
   20VAL   HG22  207   3.481   3.468   3.654
   20VAL   HG23  208   3.517   3.513   3.825
   20VAL      C  209   3.518   3.891   3.702
   20VAL      O  210   3.505   3.956   3.595
   21PHE      N  211   3.565   3.955   3.812
   21PHE     HN  212   3.577   3.910   3.900
   21PHE     CA  213   3.614   4.093   3.810
   21PHE     HA  214   3.626   4.129   3.709
   21PHE     CB  215   3.519   4.173   3.900
   21PHE    HB1  216   3.542   4.279   3.923
   21PHE    HB2  217   3.522   4.125   4.000
   21PHE     CG  218   3.385   4.167   3.836
   21PHE    CD1  219   3.292   4.079   3.893
   21PHE    HD1  220   3.320   4.029   3.984
   21PHE    CE1  221   3.166   4.053   3.837
   21PHE    HE1  222   3.097   3.987   3.888
   21PHE     CZ  223   3.142   4.115   3.708
   21PHE     HZ  224   3.046   4.102   3.660
   21PHE    CD2  225   3.352   4.235   3.719
   21PHE    HD2  226   3.427   4.301   3.678
   21PHE    CE2  227   3.235   4.203   3.649
   21PHE    HE2  228   3.206   4.247   3.555
   21PHE      C  229   3.753   4.089   3.868
   21PHE      O  230   3.797   4.000   3.942
   22ARG      N  231   3.841   4.184   3.826
   22ARG     HN  232   3.807   4.251   3.761
   22ARG     CA  233   3.988   4.179   3.847
   22ARG     HA  234   3.998   4.193   3.954
   22ARG     CB  235   4.063   4.050   3.800
   22ARG    HB1  236   4.054   3.994   3.895
   22ARG    HB2  237   4.172   4.072   3.795
   22ARG     CG  238   4.010   3.984   3.667
   22ARG    HG1  239   3.902   4.005   3.650
   22ARG    HG2  240   4.002   3.874   3.686
   22ARG     CD  241   4.086   4.023   3.543
   22ARG    HD1  242   4.091   4.131   3.519
   22ARG    HD2  243   4.047   3.966   3.456
   22ARG     NE  244   4.227   3.969   3.559
   22ARG     HE  245   4.235   3.870   3.558
   22ARG     CZ  246   4.343   4.041   3.560
   22ARG    NH1  247   4.352   4.171   3.578
   22ARG   HH11  248   4.263   4.210   3.602
   22ARG   HH12  249   4.441   4.217   3.584
   22ARG    NH2  250   4.460   3.976   3.557
   22ARG   HH21  251   4.464   3.877   3.570
   22ARG   HH22  252   4.544   4.031   3.554
   22ARG      C  253   4.055   4.299   3.796
   22ARG      O  254   4.137   4.300   3.708
   23ASP      N  255   4.014   4.416   3.846
   23ASP     HN  256   3.948   4.420   3.921
   23ASP     CA  257   4.071   4.546   3.811
   23ASP     HA  258   4.103   4.540   3.708
   23ASP     CB  259   3.967   4.662   3.827
   23ASP    HB1  260   4.014   4.762   3.828
   23ASP    HB2  261   3.916   4.655   3.926
   23ASP     CG  262   3.859   4.644   3.728
   23ASP    OD1  263   3.889   4.591   3.615
   23ASP    OD2  264   3.741   4.683   3.746
   23ASP      C  265   4.195   4.563   3.904
   23ASP      O  266   4.209   4.491   4.010
   24ASP      N  267   4.288   4.655   3.878
   24ASP     HN  268   4.273   4.727   3.811
   24ASP     CA  269   4.426   4.659   3.922
   24ASP     HA  270   4.446   4.569   3.979
   24ASP     CB  271   4.513   4.652   3.795
   24ASP    HB1  272   4.477   4.581   3.717
   24ASP    HB2  273   4.606   4.603   3.830
   24ASP     CG  274   4.564   4.777   3.726
   24ASP    OD1  275   4.654   4.763   3.643
   24ASP    OD2  276   4.506   4.887   3.735
   24ASP      C  277   4.448   4.772   4.020
   24ASP      O  278   4.536   4.773   4.101
   25PHE      N  279   4.353   4.868   4.015
   25PHE     HN  280   4.294   4.870   3.935
   25PHE     CA  281   4.352   4.986   4.105
   25PHE     HA  282   4.427   5.055   4.070
   25PHE     CB  283   4.206   5.051   4.104
   25PHE    HB1  284   4.209   5.131   4.181
   25PHE    HB2  285   4.134   4.970   4.126
   25PHE     CG  286   4.168   5.110   3.968
   25PHE    CD1  287   4.041   5.084   3.914
   25PHE    HD1  288   3.973   5.021   3.968
   25PHE    CE1  289   4.002   5.115   3.788
   25PHE    HE1  290   3.904   5.096   3.747
   25PHE     CZ  291   4.100   5.182   3.701
   25PHE     HZ  292   4.066   5.204   3.601
   25PHE    CD2  293   4.263   5.179   3.892
   25PHE    HD2  294   4.366   5.187   3.925
   25PHE    CE2  295   4.229   5.213   3.761
   25PHE    HE2  296   4.303   5.265   3.702
   25PHE      C  297   4.377   4.968   4.248
   25PHE      O  298   4.464   5.036   4.299
   26ILE      N  299   4.319   4.875   4.317
   26ILE     HN  300   4.266   4.803   4.274
   26ILE     CA  301   4.341   4.858   4.462
   26ILE     HA  302   4.377   4.948   4.509
   26ILE     CB  303   4.218   4.828   4.524
   26ILE     HB  304   4.189   4.737   4.467
   26ILE    CG2  305   4.225   4.776   4.674
   26ILE   HG21  306   4.125   4.756   4.719
   26ILE   HG22  307   4.263   4.862   4.734
   26ILE   HG23  308   4.290   4.686   4.678
   26ILE    CG1  309   4.111   4.936   4.511
   26ILE   HG11  310   4.025   4.911   4.578
   26ILE   HG12  311   4.080   4.932   4.405
   26ILE     CD  312   4.150   5.084   4.539
   26ILE    HD1  313   4.194   5.094   4.640
   26ILE    HD2  314   4.063   5.153   4.544
   26ILE    HD3  315   4.224   5.120   4.465
   26ILE      C  316   4.440   4.743   4.492
   26ILE      O  317   4.513   4.734   4.590
   27VAL      N  318   4.460   4.642   4.403
   27VAL     HN  319   4.391   4.624   4.334
   27VAL     CA  320   4.566   4.546   4.417
   27VAL     HA  321   4.562   4.522   4.522
   27VAL     CB  322   4.548   4.413   4.345
   27VAL     HB  323   4.632   4.348   4.378
   27VAL    CG1  324   4.422   4.347   4.403
   27VAL   HG11  325   4.336   4.415   4.382
   27VAL   HG12  326   4.431   4.337   4.514
   27VAL   HG13  327   4.414   4.246   4.359
   27VAL    CG2  328   4.539   4.421   4.194
   27VAL   HG21  329   4.618   4.485   4.151
   27VAL   HG22  330   4.439   4.462   4.167
   27VAL   HG23  331   4.554   4.321   4.149
   27VAL      C  332   4.711   4.608   4.405
   27VAL      O  333   4.808   4.559   4.460
   28LYS      N  334   4.730   4.724   4.329
   28LYS     HN  335   4.666   4.764   4.263
   28LYS     CA  336   4.861   4.808   4.341
   28LYS     HA  337   4.942   4.738   4.328
   28LYS     CB  338   4.877   4.919   4.236
   28LYS    HB1  339   4.898   4.858   4.145
   28LYS    HB2  340   4.965   4.985   4.252
   28LYS     CG  341   4.757   5.007   4.204
   28LYS    HG1  342   4.759   5.093   4.275
   28LYS    HG2  343   4.668   4.940   4.195
   28LYS     CD  344   4.769   5.074   4.066
   28LYS    HD1  345   4.854   5.145   4.073
   28LYS    HD2  346   4.679   5.139   4.051
   28LYS     CE  347   4.797   4.987   3.944
   28LYS    HE1  348   4.757   4.884   3.958
   28LYS    HE2  349   4.905   4.982   3.917
   28LYS     NZ  350   4.739   5.048   3.818
   28LYS    HZ1  351   4.804   5.035   3.738
   28LYS    HZ2  352   4.726   5.151   3.825
   28LYS    HZ3  353   4.644   5.008   3.804
   28LYS      C  354   4.893   4.860   4.480
   28LYS      O  355   5.007   4.852   4.529
   29VAL      N  356   4.792   4.906   4.556
   29VAL     HN  357   4.700   4.915   4.521
   29VAL     CA  358   4.817   4.955   4.684
   29VAL     HA  359   4.914   5.000   4.695
   29VAL     CB  360   4.723   5.053   4.736
   29VAL     HB  361   4.741   5.073   4.844
   29VAL    CG1  362   4.753   5.186   4.649
   29VAL   HG11  363   4.863   5.204   4.658
   29VAL   HG12  364   4.694   5.270   4.690
   29VAL   HG13  365   4.726   5.182   4.542
   29VAL    CG2  366   4.572   5.016   4.723
   29VAL   HG21  367   4.537   5.017   4.618
   29VAL   HG22  368   4.506   5.088   4.777
   29VAL   HG23  369   4.546   4.922   4.776
   29VAL      C  370   4.843   4.852   4.799
   29VAL      O  371   4.915   4.881   4.893
   30LEU      N  372   4.780   4.730   4.786
   30LEU     HN  373   4.720   4.705   4.711
   30LEU     CA  374   4.807   4.634   4.888
   30LEU     HA  375   4.769   4.666   4.984
   30LEU     CB  376   4.716   4.513   4.862
   30LEU    HB1  377   4.746   4.426   4.925
   30LEU    HB2  378   4.727   4.478   4.757
   30LEU     CG  379   4.565   4.539   4.895
   30LEU     HG  380   4.550   4.642   4.857
   30LEU    CD1  381   4.467   4.454   4.815
   30LEU   HD11  382   4.486   4.464   4.706
   30LEU   HD12  383   4.364   4.493   4.834
   30LEU   HD13  384   4.466   4.344   4.828
   30LEU    CD2  385   4.535   4.528   5.045
   30LEU   HD21  386   4.540   4.420   5.072
   30LEU   HD22  387   4.432   4.567   5.061
   30LEU   HD23  388   4.598   4.600   5.102
   30LEU      C  389   4.946   4.587   4.916
   30LEU      O  390   4.973   4.575   5.033
   31PRO      N  391   5.036   4.551   4.826
   31PRO     CD  392   5.012   4.530   4.681
   31PRO    HD1  393   5.041   4.621   4.624
   31PRO    HD2  394   4.908   4.498   4.657
   31PRO     CA  395   5.158   4.487   4.872
   31PRO     HA  396   5.128   4.407   4.938
   31PRO     CB  397   5.229   4.437   4.742
   31PRO    HB1  398   5.296   4.349   4.752
   31PRO    HB2  399   5.289   4.522   4.703
   31PRO     CG  400   5.108   4.410   4.656
   31PRO    HG1  401   5.141   4.411   4.550
   31PRO    HG2  402   5.058   4.317   4.690
   31PRO      C  403   5.250   4.576   4.966
   31PRO      O  404   5.277   4.509   5.068
   32PRO      N  405   5.287   4.704   4.948
   32PRO     CD  406   5.259   4.778   4.824
   32PRO    HD1  407   5.151   4.785   4.800
   32PRO    HD2  408   5.312   4.724   4.742
   32PRO     CA  409   5.327   4.791   5.051
   32PRO     HA  410   5.433   4.774   5.067
   32PRO     CB  411   5.305   4.934   4.996
   32PRO    HB1  412   5.376   5.012   5.031
   32PRO    HB2  413   5.202   4.976   5.001
   32PRO     CG  414   5.328   4.914   4.845
   32PRO    HG1  415   5.276   4.986   4.779
   32PRO    HG2  416   5.432   4.900   4.809
   32PRO      C  417   5.247   4.782   5.192
   32PRO      O  418   5.312   4.752   5.292
   33VAL      N  419   5.114   4.801   5.189
   33VAL     HN  420   5.065   4.822   5.105
   33VAL     CA  421   5.028   4.791   5.308
   33VAL     HA  422   5.067   4.857   5.384
   33VAL     CB  423   4.893   4.840   5.275
   33VAL     HB  424   4.856   4.781   5.188
   33VAL    CG1  425   4.789   4.825   5.390
   33VAL   HG11  426   4.823   4.887   5.476
   33VAL   HG12  427   4.773   4.718   5.416
   33VAL   HG13  428   4.695   4.876   5.361
   33VAL    CG2  429   4.898   4.985   5.218
   33VAL   HG21  430   4.799   5.033   5.203
   33VAL   HG22  431   4.952   4.988   5.121
   33VAL   HG23  432   4.946   5.051   5.294
   33VAL      C  433   5.025   4.654   5.377
   33VAL      O  434   5.031   4.652   5.500
   34LEU      N  435   5.015   4.541   5.303
   34LEU     HN  436   5.002   4.547   5.204
   34LEU     CA  437   5.036   4.397   5.352
   34LEU     HA  438   4.968   4.386   5.436
   34LEU     CB  439   5.004   4.289   5.241
   34LEU    HB1  440   5.016   4.189   5.289
   34LEU    HB2  441   5.076   4.311   5.160
   34LEU     CG  442   4.869   4.303   5.177
   34LEU     HG  443   4.845   4.403   5.135
   34LEU    CD1  444   4.857   4.204   5.059
   34LEU   HD11  445   4.922   4.229   4.972
   34LEU   HD12  446   4.753   4.202   5.022
   34LEU   HD13  447   4.873   4.102   5.099
   34LEU    CD2  448   4.760   4.274   5.282
   34LEU   HD21  449   4.785   4.173   5.322
   34LEU   HD22  450   4.664   4.255   5.231
   34LEU   HD23  451   4.752   4.343   5.369
   34LEU      C  452   5.176   4.378   5.406
   34LEU      O  453   5.192   4.304   5.506
   35GLY      N  454   5.281   4.444   5.353
   35GLY     HN  455   5.267   4.509   5.279
   35GLY     CA  456   5.417   4.450   5.417
   35GLY    HA1  457   5.469   4.535   5.376
   35GLY    HA2  458   5.464   4.353   5.421
   35GLY      C  459   5.425   4.498   5.561
   35GLY      O  460   5.476   4.424   5.641
   36LEU      N  461   5.373   4.620   5.587
   36LEU     HN  462   5.357   4.680   5.509
   36LEU     CA  463   5.355   4.676   5.721
   36LEU     HA  464   5.452   4.676   5.769
   36LEU     CB  465   5.296   4.817   5.721
   36LEU    HB1  466   5.268   4.855   5.821
   36LEU    HB2  467   5.203   4.800   5.663
   36LEU     CG  468   5.376   4.933   5.649
   36LEU     HG  469   5.409   4.899   5.548
   36LEU    CD1  470   5.285   5.051   5.616
   36LEU   HD11  471   5.184   5.026   5.577
   36LEU   HD12  472   5.338   5.106   5.536
   36LEU   HD13  473   5.281   5.122   5.701
   36LEU    CD2  474   5.503   4.962   5.724
   36LEU   HD21  475   5.488   4.974   5.833
   36LEU   HD22  476   5.537   5.064   5.695
   36LEU   HD23  477   5.578   4.881   5.714
   36LEU      C  478   5.281   4.579   5.816
   36LEU      O  479   5.334   4.550   5.921
   37GLU      N  480   5.163   4.518   5.774
   37GLU     HN  481   5.119   4.548   5.690
   37GLU     CA  482   5.082   4.418   5.846
   37GLU     HA  483   5.036   4.452   5.938
   37GLU     CB  484   4.952   4.392   5.773
   37GLU    HB1  485   4.904   4.300   5.812
   37GLU    HB2  486   4.975   4.366   5.667
   37GLU     CG  487   4.840   4.498   5.779
   37GLU    HG1  488   4.748   4.437   5.765
   37GLU    HG2  489   4.842   4.570   5.695
   37GLU     CD  490   4.820   4.569   5.906
   37GLU    OE1  491   4.778   4.498   6.003
   37GLU    OE2  492   4.841   4.691   5.920
   37GLU      C  493   5.160   4.287   5.872
   37GLU      O  494   5.140   4.230   5.982
   38PHE      N  495   5.247   4.236   5.775
   38PHE     HN  496   5.248   4.282   5.686
   38PHE     CA  497   5.333   4.122   5.806
   38PHE     HA  498   5.276   4.041   5.849
   38PHE     CB  499   5.406   4.072   5.674
   38PHE    HB1  500   5.474   4.152   5.638
   38PHE    HB2  501   5.333   4.041   5.596
   38PHE     CG  502   5.492   3.951   5.706
   38PHE    CD1  503   5.621   3.967   5.761
   38PHE    HD1  504   5.645   4.068   5.790
   38PHE    CE1  505   5.692   3.852   5.811
   38PHE    HE1  506   5.783   3.862   5.868
   38PHE     CZ  507   5.639   3.727   5.793
   38PHE     HZ  508   5.698   3.640   5.818
   38PHE    CD2  509   5.441   3.823   5.693
   38PHE    HD2  510   5.341   3.807   5.654
   38PHE    CE2  511   5.513   3.710   5.738
   38PHE    HE2  512   5.472   3.611   5.728
   38PHE      C  513   5.426   4.153   5.932
   38PHE      O  514   5.432   4.079   6.032
   39ILE      N  515   5.502   4.272   5.931
   39ILE     HN  516   5.481   4.333   5.856
   39ILE     CA  517   5.604   4.288   6.027
   39ILE     HA  518   5.635   4.186   6.045
   39ILE     CB  519   5.725   4.367   5.971
   39ILE     HB  520   5.754   4.326   5.871
   39ILE    CG2  521   5.699   4.517   5.956
   39ILE   HG21  522   5.795   4.567   5.931
   39ILE   HG22  523   5.650   4.569   6.040
   39ILE   HG23  524   5.624   4.535   5.876
   39ILE    CG1  525   5.848   4.349   6.064
   39ILE   HG11  526   5.832   4.419   6.149
   39ILE   HG12  527   5.934   4.394   6.011
   39ILE     CD  528   5.881   4.209   6.108
   39ILE    HD1  529   5.886   4.139   6.022
   39ILE    HD2  530   5.813   4.173   6.187
   39ILE    HD3  531   5.982   4.207   6.154
   39ILE      C  532   5.555   4.335   6.158
   39ILE      O  533   5.580   4.272   6.258
   40PHE      N  534   5.467   4.441   6.158
   40PHE     HN  535   5.429   4.460   6.068
   40PHE     CA  536   5.398   4.494   6.274
   40PHE     HA  537   5.471   4.526   6.346
   40PHE     CB  538   5.307   4.616   6.264
   40PHE    HB1  539   5.256   4.645   6.358
   40PHE    HB2  540   5.239   4.595   6.178
   40PHE     CG  541   5.385   4.737   6.224
   40PHE    CD1  542   5.314   4.845   6.178
   40PHE    HD1  543   5.206   4.849   6.181
   40PHE    CE1  544   5.373   4.973   6.141
   40PHE    HE1  545   5.304   5.046   6.101
   40PHE     CZ  546   5.506   4.982   6.136
   40PHE     HZ  547   5.555   5.070   6.097
   40PHE    CD2  548   5.529   4.754   6.225
   40PHE    HD2  549   5.598   4.675   6.249
   40PHE    CE2  550   5.586   4.870   6.166
   40PHE    HE2  551   5.691   4.893   6.170
   40PHE      C  552   5.310   4.386   6.338
   40PHE      O  553   5.314   4.368   6.460
   41GLY      N  554   5.235   4.308   6.263
   41GLY     HN  555   5.214   4.325   6.167
   41GLY     CA  556   5.174   4.187   6.316
   41GLY    HA1  557   5.124   4.135   6.236
   41GLY    HA2  558   5.110   4.234   6.390
   41GLY      C  559   5.256   4.083   6.389
   41GLY      O  560   5.221   4.038   6.499
   42LEU      N  561   5.370   4.037   6.332
   42LEU     HN  562   5.395   4.077   6.244
   42LEU     CA  563   5.459   3.938   6.386
   42LEU     HA  564   5.391   3.863   6.425
   42LEU     CB  565   5.551   3.873   6.279
   42LEU    HB1  566   5.615   3.954   6.238
   42LEU    HB2  567   5.487   3.838   6.195
   42LEU     CG  568   5.638   3.753   6.330
   42LEU     HG  569   5.717   3.791   6.398
   42LEU    CD1  570   5.565   3.637   6.404
   42LEU   HD11  571   5.515   3.681   6.493
   42LEU   HD12  572   5.643   3.566   6.440
   42LEU   HD13  573   5.487   3.584   6.346
   42LEU    CD2  574   5.694   3.695   6.196
   42LEU   HD21  575   5.746   3.600   6.219
   42LEU   HD22  576   5.766   3.763   6.146
   42LEU   HD23  577   5.612   3.676   6.123
   42LEU      C  578   5.532   3.993   6.511
   42LEU      O  579   5.550   3.926   6.615
   43LEU      N  580   5.577   4.117   6.513
   43LEU     HN  581   5.579   4.173   6.430
   43LEU     CA  582   5.630   4.174   6.636
   43LEU     HA  583   5.715   4.118   6.673
   43LEU     CB  584   5.681   4.317   6.612
   43LEU    HB1  585   5.720   4.364   6.705
   43LEU    HB2  586   5.603   4.381   6.564
   43LEU     CG  587   5.802   4.332   6.509
   43LEU     HG  588   5.777   4.281   6.414
   43LEU    CD1  589   5.833   4.477   6.476
   43LEU   HD11  590   5.742   4.516   6.425
   43LEU   HD12  591   5.910   4.493   6.398
   43LEU   HD13  592   5.853   4.540   6.565
   43LEU    CD2  593   5.930   4.269   6.559
   43LEU   HD21  594   6.002   4.252   6.476
   43LEU   HD22  595   5.900   4.171   6.602
   43LEU   HD23  596   5.964   4.326   6.648
   43LEU      C  597   5.532   4.171   6.749
   43LEU      O  598   5.569   4.141   6.866
   44GLY      N  599   5.408   4.200   6.718
   44GLY     HN  600   5.375   4.220   6.626
   44GLY     CA  601   5.299   4.205   6.811
   44GLY    HA1  602   5.209   4.236   6.762
   44GLY    HA2  603   5.326   4.270   6.893
   44GLY      C  604   5.262   4.061   6.856
   44GLY      O  605   5.261   4.031   6.973
   45ASN      N  606   5.250   3.962   6.764
   45ASN     HN  607   5.242   3.994   6.670
   45ASN     CA  608   5.226   3.823   6.792
   45ASN     HA  609   5.136   3.804   6.848
   45ASN     CB  610   5.227   3.746   6.655
   45ASN    HB1  611   5.220   3.639   6.682
   45ASN    HB2  612   5.320   3.768   6.598
   45ASN     CG  613   5.105   3.767   6.563
   45ASN    OD1  614   5.020   3.850   6.587
   45ASN    ND2  615   5.092   3.690   6.455
   45ASN   HD21  616   5.004   3.650   6.429
   45ASN   HD22  617   5.163   3.622   6.434
   45ASN      C  618   5.340   3.758   6.878
   45ASN      O  619   5.313   3.673   6.963
   46GLY      N  620   5.466   3.790   6.843
   46GLY     HN  621   5.474   3.862   6.774
   46GLY     CA  622   5.581   3.741   6.909
   46GLY    HA1  623   5.666   3.769   6.849
   46GLY    HA2  624   5.564   3.636   6.930
   46GLY      C  625   5.596   3.794   7.048
   46GLY      O  626   5.644   3.723   7.143
   47LEU      N  627   5.548   3.920   7.066
   47LEU     HN  628   5.514   3.977   6.992
   47LEU     CA  629   5.548   3.991   7.194
   47LEU     HA  630   5.640   3.980   7.250
   47LEU     CB  631   5.529   4.144   7.186
   47LEU    HB1  632   5.438   4.164   7.126
   47LEU    HB2  633   5.615   4.183   7.127
   47LEU     CG  634   5.498   4.222   7.319
   47LEU     HG  635   5.401   4.183   7.356
   47LEU    CD1  636   5.603   4.219   7.430
   47LEU   HD11  637   5.708   4.246   7.402
   47LEU   HD12  638   5.607   4.112   7.458
   47LEU   HD13  639   5.566   4.277   7.517
   47LEU    CD2  640   5.455   4.364   7.273
   47LEU   HD21  641   5.426   4.429   7.358
   47LEU   HD22  642   5.375   4.362   7.197
   47LEU   HD23  643   5.541   4.413   7.222
   47LEU      C  644   5.449   3.927   7.278
   47LEU      O  645   5.487   3.874   7.379
   48ALA      N  646   5.327   3.911   7.227
   48ALA     HN  647   5.308   3.944   7.135
   48ALA     CA  648   5.222   3.846   7.307
   48ALA     HA  649   5.223   3.903   7.399
   48ALA     CB  650   5.094   3.865   7.214
   48ALA    HB1  651   5.110   3.849   7.105
   48ALA    HB2  652   5.069   3.970   7.241
   48ALA    HB3  653   5.007   3.807   7.251
   48ALA      C  654   5.254   3.698   7.345
   48ALA      O  655   5.229   3.650   7.447
   49LEU      N  656   5.314   3.627   7.246
   49LEU     HN  657   5.325   3.663   7.153
   49LEU     CA  658   5.350   3.487   7.270
   49LEU     HA  659   5.262   3.440   7.312
   49LEU     CB  660   5.393   3.412   7.146
   49LEU    HB1  661   5.478   3.470   7.104
   49LEU    HB2  662   5.302   3.413   7.081
   49LEU     CG  663   5.438   3.270   7.170
   49LEU     HG  664   5.515   3.265   7.249
   49LEU    CD1  665   5.331   3.178   7.223
   49LEU   HD11  666   5.281   3.216   7.315
   49LEU   HD12  667   5.375   3.081   7.256
   49LEU   HD13  668   5.262   3.163   7.137
   49LEU    CD2  669   5.507   3.207   7.045
   49LEU   HD21  670   5.602   3.258   7.017
   49LEU   HD22  671   5.449   3.194   6.952
   49LEU   HD23  672   5.542   3.104   7.070
   49LEU      C  673   5.458   3.476   7.382
   49LEU      O  674   5.462   3.379   7.462
   50TRP      N  675   5.558   3.568   7.376
   50TRP     HN  676   5.565   3.637   7.304
   50TRP     CA  677   5.656   3.572   7.478
   50TRP     HA  678   5.698   3.473   7.485
   50TRP     CB  679   5.774   3.672   7.434
   50TRP    HB1  680   5.714   3.764   7.417
   50TRP    HB2  681   5.831   3.649   7.342
   50TRP     CG  682   5.869   3.699   7.544
   50TRP    CD1  683   5.974   3.617   7.567
   50TRP    HD1  684   6.019   3.543   7.502
   50TRP    NE1  685   6.021   3.640   7.687
   50TRP    HE1  686   6.071   3.573   7.738
   50TRP    CE2  687   5.956   3.747   7.746
   50TRP    CD2  688   5.851   3.783   7.661
   50TRP    CE3  689   5.760   3.889   7.691
   50TRP    HE3  690   5.686   3.930   7.625
   50TRP    CZ3  691   5.784   3.947   7.820
   50TRP    HZ3  692   5.715   4.020   7.860
   50TRP    CZ2  693   5.970   3.806   7.873
   50TRP    HZ2  694   6.043   3.776   7.946
   50TRP    CH2  695   5.876   3.891   7.910
   50TRP    HH2  696   5.876   3.937   8.008
   50TRP      C  697   5.602   3.603   7.615
   50TRP      O  698   5.631   3.543   7.713
   51ILE      N  699   5.499   3.694   7.613
   51ILE     HN  700   5.476   3.743   7.530
   51ILE     CA  701   5.419   3.730   7.730
   51ILE     HA  702   5.484   3.745   7.815
   51ILE     CB  703   5.320   3.849   7.710
   51ILE     HB  704   5.251   3.826   7.625
   51ILE    CG2  705   5.234   3.874   7.832
   51ILE   HG21  706   5.168   3.790   7.861
   51ILE   HG22  707   5.163   3.959   7.817
   51ILE   HG23  708   5.282   3.909   7.926
   51ILE    CG1  709   5.391   3.976   7.680
   51ILE   HG11  710   5.468   3.971   7.601
   51ILE   HG12  711   5.444   4.018   7.768
   51ILE     CD  712   5.299   4.084   7.625
   51ILE    HD1  713   5.254   4.058   7.526
   51ILE    HD2  714   5.353   4.181   7.631
   51ILE    HD3  715   5.207   4.092   7.687
   51ILE      C  716   5.339   3.613   7.783
   51ILE      O  717   5.346   3.579   7.898
   52PHE      N  718   5.262   3.539   7.695
   52PHE     HN  719   5.248   3.571   7.602
   52PHE     CA  720   5.191   3.419   7.737
   52PHE     HA  721   5.126   3.448   7.819
   52PHE     CB  722   5.094   3.360   7.631
   52PHE    HB1  723   5.058   3.259   7.660
   52PHE    HB2  724   5.149   3.352   7.535
   52PHE     CG  725   4.960   3.434   7.606
   52PHE    CD1  726   4.849   3.427   7.695
   52PHE    HD1  727   4.859   3.380   7.792
   52PHE    CE1  728   4.723   3.469   7.656
   52PHE    HE1  729   4.641   3.459   7.726
   52PHE     CZ  730   4.699   3.540   7.537
   52PHE     HZ  731   4.605   3.576   7.498
   52PHE    CD2  732   4.941   3.511   7.484
   52PHE    HD2  733   5.014   3.547   7.413
   52PHE    CE2  734   4.816   3.574   7.459
   52PHE    HE2  735   4.799   3.646   7.380
   52PHE      C  736   5.271   3.301   7.785
   52PHE      O  737   5.243   3.241   7.887
   53CYS      N  738   5.381   3.260   7.716
   53CYS     HN  739   5.393   3.301   7.626
   53CYS     CA  740   5.463   3.156   7.764
   53CYS     HA  741   5.409   3.065   7.788
   53CYS     CB  742   5.569   3.120   7.654
   53CYS    HB1  743   5.652   3.063   7.700
   53CYS    HB2  744   5.611   3.215   7.613
   53CYS     SG  745   5.484   3.024   7.528
   53CYS    HG1  746   5.484   3.117   7.433
   53CYS      C  747   5.550   3.192   7.887
   53CYS      O  748   5.568   3.109   7.977
   54PHE      N  749   5.602   3.313   7.909
   54PHE     HN  750   5.601   3.385   7.840
   54PHE     CA  751   5.712   3.333   8.009
   54PHE     HA  752   5.730   3.238   8.058
   54PHE     CB  753   5.840   3.392   7.938
   54PHE    HB1  754   5.922   3.428   8.004
   54PHE    HB2  755   5.814   3.475   7.869
   54PHE     CG  756   5.901   3.269   7.857
   54PHE    CD1  757   5.994   3.183   7.915
   54PHE    HD1  758   6.020   3.192   8.020
   54PHE    CE1  759   6.045   3.069   7.843
   54PHE    HE1  760   6.105   2.995   7.893
   54PHE     CZ  761   6.010   3.061   7.707
   54PHE     HZ  762   6.036   2.970   7.655
   54PHE    CD2  763   5.869   3.257   7.723
   54PHE    HD2  764   5.808   3.336   7.681
   54PHE    CE2  765   5.922   3.155   7.647
   54PHE    HE2  766   5.893   3.144   7.544
   54PHE      C  767   5.675   3.428   8.116
   54PHE      O  768   5.721   3.417   8.225
   55HSD      N  769   5.586   3.526   8.088
   55HSD     HN  770   5.545   3.531   7.998
   55HSD     CA  771   5.555   3.634   8.175
   55HSD     HA  772   5.638   3.648   8.242
   55HSD     CB  773   5.548   3.759   8.082
   55HSD    HB1  774   5.450   3.749   8.031
   55HSD    HB2  775   5.626   3.747   8.005
   55HSD    ND1  776   5.641   3.964   8.195
   55HSD    HD1  777   5.735   3.929   8.193
   55HSD     CG  778   5.531   3.892   8.156
   55HSD    CE1  779   5.600   4.067   8.274
   55HSD    HE1  780   5.665   4.125   8.340
   55HSD    NE2  781   5.468   4.065   8.283
   55HSD    CD2  782   5.427   3.954   8.207
   55HSD    HD2  783   5.321   3.932   8.211
   55HSD      C  784   5.431   3.605   8.237
   55HSD      O  785   5.412   3.639   8.355
   56LEU      N  786   5.327   3.553   8.165
   56LEU     HN  787   5.336   3.528   8.069
   56LEU     CA  788   5.190   3.565   8.212
   56LEU     HA  789   5.168   3.670   8.201
   56LEU     CB  790   5.090   3.492   8.117
   56LEU    HB1  791   5.109   3.385   8.138
   56LEU    HB2  792   5.113   3.526   8.013
   56LEU     CG  793   4.933   3.513   8.147
   56LEU     HG  794   4.909   3.552   8.248
   56LEU    CD1  795   4.867   3.605   8.044
   56LEU   HD11  796   4.910   3.707   8.047
   56LEU   HD12  797   4.759   3.610   8.070
   56LEU   HD13  798   4.880   3.567   7.941
   56LEU    CD2  799   4.868   3.378   8.144
   56LEU   HD21  800   4.899   3.318   8.055
   56LEU   HD22  801   4.759   3.397   8.156
   56LEU   HD23  802   4.892   3.315   8.233
   56LEU      C  803   5.161   3.512   8.350
   56LEU      O  804   5.181   3.395   8.383
   57LYS      N  805   5.115   3.596   8.436
   57LYS     HN  806   5.095   3.689   8.406
   57LYS     CA  807   5.064   3.557   8.562
   57LYS     HA  808   5.122   3.477   8.606
   57LYS     CB  809   5.070   3.676   8.663
   57LYS    HB1  810   5.030   3.768   8.616
   57LYS    HB2  811   5.174   3.712   8.677
   57LYS     CG  812   5.002   3.654   8.800
   57LYS    HG1  813   5.072   3.584   8.851
   57LYS    HG2  814   4.905   3.600   8.796
   57LYS     CD  815   4.991   3.773   8.888
   57LYS    HD1  816   4.921   3.845   8.840
   57LYS    HD2  817   5.092   3.813   8.912
   57LYS     CE  818   4.933   3.741   9.030
   57LYS    HE1  819   5.000   3.670   9.083
   57LYS    HE2  820   4.833   3.693   9.024
   57LYS     NZ  821   4.907   3.867   9.108
   57LYS    HZ1  822   4.843   3.931   9.057
   57LYS    HZ2  823   4.992   3.926   9.118
   57LYS    HZ3  824   4.879   3.848   9.206
   57LYS      C  825   4.929   3.506   8.563
   57LYS      O  826   4.843   3.586   8.541
   58SER      N  827   4.911   3.373   8.585
   58SER     HN  828   4.994   3.318   8.584
   58SER     CA  829   4.793   3.301   8.634
   58SER     HA  830   4.828   3.217   8.692
   58SER     CB  831   4.696   3.398   8.711
   58SER    HB1  832   4.655   3.470   8.637
   58SER    HB2  833   4.758   3.459   8.780
   58SER     OG  834   4.595   3.339   8.795
   58SER    HG1  835   4.638   3.270   8.847
   58SER      C  836   4.714   3.258   8.502
   58SER      O  837   4.674   3.343   8.422
   59TRP      N  838   4.705   3.130   8.482
   59TRP     HN  839   4.763   3.071   8.538
   59TRP     CA  840   4.641   3.060   8.370
   59TRP     HA  841   4.626   3.132   8.291
   59TRP     CB  842   4.716   2.937   8.326
   59TRP    HB1  843   4.652   2.854   8.288
   59TRP    HB2  844   4.756   2.886   8.416
   59TRP     CG  845   4.827   2.963   8.230
   59TRP    CD1  846   4.965   2.981   8.247
   59TRP    HD1  847   5.018   2.935   8.329
   59TRP    NE1  848   5.021   3.017   8.128
   59TRP    HE1  849   5.111   2.991   8.101
   59TRP    CE2  850   4.922   3.034   8.036
   59TRP    CD2  851   4.798   3.006   8.099
   59TRP    CE3  852   4.676   3.011   8.026
   59TRP    HE3  853   4.582   2.980   8.069
   59TRP    CZ3  854   4.679   3.063   7.893
   59TRP    HZ3  855   4.593   3.092   7.835
   59TRP    CZ2  856   4.922   3.082   7.906
   59TRP    HZ2  857   5.018   3.106   7.862
   59TRP    CH2  858   4.799   3.111   7.841
   59TRP    HH2  859   4.793   3.144   7.738
   59TRP      C  860   4.505   3.019   8.424
   59TRP      O  861   4.490   2.944   8.514
   60LYS      N  862   4.403   3.065   8.350
   60LYS     HN  863   4.423   3.119   8.269
   60LYS     CA  864   4.269   3.044   8.377
   60LYS     HA  865   4.235   2.953   8.424
   60LYS     CB  866   4.203   3.159   8.460
   60LYS    HB1  867   4.093   3.147   8.458
   60LYS    HB2  868   4.235   3.258   8.422
   60LYS     CG  869   4.241   3.149   8.605
   60LYS    HG1  870   4.350   3.170   8.609
   60LYS    HG2  871   4.209   3.045   8.629
   60LYS     CD  872   4.166   3.247   8.706
   60LYS    HD1  873   4.056   3.245   8.696
   60LYS    HD2  874   4.194   3.352   8.683
   60LYS     CE  875   4.205   3.217   8.850
   60LYS    HE1  876   4.170   3.114   8.872
   60LYS    HE2  877   4.145   3.279   8.919
   60LYS     NZ  878   4.342   3.234   8.890
   60LYS    HZ1  879   4.378   3.332   8.884
   60LYS    HZ2  880   4.411   3.181   8.832
   60LYS    HZ3  881   4.357   3.204   8.988
   60LYS      C  882   4.201   3.033   8.241
   60LYS      O  883   4.261   3.068   8.140
   61SER      N  884   4.071   2.983   8.233
   61SER     HN  885   4.033   2.952   8.321
   61SER     CA  886   3.992   2.962   8.111
   61SER     HA  887   4.025   2.883   8.045
   61SER     CB  888   3.850   2.913   8.133
   61SER    HB1  889   3.851   2.813   8.182
   61SER    HB2  890   3.792   2.905   8.038
   61SER     OG  891   3.788   3.000   8.225
   61SER    HG1  892   3.708   3.028   8.180
   61SER      C  893   3.981   3.092   8.029
   61SER      O  894   3.993   3.085   7.907
   62SER      N  895   3.960   3.209   8.098
   62SER     HN  896   3.937   3.205   8.195
   62SER     CA  897   3.957   3.338   8.025
   62SER     HA  898   3.874   3.332   7.956
   62SER     CB  899   3.922   3.460   8.117
   62SER    HB1  900   3.918   3.549   8.052
   62SER    HB2  901   4.003   3.480   8.190
   62SER     OG  902   3.801   3.440   8.193
   62SER    HG1  903   3.726   3.455   8.134
   62SER      C  904   4.083   3.366   7.943
   62SER      O  905   4.068   3.403   7.827
   63ARG      N  906   4.203   3.346   7.991
   63ARG     HN  907   4.204   3.318   8.086
   63ARG     CA  908   4.325   3.357   7.916
   63ARG     HA  909   4.332   3.450   7.860
   63ARG     CB  910   4.450   3.367   8.009
   63ARG    HB1  911   4.537   3.340   7.944
   63ARG    HB2  912   4.431   3.286   8.082
   63ARG     CG  913   4.464   3.498   8.093
   63ARG    HG1  914   4.560   3.500   8.149
   63ARG    HG2  915   4.380   3.518   8.163
   63ARG     CD  916   4.476   3.625   8.002
   63ARG    HD1  917   4.381   3.635   7.946
   63ARG    HD2  918   4.568   3.619   7.940
   63ARG     NE  919   4.502   3.740   8.087
   63ARG     HE  920   4.527   3.723   8.183
   63ARG     CZ  921   4.448   3.862   8.060
   63ARG    NH1  922   4.412   3.894   7.936
   63ARG   HH11  923   4.447   3.841   7.860
   63ARG   HH12  924   4.342   3.961   7.911
   63ARG    NH2  925   4.419   3.954   8.146
   63ARG   HH21  926   4.439   3.938   8.243
   63ARG   HH22  927   4.386   4.040   8.109
   63ARG      C  928   4.339   3.249   7.806
   63ARG      O  929   4.385   3.291   7.699
   64ILE      N  930   4.304   3.122   7.829
   64ILE     HN  931   4.263   3.093   7.916
   64ILE     CA  932   4.307   3.009   7.730
   64ILE     HA  933   4.405   2.992   7.689
   64ILE     CB  934   4.274   2.873   7.794
   64ILE     HB  935   4.184   2.890   7.856
   64ILE    CG2  936   4.240   2.759   7.691
   64ILE   HG21  937   4.313   2.758   7.607
   64ILE   HG22  938   4.138   2.779   7.655
   64ILE   HG23  939   4.238   2.659   7.740
   64ILE    CG1  940   4.386   2.840   7.890
   64ILE   HG11  941   4.434   2.931   7.931
   64ILE   HG12  942   4.470   2.782   7.846
   64ILE     CD  943   4.326   2.767   8.015
   64ILE    HD1  944   4.408   2.766   8.090
   64ILE    HD2  945   4.306   2.662   7.985
   64ILE    HD3  946   4.235   2.816   8.057
   64ILE      C  947   4.218   3.049   7.613
   64ILE      O  948   4.266   3.053   7.500
   65PHE      N  949   4.089   3.087   7.637
   65PHE     HN  950   4.055   3.090   7.731
   65PHE     CA  951   4.003   3.143   7.535
   65PHE     HA  952   3.986   3.066   7.461
   65PHE     CB  953   3.870   3.175   7.603
   65PHE    HB1  954   3.808   3.216   7.520
   65PHE    HB2  955   3.887   3.257   7.675
   65PHE     CG  956   3.798   3.051   7.662
   65PHE    CD1  957   3.811   2.916   7.615
   65PHE    HD1  958   3.862   2.893   7.523
   65PHE    CE1  959   3.745   2.804   7.664
   65PHE    HE1  960   3.771   2.707   7.625
   65PHE     CZ  961   3.640   2.831   7.763
   65PHE     HZ  962   3.576   2.753   7.802
   65PHE    CD2  963   3.697   3.072   7.760
   65PHE    HD2  964   3.674   3.174   7.788
   65PHE    CE2  965   3.629   2.965   7.814
   65PHE    HE2  966   3.560   2.984   7.894
   65PHE      C  967   4.059   3.268   7.455
   65PHE      O  968   4.040   3.273   7.336
   66LEU      N  969   4.121   3.361   7.526
   66LEU     HN  970   4.124   3.363   7.626
   66LEU     CA  971   4.191   3.472   7.464
   66LEU     HA  972   4.137   3.511   7.380
   66LEU     CB  973   4.233   3.570   7.576
   66LEU    HB1  974   4.314   3.636   7.539
   66LEU    HB2  975   4.265   3.515   7.668
   66LEU     CG  976   4.121   3.658   7.618
   66LEU     HG  977   4.033   3.592   7.629
   66LEU    CD1  978   4.153   3.740   7.741
   66LEU   HD11  979   4.238   3.808   7.719
   66LEU   HD12  980   4.183   3.683   7.831
   66LEU   HD13  981   4.073   3.812   7.769
   66LEU    CD2  982   4.093   3.748   7.504
   66LEU   HD21  983   4.188   3.794   7.471
   66LEU   HD22  984   4.016   3.820   7.540
   66LEU   HD23  985   4.045   3.680   7.430
   66LEU      C  986   4.320   3.432   7.397
   66LEU      O  987   4.363   3.499   7.303
   67PHE      N  988   4.397   3.327   7.433
   67PHE     HN  989   4.377   3.279   7.518
   67PHE     CA  990   4.516   3.290   7.367
   67PHE     HA  991   4.576   3.377   7.344
   67PHE     CB  992   4.595   3.197   7.472
   67PHE    HB1  993   4.522   3.115   7.495
   67PHE    HB2  994   4.618   3.248   7.568
   67PHE     CG  995   4.721   3.126   7.435
   67PHE    CD1  996   4.737   2.994   7.465
   67PHE    HD1  997   4.656   2.938   7.509
   67PHE    CE1  998   4.850   2.926   7.410
   67PHE    HE1  999   4.866   2.819   7.410
   67PHE     CZ 1000   4.952   2.990   7.339
   67PHE     HZ 1001   5.030   2.937   7.285
   67PHE    CD2 1002   4.825   3.194   7.377
   67PHE    HD2 1003   4.815   3.300   7.359
   67PHE    CE2 1004   4.947   3.128   7.340
   67PHE    HE2 1005   5.025   3.185   7.292
   67PHE      C 1006   4.495   3.217   7.235
   67PHE      O 1007   4.593   3.214   7.158
   68ASN      N 1008   4.377   3.161   7.202
   68ASN     HN 1009   4.305   3.152   7.271
   68ASN     CA 1010   4.354   3.093   7.069
   68ASN     HA 1011   4.437   3.029   7.043
   68ASN     CB 1012   4.230   3.009   7.066
   68ASN    HB1 1013   4.225   2.989   6.957
   68ASN    HB2 1014   4.146   3.066   7.112
   68ASN     CG 1015   4.258   2.882   7.144
   68ASN    OD1 1016   4.330   2.788   7.104
   68ASN    ND2 1017   4.197   2.875   7.262
   68ASN   HD21 1018   4.208   2.790   7.314
   68ASN   HD22 1019   4.144   2.954   7.293
   68ASN      C 1020   4.346   3.204   6.963
   68ASN      O 1021   4.376   3.186   6.846
   69LEU      N 1022   4.321   3.330   6.997
   69LEU     HN 1023   4.265   3.341   7.079
   69LEU     CA 1024   4.339   3.449   6.909
   69LEU     HA 1025   4.284   3.428   6.819
   69LEU     CB 1026   4.289   3.575   6.987
   69LEU    HB1 1027   4.293   3.662   6.918
   69LEU    HB2 1028   4.355   3.589   7.075
   69LEU     CG 1029   4.138   3.569   7.022
   69LEU     HG 1030   4.128   3.482   7.090
   69LEU    CD1 1031   4.104   3.695   7.098
   69LEU   HD11 1032   4.187   3.731   7.161
   69LEU   HD12 1033   4.021   3.664   7.165
   69LEU   HD13 1034   4.067   3.779   7.035
   69LEU    CD2 1035   4.058   3.554   6.893
   69LEU   HD21 1036   4.071   3.452   6.850
   69LEU   HD22 1037   4.091   3.628   6.817
   69LEU   HD23 1038   3.951   3.567   6.918
   69LEU      C 1039   4.475   3.477   6.853
   69LEU      O 1040   4.496   3.501   6.734
   70ALA      N 1041   4.581   3.474   6.938
   70ALA     HN 1042   4.573   3.449   7.034
   70ALA     CA 1043   4.716   3.475   6.889
   70ALA     HA 1044   4.739   3.567   6.838
   70ALA     CB 1045   4.803   3.453   7.014
   70ALA    HB1 1046   4.786   3.353   7.061
   70ALA    HB2 1047   4.767   3.528   7.087
   70ALA    HB3 1048   4.907   3.479   6.987
   70ALA      C 1049   4.747   3.367   6.785
   70ALA      O 1050   4.812   3.389   6.681
   71VAL      N 1051   4.703   3.241   6.811
   71VAL     HN 1052   4.641   3.226   6.887
   71VAL     CA 1053   4.725   3.123   6.722
   71VAL     HA 1054   4.830   3.119   6.696
   71VAL     CB 1055   4.673   2.995   6.791
   71VAL     HB 1056   4.568   3.016   6.819
   71VAL    CG1 1057   4.681   2.867   6.704
   71VAL   HG11 1058   4.634   2.788   6.767
   71VAL   HG12 1059   4.788   2.836   6.695
   71VAL   HG13 1060   4.651   2.877   6.598
   71VAL    CG2 1061   4.745   2.966   6.926
   71VAL   HG21 1062   4.700   2.879   6.980
   71VAL   HG22 1063   4.723   3.046   7.000
   71VAL   HG23 1064   4.855   2.956   6.918
   71VAL      C 1065   4.661   3.145   6.587
   71VAL      O 1066   4.721   3.122   6.483
   72ALA      N 1067   4.536   3.202   6.587
   72ALA     HN 1068   4.484   3.203   6.672
   72ALA     CA 1069   4.473   3.250   6.464
   72ALA     HA 1070   4.471   3.168   6.393
   72ALA     CB 1071   4.325   3.294   6.480
   72ALA    HB1 1072   4.309   3.368   6.560
   72ALA    HB2 1073   4.268   3.203   6.510
   72ALA    HB3 1074   4.289   3.336   6.384
   72ALA      C 1075   4.547   3.347   6.383
   72ALA      O 1076   4.555   3.330   6.264
   73ASP      N 1077   4.604   3.447   6.450
   73ASP     HN 1078   4.573   3.462   6.543
   73ASP     CA 1079   4.691   3.545   6.392
   73ASP     HA 1080   4.645   3.587   6.304
   73ASP     CB 1081   4.726   3.654   6.497
   73ASP    HB1 1082   4.798   3.729   6.458
   73ASP    HB2 1083   4.783   3.612   6.582
   73ASP     CG 1084   4.612   3.732   6.553
   73ASP    OD1 1085   4.503   3.740   6.490
   73ASP    OD2 1086   4.638   3.808   6.649
   73ASP      C 1087   4.828   3.487   6.335
   73ASP      O 1088   4.887   3.534   6.237
   74PHE      N 1089   4.881   3.387   6.404
   74PHE     HN 1090   4.839   3.351   6.486
   74PHE     CA 1091   4.986   3.310   6.353
   74PHE     HA 1092   5.071   3.370   6.324
   74PHE     CB 1093   5.047   3.202   6.455
   74PHE    HB1 1094   5.107   3.130   6.394
   74PHE    HB2 1095   4.958   3.162   6.508
   74PHE     CG 1096   5.140   3.271   6.550
   74PHE    CD1 1097   5.263   3.327   6.520
   74PHE    HD1 1098   5.310   3.340   6.424
   74PHE    CE1 1099   5.341   3.391   6.625
   74PHE    HE1 1100   5.427   3.452   6.602
   74PHE     CZ 1101   5.301   3.382   6.760
   74PHE     HZ 1102   5.362   3.429   6.836
   74PHE    CD2 1103   5.104   3.269   6.690
   74PHE    HD2 1104   5.018   3.209   6.716
   74PHE    CE2 1105   5.186   3.318   6.790
   74PHE    HE2 1106   5.141   3.303   6.887
   74PHE      C 1107   4.942   3.241   6.222
   74PHE      O 1108   5.014   3.236   6.124
   75LEU      N 1109   4.814   3.185   6.218
   75LEU     HN 1110   4.764   3.169   6.303
   75LEU     CA 1111   4.765   3.122   6.092
   75LEU     HA 1112   4.848   3.059   6.064
   75LEU     CB 1113   4.624   3.046   6.107
   75LEU    HB1 1114   4.575   3.018   6.012
   75LEU    HB2 1115   4.559   3.123   6.154
   75LEU     CG 1116   4.615   2.929   6.207
   75LEU     HG 1117   4.677   2.954   6.296
   75LEU    CD1 1118   4.478   2.893   6.254
   75LEU   HD11 1119   4.426   2.877   6.157
   75LEU   HD12 1120   4.428   2.975   6.309
   75LEU   HD13 1121   4.469   2.807   6.325
   75LEU    CD2 1122   4.682   2.808   6.142
   75LEU   HD21 1123   4.672   2.713   6.198
   75LEU   HD22 1124   4.791   2.823   6.127
   75LEU   HD23 1125   4.648   2.794   6.037
   75LEU      C 1126   4.765   3.224   5.980
   75LEU      O 1127   4.814   3.200   5.869
   76LEU      N 1128   4.723   3.346   6.001
   76LEU     HN 1129   4.669   3.359   6.084
   76LEU     CA 1130   4.726   3.462   5.912
   76LEU     HA 1131   4.665   3.433   5.828
   76LEU     CB 1132   4.669   3.592   5.980
   76LEU    HB1 1133   4.730   3.625   6.066
   76LEU    HB2 1134   4.571   3.551   6.014
   76LEU     CG 1135   4.643   3.706   5.884
   76LEU     HG 1136   4.555   3.763   5.920
   76LEU    CD1 1137   4.761   3.799   5.888
   76LEU   HD11 1138   4.849   3.744   5.850
   76LEU   HD12 1139   4.780   3.848   5.986
   76LEU   HD13 1140   4.740   3.882   5.817
   76LEU    CD2 1141   4.589   3.666   5.746
   76LEU   HD21 1142   4.655   3.590   5.698
   76LEU   HD22 1143   4.591   3.759   5.686
   76LEU   HD23 1144   4.485   3.627   5.749
   76LEU      C 1145   4.866   3.496   5.866
   76LEU      O 1146   4.893   3.517   5.747
   77ILE      N 1147   4.959   3.501   5.958
   77ILE     HN 1148   4.934   3.498   6.054
   77ILE     CA 1149   5.102   3.538   5.936
   77ILE     HA 1150   5.105   3.619   5.865
   77ILE     CB 1151   5.187   3.553   6.063
   77ILE     HB 1152   5.157   3.475   6.136
   77ILE    CG2 1153   5.337   3.550   6.043
   77ILE   HG21 1154   5.375   3.618   5.964
   77ILE   HG22 1155   5.377   3.450   6.014
   77ILE   HG23 1156   5.392   3.588   6.131
   77ILE    CG1 1157   5.153   3.692   6.131
   77ILE   HG11 1158   5.220   3.705   6.219
   77ILE   HG12 1159   5.051   3.703   6.173
   77ILE     CD 1160   5.175   3.820   6.047
   77ILE    HD1 1161   5.281   3.825   6.015
   77ILE    HD2 1162   5.150   3.913   6.103
   77ILE    HD3 1163   5.107   3.819   5.959
   77ILE      C 1164   5.168   3.431   5.848
   77ILE      O 1165   5.242   3.466   5.757
   78ILE      N 1166   5.134   3.301   5.855
   78ILE     HN 1167   5.066   3.283   5.925
   78ILE     CA 1168   5.170   3.196   5.765
   78ILE     HA 1169   5.275   3.216   5.756
   78ILE     CB 1170   5.131   3.059   5.823
   78ILE     HB 1171   5.026   3.069   5.859
   78ILE    CG2 1172   5.136   2.950   5.717
   78ILE   HG21 1173   5.111   2.848   5.752
   78ILE   HG22 1174   5.244   2.944   5.689
   78ILE   HG23 1175   5.072   2.960   5.627
   78ILE    CG1 1176   5.208   3.023   5.949
   78ILE   HG11 1177   5.239   3.114   6.004
   78ILE   HG12 1178   5.301   2.967   5.925
   78ILE     CD 1179   5.129   2.925   6.040
   78ILE    HD1 1180   5.033   2.973   6.069
   78ILE    HD2 1181   5.194   2.896   6.125
   78ILE    HD3 1182   5.116   2.836   5.976
   78ILE      C 1183   5.122   3.210   5.619
   78ILE      O 1184   5.189   3.186   5.520
   79CYS      N 1185   4.998   3.263   5.600
   79CYS     HN 1186   4.941   3.284   5.679
   79CYS     CA 1187   4.936   3.264   5.468
   79CYS     HA 1188   4.994   3.200   5.403
   79CYS     CB 1189   4.795   3.209   5.468
   79CYS    HB1 1190   4.810   3.107   5.508
   79CYS    HB2 1191   4.744   3.205   5.369
   79CYS     SG 1192   4.678   3.290   5.590
   79CYS    HG1 1193   4.767   3.306   5.687
   79CYS      C 1194   4.953   3.400   5.400
   79CYS      O 1195   4.926   3.415   5.281
   80LEU      N 1196   5.001   3.508   5.469
   80LEU     HN 1197   5.038   3.498   5.561
   80LEU     CA 1198   5.014   3.645   5.422
   80LEU     HA 1199   4.918   3.668   5.377
   80LEU     CB 1200   5.031   3.733   5.542
   80LEU    HB1 1201   5.129   3.710   5.589
   80LEU    HB2 1202   4.956   3.714   5.621
   80LEU     CG 1203   5.032   3.887   5.522
   80LEU     HG 1204   5.118   3.906   5.455
   80LEU    CD1 1205   4.912   3.945   5.452
   80LEU   HD11 1206   4.818   3.911   5.501
   80LEU   HD12 1207   4.903   3.898   5.352
   80LEU   HD13 1208   4.911   4.056   5.445
   80LEU    CD2 1209   5.048   3.955   5.661
   80LEU   HD21 1210   5.156   3.972   5.678
   80LEU   HD22 1211   5.023   3.886   5.745
   80LEU   HD23 1212   4.987   4.048   5.663
   80LEU      C 1213   5.126   3.662   5.314
   80LEU      O 1214   5.101   3.717   5.207
   81PRO      N 1215   5.253   3.612   5.323
   81PRO     CD 1216   5.315   3.529   5.429
   81PRO    HD1 1217   5.271   3.428   5.417
   81PRO    HD2 1218   5.291   3.574   5.527
   81PRO     CA 1219   5.351   3.613   5.211
   81PRO     HA 1220   5.390   3.714   5.202
   81PRO     CB 1221   5.469   3.524   5.250
   81PRO    HB1 1222   5.566   3.554   5.206
   81PRO    HB2 1223   5.436   3.422   5.219
   81PRO     CG 1224   5.457   3.528   5.397
   81PRO    HG1 1225   5.506   3.440   5.445
   81PRO    HG2 1226   5.509   3.617   5.438
   81PRO      C 1227   5.296   3.582   5.076
   81PRO      O 1228   5.318   3.652   4.981
   82PHE      N 1229   5.221   3.472   5.062
   82PHE     HN 1230   5.201   3.412   5.139
   82PHE     CA 1231   5.160   3.433   4.937
   82PHE     HA 1232   5.239   3.439   4.865
   82PHE     CB 1233   5.115   3.287   4.945
   82PHE    HB1 1234   5.076   3.240   4.853
   82PHE    HB2 1235   5.020   3.281   5.003
   82PHE     CG 1236   5.212   3.196   5.016
   82PHE    CD1 1237   5.321   3.145   4.951
   82PHE    HD1 1238   5.335   3.176   4.848
   82PHE    CE1 1239   5.412   3.061   5.013
   82PHE    HE1 1240   5.499   3.016   4.967
   82PHE     CZ 1241   5.393   3.037   5.148
   82PHE     HZ 1242   5.469   2.978   5.196
   82PHE    CD2 1243   5.180   3.144   5.144
   82PHE    HD2 1244   5.100   3.186   5.204
   82PHE    CE2 1245   5.279   3.071   5.215
   82PHE    HE2 1246   5.275   3.055   5.322
   82PHE      C 1247   5.038   3.521   4.896
   82PHE      O 1248   5.014   3.541   4.773
   83LEU      N 1249   4.966   3.584   4.987
   83LEU     HN 1250   4.983   3.560   5.082
   83LEU     CA 1251   4.871   3.691   4.965
   83LEU     HA 1252   4.806   3.664   4.883
   83LEU     CB 1253   4.782   3.716   5.091
   83LEU    HB1 1254   4.851   3.761   5.167
   83LEU    HB2 1255   4.735   3.618   5.115
   83LEU     CG 1256   4.658   3.802   5.056
   83LEU     HG 1257   4.687   3.891   4.997
   83LEU    CD1 1258   4.558   3.720   4.980
   83LEU   HD11 1259   4.465   3.781   4.977
   83LEU   HD12 1260   4.533   3.626   5.033
   83LEU   HD13 1261   4.592   3.702   4.876
   83LEU    CD2 1262   4.591   3.851   5.191
   83LEU   HD21 1263   4.511   3.925   5.168
   83LEU   HD22 1264   4.671   3.910   5.242
   83LEU   HD23 1265   4.544   3.771   5.252
   83LEU      C 1266   4.944   3.814   4.913
   83LEU      O 1267   4.893   3.881   4.820
   84MET      N 1268   5.061   3.852   4.968
   84MET     HN 1269   5.089   3.794   5.044
   84MET     CA 1270   5.148   3.945   4.913
   84MET     HA 1271   5.094   4.036   4.891
   84MET     CB 1272   5.264   3.963   5.005
   84MET    HB1 1273   5.338   4.034   4.963
   84MET    HB2 1274   5.312   3.864   5.022
   84MET     CG 1275   5.225   4.020   5.146
   84MET    HG1 1276   5.135   3.975   5.193
   84MET    HG2 1277   5.204   4.128   5.131
   84MET     SD 1278   5.362   4.021   5.269
   84MET     CE 1279   5.432   4.175   5.199
   84MET    HE1 1280   5.353   4.252   5.187
   84MET    HE2 1281   5.485   4.137   5.109
   84MET    HE3 1282   5.498   4.221   5.276
   84MET      C 1283   5.194   3.907   4.766
   84MET      O 1284   5.179   3.989   4.674
   85ASP      N 1285   5.241   3.779   4.744
   85ASP     HN 1286   5.270   3.725   4.824
   85ASP     CA 1287   5.268   3.736   4.606
   85ASP     HA 1288   5.346   3.801   4.569
   85ASP     CB 1289   5.330   3.586   4.626
   85ASP    HB1 1290   5.252   3.507   4.625
   85ASP    HB2 1291   5.391   3.576   4.719
   85ASP     CG 1292   5.414   3.556   4.505
   85ASP    OD1 1293   5.532   3.586   4.491
   85ASP    OD2 1294   5.348   3.502   4.413
   85ASP      C 1295   5.153   3.747   4.505
   85ASP      O 1296   5.171   3.786   4.391
   86ASN      N 1297   5.029   3.719   4.535
   86ASN     HN 1298   5.007   3.676   4.622
   86ASN     CA 1299   4.916   3.722   4.446
   86ASN     HA 1300   4.939   3.652   4.368
   86ASN     CB 1301   4.799   3.669   4.543
   86ASN    HB1 1302   4.799   3.741   4.627
   86ASN    HB2 1303   4.824   3.571   4.588
   86ASN     CG 1304   4.658   3.652   4.477
   86ASN    OD1 1305   4.656   3.606   4.361
   86ASN    ND2 1306   4.545   3.680   4.544
   86ASN   HD21 1307   4.455   3.663   4.502
   86ASN   HD22 1308   4.562   3.717   4.635
   86ASN      C 1309   4.883   3.859   4.385
   86ASN      O 1310   4.866   3.877   4.260
   87TYR      N 1311   4.881   3.966   4.465
   87TYR     HN 1312   4.906   3.950   4.560
   87TYR     CA 1313   4.870   4.102   4.426
   87TYR     HA 1314   4.805   4.096   4.340
   87TYR     CB 1315   4.808   4.178   4.551
   87TYR    HB1 1316   4.802   4.287   4.532
   87TYR    HB2 1317   4.882   4.151   4.629
   87TYR     CG 1318   4.678   4.124   4.605
   87TYR    CD1 1319   4.582   4.059   4.521
   87TYR    HD1 1320   4.598   4.069   4.414
   87TYR    CE1 1321   4.464   4.010   4.573
   87TYR    HE1 1322   4.389   3.973   4.506
   87TYR     CZ 1323   4.446   3.998   4.712
   87TYR     OH 1324   4.328   3.932   4.764
   87TYR     HH 1325   4.295   3.865   4.703
   87TYR    CD2 1326   4.658   4.120   4.739
   87TYR    HD2 1327   4.731   4.171   4.799
   87TYR    CE2 1328   4.549   4.054   4.798
   87TYR    HE2 1329   4.525   4.043   4.903
   87TYR      C 1330   4.993   4.173   4.377
   87TYR      O 1331   4.975   4.266   4.300
   88VAL      N 1332   5.113   4.129   4.423
   88VAL     HN 1333   5.119   4.065   4.500
   88VAL     CA 1334   5.243   4.175   4.372
   88VAL     HA 1335   5.239   4.281   4.391
   88VAL     CB 1336   5.351   4.090   4.440
   88VAL     HB 1337   5.306   3.999   4.487
   88VAL    CG1 1338   5.469   4.038   4.360
   88VAL   HG11 1339   5.452   3.950   4.294
   88VAL   HG12 1340   5.562   4.021   4.419
   88VAL   HG13 1341   5.507   4.119   4.294
   88VAL    CG2 1342   5.401   4.176   4.558
   88VAL   HG21 1343   5.415   4.284   4.536
   88VAL   HG22 1344   5.490   4.126   4.602
   88VAL   HG23 1345   5.315   4.178   4.627
   88VAL      C 1346   5.242   4.155   4.218
   88VAL      O 1347   5.275   4.238   4.132
   89ARG      N 1348   5.189   4.038   4.177
   89ARG     HN 1349   5.177   3.966   4.245
   89ARG     CA 1350   5.177   4.001   4.035
   89ARG     HA 1351   5.251   4.036   3.964
   89ARG     CB 1352   5.184   3.849   4.007
   89ARG    HB1 1353   5.209   3.827   3.901
   89ARG    HB2 1354   5.098   3.790   4.046
   89ARG     CG 1355   5.304   3.792   4.080
   89ARG    HG1 1356   5.294   3.806   4.190
   89ARG    HG2 1357   5.388   3.854   4.042
   89ARG     CD 1358   5.306   3.647   4.057
   89ARG    HD1 1359   5.335   3.622   3.952
   89ARG    HD2 1360   5.211   3.595   4.082
   89ARG     NE 1361   5.407   3.587   4.148
   89ARG     HE 1362   5.390   3.601   4.246
   89ARG     CZ 1363   5.536   3.578   4.125
   89ARG    NH1 1364   5.585   3.573   4.004
   89ARG   HH11 1365   5.666   3.518   3.985
   89ARG   HH12 1366   5.552   3.626   3.926
   89ARG    NH2 1367   5.613   3.555   4.227
   89ARG   HH21 1368   5.702   3.509   4.216
   89ARG   HH22 1369   5.573   3.570   4.317
   89ARG      C 1370   5.039   4.046   3.974
   89ARG      O 1371   5.010   4.031   3.856
   90ARG      N 1372   4.958   4.117   4.050
   90ARG     HN 1373   4.981   4.130   4.147
   90ARG     CA 1374   4.841   4.180   4.010
   90ARG     HA 1375   4.792   4.227   4.094
   90ARG     CB 1376   4.874   4.301   3.914
   90ARG    HB1 1377   4.781   4.351   3.880
   90ARG    HB2 1378   4.935   4.264   3.829
   90ARG     CG 1379   4.958   4.409   3.988
   90ARG    HG1 1380   5.054   4.363   4.019
   90ARG    HG2 1381   4.911   4.430   4.086
   90ARG     CD 1382   4.986   4.537   3.909
   90ARG    HD1 1383   4.897   4.597   3.880
   90ARG    HD2 1384   5.052   4.500   3.828
   90ARG     NE 1385   5.078   4.621   3.990
   90ARG     HE 1386   5.111   4.576   4.074
   90ARG     CZ 1387   5.132   4.739   3.961
   90ARG    NH1 1388   5.107   4.806   3.852
   90ARG   HH11 1389   5.035   4.776   3.789
   90ARG   HH12 1390   5.141   4.898   3.834
   90ARG    NH2 1391   5.230   4.776   4.034
   90ARG   HH21 1392   5.263   4.715   4.105
   90ARG   HH22 1393   5.289   4.855   4.015
   90ARG      C 1394   4.731   4.084   3.957
   90ARG      O 1395   4.683   4.098   3.840
   91TRP      N 1396   4.697   3.978   4.043
   91TRP     HN 1397   4.750   3.967   4.127
   91TRP     CA 1398   4.585   3.876   4.023
   91TRP     HA 1399   4.549   3.858   4.123
   91TRP     CB 1400   4.461   3.923   3.937
   91TRP    HB1 1401   4.386   3.843   3.921
   91TRP    HB2 1402   4.483   3.952   3.832
   91TRP     CG 1403   4.387   4.038   4.002
   91TRP    CD1 1404   4.376   4.166   3.958
   91TRP    HD1 1405   4.404   4.198   3.858
   91TRP    NE1 1406   4.288   4.229   4.038
   91TRP    HE1 1407   4.268   4.324   4.032
   91TRP    CE2 1408   4.237   4.146   4.130
   91TRP    CD2 1409   4.304   4.023   4.118
   91TRP    CE3 1410   4.274   3.922   4.211
   91TRP    HE3 1411   4.336   3.834   4.205
   91TRP    CZ3 1412   4.190   3.954   4.319
   91TRP    HZ3 1413   4.197   3.882   4.399
   91TRP    CZ2 1414   4.147   4.172   4.228
   91TRP    HZ2 1415   4.099   4.269   4.227
   91TRP    CH2 1416   4.115   4.076   4.325
   91TRP    HH2 1417   4.058   4.114   4.409
   91TRP      C 1418   4.637   3.753   3.945
   91TRP      O 1419   4.559   3.662   3.906
   92ASP      N 1420   4.768   3.744   3.922
   92ASP     HN 1421   4.830   3.818   3.947
   92ASP     CA 1422   4.823   3.637   3.854
   92ASP     HA 1423   4.754   3.587   3.787
   92ASP     CB 1424   4.947   3.684   3.770
   92ASP    HB1 1425   5.018   3.603   3.744
   92ASP    HB2 1426   5.017   3.755   3.820
   92ASP     CG 1427   4.909   3.756   3.645
   92ASP    OD1 1428   4.796   3.772   3.612
   92ASP    OD2 1429   5.005   3.814   3.582
   92ASP      C 1430   4.875   3.540   3.958
   92ASP      O 1431   4.982   3.569   4.019
   93TRP      N 1432   4.815   3.423   3.979
   93TRP     HN 1433   4.735   3.401   3.923
   93TRP     CA 1434   4.862   3.322   4.077
   93TRP     HA 1435   4.912   3.370   4.160
   93TRP     CB 1436   4.736   3.248   4.134
   93TRP    HB1 1437   4.689   3.198   4.048
   93TRP    HB2 1438   4.674   3.325   4.186
   93TRP     CG 1439   4.774   3.143   4.235
   93TRP    CD1 1440   4.770   3.010   4.217
   93TRP    HD1 1441   4.748   2.957   4.125
   93TRP    NE1 1442   4.802   2.952   4.336
   93TRP    HE1 1443   4.814   2.856   4.346
   93TRP    CE2 1444   4.823   3.043   4.436
   93TRP    CD2 1445   4.807   3.169   4.375
   93TRP    CE3 1446   4.826   3.284   4.448
   93TRP    HE3 1447   4.810   3.376   4.394
   93TRP    CZ3 1448   4.855   3.278   4.589
   93TRP    HZ3 1449   4.870   3.364   4.653
   93TRP    CZ2 1450   4.846   3.031   4.576
   93TRP    HZ2 1451   4.864   2.940   4.630
   93TRP    CH2 1452   4.862   3.153   4.650
   93TRP    HH2 1453   4.874   3.141   4.756
   93TRP      C 1454   4.955   3.228   4.005
   93TRP      O 1455   4.914   3.157   3.912
   94LYS      N 1456   5.084   3.238   4.044
   94LYS     HN 1457   5.110   3.310   4.107
   94LYS     CA 1458   5.191   3.155   3.985
   94LYS     HA 1459   5.151   3.108   3.896
   94LYS     CB 1460   5.317   3.241   3.943
   94LYS    HB1 1461   5.412   3.184   3.941
   94LYS    HB2 1462   5.344   3.314   4.022
   94LYS     CG 1463   5.305   3.327   3.811
   94LYS    HG1 1464   5.406   3.371   3.804
   94LYS    HG2 1465   5.230   3.408   3.825
   94LYS     CD 1466   5.290   3.256   3.676
   94LYS    HD1 1467   5.192   3.207   3.655
   94LYS    HD2 1468   5.363   3.173   3.683
   94LYS     CE 1469   5.317   3.361   3.556
   94LYS    HE1 1470   5.420   3.403   3.554
   94LYS    HE2 1471   5.252   3.448   3.579
   94LYS     NZ 1472   5.289   3.311   3.424
   94LYS    HZ1 1473   5.312   3.382   3.352
   94LYS    HZ2 1474   5.189   3.282   3.413
   94LYS    HZ3 1475   5.350   3.229   3.404
   94LYS      C 1476   5.234   3.031   4.061
   94LYS      O 1477   5.306   2.951   4.003
   95PHE      N 1478   5.176   2.998   4.178
   95PHE     HN 1479   5.117   3.063   4.225
   95PHE     CA 1480   5.192   2.870   4.247
   95PHE     HA 1481   5.287   2.822   4.232
   95PHE     CB 1482   5.176   2.886   4.400
   95PHE    HB1 1483   5.217   2.793   4.445
   95PHE    HB2 1484   5.071   2.894   4.435
   95PHE     CG 1485   5.246   3.005   4.458
   95PHE    CD1 1486   5.385   3.003   4.479
   95PHE    HD1 1487   5.423   2.908   4.442
   95PHE    CE1 1488   5.442   3.094   4.567
   95PHE    HE1 1489   5.546   3.082   4.591
   95PHE     CZ 1490   5.369   3.211   4.600
   95PHE     HZ 1491   5.412   3.285   4.667
   95PHE    CD2 1492   5.170   3.120   4.492
   95PHE    HD2 1493   5.064   3.116   4.470
   95PHE    CE2 1494   5.232   3.228   4.560
   95PHE    HE2 1495   5.175   3.319   4.574
   95PHE      C 1496   5.094   2.764   4.187
   95PHE      O 1497   4.995   2.789   4.115
   96GLY      N 1498   5.122   2.635   4.225
   96GLY     HN 1499   5.213   2.610   4.259
   96GLY     CA 1500   5.033   2.521   4.223
   96GLY    HA1 1501   5.067   2.461   4.307
   96GLY    HA2 1502   5.051   2.467   4.131
   96GLY      C 1503   4.884   2.545   4.255
   96GLY      O 1504   4.842   2.636   4.321
   97ASP      N 1505   4.797   2.452   4.206
   97ASP     HN 1506   4.835   2.373   4.158
   97ASP     CA 1507   4.657   2.455   4.223
   97ASP     HA 1508   4.622   2.548   4.182
   97ASP     CB 1509   4.603   2.339   4.140
   97ASP    HB1 1510   4.495   2.313   4.153
   97ASP    HB2 1511   4.652   2.246   4.176
   97ASP     CG 1512   4.631   2.361   3.994
   97ASP    OD1 1513   4.648   2.480   3.950
   97ASP    OD2 1514   4.630   2.256   3.919
   97ASP      C 1515   4.616   2.444   4.364
   97ASP      O 1516   4.544   2.527   4.422
   98ILE      N 1517   4.663   2.335   4.439
   98ILE     HN 1518   4.727   2.262   4.416
   98ILE     CA 1519   4.629   2.310   4.575
   98ILE     HA 1520   4.522   2.320   4.573
   98ILE     CB 1521   4.662   2.167   4.611
   98ILE     HB 1522   4.770   2.160   4.584
   98ILE    CG2 1523   4.652   2.137   4.760
   98ILE   HG21 1524   4.695   2.036   4.781
   98ILE   HG22 1525   4.546   2.142   4.793
   98ILE   HG23 1526   4.710   2.202   4.828
   98ILE    CG1 1527   4.569   2.067   4.536
   98ILE   HG11 1528   4.566   2.093   4.428
   98ILE   HG12 1529   4.468   2.082   4.581
   98ILE     CD 1530   4.608   1.920   4.551
   98ILE    HD1 1531   4.542   1.863   4.483
   98ILE    HD2 1532   4.593   1.875   4.652
   98ILE    HD3 1533   4.712   1.910   4.513
   98ILE      C 1534   4.679   2.417   4.675
   98ILE      O 1535   4.604   2.458   4.764
   99PRO      N 1536   4.798   2.469   4.671
   99PRO     CD 1537   4.915   2.403   4.612
   99PRO    HD1 1538   4.895   2.409   4.503
   99PRO    HD2 1539   4.929   2.298   4.646
   99PRO     CA 1540   4.840   2.600   4.735
   99PRO     HA 1541   4.860   2.578   4.839
   99PRO     CB 1542   4.967   2.623   4.655
   99PRO    HB1 1543   5.037   2.690   4.710
   99PRO    HB2 1544   4.941   2.675   4.560
   99PRO     CG 1545   5.036   2.491   4.628
   99PRO    HG1 1546   5.107   2.496   4.542
   99PRO    HG2 1547   5.092   2.450   4.715
   99PRO      C 1548   4.739   2.718   4.729
   99PRO      O 1549   4.731   2.783   4.830
  100CYS      N 1550   4.664   2.742   4.621
  100CYS     HN 1551   4.676   2.690   4.537
  100CYS     CA 1552   4.551   2.845   4.629
  100CYS     HA 1553   4.585   2.937   4.675
  100CYS     CB 1554   4.491   2.878   4.487
  100CYS    HB1 1555   4.478   2.780   4.436
  100CYS    HB2 1556   4.563   2.933   4.423
  100CYS     SG 1557   4.351   2.975   4.476
  100CYS      C 1558   4.444   2.795   4.721
  100CYS      O 1559   4.401   2.874   4.807
  101ARG      N 1560   4.407   2.664   4.705
  101ARG     HN 1561   4.454   2.611   4.634
  101ARG     CA 1562   4.304   2.600   4.788
  101ARG     HA 1563   4.210   2.652   4.784
  101ARG     CB 1564   4.265   2.456   4.740
  101ARG    HB1 1565   4.177   2.426   4.800
  101ARG    HB2 1566   4.353   2.392   4.761
  101ARG     CG 1567   4.234   2.447   4.588
  101ARG    HG1 1568   4.323   2.484   4.534
  101ARG    HG2 1569   4.153   2.522   4.572
  101ARG     CD 1570   4.196   2.303   4.546
  101ARG    HD1 1571   4.096   2.282   4.591
  101ARG    HD2 1572   4.271   2.230   4.582
  101ARG     NE 1573   4.169   2.309   4.402
  101ARG     HE 1574   4.151   2.399   4.362
  101ARG     CZ 1575   4.208   2.224   4.310
  101ARG    NH1 1576   4.259   2.109   4.336
  101ARG   HH11 1577   4.278   2.045   4.261
  101ARG   HH12 1578   4.255   2.071   4.429
  101ARG    NH2 1579   4.196   2.246   4.179
  101ARG   HH21 1580   4.218   2.167   4.121
  101ARG   HH22 1581   4.165   2.332   4.139
  101ARG      C 1582   4.335   2.599   4.937
  101ARG      O 1583   4.252   2.628   5.024
  102LEU      N 1584   4.463   2.571   4.969
  102LEU     HN 1585   4.520   2.527   4.900
  102LEU     CA 1586   4.520   2.591   5.098
  102LEU     HA 1587   4.464   2.533   5.171
  102LEU     CB 1588   4.664   2.535   5.111
  102LEU    HB1 1589   4.714   2.572   5.204
  102LEU    HB2 1590   4.712   2.575   5.020
  102LEU     CG 1591   4.667   2.382   5.103
  102LEU     HG 1592   4.599   2.349   5.022
  102LEU    CD1 1593   4.807   2.338   5.060
  102LEU   HD11 1594   4.836   2.392   4.967
  102LEU   HD12 1595   4.820   2.234   5.025
  102LEU   HD13 1596   4.885   2.363   5.136
  102LEU    CD2 1597   4.638   2.324   5.246
  102LEU   HD21 1598   4.679   2.222   5.263
  102LEU   HD22 1599   4.535   2.331   5.287
  102LEU   HD23 1600   4.703   2.380   5.317
  102LEU      C 1601   4.522   2.743   5.153
  102LEU      O 1602   4.490   2.764   5.274
  103MET      N 1603   4.553   2.837   5.063
  103MET     HN 1604   4.561   2.806   4.968
  103MET     CA 1605   4.563   2.975   5.107
  103MET     HA 1606   4.632   2.965   5.189
  103MET     CB 1607   4.642   3.066   5.004
  103MET    HB1 1608   4.594   3.063   4.904
  103MET    HB2 1609   4.745   3.024   4.996
  103MET     CG 1610   4.672   3.212   5.048
  103MET    HG1 1611   4.763   3.240   4.991
  103MET    HG2 1612   4.687   3.219   5.157
  103MET     SD 1613   4.538   3.330   5.013
  103MET     CE 1614   4.540   3.337   4.831
  103MET    HE1 1615   4.627   3.398   4.799
  103MET    HE2 1616   4.447   3.387   4.795
  103MET    HE3 1617   4.551   3.239   4.781
  103MET      C 1618   4.436   3.033   5.147
  103MET      O 1619   4.423   3.084   5.256
  104LEU      N 1620   4.332   3.013   5.072
  104LEU     HN 1621   4.348   2.960   4.989
  104LEU     CA 1622   4.200   3.062   5.102
  104LEU     HA 1623   4.209   3.166   5.131
  104LEU     CB 1624   4.112   3.039   4.978
  104LEU    HB1 1625   4.006   3.070   4.995
  104LEU    HB2 1626   4.098   2.933   4.949
  104LEU     CG 1627   4.165   3.113   4.858
  104LEU     HG 1628   4.276   3.102   4.854
  104LEU    CD1 1629   4.098   3.060   4.722
  104LEU   HD11 1630   3.987   3.057   4.724
  104LEU   HD12 1631   4.136   2.956   4.710
  104LEU   HD13 1632   4.124   3.126   4.636
  104LEU    CD2 1633   4.134   3.272   4.860
  104LEU   HD21 1634   4.169   3.317   4.765
  104LEU   HD22 1635   4.171   3.336   4.944
  104LEU   HD23 1636   4.023   3.272   4.865
  104LEU      C 1637   4.139   2.991   5.220
  104LEU      O 1638   4.065   3.051   5.303
  105PHE      N 1639   4.173   2.862   5.238
  105PHE     HN 1640   4.235   2.808   5.181
  105PHE     CA 1641   4.135   2.789   5.361
  105PHE     HA 1642   4.028   2.792   5.378
  105PHE     CB 1643   4.190   2.643   5.344
  105PHE    HB1 1644   4.294   2.643   5.304
  105PHE    HB2 1645   4.110   2.602   5.279
  105PHE     CG 1646   4.195   2.557   5.468
  105PHE    CD1 1647   4.309   2.485   5.508
  105PHE    HD1 1648   4.409   2.505   5.470
  105PHE    CE1 1649   4.296   2.389   5.616
  105PHE    HE1 1650   4.383   2.332   5.647
  105PHE     CZ 1651   4.171   2.365   5.673
  105PHE     HZ 1652   4.157   2.288   5.747
  105PHE    CD2 1653   4.075   2.528   5.528
  105PHE    HD2 1654   3.990   2.583   5.490
  105PHE    CE2 1655   4.060   2.427   5.630
  105PHE    HE2 1656   3.960   2.408   5.666
  105PHE      C 1657   4.202   2.856   5.492
  105PHE      O 1658   4.144   2.881   5.598
  106MET      N 1659   4.333   2.892   5.491
  106MET     HN 1660   4.402   2.869   5.422
  106MET     CA 1661   4.407   2.963   5.588
  106MET     HA 1662   4.391   2.894   5.670
  106MET     CB 1663   4.556   2.962   5.543
  106MET    HB1 1664   4.623   3.038   5.591
  106MET    HB2 1665   4.554   2.975   5.433
  106MET     CG 1666   4.635   2.831   5.590
  106MET    HG1 1667   4.734   2.829   5.541
  106MET    HG2 1668   4.576   2.745   5.551
  106MET     SD 1669   4.650   2.808   5.766
  106MET     CE 1670   4.820   2.881   5.781
  106MET    HE1 1671   4.839   2.936   5.876
  106MET    HE2 1672   4.833   2.957   5.701
  106MET    HE3 1673   4.903   2.810   5.766
  106MET      C 1674   4.364   3.101   5.627
  106MET      O 1675   4.357   3.144   5.744
  107LEU      N 1676   4.319   3.180   5.530
  107LEU     HN 1677   4.352   3.157   5.439
  107LEU     CA 1678   4.229   3.294   5.556
  107LEU     HA 1679   4.278   3.365   5.621
  107LEU     CB 1680   4.187   3.358   5.417
  107LEU    HB1 1681   4.127   3.451   5.427
  107LEU    HB2 1682   4.143   3.281   5.351
  107LEU     CG 1683   4.305   3.425   5.340
  107LEU     HG 1684   4.383   3.348   5.323
  107LEU    CD1 1685   4.256   3.482   5.201
  107LEU   HD11 1686   4.203   3.413   5.132
  107LEU   HD12 1687   4.348   3.508   5.146
  107LEU   HD13 1688   4.200   3.577   5.209
  107LEU    CD2 1689   4.366   3.538   5.435
  107LEU   HD21 1690   4.460   3.575   5.389
  107LEU   HD22 1691   4.395   3.508   5.538
  107LEU   HD23 1692   4.289   3.617   5.432
  107LEU      C 1693   4.097   3.251   5.624
  107LEU      O 1694   4.039   3.323   5.701
  108ALA      N 1695   4.037   3.142   5.578
  108ALA     HN 1696   4.072   3.091   5.500
  108ALA     CA 1697   3.901   3.098   5.623
  108ALA     HA 1698   3.830   3.179   5.634
  108ALA     CB 1699   3.842   3.001   5.516
  108ALA    HB1 1700   3.741   2.976   5.557
  108ALA    HB2 1701   3.903   2.910   5.499
  108ALA    HB3 1702   3.842   3.063   5.424
  108ALA      C 1703   3.910   3.059   5.764
  108ALA      O 1704   3.823   3.104   5.835
  109MET      N 1705   4.010   2.978   5.800
  109MET     HN 1706   4.074   2.946   5.731
  109MET     CA 1707   4.037   2.950   5.942
  109MET     HA 1708   3.946   2.911   5.985
  109MET     CB 1709   4.150   2.852   5.964
  109MET    HB1 1710   4.164   2.834   6.073
  109MET    HB2 1711   4.247   2.885   5.920
  109MET     CG 1712   4.108   2.711   5.911
  109MET    HG1 1713   4.093   2.718   5.801
  109MET    HG2 1714   4.002   2.700   5.941
  109MET     SD 1715   4.202   2.562   5.961
  109MET     CE 1716   4.372   2.609   5.920
  109MET    HE1 1717   4.418   2.681   5.991
  109MET    HE2 1718   4.376   2.671   5.828
  109MET    HE3 1719   4.427   2.514   5.908
  109MET      C 1720   4.064   3.071   6.031
  109MET      O 1721   4.000   3.086   6.134
  110ASN      N 1722   4.139   3.173   5.985
  110ASN     HN 1723   4.194   3.161   5.903
  110ASN     CA 1724   4.172   3.291   6.052
  110ASN     HA 1725   4.195   3.273   6.156
  110ASN     CB 1726   4.286   3.358   5.981
  110ASN    HB1 1727   4.272   3.362   5.871
  110ASN    HB2 1728   4.374   3.291   5.998
  110ASN     CG 1729   4.308   3.505   6.025
  110ASN    OD1 1730   4.356   3.535   6.135
  110ASN    ND2 1731   4.266   3.603   5.944
  110ASN   HD21 1732   4.252   3.689   5.993
  110ASN   HD22 1733   4.242   3.582   5.849
  110ASN      C 1734   4.048   3.374   6.078
  110ASN      O 1735   4.031   3.425   6.194
  111ARG      N 1736   3.966   3.395   5.976
  111ARG     HN 1737   3.978   3.341   5.893
  111ARG     CA 1738   3.856   3.482   5.988
  111ARG     HA 1739   3.884   3.577   6.030
  111ARG     CB 1740   3.787   3.495   5.850
  111ARG    HB1 1741   3.768   3.394   5.809
  111ARG    HB2 1742   3.855   3.553   5.784
  111ARG     CG 1743   3.658   3.585   5.849
  111ARG    HG1 1744   3.695   3.687   5.875
  111ARG    HG2 1745   3.576   3.553   5.916
  111ARG     CD 1746   3.598   3.602   5.708
  111ARG    HD1 1747   3.679   3.612   5.632
  111ARG    HD2 1748   3.536   3.695   5.714
  111ARG     NE 1749   3.498   3.493   5.685
  111ARG     HE 1750   3.451   3.445   5.759
  111ARG     CZ 1751   3.469   3.444   5.572
  111ARG    NH1 1752   3.554   3.452   5.471
  111ARG   HH11 1753   3.650   3.455   5.501
  111ARG   HH12 1754   3.528   3.402   5.388
  111ARG    NH2 1755   3.354   3.384   5.553
  111ARG   HH21 1756   3.302   3.359   5.634
  111ARG   HH22 1757   3.336   3.336   5.467
  111ARG      C 1758   3.752   3.432   6.091
  111ARG      O 1759   3.745   3.488   6.200
  112GLN      N 1760   3.687   3.317   6.063
  112GLN     HN 1761   3.698   3.297   5.966
  112GLN     CA 1762   3.596   3.240   6.143
  112GLN     HA 1763   3.506   3.297   6.163
  112GLN     CB 1764   3.576   3.103   6.076
  112GLN    HB1 1765   3.679   3.071   6.051
  112GLN    HB2 1766   3.523   3.118   5.980
  112GLN     CG 1767   3.506   2.991   6.148
  112GLN    HG1 1768   3.566   2.978   6.241
  112GLN    HG2 1769   3.513   2.897   6.089
  112GLN     CD 1770   3.364   3.017   6.189
  112GLN    OE1 1771   3.267   2.959   6.137
  112GLN    NE2 1772   3.336   3.113   6.281
  112GLN   HE21 1773   3.239   3.123   6.301
  112GLN   HE22 1774   3.411   3.153   6.335
  112GLN      C 1775   3.659   3.209   6.283
  112GLN      O 1776   3.592   3.236   6.384
  113GLY      N 1777   3.785   3.167   6.287
  113GLY     HN 1778   3.835   3.154   6.201
  113GLY     CA 1779   3.856   3.147   6.406
  113GLY    HA1 1780   3.958   3.118   6.386
  113GLY    HA2 1781   3.812   3.066   6.462
  113GLY      C 1782   3.869   3.265   6.496
  113GLY      O 1783   3.847   3.255   6.619
  114SER      N 1784   3.902   3.380   6.436
  114SER     HN 1785   3.934   3.384   6.342
  114SER     CA 1786   3.892   3.507   6.506
  114SER     HA 1787   3.956   3.512   6.593
  114SER     CB 1788   3.936   3.630   6.418
  114SER    HB1 1789   3.934   3.729   6.468
  114SER    HB2 1790   3.877   3.633   6.323
  114SER     OG 1791   4.071   3.611   6.384
  114SER    HG1 1792   4.076   3.550   6.310
  114SER      C 1793   3.758   3.542   6.562
  114SER      O 1794   3.747   3.575   6.678
  115ILE      N 1795   3.650   3.534   6.488
  115ILE     HN 1796   3.660   3.501   6.395
  115ILE     CA 1797   3.518   3.558   6.523
  115ILE     HA 1798   3.508   3.658   6.564
  115ILE     CB 1799   3.428   3.549   6.401
  115ILE     HB 1800   3.431   3.449   6.353
  115ILE    CG2 1801   3.281   3.582   6.444
  115ILE   HG21 1802   3.234   3.498   6.500
  115ILE   HG22 1803   3.210   3.591   6.359
  115ILE   HG23 1804   3.268   3.677   6.500
  115ILE    CG1 1805   3.465   3.653   6.292
  115ILE   HG11 1806   3.575   3.660   6.277
  115ILE   HG12 1807   3.435   3.755   6.325
  115ILE     CD 1808   3.404   3.629   6.148
  115ILE    HD1 1809   3.445   3.534   6.108
  115ILE    HD2 1810   3.438   3.715   6.087
  115ILE    HD3 1811   3.293   3.618   6.154
  115ILE      C 1812   3.463   3.471   6.628
  115ILE      O 1813   3.392   3.524   6.718
  116ILE      N 1814   3.487   3.340   6.626
  116ILE     HN 1815   3.534   3.306   6.544
  116ILE     CA 1816   3.438   3.241   6.729
  116ILE     HA 1817   3.333   3.263   6.743
  116ILE     CB 1818   3.434   3.091   6.691
  116ILE     HB 1819   3.354   3.083   6.615
  116ILE    CG2 1820   3.564   3.034   6.630
  116ILE   HG21 1821   3.563   2.939   6.572
  116ILE   HG22 1822   3.642   3.021   6.708
  116ILE   HG23 1823   3.600   3.108   6.555
  116ILE    CG1 1824   3.383   2.990   6.794
  116ILE   HG11 1825   3.305   3.020   6.868
  116ILE   HG12 1826   3.466   2.965   6.864
  116ILE     CD 1827   3.335   2.869   6.728
  116ILE    HD1 1828   3.296   2.799   6.805
  116ILE    HD2 1829   3.409   2.800   6.681
  116ILE    HD3 1830   3.249   2.890   6.661
  116ILE      C 1831   3.506   3.265   6.862
  116ILE      O 1832   3.435   3.291   6.964
  117PHE      N 1833   3.640   3.273   6.871
  117PHE     HN 1834   3.692   3.257   6.787
  117PHE     CA 1835   3.706   3.299   6.997
  117PHE     HA 1836   3.661   3.236   7.072
  117PHE     CB 1837   3.855   3.255   6.993
  117PHE    HB1 1838   3.903   3.274   7.091
  117PHE    HB2 1839   3.905   3.292   6.901
  117PHE     CG 1840   3.856   3.100   6.980
  117PHE    CD1 1841   3.811   3.020   7.089
  117PHE    HD1 1842   3.753   3.060   7.171
  117PHE    CE1 1843   3.830   2.879   7.083
  117PHE    HE1 1844   3.792   2.820   7.166
  117PHE     CZ 1845   3.890   2.817   6.973
  117PHE     HZ 1846   3.918   2.713   6.973
  117PHE    CD2 1847   3.908   3.035   6.862
  117PHE    HD2 1848   3.948   3.085   6.775
  117PHE    CE2 1849   3.937   2.900   6.865
  117PHE    HE2 1850   3.969   2.856   6.772
  117PHE      C 1851   3.674   3.441   7.048
  117PHE      O 1852   3.657   3.449   7.172
  118LEU      N 1853   3.641   3.532   6.959
  118LEU     HN 1854   3.654   3.517   6.861
  118LEU     CA 1855   3.591   3.665   6.996
  118LEU     HA 1856   3.660   3.720   7.058
  118LEU     CB 1857   3.579   3.749   6.867
  118LEU    HB1 1858   3.520   3.701   6.785
  118LEU    HB2 1859   3.682   3.744   6.827
  118LEU     CG 1860   3.531   3.894   6.877
  118LEU     HG 1861   3.428   3.889   6.918
  118LEU    CD1 1862   3.609   3.969   6.984
  118LEU   HD11 1863   3.597   3.928   7.086
  118LEU   HD12 1864   3.588   4.078   6.980
  118LEU   HD13 1865   3.714   3.962   6.950
  118LEU    CD2 1866   3.548   3.956   6.741
  118LEU   HD21 1867   3.536   4.067   6.748
  118LEU   HD22 1868   3.465   3.910   6.683
  118LEU   HD23 1869   3.640   3.941   6.681
  118LEU      C 1870   3.458   3.654   7.073
  118LEU      O 1871   3.434   3.725   7.173
  119THR      N 1872   3.369   3.569   7.023
  119THR     HN 1873   3.397   3.514   6.945
  119THR     CA 1874   3.236   3.547   7.072
  119THR     HA 1875   3.201   3.641   7.112
  119THR     CB 1876   3.131   3.518   6.969
  119THR     HB 1877   3.142   3.409   6.947
  119THR    OG1 1878   3.155   3.597   6.857
  119THR    HG1 1879   3.240   3.568   6.823
  119THR    CG2 1880   2.999   3.560   7.017
  119THR   HG21 1881   2.997   3.667   7.046
  119THR   HG22 1882   2.977   3.509   7.113
  119THR   HG23 1883   2.924   3.542   6.937
  119THR      C 1884   3.243   3.458   7.195
  119THR      O 1885   3.155   3.478   7.284
  120VAL      N 1886   3.349   3.374   7.213
  120VAL     HN 1887   3.408   3.361   7.133
  120VAL     CA 1888   3.378   3.307   7.335
  120VAL     HA 1889   3.290   3.254   7.367
  120VAL     CB 1890   3.489   3.195   7.315
  120VAL     HB 1891   3.571   3.242   7.257
  120VAL    CG1 1892   3.542   3.132   7.449
  120VAL   HG11 1893   3.632   3.068   7.435
  120VAL   HG12 1894   3.471   3.079   7.516
  120VAL   HG13 1895   3.592   3.205   7.516
  120VAL    CG2 1896   3.425   3.082   7.236
  120VAL   HG21 1897   3.497   2.998   7.221
  120VAL   HG22 1898   3.387   3.109   7.135
  120VAL   HG23 1899   3.336   3.047   7.292
  120VAL      C 1900   3.415   3.395   7.449
  120VAL      O 1901   3.367   3.387   7.564
  121VAL      N 1902   3.493   3.499   7.418
  121VAL     HN 1903   3.548   3.501   7.335
  121VAL     CA 1904   3.537   3.611   7.507
  121VAL     HA 1905   3.582   3.566   7.594
  121VAL     CB 1906   3.653   3.677   7.433
  121VAL     HB 1907   3.619   3.703   7.330
  121VAL    CG1 1908   3.703   3.798   7.513
  121VAL   HG11 1909   3.625   3.878   7.514
  121VAL   HG12 1910   3.795   3.838   7.465
  121VAL   HG13 1911   3.720   3.773   7.620
  121VAL    CG2 1912   3.768   3.579   7.432
  121VAL   HG21 1913   3.741   3.477   7.396
  121VAL   HG22 1914   3.814   3.583   7.533
  121VAL   HG23 1915   3.843   3.605   7.354
  121VAL      C 1916   3.417   3.702   7.552
  121VAL      O 1917   3.408   3.729   7.673
  122ALA      N 1918   3.322   3.729   7.455
  122ALA     HN 1919   3.334   3.715   7.357
  122ALA     CA 1920   3.196   3.800   7.491
  122ALA     HA 1921   3.225   3.892   7.538
  122ALA     CB 1922   3.120   3.836   7.363
  122ALA    HB1 1923   3.102   3.750   7.296
  122ALA    HB2 1924   3.187   3.895   7.297
  122ALA    HB3 1925   3.024   3.888   7.384
  122ALA      C 1926   3.110   3.723   7.597
  122ALA      O 1927   3.059   3.780   7.689
  123VAL      N 1928   3.090   3.598   7.565
  123VAL     HN 1929   3.137   3.564   7.484
  123VAL     CA 1930   3.009   3.507   7.643
  123VAL     HA 1931   2.909   3.545   7.653
  123VAL     CB 1932   2.982   3.372   7.575
  123VAL     HB 1933   3.076   3.318   7.552
  123VAL    CG1 1934   2.912   3.272   7.671
  123VAL   HG11 1935   2.985   3.239   7.748
  123VAL   HG12 1936   2.886   3.183   7.610
  123VAL   HG13 1937   2.823   3.318   7.719
  123VAL    CG2 1938   2.879   3.396   7.458
  123VAL   HG21 1939   2.814   3.484   7.480
  123VAL   HG22 1940   2.820   3.308   7.427
  123VAL   HG23 1941   2.943   3.421   7.371
  123VAL      C 1942   3.063   3.480   7.779
  123VAL      O 1943   2.996   3.490   7.884
  124ASP      N 1944   3.201   3.459   7.783
  124ASP     HN 1945   3.264   3.458   7.706
  124ASP     CA 1946   3.267   3.450   7.907
  124ASP     HA 1947   3.223   3.370   7.964
  124ASP     CB 1948   3.421   3.430   7.873
  124ASP    HB1 1949   3.462   3.518   7.819
  124ASP    HB2 1950   3.448   3.336   7.820
  124ASP     CG 1951   3.514   3.426   7.999
  124ASP    OD1 1952   3.477   3.384   8.109
  124ASP    OD2 1953   3.633   3.451   7.980
  124ASP      C 1954   3.242   3.575   7.992
  124ASP      O 1955   3.191   3.561   8.104
  125ARG      N 1956   3.267   3.695   7.938
  125ARG     HN 1957   3.288   3.717   7.843
  125ARG     CA 1958   3.240   3.813   8.016
  125ARG     HA 1959   3.300   3.810   8.106
  125ARG     CB 1960   3.299   3.933   7.936
  125ARG    HB1 1961   3.295   4.033   7.985
  125ARG    HB2 1962   3.244   3.952   7.842
  125ARG     CG 1963   3.451   3.929   7.912
  125ARG    HG1 1964   3.484   3.824   7.895
  125ARG    HG2 1965   3.515   3.955   7.999
  125ARG     CD 1966   3.473   4.026   7.789
  125ARG    HD1 1967   3.431   4.126   7.812
  125ARG    HD2 1968   3.433   3.989   7.693
  125ARG     NE 1969   3.612   4.023   7.764
  125ARG     HE 1970   3.664   3.948   7.806
  125ARG     CZ 1971   3.683   4.127   7.716
  125ARG    NH1 1972   3.617   4.227   7.659
  125ARG   HH11 1973   3.522   4.213   7.632
  125ARG   HH12 1974   3.662   4.313   7.635
  125ARG    NH2 1975   3.816   4.144   7.728
  125ARG   HH21 1976   3.866   4.090   7.796
  125ARG   HH22 1977   3.868   4.216   7.683
  125ARG      C 1978   3.089   3.839   8.062
  125ARG      O 1979   3.066   3.893   8.171
  126TYR      N 1980   2.993   3.798   7.981
  126TYR     HN 1981   3.020   3.762   7.892
  126TYR     CA 1982   2.852   3.791   8.010
  126TYR     HA 1983   2.825   3.890   8.045
  126TYR     CB 1984   2.772   3.753   7.877
  126TYR    HB1 1985   2.818   3.667   7.824
  126TYR    HB2 1986   2.776   3.839   7.807
  126TYR     CG 1987   2.623   3.717   7.904
  126TYR    CD1 1988   2.542   3.818   7.953
  126TYR    HD1 1989   2.588   3.911   7.982
  126TYR    CE1 1990   2.405   3.797   7.973
  126TYR    HE1 1991   2.346   3.876   8.016
  126TYR     CZ 1992   2.351   3.679   7.936
  126TYR     OH 1993   2.215   3.647   7.966
  126TYR     HH 1994   2.211   3.555   7.937
  126TYR    CD2 1995   2.561   3.596   7.870
  126TYR    HD2 1996   2.622   3.510   7.845
  126TYR    CE2 1997   2.428   3.576   7.887
  126TYR    HE2 1998   2.383   3.480   7.865
  126TYR      C 1999   2.806   3.709   8.134
  126TYR      O 2000   2.748   3.767   8.222
  127PHE      N 2001   2.856   3.582   8.150
  127PHE     HN 2002   2.897   3.541   8.069
  127PHE     CA 2003   2.846   3.508   8.273
  127PHE     HA 2004   2.744   3.518   8.309
  127PHE     CB 2005   2.871   3.357   8.245
  127PHE    HB1 2006   2.901   3.308   8.340
  127PHE    HB2 2007   2.951   3.360   8.168
  127PHE     CG 2008   2.752   3.301   8.176
  127PHE    CD1 2009   2.655   3.238   8.262
  127PHE    HD1 2010   2.686   3.242   8.365
  127PHE    CE1 2011   2.553   3.161   8.214
  127PHE    HE1 2012   2.487   3.101   8.275
  127PHE     CZ 2013   2.530   3.158   8.075
  127PHE     HZ 2014   2.445   3.104   8.038
  127PHE    CD2 2015   2.730   3.292   8.034
  127PHE    HD2 2016   2.798   3.346   7.970
  127PHE    CE2 2017   2.620   3.216   7.985
  127PHE    HE2 2018   2.614   3.200   7.879
  127PHE      C 2019   2.933   3.570   8.386
  127PHE      O 2020   2.886   3.559   8.498
  128ARG      N 2021   3.047   3.628   8.358
  128ARG     HN 2022   3.084   3.638   8.266
  128ARG     CA 2023   3.132   3.685   8.458
  128ARG     HA 2024   3.144   3.617   8.541
  128ARG     CB 2025   3.272   3.715   8.397
  128ARG    HB1 2026   3.336   3.769   8.471
  128ARG    HB2 2027   3.251   3.783   8.312
  128ARG     CG 2028   3.342   3.585   8.354
  128ARG    HG1 2029   3.406   3.602   8.265
  128ARG    HG2 2030   3.278   3.496   8.333
  128ARG     CD 2031   3.443   3.530   8.456
  128ARG    HD1 2032   3.386   3.496   8.545
  128ARG    HD2 2033   3.528   3.595   8.485
  128ARG     NE 2034   3.508   3.409   8.396
  128ARG     HE 2035   3.500   3.392   8.297
  128ARG     CZ 2036   3.591   3.329   8.458
  128ARG    NH1 2037   3.638   3.345   8.577
  128ARG   HH11 2038   3.586   3.401   8.642
  128ARG   HH12 2039   3.689   3.273   8.623
  128ARG    NH2 2040   3.637   3.226   8.391
  128ARG   HH21 2041   3.623   3.215   8.293
  128ARG   HH22 2042   3.693   3.170   8.453
  128ARG      C 2043   3.069   3.803   8.529
  128ARG      O 2044   3.087   3.819   8.648
  129VAL      N 2045   2.990   3.891   8.460
  129VAL     HN 2046   2.967   3.880   8.364
  129VAL     CA 2047   2.926   4.003   8.527
  129VAL     HA 2048   2.987   4.034   8.611
  129VAL     CB 2049   2.913   4.119   8.431
  129VAL     HB 2050   2.876   4.089   8.330
  129VAL    CG1 2051   2.824   4.233   8.474
  129VAL   HG11 2052   2.835   4.318   8.403
  129VAL   HG12 2053   2.862   4.259   8.575
  129VAL   HG13 2054   2.718   4.207   8.491
  129VAL    CG2 2055   3.064   4.168   8.420
  129VAL   HG21 2056   3.063   4.264   8.364
  129VAL   HG22 2057   3.123   4.103   8.352
  129VAL   HG23 2058   3.110   4.171   8.521
  129VAL      C 2059   2.781   3.966   8.576
  129VAL      O 2060   2.752   3.994   8.691
  130VAL      N 2061   2.698   3.901   8.491
  130VAL     HN 2062   2.728   3.860   8.405
  130VAL     CA 2063   2.552   3.910   8.499
  130VAL     HA 2064   2.516   3.999   8.548
  130VAL     CB 2065   2.491   3.909   8.352
  130VAL     HB 2066   2.508   3.815   8.295
  130VAL    CG1 2067   2.343   3.938   8.342
  130VAL   HG11 2068   2.334   3.986   8.242
  130VAL   HG12 2069   2.303   3.998   8.427
  130VAL   HG13 2070   2.279   3.848   8.344
  130VAL    CG2 2071   2.565   4.017   8.266
  130VAL   HG21 2072   2.676   4.006   8.259
  130VAL   HG22 2073   2.530   4.115   8.305
  130VAL   HG23 2074   2.526   4.019   8.162
  130VAL      C 2075   2.499   3.788   8.558
  130VAL      O 2076   2.379   3.782   8.597
  131HSD      N 2077   2.584   3.684   8.567
  131HSD     HN 2078   2.679   3.700   8.543
  131HSD     CA 2079   2.550   3.557   8.634
  131HSD     HA 2080   2.466   3.562   8.703
  131HSD     CB 2081   2.515   3.440   8.537
  131HSD    HB1 2082   2.481   3.349   8.590
  131HSD    HB2 2083   2.597   3.411   8.467
  131HSD    ND1 2084   2.409   3.525   8.307
  131HSD    HD1 2085   2.492   3.562   8.266
  131HSD     CG 2086   2.400   3.475   8.440
  131HSD    CE1 2087   2.280   3.546   8.268
  131HSD    HE1 2088   2.263   3.616   8.186
  131HSD    NE2 2089   2.194   3.517   8.367
  131HSD    CD2 2090   2.271   3.465   8.474
  131HSD    HD2 2091   2.227   3.444   8.571
  131HSD      C 2092   2.670   3.520   8.719
  131HSD      O 2093   2.729   3.416   8.698
  132PRO      N 2094   2.716   3.602   8.822
  132PRO     CD 2095   2.652   3.712   8.883
  132PRO    HD1 2096   2.547   3.685   8.906
  132PRO    HD2 2097   2.644   3.798   8.813
  132PRO     CA 2098   2.855   3.596   8.854
  132PRO     HA 2099   2.918   3.600   8.767
  132PRO     CB 2100   2.880   3.718   8.940
  132PRO    HB1 2101   2.897   3.810   8.880
  132PRO    HB2 2102   2.936   3.704   9.035
  132PRO     CG 2103   2.740   3.749   8.992
  132PRO    HG1 2104   2.720   3.696   9.088
  132PRO    HG2 2105   2.735   3.857   9.018
  132PRO      C 2106   2.880   3.467   8.932
  132PRO      O 2107   2.994   3.425   8.955
  133HSD      N 2108   2.777   3.393   8.986
  133HSD     HN 2109   2.683   3.416   8.963
  133HSD     CA 2110   2.800   3.279   9.074
  133HSD     HA 2111   2.904   3.274   9.102
  133HSD     CB 2112   2.707   3.290   9.204
  133HSD    HB1 2113   2.744   3.211   9.272
  133HSD    HB2 2114   2.600   3.271   9.179
  133HSD    ND1 2115   2.615   3.504   9.297
  133HSD    HD1 2116   2.519   3.489   9.275
  133HSD     CG 2117   2.719   3.416   9.269
  133HSD    CE1 2118   2.674   3.608   9.367
  133HSD    HE1 2119   2.614   3.692   9.401
  133HSD    NE2 2120   2.801   3.588   9.382
  133HSD    CD2 2121   2.828   3.467   9.327
  133HSD    HD2 2122   2.935   3.456   9.323
  133HSD      C 2123   2.783   3.149   8.998
  133HSD      O 2124   2.791   3.040   9.057
  134HSD      N 2125   2.771   3.152   8.867
  134HSD     HN 2126   2.793   3.235   8.816
  134HSD     CA 2127   2.748   3.028   8.785
  134HSD     HA 2128   2.681   2.964   8.840
  134HSD     CB 2129   2.685   3.061   8.646
  134HSD    HB1 2130   2.709   2.984   8.570
  134HSD    HB2 2131   2.740   3.152   8.615
  134HSD    ND1 2132   2.473   3.144   8.773
  134HSD    HD1 2133   2.512   3.207   8.840
  134HSD     CG 2134   2.531   3.089   8.665
  134HSD    CE1 2135   2.337   3.125   8.764
  134HSD    HE1 2136   2.254   3.158   8.826
  134HSD    NE2 2137   2.309   3.059   8.653
  134HSD    CD2 2138   2.428   3.034   8.593
  134HSD    HD2 2139   2.443   2.980   8.501
  134HSD      C 2140   2.880   2.948   8.749
  134HSD      O 2141   2.988   2.994   8.753
  135ALA      N 2142   2.866   2.817   8.712
  135ALA     HN 2143   2.771   2.788   8.704
  135ALA     CA 2144   2.969   2.723   8.701
  135ALA     HA 2145   3.031   2.725   8.790
  135ALA     CB 2146   2.915   2.581   8.685
  135ALA    HB1 2147   2.835   2.563   8.760
  135ALA    HB2 2148   2.996   2.506   8.681
  135ALA    HB3 2149   2.866   2.579   8.585
  135ALA      C 2150   3.073   2.746   8.583
  135ALA      O 2151   3.184   2.702   8.590
  136LEU      N 2152   3.023   2.809   8.470
  136LEU     HN 2153   2.925   2.825   8.460
  136LEU     CA 2154   3.100   2.853   8.359
  136LEU     HA 2155   3.134   2.763   8.311
  136LEU     CB 2156   3.010   2.931   8.251
  136LEU    HB1 2157   3.038   3.037   8.234
  136LEU    HB2 2158   2.909   2.933   8.296
  136LEU     CG 2159   3.004   2.865   8.110
  136LEU     HG 2160   3.104   2.861   8.062
  136LEU    CD1 2161   2.942   2.721   8.115
  136LEU   HD11 2162   2.834   2.720   8.141
  136LEU   HD12 2163   3.002   2.665   8.189
  136LEU   HD13 2164   2.957   2.669   8.018
  136LEU    CD2 2165   2.930   2.961   8.020
  136LEU   HD21 2166   2.841   3.007   8.067
  136LEU   HD22 2167   2.897   2.900   7.933
  136LEU   HD23 2168   3.002   3.038   7.986
  136LEU      C 2169   3.210   2.947   8.394
  136LEU      O 2170   3.320   2.950   8.330
  137ASN      N 2171   3.191   3.026   8.504
  137ASN     HN 2172   3.106   3.001   8.550
  137ASN     CA 2173   3.292   3.113   8.559
  137ASN     HA 2174   3.326   3.166   8.471
  137ASN     CB 2175   3.226   3.206   8.660
  137ASN    HB1 2176   3.297   3.272   8.715
  137ASN    HB2 2177   3.172   3.148   8.738
  137ASN     CG 2178   3.135   3.295   8.579
  137ASN    OD1 2179   3.149   3.320   8.460
  137ASN    ND2 2180   3.036   3.350   8.656
  137ASN   HD21 2181   2.959   3.392   8.608
  137ASN   HD22 2182   3.049   3.359   8.755
  137ASN      C 2183   3.406   3.030   8.629
  137ASN      O 2184   3.521   3.073   8.653
  138LYS      N 2185   3.369   2.904   8.663
  138LYS     HN 2186   3.276   2.874   8.641
  138LYS     CA 2187   3.449   2.819   8.753
  138LYS     HA 2188   3.536   2.872   8.789
  138LYS     CB 2189   3.370   2.769   8.882
  138LYS    HB1 2190   3.438   2.705   8.942
  138LYS    HB2 2191   3.285   2.708   8.844
  138LYS     CG 2192   3.322   2.889   8.967
  138LYS    HG1 2193   3.274   2.848   9.059
  138LYS    HG2 2194   3.240   2.951   8.925
  138LYS     CD 2195   3.444   2.973   9.005
  138LYS    HD1 2196   3.472   3.034   8.917
  138LYS    HD2 2197   3.531   2.909   9.030
  138LYS     CE 2198   3.425   3.069   9.125
  138LYS    HE1 2199   3.342   3.142   9.110
  138LYS    HE2 2200   3.517   3.129   9.140
  138LYS     NZ 2201   3.415   2.994   9.252
  138LYS    HZ1 2202   3.315   2.993   9.283
  138LYS    HZ2 2203   3.471   3.047   9.323
  138LYS    HZ3 2204   3.448   2.896   9.255
  138LYS      C 2205   3.505   2.699   8.679
  138LYS      O 2206   3.569   2.612   8.736
  139ILE      N 2207   3.491   2.702   8.546
  139ILE     HN 2208   3.419   2.758   8.506
  139ILE     CA 2209   3.550   2.602   8.455
  139ILE     HA 2210   3.497   2.510   8.475
  139ILE     CB 2211   3.507   2.634   8.303
  139ILE     HB 2212   3.396   2.636   8.316
  139ILE    CG2 2213   3.558   2.777   8.266
  139ILE   HG21 2214   3.530   2.809   8.164
  139ILE   HG22 2215   3.666   2.783   8.291
  139ILE   HG23 2216   3.515   2.843   8.345
  139ILE    CG1 2217   3.546   2.529   8.196
  139ILE   HG11 2218   3.498   2.434   8.226
  139ILE   HG12 2219   3.657   2.524   8.193
  139ILE     CD 2220   3.515   2.573   8.056
  139ILE    HD1 2221   3.571   2.663   8.023
  139ILE    HD2 2222   3.408   2.603   8.059
  139ILE    HD3 2223   3.532   2.487   7.988
  139ILE      C 2224   3.706   2.580   8.465
  139ILE      O 2225   3.785   2.668   8.483
  140SER      N 2226   3.756   2.460   8.439
  140SER     HN 2227   3.699   2.381   8.416
  140SER     CA 2228   3.897   2.433   8.458
  140SER     HA 2229   3.938   2.486   8.543
  140SER     CB 2230   3.916   2.278   8.509
  140SER    HB1 2231   3.836   2.260   8.584
  140SER    HB2 2232   4.017   2.286   8.554
  140SER     OG 2233   3.900   2.182   8.404
  140SER    HG1 2234   3.925   2.098   8.443
  140SER      C 2235   3.970   2.466   8.326
  140SER      O 2236   3.910   2.474   8.220
  141ASN      N 2237   4.101   2.475   8.341
  141ASN     HN 2238   4.133   2.459   8.434
  141ASN     CA 2239   4.197   2.489   8.231
  141ASN     HA 2240   4.163   2.570   8.168
  141ASN     CB 2241   4.337   2.509   8.286
  141ASN    HB1 2242   4.419   2.499   8.211
  141ASN    HB2 2243   4.347   2.440   8.372
  141ASN     CG 2244   4.344   2.648   8.340
  141ASN    OD1 2245   4.253   2.730   8.330
  141ASN    ND2 2246   4.458   2.673   8.410
  141ASN   HD21 2247   4.476   2.767   8.439
  141ASN   HD22 2248   4.504   2.600   8.461
  141ASN      C 2249   4.205   2.369   8.139
  141ASN      O 2250   4.209   2.376   8.020
  142ARG      N 2251   4.209   2.249   8.202
  142ARG     HN 2252   4.210   2.249   8.301
  142ARG     CA 2253   4.195   2.124   8.130
  142ARG     HA 2254   4.280   2.112   8.064
  142ARG     CB 2255   4.204   2.010   8.239
  142ARG    HB1 2256   4.150   1.921   8.200
  142ARG    HB2 2257   4.151   2.046   8.329
  142ARG     CG 2258   4.347   1.982   8.284
  142ARG    HG1 2259   4.402   2.072   8.319
  142ARG    HG2 2260   4.397   1.932   8.198
  142ARG     CD 2261   4.335   1.891   8.403
  142ARG    HD1 2262   4.282   1.796   8.385
  142ARG    HD2 2263   4.297   1.935   8.498
  142ARG     NE 2264   4.473   1.877   8.452
  142ARG     HE 2265   4.507   1.933   8.527
  142ARG     CZ 2266   4.560   1.784   8.418
  142ARG    NH1 2267   4.522   1.690   8.331
  142ARG   HH11 2268   4.427   1.689   8.301
  142ARG   HH12 2269   4.570   1.603   8.327
  142ARG    NH2 2270   4.677   1.787   8.471
  142ARG   HH21 2271   4.746   1.725   8.432
  142ARG   HH22 2272   4.703   1.862   8.531
  142ARG      C 2273   4.066   2.112   8.046
  142ARG      O 2274   4.069   2.071   7.931
  143THR      N 2275   3.950   2.163   8.098
  143THR     HN 2276   3.948   2.202   8.190
  143THR     CA 2277   3.829   2.162   8.018
  143THR     HA 2278   3.822   2.066   7.969
  143THR     CB 2279   3.706   2.176   8.100
  143THR     HB 2280   3.702   2.273   8.155
  143THR    OG1 2281   3.696   2.081   8.198
  143THR    HG1 2282   3.763   2.103   8.264
  143THR    CG2 2283   3.575   2.171   8.024
  143THR   HG21 2284   3.566   2.071   7.976
  143THR   HG22 2285   3.570   2.243   7.939
  143THR   HG23 2286   3.481   2.186   8.081
  143THR      C 2287   3.823   2.270   7.914
  143THR      O 2288   3.782   2.238   7.803
  144ALA      N 2289   3.878   2.392   7.949
  144ALA     HN 2290   3.904   2.406   8.044
  144ALA     CA 2291   3.897   2.503   7.862
  144ALA     HA 2292   3.800   2.535   7.828
  144ALA     CB 2293   3.962   2.625   7.933
  144ALA    HB1 2294   4.064   2.588   7.955
  144ALA    HB2 2295   3.912   2.655   8.027
  144ALA    HB3 2296   3.968   2.712   7.864
  144ALA      C 2297   3.992   2.465   7.746
  144ALA      O 2298   3.964   2.502   7.634
  145ALA      N 2299   4.100   2.386   7.769
  145ALA     HN 2300   4.127   2.373   7.864
  145ALA     CA 2301   4.183   2.315   7.675
  145ALA     HA 2302   4.232   2.396   7.622
  145ALA     CB 2303   4.296   2.229   7.736
  145ALA    HB1 2304   4.361   2.183   7.659
  145ALA    HB2 2305   4.248   2.147   7.794
  145ALA    HB3 2306   4.356   2.303   7.792
  145ALA      C 2307   4.093   2.233   7.577
  145ALA      O 2308   4.090   2.258   7.457
  146ILE      N 2309   4.007   2.139   7.626
  146ILE     HN 2310   3.993   2.144   7.725
  146ILE     CA 2311   3.922   2.047   7.552
  146ILE     HA 2312   3.988   2.001   7.479
  146ILE     CB 2313   3.861   1.928   7.637
  146ILE     HB 2314   3.826   1.968   7.735
  146ILE    CG2 2315   3.744   1.871   7.553
  146ILE   HG21 2316   3.709   1.779   7.604
  146ILE   HG22 2317   3.788   1.835   7.458
  146ILE   HG23 2318   3.657   1.937   7.531
  146ILE    CG1 2319   3.970   1.822   7.673
  146ILE   HG11 2320   4.058   1.862   7.729
  146ILE   HG12 2321   4.009   1.786   7.575
  146ILE     CD 2322   3.919   1.706   7.761
  146ILE    HD1 2323   3.883   1.750   7.856
  146ILE    HD2 2324   4.004   1.635   7.772
  146ILE    HD3 2325   3.828   1.665   7.712
  146ILE      C 2326   3.823   2.124   7.463
  146ILE      O 2327   3.807   2.102   7.347
  147ILE      N 2328   3.757   2.224   7.522
  147ILE     HN 2329   3.775   2.236   7.619
  147ILE     CA 2330   3.653   2.314   7.455
  147ILE     HA 2331   3.571   2.259   7.411
  147ILE     CB 2332   3.586   2.411   7.559
  147ILE     HB 2333   3.664   2.456   7.623
  147ILE    CG2 2334   3.503   2.530   7.494
  147ILE   HG21 2335   3.574   2.588   7.431
  147ILE   HG22 2336   3.452   2.588   7.573
  147ILE   HG23 2337   3.433   2.487   7.419
  147ILE    CG1 2338   3.494   2.335   7.663
  147ILE   HG11 2339   3.448   2.405   7.736
  147ILE   HG12 2340   3.550   2.272   7.735
  147ILE     CD 2341   3.382   2.247   7.610
  147ILE    HD1 2342   3.421   2.153   7.566
  147ILE    HD2 2343   3.323   2.295   7.529
  147ILE    HD3 2344   3.306   2.223   7.688
  147ILE      C 2345   3.721   2.393   7.342
  147ILE      O 2346   3.667   2.406   7.235
  148SER      N 2347   3.841   2.447   7.363
  148SER     HN 2348   3.884   2.448   7.452
  148SER     CA 2349   3.923   2.516   7.262
  148SER     HA 2350   3.863   2.593   7.215
  148SER     CB 2351   4.064   2.569   7.311
  148SER    HB1 2352   4.118   2.611   7.223
  148SER    HB2 2353   4.128   2.482   7.337
  148SER     OG 2354   4.048   2.657   7.422
  148SER    HG1 2355   4.025   2.602   7.498
  148SER      C 2356   3.956   2.424   7.147
  148SER      O 2357   3.941   2.458   7.032
  149CYS      N 2358   4.001   2.296   7.173
  149CYS     HN 2359   4.022   2.264   7.264
  149CYS     CA 2360   4.023   2.198   7.065
  149CYS     HA 2361   4.094   2.236   6.994
  149CYS     CB 2362   4.089   2.061   7.121
  149CYS    HB1 2363   4.102   2.003   7.027
  149CYS    HB2 2364   4.017   2.006   7.186
  149CYS     SG 2365   4.248   2.066   7.204
  149CYS    HG1 2366   4.195   2.139   7.301
  149CYS      C 2367   3.893   2.164   6.991
  149CYS      O 2368   3.895   2.155   6.869
  150LEU      N 2369   3.775   2.156   7.065
  150LEU     HN 2370   3.766   2.167   7.164
  150LEU     CA 2371   3.651   2.129   7.003
  150LEU     HA 2372   3.657   2.031   6.959
  150LEU     CB 2373   3.539   2.111   7.108
  150LEU    HB1 2374   3.544   2.199   7.174
  150LEU    HB2 2375   3.563   2.022   7.170
  150LEU     CG 2376   3.392   2.086   7.058
  150LEU     HG 2377   3.358   2.174   6.997
  150LEU    CD1 2378   3.372   1.957   6.978
  150LEU   HD11 2379   3.400   1.864   7.031
  150LEU   HD12 2380   3.432   1.964   6.885
  150LEU   HD13 2381   3.267   1.944   6.941
  150LEU    CD2 2382   3.302   2.069   7.183
  150LEU   HD21 2383   3.329   1.973   7.230
  150LEU   HD22 2384   3.194   2.062   7.155
  150LEU   HD23 2385   3.317   2.145   7.263
  150LEU      C 2386   3.613   2.236   6.904
  150LEU      O 2387   3.575   2.204   6.790
  151LEU      N 2388   3.632   2.358   6.945
  151LEU     HN 2389   3.653   2.373   7.041
  151LEU     CA 2390   3.601   2.479   6.861
  151LEU     HA 2391   3.502   2.461   6.822
  151LEU     CB 2392   3.587   2.615   6.943
  151LEU    HB1 2393   3.540   2.678   6.865
  151LEU    HB2 2394   3.686   2.649   6.981
  151LEU     CG 2395   3.489   2.620   7.059
  151LEU     HG 2396   3.528   2.555   7.140
  151LEU    CD1 2397   3.456   2.758   7.108
  151LEU   HD11 2398   3.421   2.830   7.031
  151LEU   HD12 2399   3.554   2.793   7.147
  151LEU   HD13 2400   3.395   2.761   7.201
  151LEU    CD2 2401   3.358   2.549   7.016
  151LEU   HD21 2402   3.374   2.439   7.029
  151LEU   HD22 2403   3.314   2.580   6.919
  151LEU   HD23 2404   3.280   2.577   7.090
  151LEU      C 2405   3.691   2.496   6.742
  151LEU      O 2406   3.648   2.542   6.643
  152TRP      N 2407   3.819   2.449   6.752
  152TRP     HN 2408   3.863   2.418   6.837
  152TRP     CA 2409   3.908   2.430   6.640
  152TRP     HA 2410   3.917   2.524   6.588
  152TRP     CB 2411   4.048   2.387   6.689
  152TRP    HB1 2412   4.106   2.339   6.608
  152TRP    HB2 2413   4.051   2.310   6.768
  152TRP     CG 2414   4.138   2.501   6.728
  152TRP    CD1 2415   4.198   2.532   6.850
  152TRP    HD1 2416   4.202   2.465   6.936
  152TRP    NE1 2417   4.248   2.660   6.853
  152TRP    HE1 2418   4.281   2.705   6.933
  152TRP    CE2 2419   4.225   2.715   6.729
  152TRP    CD2 2420   4.166   2.617   6.648
  152TRP    CE3 2421   4.125   2.644   6.516
  152TRP    HE3 2422   4.071   2.568   6.462
  152TRP    CZ3 2423   4.142   2.772   6.465
  152TRP    HZ3 2424   4.117   2.815   6.368
  152TRP    CZ2 2425   4.242   2.850   6.681
  152TRP    HZ2 2426   4.301   2.923   6.733
  152TRP    CH2 2427   4.198   2.874   6.549
  152TRP    HH2 2428   4.217   2.969   6.500
  152TRP      C 2429   3.857   2.328   6.537
  152TRP      O 2430   3.854   2.363   6.418
  153GLY      N 2431   3.799   2.212   6.579
  153GLY     HN 2432   3.801   2.202   6.678
  153GLY     CA 2433   3.734   2.105   6.508
  153GLY    HA1 2434   3.696   2.031   6.576
  153GLY    HA2 2435   3.812   2.075   6.440
  153GLY      C 2436   3.610   2.161   6.442
  153GLY      O 2437   3.585   2.132   6.326
  154ILE      N 2438   3.531   2.253   6.503
  154ILE     HN 2439   3.520   2.267   6.601
  154ILE     CA 2440   3.426   2.337   6.439
  154ILE     HA 2441   3.357   2.276   6.382
  154ILE     CB 2442   3.347   2.408   6.553
  154ILE     HB 2443   3.422   2.469   6.607
  154ILE    CG2 2444   3.264   2.515   6.483
  154ILE   HG21 2445   3.184   2.539   6.556
  154ILE   HG22 2446   3.213   2.486   6.389
  154ILE   HG23 2447   3.316   2.611   6.461
  154ILE    CG1 2448   3.265   2.305   6.637
  154ILE   HG11 2449   3.322   2.216   6.671
  154ILE   HG12 2450   3.199   2.260   6.560
  154ILE     CD 2451   3.180   2.359   6.751
  154ILE    HD1 2452   3.245   2.395   6.834
  154ILE    HD2 2453   3.115   2.279   6.791
  154ILE    HD3 2454   3.108   2.435   6.714
  154ILE      C 2455   3.484   2.444   6.337
  154ILE      O 2456   3.435   2.450   6.218
  155THR      N 2457   3.590   2.517   6.373
  155THR     HN 2458   3.612   2.503   6.469
  155THR     CA 2459   3.653   2.616   6.281
  155THR     HA 2460   3.590   2.700   6.257
  155THR     CB 2461   3.771   2.693   6.348
  155THR     HB 2462   3.861   2.632   6.370
  155THR    OG1 2463   3.730   2.765   6.461
  155THR    HG1 2464   3.730   2.704   6.535
  155THR    CG2 2465   3.830   2.791   6.245
  155THR   HG21 2466   3.901   2.745   6.174
  155THR   HG22 2467   3.897   2.859   6.303
  155THR   HG23 2468   3.748   2.840   6.189
  155THR      C 2469   3.704   2.550   6.150
  155THR      O 2470   3.676   2.605   6.041
  156ILE      N 2471   3.775   2.432   6.147
  156ILE     HN 2472   3.798   2.390   6.235
  156ILE     CA 2473   3.812   2.355   6.029
  156ILE     HA 2474   3.857   2.420   5.954
  156ILE     CB 2475   3.910   2.237   6.072
  156ILE     HB 2476   3.867   2.166   6.146
  156ILE    CG2 2477   3.946   2.134   5.957
  156ILE   HG21 2478   4.021   2.059   5.991
  156ILE   HG22 2479   3.988   2.185   5.867
  156ILE   HG23 2480   3.853   2.095   5.911
  156ILE    CG1 2481   4.045   2.292   6.135
  156ILE   HG11 2482   4.025   2.382   6.197
  156ILE   HG12 2483   4.119   2.315   6.056
  156ILE     CD 2484   4.122   2.192   6.223
  156ILE    HD1 2485   4.074   2.164   6.320
  156ILE    HD2 2486   4.225   2.233   6.232
  156ILE    HD3 2487   4.126   2.093   6.174
  156ILE      C 2488   3.687   2.297   5.967
  156ILE      O 2489   3.673   2.298   5.845
  157GLY      N 2490   3.582   2.255   6.044
  157GLY     HN 2491   3.586   2.267   6.142
  157GLY     CA 2492   3.461   2.189   5.998
  157GLY    HA1 2493   3.401   2.159   6.083
  157GLY    HA2 2494   3.505   2.102   5.951
  157GLY      C 2495   3.377   2.270   5.894
  157GLY      O 2496   3.313   2.226   5.802
  158LEU      N 2497   3.373   2.400   5.918
  158LEU     HN 2498   3.431   2.421   5.996
  158LEU     CA 2499   3.306   2.493   5.837
  158LEU     HA 2500   3.229   2.449   5.776
  158LEU     CB 2501   3.246   2.603   5.926
  158LEU    HB1 2502   3.197   2.681   5.865
  158LEU    HB2 2503   3.335   2.656   5.967
  158LEU     CG 2504   3.138   2.544   6.031
  158LEU     HG 2505   3.183   2.463   6.093
  158LEU    CD1 2506   3.111   2.655   6.138
  158LEU   HD11 2507   3.064   2.741   6.086
  158LEU   HD12 2508   3.200   2.709   6.178
  158LEU   HD13 2509   3.055   2.627   6.230
  158LEU    CD2 2510   3.007   2.491   5.973
  158LEU   HD21 2511   3.018   2.403   5.907
  158LEU   HD22 2512   2.953   2.566   5.910
  158LEU   HD23 2513   2.939   2.480   6.060
  158LEU      C 2514   3.385   2.554   5.731
  158LEU      O 2515   3.332   2.625   5.643
  159THR      N 2516   3.521   2.530   5.724
  159THR     HN 2517   3.563   2.488   5.803
  159THR     CA 2518   3.603   2.602   5.628
  159THR     HA 2519   3.545   2.674   5.574
  159THR     CB 2520   3.722   2.671   5.703
  159THR     HB 2521   3.797   2.719   5.637
  159THR    OG1 2522   3.795   2.588   5.793
  159THR    HG1 2523   3.748   2.590   5.877
  159THR    CG2 2524   3.661   2.774   5.783
  159THR   HG21 2525   3.748   2.826   5.831
  159THR   HG22 2526   3.590   2.733   5.858
  159THR   HG23 2527   3.599   2.840   5.719
  159THR      C 2528   3.659   2.507   5.525
  159THR      O 2529   3.716   2.556   5.430
  160VAL      N 2530   3.637   2.375   5.544
  160VAL     HN 2531   3.595   2.354   5.632
  160VAL     CA 2532   3.696   2.267   5.459
  160VAL     HA 2533   3.802   2.284   5.463
  160VAL     CB 2534   3.664   2.137   5.536
  160VAL     HB 2535   3.680   2.157   5.644
  160VAL    CG1 2536   3.514   2.098   5.513
  160VAL   HG11 2537   3.502   2.067   5.407
  160VAL   HG12 2538   3.435   2.166   5.550
  160VAL   HG13 2539   3.499   2.001   5.565
  160VAL    CG2 2540   3.765   2.030   5.498
  160VAL   HG21 2541   3.723   1.940   5.548
  160VAL   HG22 2542   3.868   2.049   5.537
  160VAL   HG23 2543   3.776   2.013   5.389
  160VAL      C 2544   3.655   2.267   5.314
  160VAL      O 2545   3.729   2.219   5.228
  161HSD      N 2546   3.546   2.328   5.282
  161HSD     HN 2547   3.478   2.355   5.350
  161HSD     CA 2548   3.488   2.344   5.144
  161HSD     HA 2549   3.465   2.245   5.108
  161HSD     CB 2550   3.358   2.426   5.156
  161HSD    HB1 2551   3.396   2.519   5.204
  161HSD    HB2 2552   3.289   2.381   5.230
  161HSD    ND1 2553   3.199   2.383   4.953
  161HSD    HD1 2554   3.142   2.308   4.986
  161HSD     CG 2555   3.294   2.456   5.018
  161HSD    CE1 2556   3.151   2.455   4.851
  161HSD    HE1 2557   3.059   2.423   4.803
  161HSD    NE2 2558   3.212   2.571   4.834
  161HSD    CD2 2559   3.305   2.571   4.944
  161HSD    HD2 2560   3.373   2.655   4.944
  161HSD      C 2561   3.577   2.394   5.033
  161HSD      O 2562   3.565   2.355   4.923
  162LEU      N 2563   3.666   2.492   5.061
  162LEU     HN 2564   3.669   2.516   5.157
  162LEU     CA 2565   3.764   2.559   4.970
  162LEU     HA 2566   3.717   2.588   4.877
  162LEU     CB 2567   3.815   2.686   5.044
  162LEU    HB1 2568   3.893   2.731   4.979
  162LEU    HB2 2569   3.867   2.664   5.140
  162LEU     CG 2570   3.698   2.783   5.071
  162LEU     HG 2571   3.617   2.742   5.134
  162LEU    CD1 2572   3.747   2.907   5.141
  162LEU   HD11 2573   3.676   2.992   5.148
  162LEU   HD12 2574   3.842   2.942   5.096
  162LEU   HD13 2575   3.788   2.881   5.241
  162LEU    CD2 2576   3.632   2.824   4.942
  162LEU   HD21 2577   3.568   2.915   4.942
  162LEU   HD22 2578   3.565   2.744   4.904
  162LEU   HD23 2579   3.711   2.840   4.866
  162LEU      C 2580   3.874   2.465   4.930
  162LEU      O 2581   3.929   2.479   4.818
  163LEU      N 2582   3.903   2.365   5.010
  163LEU     HN 2583   3.853   2.362   5.097
  163LEU     CA 2584   3.983   2.247   4.978
  163LEU     HA 2585   4.074   2.275   4.926
  163LEU     CB 2586   4.020   2.170   5.103
  163LEU    HB1 2587   4.075   2.077   5.080
  163LEU    HB2 2588   3.927   2.129   5.149
  163LEU     CG 2589   4.093   2.256   5.213
  163LEU     HG 2590   4.024   2.338   5.246
  163LEU    CD1 2591   4.130   2.180   5.337
  163LEU   HD11 2592   4.042   2.154   5.400
  163LEU   HD12 2593   4.194   2.240   5.405
  163LEU   HD13 2594   4.182   2.090   5.297
  163LEU    CD2 2595   4.224   2.317   5.162
  163LEU   HD21 2596   4.302   2.239   5.150
  163LEU   HD22 2597   4.266   2.387   5.237
  163LEU   HD23 2598   4.206   2.378   5.071
  163LEU      C 2599   3.928   2.150   4.874
  163LEU      O 2600   4.004   2.079   4.804
  164LYS      N 2601   3.796   2.152   4.859
  164LYS     HN 2602   3.726   2.212   4.897
  164LYS     CA 2603   3.730   2.053   4.778
  164LYS     HA 2604   3.785   1.960   4.772
  164LYS     CB 2605   3.596   2.015   4.855
  164LYS    HB1 2606   3.546   1.946   4.783
  164LYS    HB2 2607   3.532   2.106   4.853
  164LYS     CG 2608   3.609   1.957   4.996
  164LYS    HG1 2609   3.508   1.936   5.038
  164LYS    HG2 2610   3.644   2.037   5.064
  164LYS     CD 2611   3.689   1.826   5.002
  164LYS    HD1 2612   3.705   1.790   5.105
  164LYS    HD2 2613   3.784   1.838   4.947
  164LYS     CE 2614   3.626   1.707   4.928
  164LYS    HE1 2615   3.614   1.726   4.819
  164LYS    HE2 2616   3.529   1.693   4.980
  164LYS     NZ 2617   3.712   1.593   4.931
  164LYS    HZ1 2618   3.796   1.607   4.871
  164LYS    HZ2 2619   3.672   1.512   4.880
  164LYS    HZ3 2620   3.741   1.567   5.027
  164LYS      C 2621   3.692   2.110   4.635
  164LYS      O 2622   3.621   2.044   4.559
  165LYS      N 2623   3.739   2.232   4.609
  165LYS     HN 2624   3.792   2.279   4.679
  165LYS     CA 2625   3.700   2.309   4.489
  165LYS     HA 2626   3.600   2.277   4.464
  165LYS     CB 2627   3.709   2.458   4.511
  165LYS    HB1 2628   3.691   2.521   4.422
  165LYS    HB2 2629   3.810   2.488   4.546
  165LYS     CG 2630   3.624   2.508   4.625
  165LYS    HG1 2631   3.631   2.619   4.631
  165LYS    HG2 2632   3.662   2.476   4.724
  165LYS     CD 2633   3.476   2.469   4.628
  165LYS    HD1 2634   3.438   2.492   4.730
  165LYS    HD2 2635   3.476   2.358   4.625
  165LYS     CE 2636   3.395   2.546   4.523
  165LYS    HE1 2637   3.420   2.523   4.417
  165LYS    HE2 2638   3.412   2.654   4.539
  165LYS     NZ 2639   3.250   2.522   4.546
  165LYS    HZ1 2640   3.254   2.419   4.565
  165LYS    HZ2 2641   3.195   2.527   4.458
  165LYS    HZ3 2642   3.207   2.568   4.629
  165LYS      C 2643   3.781   2.267   4.372
  165LYS      O 2644   3.883   2.199   4.383
  166LYS      N 2645   3.739   2.307   4.251
  166LYS     HN 2646   3.656   2.360   4.237
  166LYS     CA 2647   3.815   2.283   4.136
  166LYS     HA 2648   3.876   2.195   4.145
  166LYS     CB 2649   3.725   2.268   4.001
  166LYS    HB1 2650   3.800   2.239   3.924
  166LYS    HB2 2651   3.679   2.367   3.981
  166LYS     CG 2652   3.626   2.157   4.005
  166LYS    HG1 2653   3.568   2.163   3.910
  166LYS    HG2 2654   3.547   2.176   4.081
  166LYS     CD 2655   3.684   2.019   4.021
  166LYS    HD1 2656   3.748   1.988   4.107
  166LYS    HD2 2657   3.750   2.011   3.932
  166LYS     CE 2658   3.579   1.908   4.013
  166LYS    HE1 2659   3.637   1.814   4.004
  166LYS    HE2 2660   3.517   1.923   3.922
  166LYS     NZ 2661   3.500   1.901   4.135
  166LYS    HZ1 2662   3.557   1.901   4.223
  166LYS    HZ2 2663   3.454   1.808   4.135
  166LYS    HZ3 2664   3.428   1.976   4.135
  166LYS      C 2665   3.915   2.405   4.105
  166LYS      O 2666   4.013   2.384   4.038
  167MET      N 2667   3.890   2.530   4.158
  167MET     HN 2668   3.807   2.544   4.211
  167MET     CA 2669   3.956   2.659   4.146
  167MET     HA 2670   3.946   2.699   4.046
  167MET     CB 2671   3.893   2.757   4.250
  167MET    HB1 2672   3.785   2.733   4.239
  167MET    HB2 2673   3.911   2.863   4.222
  167MET     CG 2674   3.941   2.736   4.393
  167MET    HG1 2675   4.049   2.761   4.394
  167MET    HG2 2676   3.936   2.629   4.420
  167MET     SD 2677   3.862   2.840   4.526
  167MET     CE 2678   3.916   2.743   4.667
  167MET    HE1 2679   4.008   2.681   4.660
  167MET    HE2 2680   3.844   2.660   4.685
  167MET    HE3 2681   3.924   2.812   4.754
  167MET      C 2682   4.107   2.640   4.169
  167MET      O 2683   4.147   2.540   4.231
  168PRO      N 2684   4.206   2.722   4.127
  168PRO     CD 2685   4.342   2.695   4.173
  168PRO    HD1 2686   4.372   2.610   4.108
  168PRO    HD2 2687   4.349   2.668   4.281
  168PRO     CA 2688   4.193   2.854   4.068
  168PRO     HA 2689   4.161   2.925   4.144
  168PRO     CB 2690   4.339   2.889   4.040
  168PRO    HB1 2691   4.365   2.997   4.043
  168PRO    HB2 2692   4.375   2.831   3.952
  168PRO     CG 2693   4.417   2.822   4.150
  168PRO    HG1 2694   4.518   2.795   4.114
  168PRO    HG2 2695   4.423   2.884   4.242
  168PRO      C 2696   4.118   2.881   3.949
  168PRO      O 2697   4.095   2.790   3.873
  169ILE      N 2698   4.077   3.004   3.931
  169ILE     HN 2699   4.112   3.080   3.984
  169ILE     CA 2700   3.973   3.053   3.838
  169ILE     HA 2701   3.911   2.966   3.822
  169ILE     CB 2702   3.890   3.172   3.896
  169ILE     HB 2703   3.952   3.263   3.917
  169ILE    CG2 2704   3.799   3.212   3.777
  169ILE   HG21 2705   3.708   3.264   3.815
  169ILE   HG22 2706   3.766   3.129   3.711
  169ILE   HG23 2707   3.847   3.289   3.712
  169ILE    CG1 2708   3.809   3.129   4.017
  169ILE   HG11 2709   3.790   3.020   4.002
  169ILE   HG12 2710   3.708   3.174   4.019
  169ILE     CD 2711   3.875   3.164   4.156
  169ILE    HD1 2712   3.814   3.123   4.239
  169ILE    HD2 2713   3.887   3.273   4.170
  169ILE    HD3 2714   3.972   3.111   4.163
  169ILE      C 2715   4.044   3.081   3.701
  169ILE      O 2716   4.151   3.135   3.694
  170GLN      N 2717   3.979   3.032   3.588
  170GLN     HN 2718   3.898   2.975   3.580
  170GLN     CA 2719   4.033   3.060   3.454
  170GLN     HA 2720   4.136   3.027   3.452
  170GLN     CB 2721   3.950   2.996   3.334
  170GLN    HB1 2722   4.004   3.000   3.237
  170GLN    HB2 2723   3.846   3.036   3.342
  170GLN     CG 2724   3.930   2.843   3.359
  170GLN    HG1 2725   3.877   2.786   3.280
  170GLN    HG2 2726   3.869   2.841   3.453
  170GLN     CD 2727   4.061   2.778   3.409
  170GLN    OE1 2728   4.073   2.729   3.520
  170GLN    NE2 2729   4.166   2.787   3.319
  170GLN   HE21 2730   4.144   2.806   3.223
  170GLN   HE22 2731   4.258   2.750   3.336
  170GLN      C 2732   4.040   3.216   3.437
  170GLN      O 2733   3.947   3.296   3.470
  171ASN      N 2734   4.150   3.274   3.378
  171ASN     HN 2735   4.219   3.212   3.343
  171ASN     CA 2736   4.172   3.416   3.345
  171ASN     HA 2737   4.086   3.466   3.303
  171ASN     CB 2738   4.249   3.497   3.448
  171ASN    HB1 2739   4.316   3.574   3.404
  171ASN    HB2 2740   4.310   3.429   3.511
  171ASN     CG 2741   4.168   3.579   3.544
  171ASN    OD1 2742   4.220   3.680   3.598
  171ASN    ND2 2743   4.041   3.543   3.569
  171ASN   HD21 2744   4.009   3.453   3.539
  171ASN   HD22 2745   3.968   3.609   3.587
  171ASN      C 2746   4.259   3.402   3.218
  171ASN      O 2747   4.296   3.296   3.168
  172GLY      N 2748   4.298   3.520   3.159
  172GLY     HN 2749   4.289   3.606   3.207
  172GLY     CA 2750   4.348   3.530   3.021
  172GLY    HA1 2751   4.334   3.634   2.997
  172GLY    HA2 2752   4.299   3.454   2.962
  172GLY      C 2753   4.495   3.480   2.990
  172GLY      O 2754   4.524   3.420   2.882
  173GLY      N 2755   4.589   3.508   3.084
  173GLY     HN 2756   4.566   3.571   3.158
  173GLY     CA 2757   4.729   3.478   3.077
  173GLY    HA1 2758   4.776   3.574   3.095
  173GLY    HA2 2759   4.762   3.441   2.981
  173GLY      C 2760   4.773   3.395   3.191
  173GLY      O 2761   4.883   3.343   3.188
  174ALA      N 2762   4.693   3.384   3.300
  174ALA     HN 2763   4.604   3.429   3.309
  174ALA     CA 2764   4.728   3.328   3.429
  174ALA     HA 2765   4.801   3.249   3.421
  174ALA     CB 2766   4.791   3.440   3.512
  174ALA    HB1 2767   4.870   3.503   3.466
  174ALA    HB2 2768   4.844   3.404   3.603
  174ALA    HB3 2769   4.713   3.502   3.561
  174ALA      C 2770   4.602   3.278   3.491
  174ALA      O 2771   4.488   3.297   3.438
  175ASN      N 2772   4.617   3.208   3.611
  175ASN     HN 2773   4.712   3.205   3.641
  175ASN     CA 2774   4.516   3.163   3.709
  175ASN     HA 2775   4.422   3.152   3.658
  175ASN     CB 2776   4.555   3.029   3.774
  175ASN    HB1 2777   4.489   3.014   3.862
  175ASN    HB2 2778   4.656   3.045   3.818
  175ASN     CG 2779   4.530   2.912   3.680
  175ASN    OD1 2780   4.481   2.929   3.571
  175ASN    ND2 2781   4.576   2.788   3.729
  175ASN   HD21 2782   4.578   2.763   3.826
  175ASN   HD22 2783   4.577   2.713   3.662
  175ASN      C 2784   4.482   3.268   3.817
  175ASN      O 2785   4.562   3.343   3.867
  176LEU      N 2786   4.352   3.280   3.851
  176LEU     HN 2787   4.291   3.216   3.806
  176LEU     CA 2788   4.306   3.373   3.959
  176LEU     HA 2789   4.388   3.434   3.995
  176LEU     CB 2790   4.207   3.477   3.906
  176LEU    HB1 2791   4.135   3.428   3.837
  176LEU    HB2 2792   4.267   3.543   3.840
  176LEU     CG 2793   4.147   3.578   4.006
  176LEU     HG 2794   4.214   3.612   4.088
  176LEU    CD1 2795   4.097   3.713   3.933
  176LEU   HD11 2796   4.185   3.765   3.890
  176LEU   HD12 2797   4.052   3.770   4.018
  176LEU   HD13 2798   4.017   3.684   3.861
  176LEU    CD2 2799   4.021   3.519   4.072
  176LEU   HD21 2800   4.033   3.413   4.101
  176LEU   HD22 2801   3.929   3.521   4.009
  176LEU   HD23 2802   3.993   3.571   4.167
  176LEU      C 2803   4.271   3.302   4.083
  176LEU      O 2804   4.192   3.206   4.092
  177CYS      N 2805   4.328   3.336   4.204
  177CYS     HN 2806   4.400   3.405   4.206
  177CYS     CA 2807   4.297   3.277   4.337
  177CYS     HA 2808   4.236   3.190   4.319
  177CYS     CB 2809   4.430   3.246   4.412
  177CYS    HB1 2810   4.483   3.332   4.460
  177CYS    HB2 2811   4.495   3.188   4.343
  177CYS     SG 2812   4.411   3.143   4.561
  177CYS      C 2813   4.214   3.373   4.427
  177CYS      O 2814   4.260   3.467   4.488
  178SER      N 2815   4.082   3.349   4.429
  178SER     HN 2816   4.035   3.276   4.381
  178SER     CA 2817   3.989   3.424   4.511
  178SER     HA 2818   4.039   3.465   4.598
  178SER     CB 2819   3.913   3.537   4.441
  178SER    HB1 2820   3.853   3.499   4.355
  178SER    HB2 2821   3.993   3.600   4.397
  178SER     OG 2822   3.820   3.610   4.521
  178SER    HG1 2823   3.772   3.674   4.468
  178SER      C 2824   3.886   3.324   4.560
  178SER      O 2825   3.840   3.239   4.484
  179SER      N 2826   3.839   3.343   4.681
  179SER     HN 2827   3.871   3.425   4.727
  179SER     CA 2828   3.735   3.261   4.742
  179SER     HA 2829   3.741   3.162   4.700
  179SER     CB 2830   3.755   3.227   4.897
  179SER    HB1 2831   3.838   3.153   4.905
  179SER    HB2 2832   3.659   3.178   4.921
  179SER     OG 2833   3.768   3.343   4.975
  179SER    HG1 2834   3.795   3.320   5.064
  179SER      C 2835   3.598   3.308   4.716
  179SER      O 2836   3.498   3.250   4.764
  180PHE      N 2837   3.586   3.428   4.643
  180PHE     HN 2838   3.669   3.477   4.616
  180PHE     CA 2839   3.461   3.498   4.608
  180PHE     HA 2840   3.375   3.459   4.660
  180PHE     CB 2841   3.460   3.647   4.661
  180PHE    HB1 2842   3.366   3.699   4.631
  180PHE    HB2 2843   3.544   3.697   4.608
  180PHE     CG 2844   3.479   3.652   4.808
  180PHE    CD1 2845   3.376   3.655   4.902
  180PHE    HD1 2846   3.275   3.651   4.863
  180PHE    CE1 2847   3.393   3.655   5.039
  180PHE    HE1 2848   3.312   3.654   5.111
  180PHE     CZ 2849   3.527   3.660   5.087
  180PHE     HZ 2850   3.547   3.664   5.194
  180PHE    CD2 2851   3.609   3.656   4.862
  180PHE    HD2 2852   3.695   3.641   4.799
  180PHE    CE2 2853   3.632   3.655   4.997
  180PHE    HE2 2854   3.735   3.658   5.029
  180PHE      C 2855   3.439   3.502   4.469
  180PHE      O 2856   3.533   3.504   4.390
  181SER      N 2857   3.317   3.490   4.428
  181SER     HN 2858   3.242   3.464   4.488
  181SER     CA 2859   3.279   3.471   4.290
  181SER     HA 2860   3.324   3.558   4.244
  181SER     CB 2861   3.316   3.337   4.219
  181SER    HB1 2862   3.272   3.244   4.259
  181SER    HB2 2863   3.427   3.334   4.225
  181SER     OG 2864   3.276   3.353   4.085
  181SER    HG1 2865   3.336   3.418   4.048
  181SER      C 2866   3.125   3.493   4.276
  181SER      O 2867   3.036   3.437   4.344
  182ILE      N 2868   3.093   3.596   4.193
  182ILE     HN 2869   3.167   3.644   4.146
  182ILE     CA 2870   2.959   3.628   4.159
  182ILE     HA 2871   2.898   3.633   4.248
  182ILE     CB 2872   2.959   3.774   4.109
  182ILE     HB 2873   3.037   3.781   4.030
  182ILE    CG2 2874   2.815   3.806   4.058
  182ILE   HG21 2875   2.798   3.908   4.018
  182ILE   HG22 2876   2.738   3.788   4.136
  182ILE   HG23 2877   2.784   3.734   3.981
  182ILE    CG1 2878   2.996   3.868   4.222
  182ILE   HG11 2879   3.100   3.846   4.254
  182ILE   HG12 2880   2.933   3.838   4.308
  182ILE     CD 2881   2.974   4.017   4.191
  182ILE    HD1 2882   2.866   4.040   4.204
  182ILE    HD2 2883   3.009   4.039   4.088
  182ILE    HD3 2884   3.025   4.092   4.256
  182ILE      C 2885   2.898   3.532   4.062
  182ILE      O 2886   2.917   3.542   3.937
  183CYS      N 2887   2.824   3.438   4.118
  183CYS     HN 2888   2.801   3.445   4.215
  183CYS     CA 2889   2.771   3.333   4.038
  183CYS     HA 2890   2.786   3.356   3.934
  183CYS     CB 2891   2.832   3.197   4.084
  183CYS    HB1 2892   2.758   3.115   4.079
  183CYS    HB2 2893   2.845   3.204   4.194
  183CYS     SG 2894   2.994   3.165   4.010
  183CYS      C 2895   2.626   3.337   4.062
  183CYS      O 2896   2.577   3.357   4.171
  184HSD      N 2897   2.541   3.310   3.962
  184HSD     HN 2898   2.578   3.301   3.870
  184HSD     CA 2899   2.394   3.286   3.984
  184HSD     HA 2900   2.362   3.349   4.065
  184HSD     CB 2901   2.305   3.336   3.862
  184HSD    HB1 2902   2.339   3.283   3.771
  184HSD    HB2 2903   2.329   3.443   3.844
  184HSD    ND1 2904   2.075   3.220   3.896
  184HSD    HD1 2905   2.108   3.129   3.874
  184HSD     CG 2906   2.155   3.333   3.885
  184HSD    CE1 2907   1.946   3.265   3.911
  184HSD    HE1 2908   1.858   3.201   3.916
  184HSD    NE2 2909   1.944   3.401   3.920
  184HSD    CD2 2910   2.072   3.443   3.908
  184HSD    HD2 2911   2.101   3.546   3.925
  184HSD      C 2912   2.360   3.141   4.018
  184HSD      O 2913   2.288   3.065   3.949
  185THR      N 2914   2.407   3.099   4.133
  185THR     HN 2915   2.470   3.155   4.185
  185THR     CA 2916   2.375   2.970   4.196
  185THR     HA 2917   2.267   2.970   4.187
  185THR     CB 2918   2.434   2.842   4.139
  185THR     HB 2919   2.399   2.829   4.034
  185THR    OG1 2920   2.393   2.720   4.205
  185THR    HG1 2921   2.299   2.704   4.188
  185THR    CG2 2922   2.591   2.836   4.146
  185THR   HG21 2923   2.641   2.760   4.082
  185THR   HG22 2924   2.627   2.815   4.249
  185THR   HG23 2925   2.627   2.938   4.118
  185THR      C 2926   2.417   2.994   4.340
  185THR      O 2927   2.494   3.087   4.365
  186PHE      N 2928   2.377   2.906   4.436
  186PHE     HN 2929   2.316   2.829   4.417
  186PHE     CA 2930   2.406   2.924   4.580
  186PHE     HA 2931   2.429   3.027   4.602
  186PHE     CB 2932   2.288   2.871   4.658
  186PHE    HB1 2933   2.209   2.942   4.625
  186PHE    HB2 2934   2.307   2.893   4.766
  186PHE     CG 2935   2.249   2.728   4.631
  186PHE    CD1 2936   2.155   2.702   4.538
  186PHE    HD1 2937   2.099   2.782   4.491
  186PHE    CE1 2938   2.108   2.573   4.510
  186PHE    HE1 2939   2.026   2.563   4.441
  186PHE     CZ 2940   2.144   2.465   4.591
  186PHE     HZ 2941   2.117   2.363   4.570
  186PHE    CD2 2942   2.289   2.620   4.718
  186PHE    HD2 2943   2.371   2.639   4.785
  186PHE    CE2 2944   2.242   2.490   4.687
  186PHE    HE2 2945   2.282   2.412   4.751
  186PHE      C 2946   2.542   2.856   4.608
  186PHE      O 2947   2.580   2.755   4.552
  187GLN      N 2948   2.623   2.918   4.705
  187GLN     HN 2949   2.587   2.993   4.759
  187GLN     CA 2950   2.759   2.881   4.725
  187GLN     HA 2951   2.769   2.779   4.689
  187GLN     CB 2952   2.855   2.969   4.645
  187GLN    HB1 2953   2.956   2.932   4.674
  187GLN    HB2 2954   2.862   3.071   4.688
  187GLN     CG 2955   2.828   2.983   4.492
  187GLN    HG1 2956   2.739   3.042   4.462
  187GLN    HG2 2957   2.810   2.880   4.454
  187GLN     CD 2958   2.951   3.035   4.427
  187GLN    OE1 2959   3.025   2.967   4.356
  187GLN    NE2 2960   2.969   3.171   4.436
  187GLN   HE21 2961   3.056   3.218   4.420
  187GLN   HE22 2962   2.902   3.232   4.477
  187GLN      C 2963   2.794   2.893   4.872
  187GLN      O 2964   2.775   2.995   4.935
  188TRP      N 2965   2.859   2.789   4.929
  188TRP     HN 2966   2.890   2.715   4.869
  188TRP     CA 2967   2.878   2.763   5.078
  188TRP     HA 2968   2.778   2.752   5.118
  188TRP     CB 2969   2.963   2.640   5.094
  188TRP    HB1 2970   3.052   2.660   5.031
  188TRP    HB2 2971   2.910   2.558   5.040
  188TRP     CG 2972   3.009   2.592   5.231
  188TRP    CD1 2973   3.121   2.638   5.302
  188TRP    HD1 2974   3.190   2.718   5.276
  188TRP    NE1 2975   3.136   2.564   5.418
  188TRP    HE1 2976   3.194   2.587   5.492
  188TRP    CE2 2977   3.041   2.467   5.425
  188TRP    CD2 2978   2.960   2.479   5.310
  188TRP    CE3 2979   2.862   2.377   5.285
  188TRP    HE3 2980   2.813   2.384   5.189
  188TRP    CZ3 2981   2.845   2.286   5.384
  188TRP    HZ3 2982   2.757   2.226   5.366
  188TRP    CZ2 2983   3.011   2.380   5.526
  188TRP    HZ2 2984   3.075   2.367   5.612
  188TRP    CH2 2985   2.912   2.284   5.501
  188TRP    HH2 2986   2.880   2.223   5.584
  188TRP      C 2987   2.942   2.881   5.139
  188TRP      O 2988   2.892   2.947   5.225
  189HSD      N 2989   3.059   2.926   5.078
  189HSD     HN 2990   3.095   2.877   4.999
  189HSD     CA 2991   3.137   3.029   5.142
  189HSD     HA 2992   3.163   2.998   5.242
  189HSD     CB 2993   3.268   3.050   5.070
  189HSD    HB1 2994   3.260   3.075   4.962
  189HSD    HB2 2995   3.328   2.956   5.076
  189HSD    ND1 2996   3.403   3.260   5.038
  189HSD    HD1 2997   3.404   3.276   4.939
  189HSD     CG 2998   3.351   3.166   5.120
  189HSD    CE1 2999   3.469   3.351   5.119
  189HSD    HE1 3000   3.530   3.430   5.076
  189HSD    NE2 3001   3.462   3.318   5.243
  189HSD    CD2 3002   3.386   3.205   5.244
  189HSD    HD2 3003   3.350   3.161   5.335
  189HSD      C 3004   3.069   3.161   5.167
  189HSD      O 3005   3.092   3.219   5.271
  190GLU      N 3006   2.981   3.207   5.078
  190GLU     HN 3007   2.975   3.155   4.993
  190GLU     CA 3008   2.905   3.333   5.081
  190GLU     HA 3009   2.961   3.401   5.144
  190GLU     CB 3010   2.904   3.380   4.936
  190GLU    HB1 3011   2.841   3.469   4.915
  190GLU    HB2 3012   2.867   3.300   4.869
  190GLU     CG 3013   3.046   3.430   4.888
  190GLU    HG1 3014   3.121   3.350   4.872
  190GLU    HG2 3015   3.082   3.516   4.949
  190GLU     CD 3016   3.038   3.487   4.742
  190GLU    OE1 3017   2.954   3.578   4.719
  190GLU    OE2 3018   3.120   3.443   4.656
  190GLU      C 3019   2.768   3.327   5.141
  190GLU      O 3020   2.707   3.429   5.169
  191ALA      N 3021   2.715   3.204   5.168
  191ALA     HN 3022   2.758   3.118   5.142
  191ALA     CA 3023   2.600   3.182   5.253
  191ALA     HA 3024   2.537   3.269   5.243
  191ALA     CB 3025   2.541   3.047   5.212
  191ALA    HB1 3026   2.555   3.042   5.101
  191ALA    HB2 3027   2.437   3.029   5.244
  191ALA    HB3 3028   2.607   2.965   5.247
  191ALA      C 3029   2.641   3.177   5.401
  191ALA      O 3030   2.579   3.237   5.490
  192MET      N 3031   2.764   3.112   5.416
  192MET     HN 3032   2.815   3.090   5.333
  192MET     CA 3033   2.829   3.087   5.545
  192MET     HA 3034   2.761   3.045   5.618
  192MET     CB 3035   2.960   2.999   5.547
  192MET    HB1 3036   3.051   3.052   5.511
  192MET    HB2 3037   2.940   2.921   5.470
  192MET     CG 3038   3.002   2.944   5.684
  192MET    HG1 3039   3.028   3.025   5.755
  192MET    HG2 3040   3.101   2.894   5.670
  192MET     SD 3041   2.895   2.815   5.765
  192MET     CE 3042   2.951   2.676   5.653
  192MET    HE1 3043   3.060   2.665   5.641
  192MET    HE2 3044   2.921   2.681   5.546
  192MET    HE3 3045   2.914   2.576   5.683
  192MET      C 3046   2.877   3.223   5.598
  192MET      O 3047   2.883   3.247   5.722
  193PHE      N 3048   2.928   3.305   5.509
  193PHE     HN 3049   2.947   3.274   5.416
  193PHE     CA 3050   2.977   3.441   5.546
  193PHE     HA 3051   3.064   3.422   5.606
  193PHE     CB 3052   3.025   3.500   5.416
  193PHE    HB1 3053   2.947   3.494   5.337
  193PHE    HB2 3054   3.111   3.436   5.386
  193PHE     CG 3055   3.074   3.642   5.420
  193PHE    CD1 3056   3.179   3.685   5.500
  193PHE    HD1 3057   3.221   3.612   5.567
  193PHE    CE1 3058   3.213   3.821   5.512
  193PHE    HE1 3059   3.292   3.845   5.581
  193PHE     CZ 3060   3.155   3.914   5.434
  193PHE     HZ 3061   3.183   4.018   5.444
  193PHE    CD2 3062   3.010   3.743   5.340
  193PHE    HD2 3063   2.932   3.712   5.273
  193PHE    CE2 3064   3.049   3.877   5.347
  193PHE    HE2 3065   2.995   3.949   5.288
  193PHE      C 3066   2.873   3.531   5.617
  193PHE      O 3067   2.907   3.597   5.714
  194LEU      N 3068   2.743   3.531   5.579
  194LEU     HN 3069   2.710   3.481   5.499
  194LEU     CA 3070   2.634   3.586   5.658
  194LEU     HA 3071   2.658   3.686   5.692
  194LEU     CB 3072   2.508   3.602   5.571
  194LEU    HB1 3073   2.416   3.629   5.628
  194LEU    HB2 3074   2.503   3.513   5.505
  194LEU     CG 3075   2.508   3.716   5.468
  194LEU     HG 3076   2.502   3.811   5.525
  194LEU    CD1 3077   2.629   3.723   5.380
  194LEU   HD11 3078   2.610   3.806   5.309
  194LEU   HD12 3079   2.649   3.631   5.321
  194LEU   HD13 3080   2.723   3.736   5.437
  194LEU    CD2 3081   2.387   3.703   5.373
  194LEU   HD21 3082   2.409   3.617   5.306
  194LEU   HD22 3083   2.372   3.790   5.306
  194LEU   HD23 3084   2.299   3.682   5.439
  194LEU      C 3085   2.601   3.523   5.793
  194LEU      O 3086   2.558   3.583   5.888
  195LEU      N 3087   2.605   3.386   5.815
  195LEU     HN 3088   2.612   3.320   5.741
  195LEU     CA 3089   2.573   3.312   5.940
  195LEU     HA 3090   2.479   3.354   5.972
  195LEU     CB 3091   2.578   3.164   5.921
  195LEU    HB1 3092   2.553   3.128   6.023
  195LEU    HB2 3093   2.676   3.113   5.914
  195LEU     CG 3094   2.471   3.115   5.812
  195LEU     HG 3095   2.483   3.160   5.711
  195LEU    CD1 3096   2.479   2.963   5.797
  195LEU   HD11 3097   2.407   2.917   5.725
  195LEU   HD12 3098   2.475   2.912   5.896
  195LEU   HD13 3099   2.580   2.931   5.765
  195LEU    CD2 3100   2.333   3.145   5.862
  195LEU   HD21 3101   2.308   3.117   5.967
  195LEU   HD22 3102   2.248   3.106   5.802
  195LEU   HD23 3103   2.322   3.255   5.853
  195LEU      C 3104   2.687   3.349   6.041
  195LEU      O 3105   2.653   3.374   6.160
  196GLU      N 3106   2.810   3.355   5.985
  196GLU     HN 3107   2.829   3.318   5.895
  196GLU     CA 3108   2.936   3.405   6.058
  196GLU     HA 3109   2.958   3.350   6.148
  196GLU     CB 3110   3.060   3.402   5.967
  196GLU    HB1 3111   3.139   3.462   6.016
  196GLU    HB2 3112   3.033   3.448   5.870
  196GLU     CG 3113   3.116   3.264   5.947
  196GLU    HG1 3114   3.031   3.212   5.899
  196GLU    HG2 3115   3.140   3.216   6.044
  196GLU     CD 3116   3.238   3.256   5.851
  196GLU    OE1 3117   3.335   3.340   5.869
  196GLU    OE2 3118   3.239   3.184   5.751
  196GLU      C 3119   2.922   3.548   6.107
  196GLU      O 3120   2.967   3.576   6.217
  197PHE      N 3121   2.861   3.639   6.032
  197PHE     HN 3122   2.870   3.621   5.934
  197PHE     CA 3123   2.828   3.766   6.085
  197PHE     HA 3124   2.920   3.804   6.128
  197PHE     CB 3125   2.790   3.846   5.956
  197PHE    HB1 3126   2.706   3.797   5.902
  197PHE    HB2 3127   2.880   3.835   5.891
  197PHE     CG 3128   2.762   3.989   5.996
  197PHE    CD1 3129   2.846   4.067   6.072
  197PHE    HD1 3130   2.932   4.011   6.105
  197PHE    CE1 3131   2.822   4.200   6.092
  197PHE    HE1 3132   2.889   4.269   6.142
  197PHE     CZ 3133   2.698   4.257   6.048
  197PHE     HZ 3134   2.687   4.364   6.059
  197PHE    CD2 3135   2.641   4.048   5.939
  197PHE    HD2 3136   2.580   3.990   5.871
  197PHE    CE2 3137   2.613   4.178   5.969
  197PHE    HE2 3138   2.521   4.217   5.929
  197PHE      C 3139   2.710   3.775   6.182
  197PHE      O 3140   2.724   3.826   6.295
  198PHE      N 3141   2.590   3.730   6.134
  198PHE     HN 3142   2.583   3.688   6.044
  198PHE     CA 3143   2.461   3.756   6.202
  198PHE     HA 3144   2.474   3.862   6.218
  198PHE     CB 3145   2.330   3.729   6.111
  198PHE    HB1 3146   2.245   3.742   6.181
  198PHE    HB2 3147   2.350   3.627   6.073
  198PHE     CG 3148   2.315   3.835   6.004
  198PHE    CD1 3149   2.309   3.972   6.040
  198PHE    HD1 3150   2.313   3.999   6.144
  198PHE    CE1 3151   2.288   4.068   5.943
  198PHE    HE1 3152   2.282   4.171   5.975
  198PHE     CZ 3153   2.284   4.021   5.807
  198PHE     HZ 3154   2.269   4.094   5.728
  198PHE    CD2 3155   2.316   3.797   5.862
  198PHE    HD2 3156   2.330   3.696   5.828
  198PHE    CE2 3157   2.297   3.890   5.761
  198PHE    HE2 3158   2.287   3.866   5.657
  198PHE      C 3159   2.459   3.695   6.340
  198PHE      O 3160   2.418   3.753   6.439
  199LEU      N 3161   2.511   3.565   6.349
  199LEU     HN 3162   2.552   3.512   6.275
  199LEU     CA 3163   2.507   3.503   6.485
  199LEU     HA 3164   2.410   3.521   6.530
  199LEU     CB 3165   2.501   3.352   6.464
  199LEU    HB1 3166   2.586   3.298   6.418
  199LEU    HB2 3167   2.407   3.334   6.408
  199LEU     CG 3168   2.488   3.265   6.594
  199LEU     HG 3169   2.573   3.300   6.656
  199LEU    CD1 3170   2.355   3.299   6.673
  199LEU   HD11 3171   2.343   3.402   6.712
  199LEU   HD12 3172   2.345   3.234   6.763
  199LEU   HD13 3173   2.271   3.274   6.604
  199LEU    CD2 3174   2.498   3.125   6.557
  199LEU   HD21 3175   2.404   3.095   6.507
  199LEU   HD22 3176   2.509   3.051   6.639
  199LEU   HD23 3177   2.585   3.109   6.490
  199LEU      C 3178   2.597   3.558   6.599
  199LEU      O 3179   2.549   3.606   6.703
  200PRO      N 3180   2.726   3.568   6.574
  200PRO     CD 3181   2.796   3.471   6.496
  200PRO    HD1 3182   2.766   3.497   6.393
  200PRO    HD2 3183   2.768   3.366   6.521
  200PRO     CA 3184   2.825   3.658   6.641
  200PRO     HA 3185   2.830   3.635   6.747
  200PRO     CB 3186   2.959   3.634   6.562
  200PRO    HB1 3187   3.049   3.660   6.621
  200PRO    HB2 3188   2.961   3.692   6.467
  200PRO     CG 3189   2.946   3.485   6.520
  200PRO    HG1 3190   3.011   3.469   6.431
  200PRO    HG2 3191   2.974   3.423   6.608
  200PRO      C 3192   2.774   3.805   6.662
  200PRO      O 3193   2.780   3.861   6.774
  201LEU      N 3194   2.734   3.881   6.558
  201LEU     HN 3195   2.737   3.844   6.465
  201LEU     CA 3196   2.669   4.009   6.570
  201LEU     HA 3197   2.741   4.085   6.599
  201LEU     CB 3198   2.608   4.060   6.435
  201LEU    HB1 3199   2.531   3.985   6.406
  201LEU    HB2 3200   2.694   4.063   6.365
  201LEU     CG 3201   2.535   4.194   6.432
  201LEU     HG 3202   2.473   4.203   6.525
  201LEU    CD1 3203   2.634   4.305   6.435
  201LEU   HD11 3204   2.712   4.302   6.355
  201LEU   HD12 3205   2.686   4.306   6.534
  201LEU   HD13 3206   2.581   4.402   6.431
  201LEU    CD2 3207   2.442   4.204   6.309
  201LEU   HD21 3208   2.498   4.190   6.214
  201LEU   HD22 3209   2.387   4.300   6.304
  201LEU   HD23 3210   2.362   4.127   6.323
  201LEU      C 3211   2.553   4.016   6.669
  201LEU      O 3212   2.551   4.101   6.753
  202GLY      N 3213   2.447   3.929   6.660
  202GLY     HN 3214   2.454   3.865   6.584
  202GLY     CA 3215   2.343   3.910   6.766
  202GLY    HA1 3216   2.294   3.824   6.723
  202GLY    HA2 3217   2.281   3.998   6.775
  202GLY      C 3218   2.399   3.876   6.904
  202GLY      O 3219   2.346   3.929   7.005
  203ILE      N 3220   2.498   3.796   6.917
  203ILE     HN 3221   2.543   3.755   6.837
  203ILE     CA 3222   2.550   3.754   7.045
  203ILE     HA 3223   2.468   3.745   7.114
  203ILE     CB 3224   2.633   3.623   7.038
  203ILE     HB 3225   2.710   3.637   6.959
  203ILE    CG2 3226   2.699   3.591   7.166
  203ILE   HG21 3227   2.624   3.582   7.247
  203ILE   HG22 3228   2.780   3.658   7.204
  203ILE   HG23 3229   2.739   3.488   7.162
  203ILE    CG1 3230   2.544   3.503   6.991
  203ILE   HG11 3231   2.475   3.535   6.910
  203ILE   HG12 3232   2.491   3.483   7.087
  203ILE     CD 3233   2.614   3.374   6.941
  203ILE    HD1 3234   2.674   3.395   6.850
  203ILE    HD2 3235   2.532   3.304   6.918
  203ILE    HD3 3236   2.687   3.336   7.015
  203ILE      C 3237   2.622   3.866   7.116
  203ILE      O 3238   2.600   3.892   7.232
  204ILE      N 3239   2.718   3.935   7.042
  204ILE     HN 3240   2.733   3.914   6.946
  204ILE     CA 3241   2.806   4.044   7.087
  204ILE     HA 3242   2.854   4.001   7.174
  204ILE     CB 3243   2.918   4.087   6.983
  204ILE     HB 3244   2.872   4.079   6.883
  204ILE    CG2 3245   2.979   4.224   7.003
  204ILE   HG21 3246   3.067   4.249   6.940
  204ILE   HG22 3247   3.020   4.220   7.106
  204ILE   HG23 3248   2.898   4.299   6.998
  204ILE    CG1 3249   3.033   3.977   6.985
  204ILE   HG11 3250   2.973   3.884   6.974
  204ILE   HG12 3251   3.098   3.968   7.075
  204ILE     CD 3252   3.126   3.976   6.861
  204ILE    HD1 3253   3.062   3.985   6.771
  204ILE    HD2 3254   3.195   3.889   6.859
  204ILE    HD3 3255   3.184   4.070   6.866
  204ILE      C 3256   2.730   4.161   7.145
  204ILE      O 3257   2.757   4.207   7.255
  205LEU      N 3258   2.626   4.206   7.074
  205LEU     HN 3259   2.591   4.137   7.011
  205LEU     CA 3260   2.525   4.315   7.114
  205LEU     HA 3261   2.575   4.407   7.141
  205LEU     CB 3262   2.434   4.358   6.986
  205LEU    HB1 3263   2.361   4.431   7.027
  205LEU    HB2 3264   2.396   4.262   6.946
  205LEU     CG 3265   2.514   4.436   6.886
  205LEU     HG 3266   2.614   4.389   6.875
  205LEU    CD1 3267   2.453   4.421   6.742
  205LEU   HD11 3268   2.458   4.316   6.705
  205LEU   HD12 3269   2.513   4.480   6.670
  205LEU   HD13 3270   2.350   4.460   6.729
  205LEU    CD2 3271   2.555   4.584   6.914
  205LEU   HD21 3272   2.617   4.591   7.006
  205LEU   HD22 3273   2.469   4.654   6.922
  205LEU   HD23 3274   2.616   4.616   6.827
  205LEU      C 3275   2.453   4.280   7.247
  205LEU      O 3276   2.442   4.365   7.337
  206PHE      N 3277   2.403   4.157   7.259
  206PHE     HN 3278   2.415   4.091   7.186
  206PHE     CA 3279   2.340   4.098   7.369
  206PHE     HA 3280   2.251   4.152   7.397
  206PHE     CB 3281   2.281   3.956   7.318
  206PHE    HB1 3282   2.364   3.893   7.279
  206PHE    HB2 3283   2.212   3.989   7.238
  206PHE     CG 3284   2.206   3.877   7.420
  206PHE    CD1 3285   2.215   3.739   7.434
  206PHE    HD1 3286   2.286   3.683   7.375
  206PHE    CE1 3287   2.165   3.680   7.547
  206PHE    HE1 3288   2.196   3.580   7.570
  206PHE     CZ 3289   2.067   3.755   7.626
  206PHE     HZ 3290   2.021   3.691   7.699
  206PHE    CD2 3291   2.114   3.954   7.499
  206PHE    HD2 3292   2.105   4.059   7.475
  206PHE    CE2 3293   2.042   3.894   7.602
  206PHE    HE2 3294   1.969   3.948   7.660
  206PHE      C 3295   2.432   4.091   7.491
  206PHE      O 3296   2.407   4.141   7.603
  207CYS      N 3297   2.550   4.035   7.475
  207CYS     HN 3298   2.558   3.991   7.386
  207CYS     CA 3299   2.650   4.036   7.578
  207CYS     HA 3300   2.604   3.978   7.658
  207CYS     CB 3301   2.763   3.943   7.535
  207CYS    HB1 3302   2.841   3.947   7.614
  207CYS    HB2 3303   2.796   3.989   7.439
  207CYS     SG 3304   2.706   3.776   7.515
  207CYS    HG1 3305   2.717   3.740   7.642
  207CYS      C 3306   2.695   4.174   7.627
  207CYS      O 3307   2.712   4.204   7.744
  208SER      N 3308   2.724   4.267   7.532
  208SER     HN 3309   2.687   4.241   7.443
  208SER     CA 3310   2.772   4.395   7.563
  208SER     HA 3311   2.858   4.381   7.627
  208SER     CB 3312   2.824   4.475   7.437
  208SER    HB1 3313   2.870   4.572   7.469
  208SER    HB2 3314   2.742   4.518   7.376
  208SER     OG 3315   2.916   4.402   7.359
  208SER    HG1 3316   2.876   4.315   7.345
  208SER      C 3317   2.667   4.477   7.632
  208SER      O 3318   2.696   4.534   7.737
  209ALA      N 3319   2.542   4.485   7.584
  209ALA     HN 3320   2.515   4.444   7.498
  209ALA     CA 3321   2.437   4.555   7.658
  209ALA     HA 3322   2.473   4.654   7.680
  209ALA     CB 3323   2.301   4.548   7.577
  209ALA    HB1 3324   2.333   4.589   7.478
  209ALA    HB2 3325   2.218   4.611   7.615
  209ALA    HB3 3326   2.264   4.444   7.562
  209ALA      C 3327   2.414   4.496   7.797
  209ALA      O 3328   2.389   4.568   7.894
  210ARG      N 3329   2.408   4.358   7.811
  210ARG     HN 3330   2.430   4.293   7.739
  210ARG     CA 3331   2.374   4.290   7.936
  210ARG     HA 3332   2.281   4.334   7.970
  210ARG     CB 3333   2.341   4.142   7.910
  210ARG    HB1 3334   2.329   4.083   8.003
  210ARG    HB2 3335   2.426   4.090   7.862
  210ARG     CG 3336   2.202   4.134   7.851
  210ARG    HG1 3337   2.186   4.055   7.775
  210ARG    HG2 3338   2.184   4.230   7.797
  210ARG     CD 3339   2.091   4.109   7.958
  210ARG    HD1 3340   2.138   4.063   8.047
  210ARG    HD2 3341   2.024   4.038   7.906
  210ARG     NE 3342   2.023   4.244   7.985
  210ARG     HE 3343   2.035   4.326   7.929
  210ARG     CZ 3344   1.912   4.259   8.046
  210ARG    NH1 3345   1.862   4.156   8.122
  210ARG   HH11 3346   1.911   4.069   8.130
  210ARG   HH12 3347   1.776   4.175   8.168
  210ARG    NH2 3348   1.848   4.366   8.039
  210ARG   HH21 3349   1.883   4.442   7.983
  210ARG   HH22 3350   1.761   4.378   8.087
  210ARG      C 3351   2.480   4.307   8.049
  210ARG      O 3352   2.445   4.333   8.161
  211ILE      N 3353   2.610   4.294   8.011
  211ILE     HN 3354   2.633   4.258   7.921
  211ILE     CA 3355   2.713   4.334   8.105
  211ILE     HA 3356   2.706   4.271   8.192
  211ILE     CB 3357   2.850   4.311   8.044
  211ILE     HB 3358   2.860   4.355   7.943
  211ILE    CG2 3359   2.959   4.391   8.116
  211ILE   HG21 3360   2.950   4.406   8.226
  211ILE   HG22 3361   2.966   4.494   8.076
  211ILE   HG23 3362   3.062   4.354   8.099
  211ILE    CG1 3363   2.884   4.167   8.011
  211ILE   HG11 3364   2.801   4.117   7.956
  211ILE   HG12 3365   2.896   4.100   8.099
  211ILE     CD 3366   3.011   4.153   7.920
  211ILE    HD1 3367   3.028   4.049   7.886
  211ILE    HD2 3368   3.105   4.185   7.969
  211ILE    HD3 3369   3.015   4.214   7.827
  211ILE      C 3370   2.701   4.481   8.148
  211ILE      O 3371   2.697   4.510   8.269
  212ILE      N 3372   2.689   4.570   8.050
  212ILE     HN 3373   2.681   4.544   7.955
  212ILE     CA 3374   2.684   4.716   8.084
  212ILE     HA 3375   2.774   4.758   8.127
  212ILE     CB 3376   2.687   4.810   7.962
  212ILE     HB 3377   2.604   4.790   7.892
  212ILE    CG2 3378   2.684   4.960   8.001
  212ILE   HG21 3379   2.706   5.021   7.910
  212ILE   HG22 3380   2.755   4.977   8.085
  212ILE   HG23 3381   2.581   4.982   8.035
  212ILE    CG1 3382   2.816   4.778   7.884
  212ILE   HG11 3383   2.849   4.672   7.875
  212ILE   HG12 3384   2.894   4.824   7.948
  212ILE     CD 3385   2.832   4.839   7.738
  212ILE    HD1 3386   2.820   4.949   7.737
  212ILE    HD2 3387   2.754   4.790   7.676
  212ILE    HD3 3388   2.931   4.800   7.705
  212ILE      C 3389   2.564   4.751   8.177
  212ILE      O 3390   2.574   4.830   8.274
  213TRP      N 3391   2.451   4.689   8.149
  213TRP     HN 3392   2.455   4.629   8.070
  213TRP     CA 3393   2.323   4.707   8.217
  213TRP     HA 3394   2.301   4.813   8.220
  213TRP     CB 3395   2.227   4.625   8.133
  213TRP    HB1 3396   2.265   4.525   8.104
  213TRP    HB2 3397   2.207   4.663   8.031
  213TRP     CG 3398   2.094   4.606   8.201
  213TRP    CD1 3399   1.998   4.705   8.218
  213TRP    HD1 3400   2.002   4.801   8.168
  213TRP    NE1 3401   1.895   4.644   8.290
  213TRP    HE1 3402   1.810   4.692   8.295
  213TRP    CE2 3403   1.927   4.512   8.322
  213TRP    CD2 3404   2.053   4.483   8.266
  213TRP    CE3 3405   2.117   4.364   8.304
  213TRP    HE3 3406   2.218   4.347   8.271
  213TRP    CZ3 3407   2.036   4.264   8.367
  213TRP    HZ3 3408   2.087   4.175   8.401
  213TRP    CZ2 3409   1.857   4.420   8.398
  213TRP    HZ2 3410   1.760   4.448   8.436
  213TRP    CH2 3411   1.911   4.294   8.421
  213TRP    HH2 3412   1.866   4.214   8.479
  213TRP      C 3413   2.335   4.667   8.358
  213TRP      O 3414   2.287   4.737   8.449
  214SER      N 3415   2.397   4.547   8.379
  214SER     HN 3416   2.428   4.494   8.301
  214SER     CA 3417   2.416   4.491   8.510
  214SER     HA 3418   2.322   4.498   8.562
  214SER     CB 3419   2.475   4.349   8.486
  214SER    HB1 3420   2.566   4.349   8.423
  214SER    HB2 3421   2.391   4.311   8.423
  214SER     OG 3422   2.480   4.272   8.611
  214SER    HG1 3423   2.555   4.306   8.661
  214SER      C 3424   2.521   4.572   8.593
  214SER      O 3425   2.506   4.583   8.717
  215LEU      N 3426   2.625   4.628   8.532
  215LEU     HN 3427   2.623   4.625   8.433
  215LEU     CA 3428   2.723   4.716   8.596
  215LEU     HA 3429   2.758   4.661   8.682
  215LEU     CB 3430   2.845   4.752   8.501
  215LEU    HB1 3431   2.924   4.816   8.546
  215LEU    HB2 3432   2.811   4.798   8.406
  215LEU     CG 3433   2.927   4.622   8.465
  215LEU     HG 3434   2.861   4.542   8.425
  215LEU    CD1 3435   3.031   4.661   8.349
  215LEU   HD11 3436   2.981   4.704   8.260
  215LEU   HD12 3437   3.080   4.566   8.318
  215LEU   HD13 3438   3.105   4.733   8.390
  215LEU    CD2 3439   2.999   4.558   8.588
  215LEU   HD21 3440   2.933   4.529   8.672
  215LEU   HD22 3441   3.084   4.626   8.612
  215LEU   HD23 3442   3.041   4.456   8.568
  215LEU      C 3443   2.662   4.849   8.640
  215LEU      O 3444   2.679   4.883   8.757
  216ARG      N 3445   2.581   4.921   8.558
  216ARG     HN 3446   2.578   4.904   8.460
  216ARG     CA 3447   2.499   5.036   8.594
  216ARG     HA 3448   2.564   5.120   8.614
  216ARG     CB 3449   2.432   5.097   8.470
  216ARG    HB1 3450   2.377   5.186   8.508
  216ARG    HB2 3451   2.365   5.022   8.424
  216ARG     CG 3452   2.527   5.156   8.374
  216ARG    HG1 3453   2.602   5.083   8.336
  216ARG    HG2 3454   2.589   5.242   8.410
  216ARG     CD 3455   2.448   5.204   8.246
  216ARG    HD1 3456   2.379   5.280   8.289
  216ARG    HD2 3457   2.400   5.123   8.189
  216ARG     NE 3458   2.543   5.275   8.155
  216ARG     HE 3459   2.634   5.306   8.181
  216ARG     CZ 3460   2.511   5.317   8.034
  216ARG    NH1 3461   2.388   5.304   7.994
  216ARG   HH11 3462   2.319   5.290   8.064
  216ARG   HH12 3463   2.351   5.367   7.925
  216ARG    NH2 3464   2.597   5.386   7.960
  216ARG   HH21 3465   2.694   5.402   7.982
  216ARG   HH22 3466   2.546   5.446   7.899
  216ARG      C 3467   2.396   5.020   8.703
  216ARG      O 3468   2.393   5.099   8.794
  217GLN      N 3469   2.318   4.917   8.694
  217GLN     HN 3470   2.337   4.842   8.631
  217GLN     CA 3471   2.201   4.903   8.781
  217GLN     HA 3472   2.150   4.995   8.805
  217GLN     CB 3473   2.093   4.797   8.721
  217GLN    HB1 3474   2.019   4.778   8.803
  217GLN    HB2 3475   2.143   4.702   8.694
  217GLN     CG 3476   2.020   4.855   8.599
  217GLN    HG1 3477   1.931   4.790   8.588
  217GLN    HG2 3478   2.069   4.877   8.502
  217GLN     CD 3479   1.971   4.994   8.629
  217GLN    OE1 3480   2.024   5.093   8.571
  217GLN    NE2 3481   1.872   5.007   8.720
  217GLN   HE21 3482   1.842   4.929   8.774
  217GLN   HE22 3483   1.830   5.097   8.733
  217GLN      C 3484   2.237   4.870   8.924
  217GLN      O 3485   2.168   4.904   9.017
  218ARG      N 3486   2.352   4.804   8.939
  218ARG     HN 3487   2.403   4.762   8.864
  218ARG     CA 3488   2.408   4.772   9.072
  218ARG     HA 3489   2.329   4.769   9.146
  218ARG     CB 3490   2.486   4.643   9.060
  218ARG    HB1 3491   2.547   4.617   9.149
  218ARG    HB2 3492   2.556   4.646   8.974
  218ARG     CG 3493   2.379   4.521   9.051
  218ARG    HG1 3494   2.307   4.544   8.969
  218ARG    HG2 3495   2.314   4.530   9.140
  218ARG     CD 3496   2.448   4.385   9.034
  218ARG    HD1 3497   2.532   4.397   8.962
  218ARG    HD2 3498   2.379   4.304   9.001
  218ARG     NE 3499   2.514   4.328   9.158
  218ARG     HE 3500   2.602   4.364   9.188
  218ARG     CZ 3501   2.469   4.229   9.233
  218ARG    NH1 3502   2.356   4.165   9.202
  218ARG   HH11 3503   2.307   4.187   9.117
  218ARG   HH12 3504   2.314   4.102   9.267
  218ARG    NH2 3505   2.528   4.187   9.343
  218ARG   HH21 3506   2.622   4.216   9.357
  218ARG   HH22 3507   2.485   4.110   9.390
  218ARG      C 3508   2.509   4.874   9.114
  218ARG      O 3509   2.572   4.871   9.220
  219GLN      N 3510   2.525   4.977   9.024
  219GLN     HN 3511   2.485   4.967   8.933
  219GLN     CA 3512   2.592   5.107   9.052
  219GLN     HA 3513   2.585   5.170   8.965
  219GLN     CB 3514   2.528   5.184   9.170
  219GLN    HB1 3515   2.586   5.279   9.162
  219GLN    HB2 3516   2.547   5.130   9.266
  219GLN     CG 3517   2.380   5.205   9.171
  219GLN    HG1 3518   2.347   5.278   9.249
  219GLN    HG2 3519   2.323   5.111   9.190
  219GLN     CD 3520   2.310   5.259   9.039
  219GLN    OE1 3521   2.377   5.325   8.962
  219GLN    NE2 3522   2.182   5.229   9.027
  219GLN   HE21 3523   2.137   5.190   9.107
  219GLN   HE22 3524   2.161   5.238   8.930
  219GLN      C 3525   2.745   5.090   9.059
  219GLN      O 3526   2.820   5.165   9.118
  220MET      N 3527   2.789   4.975   8.996
  220MET     HN 3528   2.730   4.918   8.938
  220MET     CA 3529   2.931   4.941   8.987
  220MET     HA 3530   2.975   4.941   9.085
  220MET     CB 3531   2.943   4.797   8.938
  220MET    HB1 3532   3.048   4.773   8.912
  220MET    HB2 3533   2.891   4.782   8.841
  220MET     CG 3534   2.896   4.684   9.028
  220MET    HG1 3535   2.787   4.700   9.046
  220MET    HG2 3536   2.953   4.693   9.123
  220MET     SD 3537   2.923   4.515   8.971
  220MET     CE 3538   3.094   4.507   9.036
  220MET    HE1 3539   3.133   4.610   9.052
  220MET    HE2 3540   3.166   4.451   8.972
  220MET    HE3 3541   3.110   4.453   9.132
  220MET      C 3542   3.013   5.032   8.900
  220MET      O 3543   3.135   5.038   8.901
  221ASP      N 3544   2.947   5.120   8.819
  221ASP     HN 3545   2.850   5.141   8.831
  221ASP     CA 3546   3.021   5.214   8.731
  221ASP     HA 3547   3.110   5.162   8.698
  221ASP     CB 3548   2.938   5.244   8.601
  221ASP    HB1 3549   2.909   5.151   8.549
  221ASP    HB2 3550   2.993   5.309   8.529
  221ASP     CG 3551   2.805   5.316   8.620
  221ASP    OD1 3552   2.757   5.328   8.735
  221ASP    OD2 3553   2.755   5.385   8.527
  221ASP      C 3554   3.066   5.350   8.796
  221ASP      O 3555   3.129   5.440   8.733
  222ARG      N 3556   3.045   5.362   8.928
  222ARG     HN 3557   2.996   5.291   8.979
  222ARG     CA 3558   3.106   5.455   9.013
  222ARG     HA 3559   3.082   5.551   8.969
  222ARG     CB 3560   3.053   5.440   9.157
  222ARG    HB1 3561   3.106   5.518   9.215
  222ARG    HB2 3562   3.079   5.339   9.197
  222ARG     CG 3563   2.903   5.470   9.157
  222ARG    HG1 3564   2.845   5.393   9.102
  222ARG    HG2 3565   2.895   5.569   9.107
  222ARG     CD 3566   2.821   5.468   9.282
  222ARG    HD1 3567   2.715   5.489   9.259
  222ARG    HD2 3568   2.853   5.544   9.357
  222ARG     NE 3569   2.832   5.332   9.342
  222ARG     HE 3570   2.807   5.257   9.281
  222ARG     CZ 3571   2.905   5.284   9.440
  222ARG    NH1 3572   2.993   5.363   9.507
  222ARG   HH11 3573   3.042   5.330   9.588
  222ARG   HH12 3574   2.988   5.462   9.500
  222ARG    NH2 3575   2.914   5.162   9.473
  222ARG   HH21 3576   2.971   5.132   9.549
  222ARG   HH22 3577   2.858   5.090   9.431
  222ARG      C 3578   3.259   5.431   9.016
  222ARG      O 3579   3.337   5.526   9.018
  223HSD      N 3580   3.298   5.301   9.007
  223HSD     HN 3581   3.224   5.239   8.981
  223HSD     CA 3582   3.437   5.263   9.017
  223HSD     HA 3583   3.492   5.308   9.098
  223HSD     CB 3584   3.445   5.112   9.058
  223HSD    HB1 3585   3.409   5.043   8.979
  223HSD    HB2 3586   3.374   5.102   9.142
  223HSD    ND1 3587   3.677   4.973   9.036
  223HSD    HD1 3588   3.655   4.924   8.952
  223HSD     CG 3589   3.590   5.068   9.094
  223HSD    CE1 3590   3.777   4.950   9.114
  223HSD    HE1 3591   3.856   4.880   9.089
  223HSD    NE2 3592   3.771   5.032   9.221
  223HSD    CD2 3593   3.649   5.100   9.216
  223HSD    HD2 3594   3.612   5.168   9.292
  223HSD      C 3595   3.516   5.284   8.885
  223HSD      O 3596   3.469   5.256   8.776
  224ALA      N 3597   3.642   5.341   8.892
  224ALA     HN 3598   3.676   5.359   8.984
  224ALA     CA 3599   3.714   5.390   8.780
  224ALA     HA 3600   3.651   5.458   8.724
  224ALA     CB 3601   3.844   5.460   8.828
  224ALA    HB1 3602   3.912   5.492   8.746
  224ALA    HB2 3603   3.890   5.386   8.897
  224ALA    HB3 3604   3.818   5.548   8.891
  224ALA      C 3605   3.741   5.278   8.682
  224ALA      O 3606   3.734   5.294   8.556
  225LYS      N 3607   3.782   5.163   8.734
  225LYS     HN 3608   3.824   5.150   8.823
  225LYS     CA 3609   3.800   5.047   8.650
  225LYS     HA 3610   3.868   5.070   8.569
  225LYS     CB 3611   3.868   4.937   8.726
  225LYS    HB1 3612   3.866   4.837   8.678
  225LYS    HB2 3613   3.825   4.930   8.828
  225LYS     CG 3614   4.018   4.970   8.744
  225LYS    HG1 3615   4.024   5.061   8.807
  225LYS    HG2 3616   4.075   4.982   8.649
  225LYS     CD 3617   4.108   4.871   8.826
  225LYS    HD1 3618   4.054   4.871   8.924
  225LYS    HD2 3619   4.205   4.915   8.857
  225LYS     CE 3620   4.118   4.731   8.771
  225LYS    HE1 3621   4.148   4.730   8.664
  225LYS    HE2 3622   4.011   4.707   8.785
  225LYS     NZ 3623   4.204   4.641   8.850
  225LYS    HZ1 3624   4.212   4.543   8.818
  225LYS    HZ2 3625   4.162   4.627   8.944
  225LYS    HZ3 3626   4.302   4.677   8.849
  225LYS      C 3627   3.683   4.988   8.579
  225LYS      O 3628   3.698   4.933   8.471
  226ILE      N 3629   3.564   4.994   8.638
  226ILE     HN 3630   3.553   5.051   8.719
  226ILE     CA 3631   3.438   4.948   8.581
  226ILE     HA 3632   3.441   4.850   8.536
  226ILE     CB 3633   3.337   4.937   8.687
  226ILE     HB 3634   3.330   5.030   8.748
  226ILE    CG2 3635   3.201   4.899   8.622
  226ILE   HG21 3636   3.151   4.984   8.571
  226ILE   HG22 3637   3.139   4.857   8.703
  226ILE   HG23 3638   3.213   4.817   8.548
  226ILE    CG1 3639   3.352   4.818   8.786
  226ILE   HG11 3640   3.257   4.816   8.843
  226ILE   HG12 3641   3.426   4.846   8.864
  226ILE     CD 3642   3.381   4.679   8.736
  226ILE    HD1 3643   3.471   4.675   8.671
  226ILE    HD2 3644   3.297   4.628   8.685
  226ILE    HD3 3645   3.411   4.606   8.814
  226ILE      C 3646   3.396   5.034   8.462
  226ILE      O 3647   3.359   4.987   8.360
  227LYS      N 3648   3.431   5.164   8.476
  227LYS     HN 3649   3.463   5.192   8.566
  227LYS     CA 3650   3.434   5.262   8.365
  227LYS     HA 3651   3.331   5.262   8.330
  227LYS     CB 3652   3.463   5.404   8.400
  227LYS    HB1 3653   3.455   5.469   8.310
  227LYS    HB2 3654   3.569   5.408   8.431
  227LYS     CG 3655   3.383   5.469   8.514
  227LYS    HG1 3656   3.411   5.431   8.614
  227LYS    HG2 3657   3.277   5.439   8.501
  227LYS     CD 3658   3.383   5.625   8.516
  227LYS    HD1 3659   3.338   5.663   8.423
  227LYS    HD2 3660   3.486   5.667   8.514
  227LYS     CE 3661   3.318   5.686   8.641
  227LYS    HE1 3662   3.351   5.791   8.660
  227LYS    HE2 3663   3.337   5.625   8.732
  227LYS     NZ 3664   3.167   5.697   8.633
  227LYS    HZ1 3665   3.112   5.622   8.679
  227LYS    HZ2 3666   3.131   5.704   8.536
  227LYS    HZ3 3667   3.147   5.787   8.681
  227LYS      C 3668   3.521   5.226   8.244
  227LYS      O 3669   3.471   5.236   8.134
  228ARG      N 3670   3.641   5.170   8.275
  228ARG     HN 3671   3.662   5.161   8.372
  228ARG     CA 3672   3.737   5.120   8.176
  228ARG     HA 3673   3.750   5.194   8.098
  228ARG     CB 3674   3.872   5.088   8.244
  228ARG    HB1 3675   3.886   4.986   8.284
  228ARG    HB2 3676   3.874   5.139   8.343
  228ARG     CG 3677   3.984   5.118   8.151
  228ARG    HG1 3678   3.960   5.220   8.113
  228ARG    HG2 3679   3.974   5.054   8.061
  228ARG     CD 3680   4.123   5.095   8.220
  228ARG    HD1 3681   4.135   4.987   8.245
  228ARG    HD2 3682   4.129   5.163   8.307
  228ARG     NE 3683   4.233   5.133   8.119
  228ARG     HE 3684   4.199   5.178   8.037
  228ARG     CZ 3685   4.362   5.096   8.127
  228ARG    NH1 3686   4.411   5.040   8.235
  228ARG   HH11 3687   4.356   5.062   8.316
  228ARG   HH12 3688   4.505   5.007   8.233
  228ARG    NH2 3689   4.431   5.130   8.023
  228ARG   HH21 3690   4.389   5.193   7.958
  228ARG   HH22 3691   4.531   5.126   8.030
  228ARG      C 3692   3.687   4.995   8.104
  228ARG      O 3693   3.682   4.996   7.977
  229ALA      N 3694   3.627   4.901   8.180
  229ALA     HN 3695   3.639   4.921   8.277
  229ALA     CA 3696   3.565   4.780   8.134
  229ALA     HA 3697   3.643   4.733   8.074
  229ALA     CB 3698   3.517   4.682   8.244
  229ALA    HB1 3699   3.604   4.652   8.307
  229ALA    HB2 3700   3.486   4.587   8.197
  229ALA    HB3 3701   3.437   4.717   8.313
  229ALA      C 3702   3.460   4.811   8.031
  229ALA      O 3703   3.445   4.748   7.927
  230ILE      N 3704   3.365   4.900   8.065
  230ILE     HN 3705   3.370   4.940   8.156
  230ILE     CA 3706   3.251   4.941   7.982
  230ILE     HA 3707   3.187   4.857   7.962
  230ILE     CB 3708   3.168   5.050   8.051
  230ILE     HB 3709   3.238   5.132   8.078
  230ILE    CG2 3710   3.065   5.105   7.957
  230ILE   HG21 3711   3.095   5.182   7.883
  230ILE   HG22 3712   2.989   5.158   8.019
  230ILE   HG23 3713   3.019   5.017   7.905
  230ILE    CG1 3714   3.105   4.993   8.180
  230ILE   HG11 3715   3.162   4.918   8.237
  230ILE   HG12 3716   3.018   4.935   8.142
  230ILE     CD 3717   3.044   5.100   8.268
  230ILE    HD1 3718   3.111   5.176   8.315
  230ILE    HD2 3719   3.002   5.046   8.356
  230ILE    HD3 3720   2.961   5.158   8.222
  230ILE      C 3721   3.299   4.999   7.851
  230ILE      O 3722   3.263   4.952   7.743
  231THR      N 3723   3.399   5.088   7.858
  231THR     HN 3724   3.438   5.111   7.947
  231THR     CA 3725   3.462   5.148   7.740
  231THR     HA 3726   3.372   5.193   7.698
  231THR     CB 3727   3.569   5.251   7.769
  231THR     HB 3728   3.659   5.197   7.806
  231THR    OG1 3729   3.526   5.345   7.871
  231THR    HG1 3730   3.500   5.293   7.947
  231THR    CG2 3731   3.610   5.337   7.654
  231THR   HG21 3732   3.697   5.401   7.680
  231THR   HG22 3733   3.531   5.412   7.630
  231THR   HG23 3734   3.644   5.288   7.560
  231THR      C 3735   3.519   5.044   7.645
  231THR      O 3736   3.495   5.047   7.524
  232PHE      N 3737   3.589   4.951   7.708
  232PHE     HN 3738   3.609   4.957   7.806
  232PHE     CA 3739   3.650   4.842   7.640
  232PHE     HA 3740   3.715   4.870   7.558
  232PHE     CB 3741   3.746   4.765   7.740
  232PHE    HB1 3742   3.771   4.669   7.690
  232PHE    HB2 3743   3.697   4.746   7.838
  232PHE     CG 3744   3.876   4.845   7.768
  232PHE    CD1 3745   3.911   4.959   7.690
  232PHE    HD1 3746   3.848   4.991   7.607
  232PHE    CE1 3747   4.028   5.033   7.716
  232PHE    HE1 3748   4.054   5.109   7.644
  232PHE     CZ 3749   4.114   4.991   7.819
  232PHE     HZ 3750   4.200   5.054   7.836
  232PHE    CD2 3751   3.967   4.805   7.874
  232PHE    HD2 3752   3.941   4.723   7.939
  232PHE    CE2 3753   4.087   4.880   7.892
  232PHE    HE2 3754   4.148   4.853   7.978
  232PHE      C 3755   3.551   4.743   7.570
  232PHE      O 3756   3.573   4.702   7.454
  233ILE      N 3757   3.442   4.706   7.643
  233ILE     HN 3758   3.440   4.732   7.740
  233ILE     CA 3759   3.333   4.633   7.588
  233ILE     HA 3760   3.363   4.535   7.555
  233ILE     CB 3761   3.232   4.600   7.706
  233ILE     HB 3762   3.230   4.689   7.772
  233ILE    CG2 3763   3.096   4.559   7.663
  233ILE   HG21 3764   3.036   4.514   7.745
  233ILE   HG22 3765   3.100   4.489   7.576
  233ILE   HG23 3766   3.043   4.648   7.624
  233ILE    CG1 3767   3.299   4.481   7.776
  233ILE   HG11 3768   3.405   4.508   7.799
  233ILE   HG12 3769   3.315   4.397   7.705
  233ILE     CD 3770   3.231   4.435   7.911
  233ILE    HD1 3771   3.284   4.350   7.959
  233ILE    HD2 3772   3.123   4.420   7.889
  233ILE    HD3 3773   3.240   4.521   7.981
  233ILE      C 3774   3.263   4.704   7.471
  233ILE      O 3775   3.241   4.652   7.369
  234MET      N 3776   3.248   4.839   7.486
  234MET     HN 3777   3.281   4.884   7.569
  234MET     CA 3778   3.208   4.928   7.387
  234MET     HA 3779   3.112   4.887   7.357
  234MET     CB 3780   3.178   5.066   7.453
  234MET    HB1 3781   3.178   5.131   7.362
  234MET    HB2 3782   3.263   5.102   7.514
  234MET     CG 3783   3.046   5.079   7.520
  234MET    HG1 3784   3.074   5.052   7.624
  234MET    HG2 3785   2.976   5.002   7.481
  234MET     SD 3786   2.958   5.235   7.510
  234MET     CE 3787   2.846   5.207   7.655
  234MET    HE1 3788   2.762   5.139   7.628
  234MET    HE2 3789   2.810   5.305   7.693
  234MET    HE3 3790   2.905   5.150   7.730
  234MET      C 3791   3.290   4.935   7.256
  234MET      O 3792   3.234   4.924   7.145
  235VAL      N 3793   3.423   4.937   7.263
  235VAL     HN 3794   3.465   4.944   7.354
  235VAL     CA 3795   3.508   4.916   7.144
  235VAL     HA 3796   3.478   4.987   7.068
  235VAL     CB 3797   3.656   4.943   7.179
  235VAL     HB 3798   3.668   4.892   7.277
  235VAL    CG1 3799   3.751   4.879   7.074
  235VAL   HG11 3800   3.849   4.892   7.124
  235VAL   HG12 3801   3.744   4.939   6.980
  235VAL   HG13 3802   3.741   4.768   7.069
  235VAL    CG2 3803   3.675   5.089   7.209
  235VAL   HG21 3804   3.785   5.105   7.198
  235VAL   HG22 3805   3.640   5.127   7.307
  235VAL   HG23 3806   3.621   5.149   7.132
  235VAL      C 3807   3.492   4.778   7.078
  235VAL      O 3808   3.475   4.773   6.955
  236VAL      N 3809   3.478   4.657   7.151
  236VAL     HN 3810   3.491   4.656   7.249
  236VAL     CA 3811   3.442   4.533   7.082
  236VAL     HA 3812   3.517   4.498   7.012
  236VAL     CB 3813   3.434   4.421   7.187
  236VAL     HB 3814   3.360   4.439   7.267
  236VAL    CG1 3815   3.399   4.286   7.127
  236VAL   HG11 3816   3.291   4.277   7.105
  236VAL   HG12 3817   3.426   4.204   7.197
  236VAL   HG13 3818   3.450   4.261   7.031
  236VAL    CG2 3819   3.569   4.409   7.257
  236VAL   HG21 3820   3.588   4.493   7.327
  236VAL   HG22 3821   3.647   4.385   7.181
  236VAL   HG23 3822   3.567   4.321   7.326
  236VAL      C 3823   3.317   4.535   7.004
  236VAL      O 3824   3.318   4.485   6.894
  237ALA      N 3825   3.205   4.594   7.062
  237ALA     HN 3826   3.210   4.625   7.156
  237ALA     CA 3827   3.072   4.596   7.014
  237ALA     HA 3828   3.049   4.493   6.990
  237ALA     CB 3829   2.987   4.657   7.131
  237ALA    HB1 3830   2.880   4.648   7.102
  237ALA    HB2 3831   3.017   4.763   7.144
  237ALA    HB3 3832   2.995   4.603   7.228
  237ALA      C 3833   3.055   4.674   6.884
  237ALA      O 3834   2.982   4.634   6.790
  238ILE      N 3835   3.118   4.793   6.897
  238ILE     HN 3836   3.169   4.819   6.978
  238ILE     CA 3837   3.103   4.890   6.794
  238ILE     HA 3838   3.002   4.879   6.757
  238ILE     CB 3839   3.124   5.033   6.844
  238ILE     HB 3840   3.227   5.041   6.884
  238ILE    CG2 3841   3.112   5.146   6.727
  238ILE   HG21 3842   3.132   5.244   6.775
  238ILE   HG22 3843   3.015   5.148   6.673
  238ILE   HG23 3844   3.203   5.124   6.667
  238ILE    CG1 3845   3.036   5.077   6.963
  238ILE   HG11 3846   3.040   4.997   7.040
  238ILE   HG12 3847   2.929   5.079   6.932
  238ILE     CD 3848   3.084   5.206   7.024
  238ILE    HD1 3849   3.193   5.200   7.047
  238ILE    HD2 3850   3.031   5.218   7.120
  238ILE    HD3 3851   3.067   5.301   6.969
  238ILE      C 3852   3.194   4.855   6.672
  238ILE      O 3853   3.146   4.848   6.561
  239VAL      N 3854   3.326   4.830   6.692
  239VAL     HN 3855   3.365   4.819   6.783
  239VAL     CA 3856   3.427   4.831   6.583
  239VAL     HA 3857   3.411   4.903   6.504
  239VAL     CB 3858   3.564   4.876   6.645
  239VAL     HB 3859   3.591   4.792   6.714
  239VAL    CG1 3860   3.681   4.881   6.546
  239VAL   HG11 3861   3.698   4.791   6.482
  239VAL   HG12 3862   3.775   4.889   6.605
  239VAL   HG13 3863   3.672   4.981   6.500
  239VAL    CG2 3864   3.545   5.019   6.714
  239VAL   HG21 3865   3.625   5.090   6.685
  239VAL   HG22 3866   3.527   5.022   6.824
  239VAL   HG23 3867   3.451   5.061   6.671
  239VAL      C 3868   3.439   4.693   6.520
  239VAL      O 3869   3.489   4.678   6.412
  240PHE      N 3870   3.374   4.599   6.581
  240PHE     HN 3871   3.352   4.604   6.678
  240PHE     CA 3872   3.341   4.478   6.509
  240PHE     HA 3873   3.431   4.438   6.465
  240PHE     CB 3874   3.295   4.369   6.610
  240PHE    HB1 3875   3.201   4.396   6.663
  240PHE    HB2 3876   3.376   4.354   6.685
  240PHE     CG 3877   3.263   4.233   6.549
  240PHE    CD1 3878   3.126   4.192   6.550
  240PHE    HD1 3879   3.051   4.258   6.591
  240PHE    CE1 3880   3.091   4.063   6.515
  240PHE    HE1 3881   2.992   4.020   6.506
  240PHE     CZ 3882   3.197   3.972   6.472
  240PHE     HZ 3883   3.158   3.875   6.446
  240PHE    CD2 3884   3.366   4.151   6.509
  240PHE    HD2 3885   3.467   4.185   6.497
  240PHE    CE2 3886   3.329   4.019   6.461
  240PHE    HE2 3887   3.412   3.954   6.440
  240PHE      C 3888   3.248   4.496   6.389
  240PHE      O 3889   3.277   4.443   6.282
  241VAL      N 3890   3.146   4.582   6.408
  241VAL     HN 3891   3.135   4.606   6.504
  241VAL     CA 3892   3.034   4.593   6.313
  241VAL     HA 3893   3.011   4.508   6.250
  241VAL     CB 3894   2.908   4.637   6.389
  241VAL     HB 3895   2.911   4.735   6.441
  241VAL    CG1 3896   2.782   4.631   6.303
  241VAL   HG11 3897   2.804   4.708   6.225
  241VAL   HG12 3898   2.685   4.654   6.351
  241VAL   HG13 3899   2.760   4.533   6.255
  241VAL    CG2 3900   2.892   4.531   6.499
  241VAL   HG21 3901   2.967   4.542   6.580
  241VAL   HG22 3902   2.906   4.425   6.468
  241VAL   HG23 3903   2.793   4.529   6.548
  241VAL      C 3904   3.072   4.700   6.214
  241VAL      O 3905   3.023   4.700   6.099
  242ILE      N 3906   3.159   4.795   6.242
  242ILE     HN 3907   3.205   4.801   6.331
  242ILE     CA 3908   3.172   4.905   6.148
  242ILE     HA 3909   3.070   4.937   6.131
  242ILE     CB 3910   3.250   5.018   6.220
  242ILE     HB 3911   3.205   5.010   6.321
  242ILE    CG2 3912   3.396   4.993   6.238
  242ILE   HG21 3913   3.423   4.893   6.280
  242ILE   HG22 3914   3.439   5.065   6.311
  242ILE   HG23 3915   3.460   4.996   6.147
  242ILE    CG1 3916   3.215   5.157   6.160
  242ILE   HG11 3917   3.111   5.157   6.121
  242ILE   HG12 3918   3.279   5.178   6.071
  242ILE     CD 3919   3.230   5.270   6.254
  242ILE    HD1 3920   3.337   5.267   6.287
  242ILE    HD2 3921   3.157   5.262   6.338
  242ILE    HD3 3922   3.214   5.366   6.202
  242ILE      C 3923   3.227   4.880   6.002
  242ILE      O 3924   3.175   4.937   5.907
  243CYS      N 3925   3.326   4.794   5.972
  243CYS     HN 3926   3.384   4.767   6.049
  243CYS     CA 3927   3.360   4.760   5.834
  243CYS     HA 3928   3.320   4.832   5.763
  243CYS     CB 3929   3.512   4.732   5.811
  243CYS    HB1 3930   3.520   4.695   5.707
  243CYS    HB2 3931   3.547   4.647   5.873
  243CYS     SG 3932   3.600   4.882   5.855
  243CYS    HG1 3933   3.646   4.830   5.968
  243CYS      C 3934   3.298   4.627   5.801
  243CYS      O 3935   3.273   4.601   5.682
  244PHE      N 3936   3.252   4.554   5.906
  244PHE     HN 3937   3.286   4.582   5.995
  244PHE     CA 3938   3.194   4.415   5.878
  244PHE     HA 3939   3.261   4.365   5.809
  244PHE     CB 3940   3.204   4.322   6.007
  244PHE    HB1 3941   3.137   4.361   6.087
  244PHE    HB2 3942   3.307   4.341   6.042
  244PHE     CG 3943   3.194   4.171   5.998
  244PHE    CD1 3944   3.209   4.092   6.117
  244PHE    HD1 3945   3.229   4.144   6.210
  244PHE    CE1 3946   3.206   3.950   6.106
  244PHE    HE1 3947   3.213   3.893   6.198
  244PHE     CZ 3948   3.183   3.886   5.984
  244PHE     HZ 3949   3.157   3.782   5.984
  244PHE    CD2 3950   3.185   4.107   5.877
  244PHE    HD2 3951   3.180   4.168   5.788
  244PHE    CE2 3952   3.161   3.966   5.867
  244PHE    HE2 3953   3.137   3.918   5.774
  244PHE      C 3954   3.047   4.425   5.831
  244PHE      O 3955   2.998   4.354   5.743
  245LEU      N 3956   2.972   4.525   5.879
  245LEU     HN 3957   3.006   4.586   5.951
  245LEU     CA 3958   2.837   4.548   5.831
  245LEU     HA 3959   2.789   4.452   5.820
  245LEU     CB 3960   2.742   4.631   5.924
  245LEU    HB1 3961   2.795   4.726   5.948
  245LEU    HB2 3962   2.742   4.568   6.016
  245LEU     CG 3963   2.594   4.663   5.880
  245LEU     HG 3964   2.586   4.716   5.783
  245LEU    CD1 3965   2.520   4.536   5.869
  245LEU   HD11 3966   2.574   4.470   5.798
  245LEU   HD12 3967   2.422   4.547   5.818
  245LEU   HD13 3968   2.490   4.486   5.964
  245LEU    CD2 3969   2.530   4.745   5.985
  245LEU   HD21 3970   2.542   4.687   6.079
  245LEU   HD22 3971   2.426   4.774   5.956
  245LEU   HD23 3972   2.577   4.846   5.991
  245LEU      C 3973   2.837   4.604   5.682
  245LEU      O 3974   2.763   4.546   5.602
  246PRO      N 3975   2.906   4.705   5.644
  246PRO     CD 3976   2.962   4.810   5.735
  246PRO    HD1 3977   3.058   4.783   5.783
  246PRO    HD2 3978   2.890   4.831   5.817
  246PRO     CA 3979   2.929   4.736   5.504
  246PRO     HA 3980   2.831   4.765   5.470
  246PRO     CB 3981   3.027   4.849   5.514
  246PRO    HB1 3982   3.017   4.900   5.416
  246PRO    HB2 3983   3.123   4.797   5.531
  246PRO     CG 3984   2.977   4.928   5.643
  246PRO    HG1 3985   3.049   4.998   5.689
  246PRO    HG2 3986   2.880   4.980   5.631
  246PRO      C 3987   2.977   4.622   5.411
  246PRO      O 3988   2.920   4.617   5.306
  247SER      N 3989   3.072   4.541   5.447
  247SER     HN 3990   3.124   4.540   5.532
  247SER     CA 3991   3.108   4.423   5.367
  247SER     HA 3992   3.119   4.468   5.270
  247SER     CB 3993   3.235   4.357   5.408
  247SER    HB1 3994   3.313   4.434   5.421
  247SER    HB2 3995   3.275   4.281   5.337
  247SER     OG 3996   3.231   4.290   5.534
  247SER    HG1 3997   3.303   4.326   5.586
  247SER      C 3998   2.997   4.318   5.345
  247SER      O 3999   2.979   4.270   5.235
  248VAL      N 4000   2.925   4.283   5.451
  248VAL     HN 4001   2.934   4.318   5.544
  248VAL     CA 4002   2.806   4.198   5.430
  248VAL     HA 4003   2.843   4.113   5.374
  248VAL     CB 4004   2.761   4.153   5.568
  248VAL     HB 4005   2.747   4.244   5.629
  248VAL    CG1 4006   2.626   4.082   5.571
  248VAL   HG11 4007   2.533   4.142   5.562
  248VAL   HG12 4008   2.631   4.010   5.655
  248VAL   HG13 4009   2.629   4.017   5.481
  248VAL    CG2 4010   2.869   4.061   5.626
  248VAL   HG21 4011   2.969   4.108   5.618
  248VAL   HG22 4012   2.876   3.969   5.564
  248VAL   HG23 4013   2.862   4.044   5.736
  248VAL      C 4014   2.696   4.258   5.356
  248VAL      O 4015   2.626   4.197   5.274
  249VAL      N 4016   2.660   4.391   5.381
  249VAL     HN 4017   2.721   4.439   5.443
  249VAL     CA 4018   2.556   4.462   5.315
  249VAL     HA 4019   2.475   4.392   5.324
  249VAL     CB 4020   2.527   4.596   5.396
  249VAL     HB 4021   2.623   4.644   5.426
  249VAL    CG1 4022   2.438   4.689   5.318
  249VAL   HG11 4023   2.338   4.645   5.300
  249VAL   HG12 4024   2.483   4.724   5.223
  249VAL   HG13 4025   2.418   4.778   5.381
  249VAL    CG2 4026   2.439   4.556   5.520
  249VAL   HG21 4027   2.338   4.514   5.498
  249VAL   HG22 4028   2.434   4.650   5.580
  249VAL   HG23 4029   2.496   4.482   5.580
  249VAL      C 4030   2.580   4.493   5.168
  249VAL      O 4031   2.487   4.501   5.085
  250VAL      N 4032   2.713   4.519   5.129
  250VAL     HN 4033   2.788   4.522   5.194
  250VAL     CA 4034   2.754   4.500   4.983
  250VAL     HA 4035   2.670   4.552   4.940
  250VAL     CB 4036   2.894   4.562   4.949
  250VAL     HB 4037   2.976   4.510   5.003
  250VAL    CG1 4038   2.913   4.548   4.799
  250VAL   HG11 4039   2.848   4.619   4.744
  250VAL   HG12 4040   2.898   4.455   4.740
  250VAL   HG13 4041   3.015   4.586   4.775
  250VAL    CG2 4042   2.886   4.712   4.992
  250VAL   HG21 4043   2.862   4.722   5.100
  250VAL   HG22 4044   2.820   4.766   4.921
  250VAL   HG23 4045   2.985   4.759   4.976
  250VAL      C 4046   2.740   4.357   4.923
  250VAL      O 4047   2.695   4.353   4.811
  251ARG      N 4048   2.759   4.238   4.999
  251ARG     HN 4049   2.799   4.232   5.090
  251ARG     CA 4050   2.727   4.114   4.941
  251ARG     HA 4051   2.764   4.104   4.840
  251ARG     CB 4052   2.796   3.993   5.008
  251ARG    HB1 4053   2.722   3.936   5.067
  251ARG    HB2 4054   2.872   4.029   5.080
  251ARG     CG 4055   2.851   3.891   4.906
  251ARG    HG1 4056   2.776   3.867   4.827
  251ARG    HG2 4057   2.874   3.801   4.967
  251ARG     CD 4058   2.987   3.934   4.842
  251ARG    HD1 4059   3.066   3.951   4.918
  251ARG    HD2 4060   2.963   4.029   4.788
  251ARG     NE 4061   3.028   3.830   4.740
  251ARG     HE 4062   2.977   3.746   4.724
  251ARG     CZ 4063   3.100   3.853   4.635
  251ARG    NH1 4064   3.160   3.970   4.619
  251ARG   HH11 4065   3.179   4.019   4.704
  251ARG   HH12 4066   3.223   3.989   4.544
  251ARG    NH2 4067   3.118   3.766   4.540
  251ARG   HH21 4068   3.180   3.792   4.465
  251ARG   HH22 4069   3.069   3.680   4.552
  251ARG      C 4070   2.571   4.098   4.942
  251ARG      O 4071   2.527   4.049   4.846
  252ILE      N 4072   2.492   4.154   5.034
  252ILE     HN 4073   2.534   4.192   5.115
  252ILE     CA 4074   2.344   4.155   5.028
  252ILE     HA 4075   2.309   4.053   5.020
  252ILE     CB 4076   2.281   4.218   5.152
  252ILE     HB 4077   2.346   4.307   5.167
  252ILE    CG2 4078   2.125   4.253   5.135
  252ILE   HG21 4079   2.076   4.154   5.127
  252ILE   HG22 4080   2.111   4.319   5.046
  252ILE   HG23 4081   2.083   4.305   5.223
  252ILE    CG1 4082   2.301   4.128   5.275
  252ILE   HG11 4083   2.409   4.102   5.278
  252ILE   HG12 4084   2.243   4.034   5.275
  252ILE     CD 4085   2.269   4.202   5.405
  252ILE    HD1 4086   2.159   4.220   5.413
  252ILE    HD2 4087   2.333   4.292   5.421
  252ILE    HD3 4088   2.304   4.132   5.483
  252ILE      C 4089   2.293   4.229   4.900
  252ILE      O 4090   2.209   4.176   4.829
  253ARG      N 4091   2.346   4.346   4.862
  253ARG     HN 4092   2.412   4.393   4.920
  253ARG     CA 4093   2.321   4.409   4.739
  253ARG     HA 4094   2.214   4.424   4.734
  253ARG     CB 4095   2.403   4.549   4.724
  253ARG    HB1 4096   2.507   4.515   4.742
  253ARG    HB2 4097   2.377   4.617   4.807
  253ARG     CG 4098   2.389   4.623   4.591
  253ARG    HG1 4099   2.433   4.561   4.510
  253ARG    HG2 4100   2.450   4.716   4.589
  253ARG     CD 4101   2.241   4.648   4.544
  253ARG    HD1 4102   2.195   4.716   4.618
  253ARG    HD2 4103   2.185   4.552   4.541
  253ARG     NE 4104   2.240   4.710   4.409
  253ARG     HE 4105   2.324   4.745   4.368
  253ARG     CZ 4106   2.128   4.764   4.357
  253ARG    NH1 4107   2.009   4.766   4.409
  253ARG   HH11 4108   1.992   4.701   4.483
  253ARG   HH12 4109   1.926   4.810   4.376
  253ARG    NH2 4110   2.144   4.844   4.256
  253ARG   HH21 4111   2.234   4.872   4.224
  253ARG   HH22 4112   2.059   4.888   4.228
  253ARG      C 4113   2.342   4.326   4.613
  253ARG      O 4114   2.255   4.323   4.527
  254ILE      N 4115   2.466   4.268   4.606
  254ILE     HN 4116   2.537   4.280   4.675
  254ILE     CA 4117   2.489   4.172   4.501
  254ILE     HA 4118   2.488   4.222   4.405
  254ILE     CB 4119   2.627   4.118   4.517
  254ILE     HB 4120   2.627   4.091   4.625
  254ILE    CG2 4121   2.659   4.002   4.427
  254ILE   HG21 4122   2.761   3.969   4.457
  254ILE   HG22 4123   2.660   4.033   4.321
  254ILE   HG23 4124   2.587   3.918   4.440
  254ILE    CG1 4125   2.727   4.237   4.492
  254ILE   HG11 4126   2.704   4.324   4.557
  254ILE   HG12 4127   2.709   4.280   4.391
  254ILE     CD 4128   2.877   4.200   4.508
  254ILE    HD1 4129   2.945   4.286   4.490
  254ILE    HD2 4130   2.904   4.117   4.440
  254ILE    HD3 4131   2.895   4.163   4.612
  254ILE      C 4132   2.396   4.054   4.494
  254ILE      O 4133   2.339   4.021   4.391
  255PHE      N 4134   2.364   3.994   4.614
  255PHE     HN 4135   2.413   4.013   4.699
  255PHE     CA 4136   2.260   3.894   4.615
  255PHE     HA 4137   2.286   3.824   4.538
  255PHE     CB 4138   2.245   3.818   4.750
  255PHE    HB1 4139   2.176   3.731   4.741
  255PHE    HB2 4140   2.199   3.889   4.822
  255PHE     CG 4141   2.372   3.764   4.804
  255PHE    CD1 4142   2.393   3.747   4.945
  255PHE    HD1 4143   2.314   3.784   5.010
  255PHE    CE1 4144   2.507   3.699   5.000
  255PHE    HE1 4145   2.520   3.685   5.106
  255PHE     CZ 4146   2.609   3.662   4.911
  255PHE     HZ 4147   2.699   3.627   4.959
  255PHE    CD2 4148   2.480   3.722   4.719
  255PHE    HD2 4149   2.477   3.738   4.612
  255PHE    CE2 4150   2.598   3.675   4.776
  255PHE    HE2 4151   2.675   3.661   4.702
  255PHE      C 4152   2.118   3.936   4.574
  255PHE      O 4153   2.047   3.861   4.509
  256TRP      N 4154   2.075   4.056   4.611
  256TRP     HN 4155   2.143   4.113   4.656
  256TRP     CA 4156   1.950   4.106   4.563
  256TRP     HA 4157   1.869   4.036   4.580
  256TRP     CB 4158   1.912   4.226   4.649
  256TRP    HB1 4159   1.987   4.306   4.631
  256TRP    HB2 4160   1.939   4.186   4.749
  256TRP     CG 4161   1.771   4.282   4.647
  256TRP    CD1 4162   1.729   4.374   4.558
  256TRP    HD1 4163   1.782   4.396   4.467
  256TRP    NE1 4164   1.593   4.402   4.582
  256TRP    HE1 4165   1.526   4.437   4.520
  256TRP    CE2 4166   1.563   4.344   4.706
  256TRP    CD2 4167   1.671   4.267   4.747
  256TRP    CE3 4168   1.672   4.207   4.874
  256TRP    HE3 4169   1.763   4.159   4.907
  256TRP    CZ3 4170   1.553   4.223   4.951
  256TRP    HZ3 4171   1.546   4.182   5.050
  256TRP    CZ2 4172   1.450   4.358   4.781
  256TRP    HZ2 4173   1.370   4.426   4.756
  256TRP    CH2 4174   1.450   4.297   4.913
  256TRP    HH2 4175   1.370   4.314   4.984
  256TRP      C 4176   1.951   4.141   4.419
  256TRP      O 4177   1.858   4.110   4.345
  257LEU      N 4178   2.058   4.207   4.366
  257LEU     HN 4179   2.133   4.230   4.428
  257LEU     CA 4180   2.079   4.235   4.224
  257LEU     HA 4181   1.987   4.280   4.191
  257LEU     CB 4182   2.196   4.333   4.214
  257LEU    HB1 4183   2.292   4.279   4.229
  257LEU    HB2 4184   2.176   4.411   4.290
  257LEU     CG 4185   2.228   4.404   4.079
  257LEU     HG 4186   2.270   4.332   4.005
  257LEU    CD1 4187   2.096   4.458   4.016
  257LEU   HD11 4188   2.104   4.515   3.921
  257LEU   HD12 4189   2.039   4.516   4.091
  257LEU   HD13 4190   2.042   4.367   3.982
  257LEU    CD2 4191   2.336   4.516   4.104
  257LEU   HD21 4192   2.357   4.565   4.007
  257LEU   HD22 4193   2.430   4.485   4.155
  257LEU   HD23 4194   2.301   4.604   4.162
  257LEU      C 4195   2.097   4.112   4.139
  257LEU      O 4196   2.026   4.103   4.039
  258LEU      N 4197   2.165   3.999   4.170
  258LEU     HN 4198   2.213   3.994   4.257
  258LEU     CA 4199   2.133   3.867   4.117
  258LEU     HA 4200   2.156   3.868   4.011
  258LEU     CB 4201   2.226   3.759   4.181
  258LEU    HB1 4202   2.194   3.660   4.144
  258LEU    HB2 4203   2.218   3.765   4.291
  258LEU     CG 4204   2.379   3.777   4.150
  258LEU     HG 4205   2.388   3.887   4.159
  258LEU    CD1 4206   2.471   3.715   4.252
  258LEU   HD11 4207   2.448   3.760   4.351
  258LEU   HD12 4208   2.579   3.728   4.231
  258LEU   HD13 4209   2.459   3.607   4.272
  258LEU    CD2 4210   2.410   3.719   4.010
  258LEU   HD21 4211   2.520   3.732   3.995
  258LEU   HD22 4212   2.349   3.773   3.934
  258LEU   HD23 4213   2.385   3.611   4.013
  258LEU      C 4214   1.991   3.823   4.116
  258LEU      O 4215   1.945   3.772   4.014
  259HSD      N 4216   1.916   3.841   4.224
  259HSD     HN 4217   1.955   3.886   4.304
  259HSD     CA 4218   1.775   3.803   4.230
  259HSD     HA 4219   1.772   3.696   4.217
  259HSD     CB 4220   1.712   3.822   4.378
  259HSD    HB1 4221   1.688   3.930   4.394
  259HSD    HB2 4222   1.780   3.782   4.455
  259HSD    ND1 4223   1.462   3.789   4.368
  259HSD    HD1 4224   1.432   3.873   4.321
  259HSD     CG 4225   1.586   3.733   4.394
  259HSD    CE1 4226   1.370   3.694   4.406
  259HSD    HE1 4227   1.264   3.716   4.393
  259HSD    NE2 4228   1.428   3.591   4.464
  259HSD    CD2 4229   1.567   3.613   4.458
  259HSD    HD2 4230   1.638   3.536   4.486
  259HSD      C 4231   1.681   3.872   4.125
  259HSD      O 4232   1.602   3.808   4.050
  260THR      N 4233   1.698   4.005   4.109
  260THR     HN 4234   1.769   4.047   4.165
  260THR     CA 4235   1.622   4.099   4.023
  260THR     HA 4236   1.521   4.064   4.006
  260THR     CB 4237   1.600   4.233   4.098
  260THR     HB 4238   1.558   4.214   4.199
  260THR    OG1 4239   1.516   4.318   4.023
  260THR    HG1 4240   1.426   4.299   4.050
  260THR    CG2 4241   1.727   4.314   4.113
  260THR   HG21 4242   1.716   4.396   4.187
  260THR   HG22 4243   1.752   4.349   4.011
  260THR   HG23 4244   1.797   4.257   4.177
  260THR      C 4245   1.664   4.119   3.879
  260THR      O 4246   1.592   4.164   3.792
  261SER      N 4247   1.792   4.090   3.852
  261SER     HN 4248   1.841   4.070   3.936
  261SER     CA 4249   1.852   4.119   3.721
  261SER     HA 4250   1.779   4.155   3.650
  261SER     CB 4251   1.966   4.221   3.745
  261SER    HB1 4252   2.052   4.182   3.804
  261SER    HB2 4253   1.930   4.307   3.806
  261SER     OG 4254   2.018   4.274   3.616
  261SER    HG1 4255   1.967   4.352   3.596
  261SER      C 4256   1.923   3.998   3.662
  261SER      O 4257   1.932   3.970   3.542
  262GLY      N 4258   1.984   3.913   3.743
  262GLY     HN 4259   1.964   3.931   3.839
  262GLY     CA 4260   2.070   3.804   3.700
  262GLY    HA1 4261   2.006   3.749   3.633
  262GLY    HA2 4262   2.092   3.738   3.783
  262GLY      C 4263   2.205   3.842   3.638
  262GLY      O 4264   2.253   3.955   3.635
  263THR      N 4265   2.273   3.734   3.586
  263THR     HN 4266   2.238   3.641   3.596
  263THR     CA 4267   2.405   3.743   3.518
  263THR     HA 4268   2.461   3.827   3.557
  263THR     CB 4269   2.489   3.611   3.519
  263THR     HB 4270   2.556   3.596   3.432
  263THR    OG1 4271   2.401   3.507   3.544
  263THR    HG1 4272   2.355   3.484   3.462
  263THR    CG2 4273   2.574   3.620   3.644
  263THR   HG21 4274   2.513   3.604   3.735
  263THR   HG22 4275   2.627   3.717   3.653
  263THR   HG23 4276   2.646   3.535   3.647
  263THR      C 4277   2.397   3.789   3.377
  263THR      O 4278   2.497   3.783   3.293
  264GLN      N 4279   2.282   3.843   3.331
  264GLN     HN 4280   2.204   3.838   3.393
  264GLN     CA 4281   2.258   3.903   3.205
  264GLN     HA 4282   2.267   3.824   3.133
  264GLN     CB 4283   2.107   3.953   3.195
  264GLN    HB1 4284   2.092   3.999   3.095
  264GLN    HB2 4285   2.114   4.042   3.261
  264GLN     CG 4286   1.993   3.847   3.216
  264GLN    HG1 4287   1.887   3.876   3.196
  264GLN    HG2 4288   1.999   3.821   3.323
  264GLN     CD 4289   2.019   3.712   3.144
  264GLN    OE1 4290   2.083   3.625   3.205
  264GLN    NE2 4291   1.991   3.701   3.013
  264GLN   HE21 4292   1.977   3.608   2.978
  264GLN   HE22 4293   1.942   3.774   2.966
  264GLN      C 4294   2.353   4.007   3.159
  264GLN      O 4295   2.403   4.004   3.048
  265ASN      N 4296   2.385   4.104   3.248
  265ASN     HN 4297   2.332   4.107   3.332
  265ASN     CA 4298   2.487   4.204   3.227
  265ASN     HA 4299   2.544   4.182   3.138
  265ASN     CB 4300   2.434   4.347   3.201
  265ASN    HB1 4301   2.351   4.358   3.274
  265ASN    HB2 4302   2.394   4.365   3.099
  265ASN     CG 4303   2.539   4.464   3.227
  265ASN    OD1 4304   2.568   4.497   3.338
  265ASN    ND2 4305   2.600   4.516   3.115
  265ASN   HD21 4306   2.577   4.481   3.024
  265ASN   HD22 4307   2.664   4.593   3.122
  265ASN      C 4308   2.592   4.194   3.337
  265ASN      O 4309   2.571   4.214   3.457
  266CYS      N 4310   2.716   4.158   3.306
  266CYS     HN 4311   2.752   4.152   3.213
  266CYS     CA 4312   2.810   4.148   3.421
  266CYS     HA 4313   2.775   4.071   3.488
  266CYS     CB 4314   2.939   4.095   3.359
  266CYS    HB1 4315   3.016   4.085   3.438
  266CYS    HB2 4316   2.982   4.163   3.282
  266CYS     SG 4317   2.931   3.929   3.291
  266CYS      C 4318   2.859   4.283   3.471
  266CYS      O 4319   2.896   4.302   3.589
  267GLU      N 4320   2.847   4.389   3.386
  267GLU     HN 4321   2.790   4.387   3.305
  267GLU     CA 4322   2.930   4.505   3.412
  267GLU     HA 4323   3.025   4.478   3.457
  267GLU     CB 4324   2.956   4.603   3.288
  267GLU    HB1 4325   2.974   4.703   3.332
  267GLU    HB2 4326   2.860   4.602   3.233
  267GLU     CG 4327   3.077   4.561   3.205
  267GLU    HG1 4328   3.073   4.457   3.167
  267GLU    HG2 4329   3.175   4.577   3.255
  267GLU     CD 4330   3.073   4.661   3.088
  267GLU    OE1 4331   3.002   4.633   2.993
  267GLU    OE2 4332   3.144   4.763   3.094
  267GLU      C 4333   2.879   4.589   3.531
  267GLU      O 4334   2.955   4.653   3.601
  268VAL      N 4335   2.747   4.586   3.552
  268VAL     HN 4336   2.691   4.528   3.494
  268VAL     CA 4337   2.682   4.644   3.666
  268VAL     HA 4338   2.705   4.749   3.671
  268VAL     CB 4339   2.528   4.631   3.664
  268VAL     HB 4340   2.493   4.673   3.761
  268VAL    CG1 4341   2.475   4.727   3.561
  268VAL   HG11 4342   2.499   4.832   3.586
  268VAL   HG12 4343   2.365   4.721   3.572
  268VAL   HG13 4344   2.498   4.699   3.456
  268VAL    CG2 4345   2.479   4.485   3.674
  268VAL   HG21 4346   2.529   4.423   3.596
  268VAL   HG22 4347   2.369   4.489   3.663
  268VAL   HG23 4348   2.496   4.452   3.778
  268VAL      C 4349   2.731   4.587   3.799
  268VAL      O 4350   2.713   4.657   3.895
  269TYR      N 4351   2.788   4.467   3.806
  269TYR     HN 4352   2.780   4.400   3.733
  269TYR     CA 4353   2.852   4.419   3.930
  269TYR     HA 4354   2.796   4.454   4.016
  269TYR     CB 4355   2.861   4.260   3.934
  269TYR    HB1 4356   2.904   4.222   4.029
  269TYR    HB2 4357   2.917   4.216   3.849
  269TYR     CG 4358   2.715   4.215   3.917
  269TYR    CD1 4359   2.661   4.172   3.797
  269TYR    HD1 4360   2.714   4.172   3.703
  269TYR    CE1 4361   2.525   4.140   3.777
  269TYR    HE1 4362   2.494   4.099   3.682
  269TYR     CZ 4363   2.445   4.138   3.891
  269TYR     OH 4364   2.314   4.086   3.877
  269TYR     HH 4365   2.300   4.071   3.783
  269TYR    CD2 4366   2.634   4.217   4.030
  269TYR    HD2 4367   2.690   4.257   4.113
  269TYR    CE2 4368   2.500   4.172   4.021
  269TYR    HE2 4369   2.428   4.173   4.101
  269TYR      C 4370   3.001   4.459   3.945
  269TYR      O 4371   3.060   4.440   4.050
  270ARG      N 4372   3.065   4.520   3.842
  270ARG     HN 4373   3.015   4.538   3.758
  270ARG     CA 4374   3.208   4.542   3.834
  270ARG     HA 4375   3.264   4.449   3.837
  270ARG     CB 4376   3.245   4.595   3.695
  270ARG    HB1 4377   3.183   4.687   3.691
  270ARG    HB2 4378   3.210   4.514   3.627
  270ARG     CG 4379   3.394   4.619   3.663
  270ARG    HG1 4380   3.432   4.515   3.672
  270ARG    HG2 4381   3.444   4.680   3.741
  270ARG     CD 4382   3.422   4.675   3.529
  270ARG    HD1 4383   3.378   4.777   3.524
  270ARG    HD2 4384   3.375   4.611   3.451
  270ARG     NE 4385   3.570   4.674   3.516
  270ARG     HE 4386   3.629   4.675   3.597
  270ARG     CZ 4387   3.628   4.710   3.402
  270ARG    NH1 4388   3.574   4.756   3.291
  270ARG   HH11 4389   3.477   4.780   3.284
  270ARG   HH12 4390   3.632   4.765   3.210
  270ARG    NH2 4391   3.761   4.697   3.409
  270ARG   HH21 4392   3.800   4.678   3.499
  270ARG   HH22 4393   3.818   4.743   3.341
  270ARG      C 4394   3.255   4.633   3.946
  270ARG      O 4395   3.353   4.606   4.018
  271SER      N 4396   3.194   4.749   3.963
  271SER     HN 4397   3.119   4.773   3.901
  271SER     CA 4398   3.228   4.850   4.066
  271SER     HA 4399   3.334   4.861   4.084
  271SER     CB 4400   3.166   4.987   4.033
  271SER    HB1 4401   3.194   5.026   3.933
  271SER    HB2 4402   3.190   5.068   4.105
  271SER     OG 4403   3.026   4.974   4.031
  271SER    HG1 4404   3.003   4.958   3.939
  271SER      C 4405   3.194   4.793   4.205
  271SER      O 4406   3.258   4.818   4.308
  272VAL      N 4407   3.091   4.702   4.205
  272VAL     HN 4408   3.038   4.688   4.121
  272VAL     CA 4409   3.039   4.648   4.336
  272VAL     HA 4410   3.037   4.731   4.404
  272VAL     CB 4411   2.896   4.582   4.311
  272VAL     HB 4412   2.907   4.480   4.271
  272VAL    CG1 4413   2.816   4.557   4.442
  272VAL   HG11 4414   2.780   4.650   4.491
  272VAL   HG12 4415   2.875   4.504   4.520
  272VAL   HG13 4416   2.721   4.506   4.415
  272VAL    CG2 4417   2.805   4.682   4.225
  272VAL   HG21 4418   2.697   4.661   4.219
  272VAL   HG22 4419   2.843   4.673   4.121
  272VAL   HG23 4420   2.820   4.786   4.262
  272VAL      C 4421   3.124   4.546   4.396
  272VAL      O 4422   3.144   4.541   4.523
  273ASP      N 4423   3.184   4.452   4.318
  273ASP     HN 4424   3.157   4.449   4.222
  273ASP     CA 4425   3.277   4.348   4.362
  273ASP     HA 4426   3.233   4.300   4.448
  273ASP     CB 4427   3.293   4.235   4.254
  273ASP    HB1 4428   3.359   4.269   4.171
  273ASP    HB2 4429   3.192   4.210   4.216
  273ASP     CG 4430   3.369   4.119   4.316
  273ASP    OD1 4431   3.350   4.092   4.437
  273ASP    OD2 4432   3.446   4.050   4.240
  273ASP      C 4433   3.414   4.403   4.405
  273ASP      O 4434   3.483   4.368   4.499
  274LEU      N 4435   3.455   4.513   4.334
  274LEU     HN 4436   3.410   4.531   4.247
  274LEU     CA 4437   3.565   4.602   4.368
  274LEU     HA 4438   3.651   4.539   4.382
  274LEU     CB 4439   3.586   4.697   4.254
  274LEU    HB1 4440   3.488   4.740   4.225
  274LEU    HB2 4441   3.619   4.638   4.166
  274LEU     CG 4442   3.703   4.791   4.284
  274LEU     HG 4443   3.679   4.860   4.367
  274LEU    CD1 4444   3.834   4.719   4.317
  274LEU   HD11 4445   3.833   4.656   4.409
  274LEU   HD12 4446   3.919   4.789   4.336
  274LEU   HD13 4447   3.863   4.653   4.233
  274LEU    CD2 4448   3.721   4.869   4.152
  274LEU   HD21 4449   3.756   4.798   4.073
  274LEU   HD22 4450   3.790   4.955   4.145
  274LEU   HD23 4451   3.617   4.899   4.128
  274LEU      C 4452   3.541   4.674   4.503
  274LEU      O 4453   3.620   4.663   4.599
  275ALA      N 4454   3.422   4.735   4.529
  275ALA     HN 4455   3.360   4.758   4.454
  275ALA     CA 4456   3.391   4.796   4.654
  275ALA     HA 4457   3.476   4.860   4.671
  275ALA     CB 4458   3.259   4.890   4.632
  275ALA    HB1 4459   3.193   4.829   4.567
  275ALA    HB2 4460   3.285   4.981   4.573
  275ALA    HB3 4461   3.201   4.908   4.725
  275ALA      C 4462   3.367   4.688   4.766
  275ALA      O 4463   3.400   4.701   4.879
  276PHE      N 4464   3.317   4.565   4.735
  276PHE     HN 4465   3.277   4.550   4.645
  276PHE     CA 4466   3.310   4.453   4.835
  276PHE     HA 4467   3.250   4.490   4.917
  276PHE     CB 4468   3.245   4.331   4.784
  276PHE    HB1 4469   3.288   4.317   4.683
  276PHE    HB2 4470   3.136   4.348   4.774
  276PHE     CG 4471   3.257   4.202   4.872
  276PHE    CD1 4472   3.201   4.201   4.999
  276PHE    HD1 4473   3.133   4.281   5.025
  276PHE    CE1 4474   3.230   4.091   5.084
  276PHE    HE1 4475   3.189   4.087   5.184
  276PHE     CZ 4476   3.319   3.989   5.044
  276PHE     HZ 4477   3.333   3.906   5.111
  276PHE    CD2 4478   3.347   4.102   4.829
  276PHE    HD2 4479   3.391   4.093   4.731
  276PHE    CE2 4480   3.377   3.994   4.913
  276PHE    HE2 4481   3.447   3.914   4.893
  276PHE      C 4482   3.450   4.416   4.883
  276PHE      O 4483   3.477   4.401   5.002
  277PHE      N 4484   3.542   4.401   4.788
  277PHE     HN 4485   3.523   4.384   4.692
  277PHE     CA 4486   3.684   4.377   4.814
  277PHE     HA 4487   3.687   4.287   4.875
  277PHE     CB 4488   3.766   4.340   4.683
  277PHE    HB1 4489   3.748   4.425   4.615
  277PHE    HB2 4490   3.713   4.254   4.637
  277PHE     CG 4491   3.914   4.308   4.697
  277PHE    CD1 4492   3.952   4.177   4.673
  277PHE    HD1 4493   3.879   4.099   4.669
  277PHE    CE1 4494   4.090   4.153   4.657
  277PHE    HE1 4495   4.128   4.053   4.651
  277PHE     CZ 4496   4.185   4.247   4.658
  277PHE     HZ 4497   4.281   4.216   4.621
  277PHE    CD2 4498   4.009   4.407   4.705
  277PHE    HD2 4499   3.980   4.511   4.706
  277PHE    CE2 4500   4.141   4.381   4.678
  277PHE    HE2 4501   4.204   4.469   4.684
  277PHE      C 4502   3.747   4.480   4.906
  277PHE      O 4503   3.807   4.447   5.003
  278ILE      N 4504   3.723   4.613   4.886
  278ILE     HN 4505   3.672   4.633   4.803
  278ILE     CA 4506   3.781   4.718   4.972
  278ILE     HA 4507   3.886   4.694   4.984
  278ILE     CB 4508   3.751   4.854   4.914
  278ILE     HB 4509   3.647   4.846   4.878
  278ILE    CG2 4510   3.771   4.979   5.014
  278ILE   HG21 4511   3.880   4.982   5.034
  278ILE   HG22 4512   3.716   4.964   5.110
  278ILE   HG23 4513   3.727   5.073   4.975
  278ILE    CG1 4514   3.830   4.879   4.784
  278ILE   HG11 4515   3.839   4.780   4.733
  278ILE   HG12 4516   3.932   4.918   4.804
  278ILE     CD 4517   3.759   4.981   4.686
  278ILE    HD1 4518   3.820   5.014   4.600
  278ILE    HD2 4519   3.710   5.063   4.744
  278ILE    HD3 4520   3.682   4.927   4.627
  278ILE      C 4521   3.721   4.710   5.114
  278ILE      O 4522   3.799   4.726   5.211
  279THR      N 4523   3.586   4.696   5.129
  279THR     HN 4524   3.537   4.680   5.044
  279THR     CA 4525   3.511   4.670   5.250
  279THR     HA 4526   3.553   4.747   5.313
  279THR     CB 4527   3.365   4.689   5.240
  279THR     HB 4528   3.316   4.661   5.336
  279THR    OG1 4529   3.306   4.611   5.137
  279THR    HG1 4530   3.339   4.645   5.054
  279THR    CG2 4531   3.323   4.842   5.215
  279THR   HG21 4532   3.349   4.896   5.309
  279THR   HG22 4533   3.216   4.852   5.189
  279THR   HG23 4534   3.383   4.886   5.132
  279THR      C 4535   3.558   4.547   5.329
  279THR      O 4536   3.568   4.560   5.448
  280LEU      N 4537   3.584   4.434   5.259
  280LEU     HN 4538   3.558   4.432   5.163
  280LEU     CA 4539   3.646   4.310   5.309
  280LEU     HA 4540   3.578   4.283   5.389
  280LEU     CB 4541   3.641   4.198   5.201
  280LEU    HB1 4542   3.701   4.235   5.114
  280LEU    HB2 4543   3.544   4.165   5.160
  280LEU     CG 4544   3.699   4.058   5.243
  280LEU     HG 4545   3.795   4.070   5.298
  280LEU    CD1 4546   3.606   3.985   5.346
  280LEU   HD11 4547   3.510   3.960   5.295
  280LEU   HD12 4548   3.569   4.046   5.431
  280LEU   HD13 4549   3.660   3.893   5.379
  280LEU    CD2 4550   3.723   3.963   5.123
  280LEU   HD21 4551   3.745   3.859   5.156
  280LEU   HD22 4552   3.800   4.004   5.054
  280LEU   HD23 4553   3.627   3.950   5.068
  280LEU      C 4554   3.788   4.337   5.362
  280LEU      O 4555   3.819   4.290   5.472
  281SER      N 4556   3.862   4.419   5.289
  281SER     HN 4557   3.822   4.459   5.207
  281SER     CA 4558   4.005   4.455   5.324
  281SER     HA 4559   4.066   4.367   5.338
  281SER     CB 4560   4.075   4.537   5.212
  281SER    HB1 4561   4.179   4.565   5.240
  281SER    HB2 4562   4.029   4.634   5.185
  281SER     OG 4563   4.079   4.471   5.089
  281SER    HG1 4564   3.988   4.462   5.060
  281SER      C 4565   4.017   4.528   5.450
  281SER      O 4566   4.083   4.483   5.543
  282PHE      N 4567   3.928   4.631   5.465
  282PHE     HN 4568   3.867   4.663   5.393
  282PHE     CA 4569   3.895   4.705   5.595
  282PHE     HA 4570   3.992   4.719   5.641
  282PHE     CB 4571   3.806   4.826   5.560
  282PHE    HB1 4572   3.786   4.867   5.661
  282PHE    HB2 4573   3.709   4.794   5.515
  282PHE     CG 4574   3.880   4.922   5.472
  282PHE    CD1 4575   3.796   4.991   5.381
  282PHE    HD1 4576   3.696   4.957   5.359
  282PHE    CE1 4577   3.838   5.100   5.315
  282PHE    HE1 4578   3.778   5.155   5.244
  282PHE     CZ 4579   3.972   5.140   5.334
  282PHE     HZ 4580   4.005   5.230   5.284
  282PHE    CD2 4581   4.012   4.967   5.501
  282PHE    HD2 4582   4.078   4.933   5.579
  282PHE    CE2 4583   4.060   5.071   5.419
  282PHE    HE2 4584   4.160   5.100   5.448
  282PHE      C 4585   3.825   4.619   5.698
  282PHE      O 4586   3.840   4.640   5.818
  283THR      N 4587   3.752   4.512   5.657
  283THR     HN 4588   3.719   4.503   5.563
  283THR     CA 4589   3.702   4.408   5.745
  283THR     HA 4590   3.648   4.457   5.825
  283THR     CB 4591   3.607   4.310   5.699
  283THR     HB 4592   3.642   4.220   5.644
  283THR    OG1 4593   3.503   4.375   5.621
  283THR    HG1 4594   3.536   4.437   5.556
  283THR    CG2 4595   3.538   4.242   5.820
  283THR   HG21 4596   3.477   4.314   5.877
  283THR   HG22 4597   3.616   4.197   5.885
  283THR   HG23 4598   3.463   4.173   5.774
  283THR      C 4599   3.815   4.328   5.814
  283THR      O 4600   3.817   4.323   5.936
  284TYR      N 4601   3.915   4.281   5.742
  284TYR     HN 4602   3.909   4.293   5.643
  284TYR     CA 4603   4.043   4.229   5.789
  284TYR     HA 4604   4.018   4.148   5.856
  284TYR     CB 4605   4.123   4.178   5.668
  284TYR    HB1 4606   4.223   4.147   5.707
  284TYR    HB2 4607   4.138   4.254   5.589
  284TYR     CG 4608   4.068   4.046   5.621
  284TYR    CD1 4609   4.010   4.033   5.498
  284TYR    HD1 4610   3.998   4.117   5.431
  284TYR    CE1 4611   3.954   3.916   5.453
  284TYR    HE1 4612   3.914   3.907   5.353
  284TYR     CZ 4613   3.967   3.801   5.531
  284TYR     OH 4614   3.922   3.679   5.472
  284TYR     HH 4615   3.908   3.690   5.378
  284TYR    CD2 4616   4.082   3.929   5.698
  284TYR    HD2 4617   4.118   3.932   5.800
  284TYR    CE2 4618   4.020   3.808   5.661
  284TYR    HE2 4619   4.030   3.719   5.723
  284TYR      C 4620   4.135   4.313   5.877
  284TYR      O 4621   4.182   4.271   5.985
  285MET      N 4622   4.155   4.432   5.822
  285MET     HN 4623   4.106   4.463   5.742
  285MET     CA 4624   4.249   4.525   5.874
  285MET     HA 4625   4.329   4.467   5.918
  285MET     CB 4626   4.314   4.613   5.762
  285MET    HB1 4627   4.383   4.684   5.812
  285MET    HB2 4628   4.230   4.664   5.710
  285MET     CG 4629   4.405   4.538   5.656
  285MET    HG1 4630   4.349   4.455   5.609
  285MET    HG2 4631   4.475   4.489   5.728
  285MET     SD 4632   4.503   4.654   5.546
  285MET     CE 4633   4.390   4.634   5.406
  285MET    HE1 4634   4.367   4.530   5.375
  285MET    HE2 4635   4.442   4.692   5.327
  285MET    HE3 4636   4.292   4.681   5.430
  285MET      C 4637   4.192   4.622   5.978
  285MET      O 4638   4.267   4.703   6.032
  286ASN      N 4639   4.067   4.620   6.002
  286ASN     HN 4640   4.002   4.586   5.934
  286ASN     CA 4641   4.007   4.699   6.113
  286ASN     HA 4642   4.086   4.732   6.178
  286ASN     CB 4643   3.935   4.829   6.069
  286ASN    HB1 4644   3.862   4.802   5.990
  286ASN    HB2 4645   4.017   4.894   6.030
  286ASN     CG 4646   3.857   4.902   6.177
  286ASN    OD1 4647   3.734   4.923   6.163
  286ASN    ND2 4648   3.915   4.926   6.297
  286ASN   HD21 4649   3.848   4.967   6.358
  286ASN   HD22 4650   4.012   4.911   6.316
  286ASN      C 4651   3.914   4.598   6.191
  286ASN      O 4652   3.954   4.555   6.299
  287SER      N 4653   3.791   4.567   6.143
  287SER     HN 4654   3.761   4.586   6.049
  287SER     CA 4655   3.701   4.490   6.225
  287SER     HA 4656   3.692   4.547   6.316
  287SER     CB 4657   3.560   4.470   6.172
  287SER    HB1 4658   3.504   4.415   6.250
  287SER    HB2 4659   3.569   4.416   6.075
  287SER     OG 4660   3.505   4.603   6.155
  287SER    HG1 4661   3.505   4.636   6.245
  287SER      C 4662   3.741   4.347   6.279
  287SER      O 4663   3.707   4.310   6.390
  288MET      N 4664   3.824   4.266   6.213
  288MET     HN 4665   3.839   4.289   6.117
  288MET     CA 4666   3.891   4.148   6.269
  288MET     HA 4667   3.813   4.093   6.320
  288MET     CB 4668   3.947   4.054   6.158
  288MET    HB1 4669   3.977   3.958   6.205
  288MET    HB2 4670   4.045   4.090   6.122
  288MET     CG 4671   3.841   4.007   6.048
  288MET    HG1 4672   3.908   3.977   5.965
  288MET    HG2 4673   3.792   4.100   6.014
  288MET     SD 4674   3.727   3.866   6.092
  288MET     CE 4675   3.602   3.988   6.132
  288MET    HE1 4676   3.564   4.048   6.047
  288MET    HE2 4677   3.635   4.068   6.201
  288MET    HE3 4678   3.506   3.943   6.166
  288MET      C 4679   4.014   4.181   6.357
  288MET      O 4680   4.070   4.094   6.425
  289LEU      N 4681   4.063   4.309   6.355
  289LEU     HN 4682   4.011   4.375   6.303
  289LEU     CA 4683   4.193   4.336   6.423
  289LEU     HA 4684   4.239   4.243   6.453
  289LEU     CB 4685   4.289   4.417   6.329
  289LEU    HB1 4686   4.238   4.510   6.295
  289LEU    HB2 4687   4.305   4.354   6.239
  289LEU     CG 4688   4.425   4.447   6.392
  289LEU     HG 4689   4.417   4.507   6.484
  289LEU    CD1 4690   4.508   4.323   6.414
  289LEU   HD11 4691   4.548   4.275   6.321
  289LEU   HD12 4692   4.456   4.246   6.475
  289LEU   HD13 4693   4.593   4.345   6.481
  289LEU    CD2 4694   4.493   4.538   6.296
  289LEU   HD21 4695   4.506   4.486   6.198
  289LEU   HD22 4696   4.595   4.565   6.330
  289LEU   HD23 4697   4.444   4.635   6.274
  289LEU      C 4698   4.178   4.415   6.553
  289LEU      O 4699   4.198   4.371   6.663
  290ASP      N 4700   4.134   4.544   6.539
  290ASP     HN 4701   4.130   4.587   6.449
  290ASP     CA 4702   4.126   4.638   6.647
  290ASP     HA 4703   4.227   4.644   6.685
  290ASP     CB 4704   4.091   4.774   6.592
  290ASP    HB1 4705   4.065   4.844   6.674
  290ASP    HB2 4706   4.006   4.756   6.523
  290ASP     CG 4707   4.206   4.824   6.507
  290ASP    OD1 4708   4.319   4.827   6.557
  290ASP    OD2 4709   4.188   4.881   6.398
  290ASP      C 4710   4.036   4.611   6.764
  290ASP      O 4711   4.079   4.644   6.877
  291PRO      N 4712   3.912   4.547   6.750
  291PRO     CD 4713   3.841   4.526   6.621
  291PRO    HD1 4714   3.892   4.455   6.553
  291PRO    HD2 4715   3.831   4.619   6.560
  291PRO     CA 4716   3.830   4.502   6.867
  291PRO     HA 4717   3.844   4.567   6.952
  291PRO     CB 4718   3.687   4.494   6.810
  291PRO    HB1 4719   3.634   4.592   6.812
  291PRO    HB2 4720   3.612   4.429   6.861
  291PRO     CG 4721   3.703   4.455   6.666
  291PRO    HG1 4722   3.715   4.344   6.672
  291PRO    HG2 4723   3.623   4.491   6.599
  291PRO      C 4724   3.882   4.373   6.921
  291PRO      O 4725   3.811   4.321   7.009
  292VAL      N 4726   3.997   4.311   6.870
  292VAL     HN 4727   4.054   4.355   6.802
  292VAL     CA 4728   4.041   4.172   6.908
  292VAL     HA 4729   3.968   4.122   6.970
  292VAL     CB 4730   4.062   4.081   6.787
  292VAL     HB 4731   4.151   4.100   6.724
  292VAL    CG1 4732   4.074   3.938   6.842
  292VAL   HG11 4733   4.169   3.919   6.896
  292VAL   HG12 4734   4.071   3.873   6.752
  292VAL   HG13 4735   3.980   3.911   6.895
  292VAL    CG2 4736   3.930   4.075   6.697
  292VAL   HG21 4737   3.896   4.175   6.663
  292VAL   HG22 4738   3.841   4.042   6.755
  292VAL   HG23 4739   3.940   4.012   6.606
  292VAL      C 4740   4.169   4.188   6.989
  292VAL      O 4741   4.190   4.115   7.086
  293VAL      N 4742   4.260   4.285   6.961
  293VAL     HN 4743   4.266   4.338   6.877
  293VAL     CA 4744   4.379   4.298   7.039
  293VAL     HA 4745   4.428   4.202   7.047
  293VAL     CB 4746   4.493   4.362   6.949
  293VAL     HB 4747   4.455   4.465   6.932
  293VAL    CG1 4748   4.620   4.363   7.021
  293VAL   HG11 4749   4.641   4.265   7.067
  293VAL   HG12 4750   4.628   4.444   7.097
  293VAL   HG13 4751   4.701   4.384   6.948
  293VAL    CG2 4752   4.511   4.273   6.819
  293VAL   HG21 4753   4.599   4.311   6.763
  293VAL   HG22 4754   4.417   4.274   6.759
  293VAL   HG23 4755   4.533   4.169   6.848
  293VAL      C 4756   4.372   4.363   7.178
  293VAL      O 4757   4.359   4.485   7.191
  294TYR      N 4758   4.396   4.294   7.283
  294TYR     HN 4759   4.409   4.195   7.282
  294TYR     CA 4760   4.389   4.352   7.417
  294TYR     HA 4761   4.353   4.453   7.400
  294TYR     CB 4762   4.292   4.262   7.506
  294TYR    HB1 4763   4.284   4.300   7.610
  294TYR    HB2 4764   4.336   4.161   7.523
  294TYR     CG 4765   4.154   4.239   7.444
  294TYR    CD1 4766   4.081   4.339   7.377
  294TYR    HD1 4767   4.122   4.439   7.374
  294TYR    CE1 4768   3.957   4.309   7.317
  294TYR    HE1 4769   3.911   4.394   7.268
  294TYR     CZ 4770   3.910   4.179   7.314
  294TYR     OH 4771   3.789   4.149   7.238
  294TYR     HH 4772   3.784   4.227   7.182
  294TYR    CD2 4773   4.098   4.113   7.452
  294TYR    HD2 4774   4.143   4.030   7.505
  294TYR    CE2 4775   3.976   4.079   7.386
  294TYR    HE2 4776   3.941   3.977   7.382
  294TYR      C 4777   4.522   4.375   7.483
  294TYR      O 4778   4.527   4.402   7.602
  295TYR      N 4779   4.634   4.351   7.408
  295TYR     HN 4780   4.625   4.327   7.312
  295TYR     CA 4781   4.765   4.356   7.464
  295TYR     HA 4782   4.772   4.275   7.535
  295TYR     CB 4783   4.874   4.331   7.360
  295TYR    HB1 4784   4.974   4.317   7.406
  295TYR    HB2 4785   4.874   4.405   7.278
  295TYR     CG 4786   4.850   4.205   7.289
  295TYR    CD1 4787   4.786   4.090   7.342
  295TYR    HD1 4788   4.738   4.093   7.439
  295TYR    CE1 4789   4.761   3.974   7.267
  295TYR    HE1 4790   4.714   3.891   7.317
  295TYR     CZ 4791   4.796   3.963   7.129
  295TYR     OH 4792   4.762   3.840   7.061
  295TYR     HH 4793   4.808   3.844   6.977
  295TYR    CD2 4794   4.902   4.184   7.154
  295TYR    HD2 4795   4.959   4.265   7.111
  295TYR    CE2 4796   4.871   4.072   7.070
  295TYR    HE2 4797   4.916   4.066   6.972
  295TYR      C 4798   4.806   4.490   7.531
  295TYR      O 4799   4.877   4.491   7.633
  296PHE      N 4800   4.752   4.608   7.482
  296PHE     HN 4801   4.676   4.609   7.417
  296PHE     CA 4802   4.769   4.741   7.532
  296PHE     HA 4803   4.855   4.759   7.595
  296PHE     CB 4804   4.811   4.840   7.419
  296PHE    HB1 4805   4.843   4.943   7.445
  296PHE    HB2 4806   4.723   4.849   7.352
  296PHE     CG 4807   4.923   4.775   7.346
  296PHE    CD1 4808   4.903   4.727   7.214
  296PHE    HD1 4809   4.814   4.753   7.159
  296PHE    CE1 4810   5.008   4.665   7.140
  296PHE    HE1 4811   4.997   4.641   7.035
  296PHE     CZ 4812   5.121   4.623   7.207
  296PHE     HZ 4813   5.195   4.569   7.150
  296PHE    CD2 4814   5.042   4.740   7.407
  296PHE    HD2 4815   5.055   4.774   7.509
  296PHE    CE2 4816   5.136   4.657   7.346
  296PHE    HE2 4817   5.227   4.644   7.402
  296PHE      C 4818   4.647   4.793   7.611
  296PHE      O 4819   4.629   4.912   7.634
  297SER      N 4820   4.568   4.697   7.647
  297SER     HN 4821   4.597   4.602   7.634
  297SER     CA 4822   4.431   4.717   7.688
  297SER     HA 4823   4.413   4.819   7.718
  297SER     CB 4824   4.326   4.700   7.573
  297SER    HB1 4825   4.318   4.590   7.579
  297SER    HB2 4826   4.363   4.736   7.474
  297SER     OG 4827   4.199   4.775   7.593
  297SER    HG1 4828   4.163   4.749   7.679
  297SER      C 4829   4.384   4.639   7.804
  297SER      O 4830   4.265   4.635   7.828
  298SER      N 4831   4.470   4.587   7.887
  298SER     HN 4832   4.567   4.604   7.873
  298SER     CA 4833   4.425   4.504   8.008
  298SER     HA 4834   4.325   4.531   8.038
  298SER     CB 4835   4.412   4.349   7.981
  298SER    HB1 4836   4.508   4.310   7.942
  298SER    HB2 4837   4.325   4.331   7.914
  298SER     OG 4838   4.380   4.270   8.099
  298SER    HG1 4839   4.286   4.281   8.111
  298SER      C 4840   4.521   4.519   8.122
  298SER      O 4841   4.637   4.491   8.099
  299PRO      N 4842   4.478   4.555   8.242
  299PRO     CD 4843   4.361   4.638   8.262
  299PRO    HD1 4844   4.268   4.580   8.249
  299PRO    HD2 4845   4.367   4.720   8.188
  299PRO     CA 4846   4.574   4.561   8.346
  299PRO     HA 4847   4.642   4.635   8.307
  299PRO     CB 4848   4.498   4.623   8.465
  299PRO    HB1 4849   4.569   4.669   8.537
  299PRO    HB2 4850   4.453   4.538   8.521
  299PRO     CG 4851   4.389   4.709   8.398
  299PRO    HG1 4852   4.304   4.723   8.468
  299PRO    HG2 4853   4.431   4.809   8.373
  299PRO      C 4854   4.649   4.426   8.384
  299PRO      O 4855   4.765   4.442   8.414
  300SER      N 4856   4.598   4.305   8.376
  300SER     HN 4857   4.503   4.288   8.352
  300SER     CA 4858   4.662   4.187   8.428
  300SER     HA 4859   4.743   4.225   8.488
  300SER     CB 4860   4.562   4.100   8.517
  300SER    HB1 4861   4.536   4.159   8.607
  300SER    HB2 4862   4.612   4.004   8.541
  300SER     OG 4863   4.450   4.086   8.431
  300SER    HG1 4864   4.383   4.152   8.451
  300SER      C 4865   4.719   4.098   8.320
  300SER      O 4866   4.759   3.985   8.350
  301PHE      N 4867   4.720   4.141   8.197
  301PHE     HN 4868   4.666   4.218   8.166
  301PHE     CA 4869   4.796   4.063   8.099
  301PHE     HA 4870   4.775   3.958   8.112
  301PHE     CB 4871   4.753   4.107   7.954
  301PHE    HB1 4872   4.754   4.217   7.940
  301PHE    HB2 4873   4.646   4.085   7.932
  301PHE     CG 4874   4.827   4.033   7.846
  301PHE    CD1 4875   4.823   3.898   7.834
  301PHE    HD1 4876   4.781   3.827   7.903
  301PHE    CE1 4877   4.878   3.829   7.726
  301PHE    HE1 4878   4.880   3.721   7.720
  301PHE     CZ 4879   4.938   3.902   7.624
  301PHE     HZ 4880   4.981   3.850   7.539
  301PHE    CD2 4881   4.878   4.104   7.741
  301PHE    HD2 4882   4.876   4.212   7.743
  301PHE    CE2 4883   4.941   4.047   7.633
  301PHE    HE2 4884   4.987   4.110   7.558
  301PHE      C 4885   4.944   4.073   8.117
  301PHE      O 4886   5.023   3.983   8.095
  302ASN      N 4887   4.984   4.198   8.150
  302ASN     HN 4888   4.920   4.271   8.173
  302ASN     CA 4889   5.120   4.211   8.194
  302ASN     HA 4890   5.184   4.127   8.172
  302ASN     CB 4891   5.187   4.330   8.122
  302ASN    HB1 4892   5.296   4.347   8.135
  302ASN    HB2 4893   5.128   4.416   8.161
  302ASN     CG 4894   5.166   4.321   7.971
  302ASN    OD1 4895   5.249   4.276   7.894
  302ASN    ND2 4896   5.059   4.385   7.931
  302ASN   HD21 4897   5.069   4.415   7.836
  302ASN   HD22 4898   4.998   4.432   7.996
  302ASN      C 4899   5.129   4.232   8.353
  302ASN    OT1 4900   5.090   4.141   8.430
  302ASN    OT2 4901   5.169   4.345   8.395
  303P9N    O01 4902   2.352   3.492   4.529
  303P9N    O02 4903   2.446   3.145   4.822
  303P9N    N03 4904   2.092   3.317   5.023
  303P9N    N04 4905   2.448   3.362   4.738
  303P9N    N05 4906   1.968   3.285   5.053
  303P9N    N06 4907   2.283   3.419   5.135
  303P9N    C07 4908   2.061   3.370   5.248
  303P9N    C08 4909   2.065   3.528   5.801
  303P9N    C09 4910   2.157   3.370   5.141
  303P9N    C10 4911   2.073   3.419   5.383
  303P9N    C11 4912   2.076   3.510   5.650
  303P9N    C12 4913   2.186   3.254   4.930
  303P9N    C13 4914   2.518   3.323   4.615
  303P9N    C14 4915   2.318   3.304   4.929
  303P9N    C15 4916   2.195   3.419   5.461
  303P9N    C16 4917   1.962   3.487   5.437
  303P9N    C17 4918   2.197   3.461   5.595
  303P9N    C18 4919   1.961   3.524   5.572
  303P9N    C19 4920   1.947   3.308   5.183
  303P9N    C20 4921   2.412   3.265   4.824
  303P9N    C21 4922   2.489   3.437   4.513
  303P9N    C22 4923   1.996   3.400   5.858
  303P9N    C23 4924   1.986   3.655   5.837
  303P9N    C24 4925   2.365   3.380   5.037
  303P9N    C25 4926   2.120   3.205   4.805
  303P9N    C26 4927   2.665   3.296   4.643
  303P9N    C27 4928   2.248   3.455   4.441
  303P9N    C28 4929   2.243   3.335   4.367
  303P9N    C29 4930   2.137   3.539   4.437
  303P9N    C30 4931   2.135   3.305   4.280
  303P9N    C31 4932   2.031   3.510   4.347
  303P9N    C32 4933   2.031   3.398   4.265
  303P9N    H01 4934   2.410   3.454   4.738
  303P9N    H02 4935   2.163   3.532   5.854
  303P9N    H03 4936   2.470   3.229   4.583
  303P9N    H04 4937   2.291   3.393   5.419
  303P9N    H05 4938   1.873   3.493   5.376
  303P9N    H06 4939   2.285   3.452   5.656
  303P9N    H07 4940   1.869   3.554   5.619
  303P9N    H08 4941   1.850   3.310   5.231
  303P9N    H09 4942   2.552   3.527   4.529
  303P9N    H10 4943   2.510   3.382   4.419
  303P9N    H11 4944   2.056   3.313   5.826
  303P9N    H12 4945   1.890   3.400   5.823
  303P9N    H13 4946   1.990   3.408   5.969
  303P9N    H14 4947   1.877   3.656   5.814
  303P9N    H15 4948   2.036   3.743   5.792
  303P9N    H16 4949   2.001   3.676   5.945
  303P9N    H17 4950   2.464   3.423   5.035
  303P9N    H18 4951   2.183   3.227   4.717
  303P9N    H19 4952   2.015   3.240   4.792
  303P9N    H20 4953   2.112   3.095   4.823
  303P9N    H21 4954   2.671   3.206   4.707
  303P9N    H22 4955   2.724   3.386   4.670
  303P9N    H23 4956   2.719   3.268   4.550
  303P9N    H24 4957   2.322   3.263   4.385
  303P9N    H25 4958   2.137   3.625   4.502
  303P9N    H26 4959   2.132   3.209   4.231
  303P9N    H27 4960   1.946   3.577   4.347
  303P9N    H28 4961   1.953   3.375   4.193
  303P9N    H29 4962   1.912   3.234   4.987
  304NIO     C1 4963   4.544   4.280   5.529
  304NIO     N1 4964   4.595   4.267   5.651
  304NIO     O1 4965   4.340   4.082   5.282
  304NIO     C2 4966   4.455   4.191   5.467
  304NIO     O2 4967   4.377   4.308   5.280
  304NIO     C3 4968   4.422   4.077   5.549
  304NIO     C4 4969   4.476   4.058   5.677
  304NIO     C5 4970   4.572   4.158   5.719
  304NIO     C6 4971   4.392   4.203   5.337
  304NIO    H01 4972   4.579   4.366   5.474
  304NIO    H02 4973   4.367   3.998   5.502
  304NIO    H03 4974   4.436   3.976   5.736
  304NIO    H04 4975   4.593   4.145   5.824
  304NIO    H05 4976   4.295   4.103   5.200
   7.62199   7.62199  12.38020
