# Supplementary material for: Orthosteric and allosteric modulation of human HCAR2 signaling complex
Source: Nat Commun. 2023 Nov 22;14:7620. doi: 10.1038/s41467-023-43537-z (PMC10665550; doi:10.1038/s41467-023-43537-z)
Supplement: Supplementary file 8 — Supplementary Data 5 [file 41467_2023_43537_MOESM8_ESM.zip › supplementary data 5/trjfiles/Niacin_end4.gro]

Title t= 1000000.00000 step= 500000000
 4915
    8ASP      N    1   3.964   3.882   2.223
    8ASP    HT1    2   3.889   3.954   2.228
    8ASP    HT2    3   3.927   3.806   2.162
    8ASP    HT3    4   4.045   3.921   2.170
    8ASP     CA    5   4.023   3.833   2.357
    8ASP     HA    6   4.100   3.762   2.333
    8ASP     CB    7   4.070   3.945   2.442
    8ASP    HB1    8   4.101   3.928   2.547
    8ASP    HB2    9   3.985   4.016   2.456
    8ASP     CG   10   4.178   4.031   2.378
    8ASP    OD1   11   4.211   4.001   2.262
    8ASP    OD2   12   4.215   4.135   2.435
    8ASP      C   13   3.926   3.755   2.442
    8ASP      O   14   3.804   3.762   2.421
    9HSD      N   15   3.976   3.668   2.532
    9HSD     HN   16   4.073   3.662   2.554
    9HSD     CA   17   3.882   3.593   2.615
    9HSD     HA   18   3.780   3.629   2.611
    9HSD     CB   19   3.884   3.443   2.590
    9HSD    HB1   20   3.990   3.425   2.561
    9HSD    HB2   21   3.825   3.427   2.498
    9HSD    ND1   22   3.709   3.347   2.745
    9HSD    HD1   23   3.635   3.413   2.730
    9HSD     CG   24   3.833   3.350   2.694
    9HSD    CE1   25   3.705   3.241   2.827
    9HSD    HE1   26   3.609   3.222   2.874
    9HSD    NE2   27   3.820   3.178   2.838
    9HSD    CD2   28   3.899   3.245   2.745
    9HSD    HD2   29   3.999   3.208   2.725
    9HSD      C   30   3.920   3.615   2.758
    9HSD      O   31   4.029   3.575   2.799
   10PHE      N   32   3.826   3.685   2.829
   10PHE     HN   33   3.739   3.706   2.787
   10PHE     CA   34   3.847   3.748   2.961
   10PHE     HA   35   3.950   3.780   2.963
   10PHE     CB   36   3.759   3.867   2.986
   10PHE    HB1   37   3.773   3.916   3.085
   10PHE    HB2   38   3.654   3.832   2.990
   10PHE     CG   39   3.775   3.965   2.877
   10PHE    CD1   40   3.887   4.053   2.890
   10PHE    HD1   41   3.942   4.050   2.983
   10PHE    CE1   42   3.910   4.155   2.794
   10PHE    HE1   43   3.992   4.226   2.789
   10PHE     CZ   44   3.824   4.163   2.682
   10PHE     HZ   45   3.847   4.238   2.609
   10PHE    CD2   46   3.698   3.974   2.755
   10PHE    HD2   47   3.615   3.904   2.757
   10PHE    CE2   48   3.722   4.072   2.659
   10PHE    HE2   49   3.668   4.069   2.565
   10PHE      C   50   3.847   3.648   3.068
   10PHE      O   51   3.948   3.583   3.085
   11LEU      N   52   3.738   3.629   3.137
   11LEU     HN   53   3.661   3.692   3.134
   11LEU     CA   54   3.745   3.527   3.238
   11LEU     HA   55   3.821   3.458   3.205
   11LEU     CB   56   3.785   3.601   3.370
   11LEU    HB1   57   3.710   3.678   3.399
   11LEU    HB2   58   3.879   3.659   3.355
   11LEU     CG   59   3.824   3.521   3.501
   11LEU     HG   60   3.726   3.488   3.541
   11LEU    CD1   61   3.910   3.398   3.477
   11LEU   HD11   62   3.942   3.336   3.563
   11LEU   HD12   63   4.012   3.432   3.452
   11LEU   HD13   64   3.874   3.326   3.401
   11LEU    CD2   65   3.878   3.612   3.611
   11LEU   HD21   66   3.955   3.681   3.572
   11LEU   HD22   67   3.931   3.561   3.694
   11LEU   HD23   68   3.787   3.659   3.654
   11LEU      C   69   3.628   3.439   3.258
   11LEU      O   70   3.515   3.479   3.283
   12GLU      N   71   3.654   3.302   3.263
   12GLU     HN   72   3.746   3.269   3.245
   12GLU     CA   73   3.563   3.200   3.289
   12GLU     HA   74   3.477   3.248   3.332
   12GLU     CB   75   3.522   3.117   3.161
   12GLU    HB1   76   3.471   3.025   3.197
   12GLU    HB2   77   3.618   3.089   3.112
   12GLU     CG   78   3.421   3.194   3.077
   12GLU    HG1   79   3.459   3.297   3.055
   12GLU    HG2   80   3.325   3.200   3.132
   12GLU     CD   81   3.392   3.114   2.949
   12GLU    OE1   82   3.450   3.005   2.931
   12GLU    OE2   83   3.305   3.154   2.862
   12GLU      C   84   3.610   3.111   3.403
   12GLU      O   85   3.720   3.067   3.392
   13ILE      N   86   3.528   3.084   3.511
   13ILE     HN   87   3.442   3.135   3.511
   13ILE     CA   88   3.570   3.009   3.629
   13ILE     HA   89   3.656   2.952   3.598
   13ILE     CB   90   3.590   3.108   3.751
   13ILE     HB   91   3.490   3.154   3.768
   13ILE    CG2   92   3.623   3.013   3.874
   13ILE   HG21   93   3.537   2.947   3.900
   13ILE   HG22   94   3.649   3.070   3.966
   13ILE   HG23   95   3.719   2.960   3.858
   13ILE    CG1   96   3.699   3.212   3.715
   13ILE   HG11   97   3.654   3.270   3.632
   13ILE   HG12   98   3.783   3.154   3.671
   13ILE     CD   99   3.738   3.304   3.830
   13ILE    HD1  100   3.651   3.341   3.889
   13ILE    HD2  101   3.796   3.387   3.784
   13ILE    HD3  102   3.801   3.254   3.907
   13ILE      C  103   3.454   2.917   3.655
   13ILE      O  104   3.345   2.965   3.679
   14ASP      N  105   3.469   2.783   3.646
   14ASP     HN  106   3.557   2.752   3.611
   14ASP     CA  107   3.378   2.687   3.699
   14ASP     HA  108   3.431   2.594   3.684
   14ASP     CB  109   3.348   2.711   3.855
   14ASP    HB1  110   3.275   2.795   3.856
   14ASP    HB2  111   3.442   2.733   3.910
   14ASP     CG  112   3.280   2.594   3.921
   14ASP    OD1  113   3.300   2.486   3.868
   14ASP    OD2  114   3.228   2.601   4.036
   14ASP      C  115   3.252   2.674   3.608
   14ASP      O  116   3.140   2.659   3.657
   15LYS      N  117   3.273   2.693   3.476
   15LYS     HN  118   3.358   2.722   3.431
   15LYS     CA  119   3.165   2.683   3.377
   15LYS     HA  120   3.210   2.680   3.279
   15LYS     CB  121   3.084   2.544   3.380
   15LYS    HB1  122   3.022   2.534   3.288
   15LYS    HB2  123   3.016   2.549   3.468
   15LYS     CG  124   3.174   2.419   3.381
   15LYS    HG1  125   3.255   2.424   3.456
   15LYS    HG2  126   3.225   2.412   3.282
   15LYS     CD  127   3.097   2.290   3.425
   15LYS    HD1  128   3.012   2.276   3.356
   15LYS    HD2  129   3.054   2.315   3.524
   15LYS     CE  130   3.184   2.167   3.427
   15LYS    HE1  131   3.267   2.175   3.354
   15LYS    HE2  132   3.120   2.077   3.414
   15LYS     NZ  133   3.241   2.161   3.568
   15LYS    HZ1  134   3.164   2.141   3.634
   15LYS    HZ2  135   3.288   2.253   3.582
   15LYS    HZ3  136   3.313   2.088   3.581
   15LYS      C  137   3.072   2.802   3.374
   15LYS      O  138   2.962   2.800   3.315
   16LYS      N  139   3.113   2.914   3.438
   16LYS     HN  140   3.204   2.913   3.480
   16LYS     CA  141   3.037   3.037   3.453
   16LYS     HA  142   2.942   3.031   3.401
   16LYS     CB  143   3.000   3.058   3.606
   16LYS    HB1  144   2.920   3.135   3.610
   16LYS    HB2  145   3.089   3.093   3.663
   16LYS     CG  146   2.957   2.933   3.686
   16LYS    HG1  147   2.926   2.968   3.787
   16LYS    HG2  148   3.043   2.863   3.691
   16LYS     CD  149   2.826   2.861   3.646
   16LYS    HD1  150   2.831   2.796   3.556
   16LYS    HD2  151   2.752   2.942   3.627
   16LYS     CE  152   2.770   2.759   3.754
   16LYS    HE1  153   2.677   2.712   3.714
   16LYS    HE2  154   2.748   2.801   3.854
   16LYS     NZ  155   2.867   2.648   3.768
   16LYS    HZ1  156   2.856   2.590   3.853
   16LYS    HZ2  157   2.967   2.678   3.767
   16LYS    HZ3  158   2.850   2.581   3.691
   16LYS      C  159   3.116   3.156   3.387
   16LYS      O  160   3.241   3.151   3.371
   17ASN      N  161   3.049   3.267   3.350
   17ASN     HN  162   2.951   3.255   3.347
   17ASN     CA  163   3.106   3.387   3.314
   17ASN     HA  164   3.202   3.374   3.265
   17ASN     CB  165   3.028   3.453   3.199
   17ASN    HB1  166   2.922   3.459   3.231
   17ASN    HB2  167   3.012   3.387   3.111
   17ASN     CG  168   3.090   3.583   3.142
   17ASN    OD1  169   3.207   3.620   3.151
   17ASN    ND2  170   3.002   3.658   3.073
   17ASN   HD21  171   3.031   3.745   3.032
   17ASN   HD22  172   2.904   3.636   3.073
   17ASN      C  173   3.138   3.482   3.427
   17ASN      O  174   3.066   3.490   3.524
   18CYS      N  175   3.257   3.555   3.422
   18CYS     HN  176   3.318   3.556   3.343
   18CYS     CA  177   3.299   3.635   3.532
   18CYS     HA  178   3.218   3.653   3.602
   18CYS     CB  179   3.418   3.562   3.597
   18CYS    HB1  180   3.461   3.622   3.679
   18CYS    HB2  181   3.506   3.553   3.530
   18CYS     SG  182   3.377   3.398   3.663
   18CYS      C  183   3.350   3.773   3.483
   18CYS      O  184   3.421   3.782   3.380
   19CYS      N  185   3.330   3.885   3.563
   19CYS     HN  186   3.275   3.874   3.645
   19CYS     CA  187   3.384   4.022   3.540
   19CYS     HA  188   3.402   4.027   3.434
   19CYS     CB  189   3.296   4.126   3.587
   19CYS    HB1  190   3.347   4.223   3.567
   19CYS    HB2  191   3.268   4.117   3.694
   19CYS     SG  192   3.135   4.116   3.498
   19CYS      C  193   3.527   4.032   3.590
   19CYS      O  194   3.566   3.968   3.688
   20VAL      N  195   3.616   4.102   3.525
   20VAL     HN  196   3.592   4.134   3.434
   20VAL     CA  197   3.755   4.111   3.559
   20VAL     HA  198   3.765   4.088   3.664
   20VAL     CB  199   3.840   4.005   3.487
   20VAL     HB  200   3.818   3.910   3.541
   20VAL    CG1  201   3.801   4.000   3.334
   20VAL   HG11  202   3.694   4.022   3.312
   20VAL   HG12  203   3.822   3.901   3.288
   20VAL   HG13  204   3.865   4.069   3.275
   20VAL    CG2  205   3.994   4.041   3.492
   20VAL   HG21  206   4.042   4.087   3.581
   20VAL   HG22  207   4.009   4.123   3.419
   20VAL   HG23  208   4.051   3.947   3.472
   20VAL      C  209   3.806   4.252   3.539
   20VAL      O  210   3.805   4.310   3.428
   21PHE      N  211   3.870   4.309   3.645
   21PHE     HN  212   3.881   4.261   3.732
   21PHE     CA  213   3.938   4.443   3.641
   21PHE     HA  214   3.956   4.459   3.536
   21PHE     CB  215   3.843   4.549   3.709
   21PHE    HB1  216   3.885   4.650   3.688
   21PHE    HB2  217   3.847   4.546   3.820
   21PHE     CG  218   3.699   4.543   3.661
   21PHE    CD1  219   3.588   4.512   3.740
   21PHE    HD1  220   3.603   4.486   3.844
   21PHE    CE1  221   3.459   4.493   3.693
   21PHE    HE1  222   3.382   4.458   3.761
   21PHE     CZ  223   3.435   4.513   3.556
   21PHE     HZ  224   3.341   4.492   3.507
   21PHE    CD2  225   3.670   4.575   3.528
   21PHE    HD2  226   3.754   4.588   3.460
   21PHE    CE2  227   3.540   4.559   3.479
   21PHE    HE2  228   3.524   4.597   3.379
   21PHE      C  229   4.074   4.435   3.705
   21PHE      O  230   4.085   4.359   3.796
   22ARG      N  231   4.175   4.499   3.644
   22ARG     HN  232   4.156   4.573   3.580
   22ARG     CA  233   4.315   4.467   3.674
   22ARG     HA  234   4.329   4.416   3.768
   22ARG     CB  235   4.380   4.363   3.566
   22ARG    HB1  236   4.487   4.341   3.587
   22ARG    HB2  237   4.381   4.401   3.462
   22ARG     CG  238   4.312   4.222   3.557
   22ARG    HG1  239   4.362   4.167   3.475
   22ARG    HG2  240   4.207   4.221   3.523
   22ARG     CD  241   4.338   4.113   3.669
   22ARG    HD1  242   4.445   4.085   3.682
   22ARG    HD2  243   4.286   4.024   3.629
   22ARG     NE  244   4.279   4.154   3.802
   22ARG     HE  245   4.224   4.238   3.813
   22ARG     CZ  246   4.279   4.069   3.905
   22ARG    NH1  247   4.343   3.953   3.905
   22ARG   HH11  248   4.382   3.920   3.819
   22ARG   HH12  249   4.326   3.888   3.978
   22ARG    NH2  250   4.228   4.104   4.020
   22ARG   HH21  251   4.222   4.204   4.029
   22ARG   HH22  252   4.256   4.046   4.096
   22ARG      C  253   4.405   4.587   3.665
   22ARG      O  254   4.504   4.595   3.593
   23ASP      N  255   4.358   4.693   3.734
   23ASP     HN  256   4.268   4.689   3.778
   23ASP     CA  257   4.424   4.823   3.735
   23ASP     HA  258   4.454   4.833   3.631
   23ASP     CB  259   4.333   4.932   3.777
   23ASP    HB1  260   4.385   5.028   3.798
   23ASP    HB2  261   4.281   4.903   3.872
   23ASP     CG  262   4.223   4.951   3.676
   23ASP    OD1  263   4.125   4.872   3.680
   23ASP    OD2  264   4.236   5.046   3.592
   23ASP      C  265   4.561   4.831   3.807
   23ASP      O  266   4.592   4.752   3.897
   24ASP      N  267   4.646   4.920   3.758
   24ASP     HN  268   4.618   4.992   3.695
   24ASP     CA  269   4.786   4.932   3.811
   24ASP     HA  270   4.827   4.832   3.804
   24ASP     CB  271   4.887   5.021   3.732
   24ASP    HB1  272   4.982   5.022   3.788
   24ASP    HB2  273   4.848   5.122   3.708
   24ASP     CG  274   4.928   4.978   3.596
   24ASP    OD1  275   4.865   4.899   3.522
   24ASP    OD2  276   5.047   5.021   3.569
   24ASP      C  277   4.795   4.984   3.961
   24ASP      O  278   4.880   4.940   4.045
   25PHE      N  279   4.709   5.080   3.998
   25PHE     HN  280   4.643   5.120   3.934
   25PHE     CA  281   4.723   5.148   4.133
   25PHE     HA  282   4.830   5.165   4.139
   25PHE     CB  283   4.640   5.276   4.134
   25PHE    HB1  284   4.680   5.356   4.068
   25PHE    HB2  285   4.651   5.323   4.234
   25PHE     CG  286   4.490   5.263   4.115
   25PHE    CD1  287   4.409   5.239   4.225
   25PHE    HD1  288   4.447   5.227   4.326
   25PHE    CE1  289   4.271   5.219   4.207
   25PHE    HE1  290   4.210   5.180   4.287
   25PHE     CZ  291   4.216   5.227   4.079
   25PHE     HZ  292   4.113   5.198   4.067
   25PHE    CD2  293   4.429   5.293   3.994
   25PHE    HD2  294   4.483   5.337   3.911
   25PHE    CE2  295   4.296   5.270   3.979
   25PHE    HE2  296   4.257   5.284   3.879
   25PHE      C  297   4.685   5.053   4.245
   25PHE      O  298   4.737   5.071   4.357
   26ILE      N  299   4.608   4.950   4.224
   26ILE     HN  300   4.582   4.927   4.130
   26ILE     CA  301   4.580   4.845   4.324
   26ILE     HA  302   4.540   4.888   4.414
   26ILE     CB  303   4.483   4.749   4.264
   26ILE     HB  304   4.534   4.716   4.171
   26ILE    CG2  305   4.459   4.636   4.371
   26ILE   HG21  306   4.554   4.578   4.374
   26ILE   HG22  307   4.374   4.570   4.343
   26ILE   HG23  308   4.434   4.669   4.474
   26ILE    CG1  309   4.357   4.829   4.228
   26ILE   HG11  310   4.383   4.915   4.164
   26ILE   HG12  311   4.297   4.859   4.317
   26ILE     CD  312   4.260   4.748   4.139
   26ILE    HD1  313   4.228   4.652   4.185
   26ILE    HD2  314   4.304   4.722   4.040
   26ILE    HD3  315   4.172   4.814   4.122
   26ILE      C  316   4.704   4.765   4.361
   26ILE      O  317   4.738   4.759   4.479
   27VAL      N  318   4.788   4.725   4.261
   27VAL     HN  319   4.761   4.744   4.167
   27VAL     CA  320   4.909   4.646   4.274
   27VAL     HA  321   4.906   4.594   4.369
   27VAL     CB  322   4.919   4.557   4.154
   27VAL     HB  323   5.007   4.491   4.170
   27VAL    CG1  324   4.791   4.470   4.148
   27VAL   HG11  325   4.748   4.465   4.250
   27VAL   HG12  326   4.815   4.364   4.122
   27VAL   HG13  327   4.726   4.513   4.069
   27VAL    CG2  328   4.930   4.641   4.028
   27VAL   HG21  329   4.848   4.714   4.014
   27VAL   HG22  330   4.938   4.578   3.937
   27VAL   HG23  331   5.023   4.702   4.034
   27VAL      C  332   5.031   4.729   4.306
   27VAL      O  333   5.142   4.685   4.318
   28LYS      N  334   5.002   4.859   4.320
   28LYS     HN  335   4.911   4.889   4.292
   28LYS     CA  336   5.091   4.957   4.378
   28LYS     HA  337   5.187   4.910   4.391
   28LYS     CB  338   5.105   5.082   4.297
   28LYS    HB1  339   5.134   5.176   4.348
   28LYS    HB2  340   5.003   5.103   4.259
   28LYS     CG  341   5.200   5.065   4.178
   28LYS    HG1  342   5.149   4.997   4.105
   28LYS    HG2  343   5.298   5.020   4.205
   28LYS     CD  344   5.239   5.198   4.109
   28LYS    HD1  345   5.318   5.177   4.034
   28LYS    HD2  346   5.292   5.260   4.185
   28LYS     CE  347   5.116   5.267   4.049
   28LYS    HE1  348   5.047   5.294   4.131
   28LYS    HE2  349   5.065   5.194   3.982
   28LYS     NZ  350   5.168   5.376   3.962
   28LYS    HZ1  351   5.208   5.458   4.011
   28LYS    HZ2  352   5.088   5.422   3.914
   28LYS    HZ3  353   5.232   5.345   3.886
   28LYS      C  354   5.052   4.988   4.524
   28LYS      O  355   5.138   4.984   4.609
   29VAL      N  356   4.922   5.009   4.557
   29VAL     HN  357   4.856   5.026   4.484
   29VAL     CA  358   4.863   5.030   4.691
   29VAL     HA  359   4.931   5.102   4.735
   29VAL     CB  360   4.726   5.092   4.697
   29VAL     HB  361   4.652   5.037   4.635
   29VAL    CG1  362   4.665   5.089   4.847
   29VAL   HG11  363   4.725   5.136   4.927
   29VAL   HG12  364   4.644   4.985   4.881
   29VAL   HG13  365   4.563   5.135   4.849
   29VAL    CG2  366   4.743   5.243   4.664
   29VAL   HG21  367   4.646   5.287   4.631
   29VAL   HG22  368   4.806   5.246   4.573
   29VAL   HG23  369   4.779   5.308   4.746
   29VAL      C  370   4.879   4.926   4.798
   29VAL      O  371   4.918   4.950   4.914
   30LEU      N  372   4.841   4.805   4.759
   30LEU     HN  373   4.812   4.804   4.664
   30LEU     CA  374   4.831   4.691   4.846
   30LEU     HA  375   4.766   4.721   4.927
   30LEU     CB  376   4.755   4.563   4.781
   30LEU    HB1  377   4.761   4.479   4.853
   30LEU    HB2  378   4.807   4.530   4.688
   30LEU     CG  379   4.598   4.580   4.747
   30LEU     HG  380   4.594   4.666   4.677
   30LEU    CD1  381   4.545   4.453   4.682
   30LEU   HD11  382   4.437   4.461   4.658
   30LEU   HD12  383   4.560   4.369   4.753
   30LEU   HD13  384   4.603   4.438   4.588
   30LEU    CD2  385   4.531   4.610   4.879
   30LEU   HD21  386   4.560   4.535   4.955
   30LEU   HD22  387   4.421   4.590   4.885
   30LEU   HD23  388   4.554   4.713   4.913
   30LEU      C  389   4.961   4.648   4.915
   30LEU      O  390   4.952   4.628   5.039
   31PRO      N  391   5.079   4.635   4.853
   31PRO     CD  392   5.096   4.610   4.708
   31PRO    HD1  393   5.090   4.708   4.656
   31PRO    HD2  394   5.008   4.553   4.672
   31PRO     CA  395   5.189   4.575   4.933
   31PRO     HA  396   5.148   4.492   4.989
   31PRO     CB  397   5.293   4.543   4.829
   31PRO    HB1  398   5.346   4.450   4.858
   31PRO    HB2  399   5.367   4.625   4.823
   31PRO     CG  400   5.223   4.536   4.695
   31PRO    HG1  401   5.280   4.587   4.613
   31PRO    HG2  402   5.210   4.435   4.651
   31PRO      C  403   5.251   4.669   5.040
   31PRO      O  404   5.281   4.607   5.143
   32PRO      N  405   5.259   4.805   5.037
   32PRO     CD  406   5.253   4.896   4.919
   32PRO    HD1  407   5.147   4.892   4.883
   32PRO    HD2  408   5.322   4.871   4.836
   32PRO     CA  409   5.293   4.880   5.157
   32PRO     HA  410   5.379   4.837   5.206
   32PRO     CB  411   5.339   5.017   5.105
   32PRO    HB1  412   5.450   5.012   5.095
   32PRO    HB2  413   5.314   5.100   5.175
   32PRO     CG  414   5.262   5.037   4.976
   32PRO    HG1  415   5.164   5.083   5.002
   32PRO    HG2  416   5.314   5.107   4.906
   32PRO      C  417   5.192   4.876   5.269
   32PRO      O  418   5.227   4.883   5.389
   33VAL      N  419   5.067   4.864   5.230
   33VAL     HN  420   5.033   4.868   5.136
   33VAL     CA  421   4.959   4.855   5.328
   33VAL     HA  422   4.979   4.935   5.397
   33VAL     CB  423   4.822   4.880   5.255
   33VAL     HB  424   4.799   4.814   5.169
   33VAL    CG1  425   4.710   4.854   5.353
   33VAL   HG11  426   4.612   4.902   5.331
   33VAL   HG12  427   4.734   4.882   5.457
   33VAL   HG13  428   4.697   4.744   5.349
   33VAL    CG2  429   4.827   5.024   5.210
   33VAL   HG21  430   4.910   5.042   5.139
   33VAL   HG22  431   4.834   5.094   5.295
   33VAL   HG23  432   4.735   5.051   5.154
   33VAL      C  433   4.961   4.728   5.402
   33VAL      O  434   4.952   4.720   5.524
   34LEU      N  435   4.991   4.615   5.332
   34LEU     HN  436   4.995   4.624   5.233
   34LEU     CA  437   5.028   4.487   5.391
   34LEU     HA  438   4.948   4.458   5.458
   34LEU     CB  439   5.059   4.382   5.287
   34LEU    HB1  440   5.093   4.294   5.345
   34LEU    HB2  441   5.132   4.433   5.220
   34LEU     CG  442   4.941   4.333   5.198
   34LEU     HG  443   4.941   4.400   5.109
   34LEU    CD1  444   4.968   4.194   5.136
   34LEU   HD11  445   5.007   4.112   5.201
   34LEU   HD12  446   5.034   4.197   5.046
   34LEU   HD13  447   4.870   4.159   5.097
   34LEU    CD2  448   4.804   4.325   5.276
   34LEU   HD21  449   4.720   4.310   5.204
   34LEU   HD22  450   4.787   4.417   5.336
   34LEU   HD23  451   4.809   4.246   5.354
   34LEU      C  452   5.150   4.501   5.485
   34LEU      O  453   5.147   4.439   5.589
   35GLY      N  454   5.255   4.571   5.434
   35GLY     HN  455   5.248   4.617   5.346
   35GLY     CA  456   5.369   4.597   5.519
   35GLY    HA1  457   5.435   4.651   5.452
   35GLY    HA2  458   5.416   4.503   5.543
   35GLY      C  459   5.343   4.664   5.652
   35GLY      O  460   5.396   4.627   5.755
   36LEU      N  461   5.244   4.758   5.651
   36LEU     HN  462   5.211   4.801   5.568
   36LEU     CA  463   5.194   4.816   5.773
   36LEU     HA  464   5.276   4.858   5.829
   36LEU     CB  465   5.115   4.944   5.729
   36LEU    HB1  466   5.066   4.982   5.821
   36LEU    HB2  467   5.029   4.923   5.661
   36LEU     CG  468   5.204   5.063   5.675
   36LEU     HG  469   5.287   5.018   5.617
   36LEU    CD1  470   5.109   5.157   5.605
   36LEU   HD11  471   5.016   5.185   5.659
   36LEU   HD12  472   5.070   5.114   5.510
   36LEU   HD13  473   5.167   5.249   5.580
   36LEU    CD2  474   5.275   5.131   5.791
   36LEU   HD21  475   5.333   5.056   5.849
   36LEU   HD22  476   5.198   5.177   5.856
   36LEU   HD23  477   5.346   5.206   5.751
   36LEU      C  478   5.118   4.732   5.868
   36LEU      O  479   5.162   4.722   5.989
   37GLU      N  480   5.020   4.655   5.815
   37GLU     HN  481   4.997   4.666   5.719
   37GLU     CA  482   4.938   4.556   5.881
   37GLU     HA  483   4.879   4.600   5.960
   37GLU     CB  484   4.833   4.506   5.784
   37GLU    HB1  485   4.881   4.483   5.687
   37GLU    HB2  486   4.759   4.585   5.757
   37GLU     CG  487   4.762   4.379   5.827
   37GLU    HG1  488   4.729   4.403   5.930
   37GLU    HG2  489   4.823   4.287   5.831
   37GLU     CD  490   4.640   4.349   5.746
   37GLU    OE1  491   4.645   4.271   5.647
   37GLU    OE2  492   4.530   4.396   5.789
   37GLU      C  493   5.020   4.432   5.936
   37GLU      O  494   5.002   4.385   6.048
   38PHE      N  495   5.110   4.379   5.855
   38PHE     HN  496   5.102   4.404   5.759
   38PHE     CA  497   5.219   4.288   5.894
   38PHE     HA  498   5.171   4.203   5.940
   38PHE     CB  499   5.305   4.261   5.767
   38PHE    HB1  500   5.333   4.353   5.712
   38PHE    HB2  501   5.245   4.198   5.698
   38PHE     CG  502   5.429   4.186   5.796
   38PHE    CD1  503   5.427   4.046   5.827
   38PHE    HD1  504   5.326   4.009   5.828
   38PHE    CE1  505   5.545   3.977   5.834
   38PHE    HE1  506   5.559   3.875   5.866
   38PHE     CZ  507   5.668   4.052   5.829
   38PHE     HZ  508   5.765   4.005   5.828
   38PHE    CD2  509   5.549   4.262   5.782
   38PHE    HD2  510   5.560   4.367   5.758
   38PHE    CE2  511   5.668   4.190   5.804
   38PHE    HE2  512   5.762   4.243   5.801
   38PHE      C  513   5.300   4.341   6.014
   38PHE      O  514   5.300   4.269   6.117
   39ILE      N  515   5.373   4.456   6.008
   39ILE     HN  516   5.371   4.508   5.923
   39ILE     CA  517   5.458   4.497   6.123
   39ILE     HA  518   5.511   4.407   6.150
   39ILE     CB  519   5.555   4.617   6.101
   39ILE     HB  520   5.489   4.695   6.059
   39ILE    CG2  521   5.610   4.679   6.234
   39ILE   HG21  522   5.658   4.605   6.302
   39ILE   HG22  523   5.527   4.737   6.280
   39ILE   HG23  524   5.679   4.762   6.204
   39ILE    CG1  525   5.665   4.573   6.009
   39ILE   HG11  526   5.734   4.656   5.981
   39ILE   HG12  527   5.626   4.544   5.909
   39ILE     CD  528   5.748   4.462   6.071
   39ILE    HD1  529   5.837   4.451   6.005
   39ILE    HD2  530   5.701   4.361   6.068
   39ILE    HD3  531   5.779   4.473   6.177
   39ILE      C  532   5.380   4.522   6.252
   39ILE      O  533   5.414   4.467   6.360
   40PHE      N  534   5.264   4.593   6.245
   40PHE     HN  535   5.229   4.625   6.158
   40PHE     CA  536   5.188   4.633   6.361
   40PHE     HA  537   5.258   4.672   6.434
   40PHE     CB  538   5.079   4.733   6.320
   40PHE    HB1  539   5.011   4.682   6.248
   40PHE    HB2  540   5.122   4.819   6.264
   40PHE     CG  541   5.001   4.784   6.439
   40PHE    CD1  542   4.859   4.786   6.438
   40PHE    HD1  543   4.798   4.745   6.359
   40PHE    CE1  544   4.794   4.846   6.549
   40PHE    HE1  545   4.686   4.845   6.557
   40PHE     CZ  546   4.865   4.897   6.652
   40PHE     HZ  547   4.815   4.936   6.740
   40PHE    CD2  548   5.069   4.849   6.544
   40PHE    HD2  549   5.177   4.856   6.545
   40PHE    CE2  550   5.004   4.903   6.651
   40PHE    HE2  551   5.058   4.959   6.726
   40PHE      C  552   5.131   4.519   6.426
   40PHE      O  553   5.118   4.514   6.551
   41GLY      N  554   5.084   4.423   6.344
   41GLY     HN  555   5.091   4.439   6.246
   41GLY     CA  556   5.016   4.294   6.382
   41GLY    HA1  557   4.984   4.245   6.291
   41GLY    HA2  558   4.933   4.311   6.450
   41GLY      C  559   5.115   4.194   6.437
   41GLY      O  560   5.089   4.146   6.546
   42LEU      N  561   5.230   4.177   6.372
   42LEU     HN  562   5.235   4.223   6.284
   42LEU     CA  563   5.342   4.100   6.417
   42LEU     HA  564   5.305   3.999   6.428
   42LEU     CB  565   5.454   4.109   6.306
   42LEU    HB1  566   5.471   4.216   6.284
   42LEU    HB2  567   5.418   4.057   6.215
   42LEU     CG  568   5.586   4.043   6.347
   42LEU     HG  569   5.624   4.074   6.446
   42LEU    CD1  570   5.564   3.887   6.345
   42LEU   HD11  571   5.663   3.843   6.369
   42LEU   HD12  572   5.541   3.862   6.240
   42LEU   HD13  573   5.481   3.856   6.412
   42LEU    CD2  574   5.689   4.089   6.242
   42LEU   HD21  575   5.787   4.040   6.261
   42LEU   HD22  576   5.718   4.195   6.258
   42LEU   HD23  577   5.658   4.073   6.137
   42LEU      C  578   5.398   4.143   6.556
   42LEU      O  579   5.410   4.059   6.643
   43LEU      N  580   5.424   4.274   6.583
   43LEU     HN  581   5.383   4.336   6.518
   43LEU     CA  582   5.474   4.322   6.713
   43LEU     HA  583   5.558   4.258   6.736
   43LEU     CB  584   5.514   4.469   6.720
   43LEU    HB1  585   5.538   4.496   6.825
   43LEU    HB2  586   5.432   4.534   6.683
   43LEU     CG  587   5.639   4.506   6.637
   43LEU     HG  588   5.612   4.528   6.531
   43LEU    CD1  589   5.698   4.648   6.683
   43LEU   HD11  590   5.711   4.646   6.793
   43LEU   HD12  591   5.624   4.726   6.656
   43LEU   HD13  592   5.787   4.679   6.624
   43LEU    CD2  593   5.749   4.403   6.629
   43LEU   HD21  594   5.818   4.430   6.546
   43LEU   HD22  595   5.708   4.304   6.599
   43LEU   HD23  596   5.811   4.388   6.720
   43LEU      C  597   5.380   4.305   6.831
   43LEU      O  598   5.423   4.256   6.937
   44GLY      N  599   5.254   4.342   6.816
   44GLY     HN  600   5.216   4.373   6.729
   44GLY     CA  601   5.157   4.323   6.921
   44GLY    HA1  602   5.064   4.367   6.889
   44GLY    HA2  603   5.196   4.369   7.010
   44GLY      C  604   5.121   4.177   6.952
   44GLY      O  605   5.122   4.138   7.067
   45ASN      N  606   5.102   4.100   6.846
   45ASN     HN  607   5.106   4.134   6.752
   45ASN     CA  608   5.096   3.955   6.849
   45ASN     HA  609   5.009   3.930   6.908
   45ASN     CB  610   5.073   3.904   6.700
   45ASN    HB1  611   5.156   3.931   6.631
   45ASN    HB2  612   4.984   3.963   6.670
   45ASN     CG  613   5.028   3.762   6.683
   45ASN    OD1  614   5.100   3.686   6.619
   45ASN    ND2  615   4.925   3.713   6.750
   45ASN   HD21  616   4.898   3.617   6.757
   45ASN   HD22  617   4.864   3.772   6.802
   45ASN      C  618   5.217   3.877   6.908
   45ASN      O  619   5.205   3.784   6.988
   46GLY      N  620   5.344   3.921   6.874
   46GLY     HN  621   5.359   4.002   6.817
   46GLY     CA  622   5.464   3.869   6.929
   46GLY    HA1  623   5.544   3.925   6.884
   46GLY    HA2  624   5.465   3.764   6.905
   46GLY      C  625   5.481   3.896   7.076
   46GLY      O  626   5.523   3.814   7.154
   47LEU      N  627   5.441   4.023   7.123
   47LEU     HN  628   5.410   4.097   7.064
   47LEU     CA  629   5.441   4.059   7.264
   47LEU     HA  630   5.535   4.024   7.305
   47LEU     CB  631   5.415   4.214   7.288
   47LEU    HB1  632   5.318   4.237   7.238
   47LEU    HB2  633   5.499   4.260   7.232
   47LEU     CG  634   5.398   4.263   7.428
   47LEU     HG  635   5.320   4.199   7.474
   47LEU    CD1  636   5.530   4.256   7.512
   47LEU   HD11  637   5.542   4.150   7.543
   47LEU   HD12  638   5.522   4.330   7.594
   47LEU   HD13  639   5.613   4.278   7.442
   47LEU    CD2  640   5.345   4.407   7.429
   47LEU   HD21  641   5.414   4.475   7.373
   47LEU   HD22  642   5.325   4.438   7.533
   47LEU   HD23  643   5.249   4.424   7.376
   47LEU      C  644   5.342   3.969   7.336
   47LEU      O  645   5.373   3.911   7.440
   48ALA      N  646   5.210   3.950   7.289
   48ALA     HN  647   5.176   4.007   7.216
   48ALA     CA  648   5.116   3.869   7.352
   48ALA     HA  649   5.126   3.891   7.457
   48ALA     CB  650   4.976   3.896   7.284
   48ALA    HB1  651   4.969   4.006   7.293
   48ALA    HB2  652   4.895   3.845   7.340
   48ALA    HB3  653   4.957   3.875   7.176
   48ALA      C  654   5.154   3.723   7.345
   48ALA      O  655   5.131   3.645   7.437
   49LEU      N  656   5.219   3.669   7.240
   49LEU     HN  657   5.230   3.724   7.157
   49LEU     CA  658   5.273   3.543   7.246
   49LEU     HA  659   5.199   3.473   7.282
   49LEU     CB  660   5.303   3.488   7.104
   49LEU    HB1  661   5.355   3.391   7.120
   49LEU    HB2  662   5.375   3.547   7.045
   49LEU     CG  663   5.174   3.454   7.020
   49LEU     HG  664   5.105   3.541   7.025
   49LEU    CD1  665   5.204   3.444   6.870
   49LEU   HD11  666   5.112   3.429   6.808
   49LEU   HD12  667   5.274   3.360   6.851
   49LEU   HD13  668   5.253   3.537   6.836
   49LEU    CD2  669   5.084   3.335   7.070
   49LEU   HD21  670   4.986   3.320   7.020
   49LEU   HD22  671   5.066   3.364   7.176
   49LEU   HD23  672   5.130   3.236   7.055
   49LEU      C  673   5.398   3.529   7.339
   49LEU      O  674   5.421   3.424   7.401
   50TRP      N  675   5.490   3.630   7.349
   50TRP     HN  676   5.478   3.710   7.290
   50TRP     CA  677   5.600   3.635   7.443
   50TRP     HA  678   5.661   3.547   7.429
   50TRP     CB  679   5.669   3.776   7.425
   50TRP    HB1  680   5.602   3.861   7.451
   50TRP    HB2  681   5.701   3.781   7.319
   50TRP     CG  682   5.797   3.793   7.506
   50TRP    CD1  683   5.812   3.844   7.631
   50TRP    HD1  684   5.724   3.865   7.690
   50TRP    NE1  685   5.947   3.873   7.645
   50TRP    HE1  686   5.988   3.944   7.699
   50TRP    CE2  687   6.014   3.836   7.537
   50TRP    CD2  688   5.928   3.777   7.450
   50TRP    CE3  689   5.970   3.732   7.325
   50TRP    HE3  690   5.907   3.679   7.255
   50TRP    CZ3  691   6.108   3.751   7.292
   50TRP    HZ3  692   6.126   3.721   7.190
   50TRP    CZ2  693   6.147   3.851   7.510
   50TRP    HZ2  694   6.215   3.890   7.584
   50TRP    CH2  695   6.194   3.810   7.384
   50TRP    HH2  696   6.300   3.809   7.362
   50TRP      C  697   5.550   3.619   7.588
   50TRP      O  698   5.597   3.537   7.668
   51ILE      N  699   5.453   3.696   7.627
   51ILE     HN  700   5.413   3.769   7.572
   51ILE     CA  701   5.386   3.687   7.755
   51ILE     HA  702   5.460   3.687   7.833
   51ILE     CB  703   5.290   3.798   7.773
   51ILE     HB  704   5.224   3.806   7.684
   51ILE    CG2  705   5.199   3.778   7.900
   51ILE   HG21  706   5.123   3.859   7.899
   51ILE   HG22  707   5.258   3.768   7.993
   51ILE   HG23  708   5.141   3.684   7.890
   51ILE    CG1  709   5.362   3.935   7.788
   51ILE   HG11  710   5.454   3.941   7.725
   51ILE   HG12  711   5.402   3.936   7.892
   51ILE     CD  712   5.273   4.052   7.741
   51ILE    HD1  713   5.331   4.146   7.732
   51ILE    HD2  714   5.191   4.072   7.813
   51ILE    HD3  715   5.229   4.028   7.642
   51ILE      C  716   5.324   3.554   7.796
   51ILE      O  717   5.348   3.507   7.906
   52PHE      N  718   5.254   3.495   7.698
   52PHE     HN  719   5.231   3.551   7.619
   52PHE     CA  720   5.200   3.364   7.704
   52PHE     HA  721   5.135   3.354   7.790
   52PHE     CB  722   5.106   3.337   7.580
   52PHE    HB1  723   5.082   3.229   7.565
   52PHE    HB2  724   5.152   3.368   7.484
   52PHE     CG  725   4.968   3.403   7.584
   52PHE    CD1  726   4.907   3.444   7.464
   52PHE    HD1  727   4.964   3.459   7.373
   52PHE    CE1  728   4.775   3.486   7.459
   52PHE    HE1  729   4.733   3.524   7.367
   52PHE     CZ  730   4.694   3.476   7.573
   52PHE     HZ  731   4.591   3.508   7.566
   52PHE    CD2  732   4.893   3.408   7.692
   52PHE    HD2  733   4.937   3.385   7.788
   52PHE    CE2  734   4.758   3.446   7.695
   52PHE    HE2  735   4.700   3.448   7.787
   52PHE      C  736   5.314   3.255   7.718
   52PHE      O  737   5.303   3.159   7.793
   53CYS      N  738   5.421   3.260   7.633
   53CYS     HN  739   5.421   3.329   7.561
   53CYS     CA  740   5.525   3.159   7.642
   53CYS     HA  741   5.487   3.059   7.632
   53CYS     CB  742   5.615   3.177   7.514
   53CYS    HB1  743   5.715   3.130   7.526
   53CYS    HB2  744   5.637   3.286   7.513
   53CYS     SG  745   5.550   3.107   7.356
   53CYS    HG1  746   5.461   3.205   7.343
   53CYS      C  747   5.609   3.164   7.764
   53CYS      O  748   5.628   3.058   7.825
   54PHE      N  749   5.662   3.281   7.804
   54PHE     HN  750   5.634   3.364   7.757
   54PHE     CA  751   5.770   3.301   7.906
   54PHE     HA  752   5.800   3.200   7.926
   54PHE     CB  753   5.895   3.386   7.846
   54PHE    HB1  754   5.977   3.389   7.922
   54PHE    HB2  755   5.863   3.493   7.845
   54PHE     CG  756   5.941   3.340   7.713
   54PHE    CD1  757   5.910   3.420   7.598
   54PHE    HD1  758   5.860   3.515   7.605
   54PHE    CE1  759   5.935   3.362   7.472
   54PHE    HE1  760   5.903   3.409   7.380
   54PHE     CZ  761   6.011   3.241   7.461
   54PHE     HZ  762   6.029   3.202   7.362
   54PHE    CD2  763   6.026   3.229   7.694
   54PHE    HD2  764   6.050   3.175   7.784
   54PHE    CE2  765   6.066   3.181   7.572
   54PHE    HE2  766   6.129   3.095   7.560
   54PHE      C  767   5.745   3.361   8.042
   54PHE      O  768   5.801   3.327   8.142
   55HSD      N  769   5.635   3.434   8.053
   55HSD     HN  770   5.563   3.408   7.989
   55HSD     CA  771   5.600   3.510   8.173
   55HSD     HA  772   5.672   3.498   8.253
   55HSD     CB  773   5.585   3.657   8.133
   55HSD    HB1  774   5.550   3.719   8.218
   55HSD    HB2  775   5.518   3.664   8.045
   55HSD    ND1  776   5.723   3.837   8.019
   55HSD    HD1  777   5.652   3.906   8.006
   55HSD     CG  778   5.713   3.724   8.094
   55HSD    CE1  779   5.854   3.856   7.989
   55HSD    HE1  780   5.898   3.932   7.925
   55HSD    NE2  781   5.931   3.763   8.036
   55HSD    CD2  782   5.848   3.679   8.108
   55HSD    HD2  783   5.889   3.598   8.166
   55HSD      C  784   5.470   3.474   8.244
   55HSD      O  785   5.471   3.449   8.362
   56LEU      N  786   5.357   3.462   8.174
   56LEU     HN  787   5.356   3.477   8.076
   56LEU     CA  788   5.237   3.403   8.237
   56LEU     HA  789   5.222   3.464   8.325
   56LEU     CB  790   5.108   3.423   8.150
   56LEU    HB1  791   5.133   3.384   8.049
   56LEU    HB2  792   5.088   3.532   8.134
   56LEU     CG  793   4.976   3.367   8.201
   56LEU     HG  794   4.990   3.257   8.209
   56LEU    CD1  795   4.941   3.418   8.335
   56LEU   HD11  796   5.009   3.397   8.421
   56LEU   HD12  797   4.843   3.378   8.369
   56LEU   HD13  798   4.940   3.529   8.329
   56LEU    CD2  799   4.861   3.403   8.098
   56LEU   HD21  800   4.774   3.342   8.131
   56LEU   HD22  801   4.893   3.380   7.994
   56LEU   HD23  802   4.829   3.509   8.096
   56LEU      C  803   5.249   3.257   8.279
   56LEU      O  804   5.226   3.171   8.194
   57LYS      N  805   5.287   3.234   8.405
   57LYS     HN  806   5.315   3.311   8.462
   57LYS     CA  807   5.289   3.101   8.475
   57LYS     HA  808   5.318   3.033   8.396
   57LYS     CB  809   5.387   3.095   8.601
   57LYS    HB1  810   5.399   2.991   8.636
   57LYS    HB2  811   5.346   3.156   8.684
   57LYS     CG  812   5.527   3.140   8.573
   57LYS    HG1  813   5.578   3.121   8.670
   57LYS    HG2  814   5.522   3.246   8.539
   57LYS     CD  815   5.604   3.054   8.473
   57LYS    HD1  816   5.537   3.020   8.391
   57LYS    HD2  817   5.640   2.962   8.524
   57LYS     CE  818   5.731   3.129   8.434
   57LYS    HE1  819   5.803   3.146   8.517
   57LYS    HE2  820   5.698   3.223   8.384
   57LYS     NZ  821   5.809   3.055   8.329
   57LYS    HZ1  822   5.747   3.048   8.246
   57LYS    HZ2  823   5.847   2.963   8.359
   57LYS    HZ3  824   5.895   3.106   8.303
   57LYS      C  825   5.147   3.054   8.506
   57LYS      O  826   5.122   2.935   8.483
   58SER      N  827   5.053   3.144   8.544
   58SER     HN  828   5.086   3.238   8.538
   58SER     CA  829   4.927   3.106   8.600
   58SER     HA  830   4.937   3.004   8.634
   58SER     CB  831   4.902   3.186   8.730
   58SER    HB1  832   4.805   3.148   8.770
   58SER    HB2  833   4.903   3.294   8.706
   58SER     OG  834   4.990   3.150   8.833
   58SER    HG1  835   4.958   3.062   8.858
   58SER      C  836   4.808   3.130   8.512
   58SER      O  837   4.725   3.221   8.525
   59TRP      N  838   4.794   3.040   8.415
   59TRP     HN  839   4.857   2.963   8.408
   59TRP     CA  840   4.683   3.039   8.313
   59TRP     HA  841   4.685   3.134   8.260
   59TRP     CB  842   4.708   2.921   8.218
   59TRP    HB1  843   4.621   2.896   8.154
   59TRP    HB2  844   4.742   2.831   8.275
   59TRP     CG  845   4.821   2.951   8.127
   59TRP    CD1  846   4.956   2.972   8.148
   59TRP    HD1  847   5.005   2.948   8.242
   59TRP    NE1  848   5.009   3.026   8.034
   59TRP    HE1  849   5.096   3.071   8.026
   59TRP    CE2  850   4.919   3.047   7.941
   59TRP    CD2  851   4.795   3.002   7.992
   59TRP    CE3  852   4.676   3.022   7.914
   59TRP    HE3  853   4.579   3.001   7.957
   59TRP    CZ3  854   4.695   3.058   7.782
   59TRP    HZ3  855   4.614   3.048   7.711
   59TRP    CZ2  856   4.936   3.087   7.807
   59TRP    HZ2  857   5.029   3.107   7.756
   59TRP    CH2  858   4.819   3.086   7.731
   59TRP    HH2  859   4.822   3.122   7.629
   59TRP      C  860   4.541   3.028   8.368
   59TRP      O  861   4.522   2.961   8.465
   60LYS      N  862   4.442   3.087   8.301
   60LYS     HN  863   4.467   3.161   8.239
   60LYS     CA  864   4.300   3.063   8.317
   60LYS     HA  865   4.284   2.965   8.359
   60LYS     CB  866   4.238   3.168   8.421
   60LYS    HB1  867   4.128   3.159   8.421
   60LYS    HB2  868   4.267   3.273   8.395
   60LYS     CG  869   4.289   3.150   8.561
   60LYS    HG1  870   4.392   3.190   8.561
   60LYS    HG2  871   4.285   3.041   8.583
   60LYS     CD  872   4.199   3.225   8.661
   60LYS    HD1  873   4.095   3.184   8.663
   60LYS    HD2  874   4.199   3.335   8.643
   60LYS     CE  875   4.244   3.213   8.806
   60LYS    HE1  876   4.230   3.111   8.847
   60LYS    HE2  877   4.179   3.285   8.859
   60LYS     NZ  878   4.383   3.255   8.822
   60LYS    HZ1  879   4.403   3.240   8.923
   60LYS    HZ2  880   4.395   3.353   8.788
   60LYS    HZ3  881   4.457   3.194   8.783
   60LYS      C  882   4.229   3.053   8.192
   60LYS      O  883   4.274   3.066   8.080
   61SER      N  884   4.104   3.003   8.202
   61SER     HN  885   4.067   2.955   8.281
   61SER     CA  886   4.021   2.979   8.081
   61SER     HA  887   4.078   2.910   8.020
   61SER     CB  888   3.876   2.922   8.116
   61SER    HB1  889   3.905   2.836   8.181
   61SER    HB2  890   3.818   2.885   8.030
   61SER     OG  891   3.804   3.005   8.208
   61SER    HG1  892   3.737   3.050   8.157
   61SER      C  893   4.000   3.094   7.990
   61SER      O  894   4.008   3.083   7.867
   62SER      N  895   3.982   3.220   8.040
   62SER     HN  896   3.984   3.248   8.136
   62SER     CA  897   3.964   3.331   7.952
   62SER     HA  898   3.899   3.315   7.867
   62SER     CB  899   3.924   3.458   8.032
   62SER    HB1  900   3.895   3.549   7.975
   62SER    HB2  901   4.011   3.496   8.089
   62SER     OG  902   3.821   3.424   8.125
   62SER    HG1  903   3.757   3.378   8.069
   62SER      C  904   4.093   3.365   7.879
   62SER      O  905   4.087   3.401   7.760
   63ARG      N  906   4.216   3.344   7.941
   63ARG     HN  907   4.216   3.333   8.040
   63ARG     CA  908   4.340   3.348   7.860
   63ARG     HA  909   4.317   3.433   7.798
   63ARG     CB  910   4.463   3.355   7.958
   63ARG    HB1  911   4.564   3.353   7.911
   63ARG    HB2  912   4.460   3.272   8.032
   63ARG     CG  913   4.474   3.488   8.027
   63ARG    HG1  914   4.547   3.498   8.111
   63ARG    HG2  915   4.374   3.501   8.073
   63ARG     CD  916   4.498   3.605   7.940
   63ARG    HD1  917   4.407   3.609   7.877
   63ARG    HD2  918   4.591   3.610   7.879
   63ARG     NE  919   4.510   3.731   8.026
   63ARG     HE  920   4.510   3.722   8.125
   63ARG     CZ  921   4.470   3.847   7.983
   63ARG    NH1  922   4.444   3.875   7.861
   63ARG   HH11  923   4.411   3.965   7.832
   63ARG   HH12  924   4.476   3.812   7.791
   63ARG    NH2  925   4.456   3.945   8.072
   63ARG   HH21  926   4.459   3.910   8.166
   63ARG   HH22  927   4.402   4.024   8.044
   63ARG      C  928   4.353   3.244   7.751
   63ARG      O  929   4.399   3.268   7.640
   64ILE      N  930   4.314   3.115   7.770
   64ILE     HN  931   4.274   3.086   7.856
   64ILE     CA  932   4.310   3.015   7.659
   64ILE     HA  933   4.415   3.014   7.631
   64ILE     CB  934   4.282   2.876   7.718
   64ILE     HB  935   4.208   2.897   7.799
   64ILE    CG2  936   4.218   2.770   7.616
   64ILE   HG21  937   4.227   2.670   7.664
   64ILE   HG22  938   4.281   2.774   7.525
   64ILE   HG23  939   4.114   2.797   7.590
   64ILE    CG1  940   4.408   2.829   7.789
   64ILE   HG11  941   4.446   2.912   7.852
   64ILE   HG12  942   4.489   2.789   7.724
   64ILE     CD  943   4.376   2.717   7.895
   64ILE    HD1  944   4.291   2.750   7.959
   64ILE    HD2  945   4.466   2.680   7.949
   64ILE    HD3  946   4.343   2.632   7.832
   64ILE      C  947   4.230   3.045   7.533
   64ILE      O  948   4.280   3.030   7.421
   65PHE      N  949   4.109   3.097   7.551
   65PHE     HN  950   4.077   3.118   7.643
   65PHE     CA  951   4.026   3.151   7.440
   65PHE     HA  952   4.013   3.073   7.366
   65PHE     CB  953   3.886   3.180   7.484
   65PHE    HB1  954   3.825   3.201   7.393
   65PHE    HB2  955   3.887   3.261   7.560
   65PHE     CG  956   3.822   3.064   7.569
   65PHE    CD1  957   3.831   2.934   7.522
   65PHE    HD1  958   3.880   2.904   7.431
   65PHE    CE1  959   3.786   2.822   7.602
   65PHE    HE1  960   3.792   2.719   7.570
   65PHE     CZ  961   3.726   2.856   7.727
   65PHE     HZ  962   3.677   2.781   7.788
   65PHE    CD2  963   3.750   3.095   7.688
   65PHE    HD2  964   3.732   3.198   7.716
   65PHE    CE2  965   3.707   2.990   7.765
   65PHE    HE2  966   3.646   3.001   7.854
   65PHE      C  967   4.090   3.274   7.370
   65PHE      O  968   4.082   3.290   7.248
   66LEU      N  969   4.149   3.365   7.444
   66LEU     HN  970   4.131   3.352   7.541
   66LEU     CA  971   4.238   3.470   7.388
   66LEU     HA  972   4.178   3.507   7.306
   66LEU     CB  973   4.263   3.587   7.481
   66LEU    HB1  974   4.327   3.669   7.442
   66LEU    HB2  975   4.311   3.548   7.574
   66LEU     CG  976   4.143   3.657   7.538
   66LEU     HG  977   4.065   3.580   7.553
   66LEU    CD1  978   4.153   3.729   7.673
   66LEU   HD11  979   4.051   3.766   7.695
   66LEU   HD12  980   4.226   3.813   7.667
   66LEU   HD13  981   4.183   3.668   7.761
   66LEU    CD2  982   4.105   3.750   7.421
   66LEU   HD21  983   4.184   3.823   7.392
   66LEU   HD22  984   4.011   3.806   7.444
   66LEU   HD23  985   4.083   3.693   7.329
   66LEU      C  986   4.362   3.421   7.322
   66LEU      O  987   4.405   3.488   7.227
   67PHE      N  988   4.429   3.308   7.368
   67PHE     HN  989   4.399   3.285   7.461
   67PHE     CA  990   4.541   3.247   7.301
   67PHE     HA  991   4.615   3.324   7.286
   67PHE     CB  992   4.608   3.149   7.397
   67PHE    HB1  993   4.532   3.071   7.417
   67PHE    HB2  994   4.631   3.200   7.493
   67PHE     CG  995   4.731   3.077   7.336
   67PHE    CD1  996   4.860   3.124   7.343
   67PHE    HD1  997   4.869   3.224   7.383
   67PHE    CE1  998   4.968   3.043   7.296
   67PHE    HE1  999   5.070   3.077   7.310
   67PHE     CZ 1000   4.944   2.925   7.231
   67PHE     HZ 1001   5.022   2.873   7.178
   67PHE    CD2 1002   4.710   2.956   7.265
   67PHE    HD2 1003   4.611   2.912   7.254
   67PHE    CE2 1004   4.813   2.885   7.210
   67PHE    HE2 1005   4.794   2.795   7.152
   67PHE      C 1006   4.507   3.189   7.168
   67PHE      O 1007   4.572   3.209   7.066
   68ASN      N 1008   4.395   3.115   7.162
   68ASN     HN 1009   4.351   3.089   7.247
   68ASN     CA 1010   4.348   3.081   7.033
   68ASN     HA 1011   4.429   3.023   6.990
   68ASN     CB 1012   4.225   2.985   7.047
   68ASN    HB1 1013   4.180   2.967   6.948
   68ASN    HB2 1014   4.145   3.010   7.120
   68ASN     CG 1015   4.296   2.859   7.085
   68ASN    OD1 1016   4.330   2.773   7.004
   68ASN    ND2 1017   4.316   2.839   7.221
   68ASN   HD21 1018   4.296   2.905   7.293
   68ASN   HD22 1019   4.357   2.752   7.247
   68ASN      C 1020   4.310   3.198   6.938
   68ASN      O 1021   4.335   3.196   6.820
   69LEU      N 1022   4.252   3.301   6.989
   69LEU     HN 1023   4.220   3.294   7.083
   69LEU     CA 1024   4.237   3.429   6.920
   69LEU     HA 1025   4.179   3.411   6.831
   69LEU     CB 1026   4.162   3.534   7.006
   69LEU    HB1 1027   4.237   3.565   7.082
   69LEU    HB2 1028   4.072   3.492   7.054
   69LEU     CG 1029   4.110   3.655   6.932
   69LEU     HG 1030   4.195   3.706   6.881
   69LEU    CD1 1031   3.998   3.615   6.826
   69LEU   HD11 1032   3.902   3.576   6.868
   69LEU   HD12 1033   4.042   3.550   6.748
   69LEU   HD13 1034   3.971   3.708   6.771
   69LEU    CD2 1035   4.031   3.753   7.023
   69LEU   HD21 1036   3.990   3.835   6.960
   69LEU   HD22 1037   4.105   3.801   7.090
   69LEU   HD23 1038   3.963   3.697   7.092
   69LEU      C 1039   4.372   3.488   6.871
   69LEU      O 1040   4.393   3.527   6.756
   70ALA      N 1041   4.480   3.479   6.950
   70ALA     HN 1042   4.469   3.442   7.042
   70ALA     CA 1043   4.608   3.532   6.907
   70ALA     HA 1044   4.597   3.623   6.850
   70ALA     CB 1045   4.699   3.568   7.029
   70ALA    HB1 1046   4.738   3.481   7.086
   70ALA    HB2 1047   4.643   3.632   7.101
   70ALA    HB3 1048   4.781   3.630   6.987
   70ALA      C 1049   4.674   3.439   6.807
   70ALA      O 1050   4.757   3.477   6.724
   71VAL      N 1051   4.653   3.300   6.823
   71VAL     HN 1052   4.587   3.263   6.887
   71VAL     CA 1053   4.697   3.204   6.726
   71VAL     HA 1054   4.804   3.217   6.717
   71VAL     CB 1055   4.666   3.070   6.775
   71VAL     HB 1056   4.560   3.065   6.809
   71VAL    CG1 1057   4.689   2.966   6.659
   71VAL   HG11 1058   4.784   2.990   6.607
   71VAL   HG12 1059   4.600   2.987   6.595
   71VAL   HG13 1060   4.687   2.864   6.704
   71VAL    CG2 1061   4.757   3.036   6.888
   71VAL   HG21 1062   4.753   2.930   6.923
   71VAL   HG22 1063   4.744   3.097   6.980
   71VAL   HG23 1064   4.863   3.052   6.857
   71VAL      C 1065   4.639   3.234   6.592
   71VAL      O 1066   4.710   3.252   6.493
   72ALA      N 1067   4.506   3.262   6.581
   72ALA     HN 1068   4.448   3.255   6.662
   72ALA     CA 1069   4.447   3.294   6.452
   72ALA     HA 1070   4.477   3.216   6.384
   72ALA     CB 1071   4.299   3.328   6.457
   72ALA    HB1 1072   4.244   3.236   6.486
   72ALA    HB2 1073   4.256   3.368   6.363
   72ALA    HB3 1074   4.281   3.413   6.525
   72ALA      C 1075   4.508   3.422   6.395
   72ALA      O 1076   4.515   3.440   6.274
   73ASP      N 1077   4.553   3.520   6.470
   73ASP     HN 1078   4.540   3.514   6.568
   73ASP     CA 1079   4.629   3.638   6.413
   73ASP     HA 1080   4.565   3.669   6.331
   73ASP     CB 1081   4.653   3.747   6.526
   73ASP    HB1 1082   4.732   3.817   6.491
   73ASP    HB2 1083   4.683   3.698   6.621
   73ASP     CG 1084   4.530   3.825   6.569
   73ASP    OD1 1085   4.531   3.902   6.672
   73ASP    OD2 1086   4.423   3.824   6.497
   73ASP      C 1087   4.769   3.598   6.356
   73ASP      O 1088   4.801   3.641   6.246
   74PHE      N 1089   4.842   3.510   6.435
   74PHE     HN 1090   4.799   3.472   6.517
   74PHE     CA 1091   4.978   3.472   6.402
   74PHE     HA 1092   5.027   3.568   6.392
   74PHE     CB 1093   5.054   3.399   6.513
   74PHE    HB1 1094   5.003   3.302   6.532
   74PHE    HB2 1095   5.050   3.459   6.606
   74PHE     CG 1096   5.203   3.375   6.478
   74PHE    CD1 1097   5.287   3.478   6.441
   74PHE    HD1 1098   5.249   3.578   6.426
   74PHE    CE1 1099   5.420   3.457   6.410
   74PHE    HE1 1100   5.489   3.537   6.390
   74PHE     CZ 1101   5.472   3.328   6.415
   74PHE     HZ 1102   5.573   3.310   6.381
   74PHE    CD2 1103   5.260   3.248   6.497
   74PHE    HD2 1104   5.199   3.164   6.527
   74PHE    CE2 1105   5.392   3.217   6.448
   74PHE    HE2 1106   5.438   3.119   6.452
   74PHE      C 1107   4.982   3.400   6.267
   74PHE      O 1108   5.063   3.420   6.181
   75LEU      N 1109   4.894   3.304   6.250
   75LEU     HN 1110   4.835   3.284   6.328
   75LEU     CA 1111   4.880   3.220   6.130
   75LEU     HA 1112   4.977   3.181   6.104
   75LEU     CB 1113   4.768   3.110   6.150
   75LEU    HB1 1114   4.747   3.049   6.060
   75LEU    HB2 1115   4.674   3.160   6.184
   75LEU     CG 1116   4.809   3.006   6.250
   75LEU     HG 1117   4.850   3.048   6.345
   75LEU    CD1 1118   4.699   2.906   6.283
   75LEU   HD11 1119   4.726   2.840   6.368
   75LEU   HD12 1120   4.667   2.853   6.191
   75LEU   HD13 1121   4.613   2.967   6.319
   75LEU    CD2 1122   4.934   2.914   6.207
   75LEU   HD21 1123   4.948   2.828   6.276
   75LEU   HD22 1124   5.027   2.976   6.210
   75LEU   HD23 1125   4.917   2.874   6.105
   75LEU      C 1126   4.845   3.307   6.007
   75LEU      O 1127   4.895   3.286   5.895
   76LEU      N 1128   4.759   3.411   6.020
   76LEU     HN 1129   4.723   3.433   6.111
   76LEU     CA 1130   4.732   3.505   5.915
   76LEU     HA 1131   4.697   3.460   5.824
   76LEU     CB 1132   4.619   3.605   5.970
   76LEU    HB1 1133   4.621   3.696   5.906
   76LEU    HB2 1134   4.635   3.643   6.073
   76LEU     CG 1135   4.473   3.554   5.953
   76LEU     HG 1136   4.462   3.450   5.990
   76LEU    CD1 1137   4.365   3.622   6.038
   76LEU   HD11 1138   4.268   3.570   6.032
   76LEU   HD12 1139   4.361   3.728   6.006
   76LEU   HD13 1140   4.395   3.627   6.145
   76LEU    CD2 1141   4.437   3.554   5.808
   76LEU   HD21 1142   4.327   3.540   5.811
   76LEU   HD22 1143   4.485   3.479   5.742
   76LEU   HD23 1144   4.451   3.653   5.759
   76LEU      C 1145   4.855   3.592   5.885
   76LEU      O 1146   4.873   3.645   5.777
   77ILE      N 1147   4.941   3.620   5.988
   77ILE     HN 1148   4.923   3.571   6.073
   77ILE     CA 1149   5.064   3.687   5.981
   77ILE     HA 1150   5.044   3.774   5.921
   77ILE     CB 1151   5.111   3.739   6.117
   77ILE     HB 1152   5.086   3.675   6.204
   77ILE    CG2 1153   5.262   3.775   6.128
   77ILE   HG21 1154   5.287   3.844   6.045
   77ILE   HG22 1155   5.330   3.687   6.128
   77ILE   HG23 1156   5.280   3.835   6.219
   77ILE    CG1 1157   5.034   3.871   6.161
   77ILE   HG11 1158   4.930   3.875   6.122
   77ILE   HG12 1159   5.088   3.961   6.123
   77ILE     CD 1160   5.013   3.880   6.311
   77ILE    HD1 1161   5.101   3.904   6.374
   77ILE    HD2 1162   4.975   3.782   6.349
   77ILE    HD3 1163   4.939   3.957   6.343
   77ILE      C 1164   5.176   3.617   5.892
   77ILE      O 1165   5.249   3.688   5.819
   78ILE      N 1166   5.174   3.481   5.913
   78ILE     HN 1167   5.118   3.436   5.982
   78ILE     CA 1168   5.263   3.400   5.839
   78ILE     HA 1169   5.361   3.439   5.861
   78ILE     CB 1170   5.261   3.258   5.896
   78ILE     HB 1171   5.161   3.210   5.890
   78ILE    CG2 1172   5.351   3.163   5.814
   78ILE   HG21 1173   5.310   3.146   5.711
   78ILE   HG22 1174   5.346   3.062   5.860
   78ILE   HG23 1175   5.456   3.196   5.799
   78ILE    CG1 1176   5.309   3.244   6.047
   78ILE   HG11 1177   5.252   3.322   6.103
   78ILE   HG12 1178   5.413   3.280   6.062
   78ILE     CD 1179   5.270   3.113   6.116
   78ILE    HD1 1180   5.323   3.025   6.073
   78ILE    HD2 1181   5.160   3.100   6.109
   78ILE    HD3 1182   5.302   3.112   6.223
   78ILE      C 1183   5.237   3.402   5.690
   78ILE      O 1184   5.322   3.412   5.607
   79CYS      N 1185   5.111   3.415   5.653
   79CYS     HN 1186   5.042   3.422   5.726
   79CYS     CA 1187   5.054   3.449   5.524
   79CYS     HA 1188   5.078   3.370   5.454
   79CYS     CB 1189   4.897   3.433   5.519
   79CYS    HB1 1190   4.856   3.458   5.419
   79CYS    HB2 1191   4.852   3.515   5.579
   79CYS     SG 1192   4.838   3.258   5.567
   79CYS    HG1 1193   4.864   3.204   5.449
   79CYS      C 1194   5.104   3.573   5.457
   79CYS      O 1195   5.120   3.567   5.340
   80LEU      N 1196   5.117   3.686   5.533
   80LEU     HN 1197   5.107   3.688   5.632
   80LEU     CA 1198   5.150   3.810   5.469
   80LEU     HA 1199   5.070   3.820   5.397
   80LEU     CB 1200   5.141   3.932   5.571
   80LEU    HB1 1201   5.167   4.028   5.523
   80LEU    HB2 1202   5.213   3.916   5.655
   80LEU     CG 1203   5.001   3.956   5.640
   80LEU     HG 1204   4.965   3.858   5.677
   80LEU    CD1 1205   5.003   4.039   5.774
   80LEU   HD11 1206   5.034   4.139   5.738
   80LEU   HD12 1207   5.085   4.005   5.841
   80LEU   HD13 1208   4.906   4.035   5.827
   80LEU    CD2 1209   4.897   4.009   5.532
   80LEU   HD21 1210   4.877   3.925   5.461
   80LEU   HD22 1211   4.930   4.102   5.483
   80LEU   HD23 1212   4.804   4.038   5.584
   80LEU      C 1213   5.274   3.826   5.388
   80LEU      O 1214   5.259   3.885   5.283
   81PRO      N 1215   5.394   3.784   5.414
   81PRO     CD 1216   5.441   3.733   5.538
   81PRO    HD1 1217   5.412   3.626   5.548
   81PRO    HD2 1218   5.399   3.786   5.626
   81PRO     CA 1219   5.500   3.778   5.308
   81PRO     HA 1220   5.505   3.883   5.282
   81PRO     CB 1221   5.627   3.711   5.369
   81PRO    HB1 1222   5.729   3.749   5.350
   81PRO    HB2 1223   5.615   3.603   5.345
   81PRO     CG 1224   5.599   3.721   5.518
   81PRO    HG1 1225   5.642   3.639   5.580
   81PRO    HG2 1226   5.635   3.819   5.556
   81PRO      C 1227   5.468   3.721   5.169
   81PRO      O 1228   5.498   3.783   5.065
   82PHE      N 1229   5.414   3.602   5.162
   82PHE     HN 1230   5.396   3.550   5.246
   82PHE     CA 1231   5.360   3.539   5.046
   82PHE     HA 1232   5.436   3.533   4.971
   82PHE     CB 1233   5.302   3.399   5.091
   82PHE    HB1 1234   5.274   3.343   4.999
   82PHE    HB2 1235   5.210   3.410   5.152
   82PHE     CG 1236   5.404   3.321   5.164
   82PHE    CD1 1237   5.506   3.250   5.105
   82PHE    HD1 1238   5.521   3.248   4.998
   82PHE    CE1 1239   5.596   3.175   5.181
   82PHE    HE1 1240   5.689   3.136   5.141
   82PHE     CZ 1241   5.580   3.150   5.314
   82PHE     HZ 1242   5.648   3.086   5.367
   82PHE    CD2 1243   5.398   3.312   5.310
   82PHE    HD2 1244   5.318   3.360   5.365
   82PHE    CE2 1245   5.486   3.228   5.379
   82PHE    HE2 1246   5.474   3.223   5.486
   82PHE      C 1247   5.250   3.611   4.978
   82PHE      O 1248   5.245   3.611   4.854
   83LEU      N 1249   5.161   3.681   5.055
   83LEU     HN 1250   5.153   3.664   5.153
   83LEU     CA 1251   5.068   3.771   4.990
   83LEU     HA 1252   5.024   3.717   4.908
   83LEU     CB 1253   4.960   3.818   5.088
   83LEU    HB1 1254   4.900   3.905   5.055
   83LEU    HB2 1255   5.011   3.841   5.184
   83LEU     CG 1256   4.854   3.706   5.110
   83LEU     HG 1257   4.911   3.610   5.115
   83LEU    CD1 1258   4.793   3.724   5.246
   83LEU   HD11 1259   4.708   3.653   5.246
   83LEU   HD12 1260   4.744   3.824   5.250
   83LEU   HD13 1261   4.853   3.693   5.334
   83LEU    CD2 1262   4.746   3.680   4.999
   83LEU   HD21 1263   4.685   3.591   5.024
   83LEU   HD22 1264   4.804   3.662   4.906
   83LEU   HD23 1265   4.691   3.776   5.005
   83LEU      C 1266   5.125   3.895   4.927
   83LEU      O 1267   5.082   3.933   4.819
   84MET      N 1268   5.227   3.965   4.989
   84MET     HN 1269   5.250   3.929   5.079
   84MET     CA 1270   5.295   4.075   4.933
   84MET     HA 1271   5.215   4.137   4.897
   84MET     CB 1272   5.392   4.144   5.027
   84MET    HB1 1273   5.453   4.214   4.966
   84MET    HB2 1274   5.458   4.061   5.061
   84MET     CG 1275   5.334   4.213   5.146
   84MET    HG1 1276   5.274   4.141   5.207
   84MET    HG2 1277   5.253   4.278   5.108
   84MET     SD 1278   5.466   4.305   5.235
   84MET     CE 1279   5.444   4.224   5.394
   84MET    HE1 1280   5.464   4.115   5.385
   84MET    HE2 1281   5.344   4.235   5.441
   84MET    HE3 1282   5.519   4.270   5.463
   84MET      C 1283   5.359   4.034   4.802
   84MET      O 1284   5.348   4.105   4.703
   85ASP      N 1285   5.429   3.917   4.788
   85ASP     HN 1286   5.454   3.870   4.872
   85ASP     CA 1287   5.491   3.876   4.661
   85ASP     HA 1288   5.563   3.950   4.630
   85ASP     CB 1289   5.566   3.749   4.705
   85ASP    HB1 1290   5.504   3.672   4.757
   85ASP    HB2 1291   5.642   3.788   4.776
   85ASP     CG 1292   5.645   3.686   4.589
   85ASP    OD1 1293   5.643   3.718   4.470
   85ASP    OD2 1294   5.723   3.590   4.626
   85ASP      C 1295   5.384   3.856   4.546
   85ASP      O 1296   5.404   3.909   4.438
   86ASN      N 1297   5.270   3.786   4.578
   86ASN     HN 1298   5.258   3.742   4.666
   86ASN     CA 1299   5.161   3.771   4.485
   86ASN     HA 1300   5.201   3.714   4.402
   86ASN     CB 1301   5.055   3.681   4.547
   86ASN    HB1 1302   5.016   3.728   4.639
   86ASN    HB2 1303   5.107   3.587   4.578
   86ASN     CG 1304   4.949   3.639   4.451
   86ASN    OD1 1305   4.840   3.698   4.438
   86ASN    ND2 1306   4.985   3.539   4.370
   86ASN   HD21 1307   4.912   3.512   4.308
   86ASN   HD22 1308   5.079   3.507   4.362
   86ASN      C 1309   5.103   3.904   4.436
   86ASN      O 1310   5.061   3.906   4.321
   87TYR      N 1311   5.096   4.011   4.514
   87TYR     HN 1312   5.115   4.000   4.611
   87TYR     CA 1313   5.059   4.139   4.466
   87TYR     HA 1314   4.977   4.135   4.396
   87TYR     CB 1315   5.000   4.227   4.580
   87TYR    HB1 1316   4.968   4.325   4.540
   87TYR    HB2 1317   5.082   4.242   4.653
   87TYR     CG 1318   4.887   4.160   4.658
   87TYR    CD1 1319   4.853   4.216   4.784
   87TYR    HD1 1320   4.916   4.297   4.820
   87TYR    CE1 1321   4.752   4.162   4.867
   87TYR    HE1 1322   4.746   4.193   4.971
   87TYR     CZ 1323   4.676   4.060   4.809
   87TYR     OH 1324   4.571   4.018   4.890
   87TYR     HH 1325   4.591   4.045   4.980
   87TYR    CD2 1326   4.811   4.056   4.606
   87TYR    HD2 1327   4.820   4.016   4.506
   87TYR    CE2 1328   4.707   4.007   4.677
   87TYR    HE2 1329   4.649   3.927   4.633
   87TYR      C 1330   5.168   4.212   4.385
   87TYR      O 1331   5.142   4.271   4.282
   88VAL      N 1332   5.296   4.193   4.423
   88VAL     HN 1333   5.318   4.142   4.506
   88VAL     CA 1334   5.411   4.257   4.362
   88VAL     HA 1335   5.381   4.361   4.356
   88VAL     CB 1336   5.536   4.238   4.447
   88VAL     HB 1337   5.530   4.140   4.499
   88VAL    CG1 1338   5.664   4.236   4.359
   88VAL   HG11 1339   5.670   4.135   4.313
   88VAL   HG12 1340   5.750   4.243   4.430
   88VAL   HG13 1341   5.676   4.321   4.289
   88VAL    CG2 1342   5.536   4.359   4.544
   88VAL   HG21 1343   5.603   4.344   4.631
   88VAL   HG22 1344   5.434   4.362   4.588
   88VAL   HG23 1345   5.566   4.454   4.495
   88VAL      C 1346   5.432   4.206   4.212
   88VAL      O 1347   5.467   4.282   4.119
   89ARG      N 1348   5.398   4.082   4.192
   89ARG     HN 1349   5.377   4.034   4.276
   89ARG     CA 1350   5.411   4.019   4.061
   89ARG     HA 1351   5.486   4.073   4.004
   89ARG     CB 1352   5.455   3.868   4.082
   89ARG    HB1 1353   5.443   3.808   3.989
   89ARG    HB2 1354   5.385   3.828   4.158
   89ARG     CG 1355   5.601   3.863   4.140
   89ARG    HG1 1356   5.639   3.758   4.141
   89ARG    HG2 1357   5.594   3.894   4.246
   89ARG     CD 1358   5.708   3.958   4.098
   89ARG    HD1 1359   5.669   4.061   4.095
   89ARG    HD2 1360   5.752   3.933   3.999
   89ARG     NE 1361   5.821   3.942   4.190
   89ARG     HE 1362   5.827   3.870   4.259
   89ARG     CZ 1363   5.920   4.036   4.209
   89ARG    NH1 1364   5.931   4.134   4.125
   89ARG   HH11 1365   5.884   4.116   4.039
   89ARG   HH12 1366   5.992   4.211   4.141
   89ARG    NH2 1367   6.002   4.015   4.304
   89ARG   HH21 1368   6.088   4.065   4.305
   89ARG   HH22 1369   5.981   3.941   4.369
   89ARG      C 1370   5.272   4.012   3.983
   89ARG      O 1371   5.256   3.935   3.892
   90ARG      N 1372   5.174   4.106   4.017
   90ARG     HN 1373   5.188   4.163   4.097
   90ARG     CA 1374   5.054   4.135   3.937
   90ARG     HA 1375   5.000   4.215   3.985
   90ARG     CB 1376   5.082   4.205   3.800
   90ARG    HB1 1377   4.989   4.205   3.738
   90ARG    HB2 1378   5.142   4.145   3.728
   90ARG     CG 1379   5.119   4.357   3.800
   90ARG    HG1 1380   5.026   4.409   3.830
   90ARG    HG2 1381   5.151   4.382   3.697
   90ARG     CD 1382   5.246   4.401   3.889
   90ARG    HD1 1383   5.329   4.333   3.860
   90ARG    HD2 1384   5.223   4.386   3.997
   90ARG     NE 1385   5.277   4.546   3.854
   90ARG     HE 1386   5.200   4.604   3.828
   90ARG     CZ 1387   5.381   4.594   3.785
   90ARG    NH1 1388   5.490   4.525   3.768
   90ARG   HH11 1389   5.479   4.426   3.767
   90ARG   HH12 1390   5.567   4.566   3.719
   90ARG    NH2 1391   5.367   4.713   3.735
   90ARG   HH21 1392   5.273   4.740   3.757
   90ARG   HH22 1393   5.434   4.746   3.668
   90ARG      C 1394   4.950   4.020   3.933
   90ARG      O 1395   4.897   3.980   3.828
   91TRP      N 1396   4.926   3.962   4.049
   91TRP     HN 1397   4.981   3.987   4.129
   91TRP     CA 1398   4.821   3.858   4.065
   91TRP     HA 1399   4.817   3.854   4.173
   91TRP     CB 1400   4.687   3.892   4.016
   91TRP    HB1 1401   4.607   3.818   4.042
   91TRP    HB2 1402   4.693   3.893   3.906
   91TRP     CG 1403   4.640   4.030   4.058
   91TRP    CD1 1404   4.635   4.145   3.981
   91TRP    HD1 1405   4.672   4.148   3.879
   91TRP    NE1 1406   4.576   4.245   4.058
   91TRP    HE1 1407   4.567   4.338   4.030
   91TRP    CE2 1408   4.547   4.200   4.180
   91TRP    CD2 1409   4.585   4.067   4.184
   91TRP    CE3 1410   4.555   3.998   4.305
   91TRP    HE3 1411   4.592   3.897   4.314
   91TRP    CZ3 1412   4.502   4.070   4.418
   91TRP    HZ3 1413   4.486   4.024   4.514
   91TRP    CZ2 1414   4.475   4.267   4.277
   91TRP    HZ2 1415   4.424   4.362   4.262
   91TRP    CH2 1416   4.456   4.203   4.398
   91TRP    HH2 1417   4.396   4.244   4.477
   91TRP      C 1418   4.862   3.722   4.018
   91TRP      O 1419   4.781   3.634   3.998
   92ASP      N 1420   4.999   3.700   4.008
   92ASP     HN 1421   5.071   3.767   4.022
   92ASP     CA 1422   5.050   3.573   3.959
   92ASP     HA 1423   4.967   3.519   3.917
   92ASP     CB 1424   5.155   3.609   3.843
   92ASP    HB1 1425   5.219   3.690   3.884
   92ASP    HB2 1426   5.107   3.655   3.754
   92ASP     CG 1427   5.234   3.486   3.792
   92ASP    OD1 1428   5.351   3.506   3.749
   92ASP    OD2 1429   5.186   3.376   3.791
   92ASP      C 1430   5.115   3.489   4.066
   92ASP      O 1431   5.201   3.537   4.133
   93TRP      N 1432   5.062   3.369   4.078
   93TRP     HN 1433   4.986   3.352   4.016
   93TRP     CA 1434   5.099   3.281   4.190
   93TRP     HA 1435   5.136   3.339   4.274
   93TRP     CB 1436   4.964   3.209   4.238
   93TRP    HB1 1437   4.914   3.171   4.147
   93TRP    HB2 1438   4.885   3.286   4.258
   93TRP     CG 1439   4.965   3.099   4.342
   93TRP    CD1 1440   4.938   2.968   4.327
   93TRP    HD1 1441   4.925   2.923   4.229
   93TRP    NE1 1442   4.952   2.904   4.451
   93TRP    HE1 1443   4.933   2.809   4.462
   93TRP    CE2 1444   4.972   2.993   4.548
   93TRP    CD2 1445   4.976   3.121   4.483
   93TRP    CE3 1446   4.988   3.239   4.565
   93TRP    HE3 1447   5.012   3.329   4.512
   93TRP    CZ3 1448   5.004   3.230   4.705
   93TRP    HZ3 1449   5.022   3.320   4.763
   93TRP    CZ2 1450   4.976   2.984   4.689
   93TRP    HZ2 1451   4.970   2.892   4.746
   93TRP    CH2 1452   4.982   3.108   4.763
   93TRP    HH2 1453   4.983   3.109   4.871
   93TRP      C 1454   5.194   3.175   4.158
   93TRP      O 1455   5.182   3.105   4.055
   94LYS      N 1456   5.296   3.154   4.248
   94LYS     HN 1457   5.286   3.194   4.339
   94LYS     CA 1458   5.423   3.083   4.219
   94LYS     HA 1459   5.450   3.067   4.115
   94LYS     CB 1460   5.547   3.164   4.267
   94LYS    HB1 1461   5.558   3.246   4.193
   94LYS    HB2 1462   5.637   3.101   4.254
   94LYS     CG 1463   5.532   3.215   4.417
   94LYS    HG1 1464   5.521   3.131   4.488
   94LYS    HG2 1465   5.448   3.287   4.429
   94LYS     CD 1466   5.665   3.284   4.464
   94LYS    HD1 1467   5.751   3.212   4.466
   94LYS    HD2 1468   5.646   3.322   4.566
   94LYS     CE 1469   5.708   3.404   4.377
   94LYS    HE1 1470   5.629   3.482   4.376
   94LYS    HE2 1471   5.728   3.361   4.277
   94LYS     NZ 1472   5.839   3.467   4.422
   94LYS    HZ1 1473   5.825   3.508   4.516
   94LYS    HZ2 1474   5.856   3.548   4.359
   94LYS    HZ3 1475   5.917   3.399   4.412
   94LYS      C 1476   5.429   2.941   4.273
   94LYS      O 1477   5.533   2.872   4.261
   95PHE      N 1478   5.320   2.892   4.328
   95PHE     HN 1479   5.234   2.942   4.322
   95PHE     CA 1480   5.322   2.761   4.392
   95PHE     HA 1481   5.417   2.710   4.382
   95PHE     CB 1482   5.289   2.779   4.541
   95PHE    HB1 1483   5.291   2.683   4.595
   95PHE    HB2 1484   5.189   2.827   4.551
   95PHE     CG 1485   5.389   2.874   4.616
   95PHE    CD1 1486   5.531   2.865   4.619
   95PHE    HD1 1487   5.581   2.786   4.565
   95PHE    CE1 1488   5.611   2.960   4.687
   95PHE    HE1 1489   5.719   2.955   4.684
   95PHE     CZ 1490   5.546   3.051   4.770
   95PHE     HZ 1491   5.601   3.129   4.820
   95PHE    CD2 1492   5.332   2.967   4.709
   95PHE    HD2 1493   5.225   2.976   4.719
   95PHE    CE2 1494   5.406   3.054   4.781
   95PHE    HE2 1495   5.363   3.122   4.853
   95PHE      C 1496   5.222   2.673   4.328
   95PHE      O 1497   5.142   2.710   4.240
   96GLY      N 1498   5.218   2.542   4.361
   96GLY     HN 1499   5.292   2.502   4.415
   96GLY     CA 1500   5.127   2.445   4.294
   96GLY    HA1 1501   5.156   2.346   4.327
   96GLY    HA2 1502   5.135   2.457   4.187
   96GLY      C 1503   4.981   2.463   4.324
   96GLY      O 1504   4.944   2.553   4.396
   97ASP      N 1505   4.900   2.366   4.278
   97ASP     HN 1506   4.931   2.289   4.222
   97ASP     CA 1507   4.758   2.352   4.298
   97ASP     HA 1508   4.711   2.441   4.260
   97ASP     CB 1509   4.712   2.224   4.213
   97ASP    HB1 1510   4.602   2.209   4.227
   97ASP    HB2 1511   4.757   2.132   4.255
   97ASP     CG 1512   4.733   2.231   4.062
   97ASP    OD1 1513   4.682   2.325   3.994
   97ASP    OD2 1514   4.777   2.127   4.003
   97ASP      C 1515   4.714   2.349   4.441
   97ASP      O 1516   4.644   2.438   4.489
   98ILE      N 1517   4.749   2.243   4.512
   98ILE     HN 1518   4.817   2.180   4.475
   98ILE     CA 1519   4.711   2.223   4.646
   98ILE     HA 1520   4.603   2.229   4.648
   98ILE     CB 1521   4.750   2.080   4.691
   98ILE     HB 1522   4.857   2.060   4.665
   98ILE    CG2 1523   4.721   2.060   4.845
   98ILE   HG21 1524   4.613   2.071   4.869
   98ILE   HG22 1525   4.782   2.130   4.907
   98ILE   HG23 1526   4.754   1.960   4.879
   98ILE    CG1 1527   4.680   1.972   4.612
   98ILE   HG11 1528   4.712   1.873   4.653
   98ILE   HG12 1529   4.714   1.974   4.506
   98ILE     CD 1530   4.528   1.973   4.624
   98ILE    HD1 1531   4.489   2.057   4.562
   98ILE    HD2 1532   4.493   1.971   4.730
   98ILE    HD3 1533   4.482   1.883   4.578
   98ILE      C 1534   4.769   2.337   4.739
   98ILE      O 1535   4.697   2.382   4.827
   99PRO      N 1536   4.895   2.385   4.732
   99PRO     CD 1537   5.011   2.302   4.707
   99PRO    HD1 1538   5.009   2.284   4.597
   99PRO    HD2 1539   5.017   2.210   4.769
   99PRO     CA 1540   4.932   2.516   4.783
   99PRO     HA 1541   4.939   2.495   4.888
   99PRO     CB 1542   5.068   2.535   4.726
   99PRO    HB1 1543   5.130   2.603   4.788
   99PRO    HB2 1544   5.076   2.567   4.620
   99PRO     CG 1545   5.127   2.390   4.741
   99PRO    HG1 1546   5.218   2.375   4.680
   99PRO    HG2 1547   5.147   2.369   4.849
   99PRO      C 1548   4.839   2.637   4.770
   99PRO      O 1549   4.827   2.711   4.870
  100CYS      N 1550   4.779   2.663   4.653
  100CYS     HN 1551   4.805   2.606   4.576
  100CYS     CA 1552   4.679   2.770   4.643
  100CYS     HA 1553   4.722   2.859   4.687
  100CYS     CB 1554   4.626   2.789   4.495
  100CYS    HB1 1555   4.609   2.686   4.458
  100CYS    HB2 1556   4.715   2.819   4.436
  100CYS     SG 1557   4.485   2.908   4.473
  100CYS      C 1558   4.556   2.740   4.729
  100CYS      O 1559   4.516   2.826   4.807
  101ARG      N 1560   4.499   2.618   4.723
  101ARG     HN 1561   4.521   2.537   4.669
  101ARG     CA 1562   4.379   2.587   4.800
  101ARG     HA 1563   4.310   2.669   4.784
  101ARG     CB 1564   4.318   2.461   4.745
  101ARG    HB1 1565   4.219   2.434   4.788
  101ARG    HB2 1566   4.379   2.374   4.779
  101ARG     CG 1567   4.299   2.453   4.586
  101ARG    HG1 1568   4.394   2.472   4.532
  101ARG    HG2 1569   4.223   2.529   4.558
  101ARG     CD 1570   4.247   2.314   4.534
  101ARG    HD1 1571   4.150   2.304   4.587
  101ARG    HD2 1572   4.319   2.237   4.569
  101ARG     NE 1573   4.235   2.309   4.382
  101ARG     HE 1574   4.208   2.394   4.338
  101ARG     CZ 1575   4.297   2.218   4.309
  101ARG    NH1 1576   4.327   2.103   4.360
  101ARG   HH11 1577   4.374   2.037   4.301
  101ARG   HH12 1578   4.275   2.086   4.444
  101ARG    NH2 1579   4.319   2.245   4.181
  101ARG   HH21 1580   4.383   2.187   4.131
  101ARG   HH22 1581   4.289   2.333   4.145
  101ARG      C 1582   4.402   2.570   4.950
  101ARG      O 1583   4.311   2.593   5.034
  102LEU      N 1584   4.520   2.531   4.986
  102LEU     HN 1585   4.579   2.509   4.909
  102LEU     CA 1586   4.555   2.534   5.129
  102LEU     HA 1587   4.476   2.474   5.173
  102LEU     CB 1588   4.694   2.464   5.144
  102LEU    HB1 1589   4.771   2.518   5.085
  102LEU    HB2 1590   4.678   2.359   5.113
  102LEU     CG 1591   4.756   2.462   5.291
  102LEU     HG 1592   4.759   2.565   5.334
  102LEU    CD1 1593   4.666   2.379   5.383
  102LEU   HD11 1594   4.571   2.437   5.382
  102LEU   HD12 1595   4.711   2.378   5.485
  102LEU   HD13 1596   4.646   2.277   5.344
  102LEU    CD2 1597   4.904   2.413   5.287
  102LEU   HD21 1598   4.953   2.425   5.386
  102LEU   HD22 1599   4.960   2.484   5.223
  102LEU   HD23 1600   4.908   2.308   5.249
  102LEU      C 1601   4.558   2.672   5.195
  102LEU      O 1602   4.509   2.690   5.305
  103MET      N 1603   4.617   2.771   5.121
  103MET     HN 1604   4.660   2.741   5.036
  103MET     CA 1605   4.615   2.913   5.149
  103MET     HA 1606   4.654   2.928   5.249
  103MET     CB 1607   4.697   2.993   5.039
  103MET    HB1 1608   4.656   2.986   4.936
  103MET    HB2 1609   4.789   2.933   5.026
  103MET     CG 1610   4.732   3.142   5.068
  103MET    HG1 1611   4.636   3.198   5.079
  103MET    HG2 1612   4.787   3.173   4.977
  103MET     SD 1613   4.821   3.169   5.220
  103MET     CE 1614   4.920   3.301   5.150
  103MET    HE1 1615   4.860   3.376   5.094
  103MET    HE2 1616   4.986   3.255   5.074
  103MET    HE3 1617   4.983   3.352   5.226
  103MET      C 1618   4.478   2.965   5.154
  103MET      O 1619   4.440   3.044   5.237
  104LEU      N 1620   4.397   2.929   5.053
  104LEU     HN 1621   4.433   2.877   4.976
  104LEU     CA 1622   4.253   2.975   5.054
  104LEU     HA 1623   4.252   3.083   5.055
  104LEU     CB 1624   4.178   2.917   4.933
  104LEU    HB1 1625   4.069   2.924   4.954
  104LEU    HB2 1626   4.197   2.809   4.916
  104LEU     CG 1627   4.197   2.993   4.801
  104LEU     HG 1628   4.307   3.005   4.795
  104LEU    CD1 1629   4.137   2.903   4.690
  104LEU   HD11 1630   4.044   2.852   4.724
  104LEU   HD12 1631   4.209   2.822   4.664
  104LEU   HD13 1632   4.130   2.957   4.594
  104LEU    CD2 1633   4.118   3.128   4.799
  104LEU   HD21 1634   4.138   3.174   4.699
  104LEU   HD22 1635   4.153   3.203   4.873
  104LEU   HD23 1636   4.008   3.115   4.798
  104LEU      C 1637   4.182   2.930   5.181
  104LEU      O 1638   4.111   3.006   5.245
  105PHE      N 1639   4.203   2.802   5.216
  105PHE     HN 1640   4.262   2.742   5.164
  105PHE     CA 1641   4.158   2.737   5.334
  105PHE     HA 1642   4.052   2.754   5.345
  105PHE     CB 1643   4.192   2.582   5.335
  105PHE    HB1 1644   4.303   2.582   5.322
  105PHE    HB2 1645   4.142   2.532   5.249
  105PHE     CG 1646   4.175   2.519   5.481
  105PHE    CD1 1647   4.045   2.492   5.515
  105PHE    HD1 1648   3.964   2.504   5.444
  105PHE    CE1 1649   4.004   2.435   5.639
  105PHE    HE1 1650   3.898   2.420   5.654
  105PHE     CZ 1651   4.105   2.413   5.732
  105PHE     HZ 1652   4.086   2.362   5.826
  105PHE    CD2 1653   4.278   2.495   5.577
  105PHE    HD2 1654   4.379   2.523   5.550
  105PHE    CE2 1655   4.239   2.451   5.706
  105PHE    HE2 1656   4.311   2.437   5.785
  105PHE      C 1657   4.210   2.806   5.459
  105PHE      O 1658   4.131   2.840   5.547
  106MET      N 1659   4.340   2.825   5.469
  106MET     HN 1660   4.406   2.793   5.401
  106MET     CA 1661   4.395   2.879   5.588
  106MET     HA 1662   4.360   2.821   5.672
  106MET     CB 1663   4.548   2.865   5.590
  106MET    HB1 1664   4.592   2.937   5.663
  106MET    HB2 1665   4.584   2.891   5.488
  106MET     CG 1666   4.599   2.725   5.632
  106MET    HG1 1667   4.710   2.728   5.625
  106MET    HG2 1668   4.555   2.651   5.561
  106MET     SD 1669   4.552   2.664   5.791
  106MET     CE 1670   4.607   2.492   5.773
  106MET    HE1 1671   4.599   2.431   5.866
  106MET    HE2 1672   4.717   2.502   5.762
  106MET    HE3 1673   4.567   2.429   5.691
  106MET      C 1674   4.350   3.021   5.613
  106MET      O 1675   4.321   3.058   5.728
  107LEU      N 1676   4.338   3.111   5.512
  107LEU     HN 1677   4.361   3.074   5.422
  107LEU     CA 1678   4.291   3.252   5.524
  107LEU     HA 1679   4.346   3.289   5.609
  107LEU     CB 1680   4.320   3.330   5.393
  107LEU    HB1 1681   4.268   3.427   5.406
  107LEU    HB2 1682   4.278   3.276   5.305
  107LEU     CG 1683   4.460   3.360   5.359
  107LEU     HG 1684   4.525   3.272   5.342
  107LEU    CD1 1685   4.467   3.437   5.227
  107LEU   HD11 1686   4.412   3.534   5.234
  107LEU   HD12 1687   4.409   3.380   5.151
  107LEU   HD13 1688   4.572   3.443   5.193
  107LEU    CD2 1689   4.533   3.442   5.464
  107LEU   HD21 1690   4.529   3.393   5.563
  107LEU   HD22 1691   4.484   3.540   5.484
  107LEU   HD23 1692   4.641   3.451   5.439
  107LEU      C 1693   4.143   3.251   5.561
  107LEU      O 1694   4.101   3.327   5.650
  108ALA      N 1695   4.068   3.155   5.505
  108ALA     HN 1696   4.103   3.103   5.427
  108ALA     CA 1697   3.931   3.139   5.552
  108ALA     HA 1698   3.881   3.235   5.549
  108ALA     CB 1699   3.865   3.029   5.459
  108ALA    HB1 1700   3.866   3.070   5.356
  108ALA    HB2 1701   3.756   3.021   5.478
  108ALA    HB3 1702   3.928   2.937   5.458
  108ALA      C 1703   3.915   3.089   5.701
  108ALA      O 1704   3.825   3.125   5.783
  109MET      N 1705   4.001   2.991   5.735
  109MET     HN 1706   4.066   2.968   5.664
  109MET     CA 1707   4.010   2.931   5.868
  109MET     HA 1708   3.917   2.877   5.881
  109MET     CB 1709   4.125   2.820   5.873
  109MET    HB1 1710   4.221   2.871   5.855
  109MET    HB2 1711   4.107   2.748   5.790
  109MET     CG 1712   4.132   2.744   6.009
  109MET    HG1 1713   4.031   2.701   6.022
  109MET    HG2 1714   4.150   2.820   6.088
  109MET     SD 1715   4.259   2.607   6.021
  109MET     CE 1716   4.216   2.548   6.185
  109MET    HE1 1717   4.249   2.443   6.201
  109MET    HE2 1718   4.106   2.554   6.194
  109MET    HE3 1719   4.263   2.611   6.263
  109MET      C 1720   4.030   3.024   5.982
  109MET      O 1721   3.944   3.019   6.069
  110ASN      N 1722   4.126   3.117   5.970
  110ASN     HN 1723   4.193   3.129   5.898
  110ASN     CA 1724   4.159   3.200   6.076
  110ASN     HA 1725   4.158   3.147   6.170
  110ASN     CB 1726   4.304   3.242   6.063
  110ASN    HB1 1727   4.330   3.306   6.150
  110ASN    HB2 1728   4.317   3.294   5.965
  110ASN     CG 1729   4.402   3.127   6.074
  110ASN    OD1 1730   4.416   3.071   6.183
  110ASN    ND2 1731   4.464   3.087   5.959
  110ASN   HD21 1732   4.410   3.097   5.876
  110ASN   HD22 1733   4.506   2.997   5.969
  110ASN      C 1734   4.067   3.319   6.094
  110ASN      O 1735   4.054   3.374   6.203
  111ARG      N 1736   4.011   3.374   5.984
  111ARG     HN 1737   4.026   3.331   5.896
  111ARG     CA 1738   3.911   3.478   5.998
  111ARG     HA 1739   3.942   3.545   6.077
  111ARG     CB 1740   3.873   3.553   5.866
  111ARG    HB1 1741   3.791   3.623   5.895
  111ARG    HB2 1742   3.829   3.485   5.790
  111ARG     CG 1743   3.987   3.629   5.796
  111ARG    HG1 1744   3.962   3.666   5.694
  111ARG    HG2 1745   4.065   3.550   5.786
  111ARG     CD 1746   4.047   3.745   5.876
  111ARG    HD1 1747   4.076   3.715   5.979
  111ARG    HD2 1748   3.979   3.832   5.889
  111ARG     NE 1749   4.165   3.794   5.798
  111ARG     HE 1750   4.185   3.758   5.707
  111ARG     CZ 1751   4.241   3.899   5.828
  111ARG    NH1 1752   4.234   3.974   5.937
  111ARG   HH11 1753   4.171   3.947   6.010
  111ARG   HH12 1754   4.302   4.044   5.959
  111ARG    NH2 1755   4.335   3.933   5.742
  111ARG   HH21 1756   4.340   3.886   5.654
  111ARG   HH22 1757   4.405   3.997   5.773
  111ARG      C 1758   3.782   3.413   6.062
  111ARG      O 1759   3.713   3.466   6.153
  112GLN      N 1760   3.745   3.291   6.015
  112GLN     HN 1761   3.794   3.246   5.941
  112GLN     CA 1762   3.621   3.224   6.071
  112GLN     HA 1763   3.534   3.288   6.068
  112GLN     CB 1764   3.596   3.090   5.995
  112GLN    HB1 1765   3.698   3.046   5.997
  112GLN    HB2 1766   3.570   3.115   5.890
  112GLN     CG 1767   3.483   3.004   6.046
  112GLN    HG1 1768   3.504   2.960   6.146
  112GLN    HG2 1769   3.474   2.921   5.974
  112GLN     CD 1770   3.352   3.086   6.052
  112GLN    OE1 1771   3.277   3.093   5.952
  112GLN    NE2 1772   3.321   3.145   6.169
  112GLN   HE21 1773   3.242   3.206   6.166
  112GLN   HE22 1774   3.377   3.125   6.250
  112GLN      C 1775   3.649   3.183   6.219
  112GLN      O 1776   3.563   3.194   6.307
  113GLY      N 1777   3.779   3.137   6.241
  113GLY     HN 1778   3.832   3.113   6.160
  113GLY     CA 1779   3.819   3.098   6.377
  113GLY    HA1 1780   3.920   3.059   6.372
  113GLY    HA2 1781   3.748   3.024   6.411
  113GLY      C 1782   3.814   3.220   6.466
  113GLY      O 1783   3.761   3.215   6.579
  114SER      N 1784   3.868   3.334   6.421
  114SER     HN 1785   3.925   3.323   6.341
  114SER     CA 1786   3.871   3.462   6.487
  114SER     HA 1787   3.914   3.444   6.584
  114SER     CB 1788   3.948   3.569   6.405
  114SER    HB1 1789   3.896   3.593   6.310
  114SER    HB2 1790   4.049   3.526   6.387
  114SER     OG 1791   3.976   3.695   6.470
  114SER    HG1 1792   4.049   3.678   6.529
  114SER      C 1793   3.735   3.514   6.531
  114SER      O 1794   3.714   3.544   6.649
  115ILE      N 1795   3.635   3.511   6.440
  115ILE     HN 1796   3.643   3.489   6.343
  115ILE     CA 1797   3.503   3.558   6.479
  115ILE     HA 1798   3.527   3.646   6.536
  115ILE     CB 1799   3.399   3.582   6.363
  115ILE     HB 1800   3.451   3.653   6.295
  115ILE    CG2 1801   3.353   3.451   6.291
  115ILE   HG21 1802   3.268   3.401   6.343
  115ILE   HG22 1803   3.433   3.375   6.287
  115ILE   HG23 1804   3.317   3.467   6.187
  115ILE    CG1 1805   3.280   3.674   6.412
  115ILE   HG11 1806   3.209   3.598   6.453
  115ILE   HG12 1807   3.241   3.712   6.315
  115ILE     CD 1808   3.315   3.785   6.509
  115ILE    HD1 1809   3.231   3.857   6.500
  115ILE    HD2 1810   3.398   3.839   6.459
  115ILE    HD3 1811   3.325   3.754   6.615
  115ILE      C 1812   3.435   3.473   6.579
  115ILE      O 1813   3.366   3.519   6.667
  116ILE      N 1814   3.454   3.344   6.563
  116ILE     HN 1815   3.497   3.306   6.482
  116ILE     CA 1816   3.421   3.249   6.671
  116ILE     HA 1817   3.319   3.265   6.703
  116ILE     CB 1818   3.428   3.101   6.628
  116ILE     HB 1819   3.527   3.096   6.576
  116ILE    CG2 1820   3.434   3.008   6.754
  116ILE   HG21 1821   3.401   2.909   6.715
  116ILE   HG22 1822   3.352   3.037   6.823
  116ILE   HG23 1823   3.534   3.008   6.802
  116ILE    CG1 1824   3.321   3.068   6.528
  116ILE   HG11 1825   3.304   3.157   6.463
  116ILE   HG12 1826   3.228   3.052   6.587
  116ILE     CD 1827   3.346   2.943   6.441
  116ILE    HD1 1828   3.373   2.851   6.497
  116ILE    HD2 1829   3.433   2.969   6.377
  116ILE    HD3 1830   3.262   2.918   6.373
  116ILE      C 1831   3.489   3.267   6.805
  116ILE      O 1832   3.417   3.282   6.904
  117PHE      N 1833   3.626   3.262   6.824
  117PHE     HN 1834   3.679   3.237   6.743
  117PHE     CA 1835   3.689   3.285   6.953
  117PHE     HA 1836   3.627   3.228   7.021
  117PHE     CB 1837   3.837   3.245   6.962
  117PHE    HB1 1838   3.870   3.269   7.065
  117PHE    HB2 1839   3.903   3.290   6.885
  117PHE     CG 1840   3.859   3.092   6.957
  117PHE    CD1 1841   3.882   3.020   7.076
  117PHE    HD1 1842   3.882   3.070   7.171
  117PHE    CE1 1843   3.927   2.892   7.073
  117PHE    HE1 1844   3.946   2.845   7.168
  117PHE     CZ 1845   3.935   2.822   6.953
  117PHE     HZ 1846   3.971   2.720   6.946
  117PHE    CD2 1847   3.871   3.019   6.828
  117PHE    HD2 1848   3.866   3.075   6.736
  117PHE    CE2 1849   3.907   2.885   6.834
  117PHE    HE2 1850   3.912   2.835   6.738
  117PHE      C 1851   3.658   3.425   7.010
  117PHE      O 1852   3.643   3.436   7.132
  118LEU      N 1853   3.647   3.536   6.933
  118LEU     HN 1854   3.675   3.530   6.838
  118LEU     CA 1855   3.589   3.661   6.977
  118LEU     HA 1856   3.645   3.706   7.058
  118LEU     CB 1857   3.587   3.755   6.857
  118LEU    HB1 1858   3.505   3.720   6.791
  118LEU    HB2 1859   3.682   3.743   6.800
  118LEU     CG 1860   3.565   3.908   6.875
  118LEU     HG 1861   3.656   3.936   6.932
  118LEU    CD1 1862   3.578   3.977   6.733
  118LEU   HD11 1863   3.674   3.942   6.689
  118LEU   HD12 1864   3.588   4.087   6.747
  118LEU   HD13 1865   3.494   3.957   6.664
  118LEU    CD2 1866   3.434   3.962   6.939
  118LEU   HD21 1867   3.436   4.073   6.929
  118LEU   HD22 1868   3.410   3.933   7.044
  118LEU   HD23 1869   3.346   3.914   6.891
  118LEU      C 1870   3.447   3.650   7.040
  118LEU      O 1871   3.418   3.713   7.144
  119THR      N 1872   3.354   3.584   6.979
  119THR     HN 1873   3.383   3.552   6.889
  119THR     CA 1874   3.221   3.562   7.021
  119THR     HA 1875   3.178   3.659   7.038
  119THR     CB 1876   3.118   3.503   6.920
  119THR     HB 1877   3.152   3.411   6.868
  119THR    OG1 1878   3.102   3.592   6.814
  119THR    HG1 1879   3.175   3.584   6.751
  119THR    CG2 1880   2.983   3.501   6.983
  119THR   HG21 1881   2.976   3.409   7.045
  119THR   HG22 1882   2.909   3.483   6.902
  119THR   HG23 1883   2.944   3.586   7.042
  119THR      C 1884   3.216   3.483   7.140
  119THR      O 1885   3.138   3.501   7.235
  120VAL      N 1886   3.306   3.379   7.157
  120VAL     HN 1887   3.375   3.364   7.087
  120VAL     CA 1888   3.323   3.305   7.279
  120VAL     HA 1889   3.227   3.263   7.304
  120VAL     CB 1890   3.414   3.185   7.252
  120VAL     HB 1891   3.503   3.221   7.195
  120VAL    CG1 1892   3.478   3.128   7.383
  120VAL   HG11 1893   3.555   3.190   7.434
  120VAL   HG12 1894   3.515   3.026   7.359
  120VAL   HG13 1895   3.402   3.110   7.463
  120VAL    CG2 1896   3.351   3.065   7.178
  120VAL   HG21 1897   3.320   3.088   7.073
  120VAL   HG22 1898   3.261   3.054   7.241
  120VAL   HG23 1899   3.418   2.977   7.170
  120VAL      C 1900   3.371   3.393   7.390
  120VAL      O 1901   3.322   3.382   7.500
  121VAL      N 1902   3.475   3.476   7.371
  121VAL     HN 1903   3.526   3.473   7.285
  121VAL     CA 1904   3.533   3.561   7.469
  121VAL     HA 1905   3.554   3.510   7.562
  121VAL     CB 1906   3.667   3.618   7.418
  121VAL     HB 1907   3.646   3.619   7.309
  121VAL    CG1 1908   3.709   3.757   7.463
  121VAL   HG11 1909   3.653   3.836   7.408
  121VAL   HG12 1910   3.816   3.775   7.442
  121VAL   HG13 1911   3.697   3.785   7.569
  121VAL    CG2 1912   3.768   3.510   7.459
  121VAL   HG21 1913   3.741   3.414   7.411
  121VAL   HG22 1914   3.784   3.507   7.569
  121VAL   HG23 1915   3.863   3.543   7.411
  121VAL      C 1916   3.434   3.669   7.512
  121VAL      O 1917   3.437   3.710   7.628
  122ALA      N 1918   3.343   3.724   7.427
  122ALA     HN 1919   3.346   3.703   7.329
  122ALA     CA 1920   3.231   3.803   7.473
  122ALA     HA 1921   3.277   3.891   7.518
  122ALA     CB 1922   3.156   3.850   7.346
  122ALA    HB1 1923   3.080   3.927   7.370
  122ALA    HB2 1924   3.115   3.769   7.282
  122ALA    HB3 1925   3.233   3.895   7.279
  122ALA      C 1926   3.134   3.740   7.556
  122ALA      O 1927   3.095   3.790   7.660
  123VAL      N 1928   3.089   3.619   7.520
  123VAL     HN 1929   3.132   3.574   7.442
  123VAL     CA 1930   2.997   3.535   7.597
  123VAL     HA 1931   2.905   3.591   7.605
  123VAL     CB 1932   2.954   3.410   7.511
  123VAL     HB 1933   3.035   3.383   7.441
  123VAL    CG1 1934   2.897   3.297   7.589
  123VAL   HG11 1935   2.805   3.321   7.645
  123VAL   HG12 1936   2.962   3.257   7.669
  123VAL   HG13 1937   2.866   3.215   7.520
  123VAL    CG2 1938   2.850   3.468   7.411
  123VAL   HG21 1939   2.817   3.396   7.333
  123VAL   HG22 1940   2.909   3.544   7.354
  123VAL   HG23 1941   2.761   3.516   7.456
  123VAL      C 1942   3.055   3.498   7.735
  123VAL      O 1943   2.998   3.515   7.844
  124ASP      N 1944   3.184   3.456   7.749
  124ASP     HN 1945   3.218   3.435   7.657
  124ASP     CA 1946   3.258   3.453   7.872
  124ASP     HA 1947   3.226   3.371   7.935
  124ASP     CB 1948   3.412   3.430   7.840
  124ASP    HB1 1949   3.452   3.525   7.798
  124ASP    HB2 1950   3.429   3.349   7.765
  124ASP     CG 1951   3.506   3.411   7.970
  124ASP    OD1 1952   3.462   3.374   8.079
  124ASP    OD2 1953   3.624   3.435   7.952
  124ASP      C 1954   3.247   3.581   7.950
  124ASP      O 1955   3.212   3.584   8.066
  125ARG      N 1956   3.275   3.698   7.892
  125ARG     HN 1957   3.304   3.696   7.796
  125ARG     CA 1958   3.262   3.831   7.956
  125ARG     HA 1959   3.320   3.852   8.045
  125ARG     CB 1960   3.301   3.940   7.851
  125ARG    HB1 1961   3.256   4.038   7.876
  125ARG    HB2 1962   3.262   3.911   7.751
  125ARG     CG 1963   3.455   3.961   7.846
  125ARG    HG1 1964   3.504   3.862   7.841
  125ARG    HG2 1965   3.489   4.007   7.941
  125ARG     CD 1966   3.500   4.046   7.725
  125ARG    HD1 1967   3.445   4.142   7.723
  125ARG    HD2 1968   3.477   3.990   7.632
  125ARG     NE 1969   3.646   4.063   7.745
  125ARG     HE 1970   3.692   4.008   7.814
  125ARG     CZ 1971   3.712   4.157   7.684
  125ARG    NH1 1972   3.661   4.234   7.593
  125ARG   HH11 1973   3.566   4.229   7.561
  125ARG   HH12 1974   3.736   4.285   7.552
  125ARG    NH2 1975   3.843   4.167   7.710
  125ARG   HH21 1976   3.891   4.113   7.779
  125ARG   HH22 1977   3.895   4.227   7.650
  125ARG      C 1978   3.120   3.862   8.006
  125ARG      O 1979   3.096   3.910   8.116
  126TYR      N 1980   3.021   3.827   7.928
  126TYR     HN 1981   3.045   3.807   7.833
  126TYR     CA 1982   2.879   3.824   7.958
  126TYR     HA 1983   2.848   3.917   8.003
  126TYR     CB 1984   2.797   3.803   7.832
  126TYR    HB1 1985   2.852   3.739   7.760
  126TYR    HB2 1986   2.792   3.900   7.778
  126TYR     CG 1987   2.660   3.747   7.848
  126TYR    CD1 1988   2.552   3.833   7.875
  126TYR    HD1 1989   2.577   3.937   7.860
  126TYR    CE1 1990   2.422   3.783   7.896
  126TYR    HE1 1991   2.347   3.859   7.877
  126TYR     CZ 1992   2.395   3.649   7.908
  126TYR     OH 1993   2.266   3.599   7.918
  126TYR     HH 1994   2.202   3.661   7.954
  126TYR    CD2 1995   2.628   3.605   7.850
  126TYR    HD2 1996   2.710   3.538   7.827
  126TYR    CE2 1997   2.497   3.554   7.874
  126TYR    HE2 1998   2.476   3.448   7.866
  126TYR      C 1999   2.839   3.733   8.073
  126TYR      O 2000   2.763   3.758   8.161
  127PHE      N 2001   2.884   3.604   8.078
  127PHE     HN 2002   2.936   3.570   8.000
  127PHE     CA 2003   2.864   3.516   8.193
  127PHE     HA 2004   2.760   3.525   8.219
  127PHE     CB 2005   2.907   3.370   8.163
  127PHE    HB1 2006   2.931   3.312   8.255
  127PHE    HB2 2007   2.994   3.368   8.094
  127PHE     CG 2008   2.793   3.300   8.095
  127PHE    CD1 2009   2.689   3.243   8.170
  127PHE    HD1 2010   2.681   3.251   8.277
  127PHE    CE1 2011   2.579   3.181   8.104
  127PHE    HE1 2012   2.499   3.147   8.168
  127PHE     CZ 2013   2.579   3.168   7.968
  127PHE     HZ 2014   2.494   3.125   7.917
  127PHE    CD2 2015   2.798   3.284   7.958
  127PHE    HD2 2016   2.882   3.323   7.903
  127PHE    CE2 2017   2.685   3.223   7.897
  127PHE    HE2 2018   2.683   3.221   7.789
  127PHE      C 2019   2.920   3.565   8.320
  127PHE      O 2020   2.858   3.559   8.428
  128ARG      N 2021   3.042   3.618   8.314
  128ARG     HN 2022   3.095   3.594   8.234
  128ARG     CA 2023   3.121   3.677   8.417
  128ARG     HA 2024   3.128   3.606   8.498
  128ARG     CB 2025   3.261   3.723   8.362
  128ARG    HB1 2026   3.323   3.781   8.434
  128ARG    HB2 2027   3.241   3.783   8.271
  128ARG     CG 2028   3.365   3.620   8.320
  128ARG    HG1 2029   3.441   3.672   8.258
  128ARG    HG2 2030   3.319   3.533   8.267
  128ARG     CD 2031   3.440   3.546   8.433
  128ARG    HD1 2032   3.363   3.515   8.507
  128ARG    HD2 2033   3.520   3.605   8.484
  128ARG     NE 2034   3.496   3.423   8.370
  128ARG     HE 2035   3.469   3.408   8.275
  128ARG     CZ 2036   3.602   3.352   8.414
  128ARG    NH1 2037   3.678   3.377   8.517
  128ARG   HH11 2038   3.681   3.475   8.541
  128ARG   HH12 2039   3.756   3.321   8.542
  128ARG    NH2 2040   3.638   3.246   8.342
  128ARG   HH21 2041   3.614   3.242   8.245
  128ARG   HH22 2042   3.691   3.169   8.377
  128ARG      C 2043   3.056   3.797   8.484
  128ARG      O 2044   3.066   3.816   8.606
  129VAL      N 2045   2.977   3.872   8.401
  129VAL     HN 2046   2.979   3.853   8.303
  129VAL     CA 2047   2.909   3.990   8.445
  129VAL     HA 2048   2.947   4.023   8.540
  129VAL     CB 2049   2.916   4.104   8.339
  129VAL     HB 2050   2.901   4.063   8.237
  129VAL    CG1 2051   2.815   4.222   8.365
  129VAL   HG11 2052   2.831   4.315   8.305
  129VAL   HG12 2053   2.820   4.257   8.470
  129VAL   HG13 2054   2.713   4.179   8.356
  129VAL    CG2 2055   3.058   4.166   8.338
  129VAL   HG21 2056   3.060   4.234   8.250
  129VAL   HG22 2057   3.131   4.086   8.315
  129VAL   HG23 2058   3.073   4.218   8.435
  129VAL      C 2059   2.765   3.972   8.478
  129VAL      O 2060   2.712   4.030   8.577
  130VAL      N 2061   2.698   3.888   8.392
  130VAL     HN 2062   2.750   3.854   8.313
  130VAL     CA 2063   2.557   3.884   8.384
  130VAL     HA 2064   2.517   3.971   8.435
  130VAL     CB 2065   2.502   3.886   8.242
  130VAL     HB 2066   2.535   3.796   8.187
  130VAL    CG1 2067   2.355   3.901   8.257
  130VAL   HG11 2068   2.303   3.926   8.162
  130VAL   HG12 2069   2.328   3.990   8.317
  130VAL   HG13 2070   2.304   3.808   8.289
  130VAL    CG2 2071   2.549   4.020   8.170
  130VAL   HG21 2072   2.499   4.025   8.070
  130VAL   HG22 2073   2.658   4.031   8.157
  130VAL   HG23 2074   2.514   4.105   8.231
  130VAL      C 2075   2.505   3.766   8.473
  130VAL      O 2076   2.396   3.770   8.524
  131HSD      N 2077   2.590   3.664   8.496
  131HSD     HN 2078   2.674   3.673   8.444
  131HSD     CA 2079   2.560   3.550   8.582
  131HSD     HA 2080   2.468   3.564   8.636
  131HSD     CB 2081   2.548   3.436   8.489
  131HSD    HB1 2082   2.511   3.353   8.553
  131HSD    HB2 2083   2.637   3.406   8.429
  131HSD    ND1 2084   2.435   3.478   8.264
  131HSD    HD1 2085   2.517   3.485   8.207
  131HSD     CG 2086   2.429   3.456   8.397
  131HSD    CE1 2087   2.311   3.485   8.215
  131HSD    HE1 2088   2.279   3.493   8.111
  131HSD    NE2 2089   2.220   3.469   8.311
  131HSD    CD2 2090   2.297   3.453   8.425
  131HSD    HD2 2091   2.267   3.439   8.528
  131HSD      C 2092   2.680   3.516   8.683
  131HSD      O 2093   2.735   3.412   8.667
  132PRO      N 2094   2.717   3.594   8.789
  132PRO     CD 2095   2.641   3.715   8.831
  132PRO    HD1 2096   2.588   3.683   8.923
  132PRO    HD2 2097   2.579   3.751   8.746
  132PRO     CA 2098   2.851   3.591   8.840
  132PRO     HA 2099   2.924   3.610   8.762
  132PRO     CB 2100   2.851   3.712   8.930
  132PRO    HB1 2101   2.956   3.747   8.940
  132PRO    HB2 2102   2.806   3.688   9.029
  132PRO     CG 2103   2.753   3.809   8.861
  132PRO    HG1 2104   2.721   3.902   8.912
  132PRO    HG2 2105   2.800   3.840   8.766
  132PRO      C 2106   2.876   3.464   8.908
  132PRO      O 2107   2.991   3.423   8.920
  133HSD      N 2108   2.776   3.396   8.965
  133HSD     HN 2109   2.688   3.444   8.962
  133HSD     CA 2110   2.800   3.271   9.045
  133HSD     HA 2111   2.897   3.276   9.091
  133HSD     CB 2112   2.696   3.273   9.163
  133HSD    HB1 2113   2.709   3.188   9.233
  133HSD    HB2 2114   2.597   3.259   9.114
  133HSD    ND1 2115   2.630   3.518   9.213
  133HSD    HD1 2116   2.548   3.512   9.157
  133HSD     CG 2117   2.713   3.407   9.231
  133HSD    CE1 2118   2.678   3.620   9.284
  133HSD    HE1 2119   2.626   3.716   9.288
  133HSD    NE2 2120   2.785   3.581   9.354
  133HSD    CD2 2121   2.805   3.450   9.320
  133HSD    HD2 2122   2.885   3.394   9.367
  133HSD      C 2123   2.788   3.153   8.958
  133HSD      O 2124   2.806   3.051   9.020
  134HSD      N 2125   2.767   3.163   8.827
  134HSD     HN 2126   2.766   3.255   8.789
  134HSD     CA 2127   2.769   3.042   8.743
  134HSD     HA 2128   2.709   2.971   8.798
  134HSD     CB 2129   2.719   3.073   8.600
  134HSD    HB1 2130   2.740   2.985   8.535
  134HSD    HB2 2131   2.774   3.164   8.569
  134HSD    ND1 2132   2.514   3.072   8.439
  134HSD    HD1 2133   2.561   3.028   8.363
  134HSD     CG 2134   2.577   3.087   8.570
  134HSD    CE1 2135   2.385   3.105   8.457
  134HSD    HE1 2136   2.307   3.093   8.381
  134HSD    NE2 2137   2.351   3.130   8.583
  134HSD    CD2 2138   2.470   3.124   8.651
  134HSD    HD2 2139   2.484   3.167   8.749
  134HSD      C 2140   2.900   2.966   8.736
  134HSD      O 2141   3.006   3.023   8.723
  135ALA      N 2142   2.893   2.835   8.731
  135ALA     HN 2143   2.806   2.788   8.733
  135ALA     CA 2144   3.006   2.744   8.722
  135ALA     HA 2145   3.080   2.754   8.800
  135ALA     CB 2146   2.957   2.605   8.753
  135ALA    HB1 2147   2.886   2.613   8.838
  135ALA    HB2 2148   3.041   2.538   8.781
  135ALA    HB3 2149   2.902   2.563   8.666
  135ALA      C 2150   3.085   2.749   8.591
  135ALA      O 2151   3.195   2.706   8.591
  136LEU      N 2152   3.031   2.804   8.484
  136LEU     HN 2153   2.934   2.827   8.483
  136LEU     CA 2154   3.110   2.851   8.368
  136LEU     HA 2155   3.139   2.753   8.336
  136LEU     CB 2156   3.022   2.920   8.259
  136LEU    HB1 2157   3.011   3.028   8.283
  136LEU    HB2 2158   2.917   2.885   8.267
  136LEU     CG 2159   3.079   2.891   8.115
  136LEU     HG 2160   3.186   2.919   8.114
  136LEU    CD1 2161   3.070   2.742   8.068
  136LEU   HD11 2162   3.126   2.673   8.136
  136LEU   HD12 2163   3.122   2.733   7.970
  136LEU   HD13 2164   2.964   2.710   8.066
  136LEU    CD2 2165   3.012   2.968   8.006
  136LEU   HD21 2166   2.902   2.962   7.997
  136LEU   HD22 2167   3.065   2.942   7.911
  136LEU   HD23 2168   3.043   3.074   8.019
  136LEU      C 2169   3.225   2.940   8.401
  136LEU      O 2170   3.330   2.936   8.337
  137ASN      N 2171   3.204   3.028   8.505
  137ASN     HN 2172   3.116   3.033   8.553
  137ASN     CA 2173   3.295   3.123   8.564
  137ASN     HA 2174   3.346   3.175   8.484
  137ASN     CB 2175   3.228   3.234   8.652
  137ASN    HB1 2176   3.300   3.303   8.701
  137ASN    HB2 2177   3.172   3.189   8.737
  137ASN     CG 2178   3.125   3.318   8.571
  137ASN    OD1 2179   3.123   3.313   8.445
  137ASN    ND2 2180   3.020   3.376   8.640
  137ASN   HD21 2181   2.950   3.421   8.584
  137ASN   HD22 2182   3.022   3.379   8.740
  137ASN      C 2183   3.402   3.044   8.648
  137ASN      O 2184   3.496   3.098   8.706
  138LYS      N 2185   3.389   2.910   8.650
  138LYS     HN 2186   3.300   2.873   8.626
  138LYS     CA 2187   3.485   2.823   8.716
  138LYS     HA 2188   3.571   2.882   8.742
  138LYS     CB 2189   3.423   2.760   8.846
  138LYS    HB1 2190   3.499   2.701   8.901
  138LYS    HB2 2191   3.343   2.689   8.818
  138LYS     CG 2192   3.363   2.860   8.951
  138LYS    HG1 2193   3.287   2.805   9.010
  138LYS    HG2 2194   3.302   2.934   8.895
  138LYS     CD 2195   3.476   2.928   9.035
  138LYS    HD1 2196   3.543   2.984   8.967
  138LYS    HD2 2197   3.542   2.853   9.084
  138LYS     CE 2198   3.427   3.033   9.138
  138LYS    HE1 2199   3.371   3.110   9.081
  138LYS    HE2 2200   3.516   3.084   9.178
  138LYS     NZ 2201   3.335   2.975   9.242
  138LYS    HZ1 2202   3.303   3.054   9.301
  138LYS    HZ2 2203   3.380   2.915   9.314
  138LYS    HZ3 2204   3.257   2.920   9.200
  138LYS      C 2205   3.540   2.720   8.633
  138LYS      O 2206   3.593   2.625   8.689
  139ILE      N 2207   3.509   2.720   8.501
  139ILE     HN 2208   3.461   2.794   8.455
  139ILE     CA 2209   3.561   2.611   8.414
  139ILE     HA 2210   3.513   2.520   8.447
  139ILE     CB 2211   3.522   2.618   8.270
  139ILE     HB 2212   3.574   2.539   8.212
  139ILE    CG2 2213   3.371   2.584   8.248
  139ILE   HG21 2214   3.337   2.606   8.144
  139ILE   HG22 2215   3.312   2.649   8.316
  139ILE   HG23 2216   3.350   2.478   8.273
  139ILE    CG1 2217   3.574   2.745   8.209
  139ILE   HG11 2218   3.676   2.766   8.247
  139ILE   HG12 2219   3.515   2.837   8.230
  139ILE     CD 2220   3.579   2.737   8.051
  139ILE    HD1 2221   3.635   2.648   8.016
  139ILE    HD2 2222   3.624   2.831   8.010
  139ILE    HD3 2223   3.477   2.740   8.005
  139ILE      C 2224   3.709   2.586   8.421
  139ILE      O 2225   3.794   2.676   8.440
  140SER      N 2226   3.750   2.460   8.417
  140SER     HN 2227   3.691   2.379   8.419
  140SER     CA 2228   3.886   2.426   8.415
  140SER     HA 2229   3.944   2.477   8.492
  140SER     CB 2230   3.923   2.279   8.458
  140SER    HB1 2231   3.870   2.248   8.551
  140SER    HB2 2232   4.029   2.274   8.491
  140SER     OG 2233   3.885   2.189   8.356
  140SER    HG1 2234   3.793   2.204   8.333
  140SER      C 2235   3.967   2.451   8.285
  140SER      O 2236   3.912   2.473   8.174
  141ASN      N 2237   4.104   2.463   8.295
  141ASN     HN 2238   4.140   2.459   8.389
  141ASN     CA 2239   4.197   2.486   8.183
  141ASN     HA 2240   4.159   2.568   8.124
  141ASN     CB 2241   4.345   2.518   8.238
  141ASN    HB1 2242   4.410   2.523   8.148
  141ASN    HB2 2243   4.376   2.433   8.302
  141ASN     CG 2244   4.340   2.645   8.307
  141ASN    OD1 2245   4.245   2.722   8.298
  141ASN    ND2 2246   4.449   2.688   8.378
  141ASN   HD21 2247   4.448   2.776   8.426
  141ASN   HD22 2248   4.535   2.639   8.392
  141ASN      C 2249   4.193   2.363   8.084
  141ASN      O 2250   4.182   2.386   7.960
  142ARG      N 2251   4.194   2.238   8.126
  142ARG     HN 2252   4.194   2.224   8.225
  142ARG     CA 2253   4.171   2.125   8.037
  142ARG     HA 2254   4.239   2.140   7.955
  142ARG     CB 2255   4.197   1.982   8.098
  142ARG    HB1 2256   4.308   1.971   8.103
  142ARG    HB2 2257   4.155   1.903   8.033
  142ARG     CG 2258   4.139   1.952   8.238
  142ARG    HG1 2259   4.030   1.974   8.242
  142ARG    HG2 2260   4.193   2.013   8.314
  142ARG     CD 2261   4.161   1.806   8.289
  142ARG    HD1 2262   4.115   1.733   8.219
  142ARG    HD2 2263   4.111   1.775   8.383
  142ARG     NE 2264   4.309   1.784   8.293
  142ARG     HE 2265   4.369   1.863   8.300
  142ARG     CZ 2266   4.365   1.673   8.251
  142ARG    NH1 2267   4.296   1.563   8.236
  142ARG   HH11 2268   4.210   1.554   8.286
  142ARG   HH12 2269   4.353   1.484   8.213
  142ARG    NH2 2270   4.492   1.678   8.224
  142ARG   HH21 2271   4.548   1.760   8.238
  142ARG   HH22 2272   4.542   1.592   8.211
  142ARG      C 2273   4.034   2.128   7.969
  142ARG      O 2274   4.018   2.119   7.849
  143THR      N 2275   3.922   2.156   8.039
  143THR     HN 2276   3.921   2.176   8.137
  143THR     CA 2277   3.791   2.178   7.979
  143THR     HA 2278   3.765   2.087   7.927
  143THR     CB 2279   3.684   2.212   8.082
  143THR     HB 2280   3.715   2.300   8.142
  143THR    OG1 2281   3.660   2.103   8.171
  143THR    HG1 2282   3.618   2.138   8.250
  143THR    CG2 2283   3.540   2.248   8.042
  143THR   HG21 2284   3.493   2.175   7.974
  143THR   HG22 2285   3.545   2.347   7.992
  143THR   HG23 2286   3.480   2.267   8.134
  143THR      C 2287   3.795   2.294   7.879
  143THR      O 2288   3.738   2.276   7.775
  144ALA      N 2289   3.867   2.405   7.908
  144ALA     HN 2290   3.918   2.418   7.992
  144ALA     CA 2291   3.889   2.503   7.807
  144ALA     HA 2292   3.793   2.529   7.765
  144ALA     CB 2293   3.952   2.627   7.875
  144ALA    HB1 2294   3.891   2.653   7.964
  144ALA    HB2 2295   3.975   2.714   7.810
  144ALA    HB3 2296   4.052   2.600   7.914
  144ALA      C 2297   3.973   2.468   7.685
  144ALA      O 2298   3.941   2.510   7.577
  145ALA      N 2299   4.072   2.377   7.700
  145ALA     HN 2300   4.103   2.349   7.790
  145ALA     CA 2301   4.136   2.314   7.586
  145ALA     HA 2302   4.167   2.396   7.523
  145ALA     CB 2303   4.263   2.247   7.644
  145ALA    HB1 2304   4.324   2.218   7.556
  145ALA    HB2 2305   4.240   2.165   7.715
  145ALA    HB3 2306   4.323   2.324   7.697
  145ALA      C 2307   4.056   2.227   7.488
  145ALA      O 2308   4.057   2.246   7.366
  146ILE      N 2309   3.968   2.142   7.555
  146ILE     HN 2310   3.989   2.134   7.652
  146ILE     CA 2311   3.876   2.050   7.487
  146ILE     HA 2312   3.932   1.996   7.413
  146ILE     CB 2313   3.814   1.946   7.591
  146ILE     HB 2314   3.771   2.006   7.674
  146ILE    CG2 2315   3.704   1.868   7.524
  146ILE   HG21 2316   3.746   1.804   7.444
  146ILE   HG22 2317   3.628   1.941   7.489
  146ILE   HG23 2318   3.650   1.805   7.598
  146ILE    CG1 2319   3.933   1.866   7.653
  146ILE   HG11 2320   4.006   1.919   7.718
  146ILE   HG12 2321   3.980   1.827   7.560
  146ILE     CD 2322   3.876   1.749   7.741
  146ILE    HD1 2323   3.841   1.787   7.839
  146ILE    HD2 2324   3.955   1.672   7.751
  146ILE    HD3 2325   3.789   1.699   7.694
  146ILE      C 2326   3.766   2.129   7.416
  146ILE      O 2327   3.750   2.113   7.296
  147ILE      N 2328   3.703   2.228   7.484
  147ILE     HN 2329   3.732   2.248   7.577
  147ILE     CA 2330   3.612   2.323   7.420
  147ILE     HA 2331   3.532   2.271   7.370
  147ILE     CB 2332   3.547   2.415   7.520
  147ILE     HB 2333   3.622   2.471   7.580
  147ILE    CG2 2334   3.471   2.523   7.445
  147ILE   HG21 2335   3.407   2.483   7.363
  147ILE   HG22 2336   3.535   2.606   7.408
  147ILE   HG23 2337   3.399   2.582   7.505
  147ILE    CG1 2338   3.448   2.338   7.614
  147ILE   HG11 2339   3.498   2.249   7.659
  147ILE   HG12 2340   3.375   2.285   7.550
  147ILE     CD 2341   3.383   2.419   7.729
  147ILE    HD1 2342   3.310   2.355   7.783
  147ILE    HD2 2343   3.336   2.511   7.688
  147ILE    HD3 2344   3.460   2.449   7.802
  147ILE      C 2345   3.686   2.393   7.308
  147ILE      O 2346   3.632   2.396   7.195
  148SER      N 2347   3.806   2.446   7.333
  148SER     HN 2348   3.841   2.443   7.426
  148SER     CA 2349   3.890   2.506   7.223
  148SER     HA 2350   3.827   2.589   7.195
  148SER     CB 2351   4.025   2.564   7.264
  148SER    HB1 2352   4.066   2.610   7.172
  148SER    HB2 2353   4.094   2.487   7.303
  148SER     OG 2354   4.014   2.661   7.365
  148SER    HG1 2355   4.020   2.616   7.449
  148SER      C 2356   3.914   2.419   7.096
  148SER      O 2357   3.904   2.469   6.985
  149CYS      N 2358   3.940   2.288   7.106
  149CYS     HN 2359   3.959   2.257   7.198
  149CYS     CA 2360   3.958   2.197   6.995
  149CYS     HA 2361   4.031   2.241   6.930
  149CYS     CB 2362   4.002   2.052   7.046
  149CYS    HB1 2363   4.024   1.994   6.953
  149CYS    HB2 2364   3.913   2.018   7.103
  149CYS     SG 2365   4.152   2.043   7.140
  149CYS    HG1 2366   4.093   2.088   7.251
  149CYS      C 2367   3.833   2.185   6.909
  149CYS      O 2368   3.830   2.193   6.787
  150LEU      N 2369   3.722   2.169   6.978
  150LEU     HN 2370   3.738   2.185   7.075
  150LEU     CA 2371   3.593   2.171   6.910
  150LEU     HA 2372   3.596   2.095   6.834
  150LEU     CB 2373   3.483   2.138   7.008
  150LEU    HB1 2374   3.383   2.147   6.959
  150LEU    HB2 2375   3.489   2.216   7.087
  150LEU     CG 2376   3.489   2.004   7.070
  150LEU     HG 2377   3.588   1.978   7.113
  150LEU    CD1 2378   3.397   2.001   7.190
  150LEU   HD11 2379   3.305   2.058   7.163
  150LEU   HD12 2380   3.450   2.039   7.280
  150LEU   HD13 2381   3.354   1.903   7.219
  150LEU    CD2 2382   3.463   1.903   6.961
  150LEU   HD21 2383   3.452   1.802   7.007
  150LEU   HD22 2384   3.540   1.898   6.881
  150LEU   HD23 2385   3.377   1.937   6.900
  150LEU      C 2386   3.557   2.293   6.819
  150LEU      O 2387   3.507   2.274   6.712
  151LEU      N 2388   3.589   2.412   6.866
  151LEU     HN 2389   3.638   2.412   6.953
  151LEU     CA 2390   3.576   2.533   6.792
  151LEU     HA 2391   3.471   2.549   6.773
  151LEU     CB 2392   3.618   2.657   6.881
  151LEU    HB1 2393   3.600   2.745   6.816
  151LEU    HB2 2394   3.725   2.651   6.910
  151LEU     CG 2395   3.535   2.676   7.010
  151LEU     HG 2396   3.532   2.580   7.066
  151LEU    CD1 2397   3.594   2.772   7.110
  151LEU   HD11 2398   3.691   2.737   7.150
  151LEU   HD12 2399   3.524   2.790   7.194
  151LEU   HD13 2400   3.603   2.871   7.059
  151LEU    CD2 2401   3.387   2.707   6.975
  151LEU   HD21 2402   3.350   2.627   6.907
  151LEU   HD22 2403   3.390   2.808   6.930
  151LEU   HD23 2404   3.339   2.705   7.075
  151LEU      C 2405   3.655   2.540   6.656
  151LEU      O 2406   3.605   2.574   6.550
  152TRP      N 2407   3.782   2.493   6.661
  152TRP     HN 2408   3.824   2.473   6.749
  152TRP     CA 2409   3.865   2.463   6.546
  152TRP     HA 2410   3.879   2.555   6.490
  152TRP     CB 2411   4.004   2.423   6.593
  152TRP    HB1 2412   4.073   2.394   6.510
  152TRP    HB2 2413   4.010   2.332   6.656
  152TRP     CG 2414   4.083   2.525   6.666
  152TRP    CD1 2415   4.145   2.528   6.789
  152TRP    HD1 2416   4.132   2.447   6.859
  152TRP    NE1 2417   4.225   2.635   6.800
  152TRP    HE1 2418   4.275   2.668   6.878
  152TRP    CE2 2419   4.210   2.722   6.687
  152TRP    CD2 2420   4.128   2.649   6.601
  152TRP    CE3 2421   4.093   2.708   6.483
  152TRP    HE3 2422   4.019   2.664   6.418
  152TRP    CZ3 2423   4.143   2.838   6.448
  152TRP    HZ3 2424   4.123   2.879   6.350
  152TRP    CZ2 2425   4.264   2.847   6.661
  152TRP    HZ2 2426   4.322   2.901   6.733
  152TRP    CH2 2427   4.226   2.908   6.539
  152TRP    HH2 2428   4.267   3.005   6.517
  152TRP      C 2429   3.806   2.352   6.454
  152TRP      O 2430   3.805   2.371   6.334
  153GLY      N 2431   3.757   2.241   6.515
  153GLY     HN 2432   3.752   2.249   6.614
  153GLY     CA 2433   3.692   2.132   6.445
  153GLY    HA1 2434   3.680   2.046   6.509
  153GLY    HA2 2435   3.760   2.103   6.367
  153GLY      C 2436   3.578   2.176   6.359
  153GLY      O 2437   3.571   2.147   6.241
  154ILE      N 2438   3.494   2.254   6.421
  154ILE     HN 2439   3.515   2.278   6.515
  154ILE     CA 2440   3.375   2.326   6.360
  154ILE     HA 2441   3.308   2.254   6.314
  154ILE     CB 2442   3.292   2.394   6.472
  154ILE     HB 2443   3.354   2.460   6.537
  154ILE    CG2 2444   3.190   2.504   6.417
  154ILE   HG21 2445   3.141   2.457   6.329
  154ILE   HG22 2446   3.236   2.602   6.391
  154ILE   HG23 2447   3.106   2.520   6.488
  154ILE    CG1 2448   3.222   2.291   6.561
  154ILE   HG11 2449   3.291   2.204   6.569
  154ILE   HG12 2450   3.136   2.249   6.505
  154ILE     CD 2451   3.178   2.347   6.699
  154ILE    HD1 2452   3.267   2.392   6.747
  154ILE    HD2 2453   3.125   2.272   6.762
  154ILE    HD3 2454   3.101   2.427   6.697
  154ILE      C 2455   3.419   2.425   6.256
  154ILE      O 2456   3.372   2.428   6.141
  155THR      N 2457   3.523   2.505   6.291
  155THR     HN 2458   3.557   2.491   6.384
  155THR     CA 2459   3.588   2.604   6.206
  155THR     HA 2460   3.508   2.670   6.174
  155THR     CB 2461   3.699   2.691   6.270
  155THR     HB 2462   3.768   2.623   6.325
  155THR    OG1 2463   3.656   2.784   6.367
  155THR    HG1 2464   3.623   2.724   6.434
  155THR    CG2 2465   3.790   2.765   6.170
  155THR   HG21 2466   3.867   2.825   6.225
  155THR   HG22 2467   3.733   2.839   6.110
  155THR   HG23 2468   3.842   2.702   6.096
  155THR      C 2469   3.643   2.551   6.072
  155THR      O 2470   3.624   2.601   5.961
  156ILE      N 2471   3.717   2.436   6.085
  156ILE     HN 2472   3.738   2.406   6.178
  156ILE     CA 2473   3.768   2.357   5.971
  156ILE     HA 2474   3.829   2.419   5.906
  156ILE     CB 2475   3.858   2.243   6.028
  156ILE     HB 2476   3.813   2.180   6.107
  156ILE    CG2 2477   3.888   2.137   5.919
  156ILE   HG21 2478   3.905   2.179   5.818
  156ILE   HG22 2479   3.801   2.070   5.902
  156ILE   HG23 2480   3.964   2.059   5.944
  156ILE    CG1 2481   3.990   2.297   6.096
  156ILE   HG11 2482   3.963   2.380   6.164
  156ILE   HG12 2483   4.065   2.334   6.023
  156ILE     CD 2484   4.062   2.186   6.181
  156ILE    HD1 2485   4.129   2.242   6.250
  156ILE    HD2 2486   4.114   2.116   6.112
  156ILE    HD3 2487   3.989   2.128   6.241
  156ILE      C 2488   3.653   2.298   5.894
  156ILE      O 2489   3.656   2.297   5.771
  157GLY      N 2490   3.544   2.260   5.957
  157GLY     HN 2491   3.540   2.254   6.056
  157GLY     CA 2492   3.427   2.209   5.892
  157GLY    HA1 2493   3.362   2.183   5.974
  157GLY    HA2 2494   3.457   2.128   5.827
  157GLY      C 2495   3.348   2.313   5.817
  157GLY      O 2496   3.286   2.284   5.718
  158LEU      N 2497   3.334   2.440   5.875
  158LEU     HN 2498   3.360   2.457   5.970
  158LEU     CA 2499   3.279   2.552   5.799
  158LEU     HA 2500   3.180   2.527   5.763
  158LEU     CB 2501   3.266   2.676   5.899
  158LEU    HB1 2502   3.221   2.761   5.843
  158LEU    HB2 2503   3.366   2.706   5.938
  158LEU     CG 2504   3.171   2.660   6.019
  158LEU     HG 2505   3.196   2.575   6.085
  158LEU    CD1 2506   3.184   2.782   6.120
  158LEU   HD11 2507   3.281   2.805   6.168
  158LEU   HD12 2508   3.104   2.772   6.196
  158LEU   HD13 2509   3.162   2.875   6.063
  158LEU    CD2 2510   3.022   2.637   5.970
  158LEU   HD21 2511   3.013   2.544   5.910
  158LEU   HD22 2512   2.988   2.719   5.904
  158LEU   HD23 2513   2.953   2.630   6.057
  158LEU      C 2514   3.366   2.581   5.679
  158LEU      O 2515   3.311   2.616   5.570
  159THR      N 2516   3.504   2.576   5.693
  159THR     HN 2517   3.543   2.565   5.784
  159THR     CA 2518   3.587   2.623   5.584
  159THR     HA 2519   3.538   2.703   5.530
  159THR     CB 2520   3.702   2.707   5.635
  159THR     HB 2521   3.775   2.730   5.555
  159THR    OG1 2522   3.770   2.635   5.737
  159THR    HG1 2523   3.728   2.659   5.820
  159THR    CG2 2524   3.649   2.836   5.697
  159THR   HG21 2525   3.601   2.906   5.626
  159THR   HG22 2526   3.732   2.894   5.741
  159THR   HG23 2527   3.583   2.819   5.784
  159THR      C 2528   3.648   2.528   5.483
  159THR      O 2529   3.696   2.570   5.381
  160VAL      N 2530   3.638   2.390   5.504
  160VAL     HN 2531   3.600   2.353   5.589
  160VAL     CA 2532   3.673   2.288   5.399
  160VAL     HA 2533   3.781   2.297   5.394
  160VAL     CB 2534   3.639   2.149   5.447
  160VAL     HB 2535   3.677   2.124   5.548
  160VAL    CG1 2536   3.487   2.123   5.469
  160VAL   HG11 2537   3.480   2.016   5.498
  160VAL   HG12 2538   3.428   2.131   5.375
  160VAL   HG13 2539   3.442   2.191   5.545
  160VAL    CG2 2540   3.700   2.040   5.357
  160VAL   HG21 2541   3.810   2.057   5.355
  160VAL   HG22 2542   3.661   2.049   5.253
  160VAL   HG23 2543   3.690   1.939   5.402
  160VAL      C 2544   3.615   2.315   5.259
  160VAL      O 2545   3.689   2.296   5.163
  161HSD      N 2546   3.494   2.374   5.242
  161HSD     HN 2547   3.426   2.389   5.312
  161HSD     CA 2548   3.444   2.436   5.116
  161HSD     HA 2549   3.410   2.356   5.052
  161HSD     CB 2550   3.313   2.512   5.141
  161HSD    HB1 2551   3.331   2.576   5.229
  161HSD    HB2 2552   3.238   2.433   5.159
  161HSD    ND1 2553   3.189   2.545   4.916
  161HSD    HD1 2554   3.161   2.453   4.889
  161HSD     CG 2555   3.271   2.597   5.018
  161HSD    CE1 2556   3.174   2.652   4.831
  161HSD    HE1 2557   3.136   2.639   4.730
  161HSD    NE2 2558   3.227   2.765   4.882
  161HSD    CD2 2559   3.279   2.728   5.001
  161HSD    HD2 2560   3.298   2.803   5.076
  161HSD      C 2561   3.543   2.509   5.030
  161HSD      O 2562   3.545   2.489   4.911
  162LEU      N 2563   3.638   2.586   5.092
  162LEU     HN 2564   3.651   2.592   5.190
  162LEU     CA 2565   3.738   2.671   5.021
  162LEU     HA 2566   3.698   2.715   4.931
  162LEU     CB 2567   3.796   2.790   5.100
  162LEU    HB1 2568   3.868   2.846   5.036
  162LEU    HB2 2569   3.833   2.730   5.186
  162LEU     CG 2570   3.698   2.901   5.152
  162LEU     HG 2571   3.763   2.982   5.190
  162LEU    CD1 2572   3.598   2.962   5.047
  162LEU   HD11 2573   3.523   3.028   5.096
  162LEU   HD12 2574   3.552   2.887   4.978
  162LEU   HD13 2575   3.656   3.015   4.969
  162LEU    CD2 2576   3.617   2.851   5.269
  162LEU   HD21 2577   3.676   2.799   5.348
  162LEU   HD22 2578   3.529   2.789   5.242
  162LEU   HD23 2579   3.575   2.938   5.323
  162LEU      C 2580   3.854   2.586   4.973
  162LEU      O 2581   3.920   2.616   4.869
  163LEU      N 2582   3.879   2.475   5.039
  163LEU     HN 2583   3.821   2.449   5.116
  163LEU     CA 2584   3.985   2.383   5.005
  163LEU     HA 2585   4.084   2.424   4.990
  163LEU     CB 2586   3.996   2.288   5.128
  163LEU    HB1 2587   3.903   2.227   5.120
  163LEU    HB2 2588   3.993   2.349   5.221
  163LEU     CG 2589   4.121   2.202   5.139
  163LEU     HG 2590   4.154   2.169   5.038
  163LEU    CD1 2591   4.226   2.286   5.207
  163LEU   HD11 2592   4.320   2.234   5.235
  163LEU   HD12 2593   4.179   2.328   5.299
  163LEU   HD13 2594   4.260   2.371   5.145
  163LEU    CD2 2595   4.093   2.077   5.226
  163LEU   HD21 2596   4.004   2.025   5.185
  163LEU   HD22 2597   4.058   2.110   5.326
  163LEU   HD23 2598   4.182   2.011   5.237
  163LEU      C 2599   3.965   2.297   4.881
  163LEU      O 2600   4.054   2.225   4.832
  164LYS      N 2601   3.842   2.296   4.826
  164LYS     HN 2602   3.769   2.348   4.868
  164LYS     CA 2603   3.794   2.211   4.723
  164LYS     HA 2604   3.874   2.141   4.704
  164LYS     CB 2605   3.656   2.145   4.769
  164LYS    HB1 2606   3.629   2.073   4.688
  164LYS    HB2 2607   3.577   2.223   4.764
  164LYS     CG 2608   3.664   2.078   4.904
  164LYS    HG1 2609   3.559   2.049   4.927
  164LYS    HG2 2610   3.700   2.148   4.982
  164LYS     CD 2611   3.756   1.953   4.898
  164LYS    HD1 2612   3.755   1.902   4.997
  164LYS    HD2 2613   3.859   1.996   4.896
  164LYS     CE 2614   3.736   1.852   4.788
  164LYS    HE1 2615   3.743   1.897   4.687
  164LYS    HE2 2616   3.632   1.811   4.791
  164LYS     NZ 2617   3.830   1.738   4.789
  164LYS    HZ1 2618   3.930   1.757   4.772
  164LYS    HZ2 2619   3.807   1.677   4.707
  164LYS    HZ3 2620   3.832   1.689   4.881
  164LYS      C 2621   3.766   2.286   4.589
  164LYS      O 2622   3.705   2.233   4.499
  165LYS      N 2623   3.810   2.412   4.581
  165LYS     HN 2624   3.875   2.447   4.647
  165LYS     CA 2625   3.799   2.499   4.464
  165LYS     HA 2626   3.693   2.510   4.448
  165LYS     CB 2627   3.841   2.639   4.503
  165LYS    HB1 2628   3.849   2.704   4.413
  165LYS    HB2 2629   3.945   2.623   4.539
  165LYS     CG 2630   3.760   2.705   4.614
  165LYS    HG1 2631   3.822   2.794   4.638
  165LYS    HG2 2632   3.756   2.644   4.707
  165LYS     CD 2633   3.618   2.755   4.571
  165LYS    HD1 2634   3.576   2.676   4.505
  165LYS    HD2 2635   3.616   2.846   4.508
  165LYS     CE 2636   3.528   2.771   4.694
  165LYS    HE1 2637   3.575   2.840   4.767
  165LYS    HE2 2638   3.512   2.676   4.749
  165LYS     NZ 2639   3.398   2.822   4.664
  165LYS    HZ1 2640   3.342   2.827   4.751
  165LYS    HZ2 2641   3.351   2.765   4.591
  165LYS    HZ3 2642   3.415   2.921   4.636
  165LYS      C 2643   3.862   2.456   4.337
  165LYS      O 2644   3.957   2.380   4.331
  166LYS      N 2645   3.797   2.507   4.233
  166LYS     HN 2646   3.704   2.539   4.250
  166LYS     CA 2647   3.849   2.493   4.093
  166LYS     HA 2648   3.882   2.392   4.077
  166LYS     CB 2649   3.740   2.527   3.985
  166LYS    HB1 2650   3.785   2.527   3.884
  166LYS    HB2 2651   3.722   2.637   3.992
  166LYS     CG 2652   3.599   2.464   3.999
  166LYS    HG1 2653   3.544   2.499   3.910
  166LYS    HG2 2654   3.549   2.506   4.089
  166LYS     CD 2655   3.619   2.315   4.016
  166LYS    HD1 2656   3.637   2.274   4.117
  166LYS    HD2 2657   3.696   2.277   3.946
  166LYS     CE 2658   3.494   2.237   3.974
  166LYS    HE1 2659   3.508   2.132   4.010
  166LYS    HE2 2660   3.480   2.243   3.864
  166LYS     NZ 2661   3.372   2.286   4.039
  166LYS    HZ1 2662   3.290   2.224   4.023
  166LYS    HZ2 2663   3.345   2.381   4.008
  166LYS    HZ3 2664   3.384   2.288   4.142
  166LYS      C 2665   3.972   2.569   4.068
  166LYS      O 2666   4.036   2.545   3.968
  167MET      N 2667   4.000   2.677   4.148
  167MET     HN 2668   3.924   2.711   4.203
  167MET     CA 2669   4.131   2.733   4.179
  167MET     HA 2670   4.163   2.790   4.093
  167MET     CB 2671   4.130   2.829   4.302
  167MET    HB1 2672   4.225   2.863   4.348
  167MET    HB2 2673   4.075   2.774   4.382
  167MET     CG 2674   4.046   2.961   4.286
  167MET    HG1 2675   4.027   3.017   4.380
  167MET    HG2 2676   3.946   2.924   4.253
  167MET     SD 2677   4.115   3.077   4.164
  167MET     CE 2678   3.967   3.160   4.106
  167MET    HE1 2679   3.999   3.223   4.020
  167MET    HE2 2680   3.919   3.206   4.195
  167MET    HE3 2681   3.896   3.090   4.057
  167MET      C 2682   4.248   2.643   4.194
  167MET      O 2683   4.227   2.529   4.232
  168PRO      N 2684   4.374   2.682   4.164
  168PRO     CD 2685   4.486   2.582   4.173
  168PRO    HD1 2686   4.453   2.487   4.126
  168PRO    HD2 2687   4.491   2.563   4.283
  168PRO     CA 2688   4.415   2.792   4.074
  168PRO     HA 2689   4.367   2.884   4.105
  168PRO     CB 2690   4.566   2.799   4.090
  168PRO    HB1 2691   4.598   2.852   4.182
  168PRO    HB2 2692   4.617   2.840   4.000
  168PRO     CG 2693   4.608   2.653   4.107
  168PRO    HG1 2694   4.609   2.605   4.007
  168PRO    HG2 2695   4.711   2.643   4.148
  168PRO      C 2696   4.368   2.778   3.928
  168PRO      O 2697   4.355   2.665   3.885
  169ILE      N 2698   4.340   2.885   3.851
  169ILE     HN 2699   4.361   2.967   3.904
  169ILE     CA 2700   4.302   2.888   3.711
  169ILE     HA 2701   4.247   2.798   3.685
  169ILE     CB 2702   4.197   2.994   3.691
  169ILE     HB 2703   4.244   3.089   3.724
  169ILE    CG2 2704   4.146   3.005   3.547
  169ILE   HG21 2705   4.041   3.041   3.551
  169ILE   HG22 2706   4.153   2.909   3.491
  169ILE   HG23 2707   4.201   3.080   3.487
  169ILE    CG1 2708   4.079   2.970   3.799
  169ILE   HG11 2709   4.014   3.058   3.779
  169ILE   HG12 2710   4.108   2.958   3.906
  169ILE     CD 2711   3.991   2.852   3.762
  169ILE    HD1 2712   3.900   2.840   3.825
  169ILE    HD2 2713   4.046   2.756   3.756
  169ILE    HD3 2714   3.958   2.874   3.658
  169ILE      C 2715   4.419   2.922   3.608
  169ILE      O 2716   4.497   3.015   3.627
  170GLN      N 2717   4.426   2.852   3.491
  170GLN     HN 2718   4.372   2.768   3.492
  170GLN     CA 2719   4.512   2.878   3.380
  170GLN     HA 2720   4.612   2.875   3.422
  170GLN     CB 2721   4.499   2.776   3.271
  170GLN    HB1 2722   4.390   2.769   3.249
  170GLN    HB2 2723   4.543   2.681   3.308
  170GLN     CG 2724   4.567   2.824   3.134
  170GLN    HG1 2725   4.533   2.920   3.092
  170GLN    HG2 2726   4.529   2.752   3.059
  170GLN     CD 2727   4.721   2.830   3.147
  170GLN    OE1 2728   4.778   2.910   3.225
  170GLN    NE2 2729   4.791   2.753   3.066
  170GLN   HE21 2730   4.736   2.692   3.009
  170GLN   HE22 2731   4.890   2.762   3.070
  170GLN      C 2732   4.487   3.022   3.326
  170GLN      O 2733   4.387   3.059   3.265
  171ASN      N 2734   4.586   3.111   3.338
  171ASN     HN 2735   4.674   3.079   3.372
  171ASN     CA 2736   4.573   3.248   3.297
  171ASN     HA 2737   4.486   3.258   3.233
  171ASN     CB 2738   4.550   3.336   3.429
  171ASN    HB1 2739   4.642   3.348   3.489
  171ASN    HB2 2740   4.483   3.266   3.483
  171ASN     CG 2741   4.462   3.459   3.405
  171ASN    OD1 2742   4.390   3.474   3.304
  171ASN    ND2 2743   4.481   3.555   3.498
  171ASN   HD21 2744   4.435   3.641   3.479
  171ASN   HD22 2745   4.544   3.548   3.576
  171ASN      C 2746   4.695   3.301   3.214
  171ASN      O 2747   4.728   3.420   3.213
  172GLY      N 2748   4.751   3.206   3.140
  172GLY     HN 2749   4.725   3.111   3.158
  172GLY     CA 2750   4.852   3.223   3.040
  172GLY    HA1 2751   4.809   3.289   2.965
  172GLY    HA2 2752   4.881   3.126   3.005
  172GLY      C 2753   4.986   3.285   3.082
  172GLY      O 2754   5.074   3.211   3.121
  173GLY      N 2755   4.992   3.419   3.085
  173GLY     HN 2756   4.923   3.472   3.036
  173GLY     CA 2757   5.104   3.496   3.144
  173GLY    HA1 2758   5.078   3.601   3.137
  173GLY    HA2 2759   5.191   3.467   3.086
  173GLY      C 2760   5.127   3.478   3.293
  173GLY      O 2761   5.228   3.523   3.343
  174ALA      N 2762   5.023   3.430   3.366
  174ALA     HN 2763   4.943   3.402   3.313
  174ALA     CA 2764   5.009   3.440   3.512
  174ALA     HA 2765   5.107   3.443   3.556
  174ALA     CB 2766   4.936   3.567   3.550
  174ALA    HB1 2767   4.983   3.654   3.500
  174ALA    HB2 2768   4.927   3.585   3.659
  174ALA    HB3 2769   4.833   3.567   3.508
  174ALA      C 2770   4.937   3.314   3.562
  174ALA      O 2771   4.869   3.244   3.485
  175ASN      N 2772   4.945   3.277   3.686
  175ASN     HN 2773   5.021   3.315   3.738
  175ASN     CA 2774   4.867   3.177   3.750
  175ASN     HA 2775   4.806   3.131   3.674
  175ASN     CB 2776   4.959   3.061   3.808
  175ASN    HB1 2777   5.018   3.094   3.895
  175ASN    HB2 2778   5.035   3.020   3.738
  175ASN     CG 2779   4.877   2.942   3.857
  175ASN    OD1 2780   4.875   2.913   3.978
  175ASN    ND2 2781   4.804   2.871   3.772
  175ASN   HD21 2782   4.753   2.790   3.802
  175ASN   HD22 2783   4.818   2.884   3.674
  175ASN      C 2784   4.777   3.246   3.852
  175ASN      O 2785   4.814   3.312   3.942
  176LEU      N 2786   4.644   3.222   3.838
  176LEU     HN 2787   4.616   3.144   3.782
  176LEU     CA 2788   4.537   3.290   3.910
  176LEU     HA 2789   4.566   3.386   3.949
  176LEU     CB 2790   4.421   3.319   3.810
  176LEU    HB1 2791   4.398   3.221   3.762
  176LEU    HB2 2792   4.458   3.380   3.724
  176LEU     CG 2793   4.296   3.394   3.870
  176LEU     HG 2794   4.259   3.329   3.952
  176LEU    CD1 2795   4.342   3.524   3.939
  176LEU   HD11 2796   4.256   3.572   3.991
  176LEU   HD12 2797   4.373   3.602   3.866
  176LEU   HD13 2798   4.424   3.510   4.013
  176LEU    CD2 2799   4.184   3.413   3.762
  176LEU   HD21 2800   4.167   3.316   3.712
  176LEU   HD22 2801   4.223   3.475   3.678
  176LEU   HD23 2802   4.097   3.460   3.813
  176LEU      C 2803   4.489   3.204   4.028
  176LEU      O 2804   4.412   3.104   4.013
  177CYS      N 2805   4.536   3.249   4.148
  177CYS     HN 2806   4.600   3.325   4.155
  177CYS     CA 2807   4.491   3.205   4.277
  177CYS     HA 2808   4.422   3.125   4.258
  177CYS     CB 2809   4.604   3.166   4.374
  177CYS    HB1 2810   4.669   3.252   4.403
  177CYS    HB2 2811   4.673   3.094   4.324
  177CYS     SG 2812   4.546   3.094   4.529
  177CYS      C 2813   4.413   3.330   4.333
  177CYS      O 2814   4.456   3.441   4.351
  178SER      N 2815   4.285   3.316   4.361
  178SER     HN 2816   4.236   3.229   4.361
  178SER     CA 2817   4.204   3.438   4.399
  178SER     HA 2818   4.261   3.505   4.461
  178SER     CB 2819   4.159   3.516   4.276
  178SER    HB1 2820   4.109   3.442   4.211
  178SER    HB2 2821   4.246   3.564   4.227
  178SER     OG 2822   4.064   3.619   4.308
  178SER    HG1 2823   3.979   3.575   4.301
  178SER      C 2824   4.091   3.394   4.488
  178SER      O 2825   4.036   3.285   4.475
  179SER      N 2826   4.061   3.476   4.587
  179SER     HN 2827   4.099   3.568   4.583
  179SER     CA 2828   3.954   3.456   4.677
  179SER     HA 2829   3.924   3.353   4.671
  179SER     CB 2830   3.991   3.478   4.831
  179SER    HB1 2831   4.079   3.417   4.862
  179SER    HB2 2832   3.910   3.447   4.902
  179SER     OG 2833   4.009   3.616   4.868
  179SER    HG1 2834   4.084   3.648   4.818
  179SER      C 2835   3.836   3.544   4.636
  179SER      O 2836   3.724   3.518   4.685
  180PHE      N 2837   3.858   3.657   4.563
  180PHE     HN 2838   3.952   3.680   4.538
  180PHE     CA 2839   3.763   3.764   4.547
  180PHE     HA 2840   3.669   3.736   4.592
  180PHE     CB 2841   3.794   3.902   4.615
  180PHE    HB1 2842   3.891   3.943   4.581
  180PHE    HB2 2843   3.803   3.889   4.725
  180PHE     CG 2844   3.681   4.004   4.603
  180PHE    CD1 2845   3.559   3.994   4.682
  180PHE    HD1 2846   3.563   3.909   4.748
  180PHE    CE1 2847   3.450   4.074   4.652
  180PHE    HE1 2848   3.355   4.068   4.703
  180PHE     CZ 2849   3.449   4.177   4.556
  180PHE     HZ 2850   3.366   4.244   4.542
  180PHE    CD2 2851   3.681   4.110   4.504
  180PHE    HD2 2852   3.771   4.126   4.446
  180PHE    CE2 2853   3.572   4.193   4.482
  180PHE    HE2 2854   3.573   4.268   4.404
  180PHE      C 2855   3.731   3.779   4.397
  180PHE      O 2856   3.822   3.820   4.322
  181SER      N 2857   3.605   3.750   4.352
  181SER     HN 2858   3.539   3.709   4.414
  181SER     CA 2859   3.570   3.768   4.208
  181SER     HA 2860   3.619   3.860   4.177
  181SER     CB 2861   3.597   3.638   4.126
  181SER    HB1 2862   3.544   3.635   4.029
  181SER    HB2 2863   3.579   3.539   4.171
  181SER     OG 2864   3.733   3.636   4.083
  181SER    HG1 2865   3.744   3.687   4.003
  181SER      C 2866   3.424   3.798   4.194
  181SER      O 2867   3.347   3.771   4.288
  182ILE      N 2868   3.385   3.842   4.074
  182ILE     HN 2869   3.446   3.861   3.997
  182ILE     CA 2870   3.248   3.871   4.042
  182ILE     HA 2871   3.183   3.851   4.126
  182ILE     CB 2872   3.221   4.018   4.010
  182ILE     HB 2873   3.284   4.051   3.924
  182ILE    CG2 2874   3.066   4.029   3.994
  182ILE   HG21 2875   3.035   3.962   3.911
  182ILE   HG22 2876   3.035   4.134   3.972
  182ILE   HG23 2877   3.015   3.986   4.083
  182ILE    CG1 2878   3.272   4.116   4.126
  182ILE   HG11 2879   3.382   4.107   4.132
  182ILE   HG12 2880   3.233   4.087   4.226
  182ILE     CD 2881   3.236   4.264   4.099
  182ILE    HD1 2882   3.314   4.325   4.150
  182ILE    HD2 2883   3.137   4.298   4.136
  182ILE    HD3 2884   3.245   4.282   3.990
  182ILE      C 2885   3.205   3.776   3.925
  182ILE      O 2886   3.252   3.790   3.814
  183CYS      N 2887   3.122   3.677   3.953
  183CYS     HN 2888   3.085   3.670   4.045
  183CYS     CA 2889   3.081   3.568   3.863
  183CYS     HA 2890   3.105   3.602   3.763
  183CYS     CB 2891   3.159   3.435   3.896
  183CYS    HB1 2892   3.129   3.344   3.840
  183CYS    HB2 2893   3.156   3.427   4.006
  183CYS     SG 2894   3.340   3.435   3.868
  183CYS      C 2895   2.930   3.535   3.876
  183CYS      O 2896   2.870   3.562   3.978
  184HSD      N 2897   2.870   3.489   3.768
  184HSD     HN 2898   2.922   3.476   3.684
  184HSD     CA 2899   2.732   3.441   3.786
  184HSD     HA 2900   2.682   3.518   3.844
  184HSD     CB 2901   2.654   3.418   3.660
  184HSD    HB1 2902   2.656   3.520   3.617
  184HSD    HB2 2903   2.548   3.388   3.675
  184HSD    ND1 2904   2.664   3.197   3.547
  184HSD    HD1 2905   2.607   3.153   3.616
  184HSD     CG 2906   2.712   3.330   3.559
  184HSD    CE1 2907   2.702   3.152   3.427
  184HSD    HE1 2908   2.694   3.047   3.399
  184HSD    NE2 2909   2.763   3.248   3.356
  184HSD    CD2 2910   2.776   3.359   3.442
  184HSD    HD2 2911   2.803   3.456   3.400
  184HSD      C 2912   2.715   3.316   3.866
  184HSD      O 2913   2.807   3.236   3.880
  185THR      N 2914   2.583   3.298   3.909
  185THR     HN 2915   2.518   3.372   3.893
  185THR     CA 2916   2.525   3.178   3.971
  185THR     HA 2917   2.418   3.191   3.967
  185THR     CB 2918   2.562   3.056   3.890
  185THR     HB 2919   2.672   3.054   3.895
  185THR    OG1 2920   2.536   3.063   3.756
  185THR    HG1 2921   2.448   3.100   3.749
  185THR    CG2 2922   2.494   2.928   3.941
  185THR   HG21 2923   2.554   2.840   3.907
  185THR   HG22 2924   2.394   2.910   3.896
  185THR   HG23 2925   2.507   2.923   4.051
  185THR      C 2926   2.556   3.180   4.123
  185THR      O 2927   2.656   3.229   4.162
  186PHE      N 2928   2.469   3.126   4.214
  186PHE     HN 2929   2.381   3.095   4.178
  186PHE     CA 2930   2.500   3.108   4.353
  186PHE     HA 2931   2.515   3.209   4.387
  186PHE     CB 2932   2.373   3.036   4.411
  186PHE    HB1 2933   2.347   2.939   4.362
  186PHE    HB2 2934   2.288   3.097   4.373
  186PHE     CG 2935   2.366   3.032   4.558
  186PHE    CD1 2936   2.413   2.917   4.629
  186PHE    HD1 2937   2.460   2.839   4.571
  186PHE    CE1 2938   2.377   2.895   4.766
  186PHE    HE1 2939   2.386   2.799   4.815
  186PHE     CZ 2940   2.314   2.999   4.833
  186PHE     HZ 2941   2.296   2.984   4.939
  186PHE    CD2 2942   2.291   3.126   4.632
  186PHE    HD2 2943   2.258   3.214   4.579
  186PHE    CE2 2944   2.271   3.119   4.770
  186PHE    HE2 2945   2.232   3.196   4.834
  186PHE      C 2946   2.621   3.021   4.379
  186PHE      O 2947   2.634   2.912   4.320
  187GLN      N 2948   2.706   3.064   4.476
  187GLN     HN 2949   2.702   3.157   4.513
  187GLN     CA 2950   2.809   2.974   4.534
  187GLN     HA 2951   2.780   2.871   4.525
  187GLN     CB 2952   2.951   2.989   4.476
  187GLN    HB1 2953   3.020   2.924   4.534
  187GLN    HB2 2954   2.985   3.089   4.508
  187GLN     CG 2955   2.975   2.961   4.327
  187GLN    HG1 2956   3.084   2.947   4.313
  187GLN    HG2 2957   2.944   3.053   4.273
  187GLN     CD 2958   2.904   2.840   4.263
  187GLN    OE1 2959   2.894   2.729   4.314
  187GLN    NE2 2960   2.863   2.870   4.138
  187GLN   HE21 2961   2.804   2.798   4.099
  187GLN   HE22 2962   2.905   2.948   4.093
  187GLN      C 2963   2.804   3.015   4.681
  187GLN      O 2964   2.765   3.125   4.715
  188TRP      N 2965   2.831   2.916   4.768
  188TRP     HN 2966   2.845   2.829   4.720
  188TRP     CA 2967   2.821   2.925   4.910
  188TRP     HA 2968   2.717   2.944   4.933
  188TRP     CB 2969   2.841   2.788   4.979
  188TRP    HB1 2970   2.939   2.750   4.943
  188TRP    HB2 2971   2.759   2.722   4.944
  188TRP     CG 2972   2.841   2.785   5.126
  188TRP    CD1 2973   2.944   2.789   5.214
  188TRP    HD1 2974   3.050   2.775   5.195
  188TRP    NE1 2975   2.895   2.811   5.335
  188TRP    HE1 2976   2.939   2.839   5.417
  188TRP    CE2 2977   2.765   2.821   5.329
  188TRP    CD2 2978   2.721   2.806   5.192
  188TRP    CE3 2979   2.585   2.815   5.161
  188TRP    HE3 2980   2.545   2.794   5.062
  188TRP    CZ3 2981   2.499   2.861   5.269
  188TRP    HZ3 2982   2.393   2.867   5.249
  188TRP    CZ2 2983   2.678   2.853   5.429
  188TRP    HZ2 2984   2.703   2.859   5.534
  188TRP    CH2 2985   2.545   2.867   5.395
  188TRP    HH2 2986   2.478   2.882   5.478
  188TRP      C 2987   2.903   3.029   4.979
  188TRP      O 2988   2.868   3.093   5.079
  189HSD      N 2989   3.028   3.044   4.931
  189HSD     HN 2990   3.055   2.974   4.865
  189HSD     CA 2991   3.118   3.138   4.994
  189HSD     HA 2992   3.123   3.097   5.094
  189HSD     CB 2993   3.255   3.134   4.922
  189HSD    HB1 2994   3.234   3.119   4.814
  189HSD    HB2 2995   3.302   3.046   4.969
  189HSD    ND1 2996   3.367   3.350   4.829
  189HSD    HD1 2997   3.312   3.376   4.750
  189HSD     CG 2998   3.348   3.255   4.931
  189HSD    CE1 2999   3.475   3.427   4.871
  189HSD    HE1 3000   3.523   3.490   4.796
  189HSD    NE2 3001   3.518   3.396   4.992
  189HSD    CD2 3002   3.439   3.282   5.030
  189HSD    HD2 3003   3.456   3.243   5.129
  189HSD      C 3004   3.075   3.285   5.004
  189HSD      O 3005   3.093   3.352   5.108
  190GLU      N 3006   3.014   3.339   4.894
  190GLU     HN 3007   3.029   3.293   4.807
  190GLU     CA 3008   2.956   3.468   4.877
  190GLU     HA 3009   3.036   3.539   4.884
  190GLU     CB 3010   2.883   3.466   4.748
  190GLU    HB1 3011   2.837   3.566   4.729
  190GLU    HB2 3012   2.796   3.398   4.747
  190GLU     CG 3013   2.955   3.427   4.619
  190GLU    HG1 3014   2.900   3.464   4.530
  190GLU    HG2 3015   2.961   3.316   4.608
  190GLU     CD 3016   3.099   3.483   4.611
  190GLU    OE1 3017   3.119   3.609   4.627
  190GLU    OE2 3018   3.200   3.404   4.592
  190GLU      C 3019   2.849   3.494   4.975
  190GLU      O 3020   2.839   3.604   5.034
  191ALA      N 3021   2.755   3.397   4.990
  191ALA     HN 3022   2.774   3.311   4.944
  191ALA     CA 3023   2.651   3.389   5.084
  191ALA     HA 3024   2.587   3.474   5.064
  191ALA     CB 3025   2.566   3.269   5.055
  191ALA    HB1 3026   2.612   3.173   5.087
  191ALA    HB2 3027   2.529   3.257   4.951
  191ALA    HB3 3028   2.472   3.277   5.115
  191ALA      C 3029   2.709   3.392   5.233
  191ALA      O 3030   2.654   3.442   5.323
  192MET      N 3031   2.819   3.318   5.253
  192MET     HN 3032   2.873   3.271   5.183
  192MET     CA 3033   2.875   3.284   5.380
  192MET     HA 3034   2.799   3.250   5.449
  192MET     CB 3035   2.984   3.169   5.373
  192MET    HB1 3036   3.065   3.193   5.300
  192MET    HB2 3037   2.928   3.086   5.324
  192MET     CG 3038   3.039   3.122   5.512
  192MET    HG1 3039   3.085   3.207   5.566
  192MET    HG2 3040   3.116   3.046   5.485
  192MET     SD 3041   2.907   3.055   5.623
  192MET     CE 3042   3.018   2.960   5.724
  192MET    HE1 3043   3.074   2.894   5.654
  192MET    HE2 3044   2.963   2.903   5.802
  192MET    HE3 3045   3.093   3.021   5.780
  192MET      C 3046   2.932   3.404   5.458
  192MET      O 3047   2.919   3.418   5.576
  193PHE      N 3048   2.987   3.500   5.376
  193PHE     HN 3049   2.994   3.465   5.283
  193PHE     CA 3050   3.026   3.638   5.413
  193PHE     HA 3051   3.114   3.626   5.473
  193PHE     CB 3052   3.053   3.719   5.286
  193PHE    HB1 3053   2.962   3.702   5.224
  193PHE    HB2 3054   3.141   3.674   5.235
  193PHE     CG 3055   3.083   3.869   5.309
  193PHE    CD1 3056   2.985   3.969   5.329
  193PHE    HD1 3057   2.878   3.956   5.333
  193PHE    CE1 3058   3.016   4.095   5.367
  193PHE    HE1 3059   2.935   4.166   5.381
  193PHE     CZ 3060   3.145   4.136   5.375
  193PHE     HZ 3061   3.171   4.232   5.415
  193PHE    CD2 3062   3.216   3.907   5.314
  193PHE    HD2 3063   3.292   3.832   5.293
  193PHE    CE2 3064   3.248   4.037   5.353
  193PHE    HE2 3065   3.354   4.060   5.357
  193PHE      C 3066   2.916   3.702   5.495
  193PHE      O 3067   2.948   3.770   5.591
  194LEU      N 3068   2.782   3.695   5.463
  194LEU     HN 3069   2.753   3.638   5.387
  194LEU     CA 3070   2.674   3.757   5.536
  194LEU     HA 3071   2.691   3.862   5.549
  194LEU     CB 3072   2.548   3.740   5.441
  194LEU    HB1 3073   2.453   3.775   5.486
  194LEU    HB2 3074   2.533   3.633   5.415
  194LEU     CG 3075   2.567   3.827   5.312
  194LEU     HG 3076   2.666   3.821   5.263
  194LEU    CD1 3077   2.466   3.787   5.201
  194LEU   HD11 3078   2.477   3.680   5.175
  194LEU   HD12 3079   2.473   3.856   5.114
  194LEU   HD13 3080   2.368   3.796   5.251
  194LEU    CD2 3081   2.540   3.977   5.349
  194LEU   HD21 3082   2.551   4.039   5.257
  194LEU   HD22 3083   2.614   4.012   5.425
  194LEU   HD23 3084   2.438   3.979   5.392
  194LEU      C 3085   2.653   3.687   5.672
  194LEU      O 3086   2.649   3.755   5.778
  195LEU      N 3087   2.654   3.551   5.674
  195LEU     HN 3088   2.667   3.509   5.584
  195LEU     CA 3089   2.629   3.473   5.792
  195LEU     HA 3090   2.535   3.500   5.839
  195LEU     CB 3091   2.618   3.318   5.749
  195LEU    HB1 3092   2.648   3.262   5.840
  195LEU    HB2 3093   2.701   3.296   5.678
  195LEU     CG 3094   2.480   3.280   5.703
  195LEU     HG 3095   2.439   3.362   5.640
  195LEU    CD1 3096   2.496   3.155   5.612
  195LEU   HD11 3097   2.555   3.171   5.519
  195LEU   HD12 3098   2.395   3.121   5.582
  195LEU   HD13 3099   2.521   3.064   5.669
  195LEU    CD2 3100   2.396   3.246   5.827
  195LEU   HD21 3101   2.402   3.328   5.902
  195LEU   HD22 3102   2.429   3.158   5.885
  195LEU   HD23 3103   2.288   3.246   5.798
  195LEU      C 3104   2.738   3.497   5.894
  195LEU      O 3105   2.702   3.510   6.012
  196GLU      N 3106   2.870   3.518   5.849
  196GLU     HN 3107   2.885   3.519   5.751
  196GLU     CA 3108   2.993   3.544   5.932
  196GLU     HA 3109   3.005   3.476   6.014
  196GLU     CB 3110   3.117   3.534   5.839
  196GLU    HB1 3111   3.118   3.625   5.776
  196GLU    HB2 3112   3.108   3.444   5.775
  196GLU     CG 3113   3.250   3.522   5.923
  196GLU    HG1 3114   3.245   3.423   5.972
  196GLU    HG2 3115   3.240   3.596   6.005
  196GLU     CD 3116   3.372   3.557   5.843
  196GLU    OE1 3117   3.412   3.676   5.838
  196GLU    OE2 3118   3.441   3.469   5.782
  196GLU      C 3119   2.975   3.677   6.002
  196GLU      O 3120   3.030   3.703   6.109
  197PHE      N 3121   2.897   3.768   5.946
  197PHE     HN 3122   2.848   3.749   5.861
  197PHE     CA 3123   2.874   3.898   6.004
  197PHE     HA 3124   2.949   3.909   6.081
  197PHE     CB 3125   2.882   4.010   5.894
  197PHE    HB1 3126   2.796   3.992   5.826
  197PHE    HB2 3127   2.978   3.996   5.840
  197PHE     CG 3128   2.873   4.142   5.954
  197PHE    CD1 3129   2.774   4.243   5.922
  197PHE    HD1 3130   2.698   4.222   5.849
  197PHE    CE1 3131   2.776   4.367   5.982
  197PHE    HE1 3132   2.699   4.436   5.949
  197PHE     CZ 3133   2.874   4.394   6.071
  197PHE     HZ 3134   2.876   4.494   6.112
  197PHE    CD2 3135   2.976   4.180   6.043
  197PHE    HD2 3136   3.060   4.115   6.061
  197PHE    CE2 3137   2.972   4.304   6.102
  197PHE    HE2 3138   3.058   4.334   6.160
  197PHE      C 3139   2.745   3.908   6.086
  197PHE      O 3140   2.749   3.913   6.209
  198PHE      N 3141   2.628   3.907   6.024
  198PHE     HN 3142   2.634   3.885   5.927
  198PHE     CA 3143   2.501   3.907   6.095
  198PHE     HA 3144   2.504   4.001   6.147
  198PHE     CB 3145   2.385   3.917   5.984
  198PHE    HB1 3146   2.285   3.923   6.031
  198PHE    HB2 3147   2.396   3.828   5.918
  198PHE     CG 3148   2.392   4.049   5.910
  198PHE    CD1 3149   2.380   4.174   5.978
  198PHE    HD1 3150   2.362   4.177   6.084
  198PHE    CE1 3151   2.379   4.284   5.906
  198PHE    HE1 3152   2.358   4.375   5.961
  198PHE     CZ 3153   2.406   4.289   5.767
  198PHE     HZ 3154   2.407   4.387   5.721
  198PHE    CD2 3155   2.405   4.046   5.773
  198PHE    HD2 3156   2.421   3.951   5.723
  198PHE    CE2 3157   2.418   4.167   5.697
  198PHE    HE2 3158   2.451   4.166   5.595
  198PHE      C 3159   2.465   3.800   6.202
  198PHE      O 3160   2.404   3.833   6.304
  199LEU      N 3161   2.504   3.676   6.190
  199LEU     HN 3162   2.554   3.647   6.109
  199LEU     CA 3163   2.483   3.570   6.293
  199LEU     HA 3164   2.379   3.574   6.321
  199LEU     CB 3165   2.485   3.427   6.229
  199LEU    HB1 3166   2.583   3.390   6.191
  199LEU    HB2 3167   2.421   3.446   6.140
  199LEU     CG 3168   2.428   3.306   6.310
  199LEU     HG 3169   2.342   3.350   6.366
  199LEU    CD1 3170   2.375   3.196   6.208
  199LEU   HD11 3171   2.335   3.108   6.263
  199LEU   HD12 3172   2.459   3.167   6.143
  199LEU   HD13 3173   2.287   3.240   6.157
  199LEU    CD2 3174   2.532   3.247   6.401
  199LEU   HD21 3175   2.626   3.237   6.343
  199LEU   HD22 3176   2.504   3.146   6.439
  199LEU   HD23 3177   2.559   3.308   6.490
  199LEU      C 3178   2.556   3.590   6.423
  199LEU      O 3179   2.496   3.584   6.529
  200PRO      N 3180   2.689   3.622   6.424
  200PRO     CD 3181   2.788   3.561   6.340
  200PRO    HD1 3182   2.802   3.608   6.241
  200PRO    HD2 3183   2.761   3.456   6.317
  200PRO     CA 3184   2.755   3.662   6.550
  200PRO     HA 3185   2.742   3.585   6.625
  200PRO     CB 3186   2.906   3.670   6.517
  200PRO    HB1 3187   2.954   3.661   6.616
  200PRO    HB2 3188   2.931   3.765   6.465
  200PRO     CG 3189   2.920   3.561   6.415
  200PRO    HG1 3190   3.008   3.574   6.348
  200PRO    HG2 3191   2.926   3.463   6.467
  200PRO      C 3192   2.699   3.802   6.593
  200PRO      O 3193   2.691   3.826   6.715
  201LEU      N 3194   2.666   3.899   6.499
  201LEU     HN 3195   2.673   3.887   6.400
  201LEU     CA 3196   2.635   4.035   6.537
  201LEU     HA 3197   2.730   4.069   6.577
  201LEU     CB 3198   2.614   4.123   6.410
  201LEU    HB1 3199   2.531   4.069   6.360
  201LEU    HB2 3200   2.709   4.099   6.358
  201LEU     CG 3201   2.564   4.267   6.432
  201LEU     HG 3202   2.464   4.266   6.481
  201LEU    CD1 3203   2.656   4.350   6.529
  201LEU   HD11 3204   2.754   4.369   6.480
  201LEU   HD12 3205   2.668   4.285   6.618
  201LEU   HD13 3206   2.602   4.443   6.557
  201LEU    CD2 3207   2.540   4.349   6.312
  201LEU   HD21 3208   2.467   4.308   6.239
  201LEU   HD22 3209   2.640   4.359   6.266
  201LEU   HD23 3210   2.511   4.453   6.338
  201LEU      C 3211   2.519   4.038   6.638
  201LEU      O 3212   2.511   4.117   6.733
  202GLY      N 3213   2.416   3.953   6.604
  202GLY     HN 3214   2.432   3.896   6.524
  202GLY     CA 3215   2.302   3.928   6.690
  202GLY    HA1 3216   2.254   3.839   6.653
  202GLY    HA2 3217   2.241   4.017   6.692
  202GLY      C 3218   2.337   3.895   6.838
  202GLY      O 3219   2.291   3.953   6.934
  203ILE      N 3220   2.423   3.800   6.862
  203ILE     HN 3221   2.453   3.738   6.790
  203ILE     CA 3222   2.471   3.751   6.993
  203ILE     HA 3223   2.384   3.727   7.052
  203ILE     CB 3224   2.567   3.629   6.986
  203ILE     HB 3225   2.647   3.643   6.911
  203ILE    CG2 3226   2.622   3.598   7.130
  203ILE   HG21 3227   2.649   3.492   7.148
  203ILE   HG22 3228   2.547   3.620   7.209
  203ILE   HG23 3229   2.708   3.668   7.140
  203ILE    CG1 3230   2.491   3.514   6.934
  203ILE   HG11 3231   2.428   3.549   6.849
  203ILE   HG12 3232   2.419   3.475   7.009
  203ILE     CD 3233   2.576   3.400   6.864
  203ILE    HD1 3234   2.652   3.435   6.790
  203ILE    HD2 3235   2.514   3.323   6.814
  203ILE    HD3 3236   2.636   3.344   6.939
  203ILE      C 3237   2.555   3.861   7.058
  203ILE      O 3238   2.548   3.893   7.174
  204ILE      N 3239   2.646   3.924   6.983
  204ILE     HN 3240   2.659   3.894   6.889
  204ILE     CA 3241   2.737   4.022   7.038
  204ILE     HA 3242   2.766   3.985   7.135
  204ILE     CB 3243   2.864   4.045   6.952
  204ILE     HB 3244   2.829   4.080   6.852
  204ILE    CG2 3245   2.957   4.158   7.014
  204ILE   HG21 3246   2.908   4.242   7.067
  204ILE   HG22 3247   3.021   4.209   6.940
  204ILE   HG23 3248   3.019   4.098   7.084
  204ILE    CG1 3249   2.955   3.920   6.924
  204ILE   HG11 3250   2.887   3.835   6.899
  204ILE   HG12 3251   2.991   3.894   7.025
  204ILE     CD 3252   3.071   3.934   6.821
  204ILE    HD1 3253   3.127   3.838   6.814
  204ILE    HD2 3254   3.131   4.024   6.847
  204ILE    HD3 3255   3.030   3.964   6.722
  204ILE      C 3256   2.667   4.150   7.088
  204ILE      O 3257   2.691   4.190   7.203
  205LEU      N 3258   2.565   4.208   7.016
  205LEU     HN 3259   2.550   4.180   6.922
  205LEU     CA 3260   2.480   4.318   7.055
  205LEU     HA 3261   2.549   4.396   7.081
  205LEU     CB 3262   2.400   4.361   6.930
  205LEU    HB1 3263   2.334   4.278   6.898
  205LEU    HB2 3264   2.482   4.374   6.856
  205LEU     CG 3265   2.318   4.499   6.942
  205LEU     HG 3266   2.276   4.491   7.045
  205LEU    CD1 3267   2.419   4.617   6.922
  205LEU   HD11 3268   2.364   4.714   6.918
  205LEU   HD12 3269   2.477   4.592   6.830
  205LEU   HD13 3270   2.496   4.606   7.001
  205LEU    CD2 3271   2.210   4.498   6.839
  205LEU   HD21 3272   2.244   4.465   6.738
  205LEU   HD22 3273   2.169   4.601   6.829
  205LEU   HD23 3274   2.123   4.435   6.867
  205LEU      C 3275   2.392   4.288   7.180
  205LEU      O 3276   2.379   4.377   7.270
  206PHE      N 3277   2.335   4.166   7.187
  206PHE     HN 3278   2.349   4.116   7.102
  206PHE     CA 3279   2.268   4.114   7.309
  206PHE     HA 3280   2.185   4.179   7.330
  206PHE     CB 3281   2.210   3.975   7.267
  206PHE    HB1 3282   2.288   3.915   7.215
  206PHE    HB2 3283   2.136   4.000   7.187
  206PHE     CG 3284   2.160   3.903   7.394
  206PHE    CD1 3285   2.232   3.789   7.439
  206PHE    HD1 3286   2.318   3.750   7.385
  206PHE    CE1 3287   2.193   3.726   7.556
  206PHE    HE1 3288   2.249   3.639   7.589
  206PHE     CZ 3289   2.090   3.781   7.629
  206PHE     HZ 3290   2.068   3.740   7.727
  206PHE    CD2 3291   2.049   3.952   7.468
  206PHE    HD2 3292   1.995   4.041   7.443
  206PHE    CE2 3293   2.021   3.889   7.595
  206PHE    HE2 3294   1.939   3.921   7.657
  206PHE      C 3295   2.369   4.110   7.429
  206PHE      O 3296   2.352   4.178   7.530
  207CYS      N 3297   2.478   4.040   7.420
  207CYS     HN 3298   2.497   3.986   7.339
  207CYS     CA 3299   2.558   4.021   7.543
  207CYS     HA 3300   2.488   3.993   7.620
  207CYS     CB 3301   2.661   3.904   7.515
  207CYS    HB1 3302   2.729   3.900   7.602
  207CYS    HB2 3303   2.726   3.938   7.432
  207CYS     SG 3304   2.581   3.741   7.471
  207CYS    HG1 3305   2.588   3.670   7.583
  207CYS      C 3306   2.630   4.149   7.589
  207CYS      O 3307   2.628   4.172   7.709
  208SER      N 3308   2.686   4.230   7.491
  208SER     HN 3309   2.695   4.194   7.398
  208SER     CA 3310   2.760   4.355   7.508
  208SER     HA 3311   2.846   4.335   7.571
  208SER     CB 3312   2.816   4.423   7.382
  208SER    HB1 3313   2.858   4.522   7.407
  208SER    HB2 3314   2.730   4.452   7.317
  208SER     OG 3315   2.909   4.336   7.314
  208SER    HG1 3316   2.852   4.272   7.271
  208SER      C 3317   2.669   4.457   7.580
  208SER      O 3318   2.707   4.525   7.674
  209ALA      N 3319   2.542   4.474   7.531
  209ALA     HN 3320   2.504   4.418   7.459
  209ALA     CA 3321   2.440   4.553   7.599
  209ALA     HA 3322   2.475   4.656   7.602
  209ALA     CB 3323   2.314   4.544   7.525
  209ALA    HB1 3324   2.332   4.572   7.419
  209ALA    HB2 3325   2.233   4.609   7.564
  209ALA    HB3 3326   2.284   4.438   7.512
  209ALA      C 3327   2.410   4.505   7.748
  209ALA      O 3328   2.408   4.585   7.843
  210ARG      N 3329   2.393   4.372   7.771
  210ARG     HN 3330   2.398   4.314   7.691
  210ARG     CA 3331   2.348   4.314   7.887
  210ARG     HA 3332   2.274   4.380   7.930
  210ARG     CB 3333   2.285   4.179   7.876
  210ARG    HB1 3334   2.265   4.143   7.979
  210ARG    HB2 3335   2.352   4.105   7.826
  210ARG     CG 3336   2.155   4.173   7.800
  210ARG    HG1 3337   2.130   4.065   7.789
  210ARG    HG2 3338   2.170   4.226   7.703
  210ARG     CD 3339   2.037   4.245   7.866
  210ARG    HD1 3340   1.965   4.280   7.788
  210ARG    HD2 3341   2.074   4.335   7.919
  210ARG     NE 3342   1.975   4.145   7.963
  210ARG     HE 3343   2.007   4.051   7.969
  210ARG     CZ 3344   1.878   4.181   8.044
  210ARG    NH1 3345   1.804   4.291   8.042
  210ARG   HH11 3346   1.817   4.365   7.976
  210ARG   HH12 3347   1.723   4.287   8.100
  210ARG    NH2 3348   1.849   4.089   8.138
  210ARG   HH21 3349   1.920   4.023   8.163
  210ARG   HH22 3350   1.771   4.110   8.197
  210ARG      C 3351   2.458   4.314   7.991
  210ARG      O 3352   2.439   4.357   8.101
  211ILE      N 3353   2.584   4.302   7.950
  211ILE     HN 3354   2.598   4.281   7.854
  211ILE     CA 3355   2.702   4.347   8.026
  211ILE     HA 3356   2.704   4.286   8.115
  211ILE     CB 3357   2.831   4.329   7.947
  211ILE     HB 3358   2.817   4.367   7.844
  211ILE    CG2 3359   2.958   4.395   8.006
  211ILE   HG21 3360   2.969   4.369   8.114
  211ILE   HG22 3361   2.955   4.505   7.995
  211ILE   HG23 3362   3.049   4.359   7.953
  211ILE    CG1 3363   2.857   4.170   7.936
  211ILE   HG11 3364   2.759   4.122   7.911
  211ILE   HG12 3365   2.886   4.132   8.037
  211ILE     CD 3366   2.962   4.142   7.831
  211ILE    HD1 3367   3.061   4.160   7.879
  211ILE    HD2 3368   2.961   4.217   7.750
  211ILE    HD3 3369   2.956   4.036   7.797
  211ILE      C 3370   2.704   4.491   8.078
  211ILE      O 3371   2.714   4.515   8.199
  212ILE      N 3372   2.685   4.589   7.982
  212ILE     HN 3373   2.673   4.565   7.886
  212ILE     CA 3374   2.686   4.730   8.012
  212ILE     HA 3375   2.771   4.753   8.076
  212ILE     CB 3376   2.698   4.816   7.877
  212ILE     HB 3377   2.632   4.786   7.793
  212ILE    CG2 3378   2.661   4.965   7.910
  212ILE   HG21 3379   2.555   4.976   7.940
  212ILE   HG22 3380   2.675   5.033   7.824
  212ILE   HG23 3381   2.717   4.993   8.002
  212ILE    CG1 3382   2.836   4.806   7.817
  212ILE   HG11 3383   2.873   4.702   7.806
  212ILE   HG12 3384   2.913   4.857   7.879
  212ILE     CD 3385   2.842   4.863   7.677
  212ILE    HD1 3386   2.794   4.963   7.676
  212ILE    HD2 3387   2.802   4.795   7.599
  212ILE    HD3 3388   2.946   4.883   7.642
  212ILE      C 3389   2.566   4.768   8.106
  212ILE      O 3390   2.590   4.846   8.198
  213TRP      N 3391   2.449   4.717   8.085
  213TRP     HN 3392   2.420   4.659   8.010
  213TRP     CA 3393   2.333   4.745   8.161
  213TRP     HA 3394   2.323   4.852   8.176
  213TRP     CB 3395   2.207   4.682   8.080
  213TRP    HB1 3396   2.245   4.580   8.055
  213TRP    HB2 3397   2.183   4.742   7.990
  213TRP     CG 3398   2.077   4.663   8.148
  213TRP    CD1 3399   1.978   4.760   8.168
  213TRP    HD1 3400   1.982   4.861   8.130
  213TRP    NE1 3401   1.887   4.712   8.253
  213TRP    HE1 3402   1.802   4.749   8.284
  213TRP    CE2 3403   1.917   4.587   8.289
  213TRP    CD2 3404   2.029   4.544   8.220
  213TRP    CE3 3405   2.075   4.412   8.234
  213TRP    HE3 3406   2.161   4.380   8.176
  213TRP    CZ3 3407   2.008   4.327   8.317
  213TRP    HZ3 3408   2.055   4.229   8.321
  213TRP    CZ2 3409   1.855   4.499   8.374
  213TRP    HZ2 3410   1.754   4.511   8.412
  213TRP    CH2 3411   1.903   4.366   8.393
  213TRP    HH2 3412   1.858   4.295   8.461
  213TRP      C 3413   2.337   4.694   8.302
  213TRP      O 3414   2.313   4.763   8.400
  214SER      N 3415   2.384   4.567   8.305
  214SER     HN 3416   2.418   4.524   8.221
  214SER     CA 3417   2.411   4.498   8.430
  214SER     HA 3418   2.321   4.498   8.490
  214SER     CB 3419   2.430   4.347   8.420
  214SER    HB1 3420   2.530   4.330   8.374
  214SER    HB2 3421   2.354   4.303   8.352
  214SER     OG 3422   2.426   4.287   8.548
  214SER    HG1 3423   2.336   4.281   8.580
  214SER      C 3424   2.507   4.556   8.533
  214SER      O 3425   2.479   4.552   8.655
  215LEU      N 3426   2.622   4.607   8.480
  215LEU     HN 3427   2.646   4.601   8.384
  215LEU     CA 3428   2.712   4.694   8.564
  215LEU     HA 3429   2.725   4.631   8.651
  215LEU     CB 3430   2.844   4.722   8.483
  215LEU    HB1 3431   2.902   4.800   8.538
  215LEU    HB2 3432   2.822   4.785   8.393
  215LEU     CG 3433   2.932   4.592   8.462
  215LEU     HG 3434   2.858   4.520   8.421
  215LEU    CD1 3435   3.043   4.612   8.352
  215LEU   HD11 3436   3.095   4.519   8.320
  215LEU   HD12 3437   3.116   4.686   8.391
  215LEU   HD13 3438   2.985   4.655   8.267
  215LEU    CD2 3439   3.000   4.538   8.591
  215LEU   HD21 3440   3.044   4.615   8.659
  215LEU   HD22 3441   3.081   4.470   8.557
  215LEU   HD23 3442   2.929   4.487   8.660
  215LEU      C 3443   2.645   4.826   8.606
  215LEU      O 3444   2.644   4.870   8.726
  216ARG      N 3445   2.571   4.890   8.520
  216ARG     HN 3446   2.572   4.854   8.426
  216ARG     CA 3447   2.499   5.014   8.555
  216ARG     HA 3448   2.575   5.083   8.588
  216ARG     CB 3449   2.434   5.078   8.425
  216ARG    HB1 3450   2.376   5.162   8.470
  216ARG    HB2 3451   2.354   5.013   8.383
  216ARG     CG 3452   2.534   5.138   8.320
  216ARG    HG1 3453   2.601   5.053   8.294
  216ARG    HG2 3454   2.586   5.221   8.373
  216ARG     CD 3455   2.462   5.188   8.205
  216ARG    HD1 3456   2.389   5.267   8.234
  216ARG    HD2 3457   2.402   5.106   8.161
  216ARG     NE 3458   2.566   5.241   8.107
  216ARG     HE 3459   2.656   5.252   8.149
  216ARG     CZ 3460   2.552   5.328   8.012
  216ARG    NH1 3461   2.438   5.349   7.957
  216ARG   HH11 3462   2.359   5.300   7.996
  216ARG   HH12 3463   2.425   5.429   7.899
  216ARG    NH2 3464   2.653   5.386   7.959
  216ARG   HH21 3465   2.735   5.341   7.994
  216ARG   HH22 3466   2.639   5.416   7.864
  216ARG      C 3467   2.395   4.991   8.664
  216ARG      O 3468   2.390   5.067   8.760
  217GLN      N 3469   2.313   4.892   8.650
  217GLN     HN 3470   2.318   4.837   8.568
  217GLN     CA 3471   2.211   4.847   8.748
  217GLN     HA 3472   2.135   4.923   8.753
  217GLN     CB 3473   2.145   4.713   8.709
  217GLN    HB1 3474   2.070   4.691   8.788
  217GLN    HB2 3475   2.222   4.632   8.714
  217GLN     CG 3476   2.061   4.707   8.580
  217GLN    HG1 3477   2.004   4.612   8.593
  217GLN    HG2 3478   2.112   4.680   8.484
  217GLN     CD 3479   1.981   4.834   8.558
  217GLN    OE1 3480   1.868   4.849   8.610
  217GLN    NE2 3481   2.037   4.925   8.481
  217GLN   HE21 3482   1.993   5.015   8.479
  217GLN   HE22 3483   2.109   4.889   8.422
  217GLN      C 3484   2.249   4.841   8.892
  217GLN      O 3485   2.176   4.885   8.980
  218ARG      N 3486   2.366   4.786   8.911
  218ARG     HN 3487   2.404   4.736   8.833
  218ARG     CA 3488   2.438   4.764   9.035
  218ARG     HA 3489   2.360   4.748   9.108
  218ARG     CB 3490   2.524   4.636   9.023
  218ARG    HB1 3491   2.586   4.622   9.115
  218ARG    HB2 3492   2.579   4.641   8.927
  218ARG     CG 3493   2.438   4.513   9.003
  218ARG    HG1 3494   2.363   4.527   8.922
  218ARG    HG2 3495   2.398   4.494   9.104
  218ARG     CD 3496   2.520   4.387   8.950
  218ARG    HD1 3497   2.591   4.413   8.868
  218ARG    HD2 3498   2.454   4.311   8.903
  218ARG     NE 3499   2.593   4.335   9.064
  218ARG     HE 3500   2.687   4.362   9.086
  218ARG     CZ 3501   2.536   4.268   9.166
  218ARG    NH1 3502   2.408   4.231   9.158
  218ARG   HH11 3503   2.349   4.254   9.081
  218ARG   HH12 3504   2.358   4.191   9.235
  218ARG    NH2 3505   2.600   4.236   9.273
  218ARG   HH21 3506   2.693   4.272   9.277
  218ARG   HH22 3507   2.553   4.187   9.347
  218ARG      C 3508   2.514   4.876   9.083
  218ARG      O 3509   2.574   4.868   9.194
  219GLN      N 3510   2.533   4.982   9.003
  219GLN     HN 3511   2.498   4.972   8.910
  219GLN     CA 3512   2.590   5.109   9.035
  219GLN     HA 3513   2.573   5.170   8.948
  219GLN     CB 3514   2.548   5.175   9.168
  219GLN    HB1 3515   2.591   5.276   9.188
  219GLN    HB2 3516   2.578   5.117   9.257
  219GLN     CG 3517   2.397   5.203   9.180
  219GLN    HG1 3518   2.386   5.284   9.256
  219GLN    HG2 3519   2.348   5.110   9.216
  219GLN     CD 3520   2.341   5.246   9.051
  219GLN    OE1 3521   2.376   5.353   8.996
  219GLN    NE2 3522   2.233   5.175   9.007
  219GLN   HE21 3523   2.216   5.080   9.033
  219GLN   HE22 3524   2.179   5.212   8.931
  219GLN      C 3525   2.739   5.095   9.038
  219GLN      O 3526   2.810   5.172   9.111
  220MET      N 3527   2.793   5.009   8.952
  220MET     HN 3528   2.732   4.946   8.905
  220MET     CA 3529   2.933   4.977   8.963
  220MET     HA 3530   2.970   4.982   9.064
  220MET     CB 3531   2.939   4.830   8.916
  220MET    HB1 3532   3.044   4.796   8.898
  220MET    HB2 3533   2.893   4.794   8.822
  220MET     CG 3534   2.885   4.722   9.017
  220MET    HG1 3535   2.777   4.730   9.043
  220MET    HG2 3536   2.942   4.736   9.111
  220MET     SD 3537   2.927   4.552   8.963
  220MET     CE 3538   3.069   4.529   9.072
  220MET    HE1 3539   3.121   4.434   9.047
  220MET    HE2 3540   3.046   4.530   9.181
  220MET    HE3 3541   3.151   4.604   9.063
  220MET      C 3542   3.020   5.053   8.866
  220MET      O 3543   3.142   5.059   8.883
  221ASP      N 3544   2.965   5.123   8.768
  221ASP     HN 3545   2.867   5.122   8.751
  221ASP     CA 3546   3.035   5.206   8.676
  221ASP     HA 3547   3.128   5.161   8.644
  221ASP     CB 3548   2.950   5.235   8.546
  221ASP    HB1 3549   2.914   5.135   8.513
  221ASP    HB2 3550   2.994   5.281   8.455
  221ASP     CG 3551   2.812   5.299   8.574
  221ASP    OD1 3552   2.766   5.386   8.491
  221ASP    OD2 3553   2.745   5.254   8.669
  221ASP      C 3554   3.087   5.334   8.736
  221ASP      O 3555   3.143   5.409   8.655
  222ARG      N 3556   3.071   5.354   8.866
  222ARG     HN 3557   3.024   5.293   8.929
  222ARG     CA 3558   3.124   5.459   8.943
  222ARG     HA 3559   3.103   5.555   8.899
  222ARG     CB 3560   3.073   5.477   9.081
  222ARG    HB1 3561   3.131   5.555   9.135
  222ARG    HB2 3562   3.090   5.385   9.141
  222ARG     CG 3563   2.918   5.512   9.083
  222ARG    HG1 3564   2.861   5.436   9.025
  222ARG    HG2 3565   2.922   5.612   9.034
  222ARG     CD 3566   2.865   5.532   9.221
  222ARG    HD1 3567   2.762   5.575   9.216
  222ARG    HD2 3568   2.930   5.594   9.286
  222ARG     NE 3569   2.853   5.398   9.291
  222ARG     HE 3570   2.818   5.316   9.246
  222ARG     CZ 3571   2.871   5.373   9.424
  222ARG    NH1 3572   2.908   5.465   9.510
  222ARG   HH11 3573   2.909   5.561   9.481
  222ARG   HH12 3574   2.945   5.435   9.597
  222ARG    NH2 3575   2.869   5.253   9.484
  222ARG   HH21 3576   2.848   5.178   9.422
  222ARG   HH22 3577   2.871   5.234   9.582
  222ARG      C 3578   3.276   5.450   8.951
  222ARG      O 3579   3.352   5.542   8.924
  223HSD      N 3580   3.326   5.330   8.977
  223HSD     HN 3581   3.265   5.252   8.983
  223HSD     CA 3582   3.467   5.295   8.977
  223HSD     HA 3583   3.519   5.366   9.039
  223HSD     CB 3584   3.481   5.157   9.059
  223HSD    HB1 3585   3.414   5.077   9.022
  223HSD    HB2 3586   3.465   5.174   9.168
  223HSD    ND1 3587   3.737   5.154   9.092
  223HSD    HD1 3588   3.758   5.251   9.105
  223HSD     CG 3589   3.616   5.095   9.063
  223HSD    CE1 3590   3.837   5.059   9.093
  223HSD    HE1 3591   3.941   5.076   9.120
  223HSD    NE2 3592   3.784   4.939   9.070
  223HSD    CD2 3593   3.649   4.962   9.044
  223HSD    HD2 3594   3.578   4.881   9.035
  223HSD      C 3595   3.521   5.285   8.840
  223HSD      O 3596   3.467   5.227   8.741
  224ALA      N 3597   3.645   5.344   8.823
  224ALA     HN 3598   3.693   5.383   8.901
  224ALA     CA 3599   3.698   5.373   8.698
  224ALA     HA 3600   3.625   5.434   8.646
  224ALA     CB 3601   3.827   5.451   8.709
  224ALA    HB1 3602   3.871   5.476   8.611
  224ALA    HB2 3603   3.891   5.382   8.767
  224ALA    HB3 3604   3.803   5.546   8.762
  224ALA      C 3605   3.722   5.255   8.607
  224ALA      O 3606   3.712   5.272   8.486
  225LYS      N 3607   3.757   5.143   8.675
  225LYS     HN 3608   3.779   5.142   8.773
  225LYS     CA 3609   3.795   5.017   8.606
  225LYS     HA 3610   3.853   5.050   8.522
  225LYS     CB 3611   3.877   4.914   8.714
  225LYS    HB1 3612   3.888   4.823   8.652
  225LYS    HB2 3613   3.808   4.890   8.798
  225LYS     CG 3614   4.016   4.960   8.761
  225LYS    HG1 3615   3.996   5.039   8.837
  225LYS    HG2 3616   4.061   5.005   8.670
  225LYS     CD 3617   4.095   4.857   8.832
  225LYS    HD1 3618   4.055   4.834   8.933
  225LYS    HD2 3619   4.190   4.911   8.851
  225LYS     CE 3620   4.103   4.723   8.764
  225LYS    HE1 3621   4.143   4.739   8.661
  225LYS    HE2 3622   4.005   4.670   8.763
  225LYS     NZ 3623   4.191   4.637   8.840
  225LYS    HZ1 3624   4.290   4.664   8.829
  225LYS    HZ2 3625   4.179   4.536   8.818
  225LYS    HZ3 3626   4.165   4.655   8.939
  225LYS      C 3627   3.671   4.951   8.549
  225LYS      O 3628   3.680   4.888   8.446
  226ILE      N 3629   3.556   4.970   8.613
  226ILE     HN 3630   3.554   5.023   8.697
  226ILE     CA 3631   3.424   4.928   8.559
  226ILE     HA 3632   3.443   4.830   8.516
  226ILE     CB 3633   3.313   4.903   8.665
  226ILE     HB 3634   3.311   5.000   8.718
  226ILE    CG2 3635   3.190   4.868   8.597
  226ILE   HG21 3636   3.128   4.959   8.583
  226ILE   HG22 3637   3.127   4.793   8.650
  226ILE   HG23 3638   3.219   4.819   8.502
  226ILE    CG1 3639   3.370   4.795   8.773
  226ILE   HG11 3640   3.302   4.812   8.859
  226ILE   HG12 3641   3.476   4.816   8.796
  226ILE     CD 3642   3.359   4.646   8.736
  226ILE    HD1 3643   3.395   4.574   8.813
  226ILE    HD2 3644   3.423   4.635   8.646
  226ILE    HD3 3645   3.257   4.611   8.709
  226ILE      C 3646   3.384   5.015   8.444
  226ILE      O 3647   3.336   4.968   8.344
  227LYS      N 3648   3.408   5.145   8.453
  227LYS     HN 3649   3.438   5.184   8.540
  227LYS     CA 3650   3.383   5.237   8.345
  227LYS     HA 3651   3.280   5.225   8.313
  227LYS     CB 3652   3.402   5.380   8.390
  227LYS    HB1 3653   3.507   5.395   8.422
  227LYS    HB2 3654   3.341   5.394   8.482
  227LYS     CG 3655   3.379   5.499   8.293
  227LYS    HG1 3656   3.449   5.496   8.207
  227LYS    HG2 3657   3.402   5.590   8.352
  227LYS     CD 3658   3.245   5.501   8.224
  227LYS    HD1 3659   3.167   5.509   8.303
  227LYS    HD2 3660   3.224   5.404   8.173
  227LYS     CE 3661   3.250   5.616   8.117
  227LYS    HE1 3662   3.164   5.611   8.047
  227LYS    HE2 3663   3.350   5.609   8.070
  227LYS     NZ 3664   3.236   5.749   8.175
  227LYS    HZ1 3665   3.271   5.826   8.114
  227LYS    HZ2 3666   3.292   5.759   8.262
  227LYS    HZ3 3667   3.136   5.766   8.195
  227LYS      C 3668   3.475   5.215   8.227
  227LYS      O 3669   3.431   5.225   8.113
  228ARG      N 3670   3.604   5.190   8.253
  228ARG     HN 3671   3.642   5.213   8.342
  228ARG     CA 3672   3.698   5.153   8.150
  228ARG     HA 3673   3.708   5.234   8.080
  228ARG     CB 3674   3.838   5.129   8.215
  228ARG    HB1 3675   3.844   5.037   8.278
  228ARG    HB2 3676   3.846   5.212   8.289
  228ARG     CG 3677   3.959   5.132   8.121
  228ARG    HG1 3678   3.957   5.225   8.060
  228ARG    HG2 3679   3.950   5.057   8.040
  228ARG     CD 3680   4.090   5.110   8.202
  228ARG    HD1 3681   4.087   5.011   8.253
  228ARG    HD2 3682   4.097   5.198   8.268
  228ARG     NE 3683   4.205   5.113   8.096
  228ARG     HE 3684   4.197   5.181   8.023
  228ARG     CZ 3685   4.311   5.037   8.100
  228ARG    NH1 3686   4.345   4.959   8.202
  228ARG   HH11 3687   4.312   4.982   8.293
  228ARG   HH12 3688   4.439   4.925   8.196
  228ARG    NH2 3689   4.384   5.033   7.996
  228ARG   HH21 3690   4.389   5.103   7.924
  228ARG   HH22 3691   4.462   4.970   8.003
  228ARG      C 3692   3.667   5.019   8.081
  228ARG      O 3693   3.688   5.008   7.966
  229ALA      N 3694   3.628   4.917   8.156
  229ALA     HN 3695   3.641   4.919   8.255
  229ALA     CA 3696   3.577   4.790   8.100
  229ALA     HA 3697   3.661   4.756   8.041
  229ALA     CB 3698   3.550   4.692   8.214
  229ALA    HB1 3699   3.459   4.719   8.272
  229ALA    HB2 3700   3.628   4.683   8.292
  229ALA    HB3 3701   3.521   4.594   8.170
  229ALA      C 3702   3.447   4.802   8.016
  229ALA      O 3703   3.436   4.743   7.908
  230ILE      N 3704   3.349   4.879   8.063
  230ILE     HN 3705   3.353   4.922   8.153
  230ILE     CA 3706   3.235   4.925   7.984
  230ILE     HA 3707   3.178   4.839   7.952
  230ILE     CB 3708   3.159   5.021   8.081
  230ILE     HB 3709   3.229   5.076   8.148
  230ILE    CG2 3710   3.063   5.114   8.002
  230ILE   HG21 3711   3.116   5.189   7.939
  230ILE   HG22 3712   2.998   5.176   8.068
  230ILE   HG23 3713   3.007   5.053   7.928
  230ILE    CG1 3714   3.075   4.935   8.183
  230ILE   HG11 3715   3.144   4.872   8.243
  230ILE   HG12 3716   2.998   4.875   8.128
  230ILE     CD 3717   2.995   5.010   8.281
  230ILE    HD1 3718   2.968   4.956   8.374
  230ILE    HD2 3719   2.901   5.051   8.239
  230ILE    HD3 3720   3.052   5.099   8.314
  230ILE      C 3721   3.284   5.001   7.856
  230ILE      O 3722   3.234   4.974   7.748
  231THR      N 3723   3.379   5.090   7.858
  231THR     HN 3724   3.422   5.107   7.947
  231THR     CA 3725   3.436   5.159   7.743
  231THR     HA 3726   3.351   5.200   7.691
  231THR     CB 3727   3.523   5.278   7.775
  231THR     HB 3728   3.616   5.241   7.823
  231THR    OG1 3729   3.461   5.370   7.860
  231THR    HG1 3730   3.480   5.334   7.947
  231THR    CG2 3731   3.561   5.361   7.651
  231THR   HG21 3732   3.625   5.316   7.572
  231THR   HG22 3733   3.613   5.454   7.683
  231THR   HG23 3734   3.466   5.394   7.605
  231THR      C 3735   3.501   5.066   7.638
  231THR      O 3736   3.468   5.067   7.517
  232PHE      N 3737   3.583   4.968   7.676
  232PHE     HN 3738   3.594   4.946   7.773
  232PHE     CA 3739   3.638   4.871   7.579
  232PHE     HA 3740   3.673   4.926   7.493
  232PHE     CB 3741   3.755   4.783   7.631
  232PHE    HB1 3742   3.800   4.709   7.562
  232PHE    HB2 3743   3.719   4.716   7.712
  232PHE     CG 3744   3.863   4.870   7.671
  232PHE    CD1 3745   3.907   4.974   7.587
  232PHE    HD1 3746   3.869   4.980   7.486
  232PHE    CE1 3747   4.004   5.065   7.631
  232PHE    HE1 3748   4.035   5.138   7.559
  232PHE     CZ 3749   4.076   5.038   7.751
  232PHE     HZ 3750   4.158   5.101   7.782
  232PHE    CD2 3751   3.927   4.851   7.799
  232PHE    HD2 3752   3.908   4.762   7.857
  232PHE    CE2 3753   4.040   4.927   7.832
  232PHE    HE2 3754   4.094   4.889   7.917
  232PHE      C 3755   3.527   4.783   7.512
  232PHE      O 3756   3.541   4.742   7.399
  233ILE      N 3757   3.426   4.758   7.590
  233ILE     HN 3758   3.426   4.781   7.687
  233ILE     CA 3759   3.310   4.679   7.549
  233ILE     HA 3760   3.347   4.596   7.491
  233ILE     CB 3761   3.249   4.621   7.672
  233ILE     HB 3762   3.234   4.693   7.754
  233ILE    CG2 3763   3.103   4.555   7.648
  233ILE   HG21 3764   3.054   4.535   7.746
  233ILE   HG22 3765   3.097   4.463   7.586
  233ILE   HG23 3766   3.051   4.639   7.597
  233ILE    CG1 3767   3.339   4.510   7.731
  233ILE   HG11 3768   3.434   4.556   7.766
  233ILE   HG12 3769   3.363   4.433   7.654
  233ILE     CD 3770   3.286   4.425   7.847
  233ILE    HD1 3771   3.236   4.481   7.929
  233ILE    HD2 3772   3.364   4.360   7.893
  233ILE    HD3 3773   3.221   4.353   7.793
  233ILE      C 3774   3.218   4.747   7.456
  233ILE      O 3775   3.181   4.689   7.352
  234MET      N 3776   3.188   4.877   7.477
  234MET     HN 3777   3.226   4.910   7.562
  234MET     CA 3778   3.132   4.973   7.385
  234MET     HA 3779   3.033   4.944   7.355
  234MET     CB 3780   3.125   5.121   7.446
  234MET    HB1 3781   3.135   5.207   7.376
  234MET    HB2 3782   3.212   5.130   7.514
  234MET     CG 3783   2.997   5.155   7.529
  234MET    HG1 3784   3.006   5.257   7.570
  234MET    HG2 3785   2.991   5.084   7.614
  234MET     SD 3786   2.842   5.171   7.427
  234MET     CE 3787   2.748   5.252   7.555
  234MET    HE1 3788   2.805   5.335   7.601
  234MET    HE2 3789   2.712   5.172   7.623
  234MET    HE3 3790   2.663   5.307   7.508
  234MET      C 3791   3.216   4.986   7.262
  234MET      O 3792   3.167   4.967   7.150
  235VAL      N 3793   3.344   5.014   7.270
  235VAL     HN 3794   3.380   5.026   7.362
  235VAL     CA 3795   3.443   5.020   7.163
  235VAL     HA 3796   3.415   5.103   7.100
  235VAL     CB 3797   3.592   5.037   7.208
  235VAL     HB 3798   3.611   4.961   7.287
  235VAL    CG1 3799   3.689   5.005   7.093
  235VAL   HG11 3800   3.679   5.078   7.010
  235VAL   HG12 3801   3.685   4.898   7.066
  235VAL   HG13 3802   3.795   5.026   7.122
  235VAL    CG2 3803   3.611   5.178   7.260
  235VAL   HG21 3804   3.717   5.200   7.284
  235VAL   HG22 3805   3.558   5.212   7.352
  235VAL   HG23 3806   3.576   5.249   7.182
  235VAL      C 3807   3.443   4.904   7.070
  235VAL      O 3808   3.424   4.926   6.953
  236VAL      N 3809   3.469   4.779   7.108
  236VAL     HN 3810   3.499   4.770   7.203
  236VAL     CA 3811   3.463   4.661   7.018
  236VAL     HA 3812   3.532   4.689   6.940
  236VAL     CB 3813   3.531   4.540   7.086
  236VAL     HB 3814   3.629   4.562   7.134
  236VAL    CG1 3815   3.439   4.476   7.186
  236VAL   HG11 3816   3.492   4.397   7.243
  236VAL   HG12 3817   3.361   4.422   7.128
  236VAL   HG13 3818   3.388   4.540   7.261
  236VAL    CG2 3819   3.563   4.442   6.970
  236VAL   HG21 3820   3.608   4.350   7.013
  236VAL   HG22 3821   3.635   4.491   6.901
  236VAL   HG23 3822   3.470   4.419   6.914
  236VAL      C 3823   3.320   4.642   6.954
  236VAL      O 3824   3.308   4.613   6.835
  237ALA      N 3825   3.215   4.660   7.032
  237ALA     HN 3826   3.209   4.689   7.127
  237ALA     CA 3827   3.085   4.651   6.975
  237ALA     HA 3828   3.082   4.555   6.926
  237ALA     CB 3829   2.981   4.651   7.089
  237ALA    HB1 3830   2.969   4.753   7.130
  237ALA    HB2 3831   3.019   4.595   7.177
  237ALA    HB3 3832   2.877   4.616   7.066
  237ALA      C 3833   3.048   4.757   6.871
  237ALA      O 3834   2.990   4.729   6.764
  238ILE      N 3835   3.085   4.882   6.891
  238ILE     HN 3836   3.109   4.901   6.986
  238ILE     CA 3837   3.075   4.987   6.783
  238ILE     HA 3838   2.976   4.974   6.741
  238ILE     CB 3839   3.090   5.127   6.843
  238ILE     HB 3840   3.181   5.121   6.906
  238ILE    CG2 3841   3.090   5.235   6.737
  238ILE   HG21 3842   2.993   5.248   6.684
  238ILE   HG22 3843   3.164   5.213   6.657
  238ILE   HG23 3844   3.117   5.328   6.791
  238ILE    CG1 3845   2.969   5.149   6.941
  238ILE   HG11 3846   2.972   5.066   7.014
  238ILE   HG12 3847   2.883   5.144   6.871
  238ILE     CD 3848   2.968   5.284   7.015
  238ILE    HD1 3849   3.073   5.305   7.043
  238ILE    HD2 3850   2.901   5.287   7.104
  238ILE    HD3 3851   2.933   5.368   6.951
  238ILE      C 3852   3.175   4.963   6.670
  238ILE      O 3853   3.134   4.955   6.558
  239VAL      N 3854   3.307   4.936   6.693
  239VAL     HN 3855   3.335   4.927   6.788
  239VAL     CA 3856   3.407   4.927   6.587
  239VAL     HA 3857   3.407   5.019   6.530
  239VAL     CB 3858   3.556   4.905   6.632
  239VAL     HB 3859   3.569   4.819   6.701
  239VAL    CG1 3860   3.650   4.880   6.504
  239VAL   HG11 3861   3.648   4.967   6.435
  239VAL   HG12 3862   3.625   4.780   6.463
  239VAL   HG13 3863   3.757   4.865   6.532
  239VAL    CG2 3864   3.600   5.033   6.704
  239VAL   HG21 3865   3.572   5.036   6.811
  239VAL   HG22 3866   3.570   5.126   6.650
  239VAL   HG23 3867   3.711   5.038   6.693
  239VAL      C 3868   3.367   4.824   6.493
  239VAL      O 3869   3.381   4.835   6.369
  240PHE      N 3870   3.317   4.708   6.539
  240PHE     HN 3871   3.299   4.691   6.635
  240PHE     CA 3872   3.267   4.597   6.457
  240PHE     HA 3873   3.349   4.566   6.393
  240PHE     CB 3874   3.240   4.473   6.556
  240PHE    HB1 3875   3.158   4.495   6.627
  240PHE    HB2 3876   3.328   4.452   6.621
  240PHE     CG 3877   3.209   4.342   6.480
  240PHE    CD1 3878   3.313   4.273   6.415
  240PHE    HD1 3879   3.412   4.315   6.425
  240PHE    CE1 3880   3.290   4.161   6.342
  240PHE    HE1 3881   3.379   4.109   6.309
  240PHE     CZ 3882   3.164   4.102   6.337
  240PHE     HZ 3883   3.147   4.011   6.280
  240PHE    CD2 3884   3.077   4.281   6.473
  240PHE    HD2 3885   2.997   4.344   6.508
  240PHE    CE2 3886   3.056   4.163   6.398
  240PHE    HE2 3887   2.961   4.113   6.408
  240PHE      C 3888   3.158   4.630   6.365
  240PHE      O 3889   3.165   4.590   6.248
  241VAL      N 3890   3.056   4.710   6.412
  241VAL     HN 3891   3.065   4.746   6.505
  241VAL     CA 3892   2.945   4.755   6.331
  241VAL     HA 3893   2.905   4.669   6.279
  241VAL     CB 3894   2.832   4.811   6.418
  241VAL     HB 3895   2.866   4.891   6.487
  241VAL    CG1 3896   2.722   4.878   6.337
  241VAL   HG11 3897   2.648   4.919   6.409
  241VAL   HG12 3898   2.671   4.814   6.262
  241VAL   HG13 3899   2.767   4.969   6.292
  241VAL    CG2 3900   2.779   4.697   6.513
  241VAL   HG21 3901   2.830   4.671   6.609
  241VAL   HG22 3902   2.774   4.604   6.453
  241VAL   HG23 3903   2.671   4.710   6.533
  241VAL      C 3904   2.986   4.848   6.216
  241VAL      O 3905   2.958   4.827   6.098
  242ILE      N 3906   3.060   4.949   6.252
  242ILE     HN 3907   3.081   4.957   6.349
  242ILE     CA 3908   3.102   5.060   6.169
  242ILE     HA 3909   3.010   5.089   6.121
  242ILE     CB 3910   3.144   5.173   6.255
  242ILE     HB 3911   3.225   5.139   6.323
  242ILE    CG2 3912   3.187   5.298   6.173
  242ILE   HG21 3913   3.108   5.326   6.100
  242ILE   HG22 3914   3.285   5.280   6.123
  242ILE   HG23 3915   3.199   5.388   6.237
  242ILE    CG1 3916   3.031   5.221   6.349
  242ILE   HG11 3917   3.045   5.314   6.407
  242ILE   HG12 3918   3.004   5.151   6.431
  242ILE     CD 3919   2.886   5.247   6.282
  242ILE    HD1 3920   2.839   5.160   6.231
  242ILE    HD2 3921   2.909   5.320   6.201
  242ILE    HD3 3922   2.811   5.288   6.353
  242ILE      C 3923   3.208   5.014   6.065
  242ILE      O 3924   3.194   5.058   5.953
  243CYS      N 3925   3.310   4.932   6.102
  243CYS     HN 3926   3.329   4.922   6.199
  243CYS     CA 3927   3.401   4.872   6.006
  243CYS     HA 3928   3.454   4.949   5.951
  243CYS     CB 3929   3.494   4.763   6.071
  243CYS    HB1 3930   3.432   4.697   6.136
  243CYS    HB2 3931   3.552   4.821   6.147
  243CYS     SG 3932   3.606   4.661   5.965
  243CYS    HG1 3933   3.505   4.621   5.889
  243CYS      C 3934   3.333   4.800   5.895
  243CYS      O 3935   3.378   4.832   5.779
  244PHE      N 3936   3.229   4.717   5.914
  244PHE     HN 3937   3.187   4.704   6.004
  244PHE     CA 3938   3.175   4.636   5.808
  244PHE     HA 3939   3.247   4.633   5.728
  244PHE     CB 3940   3.152   4.491   5.836
  244PHE    HB1 3941   3.108   4.436   5.750
  244PHE    HB2 3942   3.074   4.474   5.913
  244PHE     CG 3943   3.287   4.430   5.860
  244PHE    CD1 3944   3.320   4.398   5.994
  244PHE    HD1 3945   3.255   4.433   6.073
  244PHE    CE1 3946   3.448   4.344   6.033
  244PHE    HE1 3947   3.486   4.342   6.134
  244PHE     CZ 3948   3.534   4.304   5.929
  244PHE     HZ 3949   3.628   4.258   5.957
  244PHE    CD2 3950   3.376   4.377   5.764
  244PHE    HD2 3951   3.349   4.378   5.659
  244PHE    CE2 3952   3.502   4.324   5.795
  244PHE    HE2 3953   3.565   4.279   5.720
  244PHE      C 3954   3.052   4.702   5.747
  244PHE      O 3955   3.009   4.664   5.639
  245LEU      N 3956   3.002   4.814   5.805
  245LEU     HN 3957   3.028   4.835   5.899
  245LEU     CA 3958   2.887   4.889   5.744
  245LEU     HA 3959   2.806   4.818   5.735
  245LEU     CB 3960   2.840   5.009   5.823
  245LEU    HB1 3961   2.922   5.077   5.855
  245LEU    HB2 3962   2.812   4.960   5.918
  245LEU     CG 3963   2.727   5.096   5.767
  245LEU     HG 3964   2.664   5.037   5.697
  245LEU    CD1 3965   2.639   5.137   5.884
  245LEU   HD11 3966   2.574   5.058   5.926
  245LEU   HD12 3967   2.580   5.229   5.861
  245LEU   HD13 3968   2.717   5.170   5.957
  245LEU    CD2 3969   2.766   5.224   5.694
  245LEU   HD21 3970   2.820   5.300   5.754
  245LEU   HD22 3971   2.672   5.260   5.647
  245LEU   HD23 3972   2.828   5.192   5.608
  245LEU      C 3973   2.910   4.928   5.598
  245LEU      O 3974   2.810   4.917   5.522
  246PRO      N 3975   3.027   4.972   5.548
  246PRO     CD 3976   3.109   5.064   5.620
  246PRO    HD1 3977   3.156   5.034   5.716
  246PRO    HD2 3978   3.058   5.161   5.640
  246PRO     CA 3979   3.041   4.992   5.402
  246PRO     HA 3980   2.962   5.057   5.369
  246PRO     CB 3981   3.164   5.073   5.385
  246PRO    HB1 3982   3.139   5.173   5.346
  246PRO    HB2 3983   3.243   5.028   5.321
  246PRO     CG 3984   3.222   5.085   5.526
  246PRO    HG1 3985   3.303   5.011   5.539
  246PRO    HG2 3986   3.267   5.186   5.538
  246PRO      C 3987   3.051   4.869   5.316
  246PRO      O 3988   2.985   4.861   5.211
  247SER      N 3989   3.123   4.765   5.357
  247SER     HN 3990   3.178   4.775   5.440
  247SER     CA 3991   3.120   4.630   5.300
  247SER     HA 3992   3.151   4.646   5.197
  247SER     CB 3993   3.210   4.530   5.373
  247SER    HB1 3994   3.205   4.425   5.337
  247SER    HB2 3995   3.185   4.531   5.482
  247SER     OG 3996   3.346   4.558   5.350
  247SER    HG1 3997   3.376   4.626   5.410
  247SER      C 3998   2.984   4.564   5.280
  247SER      O 3999   2.964   4.485   5.188
  248VAL      N 4000   2.885   4.586   5.370
  248VAL     HN 4001   2.903   4.651   5.444
  248VAL     CA 4002   2.754   4.537   5.349
  248VAL     HA 4003   2.751   4.431   5.328
  248VAL     CB 4004   2.673   4.556   5.471
  248VAL     HB 4005   2.691   4.658   5.513
  248VAL    CG1 4006   2.520   4.537   5.462
  248VAL   HG11 4007   2.503   4.451   5.394
  248VAL   HG12 4008   2.468   4.620   5.409
  248VAL   HG13 4009   2.467   4.513   5.556
  248VAL    CG2 4010   2.720   4.451   5.572
  248VAL   HG21 4011   2.676   4.468   5.672
  248VAL   HG22 4012   2.828   4.457   5.596
  248VAL   HG23 4013   2.683   4.351   5.542
  248VAL      C 4014   2.686   4.605   5.229
  248VAL      O 4015   2.605   4.537   5.167
  249VAL      N 4016   2.716   4.737   5.202
  249VAL     HN 4017   2.795   4.778   5.246
  249VAL     CA 4018   2.659   4.810   5.086
  249VAL     HA 4019   2.553   4.795   5.081
  249VAL     CB 4020   2.679   4.961   5.098
  249VAL     HB 4021   2.786   4.987   5.111
  249VAL    CG1 4022   2.622   5.029   4.972
  249VAL   HG11 4023   2.686   5.007   4.884
  249VAL   HG12 4024   2.617   5.138   4.992
  249VAL   HG13 4025   2.516   4.998   4.953
  249VAL    CG2 4026   2.603   5.008   5.225
  249VAL   HG21 4027   2.494   4.994   5.209
  249VAL   HG22 4028   2.633   5.115   5.233
  249VAL   HG23 4029   2.637   4.956   5.317
  249VAL      C 4030   2.718   4.756   4.952
  249VAL      O 4031   2.644   4.714   4.866
  250VAL      N 4032   2.852   4.760   4.934
  250VAL     HN 4033   2.907   4.792   5.011
  250VAL     CA 4034   2.921   4.708   4.812
  250VAL     HA 4035   2.876   4.767   4.734
  250VAL     CB 4036   3.076   4.721   4.822
  250VAL     HB 4037   3.121   4.659   4.903
  250VAL    CG1 4038   3.156   4.682   4.690
  250VAL   HG11 4039   3.102   4.719   4.599
  250VAL   HG12 4040   3.180   4.574   4.680
  250VAL   HG13 4041   3.254   4.733   4.691
  250VAL    CG2 4042   3.111   4.865   4.860
  250VAL   HG21 4043   3.091   4.880   4.968
  250VAL   HG22 4044   3.062   4.947   4.804
  250VAL   HG23 4045   3.221   4.882   4.854
  250VAL      C 4046   2.881   4.562   4.778
  250VAL      O 4047   2.833   4.535   4.669
  251ARG      N 4048   2.895   4.466   4.872
  251ARG     HN 4049   2.936   4.488   4.961
  251ARG     CA 4050   2.861   4.326   4.845
  251ARG     HA 4051   2.919   4.300   4.757
  251ARG     CB 4052   2.907   4.244   4.970
  251ARG    HB1 4053   2.868   4.142   4.955
  251ARG    HB2 4054   2.851   4.281   5.058
  251ARG     CG 4055   3.055   4.246   5.022
  251ARG    HG1 4056   3.055   4.228   5.132
  251ARG    HG2 4057   3.100   4.343   4.991
  251ARG     CD 4058   3.140   4.142   4.951
  251ARG    HD1 4059   3.141   4.165   4.842
  251ARG    HD2 4060   3.086   4.051   4.985
  251ARG     NE 4061   3.280   4.143   4.995
  251ARG     HE 4062   3.317   4.229   5.029
  251ARG     CZ 4063   3.357   4.039   5.013
  251ARG    NH1 4064   3.329   3.920   4.966
  251ARG   HH11 4065   3.242   3.914   4.916
  251ARG   HH12 4066   3.383   3.844   5.002
  251ARG    NH2 4067   3.468   4.056   5.073
  251ARG   HH21 4068   3.527   3.975   5.085
  251ARG   HH22 4069   3.500   4.148   5.095
  251ARG      C 4070   2.708   4.310   4.817
  251ARG      O 4071   2.668   4.247   4.718
  252ILE      N 4072   2.623   4.372   4.896
  252ILE     HN 4073   2.650   4.424   4.977
  252ILE     CA 4074   2.480   4.356   4.871
  252ILE     HA 4075   2.464   4.250   4.861
  252ILE     CB 4076   2.395   4.422   4.978
  252ILE     HB 4077   2.442   4.520   4.999
  252ILE    CG2 4078   2.250   4.444   4.934
  252ILE   HG21 4079   2.245   4.512   4.846
  252ILE   HG22 4080   2.195   4.502   5.011
  252ILE   HG23 4081   2.206   4.345   4.908
  252ILE    CG1 4082   2.400   4.321   5.100
  252ILE   HG11 4083   2.508   4.303   5.121
  252ILE   HG12 4084   2.359   4.222   5.071
  252ILE     CD 4085   2.324   4.364   5.226
  252ILE    HD1 4086   2.214   4.378   5.212
  252ILE    HD2 4087   2.366   4.457   5.270
  252ILE    HD3 4088   2.332   4.280   5.298
  252ILE      C 4089   2.441   4.415   4.732
  252ILE      O 4090   2.361   4.348   4.660
  253ARG      N 4091   2.495   4.535   4.701
  253ARG     HN 4092   2.546   4.589   4.767
  253ARG     CA 4093   2.497   4.593   4.566
  253ARG     HA 4094   2.395   4.615   4.537
  253ARG     CB 4095   2.565   4.734   4.566
  253ARG    HB1 4096   2.668   4.737   4.608
  253ARG    HB2 4097   2.502   4.796   4.633
  253ARG     CG 4098   2.563   4.799   4.427
  253ARG    HG1 4099   2.463   4.794   4.378
  253ARG    HG2 4100   2.643   4.756   4.363
  253ARG     CD 4101   2.600   4.947   4.438
  253ARG    HD1 4102   2.702   4.960   4.481
  253ARG    HD2 4103   2.527   4.995   4.506
  253ARG     NE 4104   2.590   5.014   4.302
  253ARG     HE 4105   2.541   4.967   4.228
  253ARG     CZ 4106   2.593   5.145   4.278
  253ARG    NH1 4107   2.627   5.229   4.369
  253ARG   HH11 4108   2.634   5.188   4.460
  253ARG   HH12 4109   2.593   5.322   4.367
  253ARG    NH2 4110   2.551   5.179   4.156
  253ARG   HH21 4111   2.591   5.116   4.089
  253ARG   HH22 4112   2.552   5.276   4.128
  253ARG      C 4113   2.546   4.507   4.451
  253ARG      O 4114   2.483   4.490   4.349
  254ILE      N 4115   2.661   4.439   4.471
  254ILE     HN 4116   2.706   4.435   4.560
  254ILE     CA 4117   2.720   4.342   4.380
  254ILE     HA 4118   2.748   4.383   4.284
  254ILE     CB 4119   2.859   4.299   4.428
  254ILE     HB 4120   2.840   4.284   4.536
  254ILE    CG2 4121   2.892   4.158   4.371
  254ILE   HG21 4122   2.843   4.071   4.419
  254ILE   HG22 4123   3.001   4.137   4.383
  254ILE   HG23 4124   2.864   4.156   4.264
  254ILE    CG1 4125   2.974   4.401   4.390
  254ILE   HG11 4126   2.922   4.498   4.404
  254ILE   HG12 4127   3.002   4.378   4.285
  254ILE     CD 4128   3.100   4.394   4.482
  254ILE    HD1 4129   3.153   4.492   4.482
  254ILE    HD2 4130   3.171   4.318   4.442
  254ILE    HD3 4131   3.071   4.380   4.588
  254ILE      C 4132   2.627   4.226   4.360
  254ILE      O 4133   2.591   4.188   4.250
  255PHE      N 4134   2.587   4.161   4.469
  255PHE     HN 4135   2.628   4.186   4.557
  255PHE     CA 4136   2.491   4.055   4.465
  255PHE     HA 4137   2.534   3.978   4.403
  255PHE     CB 4138   2.465   3.996   4.604
  255PHE    HB1 4139   2.404   3.904   4.593
  255PHE    HB2 4140   2.410   4.069   4.668
  255PHE     CG 4141   2.587   3.937   4.673
  255PHE    CD1 4142   2.593   3.926   4.816
  255PHE    HD1 4143   2.507   3.951   4.875
  255PHE    CE1 4144   2.713   3.900   4.885
  255PHE    HE1 4145   2.722   3.899   4.993
  255PHE     CZ 4146   2.835   3.877   4.812
  255PHE     HZ 4147   2.928   3.852   4.862
  255PHE    CD2 4148   2.708   3.905   4.608
  255PHE    HD2 4149   2.703   3.917   4.501
  255PHE    CE2 4150   2.826   3.878   4.676
  255PHE    HE2 4151   2.911   3.862   4.612
  255PHE      C 4152   2.359   4.085   4.401
  255PHE      O 4153   2.302   4.004   4.329
  256TRP      N 4154   2.305   4.207   4.428
  256TRP     HN 4155   2.358   4.262   4.493
  256TRP     CA 4156   2.186   4.261   4.363
  256TRP     HA 4157   2.109   4.187   4.378
  256TRP     CB 4158   2.144   4.388   4.434
  256TRP    HB1 4159   2.226   4.462   4.423
  256TRP    HB2 4160   2.125   4.372   4.543
  256TRP     CG 4161   2.026   4.440   4.375
  256TRP    CD1 4162   2.007   4.551   4.299
  256TRP    HD1 4163   2.081   4.623   4.267
  256TRP    NE1 4164   1.874   4.561   4.263
  256TRP    HE1 4165   1.854   4.596   4.174
  256TRP    CE2 4166   1.802   4.461   4.318
  256TRP    CD2 4167   1.896   4.377   4.390
  256TRP    CE3 4168   1.853   4.265   4.454
  256TRP    HE3 4169   1.925   4.213   4.515
  256TRP    CZ3 4170   1.718   4.227   4.436
  256TRP    HZ3 4171   1.682   4.134   4.478
  256TRP    CZ2 4172   1.668   4.428   4.298
  256TRP    HZ2 4173   1.597   4.483   4.238
  256TRP    CH2 4174   1.630   4.309   4.362
  256TRP    HH2 4175   1.529   4.270   4.361
  256TRP      C 4176   2.207   4.286   4.208
  256TRP      O 4177   2.120   4.268   4.123
  257LEU      N 4178   2.328   4.331   4.169
  257LEU     HN 4179   2.404   4.359   4.228
  257LEU     CA 4180   2.359   4.340   4.025
  257LEU     HA 4181   2.283   4.394   3.972
  257LEU     CB 4182   2.488   4.411   4.001
  257LEU    HB1 4183   2.531   4.383   3.903
  257LEU    HB2 4184   2.559   4.378   4.079
  257LEU     CG 4185   2.474   4.566   4.006
  257LEU     HG 4186   2.417   4.588   4.098
  257LEU    CD1 4187   2.615   4.637   3.998
  257LEU   HD11 4188   2.607   4.742   3.962
  257LEU   HD12 4189   2.678   4.587   3.921
  257LEU   HD13 4190   2.662   4.625   4.098
  257LEU    CD2 4191   2.392   4.615   3.881
  257LEU   HD21 4192   2.384   4.723   3.908
  257LEU   HD22 4193   2.286   4.580   3.877
  257LEU   HD23 4194   2.452   4.595   3.790
  257LEU      C 4195   2.375   4.205   3.957
  257LEU      O 4196   2.320   4.176   3.848
  258LEU      N 4197   2.435   4.111   4.025
  258LEU     HN 4198   2.486   4.126   4.110
  258LEU     CA 4199   2.445   3.968   3.985
  258LEU     HA 4200   2.484   3.954   3.885
  258LEU     CB 4201   2.534   3.884   4.088
  258LEU    HB1 4202   2.524   3.776   4.063
  258LEU    HB2 4203   2.507   3.919   4.190
  258LEU     CG 4204   2.685   3.911   4.069
  258LEU     HG 4205   2.703   4.020   4.072
  258LEU    CD1 4206   2.777   3.844   4.175
  258LEU   HD11 4207   2.880   3.885   4.178
  258LEU   HD12 4208   2.780   3.732   4.174
  258LEU   HD13 4209   2.735   3.874   4.273
  258LEU    CD2 4210   2.733   3.856   3.931
  258LEU   HD21 4211   2.703   3.749   3.925
  258LEU   HD22 4212   2.844   3.859   3.927
  258LEU   HD23 4213   2.700   3.923   3.849
  258LEU      C 4214   2.309   3.902   3.970
  258LEU      O 4215   2.287   3.828   3.873
  259HSD      N 4216   2.214   3.929   4.058
  259HSD     HN 4217   2.242   3.956   4.149
  259HSD     CA 4218   2.072   3.896   4.038
  259HSD     HA 4219   2.066   3.789   4.028
  259HSD     CB 4220   1.988   3.931   4.168
  259HSD    HB1 4221   2.017   4.034   4.195
  259HSD    HB2 4222   2.013   3.863   4.252
  259HSD    ND1 4223   1.776   3.814   4.114
  259HSD    HD1 4224   1.808   3.720   4.124
  259HSD     CG 4225   1.839   3.929   4.147
  259HSD    CE1 4226   1.645   3.840   4.107
  259HSD    HE1 4227   1.568   3.771   4.074
  259HSD    NE2 4228   1.617   3.966   4.136
  259HSD    CD2 4229   1.739   4.023   4.164
  259HSD    HD2 4230   1.743   4.129   4.186
  259HSD      C 4231   2.018   3.970   3.919
  259HSD      O 4232   1.946   3.912   3.837
  260THR      N 4233   2.046   4.098   3.903
  260THR     HN 4234   2.106   4.139   3.971
  260THR     CA 4235   1.977   4.180   3.796
  260THR     HA 4236   1.873   4.153   3.800
  260THR     CB 4237   2.007   4.329   3.814
  260THR     HB 4238   2.114   4.356   3.814
  260THR    OG1 4239   1.951   4.378   3.937
  260THR    HG1 4240   1.995   4.323   4.003
  260THR    CG2 4241   1.946   4.412   3.699
  260THR   HG21 4242   2.002   4.377   3.610
  260THR   HG22 4243   1.945   4.521   3.720
  260THR   HG23 4244   1.841   4.381   3.683
  260THR      C 4245   2.017   4.137   3.652
  260THR      O 4246   1.932   4.139   3.566
  261SER      N 4247   2.147   4.099   3.624
  261SER     HN 4248   2.210   4.091   3.701
  261SER     CA 4249   2.193   4.085   3.493
  261SER     HA 4250   2.115   4.028   3.444
  261SER     CB 4251   2.209   4.225   3.415
  261SER    HB1 4252   2.108   4.264   3.389
  261SER    HB2 4253   2.248   4.193   3.316
  261SER     OG 4254   2.300   4.325   3.485
  261SER    HG1 4255   2.390   4.301   3.463
  261SER      C 4256   2.315   4.007   3.489
  261SER      O 4257   2.364   3.978   3.378
  262GLY      N 4258   2.364   3.949   3.601
  262GLY     HN 4259   2.330   3.971   3.693
  262GLY     CA 4260   2.474   3.851   3.600
  262GLY    HA1 4261   2.443   3.777   3.527
  262GLY    HA2 4262   2.481   3.807   3.698
  262GLY      C 4263   2.602   3.920   3.559
  262GLY      O 4264   2.632   4.035   3.591
  263THR      N 4265   2.676   3.848   3.478
  263THR     HN 4266   2.649   3.753   3.463
  263THR     CA 4267   2.808   3.897   3.432
  263THR     HA 4268   2.816   3.999   3.467
  263THR     CB 4269   2.926   3.811   3.482
  263THR     HB 4270   3.023   3.836   3.434
  263THR    OG1 4271   2.886   3.672   3.466
  263THR    HG1 4272   2.965   3.620   3.478
  263THR    CG2 4273   2.934   3.841   3.634
  263THR   HG21 4274   3.003   3.765   3.678
  263THR   HG22 4275   2.839   3.851   3.691
  263THR   HG23 4276   2.992   3.934   3.656
  263THR      C 4277   2.811   3.920   3.285
  263THR      O 4278   2.912   3.946   3.225
  264GLN      N 4279   2.698   3.911   3.218
  264GLN     HN 4280   2.619   3.875   3.266
  264GLN     CA 4281   2.681   3.932   3.071
  264GLN     HA 4282   2.741   3.862   3.016
  264GLN     CB 4283   2.539   3.881   3.036
  264GLN    HB1 4284   2.468   3.938   3.099
  264GLN    HB2 4285   2.536   3.777   3.076
  264GLN     CG 4286   2.494   3.888   2.884
  264GLN    HG1 4287   2.483   3.995   2.854
  264GLN    HG2 4288   2.394   3.840   2.877
  264GLN     CD 4289   2.576   3.812   2.783
  264GLN    OE1 4290   2.647   3.714   2.811
  264GLN    NE2 4291   2.559   3.857   2.660
  264GLN   HE21 4292   2.596   3.808   2.581
  264GLN   HE22 4293   2.489   3.926   2.641
  264GLN      C 4294   2.706   4.076   3.029
  264GLN      O 4295   2.744   4.106   2.915
  265ASN      N 4296   2.692   4.172   3.119
  265ASN     HN 4297   2.660   4.146   3.210
  265ASN     CA 4298   2.751   4.305   3.098
  265ASN     HA 4299   2.804   4.308   3.005
  265ASN     CB 4300   2.627   4.402   3.095
  265ASN    HB1 4301   2.557   4.387   3.179
  265ASN    HB2 4302   2.565   4.374   3.007
  265ASN     CG 4303   2.664   4.549   3.072
  265ASN    OD1 4304   2.760   4.609   3.122
  265ASN    ND2 4305   2.579   4.617   2.992
  265ASN   HD21 4306   2.598   4.715   2.986
  265ASN   HD22 4307   2.494   4.577   2.958
  265ASN      C 4308   2.843   4.319   3.218
  265ASN      O 4309   2.799   4.291   3.336
  266CYS      N 4310   2.966   4.369   3.207
  266CYS     HN 4311   3.000   4.395   3.117
  266CYS     CA 4312   3.050   4.407   3.317
  266CYS     HA 4313   3.014   4.372   3.412
  266CYS     CB 4314   3.189   4.339   3.295
  266CYS    HB1 4315   3.277   4.362   3.360
  266CYS    HB2 4316   3.226   4.366   3.194
  266CYS     SG 4317   3.167   4.162   3.303
  266CYS      C 4318   3.060   4.560   3.333
  266CYS      O 4319   3.115   4.603   3.436
  267GLU      N 4320   2.994   4.649   3.251
  267GLU     HN 4321   2.938   4.614   3.176
  267GLU     CA 4322   2.997   4.798   3.264
  267GLU     HA 4323   3.102   4.818   3.279
  267GLU     CB 4324   2.917   4.865   3.150
  267GLU    HB1 4325   2.910   4.975   3.166
  267GLU    HB2 4326   2.810   4.835   3.152
  267GLU     CG 4327   2.979   4.836   3.008
  267GLU    HG1 4328   2.952   4.738   2.964
  267GLU    HG2 4329   3.088   4.817   3.017
  267GLU     CD 4330   2.964   4.940   2.900
  267GLU    OE1 4331   2.867   4.927   2.822
  267GLU    OE2 4332   3.049   5.032   2.896
  267GLU      C 4333   2.935   4.845   3.400
  267GLU      O 4334   2.978   4.944   3.458
  268VAL      N 4335   2.833   4.770   3.460
  268VAL     HN 4336   2.819   4.681   3.417
  268VAL     CA 4337   2.759   4.808   3.578
  268VAL     HA 4338   2.731   4.913   3.572
  268VAL     CB 4339   2.632   4.727   3.591
  268VAL     HB 4340   2.582   4.760   3.685
  268VAL    CG1 4341   2.541   4.751   3.469
  268VAL   HG11 4342   2.542   4.856   3.433
  268VAL   HG12 4343   2.440   4.716   3.496
  268VAL   HG13 4344   2.568   4.697   3.375
  268VAL    CG2 4345   2.660   4.579   3.607
  268VAL   HG21 4346   2.685   4.536   3.507
  268VAL   HG22 4347   2.570   4.519   3.630
  268VAL   HG23 4348   2.736   4.558   3.685
  268VAL      C 4349   2.846   4.787   3.702
  268VAL      O 4350   2.806   4.828   3.808
  269TYR      N 4351   2.965   4.729   3.699
  269TYR     HN 4352   2.989   4.697   3.607
  269TYR     CA 4353   3.064   4.698   3.809
  269TYR     HA 4354   3.007   4.715   3.899
  269TYR     CB 4355   3.107   4.548   3.801
  269TYR    HB1 4356   3.180   4.513   3.877
  269TYR    HB2 4357   3.158   4.539   3.702
  269TYR     CG 4358   2.999   4.451   3.811
  269TYR    CD1 4359   2.964   4.369   3.707
  269TYR    HD1 4360   3.011   4.374   3.610
  269TYR    CE1 4361   2.869   4.271   3.728
  269TYR    HE1 4362   2.842   4.212   3.641
  269TYR     CZ 4363   2.794   4.264   3.848
  269TYR     OH 4364   2.683   4.164   3.854
  269TYR     HH 4365   2.663   4.153   3.761
  269TYR    CD2 4366   2.936   4.441   3.940
  269TYR    HD2 4367   2.974   4.497   4.025
  269TYR    CE2 4368   2.835   4.345   3.955
  269TYR    HE2 4369   2.781   4.331   4.047
  269TYR      C 4370   3.186   4.781   3.820
  269TYR      O 4371   3.259   4.772   3.919
  270ARG      N 4372   3.211   4.860   3.715
  270ARG     HN 4373   3.147   4.876   3.640
  270ARG     CA 4374   3.329   4.945   3.706
  270ARG     HA 4375   3.417   4.886   3.725
  270ARG     CB 4376   3.335   5.016   3.573
  270ARG    HB1 4377   3.423   5.084   3.572
  270ARG    HB2 4378   3.245   5.081   3.571
  270ARG     CG 4379   3.333   4.933   3.442
  270ARG    HG1 4380   3.237   4.878   3.438
  270ARG    HG2 4381   3.414   4.858   3.452
  270ARG     CD 4382   3.348   5.015   3.316
  270ARG    HD1 4383   3.345   4.953   3.224
  270ARG    HD2 4384   3.439   5.079   3.315
  270ARG     NE 4385   3.239   5.117   3.313
  270ARG     HE 4386   3.207   5.162   3.396
  270ARG     CZ 4387   3.167   5.140   3.205
  270ARG    NH1 4388   3.214   5.112   3.083
  270ARG   HH11 4389   3.312   5.094   3.075
  270ARG   HH12 4390   3.146   5.090   3.013
  270ARG    NH2 4391   3.058   5.205   3.213
  270ARG   HH21 4392   3.047   5.265   3.292
  270ARG   HH22 4393   3.014   5.239   3.129
  270ARG      C 4394   3.342   5.054   3.815
  270ARG      O 4395   3.448   5.072   3.873
  271SER      N 4396   3.232   5.127   3.852
  271SER     HN 4397   3.139   5.119   3.815
  271SER     CA 4398   3.235   5.217   3.966
  271SER     HA 4399   3.319   5.283   3.951
  271SER     CB 4400   3.103   5.298   3.963
  271SER    HB1 4401   3.013   5.239   3.990
  271SER    HB2 4402   3.087   5.327   3.856
  271SER     OG 4403   3.113   5.418   4.044
  271SER    HG1 4404   3.194   5.461   4.016
  271SER      C 4405   3.241   5.142   4.104
  271SER      O 4406   3.305   5.178   4.204
  272VAL      N 4407   3.171   5.025   4.107
  272VAL     HN 4408   3.137   4.998   4.017
  272VAL     CA 4409   3.153   4.937   4.217
  272VAL     HA 4410   3.127   4.998   4.302
  272VAL     CB 4411   3.047   4.830   4.208
  272VAL     HB 4412   3.076   4.739   4.151
  272VAL    CG1 4413   3.014   4.795   4.356
  272VAL   HG11 4414   3.104   4.739   4.390
  272VAL   HG12 4415   2.925   4.729   4.359
  272VAL   HG13 4416   3.011   4.881   4.426
  272VAL    CG2 4417   2.914   4.891   4.137
  272VAL   HG21 4418   2.905   5.001   4.145
  272VAL   HG22 4419   2.823   4.829   4.152
  272VAL   HG23 4420   2.943   4.879   4.031
  272VAL      C 4421   3.288   4.886   4.261
  272VAL      O 4422   3.325   4.877   4.377
  273ASP      N 4423   3.380   4.856   4.167
  273ASP     HN 4424   3.361   4.855   4.069
  273ASP     CA 4425   3.515   4.811   4.185
  273ASP     HA 4426   3.512   4.724   4.249
  273ASP     CB 4427   3.587   4.785   4.051
  273ASP    HB1 4428   3.586   4.875   3.986
  273ASP    HB2 4429   3.526   4.725   3.980
  273ASP     CG 4430   3.722   4.726   4.057
  273ASP    OD1 4431   3.728   4.614   4.118
  273ASP    OD2 4432   3.820   4.780   4.004
  273ASP      C 4433   3.599   4.915   4.266
  273ASP      O 4434   3.681   4.878   4.355
  274LEU      N 4435   3.587   5.040   4.228
  274LEU     HN 4436   3.535   5.064   4.147
  274LEU     CA 4437   3.640   5.157   4.288
  274LEU     HA 4438   3.747   5.146   4.285
  274LEU     CB 4439   3.620   5.277   4.188
  274LEU    HB1 4440   3.515   5.311   4.188
  274LEU    HB2 4441   3.638   5.229   4.090
  274LEU     CG 4442   3.701   5.404   4.215
  274LEU     HG 4443   3.684   5.450   4.315
  274LEU    CD1 4444   3.849   5.375   4.210
  274LEU   HD11 4445   3.916   5.463   4.212
  274LEU   HD12 4446   3.862   5.316   4.116
  274LEU   HD13 4447   3.867   5.300   4.289
  274LEU    CD2 4448   3.671   5.511   4.108
  274LEU   HD21 4449   3.753   5.584   4.128
  274LEU   HD22 4450   3.570   5.557   4.119
  274LEU   HD23 4451   3.680   5.475   4.004
  274LEU      C 4452   3.581   5.176   4.425
  274LEU      O 4453   3.650   5.189   4.526
  275ALA      N 4454   3.452   5.160   4.434
  275ALA     HN 4455   3.405   5.125   4.353
  275ALA     CA 4456   3.372   5.177   4.558
  275ALA     HA 4457   3.384   5.275   4.601
  275ALA     CB 4458   3.220   5.174   4.519
  275ALA    HB1 4459   3.160   5.202   4.608
  275ALA    HB2 4460   3.192   5.070   4.492
  275ALA    HB3 4461   3.192   5.243   4.437
  275ALA      C 4462   3.422   5.075   4.667
  275ALA      O 4463   3.448   5.110   4.785
  276PHE      N 4464   3.445   4.953   4.618
  276PHE     HN 4465   3.427   4.919   4.525
  276PHE     CA 4466   3.513   4.839   4.691
  276PHE     HA 4467   3.454   4.810   4.776
  276PHE     CB 4468   3.527   4.712   4.604
  276PHE    HB1 4469   3.596   4.734   4.520
  276PHE    HB2 4470   3.427   4.690   4.560
  276PHE     CG 4471   3.585   4.590   4.679
  276PHE    CD1 4472   3.506   4.508   4.762
  276PHE    HD1 4473   3.401   4.533   4.771
  276PHE    CE1 4474   3.562   4.399   4.830
  276PHE    HE1 4475   3.499   4.338   4.893
  276PHE     CZ 4476   3.697   4.369   4.810
  276PHE     HZ 4477   3.745   4.282   4.854
  276PHE    CD2 4478   3.723   4.568   4.680
  276PHE    HD2 4479   3.778   4.635   4.617
  276PHE    CE2 4480   3.781   4.456   4.740
  276PHE    HE2 4481   3.885   4.429   4.727
  276PHE      C 4482   3.657   4.876   4.739
  276PHE      O 4483   3.700   4.837   4.849
  277PHE      N 4484   3.741   4.944   4.659
  277PHE     HN 4485   3.718   4.966   4.565
  277PHE     CA 4486   3.878   4.985   4.690
  277PHE     HA 4487   3.926   4.902   4.740
  277PHE     CB 4488   3.946   5.021   4.559
  277PHE    HB1 4489   3.896   5.090   4.488
  277PHE    HB2 4490   3.946   4.927   4.501
  277PHE     CG 4491   4.090   5.067   4.575
  277PHE    CD1 4492   4.130   5.205   4.568
  277PHE    HD1 4493   4.055   5.283   4.569
  277PHE    CE1 4494   4.270   5.233   4.583
  277PHE    HE1 4495   4.309   5.333   4.590
  277PHE     CZ 4496   4.361   5.133   4.595
  277PHE     HZ 4497   4.467   5.145   4.608
  277PHE    CD2 4498   4.187   4.966   4.583
  277PHE    HD2 4499   4.152   4.864   4.585
  277PHE    CE2 4500   4.319   4.999   4.585
  277PHE    HE2 4501   4.394   4.921   4.587
  277PHE      C 4502   3.890   5.089   4.797
  277PHE      O 4503   3.983   5.090   4.885
  278ILE      N 4504   3.792   5.181   4.796
  278ILE     HN 4505   3.723   5.187   4.724
  278ILE     CA 4506   3.787   5.272   4.908
  278ILE     HA 4507   3.888   5.295   4.939
  278ILE     CB 4508   3.732   5.409   4.860
  278ILE     HB 4509   3.639   5.380   4.807
  278ILE    CG2 4510   3.685   5.501   4.975
  278ILE   HG21 4511   3.767   5.532   5.044
  278ILE   HG22 4512   3.605   5.449   5.032
  278ILE   HG23 4513   3.644   5.597   4.937
  278ILE    CG1 4514   3.828   5.472   4.756
  278ILE   HG11 4515   3.904   5.398   4.723
  278ILE   HG12 4516   3.892   5.551   4.802
  278ILE     CD 4517   3.772   5.545   4.632
  278ILE    HD1 4518   3.850   5.597   4.572
  278ILE    HD2 4519   3.698   5.616   4.674
  278ILE    HD3 4520   3.724   5.472   4.563
  278ILE      C 4521   3.727   5.209   5.030
  278ILE      O 4522   3.751   5.246   5.147
  279THR      N 4523   3.645   5.108   5.012
  279THR     HN 4524   3.617   5.071   4.924
  279THR     CA 4525   3.594   5.042   5.130
  279THR     HA 4526   3.558   5.119   5.197
  279THR     CB 4527   3.483   4.943   5.103
  279THR     HB 4528   3.516   4.860   5.037
  279THR    OG1 4529   3.373   5.010   5.051
  279THR    HG1 4530   3.394   5.035   4.960
  279THR    CG2 4531   3.431   4.867   5.230
  279THR   HG21 4532   3.503   4.793   5.270
  279THR   HG22 4533   3.338   4.812   5.205
  279THR   HG23 4534   3.419   4.939   5.314
  279THR      C 4535   3.699   4.963   5.190
  279THR      O 4536   3.707   4.962   5.309
  280LEU      N 4537   3.787   4.898   5.110
  280LEU     HN 4538   3.777   4.880   5.013
  280LEU     CA 4539   3.913   4.830   5.153
  280LEU     HA 4540   3.886   4.750   5.220
  280LEU     CB 4541   3.978   4.753   5.029
  280LEU    HB1 4542   3.982   4.829   4.947
  280LEU    HB2 4543   3.903   4.675   5.007
  280LEU     CG 4544   4.121   4.694   5.048
  280LEU     HG 4545   4.148   4.689   5.156
  280LEU    CD1 4546   4.136   4.560   4.974
  280LEU   HD11 4547   4.087   4.473   5.023
  280LEU   HD12 4548   4.242   4.529   4.975
  280LEU   HD13 4549   4.107   4.567   4.867
  280LEU    CD2 4550   4.229   4.781   4.984
  280LEU   HD21 4551   4.332   4.758   5.020
  280LEU   HD22 4552   4.208   4.882   5.026
  280LEU   HD23 4553   4.232   4.786   4.873
  280LEU      C 4554   4.011   4.918   5.217
  280LEU      O 4555   4.070   4.887   5.328
  281SER      N 4556   4.024   5.038   5.159
  281SER     HN 4557   3.975   5.049   5.073
  281SER     CA 4558   4.106   5.147   5.215
  281SER     HA 4559   4.210   5.117   5.220
  281SER     CB 4560   4.120   5.275   5.124
  281SER    HB1 4561   4.193   5.345   5.171
  281SER    HB2 4562   4.025   5.333   5.119
  281SER     OG 4563   4.186   5.239   5.000
  281SER    HG1 4564   4.118   5.189   4.955
  281SER      C 4565   4.059   5.190   5.349
  281SER      O 4566   4.138   5.206   5.445
  282PHE      N 4567   3.923   5.203   5.370
  282PHE     HN 4568   3.855   5.176   5.303
  282PHE     CA 4569   3.868   5.219   5.505
  282PHE     HA 4570   3.927   5.302   5.542
  282PHE     CB 4571   3.714   5.239   5.488
  282PHE    HB1 4572   3.670   5.150   5.438
  282PHE    HB2 4573   3.695   5.327   5.422
  282PHE     CG 4574   3.648   5.268   5.628
  282PHE    CD1 4575   3.669   5.392   5.694
  282PHE    HD1 4576   3.731   5.469   5.651
  282PHE    CE1 4577   3.601   5.414   5.820
  282PHE    HE1 4578   3.621   5.509   5.867
  282PHE     CZ 4579   3.514   5.319   5.872
  282PHE     HZ 4580   3.460   5.343   5.962
  282PHE    CD2 4581   3.563   5.175   5.685
  282PHE    HD2 4582   3.539   5.083   5.635
  282PHE    CE2 4583   3.497   5.196   5.805
  282PHE    HE2 4584   3.435   5.124   5.857
  282PHE      C 4585   3.891   5.096   5.597
  282PHE      O 4586   3.934   5.100   5.713
  283THR      N 4587   3.874   4.971   5.541
  283THR     HN 4588   3.847   4.967   5.445
  283THR     CA 4589   3.895   4.845   5.609
  283THR     HA 4590   3.834   4.856   5.698
  283THR     CB 4591   3.851   4.721   5.530
  283THR     HB 4592   3.924   4.698   5.450
  283THR    OG1 4593   3.718   4.725   5.481
  283THR    HG1 4594   3.715   4.796   5.416
  283THR    CG2 4595   3.861   4.604   5.632
  283THR   HG21 4596   3.802   4.524   5.582
  283THR   HG22 4597   3.810   4.623   5.728
  283THR   HG23 4598   3.965   4.563   5.640
  283THR      C 4599   4.035   4.817   5.669
  283THR      O 4600   4.042   4.773   5.780
  284TYR      N 4601   4.146   4.854   5.600
  284TYR     HN 4602   4.130   4.869   5.502
  284TYR     CA 4603   4.281   4.855   5.645
  284TYR     HA 4604   4.290   4.753   5.681
  284TYR     CB 4605   4.374   4.886   5.526
  284TYR    HB1 4606   4.471   4.924   5.565
  284TYR    HB2 4607   4.329   4.959   5.456
  284TYR     CG 4608   4.402   4.754   5.448
  284TYR    CD1 4609   4.467   4.642   5.509
  284TYR    HD1 4610   4.497   4.641   5.613
  284TYR    CE1 4611   4.500   4.530   5.438
  284TYR    HE1 4612   4.538   4.444   5.492
  284TYR     CZ 4613   4.476   4.519   5.300
  284TYR     OH 4614   4.486   4.392   5.239
  284TYR     HH 4615   4.431   4.387   5.161
  284TYR    CD2 4616   4.381   4.743   5.309
  284TYR    HD2 4617   4.336   4.818   5.246
  284TYR    CE2 4618   4.424   4.629   5.232
  284TYR    HE2 4619   4.399   4.623   5.128
  284TYR      C 4620   4.313   4.952   5.767
  284TYR      O 4621   4.390   4.920   5.856
  285MET      N 4622   4.253   5.067   5.772
  285MET     HN 4623   4.186   5.091   5.703
  285MET     CA 4624   4.256   5.159   5.886
  285MET     HA 4625   4.359   5.160   5.919
  285MET     CB 4626   4.214   5.309   5.853
  285MET    HB1 4627   4.203   5.363   5.950
  285MET    HB2 4628   4.114   5.317   5.806
  285MET     CG 4629   4.319   5.393   5.772
  285MET    HG1 4630   4.323   5.342   5.674
  285MET    HG2 4631   4.419   5.391   5.820
  285MET     SD 4632   4.255   5.554   5.750
  285MET     CE 4633   4.347   5.582   5.601
  285MET    HE1 4634   4.453   5.549   5.614
  285MET    HE2 4635   4.334   5.688   5.571
  285MET    HE3 4636   4.306   5.523   5.516
  285MET      C 4637   4.191   5.101   6.004
  285MET      O 4638   4.234   5.116   6.119
  286ASN      N 4639   4.082   5.027   5.981
  286ASN     HN 4640   4.063   5.009   5.885
  286ASN     CA 4641   3.996   4.958   6.084
  286ASN     HA 4642   4.003   5.025   6.168
  286ASN     CB 4643   3.857   4.947   6.037
  286ASN    HB1 4644   3.802   4.882   6.108
  286ASN    HB2 4645   3.838   4.899   5.939
  286ASN     CG 4646   3.778   5.072   6.056
  286ASN    OD1 4647   3.705   5.095   6.152
  286ASN    ND2 4648   3.792   5.172   5.965
  286ASN   HD21 4649   3.725   5.246   5.967
  286ASN   HD22 4650   3.855   5.153   5.889
  286ASN      C 4651   4.049   4.824   6.126
  286ASN      O 4652   4.009   4.772   6.228
  287SER      N 4653   4.151   4.778   6.051
  287SER     HN 4654   4.156   4.815   5.958
  287SER     CA 4655   4.241   4.667   6.083
  287SER     HA 4656   4.175   4.582   6.093
  287SER     CB 4657   4.337   4.629   5.964
  287SER    HB1 4658   4.420   4.699   5.942
  287SER    HB2 4659   4.270   4.631   5.875
  287SER     OG 4660   4.403   4.503   5.988
  287SER    HG1 4661   4.446   4.468   5.910
  287SER      C 4662   4.315   4.683   6.213
  287SER      O 4663   4.329   4.585   6.288
  288MET      N 4664   4.361   4.805   6.236
  288MET     HN 4665   4.323   4.878   6.180
  288MET     CA 4666   4.452   4.833   6.342
  288MET     HA 4667   4.530   4.760   6.357
  288MET     CB 4668   4.517   4.969   6.317
  288MET    HB1 4669   4.605   4.981   6.383
  288MET    HB2 4670   4.451   5.053   6.349
  288MET     CG 4671   4.564   5.000   6.175
  288MET    HG1 4672   4.553   5.109   6.154
  288MET    HG2 4673   4.503   4.946   6.099
  288MET     SD 4674   4.739   4.953   6.149
  288MET     CE 4675   4.719   4.905   5.976
  288MET    HE1 4676   4.810   4.856   5.934
  288MET    HE2 4677   4.688   4.992   5.915
  288MET    HE3 4678   4.637   4.830   5.982
  288MET      C 4679   4.378   4.852   6.480
  288MET      O 4680   4.449   4.853   6.581
  289LEU      N 4681   4.247   4.868   6.488
  289LEU     HN 4682   4.194   4.862   6.404
  289LEU     CA 4683   4.177   4.892   6.608
  289LEU     HA 4684   4.238   4.962   6.664
  289LEU     CB 4685   4.039   4.944   6.581
  289LEU    HB1 4686   3.991   4.969   6.678
  289LEU    HB2 4687   3.968   4.869   6.539
  289LEU     CG 4688   4.046   5.073   6.495
  289LEU     HG 4689   4.105   5.049   6.404
  289LEU    CD1 4690   3.908   5.119   6.455
  289LEU   HD11 4691   3.844   5.136   6.544
  289LEU   HD12 4692   3.872   5.037   6.389
  289LEU   HD13 4693   3.909   5.219   6.405
  289LEU    CD2 4694   4.116   5.188   6.558
  289LEU   HD21 4695   4.074   5.200   6.660
  289LEU   HD22 4696   4.118   5.282   6.499
  289LEU   HD23 4697   4.222   5.165   6.581
  289LEU      C 4698   4.177   4.765   6.693
  289LEU      O 4699   4.175   4.785   6.817
  290ASP      N 4700   4.181   4.637   6.637
  290ASP     HN 4701   4.177   4.626   6.538
  290ASP     CA 4702   4.185   4.513   6.710
  290ASP     HA 4703   4.115   4.509   6.793
  290ASP     CB 4704   4.158   4.389   6.613
  290ASP    HB1 4705   4.182   4.294   6.666
  290ASP    HB2 4706   4.220   4.403   6.522
  290ASP     CG 4707   4.016   4.397   6.564
  290ASP    OD1 4708   3.927   4.462   6.633
  290ASP    OD2 4709   3.987   4.328   6.462
  290ASP      C 4710   4.311   4.491   6.795
  290ASP      O 4711   4.293   4.464   6.913
  291PRO      N 4712   4.428   4.513   6.741
  291PRO     CD 4713   4.465   4.483   6.601
  291PRO    HD1 4714   4.409   4.552   6.534
  291PRO    HD2 4715   4.436   4.377   6.590
  291PRO     CA 4716   4.544   4.531   6.826
  291PRO     HA 4717   4.563   4.436   6.875
  291PRO     CB 4718   4.646   4.583   6.723
  291PRO    HB1 4719   4.748   4.562   6.760
  291PRO    HB2 4720   4.628   4.691   6.704
  291PRO     CG 4721   4.616   4.509   6.589
  291PRO    HG1 4722   4.644   4.573   6.502
  291PRO    HG2 4723   4.680   4.418   6.593
  291PRO      C 4724   4.532   4.625   6.943
  291PRO      O 4725   4.580   4.590   7.050
  292VAL      N 4726   4.471   4.745   6.926
  292VAL     HN 4727   4.439   4.768   6.835
  292VAL     CA 4728   4.455   4.836   7.041
  292VAL     HA 4729   4.553   4.851   7.083
  292VAL     CB 4730   4.400   4.969   6.992
  292VAL     HB 4731   4.311   4.958   6.926
  292VAL    CG1 4732   4.360   5.063   7.110
  292VAL   HG11 4733   4.442   5.071   7.184
  292VAL   HG12 4734   4.270   5.020   7.159
  292VAL   HG13 4735   4.333   5.159   7.061
  292VAL    CG2 4736   4.501   5.040   6.897
  292VAL   HG21 4737   4.500   5.001   6.793
  292VAL   HG22 4738   4.602   5.038   6.944
  292VAL   HG23 4739   4.478   5.149   6.895
  292VAL      C 4740   4.377   4.765   7.149
  292VAL      O 4741   4.423   4.757   7.263
  293VAL      N 4742   4.269   4.705   7.113
  293VAL     HN 4743   4.245   4.701   7.016
  293VAL     CA 4744   4.180   4.640   7.207
  293VAL     HA 4745   4.174   4.709   7.289
  293VAL     CB 4746   4.041   4.620   7.132
  293VAL     HB 4747   4.060   4.560   7.041
  293VAL    CG1 4748   3.945   4.536   7.217
  293VAL   HG11 4749   3.981   4.431   7.223
  293VAL   HG12 4750   3.846   4.541   7.167
  293VAL   HG13 4751   3.921   4.572   7.319
  293VAL    CG2 4752   3.983   4.759   7.105
  293VAL   HG21 4753   3.969   4.815   7.200
  293VAL   HG22 4754   3.882   4.749   7.058
  293VAL   HG23 4755   4.037   4.827   7.035
  293VAL      C 4756   4.219   4.511   7.280
  293VAL      O 4757   4.175   4.489   7.392
  294TYR      N 4758   4.297   4.422   7.217
  294TYR     HN 4759   4.327   4.436   7.123
  294TYR     CA 4760   4.341   4.297   7.268
  294TYR     HA 4761   4.288   4.280   7.361
  294TYR     CB 4762   4.326   4.175   7.166
  294TYR    HB1 4763   4.363   4.075   7.197
  294TYR    HB2 4764   4.381   4.192   7.071
  294TYR     CG 4765   4.177   4.172   7.130
  294TYR    CD1 4766   4.138   4.208   6.997
  294TYR    HD1 4767   4.202   4.252   6.922
  294TYR    CE1 4768   4.003   4.208   6.967
  294TYR    HE1 4769   3.971   4.252   6.874
  294TYR     CZ 4770   3.907   4.179   7.059
  294TYR     OH 4771   3.775   4.189   7.024
  294TYR     HH 4772   3.772   4.209   6.930
  294TYR    CD2 4773   4.079   4.138   7.224
  294TYR    HD2 4774   4.109   4.111   7.324
  294TYR    CE2 4775   3.945   4.132   7.183
  294TYR    HE2 4776   3.870   4.108   7.256
  294TYR      C 4777   4.491   4.304   7.306
  294TYR      O 4778   4.528   4.237   7.406
  295TYR      N 4779   4.583   4.375   7.243
  295TYR     HN 4780   4.562   4.434   7.166
  295TYR     CA 4781   4.724   4.365   7.270
  295TYR     HA 4782   4.758   4.287   7.335
  295TYR     CB 4783   4.815   4.342   7.146
  295TYR    HB1 4784   4.920   4.333   7.181
  295TYR    HB2 4785   4.807   4.429   7.078
  295TYR     CG 4786   4.770   4.227   7.065
  295TYR    CD1 4787   4.746   4.106   7.127
  295TYR    HD1 4788   4.752   4.094   7.235
  295TYR    CE1 4789   4.719   3.990   7.046
  295TYR    HE1 4790   4.698   3.891   7.085
  295TYR     CZ 4791   4.723   3.997   6.909
  295TYR     OH 4792   4.713   3.879   6.839
  295TYR     HH 4793   4.641   3.899   6.779
  295TYR    CD2 4794   4.768   4.236   6.927
  295TYR    HD2 4795   4.792   4.327   6.875
  295TYR    CE2 4796   4.749   4.123   6.846
  295TYR    HE2 4797   4.754   4.132   6.739
  295TYR      C 4798   4.771   4.486   7.345
  295TYR      O 4799   4.866   4.476   7.420
  296PHE      N 4800   4.704   4.607   7.332
  296PHE     HN 4801   4.640   4.619   7.256
  296PHE     CA 4802   4.736   4.719   7.413
  296PHE     HA 4803   4.822   4.694   7.474
  296PHE     CB 4804   4.774   4.834   7.317
  296PHE    HB1 4805   4.816   4.917   7.378
  296PHE    HB2 4806   4.684   4.877   7.268
  296PHE     CG 4807   4.879   4.787   7.223
  296PHE    CD1 4808   5.012   4.767   7.267
  296PHE    HD1 4809   5.041   4.783   7.370
  296PHE    CE1 4810   5.117   4.725   7.185
  296PHE    HE1 4811   5.215   4.718   7.231
  296PHE     CZ 4812   5.094   4.703   7.050
  296PHE     HZ 4813   5.157   4.667   6.970
  296PHE    CD2 4814   4.855   4.769   7.084
  296PHE    HD2 4815   4.754   4.765   7.046
  296PHE    CE2 4816   4.964   4.728   7.003
  296PHE    HE2 4817   4.946   4.703   6.899
  296PHE      C 4818   4.628   4.764   7.507
  296PHE      O 4819   4.627   4.880   7.553
  297SER      N 4820   4.530   4.681   7.541
  297SER     HN 4821   4.528   4.588   7.506
  297SER     CA 4822   4.426   4.732   7.637
  297SER     HA 4823   4.462   4.816   7.694
  297SER     CB 4824   4.294   4.774   7.564
  297SER    HB1 4825   4.223   4.821   7.635
  297SER    HB2 4826   4.242   4.686   7.521
  297SER     OG 4827   4.326   4.878   7.468
  297SER    HG1 4828   4.368   4.827   7.398
  297SER      C 4829   4.381   4.632   7.746
  297SER      O 4830   4.272   4.582   7.738
  298SER      N 4831   4.459   4.613   7.857
  298SER     HN 4832   4.551   4.650   7.866
  298SER     CA 4833   4.413   4.524   7.968
  298SER     HA 4834   4.311   4.554   7.988
  298SER     CB 4835   4.393   4.384   7.920
  298SER    HB1 4836   4.482   4.350   7.863
  298SER    HB2 4837   4.303   4.369   7.858
  298SER     OG 4838   4.377   4.290   8.026
  298SER    HG1 4839   4.289   4.251   8.025
  298SER      C 4840   4.505   4.527   8.084
  298SER      O 4841   4.627   4.507   8.061
  299PRO      N 4842   4.453   4.557   8.207
  299PRO     CD 4843   4.314   4.532   8.249
  299PRO    HD1 4844   4.286   4.425   8.244
  299PRO    HD2 4845   4.247   4.586   8.179
  299PRO     CA 4846   4.542   4.594   8.314
  299PRO     HA 4847   4.610   4.667   8.273
  299PRO     CB 4848   4.444   4.662   8.414
  299PRO    HB1 4849   4.425   4.768   8.386
  299PRO    HB2 4850   4.481   4.660   8.518
  299PRO     CG 4851   4.311   4.577   8.396
  299PRO    HG1 4852   4.319   4.494   8.469
  299PRO    HG2 4853   4.224   4.641   8.424
  299PRO      C 4854   4.609   4.475   8.373
  299PRO      O 4855   4.708   4.491   8.449
  300SER      N 4856   4.569   4.349   8.340
  300SER     HN 4857   4.486   4.339   8.285
  300SER     CA 4858   4.636   4.227   8.390
  300SER     HA 4859   4.698   4.267   8.469
  300SER     CB 4860   4.536   4.121   8.449
  300SER    HB1 4861   4.586   4.025   8.470
  300SER    HB2 4862   4.456   4.104   8.373
  300SER     OG 4863   4.460   4.163   8.561
  300SER    HG1 4864   4.510   4.138   8.639
  300SER      C 4865   4.723   4.157   8.290
  300SER      O 4866   4.781   4.051   8.308
  301PHE      N 4867   4.732   4.219   8.172
  301PHE     HN 4868   4.676   4.296   8.142
  301PHE     CA 4869   4.798   4.150   8.062
  301PHE     HA 4870   4.748   4.055   8.047
  301PHE     CB 4871   4.746   4.222   7.931
  301PHE    HB1 4872   4.750   4.330   7.957
  301PHE    HB2 4873   4.640   4.192   7.914
  301PHE     CG 4874   4.821   4.207   7.804
  301PHE    CD1 4875   4.789   4.099   7.715
  301PHE    HD1 4876   4.705   4.035   7.738
  301PHE    CE1 4877   4.849   4.086   7.586
  301PHE    HE1 4878   4.815   4.013   7.514
  301PHE     CZ 4879   4.951   4.172   7.550
  301PHE     HZ 4880   5.005   4.160   7.457
  301PHE    CD2 4881   4.933   4.287   7.769
  301PHE    HD2 4882   4.969   4.369   7.828
  301PHE    CE2 4883   4.999   4.268   7.647
  301PHE    HE2 4884   5.081   4.333   7.623
  301PHE      C 4885   4.956   4.121   8.067
  301PHE      O 4886   5.003   4.010   8.039
  302ASN      N 4887   5.029   4.225   8.105
  302ASN     HN 4888   4.975   4.308   8.119
  302ASN     CA 4889   5.173   4.222   8.116
  302ASN     HA 4890   5.211   4.124   8.092
  302ASN     CB 4891   5.227   4.332   8.015
  302ASN    HB1 4892   5.198   4.431   8.054
  302ASN    HB2 4893   5.175   4.312   7.918
  302ASN     CG 4894   5.374   4.323   7.986
  302ASN    OD1 4895   5.448   4.229   8.020
  302ASN    ND2 4896   5.424   4.420   7.908
  302ASN   HD21 4897   5.370   4.502   7.887
  302ASN   HD22 4898   5.524   4.424   7.902
  302ASN      C 4899   5.205   4.246   8.268
  302ASN    OT1 4900   5.199   4.363   8.317
  302ASN    OT2 4901   5.249   4.150   8.329
  303NIO     C1 4902   4.401   3.575   4.757
  303NIO     N1 4903   4.320   3.542   4.858
  303NIO     O1 4904   4.702   3.483   4.570
  303NIO     C2 4905   4.518   3.505   4.736
  303NIO     O2 4906   4.588   3.681   4.584
  303NIO     C3 4907   4.548   3.385   4.805
  303NIO     C4 4908   4.448   3.352   4.901
  303NIO     C5 4909   4.333   3.425   4.921
  303NIO     C6 4910   4.605   3.564   4.626
  303NIO    H01 4911   4.380   3.671   4.712
  303NIO    H02 4912   4.640   3.330   4.793
  303NIO    H03 4913   4.461   3.256   4.949
  303NIO    H04 4914   4.255   3.395   4.990
  303NIO    H05 4915   4.742   3.524   4.493
   7.63737   7.63737  12.29917
