# Supplementary material for: Orthosteric and allosteric modulation of human HCAR2 signaling complex
Source: Nat Commun. 2023 Nov 22;14:7620. doi: 10.1038/s41467-023-43537-z (PMC10665550; doi:10.1038/s41467-023-43537-z)
Supplement: Supplementary file 8 — Supplementary Data 5 [file 41467_2023_43537_MOESM8_ESM.zip › supplementary data 5/trjfiles/3HB_end6.gro]

Title t= 1000000.00000 step= 500000000
 4916
    8ASP      N    1   4.071   5.103   1.780
    8ASP    HT1    2   4.002   5.046   1.728
    8ASP    HT2    3   4.098   5.178   1.713
    8ASP    HT3    4   4.030   5.152   1.862
    8ASP     CA    5   4.202   5.031   1.825
    8ASP     HA    6   4.253   5.006   1.733
    8ASP     CB    7   4.274   5.140   1.912
    8ASP    HB1    8   4.354   5.099   1.978
    8ASP    HB2    9   4.207   5.189   1.986
    8ASP     CG   10   4.340   5.240   1.822
    8ASP    OD1   11   4.421   5.320   1.867
    8ASP    OD2   12   4.315   5.243   1.698
    8ASP      C   13   4.181   4.903   1.903
    8ASP      O   14   4.068   4.874   1.938
    9HSD      N   15   4.289   4.827   1.925
    9HSD     HN   16   4.375   4.844   1.878
    9HSD     CA   17   4.291   4.711   2.018
    9HSD     HA   18   4.395   4.694   2.042
    9HSD     CB   19   4.236   4.748   2.162
    9HSD    HB1   20   4.250   4.664   2.234
    9HSD    HB2   21   4.128   4.773   2.162
    9HSD    ND1   22   4.420   4.867   2.286
    9HSD    HD1   23   4.483   4.790   2.293
    9HSD     CG   24   4.300   4.871   2.224
    9HSD    CE1   25   4.443   4.981   2.348
    9HSD    HE1   26   4.529   5.011   2.407
    9HSD    NE2   27   4.348   5.071   2.317
    9HSD    CD2   28   4.261   4.999   2.241
    9HSD    HD2   29   4.177   5.053   2.198
    9HSD      C   30   4.226   4.588   1.965
    9HSD      O   31   4.158   4.596   1.862
   10PHE      N   32   4.248   4.476   2.035
   10PHE     HN   33   4.301   4.473   2.119
   10PHE     CA   34   4.202   4.348   1.988
   10PHE     HA   35   4.145   4.360   1.897
   10PHE     CB   36   4.321   4.254   1.961
   10PHE    HB1   37   4.304   4.148   1.933
   10PHE    HB2   38   4.372   4.246   2.060
   10PHE     CG   39   4.425   4.303   1.864
   10PHE    CD1   40   4.418   4.264   1.732
   10PHE    HD1   41   4.348   4.192   1.693
   10PHE    CE1   42   4.520   4.301   1.644
   10PHE    HE1   43   4.517   4.246   1.551
   10PHE     CZ   44   4.618   4.393   1.675
   10PHE     HZ   45   4.695   4.419   1.603
   10PHE    CD2   46   4.529   4.390   1.903
   10PHE    HD2   47   4.524   4.427   2.005
   10PHE    CE2   48   4.619   4.443   1.808
   10PHE    HE2   49   4.692   4.515   1.841
   10PHE      C   50   4.108   4.284   2.083
   10PHE      O   51   4.093   4.163   2.089
   11LEU      N   52   4.044   4.370   2.166
   11LEU     HN   53   4.069   4.466   2.166
   11LEU     CA   54   3.951   4.332   2.267
   11LEU     HA   55   3.943   4.224   2.264
   11LEU     CB   56   4.010   4.348   2.406
   11LEU    HB1   57   4.049   4.452   2.397
   11LEU    HB2   58   4.095   4.278   2.416
   11LEU     CG   59   3.923   4.350   2.544
   11LEU     HG   60   3.836   4.418   2.532
   11LEU    CD1   61   3.859   4.211   2.565
   11LEU   HD11   62   3.778   4.195   2.491
   11LEU   HD12   63   3.826   4.189   2.669
   11LEU   HD13   64   3.925   4.122   2.551
   11LEU    CD2   65   4.004   4.401   2.661
   11LEU   HD21   66   3.952   4.404   2.759
   11LEU   HD22   67   4.022   4.509   2.642
   11LEU   HD23   68   4.102   4.349   2.663
   11LEU      C   69   3.824   4.410   2.244
   11LEU      O   70   3.816   4.533   2.242
   12GLU      N   71   3.713   4.333   2.229
   12GLU     HN   72   3.714   4.233   2.224
   12GLU     CA   73   3.580   4.386   2.210
   12GLU     HA   74   3.591   4.493   2.208
   12GLU     CB   75   3.540   4.333   2.068
   12GLU    HB1   76   3.566   4.225   2.057
   12GLU    HB2   77   3.599   4.377   1.984
   12GLU     CG   78   3.381   4.332   2.039
   12GLU    HG1   79   3.356   4.440   2.039
   12GLU    HG2   80   3.313   4.286   2.115
   12GLU     CD   81   3.336   4.268   1.908
   12GLU    OE1   82   3.341   4.140   1.896
   12GLU    OE2   83   3.294   4.338   1.817
   12GLU      C   84   3.482   4.339   2.311
   12GLU      O   85   3.488   4.218   2.342
   13ILE      N   86   3.409   4.417   2.385
   13ILE     HN   87   3.416   4.515   2.366
   13ILE     CA   88   3.306   4.377   2.485
   13ILE     HA   89   3.281   4.272   2.477
   13ILE     CB   90   3.343   4.415   2.630
   13ILE     HB   91   3.371   4.522   2.641
   13ILE    CG2   92   3.228   4.395   2.736
   13ILE   HG21   93   3.261   4.423   2.838
   13ILE   HG22   94   3.205   4.287   2.746
   13ILE   HG23   95   3.136   4.452   2.710
   13ILE    CG1   96   3.466   4.329   2.663
   13ILE   HG11   97   3.555   4.343   2.599
   13ILE   HG12   98   3.431   4.225   2.646
   13ILE     CD   99   3.518   4.340   2.809
   13ILE    HD1  100   3.451   4.282   2.876
   13ILE    HD2  101   3.522   4.440   2.855
   13ILE    HD3  102   3.621   4.300   2.823
   13ILE      C  103   3.183   4.451   2.435
   13ILE      O  104   3.175   4.573   2.423
   14ASP      N  105   3.080   4.371   2.398
   14ASP     HN  106   3.075   4.277   2.431
   14ASP     CA  107   2.956   4.407   2.349
   14ASP     HA  108   2.906   4.317   2.316
   14ASP     CB  109   2.861   4.474   2.459
   14ASP    HB1  110   2.782   4.527   2.401
   14ASP    HB2  111   2.929   4.544   2.511
   14ASP     CG  112   2.816   4.368   2.552
   14ASP    OD1  113   2.870   4.252   2.549
   14ASP    OD2  114   2.744   4.403   2.651
   14ASP      C  115   2.968   4.492   2.219
   14ASP      O  116   2.918   4.602   2.209
   15LYS      N  117   3.028   4.431   2.108
   15LYS     HN  118   3.063   4.339   2.118
   15LYS     CA  119   3.029   4.489   1.982
   15LYS     HA  120   3.088   4.415   1.931
   15LYS     CB  121   2.893   4.481   1.899
   15LYS    HB1  122   2.907   4.526   1.799
   15LYS    HB2  123   2.811   4.526   1.959
   15LYS     CG  124   2.857   4.335   1.863
   15LYS    HG1  125   2.765   4.336   1.801
   15LYS    HG2  126   2.816   4.297   1.959
   15LYS     CD  127   2.974   4.251   1.805
   15LYS    HD1  128   2.932   4.151   1.778
   15LYS    HD2  129   3.060   4.239   1.875
   15LYS     CE  130   3.035   4.318   1.669
   15LYS    HE1  131   3.070   4.421   1.692
   15LYS    HE2  132   2.958   4.340   1.593
   15LYS     NZ  133   3.144   4.234   1.617
   15LYS    HZ1  134   3.214   4.235   1.694
   15LYS    HZ2  135   3.174   4.266   1.523
   15LYS    HZ3  136   3.099   4.142   1.601
   15LYS      C  137   3.097   4.615   1.977
   15LYS      O  138   3.076   4.683   1.876
   16LYS      N  139   3.197   4.648   2.071
   16LYS     HN  140   3.199   4.601   2.159
   16LYS     CA  141   3.274   4.777   2.067
   16LYS     HA  142   3.291   4.803   1.964
   16LYS     CB  143   3.209   4.889   2.145
   16LYS    HB1  144   3.275   4.978   2.153
   16LYS    HB2  145   3.183   4.851   2.246
   16LYS     CG  146   3.076   4.927   2.079
   16LYS    HG1  147   3.021   4.983   2.158
   16LYS    HG2  148   3.008   4.841   2.066
   16LYS     CD  149   3.084   5.005   1.945
   16LYS    HD1  150   3.030   4.960   1.859
   16LYS    HD2  151   3.191   5.018   1.915
   16LYS     CE  152   3.019   5.147   1.959
   16LYS    HE1  153   3.047   5.221   1.881
   16LYS    HE2  154   3.051   5.194   2.055
   16LYS     NZ  155   2.874   5.148   1.969
   16LYS    HZ1  156   2.836   5.053   1.950
   16LYS    HZ2  157   2.838   5.221   1.903
   16LYS    HZ3  158   2.848   5.189   2.061
   16LYS      C  159   3.410   4.744   2.128
   16LYS      O  160   3.420   4.657   2.210
   17ASN      N  161   3.521   4.801   2.079
   17ASN     HN  162   3.511   4.855   1.995
   17ASN     CA  163   3.650   4.785   2.131
   17ASN     HA  164   3.682   4.684   2.152
   17ASN     CB  165   3.742   4.838   2.022
   17ASN    HB1  166   3.722   4.793   1.922
   17ASN    HB2  167   3.844   4.810   2.055
   17ASN     CG  168   3.728   4.992   2.003
   17ASN    OD1  169   3.640   5.040   1.933
   17ASN    ND2  170   3.818   5.068   2.070
   17ASN   HD21  171   3.821   5.168   2.066
   17ASN   HD22  172   3.895   5.020   2.112
   17ASN      C  173   3.666   4.848   2.268
   17ASN      O  174   3.586   4.933   2.296
   18CYS      N  175   3.760   4.799   2.350
   18CYS     HN  176   3.804   4.711   2.336
   18CYS     CA  177   3.793   4.859   2.472
   18CYS     HA  178   3.724   4.940   2.493
   18CYS     CB  179   3.762   4.760   2.590
   18CYS    HB1  180   3.799   4.806   2.684
   18CYS    HB2  181   3.826   4.674   2.561
   18CYS     SG  182   3.592   4.697   2.598
   18CYS      C  183   3.932   4.908   2.482
   18CYS      O  184   4.023   4.853   2.416
   19CYS      N  185   3.949   5.016   2.554
   19CYS     HN  186   3.869   5.057   2.596
   19CYS     CA  187   4.079   5.087   2.554
   19CYS     HA  188   4.136   5.061   2.466
   19CYS     CB  189   4.072   5.241   2.573
   19CYS    HB1  190   4.172   5.288   2.562
   19CYS    HB2  191   4.045   5.260   2.680
   19CYS     SG  192   3.959   5.309   2.454
   19CYS      C  193   4.158   5.033   2.663
   19CYS      O  194   4.112   5.012   2.774
   20VAL      N  195   4.286   5.000   2.637
   20VAL     HN  196   4.326   5.014   2.547
   20VAL     CA  197   4.372   4.940   2.739
   20VAL     HA  198   4.332   4.958   2.838
   20VAL     CB  199   4.372   4.789   2.741
   20VAL     HB  200   4.268   4.752   2.740
   20VAL    CG1  201   4.439   4.730   2.617
   20VAL   HG11  202   4.427   4.620   2.617
   20VAL   HG12  203   4.547   4.756   2.614
   20VAL   HG13  204   4.386   4.759   2.523
   20VAL    CG2  205   4.437   4.739   2.875
   20VAL   HG21  206   4.383   4.793   2.956
   20VAL   HG22  207   4.546   4.757   2.877
   20VAL   HG23  208   4.411   4.631   2.886
   20VAL      C  209   4.514   5.002   2.735
   20VAL      O  210   4.559   5.029   2.621
   21PHE      N  211   4.581   5.013   2.848
   21PHE     HN  212   4.539   4.985   2.935
   21PHE     CA  213   4.724   5.041   2.872
   21PHE     HA  214   4.715   5.125   2.939
   21PHE     CB  215   4.805   4.936   2.948
   21PHE    HB1  216   4.910   4.972   2.941
   21PHE    HB2  217   4.797   4.835   2.902
   21PHE     CG  218   4.760   4.918   3.097
   21PHE    CD1  219   4.825   4.821   3.176
   21PHE    HD1  220   4.892   4.747   3.134
   21PHE    CE1  221   4.797   4.802   3.320
   21PHE    HE1  222   4.827   4.713   3.372
   21PHE     CZ  223   4.708   4.886   3.378
   21PHE     HZ  224   4.687   4.881   3.484
   21PHE    CD2  225   4.671   5.004   3.161
   21PHE    HD2  226   4.620   5.083   3.108
   21PHE    CE2  227   4.655   4.997   3.301
   21PHE    HE2  228   4.589   5.066   3.351
   21PHE      C  229   4.808   5.087   2.750
   21PHE      O  230   4.886   5.011   2.688
   22ARG      N  231   4.789   5.218   2.707
   22ARG     HN  232   4.728   5.270   2.767
   22ARG     CA  233   4.838   5.283   2.590
   22ARG     HA  234   4.788   5.225   2.515
   22ARG     CB  235   4.782   5.424   2.570
   22ARG    HB1  236   4.846   5.482   2.501
   22ARG    HB2  237   4.784   5.465   2.673
   22ARG     CG  238   4.626   5.438   2.540
   22ARG    HG1  239   4.603   5.545   2.521
   22ARG    HG2  240   4.578   5.420   2.639
   22ARG     CD  241   4.563   5.361   2.429
   22ARG    HD1  242   4.456   5.393   2.432
   22ARG    HD2  243   4.571   5.251   2.438
   22ARG     NE  244   4.630   5.419   2.304
   22ARG     HE  245   4.690   5.499   2.308
   22ARG     CZ  246   4.573   5.395   2.190
   22ARG    NH1  247   4.487   5.294   2.163
   22ARG   HH11  248   4.476   5.225   2.234
   22ARG   HH12  249   4.467   5.280   2.066
   22ARG    NH2  250   4.596   5.473   2.091
   22ARG   HH21  251   4.658   5.550   2.102
   22ARG   HH22  252   4.548   5.454   2.005
   22ARG      C  253   4.983   5.280   2.572
   22ARG      O  254   5.064   5.297   2.666
   23ASP      N  255   5.025   5.263   2.446
   23ASP     HN  256   4.969   5.266   2.364
   23ASP     CA  257   5.164   5.252   2.410
   23ASP     HA  258   5.209   5.176   2.473
   23ASP     CB  259   5.179   5.205   2.268
   23ASP    HB1  260   5.282   5.177   2.239
   23ASP    HB2  261   5.144   5.290   2.206
   23ASP     CG  262   5.094   5.088   2.226
   23ASP    OD1  263   5.010   5.032   2.299
   23ASP    OD2  264   5.103   5.049   2.109
   23ASP      C  265   5.250   5.381   2.427
   23ASP      O  266   5.218   5.499   2.437
   24ASP      N  267   5.380   5.353   2.432
   24ASP     HN  268   5.404   5.257   2.419
   24ASP     CA  269   5.492   5.447   2.434
   24ASP     HA  270   5.575   5.393   2.476
   24ASP     CB  271   5.526   5.476   2.283
   24ASP    HB1  272   5.588   5.568   2.277
   24ASP    HB2  273   5.434   5.502   2.226
   24ASP     CG  274   5.602   5.383   2.195
   24ASP    OD1  275   5.642   5.280   2.252
   24ASP    OD2  276   5.625   5.412   2.078
   24ASP      C  277   5.478   5.562   2.530
   24ASP      O  278   5.515   5.674   2.491
   25PHE      N  279   5.424   5.539   2.651
   25PHE     HN  280   5.399   5.446   2.677
   25PHE     CA  281   5.387   5.643   2.744
   25PHE     HA  282   5.430   5.734   2.703
   25PHE     CB  283   5.233   5.663   2.735
   25PHE    HB1  284   5.173   5.574   2.765
   25PHE    HB2  285   5.209   5.674   2.627
   25PHE     CG  286   5.190   5.795   2.798
   25PHE    CD1  287   5.147   5.794   2.933
   25PHE    HD1  288   5.147   5.704   2.992
   25PHE    CE1  289   5.126   5.915   3.000
   25PHE    HE1  290   5.096   5.913   3.104
   25PHE     CZ  291   5.144   6.037   2.944
   25PHE     HZ  292   5.131   6.137   2.982
   25PHE    CD2  293   5.205   5.919   2.737
   25PHE    HD2  294   5.225   5.922   2.631
   25PHE    CE2  295   5.181   6.037   2.802
   25PHE    HE2  296   5.183   6.132   2.751
   25PHE      C  297   5.429   5.602   2.885
   25PHE      O  298   5.480   5.684   2.962
   26ILE      N  299   5.414   5.470   2.921
   26ILE     HN  300   5.363   5.414   2.857
   26ILE     CA  301   5.435   5.420   3.056
   26ILE     HA  302   5.466   5.503   3.118
   26ILE     CB  303   5.315   5.361   3.118
   26ILE     HB  304   5.347   5.353   3.224
   26ILE    CG2  305   5.209   5.486   3.123
   26ILE   HG21  306   5.258   5.584   3.139
   26ILE   HG22  307   5.133   5.469   3.201
   26ILE   HG23  308   5.168   5.490   3.020
   26ILE    CG1  309   5.266   5.224   3.058
   26ILE   HG11  310   5.353   5.156   3.050
   26ILE   HG12  311   5.232   5.246   2.954
   26ILE     CD  312   5.156   5.154   3.136
   26ILE    HD1  313   5.187   5.126   3.239
   26ILE    HD2  314   5.151   5.060   3.078
   26ILE    HD3  315   5.058   5.205   3.123
   26ILE      C  316   5.553   5.320   3.063
   26ILE      O  317   5.589   5.272   3.166
   27VAL      N  318   5.630   5.288   2.957
   27VAL     HN  319   5.623   5.340   2.872
   27VAL     CA  320   5.733   5.182   2.938
   27VAL     HA  321   5.694   5.088   2.974
   27VAL     CB  322   5.766   5.179   2.787
   27VAL     HB  323   5.811   5.273   2.749
   27VAL    CG1  324   5.870   5.060   2.764
   27VAL   HG11  325   5.885   5.041   2.656
   27VAL   HG12  326   5.825   4.967   2.803
   27VAL   HG13  327   5.963   5.073   2.823
   27VAL    CG2  328   5.649   5.147   2.696
   27VAL   HG21  329   5.573   5.228   2.692
   27VAL   HG22  330   5.597   5.054   2.728
   27VAL   HG23  331   5.681   5.139   2.589
   27VAL      C  332   5.856   5.222   3.013
   27VAL      O  333   5.912   5.145   3.083
   28LYS      N  334   5.890   5.351   3.021
   28LYS     HN  335   5.822   5.406   2.972
   28LYS     CA  336   5.998   5.418   3.099
   28LYS     HA  337   6.086   5.355   3.109
   28LYS     CB  338   6.031   5.544   3.008
   28LYS    HB1  339   6.113   5.599   3.060
   28LYS    HB2  340   5.944   5.612   3.000
   28LYS     CG  341   6.083   5.518   2.864
   28LYS    HG1  342   6.114   5.618   2.827
   28LYS    HG2  343   5.997   5.479   2.805
   28LYS     CD  344   6.195   5.407   2.865
   28LYS    HD1  345   6.164   5.319   2.925
   28LYS    HD2  346   6.280   5.448   2.923
   28LYS     CE  347   6.231   5.353   2.727
   28LYS    HE1  348   6.137   5.317   2.680
   28LYS    HE2  349   6.304   5.269   2.725
   28LYS     NZ  350   6.294   5.450   2.639
   28LYS    HZ1  351   6.216   5.516   2.618
   28LYS    HZ2  352   6.330   5.422   2.546
   28LYS    HZ3  353   6.352   5.513   2.699
   28LYS      C  354   5.962   5.464   3.241
   28LYS      O  355   6.050   5.515   3.309
   29VAL      N  356   5.831   5.443   3.286
   29VAL     HN  357   5.771   5.396   3.222
   29VAL     CA  358   5.782   5.457   3.419
   29VAL     HA  359   5.848   5.519   3.478
   29VAL     CB  360   5.643   5.514   3.413
   29VAL     HB  361   5.568   5.449   3.364
   29VAL    CG1  362   5.589   5.539   3.552
   29VAL   HG11  363   5.549   5.447   3.598
   29VAL   HG12  364   5.507   5.614   3.560
   29VAL   HG13  365   5.675   5.561   3.619
   29VAL    CG2  366   5.646   5.639   3.332
   29VAL   HG21  367   5.657   5.617   3.224
   29VAL   HG22  368   5.732   5.706   3.356
   29VAL   HG23  369   5.542   5.676   3.347
   29VAL      C  370   5.775   5.323   3.493
   29VAL      O  371   5.767   5.321   3.616
   30LEU      N  372   5.795   5.199   3.434
   30LEU     HN  373   5.805   5.192   3.335
   30LEU     CA  374   5.803   5.068   3.506
   30LEU     HA  375   5.727   5.077   3.583
   30LEU     CB  376   5.750   4.943   3.417
   30LEU    HB1  377   5.714   4.875   3.497
   30LEU    HB2  378   5.841   4.914   3.361
   30LEU     CG  379   5.645   4.968   3.312
   30LEU     HG  380   5.673   5.047   3.239
   30LEU    CD1  381   5.646   4.836   3.236
   30LEU   HD11  382   5.568   4.833   3.157
   30LEU   HD12  383   5.639   4.749   3.306
   30LEU   HD13  384   5.741   4.807   3.188
   30LEU    CD2  385   5.514   5.001   3.379
   30LEU   HD21  386   5.515   5.099   3.430
   30LEU   HD22  387   5.483   4.924   3.452
   30LEU   HD23  388   5.434   5.006   3.302
   30LEU      C  389   5.928   5.042   3.594
   30LEU      O  390   5.909   4.993   3.707
   31PRO      N  391   6.049   5.081   3.555
   31PRO     CD  392   6.087   5.103   3.416
   31PRO    HD1  393   6.069   5.209   3.387
   31PRO    HD2  394   6.033   5.046   3.337
   31PRO     CA  395   6.166   5.032   3.626
   31PRO     HA  396   6.174   4.928   3.600
   31PRO     CB  397   6.286   5.094   3.556
   31PRO    HB1  398   6.380   5.036   3.566
   31PRO    HB2  399   6.300   5.202   3.578
   31PRO     CG  400   6.241   5.087   3.410
   31PRO    HG1  401   6.280   5.172   3.350
   31PRO    HG2  402   6.250   4.984   3.369
   31PRO      C  403   6.179   5.052   3.774
   31PRO      O  404   6.249   4.961   3.828
   32PRO      N  405   6.130   5.145   3.857
   32PRO     CD  406   6.099   5.279   3.809
   32PRO    HD1  407   6.010   5.275   3.743
   32PRO    HD2  408   6.182   5.316   3.745
   32PRO     CA  409   6.150   5.141   4.001
   32PRO     HA  410   6.241   5.089   4.030
   32PRO     CB  411   6.154   5.288   4.043
   32PRO    HB1  412   6.261   5.318   4.045
   32PRO    HB2  413   6.115   5.306   4.146
   32PRO     CG  414   6.070   5.360   3.934
   32PRO    HG1  415   5.965   5.340   3.963
   32PRO    HG2  416   6.085   5.469   3.921
   32PRO      C  417   6.029   5.074   4.062
   32PRO      O  418   6.041   5.039   4.180
   33VAL      N  419   5.907   5.054   3.998
   33VAL     HN  420   5.891   5.089   3.906
   33VAL     CA  421   5.797   4.984   4.068
   33VAL     HA  422   5.786   5.040   4.159
   33VAL     CB  423   5.666   5.006   3.981
   33VAL     HB  424   5.666   4.935   3.896
   33VAL    CG1  425   5.542   4.961   4.061
   33VAL   HG11  426   5.534   4.855   4.094
   33VAL   HG12  427   5.451   4.976   3.999
   33VAL   HG13  428   5.511   5.023   4.148
   33VAL    CG2  429   5.655   5.143   3.923
   33VAL   HG21  430   5.726   5.178   3.845
   33VAL   HG22  431   5.639   5.214   4.007
   33VAL   HG23  432   5.556   5.141   3.873
   33VAL      C  433   5.823   4.840   4.100
   33VAL      O  434   5.893   4.770   4.025
   34LEU      N  435   5.776   4.797   4.216
   34LEU     HN  436   5.710   4.852   4.267
   34LEU     CA  437   5.812   4.666   4.277
   34LEU     HA  438   5.769   4.674   4.376
   34LEU     CB  439   5.767   4.540   4.202
   34LEU    HB1  440   5.808   4.446   4.245
   34LEU    HB2  441   5.819   4.534   4.104
   34LEU     CG  442   5.618   4.539   4.171
   34LEU     HG  443   5.601   4.620   4.096
   34LEU    CD1  444   5.577   4.415   4.099
   34LEU   HD11  445   5.639   4.401   4.007
   34LEU   HD12  446   5.468   4.412   4.079
   34LEU   HD13  447   5.607   4.326   4.159
   34LEU    CD2  448   5.525   4.567   4.291
   34LEU   HD21  449   5.546   4.493   4.371
   34LEU   HD22  450   5.419   4.566   4.258
   34LEU   HD23  451   5.544   4.670   4.329
   34LEU      C  452   5.960   4.663   4.319
   34LEU      O  453   6.015   4.555   4.353
   35GLY      N  454   6.020   4.783   4.326
   35GLY     HN  455   5.972   4.867   4.300
   35GLY     CA  456   6.149   4.809   4.387
   35GLY    HA1  457   6.153   4.916   4.369
   35GLY    HA2  458   6.227   4.748   4.345
   35GLY      C  459   6.148   4.787   4.537
   35GLY      O  460   6.194   4.687   4.590
   36LEU      N  461   6.100   4.885   4.615
   36LEU     HN  462   6.070   4.970   4.574
   36LEU     CA  463   6.077   4.882   4.759
   36LEU     HA  464   6.168   4.851   4.809
   36LEU     CB  465   6.062   5.027   4.800
   36LEU    HB1  466   6.042   5.031   4.909
   36LEU    HB2  467   5.979   5.078   4.746
   36LEU     CG  468   6.177   5.125   4.768
   36LEU     HG  469   6.191   5.124   4.658
   36LEU    CD1  470   6.140   5.274   4.805
   36LEU   HD11  471   6.233   5.335   4.801
   36LEU   HD12  472   6.097   5.282   4.908
   36LEU   HD13  473   6.066   5.326   4.740
   36LEU    CD2  474   6.316   5.100   4.838
   36LEU   HD21  475   6.395   5.147   4.776
   36LEU   HD22  476   6.331   4.993   4.863
   36LEU   HD23  477   6.306   5.149   4.938
   36LEU      C  478   5.951   4.807   4.806
   36LEU      O  479   5.950   4.755   4.914
   37GLU      N  480   5.847   4.792   4.723
   37GLU     HN  481   5.840   4.848   4.640
   37GLU     CA  482   5.727   4.716   4.755
   37GLU     HA  483   5.675   4.771   4.832
   37GLU     CB  484   5.634   4.726   4.638
   37GLU    HB1  485   5.541   4.671   4.666
   37GLU    HB2  486   5.674   4.678   4.546
   37GLU     CG  487   5.588   4.866   4.611
   37GLU    HG1  488   5.606   4.935   4.696
   37GLU    HG2  489   5.477   4.870   4.601
   37GLU     CD  490   5.656   4.918   4.487
   37GLU    OE1  491   5.781   4.932   4.492
   37GLU    OE2  492   5.589   4.946   4.386
   37GLU      C  493   5.756   4.570   4.785
   37GLU      O  494   5.709   4.512   4.884
   38PHE      N  495   5.843   4.508   4.704
   38PHE     HN  496   5.869   4.544   4.615
   38PHE     CA  497   5.887   4.371   4.727
   38PHE     HA  498   5.793   4.318   4.740
   38PHE     CB  499   5.964   4.326   4.594
   38PHE    HB1  500   6.044   4.397   4.564
   38PHE    HB2  501   5.896   4.327   4.506
   38PHE     CG  502   6.018   4.197   4.595
   38PHE    CD1  503   5.933   4.094   4.570
   38PHE    HD1  504   5.827   4.106   4.555
   38PHE    CE1  505   5.985   3.965   4.573
   38PHE    HE1  506   5.921   3.878   4.568
   38PHE     CZ  507   6.122   3.944   4.590
   38PHE     HZ  508   6.161   3.844   4.600
   38PHE    CD2  509   6.151   4.176   4.610
   38PHE    HD2  510   6.206   4.269   4.612
   38PHE    CE2  511   6.209   4.052   4.604
   38PHE    HE2  512   6.315   4.035   4.617
   38PHE      C  513   5.967   4.344   4.852
   38PHE      O  514   5.936   4.253   4.932
   39ILE      N  515   6.067   4.433   4.884
   39ILE     HN  516   6.093   4.503   4.818
   39ILE     CA  517   6.132   4.436   5.013
   39ILE     HA  518   6.182   4.340   5.016
   39ILE     CB  519   6.229   4.551   5.032
   39ILE     HB  520   6.166   4.642   5.039
   39ILE    CG2  521   6.306   4.549   5.165
   39ILE   HG21  522   6.235   4.539   5.251
   39ILE   HG22  523   6.371   4.637   5.186
   39ILE   HG23  524   6.372   4.460   5.160
   39ILE    CG1  525   6.324   4.561   4.910
   39ILE   HG11  526   6.270   4.579   4.815
   39ILE   HG12  527   6.389   4.471   4.909
   39ILE     CD  528   6.424   4.678   4.917
   39ILE    HD1  529   6.509   4.667   4.987
   39ILE    HD2  530   6.369   4.773   4.928
   39ILE    HD3  531   6.479   4.698   4.822
   39ILE      C  532   6.042   4.430   5.134
   39ILE      O  533   6.055   4.346   5.218
   40PHE      N  534   5.943   4.525   5.127
   40PHE     HN  535   5.931   4.577   5.043
   40PHE     CA  536   5.842   4.531   5.229
   40PHE     HA  537   5.888   4.524   5.326
   40PHE     CB  538   5.754   4.656   5.212
   40PHE    HB1  539   5.663   4.639   5.272
   40PHE    HB2  540   5.732   4.658   5.103
   40PHE     CG  541   5.828   4.777   5.261
   40PHE    CD1  542   5.853   4.789   5.397
   40PHE    HD1  543   5.813   4.714   5.465
   40PHE    CE1  544   5.936   4.896   5.445
   40PHE    HE1  545   5.963   4.901   5.549
   40PHE     CZ  546   5.983   4.992   5.359
   40PHE     HZ  547   6.038   5.077   5.397
   40PHE    CD2  548   5.860   4.884   5.176
   40PHE    HD2  549   5.820   4.886   5.076
   40PHE    CE2  550   5.939   4.993   5.222
   40PHE    HE2  551   5.961   5.080   5.162
   40PHE      C  552   5.756   4.404   5.236
   40PHE      O  553   5.733   4.361   5.350
   41GLY      N  554   5.709   4.345   5.124
   41GLY     HN  555   5.718   4.392   5.037
   41GLY     CA  556   5.647   4.218   5.121
   41GLY    HA1  557   5.653   4.179   5.021
   41GLY    HA2  558   5.544   4.231   5.150
   41GLY      C  559   5.712   4.103   5.195
   41GLY      O  560   5.655   4.038   5.282
   42LEU      N  561   5.840   4.082   5.165
   42LEU     HN  562   5.874   4.148   5.099
   42LEU     CA  563   5.904   3.966   5.228
   42LEU     HA  564   5.842   3.879   5.211
   42LEU     CB  565   6.045   3.925   5.178
   42LEU    HB1  566   6.087   3.835   5.227
   42LEU    HB2  567   6.117   4.009   5.190
   42LEU     CG  568   6.038   3.872   5.030
   42LEU     HG  569   5.992   3.946   4.960
   42LEU    CD1  570   6.188   3.859   4.984
   42LEU   HD11  571   6.207   3.819   4.882
   42LEU   HD12  572   6.239   3.784   5.049
   42LEU   HD13  573   6.246   3.953   4.996
   42LEU    CD2  574   5.968   3.739   5.023
   42LEU   HD21  575   6.020   3.669   5.092
   42LEU   HD22  576   5.969   3.686   4.925
   42LEU   HD23  577   5.860   3.748   5.043
   42LEU      C  578   5.917   3.982   5.378
   42LEU      O  579   5.879   3.894   5.458
   43LEU      N  580   5.952   4.105   5.424
   43LEU     HN  581   5.967   4.181   5.361
   43LEU     CA  582   5.945   4.140   5.572
   43LEU     HA  583   6.009   4.072   5.625
   43LEU     CB  584   6.001   4.284   5.592
   43LEU    HB1  585   5.985   4.317   5.696
   43LEU    HB2  586   5.942   4.349   5.524
   43LEU     CG  587   6.151   4.288   5.555
   43LEU     HG  588   6.180   4.228   5.466
   43LEU    CD1  589   6.193   4.437   5.525
   43LEU   HD11  590   6.287   4.455   5.468
   43LEU   HD12  591   6.188   4.502   5.615
   43LEU   HD13  592   6.114   4.469   5.454
   43LEU    CD2  593   6.236   4.233   5.669
   43LEU   HD21  594   6.342   4.258   5.644
   43LEU   HD22  595   6.223   4.122   5.673
   43LEU   HD23  596   6.205   4.279   5.765
   43LEU      C  597   5.799   4.138   5.626
   43LEU      O  598   5.773   4.096   5.740
   44GLY      N  599   5.695   4.190   5.549
   44GLY     HN  600   5.714   4.250   5.471
   44GLY     CA  601   5.558   4.178   5.585
   44GLY    HA1  602   5.505   4.224   5.503
   44GLY    HA2  603   5.545   4.221   5.684
   44GLY      C  604   5.512   4.036   5.606
   44GLY      O  605   5.442   4.015   5.707
   45ASN      N  606   5.547   3.942   5.517
   45ASN     HN  607   5.604   3.970   5.441
   45ASN     CA  608   5.511   3.797   5.532
   45ASN     HA  609   5.419   3.791   5.588
   45ASN     CB  610   5.522   3.730   5.400
   45ASN    HB1  611   5.512   3.619   5.406
   45ASN    HB2  612   5.618   3.753   5.350
   45ASN     CG  613   5.399   3.777   5.319
   45ASN    OD1  614   5.303   3.706   5.298
   45ASN    ND2  615   5.408   3.898   5.261
   45ASN   HD21  616   5.332   3.937   5.209
   45ASN   HD22  617   5.498   3.941   5.268
   45ASN      C  618   5.601   3.729   5.637
   45ASN      O  619   5.558   3.638   5.706
   46GLY      N  620   5.728   3.777   5.655
   46GLY     HN  621   5.770   3.835   5.586
   46GLY     CA  622   5.814   3.730   5.761
   46GLY    HA1  623   5.909   3.776   5.740
   46GLY    HA2  624   5.820   3.622   5.753
   46GLY      C  625   5.774   3.769   5.898
   46GLY      O  626   5.774   3.688   5.994
   47LEU      N  627   5.730   3.893   5.912
   47LEU     HN  628   5.740   3.960   5.839
   47LEU     CA  629   5.660   3.942   6.023
   47LEU     HA  630   5.726   3.919   6.106
   47LEU     CB  631   5.632   4.094   6.034
   47LEU    HB1  632   5.551   4.111   6.108
   47LEU    HB2  633   5.587   4.123   5.936
   47LEU     CG  634   5.753   4.185   6.061
   47LEU     HG  635   5.831   4.151   5.990
   47LEU    CD1  636   5.712   4.328   6.023
   47LEU   HD11  637   5.802   4.389   6.002
   47LEU   HD12  638   5.647   4.369   6.104
   47LEU   HD13  639   5.640   4.329   5.939
   47LEU    CD2  640   5.812   4.182   6.200
   47LEU   HD21  641   5.826   4.079   6.238
   47LEU   HD22  642   5.746   4.231   6.274
   47LEU   HD23  643   5.911   4.230   6.209
   47LEU      C  644   5.529   3.865   6.050
   47LEU      O  645   5.510   3.823   6.167
   48ALA      N  646   5.443   3.844   5.956
   48ALA     HN  647   5.463   3.878   5.864
   48ALA     CA  648   5.320   3.776   5.972
   48ALA     HA  649   5.265   3.830   6.048
   48ALA     CB  650   5.246   3.770   5.834
   48ALA    HB1  651   5.204   3.870   5.808
   48ALA    HB2  652   5.170   3.689   5.830
   48ALA    HB3  653   5.318   3.734   5.758
   48ALA      C  654   5.333   3.644   6.031
   48ALA      O  655   5.261   3.605   6.126
   49LEU      N  656   5.427   3.566   5.972
   49LEU     HN  657   5.476   3.608   5.895
   49LEU     CA  658   5.445   3.429   6.009
   49LEU     HA  659   5.351   3.381   6.029
   49LEU     CB  660   5.521   3.363   5.895
   49LEU    HB1  661   5.617   3.416   5.877
   49LEU    HB2  662   5.455   3.377   5.807
   49LEU     CG  663   5.540   3.209   5.911
   49LEU     HG  664   5.612   3.191   5.994
   49LEU    CD1  665   5.416   3.126   5.935
   49LEU   HD11  666   5.446   3.022   5.960
   49LEU   HD12  667   5.356   3.134   5.842
   49LEU   HD13  668   5.351   3.177   6.010
   49LEU    CD2  669   5.604   3.155   5.787
   49LEU   HD21  670   5.715   3.160   5.788
   49LEU   HD22  671   5.560   3.210   5.700
   49LEU   HD23  672   5.579   3.049   5.768
   49LEU      C  673   5.509   3.420   6.141
   49LEU      O  674   5.472   3.338   6.222
   50TRP      N  675   5.606   3.507   6.178
   50TRP     HN  676   5.632   3.579   6.114
   50TRP     CA  677   5.634   3.521   6.321
   50TRP     HA  678   5.660   3.424   6.364
   50TRP     CB  679   5.761   3.614   6.313
   50TRP    HB1  680   5.745   3.699   6.244
   50TRP    HB2  681   5.847   3.571   6.257
   50TRP     CG  682   5.808   3.689   6.435
   50TRP    CD1  683   5.778   3.822   6.471
   50TRP    HD1  684   5.720   3.893   6.415
   50TRP    NE1  685   5.813   3.855   6.594
   50TRP    HE1  686   5.798   3.940   6.641
   50TRP    CE2  687   5.870   3.737   6.655
   50TRP    CD2  688   5.868   3.634   6.553
   50TRP    CE3  689   5.917   3.506   6.594
   50TRP    HE3  690   5.927   3.427   6.521
   50TRP    CZ3  691   5.948   3.481   6.726
   50TRP    HZ3  692   6.003   3.395   6.760
   50TRP    CZ2  693   5.931   3.724   6.775
   50TRP    HZ2  694   5.936   3.799   6.853
   50TRP    CH2  695   5.965   3.595   6.811
   50TRP    HH2  696   6.009   3.584   6.909
   50TRP      C  697   5.524   3.562   6.413
   50TRP      O  698   5.510   3.501   6.517
   51ILE      N  699   5.434   3.664   6.388
   51ILE     HN  700   5.434   3.708   6.298
   51ILE     CA  701   5.319   3.706   6.472
   51ILE     HA  702   5.364   3.727   6.567
   51ILE     CB  703   5.249   3.834   6.419
   51ILE     HB  704   5.226   3.813   6.312
   51ILE    CG2  705   5.111   3.864   6.491
   51ILE   HG21  706   5.113   3.845   6.600
   51ILE   HG22  707   5.038   3.785   6.463
   51ILE   HG23  708   5.077   3.966   6.462
   51ILE    CG1  709   5.345   3.963   6.419
   51ILE   HG11  710   5.278   4.048   6.399
   51ILE   HG12  711   5.412   3.950   6.331
   51ILE     CD  712   5.427   3.994   6.542
   51ILE    HD1  713   5.481   4.091   6.538
   51ILE    HD2  714   5.501   3.915   6.568
   51ILE    HD3  715   5.344   4.003   6.616
   51ILE      C  716   5.227   3.593   6.503
   51ILE      O  717   5.226   3.562   6.621
   52PHE      N  718   5.153   3.534   6.407
   52PHE     HN  719   5.178   3.543   6.310
   52PHE     CA  720   5.041   3.447   6.436
   52PHE     HA  721   4.989   3.490   6.521
   52PHE     CB  722   4.950   3.450   6.320
   52PHE    HB1  723   4.871   3.375   6.337
   52PHE    HB2  724   5.003   3.418   6.227
   52PHE     CG  725   4.893   3.591   6.302
   52PHE    CD1  726   4.805   3.642   6.402
   52PHE    HD1  727   4.784   3.573   6.483
   52PHE    CE1  728   4.757   3.774   6.396
   52PHE    HE1  729   4.691   3.798   6.478
   52PHE     CZ  730   4.791   3.858   6.290
   52PHE     HZ  731   4.750   3.958   6.293
   52PHE    CD2  732   4.920   3.676   6.193
   52PHE    HD2  733   4.988   3.642   6.116
   52PHE    CE2  734   4.879   3.812   6.190
   52PHE    HE2  735   4.894   3.868   6.099
   52PHE      C  736   5.086   3.302   6.468
   52PHE      O  737   5.009   3.233   6.529
   53CYS      N  738   5.208   3.254   6.439
   53CYS     HN  739   5.262   3.313   6.380
   53CYS     CA  740   5.253   3.117   6.466
   53CYS     HA  741   5.169   3.053   6.485
   53CYS     CB  742   5.335   3.061   6.344
   53CYS    HB1  743   5.438   3.100   6.333
   53CYS    HB2  744   5.282   3.097   6.252
   53CYS     SG  745   5.360   2.877   6.341
   53CYS    HG1  746   5.466   2.868   6.419
   53CYS      C  747   5.335   3.108   6.593
   53CYS      O  748   5.332   3.007   6.665
   54PHE      N  749   5.421   3.209   6.618
   54PHE     HN  750   5.428   3.286   6.555
   54PHE     CA  751   5.513   3.207   6.729
   54PHE     HA  752   5.504   3.114   6.783
   54PHE     CB  753   5.668   3.218   6.686
   54PHE    HB1  754   5.739   3.207   6.771
   54PHE    HB2  755   5.694   3.309   6.629
   54PHE     CG  756   5.703   3.103   6.601
   54PHE    CD1  757   5.688   3.107   6.459
   54PHE    HD1  758   5.658   3.204   6.422
   54PHE    CE1  759   5.715   3.002   6.373
   54PHE    HE1  760   5.703   3.008   6.266
   54PHE     CZ  761   5.768   2.887   6.431
   54PHE     HZ  762   5.792   2.800   6.370
   54PHE    CD2  763   5.756   2.987   6.661
   54PHE    HD2  764   5.766   2.974   6.767
   54PHE    CE2  765   5.800   2.882   6.570
   54PHE    HE2  766   5.846   2.794   6.614
   54PHE      C  767   5.486   3.308   6.835
   54PHE      O  768   5.486   3.271   6.953
   55HSD      N  769   5.467   3.442   6.793
   55HSD     HN  770   5.464   3.468   6.697
   55HSD     CA  771   5.458   3.546   6.892
   55HSD     HA  772   5.545   3.534   6.954
   55HSD     CB  773   5.458   3.682   6.818
   55HSD    HB1  774   5.358   3.703   6.775
   55HSD    HB2  775   5.539   3.678   6.741
   55HSD    ND1  776   5.584   3.825   6.979
   55HSD    HD1  777   5.676   3.785   6.981
   55HSD     CG  778   5.473   3.796   6.912
   55HSD    CE1  779   5.551   3.928   7.067
   55HSD    HE1  780   5.620   3.952   7.148
   55HSD    NE2  781   5.430   3.968   7.049
   55HSD    CD2  782   5.383   3.892   6.952
   55HSD    HD2  783   5.282   3.898   6.914
   55HSD      C  784   5.345   3.550   6.986
   55HSD      O  785   5.362   3.576   7.101
   56LEU      N  786   5.227   3.510   6.935
   56LEU     HN  787   5.222   3.487   6.838
   56LEU     CA  788   5.107   3.489   7.004
   56LEU     HA  789   5.124   3.528   7.104
   56LEU     CB  790   4.985   3.540   6.933
   56LEU    HB1  791   4.894   3.542   6.998
   56LEU    HB2  792   4.962   3.477   6.845
   56LEU     CG  793   4.999   3.689   6.893
   56LEU     HG  794   5.089   3.698   6.829
   56LEU    CD1  795   4.881   3.739   6.804
   56LEU   HD11  796   4.785   3.736   6.859
   56LEU   HD12  797   4.884   3.703   6.699
   56LEU   HD13  798   4.923   3.841   6.786
   56LEU    CD2  799   5.014   3.784   7.018
   56LEU   HD21  800   5.106   3.743   7.063
   56LEU   HD22  801   4.926   3.770   7.084
   56LEU   HD23  802   5.035   3.891   6.999
   56LEU      C  803   5.085   3.342   7.025
   56LEU      O  804   5.095   3.251   6.936
   57LYS      N  805   5.054   3.310   7.148
   57LYS     HN  806   5.027   3.382   7.212
   57LYS     CA  807   5.038   3.165   7.188
   57LYS     HA  808   5.095   3.099   7.124
   57LYS     CB  809   5.090   3.152   7.330
   57LYS    HB1  810   5.115   3.046   7.353
   57LYS    HB2  811   5.016   3.195   7.401
   57LYS     CG  812   5.227   3.221   7.367
   57LYS    HG1  813   5.235   3.208   7.477
   57LYS    HG2  814   5.219   3.327   7.336
   57LYS     CD  815   5.353   3.170   7.285
   57LYS    HD1  816   5.328   3.171   7.177
   57LYS    HD2  817   5.355   3.061   7.304
   57LYS     CE  818   5.486   3.239   7.316
   57LYS    HE1  819   5.511   3.231   7.424
   57LYS    HE2  820   5.482   3.349   7.300
   57LYS     NZ  821   5.593   3.188   7.235
   57LYS    HZ1  822   5.598   3.230   7.140
   57LYS    HZ2  823   5.571   3.090   7.206
   57LYS    HZ3  824   5.684   3.174   7.283
   57LYS      C  825   4.895   3.122   7.163
   57LYS      O  826   4.803   3.201   7.183
   58SER      N  827   4.875   2.993   7.116
   58SER     HN  828   4.954   2.934   7.116
   58SER     CA  829   4.742   2.933   7.098
   58SER     HA  830   4.767   2.833   7.065
   58SER     CB  831   4.656   2.929   7.237
   58SER    HB1  832   4.643   3.028   7.286
   58SER    HB2  833   4.730   2.878   7.302
   58SER     OG  834   4.541   2.848   7.236
   58SER    HG1  835   4.505   2.842   7.325
   58SER      C  836   4.666   2.999   6.987
   58SER      O  837   4.735   3.032   6.892
   59TRP      N  838   4.534   3.004   6.991
   59TRP     HN  839   4.492   2.949   7.062
   59TRP     CA  840   4.456   3.083   6.899
   59TRP     HA  841   4.524   3.154   6.853
   59TRP     CB  842   4.391   3.009   6.779
   59TRP    HB1  843   4.325   3.075   6.719
   59TRP    HB2  844   4.327   2.926   6.816
   59TRP     CG  845   4.496   2.944   6.684
   59TRP    CD1  846   4.542   2.816   6.688
   59TRP    HD1  847   4.525   2.747   6.770
   59TRP    NE1  848   4.623   2.790   6.584
   59TRP    HE1  849   4.682   2.714   6.567
   59TRP    CE2  850   4.632   2.902   6.508
   59TRP    CD2  851   4.552   3.003   6.567
   59TRP    CE3  852   4.531   3.124   6.499
   59TRP    HE3  853   4.464   3.201   6.533
   59TRP    CZ3  854   4.610   3.146   6.386
   59TRP    HZ3  855   4.604   3.246   6.346
   59TRP    CZ2  856   4.705   2.927   6.399
   59TRP    HZ2  857   4.767   2.848   6.360
   59TRP    CH2  858   4.696   3.049   6.338
   59TRP    HH2  859   4.755   3.073   6.251
   59TRP      C  860   4.343   3.151   6.978
   59TRP      O  861   4.287   3.101   7.070
   60LYS      N  862   4.296   3.268   6.933
   60LYS     HN  863   4.334   3.297   6.846
   60LYS     CA  864   4.180   3.342   6.984
   60LYS     HA  865   4.111   3.278   7.036
   60LYS     CB  866   4.210   3.466   7.074
   60LYS    HB1  867   4.114   3.517   7.102
   60LYS    HB2  868   4.273   3.536   7.016
   60LYS     CG  869   4.274   3.421   7.207
   60LYS    HG1  870   4.306   3.512   7.262
   60LYS    HG2  871   4.358   3.354   7.180
   60LYS     CD  872   4.175   3.345   7.298
   60LYS    HD1  873   4.241   3.299   7.375
   60LYS    HD2  874   4.123   3.267   7.239
   60LYS     CE  875   4.074   3.443   7.365
   60LYS    HE1  876   4.014   3.498   7.289
   60LYS    HE2  877   4.133   3.512   7.428
   60LYS     NZ  878   3.983   3.381   7.465
   60LYS    HZ1  879   3.918   3.450   7.507
   60LYS    HZ2  880   4.043   3.331   7.534
   60LYS    HZ3  881   3.917   3.310   7.428
   60LYS      C  882   4.106   3.388   6.858
   60LYS      O  883   4.158   3.371   6.748
   61SER      N  884   3.984   3.441   6.873
   61SER     HN  885   3.936   3.452   6.959
   61SER     CA  886   3.887   3.452   6.767
   61SER     HA  887   3.874   3.352   6.731
   61SER     CB  888   3.756   3.510   6.819
   61SER    HB1  889   3.702   3.432   6.877
   61SER    HB2  890   3.685   3.543   6.740
   61SER     OG  891   3.770   3.618   6.913
   61SER    HG1  892   3.688   3.622   6.962
   61SER      C  893   3.920   3.531   6.646
   61SER      O  894   3.915   3.488   6.529
   62SER      N  895   3.964   3.657   6.675
   62SER     HN  896   3.966   3.687   6.770
   62SER     CA  897   4.023   3.755   6.586
   62SER     HA  898   3.958   3.761   6.500
   62SER     CB  899   4.017   3.902   6.627
   62SER    HB1  900   3.910   3.928   6.646
   62SER    HB2  901   4.050   3.975   6.549
   62SER     OG  902   4.099   3.925   6.739
   62SER    HG1  903   4.096   3.847   6.795
   62SER      C  904   4.153   3.712   6.524
   62SER      O  905   4.173   3.741   6.404
   63ARG      N  906   4.235   3.629   6.588
   63ARG     HN  907   4.198   3.589   6.672
   63ARG     CA  908   4.362   3.573   6.542
   63ARG     HA  909   4.416   3.657   6.498
   63ARG     CB  910   4.445   3.520   6.666
   63ARG    HB1  911   4.548   3.504   6.627
   63ARG    HB2  912   4.403   3.418   6.685
   63ARG     CG  913   4.452   3.619   6.789
   63ARG    HG1  914   4.352   3.649   6.824
   63ARG    HG2  915   4.502   3.711   6.752
   63ARG     CD  916   4.544   3.551   6.896
   63ARG    HD1  917   4.652   3.551   6.871
   63ARG    HD2  918   4.497   3.450   6.900
   63ARG     NE  919   4.527   3.612   7.031
   63ARG     HE  920   4.462   3.688   7.037
   63ARG     CZ  921   4.602   3.608   7.136
   63ARG    NH1  922   4.706   3.523   7.144
   63ARG   HH11  923   4.781   3.542   7.207
   63ARG   HH12  924   4.715   3.446   7.080
   63ARG    NH2  925   4.579   3.679   7.241
   63ARG   HH21  926   4.598   3.640   7.330
   63ARG   HH22  927   4.484   3.712   7.245
   63ARG      C  928   4.338   3.477   6.425
   63ARG      O  929   4.425   3.470   6.335
   64ILE      N  930   4.226   3.398   6.421
   64ILE     HN  931   4.157   3.398   6.493
   64ILE     CA  932   4.194   3.316   6.302
   64ILE     HA  933   4.289   3.270   6.279
   64ILE     CB  934   4.079   3.223   6.321
   64ILE     HB  935   3.982   3.275   6.339
   64ILE    CG2  936   4.052   3.146   6.191
   64ILE   HG21  937   3.965   3.078   6.198
   64ILE   HG22  938   4.137   3.080   6.162
   64ILE   HG23  939   4.025   3.213   6.107
   64ILE    CG1  940   4.083   3.120   6.438
   64ILE   HG11  941   3.978   3.082   6.438
   64ILE   HG12  942   4.091   3.173   6.536
   64ILE     CD  943   4.186   3.008   6.420
   64ILE    HD1  944   4.157   2.946   6.332
   64ILE    HD2  945   4.188   2.941   6.508
   64ILE    HD3  946   4.292   3.039   6.408
   64ILE      C  947   4.162   3.414   6.187
   64ILE      O  948   4.212   3.396   6.076
   65PHE      N  949   4.084   3.518   6.219
   65PHE     HN  950   4.051   3.540   6.310
   65PHE     CA  951   4.038   3.612   6.120
   65PHE     HA  952   3.994   3.554   6.040
   65PHE     CB  953   3.918   3.696   6.177
   65PHE    HB1  954   3.889   3.785   6.117
   65PHE    HB2  955   3.947   3.729   6.279
   65PHE     CG  956   3.791   3.610   6.201
   65PHE    CD1  957   3.725   3.610   6.324
   65PHE    HD1  958   3.778   3.665   6.400
   65PHE    CE1  959   3.611   3.530   6.345
   65PHE    HE1  960   3.560   3.535   6.440
   65PHE     CZ  961   3.559   3.451   6.242
   65PHE     HZ  962   3.469   3.391   6.254
   65PHE    CD2  963   3.740   3.530   6.097
   65PHE    HD2  964   3.769   3.536   5.993
   65PHE    CE2  965   3.623   3.457   6.114
   65PHE    HE2  966   3.575   3.409   6.030
   65PHE      C  967   4.139   3.709   6.057
   65PHE      O  968   4.139   3.733   5.937
   66LEU      N  969   4.229   3.764   6.137
   66LEU     HN  970   4.213   3.748   6.234
   66LEU     CA  971   4.350   3.834   6.089
   66LEU     HA  972   4.319   3.910   6.019
   66LEU     CB  973   4.417   3.896   6.216
   66LEU    HB1  974   4.521   3.926   6.190
   66LEU    HB2  975   4.419   3.817   6.294
   66LEU     CG  976   4.347   4.020   6.277
   66LEU     HG  977   4.239   4.005   6.299
   66LEU    CD1  978   4.403   4.024   6.422
   66LEU   HD11  979   4.393   4.117   6.482
   66LEU   HD12  980   4.508   3.992   6.408
   66LEU   HD13  981   4.353   3.945   6.482
   66LEU    CD2  982   4.359   4.157   6.204
   66LEU   HD21  983   4.302   4.160   6.109
   66LEU   HD22  984   4.467   4.180   6.190
   66LEU   HD23  985   4.312   4.220   6.282
   66LEU      C  986   4.450   3.734   6.026
   66LEU      O  987   4.526   3.777   5.937
   67PHE      N  988   4.457   3.600   6.061
   67PHE     HN  989   4.393   3.568   6.131
   67PHE     CA  990   4.553   3.513   5.991
   67PHE     HA  991   4.649   3.563   5.990
   67PHE     CB  992   4.574   3.391   6.086
   67PHE    HB1  993   4.472   3.350   6.105
   67PHE    HB2  994   4.614   3.430   6.182
   67PHE     CG  995   4.654   3.278   6.040
   67PHE    CD1  996   4.588   3.158   6.008
   67PHE    HD1  997   4.483   3.146   6.030
   67PHE    CE1  998   4.660   3.051   5.947
   67PHE    HE1  999   4.612   2.958   5.921
   67PHE     CZ 1000   4.800   3.071   5.931
   67PHE     HZ 1001   4.852   2.996   5.873
   67PHE    CD2 1002   4.789   3.287   6.027
   67PHE    HD2 1003   4.839   3.381   6.046
   67PHE    CE2 1004   4.867   3.183   5.980
   67PHE    HE2 1005   4.973   3.196   5.966
   67PHE      C 1006   4.524   3.488   5.848
   67PHE      O 1007   4.618   3.471   5.769
   68ASN      N 1008   4.392   3.473   5.824
   68ASN     HN 1009   4.325   3.480   5.898
   68ASN     CA 1010   4.336   3.480   5.690
   68ASN     HA 1011   4.397   3.409   5.636
   68ASN     CB 1012   4.186   3.438   5.685
   68ASN    HB1 1013   4.142   3.460   5.585
   68ASN    HB2 1014   4.122   3.486   5.762
   68ASN     CG 1015   4.185   3.290   5.709
   68ASN    OD1 1016   4.221   3.208   5.621
   68ASN    ND2 1017   4.137   3.245   5.823
   68ASN   HD21 1018   4.098   3.153   5.820
   68ASN   HD22 1019   4.133   3.299   5.907
   68ASN      C 1020   4.368   3.607   5.611
   68ASN      O 1021   4.400   3.609   5.491
   69LEU      N 1022   4.359   3.728   5.679
   69LEU     HN 1023   4.324   3.721   5.772
   69LEU     CA 1024   4.410   3.853   5.628
   69LEU     HA 1025   4.348   3.864   5.540
   69LEU     CB 1026   4.391   3.964   5.735
   69LEU    HB1 1027   4.473   3.956   5.810
   69LEU    HB2 1028   4.292   3.949   5.783
   69LEU     CG 1029   4.396   4.119   5.686
   69LEU     HG 1030   4.495   4.114   5.635
   69LEU    CD1 1031   4.293   4.149   5.588
   69LEU   HD11 1032   4.193   4.169   5.633
   69LEU   HD12 1033   4.272   4.082   5.502
   69LEU   HD13 1034   4.327   4.242   5.538
   69LEU    CD2 1035   4.399   4.214   5.804
   69LEU   HD21 1036   4.300   4.225   5.853
   69LEU   HD22 1037   4.421   4.315   5.763
   69LEU   HD23 1038   4.461   4.174   5.886
   69LEU      C 1039   4.557   3.854   5.582
   69LEU      O 1040   4.604   3.903   5.478
   70ALA      N 1041   4.647   3.799   5.670
   70ALA     HN 1042   4.617   3.750   5.751
   70ALA     CA 1043   4.786   3.775   5.629
   70ALA     HA 1044   4.828   3.870   5.598
   70ALA     CB 1045   4.866   3.724   5.746
   70ALA    HB1 1046   4.824   3.632   5.792
   70ALA    HB2 1047   4.867   3.802   5.826
   70ALA    HB3 1048   4.972   3.702   5.721
   70ALA      C 1049   4.801   3.684   5.505
   70ALA      O 1050   4.883   3.706   5.419
   71VAL      N 1051   4.724   3.569   5.510
   71VAL     HN 1052   4.673   3.556   5.594
   71VAL     CA 1053   4.723   3.468   5.404
   71VAL     HA 1054   4.819   3.426   5.379
   71VAL     CB 1055   4.645   3.346   5.458
   71VAL     HB 1056   4.564   3.387   5.522
   71VAL    CG1 1057   4.584   3.261   5.339
   71VAL   HG11 1058   4.498   3.317   5.295
   71VAL   HG12 1059   4.528   3.179   5.389
   71VAL   HG13 1060   4.660   3.235   5.263
   71VAL    CG2 1061   4.739   3.258   5.548
   71VAL   HG21 1062   4.782   3.319   5.631
   71VAL   HG22 1063   4.812   3.216   5.476
   71VAL   HG23 1064   4.683   3.172   5.589
   71VAL      C 1065   4.671   3.517   5.268
   71VAL      O 1066   4.714   3.469   5.168
   72ALA      N 1067   4.571   3.614   5.263
   72ALA     HN 1068   4.520   3.638   5.344
   72ALA     CA 1069   4.532   3.704   5.155
   72ALA     HA 1070   4.506   3.647   5.068
   72ALA     CB 1071   4.418   3.790   5.199
   72ALA    HB1 1072   4.438   3.844   5.294
   72ALA    HB2 1073   4.333   3.721   5.222
   72ALA    HB3 1074   4.377   3.856   5.120
   72ALA      C 1075   4.649   3.794   5.106
   72ALA      O 1076   4.665   3.797   4.987
   73ASP      N 1077   4.731   3.855   5.193
   73ASP     HN 1078   4.692   3.870   5.283
   73ASP     CA 1079   4.850   3.927   5.149
   73ASP     HA 1080   4.811   4.005   5.085
   73ASP     CB 1081   4.927   3.989   5.264
   73ASP    HB1 1082   5.005   4.050   5.214
   73ASP    HB2 1083   4.980   3.917   5.329
   73ASP     CG 1084   4.839   4.088   5.339
   73ASP    OD1 1085   4.868   4.123   5.457
   73ASP    OD2 1086   4.744   4.142   5.277
   73ASP      C 1087   4.948   3.845   5.077
   73ASP      O 1088   5.008   3.896   4.981
   74PHE      N 1089   4.973   3.718   5.117
   74PHE     HN 1090   4.937   3.688   5.205
   74PHE     CA 1091   5.051   3.618   5.041
   74PHE     HA 1092   5.153   3.652   5.029
   74PHE     CB 1093   5.054   3.484   5.123
   74PHE    HB1 1094   4.954   3.436   5.131
   74PHE    HB2 1095   5.085   3.516   5.225
   74PHE     CG 1096   5.161   3.392   5.065
   74PHE    CD1 1097   5.140   3.266   5.016
   74PHE    HD1 1098   5.042   3.223   5.028
   74PHE    CE1 1099   5.246   3.196   4.953
   74PHE    HE1 1100   5.219   3.100   4.911
   74PHE     CZ 1101   5.372   3.253   4.955
   74PHE     HZ 1102   5.452   3.203   4.902
   74PHE    CD2 1103   5.292   3.443   5.068
   74PHE    HD2 1104   5.313   3.535   5.122
   74PHE    CE2 1105   5.398   3.374   5.014
   74PHE    HE2 1106   5.497   3.417   5.010
   74PHE      C 1107   5.002   3.599   4.889
   74PHE      O 1108   5.085   3.585   4.800
   75LEU      N 1109   4.873   3.593   4.855
   75LEU     HN 1110   4.801   3.597   4.924
   75LEU     CA 1111   4.825   3.564   4.718
   75LEU     HA 1112   4.854   3.468   4.677
   75LEU     CB 1113   4.676   3.562   4.723
   75LEU    HB1 1114   4.640   3.529   4.623
   75LEU    HB2 1115   4.647   3.668   4.742
   75LEU     CG 1116   4.606   3.482   4.836
   75LEU     HG 1117   4.638   3.528   4.932
   75LEU    CD1 1118   4.448   3.502   4.829
   75LEU   HD11 1119   4.416   3.480   4.725
   75LEU   HD12 1120   4.429   3.606   4.863
   75LEU   HD13 1121   4.392   3.435   4.898
   75LEU    CD2 1122   4.637   3.333   4.837
   75LEU   HD21 1123   4.604   3.287   4.933
   75LEU   HD22 1124   4.747   3.317   4.830
   75LEU   HD23 1125   4.589   3.276   4.754
   75LEU      C 1126   4.880   3.675   4.616
   75LEU      O 1127   4.923   3.639   4.505
   76LEU      N 1128   4.887   3.801   4.658
   76LEU     HN 1129   4.865   3.816   4.755
   76LEU     CA 1130   4.959   3.907   4.595
   76LEU     HA 1131   4.918   3.915   4.495
   76LEU     CB 1132   4.946   4.043   4.667
   76LEU    HB1 1133   4.979   4.023   4.771
   76LEU    HB2 1134   4.837   4.067   4.664
   76LEU     CG 1135   5.013   4.167   4.609
   76LEU     HG 1136   5.123   4.163   4.627
   76LEU    CD1 1137   4.978   4.188   4.460
   76LEU   HD11 1138   5.044   4.262   4.411
   76LEU   HD12 1139   4.871   4.215   4.443
   76LEU   HD13 1140   5.000   4.099   4.398
   76LEU    CD2 1141   4.967   4.292   4.684
   76LEU   HD21 1142   4.987   4.300   4.793
   76LEU   HD22 1143   4.857   4.295   4.665
   76LEU   HD23 1144   5.017   4.381   4.640
   76LEU      C 1145   5.109   3.881   4.572
   76LEU      O 1146   5.155   3.892   4.458
   77ILE      N 1147   5.181   3.833   4.680
   77ILE     HN 1148   5.140   3.837   4.771
   77ILE     CA 1149   5.321   3.801   4.673
   77ILE     HA 1150   5.370   3.893   4.646
   77ILE     CB 1151   5.380   3.754   4.810
   77ILE     HB 1152   5.338   3.654   4.833
   77ILE    CG2 1153   5.534   3.736   4.811
   77ILE   HG21 1154   5.554   3.643   4.754
   77ILE   HG22 1155   5.577   3.720   4.912
   77ILE   HG23 1156   5.588   3.822   4.767
   77ILE    CG1 1157   5.357   3.852   4.929
   77ILE   HG11 1158   5.408   3.819   5.022
   77ILE   HG12 1159   5.250   3.840   4.957
   77ILE     CD 1160   5.400   3.997   4.913
   77ILE    HD1 1161   5.347   4.061   4.840
   77ILE    HD2 1162   5.507   3.992   4.884
   77ILE    HD3 1163   5.395   4.046   5.013
   77ILE      C 1164   5.348   3.692   4.567
   77ILE      O 1165   5.447   3.706   4.499
   78ILE      N 1166   5.257   3.596   4.550
   78ILE     HN 1167   5.185   3.583   4.618
   78ILE     CA 1168   5.260   3.490   4.454
   78ILE     HA 1169   5.354   3.437   4.458
   78ILE     CB 1170   5.140   3.400   4.475
   78ILE     HB 1171   5.054   3.451   4.524
   78ILE    CG2 1172   5.071   3.360   4.343
   78ILE   HG21 1173   5.041   3.458   4.300
   78ILE   HG22 1174   4.980   3.299   4.363
   78ILE   HG23 1175   5.140   3.303   4.277
   78ILE    CG1 1176   5.167   3.286   4.578
   78ILE   HG11 1177   5.069   3.260   4.624
   78ILE   HG12 1178   5.232   3.329   4.657
   78ILE     CD 1179   5.246   3.172   4.510
   78ILE    HD1 1180   5.182   3.107   4.447
   78ILE    HD2 1181   5.296   3.111   4.588
   78ILE    HD3 1182   5.328   3.195   4.439
   78ILE      C 1183   5.270   3.555   4.314
   78ILE      O 1184   5.337   3.519   4.226
   79CYS      N 1185   5.199   3.671   4.292
   79CYS     HN 1186   5.148   3.718   4.364
   79CYS     CA 1187   5.196   3.737   4.172
   79CYS     HA 1188   5.197   3.667   4.089
   79CYS     CB 1189   5.064   3.819   4.162
   79CYS    HB1 1190   5.065   3.851   4.056
   79CYS    HB2 1191   5.057   3.899   4.239
   79CYS     SG 1192   4.908   3.713   4.181
   79CYS    HG1 1193   4.961   3.708   4.302
   79CYS      C 1194   5.320   3.824   4.148
   79CYS      O 1195   5.347   3.864   4.035
   80LEU      N 1196   5.398   3.858   4.250
   80LEU     HN 1197   5.386   3.815   4.339
   80LEU     CA 1198   5.505   3.954   4.231
   80LEU     HA 1199   5.463   4.034   4.173
   80LEU     CB 1200   5.551   4.018   4.364
   80LEU    HB1 1201   5.618   4.096   4.321
   80LEU    HB2 1202   5.615   3.943   4.415
   80LEU     CG 1203   5.454   4.102   4.452
   80LEU     HG 1204   5.385   4.040   4.513
   80LEU    CD1 1205   5.527   4.192   4.553
   80LEU   HD11 1206   5.457   4.271   4.585
   80LEU   HD12 1207   5.613   4.241   4.504
   80LEU   HD13 1208   5.576   4.128   4.630
   80LEU    CD2 1209   5.369   4.199   4.367
   80LEU   HD21 1210   5.433   4.253   4.295
   80LEU   HD22 1211   5.304   4.270   4.423
   80LEU   HD23 1212   5.296   4.134   4.314
   80LEU      C 1213   5.623   3.898   4.139
   80LEU      O 1214   5.671   3.982   4.063
   81PRO      N 1215   5.665   3.768   4.129
   81PRO     CD 1216   5.662   3.678   4.249
   81PRO    HD1 1217   5.575   3.609   4.249
   81PRO    HD2 1218   5.665   3.731   4.347
   81PRO     CA 1219   5.770   3.728   4.039
   81PRO     HA 1220   5.855   3.793   4.026
   81PRO     CB 1221   5.828   3.598   4.099
   81PRO    HB1 1222   5.937   3.576   4.089
   81PRO    HB2 1223   5.780   3.505   4.061
   81PRO     CG 1224   5.789   3.605   4.249
   81PRO    HG1 1225   5.773   3.502   4.287
   81PRO    HG2 1226   5.868   3.669   4.293
   81PRO      C 1227   5.725   3.728   3.895
   81PRO      O 1228   5.795   3.759   3.804
   82PHE      N 1229   5.599   3.689   3.872
   82PHE     HN 1230   5.543   3.664   3.951
   82PHE     CA 1231   5.528   3.694   3.743
   82PHE     HA 1232   5.586   3.646   3.665
   82PHE     CB 1233   5.395   3.634   3.741
   82PHE    HB1 1234   5.355   3.620   3.638
   82PHE    HB2 1235   5.320   3.694   3.798
   82PHE     CG 1236   5.395   3.489   3.786
   82PHE    CD1 1237   5.436   3.391   3.697
   82PHE    HD1 1238   5.466   3.410   3.594
   82PHE    CE1 1239   5.469   3.264   3.751
   82PHE    HE1 1240   5.525   3.189   3.697
   82PHE     CZ 1241   5.432   3.235   3.879
   82PHE     HZ 1242   5.455   3.136   3.915
   82PHE    CD2 1243   5.355   3.460   3.919
   82PHE    HD2 1244   5.331   3.546   3.980
   82PHE    CE2 1245   5.373   3.333   3.967
   82PHE    HE2 1246   5.335   3.319   4.067
   82PHE      C 1247   5.516   3.844   3.696
   82PHE      O 1248   5.548   3.884   3.583
   83LEU      N 1249   5.481   3.937   3.782
   83LEU     HN 1250   5.448   3.903   3.869
   83LEU     CA 1251   5.480   4.079   3.760
   83LEU     HA 1252   5.419   4.100   3.674
   83LEU     CB 1253   5.425   4.159   3.876
   83LEU    HB1 1254   5.451   4.266   3.866
   83LEU    HB2 1255   5.475   4.111   3.963
   83LEU     CG 1256   5.277   4.147   3.896
   83LEU     HG 1257   5.246   4.042   3.916
   83LEU    CD1 1258   5.237   4.236   4.015
   83LEU   HD11 1259   5.272   4.340   4.000
   83LEU   HD12 1260   5.269   4.191   4.111
   83LEU   HD13 1261   5.126   4.230   4.016
   83LEU    CD2 1262   5.200   4.195   3.771
   83LEU   HD21 1263   5.241   4.289   3.728
   83LEU   HD22 1264   5.092   4.204   3.795
   83LEU   HD23 1265   5.207   4.118   3.692
   83LEU      C 1266   5.616   4.146   3.724
   83LEU      O 1267   5.619   4.230   3.632
   84MET      N 1268   5.723   4.101   3.790
   84MET     HN 1269   5.720   4.029   3.859
   84MET     CA 1270   5.862   4.146   3.757
   84MET     HA 1271   5.868   4.252   3.736
   84MET     CB 1272   5.972   4.096   3.857
   84MET    HB1 1273   6.069   4.099   3.804
   84MET    HB2 1274   5.942   3.991   3.878
   84MET     CG 1275   5.971   4.164   3.993
   84MET    HG1 1276   5.871   4.176   4.039
   84MET    HG2 1277   6.010   4.267   3.980
   84MET     SD 1278   6.077   4.086   4.125
   84MET     CE 1279   6.066   4.222   4.247
   84MET    HE1 1280   6.131   4.306   4.215
   84MET    HE2 1281   6.107   4.190   4.346
   84MET    HE3 1282   5.962   4.260   4.256
   84MET      C 1283   5.899   4.093   3.623
   84MET      O 1284   5.949   4.166   3.540
   85ASP      N 1285   5.860   3.974   3.583
   85ASP     HN 1286   5.800   3.915   3.636
   85ASP     CA 1287   5.883   3.924   3.449
   85ASP     HA 1288   5.985   3.947   3.422
   85ASP     CB 1289   5.874   3.773   3.457
   85ASP    HB1 1290   5.776   3.727   3.482
   85ASP    HB2 1291   5.935   3.735   3.542
   85ASP     CG 1292   5.916   3.717   3.318
   85ASP    OD1 1293   6.035   3.721   3.276
   85ASP    OD2 1294   5.821   3.675   3.250
   85ASP      C 1295   5.794   3.990   3.344
   85ASP      O 1296   5.830   4.008   3.229
   86ASN      N 1297   5.664   4.019   3.375
   86ASN     HN 1298   5.629   3.993   3.465
   86ASN     CA 1299   5.580   4.105   3.296
   86ASN     HA 1300   5.565   4.050   3.205
   86ASN     CB 1301   5.445   4.100   3.369
   86ASN    HB1 1302   5.454   4.144   3.470
   86ASN    HB2 1303   5.419   3.993   3.374
   86ASN     CG 1304   5.330   4.173   3.300
   86ASN    OD1 1305   5.340   4.216   3.185
   86ASN    ND2 1306   5.219   4.188   3.380
   86ASN   HD21 1307   5.209   4.132   3.462
   86ASN   HD22 1308   5.154   4.250   3.335
   86ASN      C 1309   5.631   4.246   3.261
   86ASN      O 1310   5.636   4.290   3.147
   87TYR      N 1311   5.670   4.319   3.367
   87TYR     HN 1312   5.654   4.276   3.455
   87TYR     CA 1313   5.730   4.452   3.371
   87TYR     HA 1314   5.662   4.506   3.306
   87TYR     CB 1315   5.747   4.517   3.519
   87TYR    HB1 1316   5.795   4.617   3.523
   87TYR    HB2 1317   5.809   4.460   3.592
   87TYR     CG 1318   5.621   4.536   3.590
   87TYR    CD1 1319   5.497   4.540   3.524
   87TYR    HD1 1320   5.490   4.515   3.419
   87TYR    CE1 1321   5.382   4.546   3.595
   87TYR    HE1 1322   5.290   4.542   3.538
   87TYR     CZ 1323   5.379   4.576   3.727
   87TYR     OH 1324   5.264   4.592   3.806
   87TYR     HH 1325   5.296   4.635   3.885
   87TYR    CD2 1326   5.615   4.578   3.726
   87TYR    HD2 1327   5.711   4.602   3.771
   87TYR    CE2 1328   5.495   4.594   3.793
   87TYR    HE2 1329   5.501   4.623   3.897
   87TYR      C 1330   5.870   4.456   3.300
   87TYR      O 1331   5.906   4.542   3.223
   88VAL      N 1332   5.957   4.353   3.320
   88VAL     HN 1333   5.943   4.281   3.387
   88VAL     CA 1334   6.081   4.336   3.244
   88VAL     HA 1335   6.134   4.428   3.259
   88VAL     CB 1336   6.172   4.227   3.305
   88VAL     HB 1337   6.118   4.131   3.318
   88VAL    CG1 1338   6.299   4.190   3.220
   88VAL   HG11 1339   6.381   4.264   3.210
   88VAL   HG12 1340   6.268   4.159   3.118
   88VAL   HG13 1341   6.341   4.103   3.273
   88VAL    CG2 1342   6.228   4.275   3.447
   88VAL   HG21 1343   6.259   4.187   3.508
   88VAL   HG22 1344   6.153   4.331   3.507
   88VAL   HG23 1345   6.311   4.347   3.427
   88VAL      C 1346   6.071   4.320   3.095
   88VAL      O 1347   6.137   4.385   3.016
   89ARG      N 1348   5.978   4.235   3.049
   89ARG     HN 1349   5.930   4.184   3.120
   89ARG     CA 1350   5.946   4.215   2.910
   89ARG     HA 1351   6.031   4.235   2.846
   89ARG     CB 1352   5.890   4.074   2.884
   89ARG    HB1 1353   5.838   4.056   2.787
   89ARG    HB2 1354   5.815   4.057   2.963
   89ARG     CG 1355   5.999   3.963   2.902
   89ARG    HG1 1356   5.942   3.869   2.914
   89ARG    HG2 1357   6.056   3.979   2.996
   89ARG     CD 1358   6.099   3.965   2.793
   89ARG    HD1 1359   6.124   4.067   2.756
   89ARG    HD2 1360   6.065   3.909   2.704
   89ARG     NE 1361   6.220   3.896   2.841
   89ARG     HE 1362   6.224   3.833   2.918
   89ARG     CZ 1363   6.336   3.910   2.783
   89ARG    NH1 1364   6.356   3.961   2.662
   89ARG   HH11 1365   6.283   4.006   2.611
   89ARG   HH12 1366   6.451   3.971   2.632
   89ARG    NH2 1367   6.444   3.882   2.850
   89ARG   HH21 1368   6.444   3.848   2.944
   89ARG   HH22 1369   6.533   3.874   2.806
   89ARG      C 1370   5.841   4.314   2.859
   89ARG      O 1371   5.792   4.296   2.745
   90ARG      N 1372   5.826   4.423   2.938
   90ARG     HN 1373   5.882   4.427   3.020
   90ARG     CA 1374   5.761   4.550   2.908
   90ARG     HA 1375   5.767   4.601   3.002
   90ARG     CB 1376   5.847   4.639   2.818
   90ARG    HB1 1377   5.787   4.715   2.764
   90ARG    HB2 1378   5.891   4.569   2.744
   90ARG     CG 1379   5.965   4.705   2.904
   90ARG    HG1 1380   6.001   4.627   2.975
   90ARG    HG2 1381   5.921   4.793   2.957
   90ARG     CD 1382   6.073   4.770   2.820
   90ARG    HD1 1383   6.121   4.846   2.886
   90ARG    HD2 1384   6.032   4.829   2.735
   90ARG     NE 1385   6.163   4.656   2.776
   90ARG     HE 1386   6.128   4.564   2.794
   90ARG     CZ 1387   6.283   4.671   2.716
   90ARG    NH1 1388   6.367   4.772   2.716
   90ARG   HH11 1389   6.358   4.845   2.784
   90ARG   HH12 1390   6.458   4.743   2.685
   90ARG    NH2 1391   6.324   4.560   2.656
   90ARG   HH21 1392   6.249   4.494   2.648
   90ARG   HH22 1393   6.405   4.560   2.597
   90ARG      C 1394   5.616   4.525   2.863
   90ARG      O 1395   5.584   4.577   2.760
   91TRP      N 1396   5.536   4.443   2.931
   91TRP     HN 1397   5.578   4.385   3.000
   91TRP     CA 1398   5.393   4.421   2.907
   91TRP     HA 1399   5.354   4.392   3.003
   91TRP     CB 1400   5.310   4.545   2.860
   91TRP    HB1 1401   5.205   4.523   2.831
   91TRP    HB2 1402   5.353   4.577   2.762
   91TRP     CG 1403   5.317   4.660   2.966
   91TRP    CD1 1404   5.357   4.793   2.950
   91TRP    HD1 1405   5.398   4.824   2.856
   91TRP    NE1 1406   5.332   4.862   3.057
   91TRP    HE1 1407   5.346   4.958   3.074
   91TRP    CE2 1408   5.273   4.775   3.151
   91TRP    CD2 1409   5.264   4.647   3.094
   91TRP    CE3 1410   5.201   4.543   3.162
   91TRP    HE3 1411   5.185   4.442   3.126
   91TRP    CZ3 1412   5.138   4.571   3.286
   91TRP    HZ3 1413   5.080   4.500   3.343
   91TRP    CZ2 1414   5.202   4.807   3.270
   91TRP    HZ2 1415   5.205   4.903   3.319
   91TRP    CH2 1416   5.138   4.702   3.341
   91TRP    HH2 1417   5.092   4.715   3.439
   91TRP      C 1418   5.373   4.307   2.815
   91TRP      O 1419   5.252   4.278   2.787
   92ASP      N 1420   5.476   4.231   2.780
   92ASP     HN 1421   5.566   4.269   2.804
   92ASP     CA 1422   5.465   4.105   2.700
   92ASP     HA 1423   5.365   4.097   2.659
   92ASP     CB 1424   5.577   4.101   2.591
   92ASP    HB1 1425   5.677   4.087   2.637
   92ASP    HB2 1426   5.577   4.201   2.542
   92ASP     CG 1427   5.547   4.005   2.474
   92ASP    OD1 1428   5.641   3.984   2.391
   92ASP    OD2 1429   5.436   3.952   2.469
   92ASP      C 1430   5.476   3.981   2.785
   92ASP      O 1431   5.575   3.954   2.852
   93TRP      N 1432   5.367   3.902   2.797
   93TRP     HN 1433   5.287   3.924   2.741
   93TRP     CA 1434   5.346   3.794   2.895
   93TRP     HA 1435   5.402   3.811   2.986
   93TRP     CB 1436   5.200   3.775   2.921
   93TRP    HB1 1437   5.153   3.749   2.823
   93TRP    HB2 1438   5.160   3.874   2.951
   93TRP     CG 1439   5.158   3.683   3.024
   93TRP    CD1 1440   5.105   3.563   2.994
   93TRP    HD1 1441   5.069   3.527   2.899
   93TRP    NE1 1442   5.073   3.499   3.113
   93TRP    HE1 1443   5.024   3.414   3.116
   93TRP    CE2 1444   5.109   3.581   3.219
   93TRP    CD2 1445   5.176   3.694   3.168
   93TRP    CE3 1446   5.234   3.780   3.257
   93TRP    HE3 1447   5.293   3.865   3.225
   93TRP    CZ3 1448   5.217   3.758   3.397
   93TRP    HZ3 1449   5.250   3.831   3.470
   93TRP    CZ2 1450   5.099   3.560   3.358
   93TRP    HZ2 1451   5.057   3.470   3.400
   93TRP    CH2 1452   5.143   3.649   3.450
   93TRP    HH2 1453   5.136   3.626   3.555
   93TRP      C 1454   5.402   3.662   2.835
   93TRP      O 1455   5.367   3.633   2.723
   94LYS      N 1456   5.488   3.591   2.911
   94LYS     HN 1457   5.534   3.636   2.987
   94LYS     CA 1458   5.524   3.463   2.861
   94LYS     HA 1459   5.522   3.458   2.753
   94LYS     CB 1460   5.668   3.418   2.895
   94LYS    HB1 1461   5.740   3.484   2.842
   94LYS    HB2 1462   5.694   3.318   2.855
   94LYS     CG 1463   5.703   3.415   3.047
   94LYS    HG1 1464   5.643   3.346   3.110
   94LYS    HG2 1465   5.689   3.515   3.094
   94LYS     CD 1466   5.853   3.387   3.074
   94LYS    HD1 1467   5.871   3.283   3.039
   94LYS    HD2 1468   5.868   3.385   3.184
   94LYS     CE 1469   5.953   3.482   2.991
   94LYS    HE1 1470   5.941   3.459   2.882
   94LYS    HE2 1471   6.055   3.446   3.016
   94LYS     NZ 1472   5.931   3.625   3.019
   94LYS    HZ1 1473   6.005   3.670   2.962
   94LYS    HZ2 1474   5.934   3.657   3.118
   94LYS    HZ3 1475   5.843   3.663   2.979
   94LYS      C 1476   5.437   3.351   2.914
   94LYS      O 1477   5.427   3.241   2.861
   95PHE      N 1478   5.375   3.360   3.036
   95PHE     HN 1479   5.354   3.447   3.081
   95PHE     CA 1480   5.328   3.244   3.105
   95PHE     HA 1481   5.408   3.171   3.100
   95PHE     CB 1482   5.308   3.266   3.259
   95PHE    HB1 1483   5.293   3.172   3.317
   95PHE    HB2 1484   5.218   3.330   3.274
   95PHE     CG 1485   5.428   3.326   3.315
   95PHE    CD1 1486   5.438   3.464   3.315
   95PHE    HD1 1487   5.352   3.514   3.274
   95PHE    CE1 1488   5.549   3.533   3.372
   95PHE    HE1 1489   5.560   3.640   3.379
   95PHE     CZ 1490   5.652   3.449   3.416
   95PHE     HZ 1491   5.729   3.497   3.473
   95PHE    CD2 1492   5.532   3.250   3.363
   95PHE    HD2 1493   5.531   3.144   3.346
   95PHE    CE2 1494   5.651   3.310   3.408
   95PHE    HE2 1495   5.732   3.252   3.448
   95PHE      C 1496   5.200   3.182   3.049
   95PHE      O 1497   5.156   3.073   3.082
   96GLY      N 1498   5.134   3.245   2.951
   96GLY     HN 1499   5.188   3.320   2.914
   96GLY     CA 1500   5.010   3.195   2.885
   96GLY    HA1 1501   5.027   3.091   2.863
   96GLY    HA2 1502   5.008   3.255   2.795
   96GLY      C 1503   4.885   3.220   2.955
   96GLY      O 1504   4.878   3.282   3.064
   97ASP      N 1505   4.780   3.174   2.891
   97ASP     HN 1506   4.793   3.118   2.810
   97ASP     CA 1507   4.644   3.185   2.928
   97ASP     HA 1508   4.612   3.288   2.917
   97ASP     CB 1509   4.561   3.095   2.833
   97ASP    HB1 1510   4.586   2.988   2.850
   97ASP    HB2 1511   4.590   3.117   2.729
   97ASP     CG 1512   4.407   3.110   2.835
   97ASP    OD1 1513   4.354   3.188   2.913
   97ASP    OD2 1514   4.337   3.030   2.768
   97ASP      C 1515   4.605   3.167   3.072
   97ASP      O 1516   4.578   3.257   3.146
   98ILE      N 1517   4.599   3.035   3.122
   98ILE     HN 1518   4.623   2.958   3.063
   98ILE     CA 1519   4.563   3.003   3.258
   98ILE     HA 1520   4.477   3.065   3.278
   98ILE     CB 1521   4.515   2.858   3.270
   98ILE     HB 1522   4.603   2.793   3.249
   98ILE    CG2 1523   4.458   2.815   3.408
   98ILE   HG21 1524   4.425   2.709   3.411
   98ILE   HG22 1525   4.370   2.877   3.437
   98ILE   HG23 1526   4.542   2.835   3.478
   98ILE    CG1 1527   4.415   2.811   3.160
   98ILE   HG11 1528   4.373   2.713   3.190
   98ILE   HG12 1529   4.475   2.810   3.067
   98ILE     CD 1530   4.307   2.916   3.136
   98ILE    HD1 1531   4.340   2.989   3.059
   98ILE    HD2 1532   4.289   2.967   3.234
   98ILE    HD3 1533   4.211   2.868   3.108
   98ILE      C 1534   4.649   3.051   3.372
   98ILE      O 1535   4.601   3.099   3.471
   99PRO      N 1536   4.781   3.049   3.367
   99PRO     CD 1537   4.869   2.959   3.286
   99PRO    HD1 1538   4.889   3.005   3.186
   99PRO    HD2 1539   4.827   2.858   3.272
   99PRO     CA 1540   4.857   3.130   3.469
   99PRO     HA 1541   4.831   3.085   3.564
   99PRO     CB 1542   5.002   3.107   3.423
   99PRO    HB1 1543   5.076   3.116   3.504
   99PRO    HB2 1544   5.029   3.178   3.342
   99PRO     CG 1545   4.993   2.959   3.368
   99PRO    HG1 1546   5.088   2.930   3.319
   99PRO    HG2 1547   4.984   2.894   3.457
   99PRO      C 1548   4.827   3.282   3.474
   99PRO      O 1549   4.829   3.338   3.582
  100CYS      N 1550   4.800   3.352   3.363
  100CYS     HN 1551   4.789   3.300   3.278
  100CYS     CA 1552   4.747   3.490   3.363
  100CYS     HA 1553   4.801   3.556   3.430
  100CYS     CB 1554   4.732   3.551   3.219
  100CYS    HB1 1555   4.662   3.488   3.159
  100CYS    HB2 1556   4.830   3.542   3.168
  100CYS     SG 1557   4.681   3.720   3.205
  100CYS      C 1558   4.612   3.500   3.426
  100CYS      O 1559   4.575   3.584   3.500
  101ARG      N 1560   4.520   3.401   3.389
  101ARG     HN 1561   4.540   3.331   3.320
  101ARG     CA 1562   4.391   3.400   3.462
  101ARG     HA 1563   4.339   3.494   3.450
  101ARG     CB 1564   4.302   3.285   3.412
  101ARG    HB1 1565   4.215   3.271   3.479
  101ARG    HB2 1566   4.352   3.185   3.411
  101ARG     CG 1567   4.258   3.310   3.271
  101ARG    HG1 1568   4.338   3.294   3.196
  101ARG    HG2 1569   4.245   3.420   3.260
  101ARG     CD 1570   4.127   3.235   3.232
  101ARG    HD1 1571   4.029   3.276   3.263
  101ARG    HD2 1572   4.147   3.142   3.288
  101ARG     NE 1573   4.142   3.198   3.088
  101ARG     HE 1574   4.229   3.204   3.038
  101ARG     CZ 1575   4.041   3.132   3.025
  101ARG    NH1 1576   3.920   3.115   3.077
  101ARG   HH11 1577   3.894   3.161   3.161
  101ARG   HH12 1578   3.842   3.088   3.020
  101ARG    NH2 1579   4.068   3.064   2.912
  101ARG   HH21 1580   3.995   3.022   2.858
  101ARG   HH22 1581   4.161   3.062   2.876
  101ARG      C 1582   4.396   3.371   3.607
  101ARG      O 1583   4.331   3.428   3.696
  102LEU      N 1584   4.478   3.277   3.649
  102LEU     HN 1585   4.524   3.225   3.578
  102LEU     CA 1586   4.505   3.251   3.788
  102LEU     HA 1587   4.411   3.252   3.842
  102LEU     CB 1588   4.584   3.117   3.802
  102LEU    HB1 1589   4.619   3.104   3.907
  102LEU    HB2 1590   4.673   3.116   3.736
  102LEU     CG 1591   4.502   2.999   3.762
  102LEU     HG 1592   4.469   3.007   3.657
  102LEU    CD1 1593   4.592   2.868   3.766
  102LEU   HD11 1594   4.620   2.842   3.870
  102LEU   HD12 1595   4.685   2.875   3.706
  102LEU   HD13 1596   4.535   2.785   3.718
  102LEU    CD2 1597   4.375   2.971   3.843
  102LEU   HD21 1598   4.285   3.033   3.822
  102LEU   HD22 1599   4.400   2.974   3.951
  102LEU   HD23 1600   4.343   2.865   3.833
  102LEU      C 1601   4.578   3.362   3.857
  102LEU      O 1602   4.553   3.380   3.977
  103MET      N 1603   4.664   3.442   3.786
  103MET     HN 1604   4.710   3.407   3.705
  103MET     CA 1605   4.725   3.565   3.840
  103MET     HA 1606   4.762   3.542   3.939
  103MET     CB 1607   4.849   3.615   3.754
  103MET    HB1 1608   4.797   3.675   3.677
  103MET    HB2 1609   4.907   3.530   3.712
  103MET     CG 1610   4.937   3.709   3.838
  103MET    HG1 1611   5.000   3.641   3.899
  103MET    HG2 1612   4.873   3.770   3.906
  103MET     SD 1613   5.045   3.819   3.734
  103MET     CE 1614   4.930   3.926   3.638
  103MET    HE1 1615   4.861   3.862   3.578
  103MET    HE2 1616   4.987   3.989   3.566
  103MET    HE3 1617   4.862   3.991   3.698
  103MET      C 1618   4.621   3.670   3.868
  103MET      O 1619   4.606   3.735   3.973
  104LEU      N 1620   4.532   3.705   3.770
  104LEU     HN 1621   4.541   3.664   3.679
  104LEU     CA 1622   4.435   3.805   3.787
  104LEU     HA 1623   4.464   3.905   3.816
  104LEU     CB 1624   4.366   3.831   3.647
  104LEU    HB1 1625   4.283   3.905   3.656
  104LEU    HB2 1626   4.324   3.735   3.612
  104LEU     CG 1627   4.462   3.900   3.549
  104LEU     HG 1628   4.558   3.844   3.555
  104LEU    CD1 1629   4.413   3.877   3.410
  104LEU   HD11 1630   4.474   3.935   3.337
  104LEU   HD12 1631   4.306   3.902   3.395
  104LEU   HD13 1632   4.426   3.771   3.378
  104LEU    CD2 1633   4.484   4.055   3.568
  104LEU   HD21 1634   4.583   4.083   3.524
  104LEU   HD22 1635   4.487   4.069   3.678
  104LEU   HD23 1636   4.406   4.116   3.519
  104LEU      C 1637   4.334   3.760   3.893
  104LEU      O 1638   4.282   3.837   3.978
  105PHE      N 1639   4.300   3.629   3.898
  105PHE     HN 1640   4.311   3.567   3.822
  105PHE     CA 1641   4.227   3.570   4.007
  105PHE     HA 1642   4.134   3.623   4.018
  105PHE     CB 1643   4.184   3.431   3.960
  105PHE    HB1 1644   4.265   3.378   3.904
  105PHE    HB2 1645   4.105   3.447   3.883
  105PHE     CG 1646   4.148   3.329   4.064
  105PHE    CD1 1647   4.013   3.320   4.107
  105PHE    HD1 1648   3.935   3.366   4.049
  105PHE    CE1 1649   3.976   3.225   4.205
  105PHE    HE1 1650   3.876   3.218   4.245
  105PHE     CZ 1651   4.075   3.133   4.260
  105PHE     HZ 1652   4.046   3.064   4.338
  105PHE    CD2 1653   4.245   3.242   4.128
  105PHE    HD2 1654   4.345   3.237   4.089
  105PHE    CE2 1655   4.207   3.149   4.227
  105PHE    HE2 1656   4.289   3.096   4.272
  105PHE      C 1657   4.290   3.585   4.146
  105PHE      O 1658   4.228   3.631   4.243
  106MET      N 1659   4.419   3.552   4.163
  106MET     HN 1660   4.478   3.512   4.093
  106MET     CA 1661   4.481   3.579   4.291
  106MET     HA 1662   4.420   3.532   4.367
  106MET     CB 1663   4.618   3.513   4.309
  106MET    HB1 1664   4.676   3.550   4.397
  106MET    HB2 1665   4.677   3.534   4.218
  106MET     CG 1666   4.608   3.359   4.324
  106MET    HG1 1667   4.711   3.319   4.322
  106MET    HG2 1668   4.555   3.323   4.232
  106MET     SD 1669   4.506   3.298   4.466
  106MET     CE 1670   4.521   3.119   4.439
  106MET    HE1 1671   4.547   3.091   4.335
  106MET    HE2 1672   4.426   3.062   4.442
  106MET    HE3 1673   4.599   3.076   4.507
  106MET      C 1674   4.488   3.720   4.339
  106MET      O 1675   4.469   3.753   4.461
  107LEU      N 1676   4.517   3.813   4.246
  107LEU     HN 1677   4.542   3.778   4.156
  107LEU     CA 1678   4.513   3.959   4.262
  107LEU     HA 1679   4.588   3.981   4.336
  107LEU     CB 1680   4.545   4.012   4.121
  107LEU    HB1 1681   4.510   4.118   4.117
  107LEU    HB2 1682   4.488   3.954   4.044
  107LEU     CG 1683   4.694   4.007   4.104
  107LEU     HG 1684   4.730   3.908   4.142
  107LEU    CD1 1685   4.734   4.035   3.958
  107LEU   HD11 1686   4.718   4.143   3.942
  107LEU   HD12 1687   4.684   3.977   3.878
  107LEU   HD13 1688   4.843   4.017   3.945
  107LEU    CD2 1689   4.762   4.124   4.173
  107LEU   HD21 1690   4.714   4.220   4.145
  107LEU   HD22 1691   4.871   4.128   4.149
  107LEU   HD23 1692   4.758   4.126   4.284
  107LEU      C 1693   4.377   4.011   4.311
  107LEU      O 1694   4.370   4.100   4.395
  108ALA      N 1695   4.265   3.948   4.269
  108ALA     HN 1696   4.263   3.874   4.202
  108ALA     CA 1697   4.126   3.977   4.314
  108ALA     HA 1698   4.123   4.084   4.322
  108ALA     CB 1699   4.027   3.936   4.200
  108ALA    HB1 1700   3.920   3.958   4.223
  108ALA    HB2 1701   4.045   3.827   4.188
  108ALA    HB3 1702   4.050   3.983   4.102
  108ALA      C 1703   4.091   3.904   4.444
  108ALA      O 1704   4.026   3.950   4.536
  109MET      N 1705   4.146   3.782   4.468
  109MET     HN 1706   4.180   3.734   4.387
  109MET     CA 1707   4.128   3.705   4.590
  109MET     HA 1708   4.025   3.716   4.621
  109MET     CB 1709   4.189   3.567   4.576
  109MET    HB1 1710   4.204   3.523   4.677
  109MET    HB2 1711   4.288   3.572   4.528
  109MET     CG 1712   4.093   3.458   4.503
  109MET    HG1 1713   4.160   3.370   4.491
  109MET    HG2 1714   4.075   3.494   4.400
  109MET     SD 1715   3.939   3.399   4.582
  109MET     CE 1716   4.022   3.301   4.713
  109MET    HE1 1717   4.080   3.365   4.783
  109MET    HE2 1718   4.073   3.214   4.665
  109MET    HE3 1719   3.944   3.260   4.780
  109MET      C 1720   4.188   3.768   4.707
  109MET      O 1721   4.125   3.781   4.812
  110ASN      N 1722   4.306   3.827   4.686
  110ASN     HN 1723   4.342   3.804   4.596
  110ASN     CA 1724   4.374   3.925   4.769
  110ASN     HA 1725   4.381   3.881   4.867
  110ASN     CB 1726   4.515   3.955   4.712
  110ASN    HB1 1727   4.497   3.992   4.608
  110ASN    HB2 1728   4.582   3.867   4.705
  110ASN     CG 1729   4.585   4.076   4.773
  110ASN    OD1 1730   4.594   4.186   4.721
  110ASN    ND2 1731   4.625   4.058   4.903
  110ASN   HD21 1732   4.677   4.125   4.956
  110ASN   HD22 1733   4.633   3.963   4.935
  110ASN      C 1734   4.291   4.049   4.784
  110ASN      O 1735   4.270   4.095   4.895
  111ARG      N 1736   4.233   4.114   4.678
  111ARG     HN 1737   4.257   4.095   4.583
  111ARG     CA 1738   4.155   4.232   4.704
  111ARG     HA 1739   4.221   4.297   4.758
  111ARG     CB 1740   4.132   4.315   4.576
  111ARG    HB1 1741   4.076   4.246   4.509
  111ARG    HB2 1742   4.232   4.338   4.533
  111ARG     CG 1743   4.042   4.441   4.593
  111ARG    HG1 1744   3.946   4.424   4.646
  111ARG    HG2 1745   4.010   4.480   4.494
  111ARG     CD 1746   4.119   4.551   4.668
  111ARG    HD1 1747   4.206   4.570   4.601
  111ARG    HD2 1748   4.152   4.519   4.769
  111ARG     NE 1749   4.017   4.660   4.675
  111ARG     HE 1750   3.920   4.648   4.654
  111ARG     CZ 1751   4.044   4.783   4.720
  111ARG    NH1 1752   4.158   4.821   4.769
  111ARG   HH11 1753   4.230   4.753   4.787
  111ARG   HH12 1754   4.167   4.903   4.825
  111ARG    NH2 1755   3.949   4.875   4.716
  111ARG   HH21 1756   3.858   4.850   4.680
  111ARG   HH22 1757   3.959   4.962   4.764
  111ARG      C 1758   4.029   4.215   4.792
  111ARG      O 1759   4.009   4.271   4.895
  112GLN      N 1760   3.946   4.118   4.743
  112GLN     HN 1761   3.961   4.064   4.660
  112GLN     CA 1762   3.825   4.081   4.797
  112GLN     HA 1763   3.778   4.176   4.819
  112GLN     CB 1764   3.741   4.003   4.696
  112GLN    HB1 1765   3.662   3.939   4.742
  112GLN    HB2 1766   3.811   3.936   4.642
  112GLN     CG 1767   3.661   4.091   4.595
  112GLN    HG1 1768   3.553   4.097   4.619
  112GLN    HG2 1769   3.668   4.041   4.496
  112GLN     CD 1770   3.714   4.231   4.577
  112GLN    OE1 1771   3.795   4.247   4.485
  112GLN    NE2 1772   3.671   4.330   4.657
  112GLN   HE21 1773   3.703   4.423   4.635
  112GLN   HE22 1774   3.607   4.306   4.731
  112GLN      C 1775   3.833   4.015   4.935
  112GLN      O 1776   3.760   4.048   5.029
  113GLY      N 1777   3.921   3.921   4.960
  113GLY     HN 1778   3.972   3.884   4.882
  113GLY     CA 1779   3.955   3.863   5.089
  113GLY    HA1 1780   4.027   3.783   5.083
  113GLY    HA2 1781   3.864   3.829   5.136
  113GLY      C 1782   4.014   3.961   5.182
  113GLY      O 1783   3.984   3.962   5.302
  114SER      N 1784   4.099   4.053   5.136
  114SER     HN 1785   4.139   4.044   5.045
  114SER     CA 1786   4.154   4.151   5.230
  114SER     HA 1787   4.187   4.103   5.321
  114SER     CB 1788   4.280   4.230   5.170
  114SER    HB1 1789   4.252   4.299   5.087
  114SER    HB2 1790   4.346   4.152   5.128
  114SER     OG 1791   4.351   4.308   5.270
  114SER    HG1 1792   4.397   4.243   5.324
  114SER      C 1793   4.046   4.239   5.275
  114SER      O 1794   4.036   4.266   5.396
  115ILE      N 1795   3.956   4.296   5.187
  115ILE     HN 1796   3.971   4.273   5.091
  115ILE     CA 1797   3.851   4.393   5.234
  115ILE     HA 1798   3.895   4.462   5.304
  115ILE     CB 1799   3.784   4.483   5.119
  115ILE     HB 1800   3.872   4.530   5.069
  115ILE    CG2 1801   3.708   4.390   5.019
  115ILE   HG21 1802   3.670   4.442   4.929
  115ILE   HG22 1803   3.624   4.339   5.070
  115ILE   HG23 1804   3.768   4.302   4.985
  115ILE    CG1 1805   3.687   4.590   5.161
  115ILE   HG11 1806   3.589   4.542   5.178
  115ILE   HG12 1807   3.663   4.652   5.072
  115ILE     CD 1808   3.719   4.685   5.279
  115ILE    HD1 1809   3.810   4.744   5.259
  115ILE    HD2 1810   3.741   4.617   5.364
  115ILE    HD3 1811   3.636   4.751   5.312
  115ILE      C 1812   3.750   4.322   5.324
  115ILE      O 1813   3.730   4.363   5.438
  116ILE      N 1814   3.703   4.201   5.283
  116ILE     HN 1815   3.731   4.155   5.200
  116ILE     CA 1816   3.619   4.119   5.371
  116ILE     HA 1817   3.525   4.168   5.389
  116ILE     CB 1818   3.576   3.999   5.292
  116ILE     HB 1819   3.663   3.967   5.230
  116ILE    CG2 1820   3.537   3.879   5.386
  116ILE   HG21 1821   3.470   3.912   5.469
  116ILE   HG22 1822   3.631   3.835   5.426
  116ILE   HG23 1823   3.490   3.794   5.332
  116ILE    CG1 1824   3.465   4.040   5.196
  116ILE   HG11 1825   3.456   3.948   5.134
  116ILE   HG12 1826   3.501   4.126   5.136
  116ILE     CD 1827   3.328   4.064   5.263
  116ILE    HD1 1828   3.314   4.152   5.329
  116ILE    HD2 1829   3.297   3.977   5.325
  116ILE    HD3 1830   3.248   4.066   5.186
  116ILE      C 1831   3.675   4.080   5.507
  116ILE      O 1832   3.603   4.109   5.603
  117PHE      N 1833   3.796   4.026   5.516
  117PHE     HN 1834   3.850   4.002   5.436
  117PHE     CA 1835   3.847   3.995   5.649
  117PHE     HA 1836   3.774   3.937   5.703
  117PHE     CB 1837   3.962   3.898   5.656
  117PHE    HB1 1838   3.989   3.865   5.759
  117PHE    HB2 1839   4.054   3.934   5.605
  117PHE     CG 1840   3.930   3.767   5.586
  117PHE    CD1 1841   3.840   3.675   5.644
  117PHE    HD1 1842   3.800   3.693   5.743
  117PHE    CE1 1843   3.830   3.540   5.590
  117PHE    HE1 1844   3.763   3.470   5.637
  117PHE     CZ 1845   3.882   3.517   5.464
  117PHE     HZ 1846   3.867   3.421   5.416
  117PHE    CD2 1847   3.996   3.735   5.470
  117PHE    HD2 1848   4.072   3.795   5.423
  117PHE    CE2 1849   3.970   3.610   5.409
  117PHE    HE2 1850   4.020   3.582   5.318
  117PHE      C 1851   3.867   4.110   5.743
  117PHE      O 1852   3.833   4.113   5.857
  118LEU      N 1853   3.923   4.225   5.692
  118LEU     HN 1854   3.954   4.219   5.598
  118LEU     CA 1855   3.926   4.352   5.757
  118LEU     HA 1856   3.996   4.350   5.839
  118LEU     CB 1857   3.995   4.450   5.659
  118LEU    HB1 1858   3.934   4.449   5.566
  118LEU    HB2 1859   4.092   4.406   5.627
  118LEU     CG 1860   4.018   4.592   5.703
  118LEU     HG 1861   3.926   4.652   5.716
  118LEU    CD1 1862   4.101   4.596   5.834
  118LEU   HD11 1863   4.126   4.697   5.872
  118LEU   HD12 1864   4.200   4.559   5.800
  118LEU   HD13 1865   4.058   4.530   5.912
  118LEU    CD2 1866   4.091   4.681   5.593
  118LEU   HD21 1867   4.186   4.625   5.577
  118LEU   HD22 1868   4.097   4.787   5.624
  118LEU   HD23 1869   4.035   4.674   5.497
  118LEU      C 1870   3.797   4.410   5.804
  118LEU      O 1871   3.787   4.465   5.916
  119THR      N 1872   3.691   4.403   5.720
  119THR     HN 1873   3.706   4.353   5.635
  119THR     CA 1874   3.555   4.432   5.767
  119THR     HA 1875   3.559   4.534   5.802
  119THR     CB 1876   3.455   4.418   5.643
  119THR     HB 1877   3.453   4.309   5.618
  119THR    OG1 1878   3.506   4.497   5.535
  119THR    HG1 1879   3.595   4.471   5.507
  119THR    CG2 1880   3.317   4.478   5.662
  119THR   HG21 1881   3.328   4.580   5.705
  119THR   HG22 1882   3.257   4.413   5.729
  119THR   HG23 1883   3.259   4.497   5.570
  119THR      C 1884   3.500   4.345   5.876
  119THR      O 1885   3.439   4.401   5.967
  120VAL      N 1886   3.528   4.214   5.888
  120VAL     HN 1887   3.572   4.165   5.813
  120VAL     CA 1888   3.489   4.127   5.998
  120VAL     HA 1889   3.382   4.137   6.002
  120VAL     CB 1890   3.507   3.981   5.964
  120VAL     HB 1891   3.609   3.973   5.921
  120VAL    CG1 1892   3.491   3.878   6.076
  120VAL   HG11 1893   3.517   3.777   6.038
  120VAL   HG12 1894   3.388   3.871   6.116
  120VAL   HG13 1895   3.554   3.898   6.165
  120VAL    CG2 1896   3.417   3.941   5.844
  120VAL   HG21 1897   3.312   3.933   5.880
  120VAL   HG22 1898   3.451   3.841   5.808
  120VAL   HG23 1899   3.417   4.015   5.762
  120VAL      C 1900   3.555   4.163   6.131
  120VAL      O 1901   3.497   4.143   6.239
  121VAL      N 1902   3.684   4.210   6.122
  121VAL     HN 1903   3.740   4.197   6.041
  121VAL     CA 1904   3.752   4.257   6.244
  121VAL     HA 1905   3.713   4.194   6.323
  121VAL     CB 1906   3.906   4.241   6.235
  121VAL     HB 1907   3.968   4.253   6.326
  121VAL    CG1 1908   3.938   4.091   6.209
  121VAL   HG11 1909   3.903   4.019   6.286
  121VAL   HG12 1910   4.048   4.075   6.207
  121VAL   HG13 1911   3.885   4.062   6.116
  121VAL    CG2 1912   3.977   4.320   6.119
  121VAL   HG21 1913   3.937   4.423   6.105
  121VAL   HG22 1914   3.954   4.264   6.026
  121VAL   HG23 1915   4.085   4.327   6.141
  121VAL      C 1916   3.714   4.399   6.286
  121VAL      O 1917   3.730   4.422   6.410
  122ALA      N 1918   3.665   4.486   6.198
  122ALA     HN 1919   3.674   4.462   6.102
  122ALA     CA 1920   3.613   4.617   6.235
  122ALA     HA 1921   3.694   4.654   6.296
  122ALA     CB 1922   3.587   4.708   6.114
  122ALA    HB1 1923   3.484   4.693   6.076
  122ALA    HB2 1924   3.672   4.684   6.046
  122ALA    HB3 1925   3.580   4.817   6.131
  122ALA      C 1926   3.484   4.618   6.321
  122ALA      O 1927   3.475   4.702   6.412
  123VAL      N 1928   3.391   4.521   6.281
  123VAL     HN 1929   3.387   4.467   6.197
  123VAL     CA 1930   3.275   4.502   6.359
  123VAL     HA 1931   3.225   4.597   6.372
  123VAL     CB 1932   3.181   4.397   6.294
  123VAL     HB 1933   3.234   4.300   6.285
  123VAL    CG1 1934   3.055   4.387   6.369
  123VAL   HG11 1935   2.984   4.307   6.338
  123VAL   HG12 1936   2.991   4.478   6.378
  123VAL   HG13 1937   3.082   4.371   6.476
  123VAL    CG2 1938   3.143   4.434   6.146
  123VAL   HG21 1939   3.086   4.529   6.151
  123VAL   HG22 1940   3.080   4.357   6.097
  123VAL   HG23 1941   3.230   4.460   6.082
  123VAL      C 1942   3.312   4.443   6.497
  123VAL      O 1943   3.275   4.493   6.601
  124ASP      N 1944   3.400   4.338   6.503
  124ASP     HN 1945   3.417   4.284   6.421
  124ASP     CA 1946   3.437   4.267   6.626
  124ASP     HA 1947   3.340   4.235   6.662
  124ASP     CB 1948   3.532   4.140   6.590
  124ASP    HB1 1949   3.616   4.172   6.524
  124ASP    HB2 1950   3.467   4.070   6.535
  124ASP     CG 1951   3.596   4.074   6.713
  124ASP    OD1 1952   3.506   4.025   6.787
  124ASP    OD2 1953   3.716   4.065   6.733
  124ASP      C 1954   3.498   4.360   6.734
  124ASP      O 1955   3.460   4.365   6.847
  125ARG      N 1956   3.593   4.447   6.699
  125ARG     HN 1957   3.622   4.455   6.604
  125ARG     CA 1958   3.638   4.556   6.781
  125ARG     HA 1959   3.672   4.518   6.876
  125ARG     CB 1960   3.754   4.625   6.706
  125ARG    HB1 1961   3.787   4.708   6.772
  125ARG    HB2 1962   3.704   4.671   6.618
  125ARG     CG 1963   3.887   4.558   6.678
  125ARG    HG1 1964   3.874   4.456   6.637
  125ARG    HG2 1965   3.941   4.549   6.775
  125ARG     CD 1966   3.976   4.612   6.569
  125ARG    HD1 1967   4.010   4.710   6.608
  125ARG    HD2 1968   3.926   4.609   6.470
  125ARG     NE 1969   4.097   4.532   6.560
  125ARG     HE 1970   4.106   4.451   6.618
  125ARG     CZ 1971   4.213   4.579   6.508
  125ARG    NH1 1972   4.228   4.696   6.447
  125ARG   HH11 1973   4.156   4.765   6.459
  125ARG   HH12 1974   4.316   4.743   6.449
  125ARG    NH2 1975   4.313   4.506   6.536
  125ARG   HH21 1976   4.287   4.419   6.577
  125ARG   HH22 1977   4.399   4.534   6.493
  125ARG      C 1978   3.533   4.656   6.831
  125ARG      O 1979   3.526   4.687   6.954
  126TYR      N 1980   3.442   4.703   6.752
  126TYR     HN 1981   3.454   4.675   6.657
  126TYR     CA 1982   3.317   4.775   6.790
  126TYR     HA 1983   3.351   4.870   6.828
  126TYR     CB 1984   3.230   4.824   6.665
  126TYR    HB1 1985   3.217   4.739   6.594
  126TYR    HB2 1986   3.288   4.910   6.628
  126TYR     CG 1987   3.091   4.881   6.693
  126TYR    CD1 1988   2.976   4.825   6.635
  126TYR    HD1 1989   2.986   4.744   6.563
  126TYR    CE1 1990   2.848   4.875   6.666
  126TYR    HE1 1991   2.760   4.818   6.640
  126TYR     CZ 1992   2.834   4.975   6.758
  126TYR     OH 1993   2.711   5.009   6.819
  126TYR     HH 1994   2.639   4.954   6.788
  126TYR    CD2 1995   3.072   4.981   6.785
  126TYR    HD2 1996   3.158   5.019   6.838
  126TYR    CE2 1997   2.944   5.029   6.820
  126TYR    HE2 1998   2.935   5.110   6.892
  126TYR      C 1999   3.232   4.699   6.894
  126TYR      O 2000   3.196   4.759   6.995
  127PHE      N 2001   3.209   4.569   6.866
  127PHE     HN 2002   3.231   4.536   6.775
  127PHE     CA 2003   3.139   4.479   6.965
  127PHE     HA 2004   3.046   4.527   6.991
  127PHE     CB 2005   3.115   4.343   6.901
  127PHE    HB1 2006   3.121   4.259   6.972
  127PHE    HB2 2007   3.203   4.334   6.833
  127PHE     CG 2008   2.989   4.334   6.810
  127PHE    CD1 2009   2.980   4.224   6.719
  127PHE    HD1 2010   3.051   4.143   6.721
  127PHE    CE1 2011   2.876   4.209   6.625
  127PHE    HE1 2012   2.881   4.123   6.560
  127PHE     CZ 2013   2.775   4.309   6.635
  127PHE     HZ 2014   2.701   4.311   6.556
  127PHE    CD2 2015   2.887   4.431   6.811
  127PHE    HD2 2016   2.893   4.508   6.886
  127PHE    CE2 2017   2.781   4.416   6.718
  127PHE    HE2 2018   2.703   4.491   6.714
  127PHE      C 2019   3.209   4.466   7.100
  127PHE      O 2020   3.149   4.459   7.209
  128ARG      N 2021   3.346   4.466   7.104
  128ARG     HN 2022   3.394   4.461   7.017
  128ARG     CA 2023   3.419   4.466   7.228
  128ARG     HA 2024   3.367   4.394   7.290
  128ARG     CB 2025   3.572   4.420   7.215
  128ARG    HB1 2026   3.612   4.423   7.319
  128ARG    HB2 2027   3.635   4.491   7.156
  128ARG     CG 2028   3.584   4.275   7.156
  128ARG    HG1 2029   3.544   4.291   7.053
  128ARG    HG2 2030   3.512   4.205   7.204
  128ARG     CD 2031   3.725   4.211   7.130
  128ARG    HD1 2032   3.768   4.179   7.227
  128ARG    HD2 2033   3.806   4.268   7.081
  128ARG     NE 2034   3.687   4.096   7.045
  128ARG     HE 2035   3.653   4.115   6.953
  128ARG     CZ 2036   3.732   3.975   7.055
  128ARG    NH1 2037   3.778   3.924   7.166
  128ARG   HH11 2038   3.777   3.824   7.168
  128ARG   HH12 2039   3.764   3.967   7.255
  128ARG    NH2 2040   3.723   3.897   6.956
  128ARG   HH21 2041   3.708   3.939   6.866
  128ARG   HH22 2042   3.755   3.803   6.960
  128ARG      C 2043   3.411   4.602   7.306
  128ARG      O 2044   3.402   4.599   7.425
  129VAL      N 2045   3.397   4.715   7.239
  129VAL     HN 2046   3.398   4.711   7.139
  129VAL     CA 2047   3.358   4.843   7.298
  129VAL     HA 2048   3.410   4.870   7.389
  129VAL     CB 2049   3.375   4.963   7.198
  129VAL     HB 2050   3.345   4.941   7.093
  129VAL    CG1 2051   3.309   5.095   7.242
  129VAL   HG11 2052   3.359   5.171   7.177
  129VAL   HG12 2053   3.331   5.123   7.347
  129VAL   HG13 2054   3.200   5.088   7.223
  129VAL    CG2 2055   3.523   5.003   7.190
  129VAL   HG21 2056   3.571   5.049   7.278
  129VAL   HG22 2057   3.535   5.073   7.105
  129VAL   HG23 2058   3.573   4.912   7.152
  129VAL      C 2059   3.215   4.839   7.352
  129VAL      O 2060   3.188   4.889   7.463
  130VAL      N 2061   3.123   4.777   7.274
  130VAL     HN 2062   3.150   4.755   7.181
  130VAL     CA 2063   2.983   4.762   7.315
  130VAL     HA 2064   2.945   4.859   7.344
  130VAL     CB 2065   2.889   4.716   7.212
  130VAL     HB 2066   2.934   4.625   7.166
  130VAL    CG1 2067   2.747   4.689   7.256
  130VAL   HG11 2068   2.734   4.628   7.349
  130VAL   HG12 2069   2.696   4.636   7.173
  130VAL   HG13 2070   2.697   4.788   7.261
  130VAL    CG2 2071   2.884   4.827   7.104
  130VAL   HG21 2072   2.983   4.842   7.056
  130VAL   HG22 2073   2.853   4.928   7.139
  130VAL   HG23 2074   2.809   4.808   7.024
  130VAL      C 2075   2.971   4.689   7.444
  130VAL      O 2076   2.919   4.747   7.542
  131HSD      N 2077   3.030   4.568   7.456
  131HSD     HN 2078   3.074   4.537   7.372
  131HSD     CA 2079   3.038   4.478   7.568
  131HSD     HA 2080   3.113   4.522   7.633
  131HSD     CB 2081   2.905   4.463   7.657
  131HSD    HB1 2082   2.808   4.457   7.603
  131HSD    HB2 2083   2.893   4.561   7.707
  131HSD    ND1 2084   2.983   4.344   7.864
  131HSD    HD1 2085   3.052   4.408   7.897
  131HSD     CG 2086   2.895   4.366   7.759
  131HSD    CE1 2087   2.940   4.249   7.944
  131HSD    HE1 2088   2.983   4.237   8.044
  131HSD    NE2 2089   2.824   4.209   7.906
  131HSD    CD2 2090   2.796   4.277   7.788
  131HSD    HD2 2091   2.706   4.258   7.731
  131HSD      C 2092   3.077   4.337   7.529
  131HSD      O 2093   2.989   4.278   7.467
  132PRO      N 2094   3.202   4.273   7.552
  132PRO     CD 2095   3.306   4.340   7.633
  132PRO    HD1 2096   3.289   4.315   7.740
  132PRO    HD2 2097   3.315   4.449   7.618
  132PRO     CA 2098   3.258   4.162   7.472
  132PRO     HA 2099   3.271   4.194   7.370
  132PRO     CB 2100   3.390   4.143   7.546
  132PRO    HB1 2101   3.471   4.096   7.486
  132PRO    HB2 2102   3.374   4.094   7.645
  132PRO     CG 2103   3.435   4.286   7.572
  132PRO    HG1 2104   3.522   4.303   7.639
  132PRO    HG2 2105   3.473   4.335   7.480
  132PRO      C 2106   3.190   4.029   7.473
  132PRO      O 2107   3.258   3.929   7.439
  133HSD      N 2108   3.058   4.021   7.498
  133HSD     HN 2109   3.022   4.111   7.518
  133HSD     CA 2110   2.979   3.898   7.505
  133HSD     HA 2111   3.046   3.815   7.520
  133HSD     CB 2112   2.877   3.895   7.626
  133HSD    HB1 2113   2.815   3.803   7.628
  133HSD    HB2 2114   2.818   3.988   7.614
  133HSD    ND1 2115   2.962   3.964   7.865
  133HSD    HD1 2116   2.904   4.043   7.883
  133HSD     CG 2117   2.968   3.882   7.752
  133HSD    CE1 2118   3.033   3.905   7.966
  133HSD    HE1 2119   3.048   3.953   8.063
  133HSD    NE2 2120   3.086   3.794   7.920
  133HSD    CD2 2121   3.041   3.781   7.792
  133HSD    HD2 2122   3.077   3.688   7.749
  133HSD      C 2123   2.898   3.870   7.377
  133HSD      O 2124   2.818   3.781   7.366
  134HSD      N 2125   2.919   3.950   7.264
  134HSD     HN 2126   2.990   4.020   7.272
  134HSD     CA 2127   2.864   3.923   7.131
  134HSD     HA 2128   2.759   3.914   7.154
  134HSD     CB 2129   2.886   4.034   7.025
  134HSD    HB1 2130   2.812   4.019   6.944
  134HSD    HB2 2131   2.988   4.036   6.980
  134HSD    ND1 2132   2.924   4.235   7.187
  134HSD    HD1 2133   3.017   4.216   7.217
  134HSD     CG 2134   2.854   4.167   7.090
  134HSD    CE1 2135   2.859   4.351   7.207
  134HSD    HE1 2136   2.899   4.413   7.288
  134HSD    NE2 2137   2.757   4.368   7.131
  134HSD    CD2 2138   2.753   4.251   7.056
  134HSD    HD2 2139   2.668   4.236   6.991
  134HSD      C 2140   2.901   3.789   7.065
  134HSD      O 2141   3.008   3.728   7.094
  135ALA      N 2142   2.814   3.735   6.977
  135ALA     HN 2143   2.732   3.790   6.959
  135ALA     CA 2144   2.833   3.609   6.910
  135ALA     HA 2145   2.829   3.533   6.987
  135ALA     CB 2146   2.716   3.584   6.810
  135ALA    HB1 2147   2.725   3.480   6.772
  135ALA    HB2 2148   2.712   3.660   6.730
  135ALA    HB3 2149   2.622   3.601   6.867
  135ALA      C 2150   2.962   3.600   6.828
  135ALA      O 2151   3.043   3.506   6.846
  136LEU      N 2152   2.986   3.699   6.747
  136LEU     HN 2153   2.918   3.771   6.737
  136LEU     CA 2154   3.109   3.718   6.676
  136LEU     HA 2155   3.126   3.623   6.627
  136LEU     CB 2156   3.081   3.838   6.569
  136LEU    HB1 2157   3.034   3.914   6.635
  136LEU    HB2 2158   3.000   3.805   6.501
  136LEU     CG 2159   3.203   3.908   6.497
  136LEU     HG 2160   3.280   3.928   6.575
  136LEU    CD1 2161   3.259   3.818   6.385
  136LEU   HD11 2162   3.335   3.872   6.324
  136LEU   HD12 2163   3.175   3.797   6.315
  136LEU   HD13 2164   3.309   3.724   6.416
  136LEU    CD2 2165   3.155   4.028   6.418
  136LEU   HD21 2166   3.064   4.010   6.357
  136LEU   HD22 2167   3.239   4.060   6.352
  136LEU   HD23 2168   3.143   4.114   6.488
  136LEU      C 2169   3.227   3.735   6.769
  136LEU      O 2170   3.339   3.700   6.732
  137ASN      N 2171   3.207   3.786   6.888
  137ASN     HN 2172   3.114   3.793   6.925
  137ASN     CA 2173   3.323   3.793   6.983
  137ASN     HA 2174   3.413   3.818   6.930
  137ASN     CB 2175   3.300   3.880   7.110
  137ASN    HB1 2176   3.395   3.875   7.167
  137ASN    HB2 2177   3.233   3.834   7.186
  137ASN     CG 2178   3.265   4.023   7.075
  137ASN    OD1 2179   3.168   4.080   7.122
  137ASN    ND2 2180   3.346   4.093   6.995
  137ASN   HD21 2181   3.313   4.186   6.978
  137ASN   HD22 2182   3.410   4.052   6.931
  137ASN      C 2183   3.357   3.656   7.037
  137ASN      O 2184   3.476   3.619   7.053
  138LYS      N 2185   3.250   3.578   7.064
  138LYS     HN 2186   3.156   3.612   7.063
  138LYS     CA 2187   3.270   3.457   7.134
  138LYS     HA 2188   3.337   3.485   7.214
  138LYS     CB 2189   3.145   3.400   7.195
  138LYS    HB1 2190   3.168   3.303   7.245
  138LYS    HB2 2191   3.066   3.383   7.119
  138LYS     CG 2192   3.105   3.495   7.306
  138LYS    HG1 2193   3.094   3.602   7.279
  138LYS    HG2 2194   3.191   3.478   7.374
  138LYS     CD 2195   2.974   3.455   7.368
  138LYS    HD1 2196   2.961   3.525   7.454
  138LYS    HD2 2197   2.981   3.353   7.411
  138LYS     CE 2198   2.848   3.472   7.281
  138LYS    HE1 2199   2.869   3.413   7.190
  138LYS    HE2 2200   2.836   3.579   7.252
  138LYS     NZ 2201   2.724   3.431   7.351
  138LYS    HZ1 2202   2.641   3.456   7.293
  138LYS    HZ2 2203   2.726   3.484   7.440
  138LYS    HZ3 2204   2.724   3.328   7.366
  138LYS      C 2205   3.332   3.346   7.051
  138LYS      O 2206   3.408   3.265   7.104
  139ILE      N 2207   3.286   3.337   6.924
  139ILE     HN 2208   3.257   3.427   6.893
  139ILE     CA 2209   3.310   3.225   6.828
  139ILE     HA 2210   3.218   3.170   6.843
  139ILE     CB 2211   3.299   3.285   6.685
  139ILE     HB 2212   3.207   3.347   6.683
  139ILE    CG2 2213   3.423   3.367   6.647
  139ILE   HG21 2214   3.487   3.305   6.580
  139ILE   HG22 2215   3.469   3.398   6.743
  139ILE   HG23 2216   3.394   3.462   6.596
  139ILE    CG1 2217   3.275   3.179   6.572
  139ILE   HG11 2218   3.195   3.113   6.612
  139ILE   HG12 2219   3.369   3.122   6.555
  139ILE     CD 2220   3.219   3.238   6.443
  139ILE    HD1 2221   3.120   3.281   6.469
  139ILE    HD2 2222   3.196   3.157   6.371
  139ILE    HD3 2223   3.277   3.318   6.392
  139ILE      C 2224   3.429   3.126   6.844
  139ILE      O 2225   3.544   3.170   6.866
  140SER      N 2226   3.406   2.990   6.849
  140SER     HN 2227   3.316   2.952   6.827
  140SER     CA 2228   3.517   2.901   6.880
  140SER     HA 2229   3.576   2.940   6.962
  140SER     CB 2230   3.480   2.762   6.932
  140SER    HB1 2231   3.564   2.689   6.940
  140SER    HB2 2232   3.396   2.727   6.868
  140SER     OG 2233   3.418   2.778   7.059
  140SER    HG1 2234   3.325   2.772   7.039
  140SER      C 2235   3.611   2.882   6.754
  140SER      O 2236   3.575   2.910   6.644
  141ASN      N 2237   3.744   2.847   6.775
  141ASN     HN 2238   3.762   2.818   6.869
  141ASN     CA 2239   3.846   2.860   6.677
  141ASN     HA 2240   3.848   2.963   6.646
  141ASN     CB 2241   3.989   2.822   6.728
  141ASN    HB1 2242   4.069   2.830   6.652
  141ASN    HB2 2243   3.979   2.718   6.765
  141ASN     CG 2244   4.026   2.923   6.835
  141ASN    OD1 2245   3.985   3.037   6.836
  141ASN    ND2 2246   4.099   2.876   6.943
  141ASN   HD21 2247   4.121   2.943   7.014
  141ASN   HD22 2248   4.137   2.784   6.944
  141ASN      C 2249   3.816   2.777   6.559
  141ASN      O 2250   3.841   2.812   6.446
  142ARG      N 2251   3.769   2.652   6.585
  142ARG     HN 2252   3.774   2.621   6.680
  142ARG     CA 2253   3.740   2.557   6.477
  142ARG     HA 2254   3.825   2.568   6.410
  142ARG     CB 2255   3.730   2.417   6.536
  142ARG    HB1 2256   3.676   2.344   6.473
  142ARG    HB2 2257   3.677   2.424   6.634
  142ARG     CG 2258   3.868   2.355   6.586
  142ARG    HG1 2259   3.925   2.434   6.639
  142ARG    HG2 2260   3.914   2.318   6.492
  142ARG     CD 2261   3.828   2.232   6.681
  142ARG    HD1 2262   3.747   2.167   6.640
  142ARG    HD2 2263   3.796   2.265   6.782
  142ARG     NE 2264   3.949   2.143   6.696
  142ARG     HE 2265   4.022   2.157   6.629
  142ARG     CZ 2266   3.964   2.043   6.780
  142ARG    NH1 2267   3.890   2.017   6.882
  142ARG   HH11 2268   3.831   2.087   6.921
  142ARG   HH12 2269   3.911   1.938   6.939
  142ARG    NH2 2270   4.069   1.969   6.775
  142ARG   HH21 2271   4.144   1.997   6.715
  142ARG   HH22 2272   4.089   1.922   6.861
  142ARG      C 2273   3.609   2.596   6.406
  142ARG      O 2274   3.602   2.579   6.283
  143THR      N 2275   3.513   2.657   6.468
  143THR     HN 2276   3.521   2.675   6.565
  143THR     CA 2277   3.405   2.721   6.403
  143THR     HA 2278   3.360   2.649   6.336
  143THR     CB 2279   3.290   2.767   6.506
  143THR     HB 2280   3.333   2.828   6.588
  143THR    OG1 2281   3.237   2.654   6.572
  143THR    HG1 2282   3.307   2.608   6.619
  143THR    CG2 2283   3.171   2.828   6.436
  143THR   HG21 2284   3.090   2.861   6.504
  143THR   HG22 2285   3.125   2.761   6.360
  143THR   HG23 2286   3.192   2.924   6.384
  143THR      C 2287   3.445   2.836   6.317
  143THR      O 2288   3.395   2.864   6.212
  144ALA      N 2289   3.544   2.918   6.373
  144ALA     HN 2290   3.573   2.900   6.467
  144ALA     CA 2291   3.591   3.039   6.321
  144ALA     HA 2292   3.507   3.102   6.295
  144ALA     CB 2293   3.681   3.112   6.416
  144ALA    HB1 2294   3.765   3.045   6.446
  144ALA    HB2 2295   3.628   3.155   6.504
  144ALA    HB3 2296   3.744   3.192   6.372
  144ALA      C 2297   3.665   3.018   6.186
  144ALA      O 2298   3.657   3.090   6.087
  145ALA      N 2299   3.748   2.911   6.192
  145ALA     HN 2300   3.783   2.869   6.275
  145ALA     CA 2301   3.814   2.856   6.077
  145ALA     HA 2302   3.886   2.920   6.028
  145ALA     CB 2303   3.905   2.742   6.132
  145ALA    HB1 2304   3.959   2.692   6.049
  145ALA    HB2 2305   3.842   2.669   6.187
  145ALA    HB3 2306   3.977   2.777   6.209
  145ALA      C 2307   3.725   2.805   5.965
  145ALA      O 2308   3.737   2.838   5.845
  146ILE      N 2309   3.615   2.732   6.000
  146ILE     HN 2310   3.601   2.708   6.095
  146ILE     CA 2311   3.509   2.691   5.908
  146ILE     HA 2312   3.550   2.647   5.818
  146ILE     CB 2313   3.416   2.590   5.982
  146ILE     HB 2314   3.390   2.634   6.080
  146ILE    CG2 2315   3.283   2.571   5.905
  146ILE   HG21 2316   3.287   2.535   5.800
  146ILE   HG22 2317   3.219   2.661   5.901
  146ILE   HG23 2318   3.230   2.496   5.968
  146ILE    CG1 2319   3.481   2.452   6.007
  146ILE   HG11 2320   3.557   2.461   6.087
  146ILE   HG12 2321   3.538   2.429   5.914
  146ILE     CD 2322   3.390   2.330   6.039
  146ILE    HD1 2323   3.338   2.358   6.133
  146ILE    HD2 2324   3.458   2.244   6.060
  146ILE    HD3 2325   3.323   2.303   5.955
  146ILE      C 2326   3.432   2.811   5.854
  146ILE      O 2327   3.403   2.815   5.732
  147ILE      N 2328   3.400   2.916   5.937
  147ILE     HN 2329   3.403   2.902   6.035
  147ILE     CA 2330   3.348   3.038   5.879
  147ILE     HA 2331   3.261   3.012   5.820
  147ILE     CB 2332   3.309   3.128   5.987
  147ILE     HB 2333   3.394   3.132   6.059
  147ILE    CG2 2334   3.282   3.275   5.941
  147ILE   HG21 2335   3.200   3.283   5.866
  147ILE   HG22 2336   3.369   3.324   5.891
  147ILE   HG23 2337   3.261   3.342   6.028
  147ILE    CG1 2338   3.187   3.076   6.069
  147ILE   HG11 2339   3.172   3.146   6.154
  147ILE   HG12 2340   3.206   2.973   6.106
  147ILE     CD 2341   3.046   3.069   6.004
  147ILE    HD1 2342   3.035   2.978   5.941
  147ILE    HD2 2343   3.017   3.161   5.949
  147ILE    HD3 2344   2.976   3.056   6.089
  147ILE      C 2345   3.441   3.112   5.777
  147ILE      O 2346   3.393   3.159   5.674
  148SER      N 2347   3.568   3.122   5.803
  148SER     HN 2348   3.598   3.093   5.893
  148SER     CA 2349   3.665   3.182   5.709
  148SER     HA 2350   3.633   3.279   5.676
  148SER     CB 2351   3.799   3.214   5.779
  148SER    HB1 2352   3.872   3.275   5.720
  148SER    HB2 2353   3.852   3.120   5.806
  148SER     OG 2354   3.790   3.280   5.910
  148SER    HG1 2355   3.721   3.236   5.960
  148SER      C 2356   3.685   3.111   5.580
  148SER      O 2357   3.707   3.175   5.474
  149CYS      N 2358   3.674   2.976   5.587
  149CYS     HN 2359   3.674   2.941   5.681
  149CYS     CA 2360   3.667   2.888   5.474
  149CYS     HA 2361   3.762   2.897   5.424
  149CYS     CB 2362   3.656   2.737   5.509
  149CYS    HB1 2363   3.662   2.680   5.413
  149CYS    HB2 2364   3.560   2.713   5.559
  149CYS     SG 2365   3.797   2.669   5.596
  149CYS    HG1 2366   3.786   2.752   5.699
  149CYS      C 2367   3.550   2.917   5.381
  149CYS      O 2368   3.565   2.934   5.261
  150LEU      N 2369   3.430   2.937   5.439
  150LEU     HN 2370   3.420   2.932   5.538
  150LEU     CA 2371   3.312   2.983   5.378
  150LEU     HA 2372   3.304   2.923   5.289
  150LEU     CB 2373   3.184   2.970   5.460
  150LEU    HB1 2374   3.100   2.999   5.393
  150LEU    HB2 2375   3.167   3.036   5.547
  150LEU     CG 2376   3.144   2.812   5.488
  150LEU     HG 2377   3.244   2.762   5.490
  150LEU    CD1 2378   3.084   2.798   5.631
  150LEU   HD11 2379   2.974   2.794   5.623
  150LEU   HD12 2380   3.121   2.879   5.698
  150LEU   HD13 2381   3.118   2.700   5.672
  150LEU    CD2 2382   3.065   2.751   5.372
  150LEU   HD21 2383   2.982   2.820   5.344
  150LEU   HD22 2384   3.030   2.650   5.401
  150LEU   HD23 2385   3.125   2.747   5.278
  150LEU      C 2386   3.328   3.132   5.316
  150LEU      O 2387   3.288   3.152   5.202
  151LEU      N 2388   3.391   3.237   5.386
  151LEU     HN 2389   3.406   3.232   5.485
  151LEU     CA 2390   3.430   3.365   5.331
  151LEU     HA 2391   3.340   3.406   5.289
  151LEU     CB 2392   3.496   3.454   5.446
  151LEU    HB1 2393   3.525   3.550   5.398
  151LEU    HB2 2394   3.588   3.412   5.491
  151LEU     CG 2395   3.400   3.501   5.560
  151LEU     HG 2396   3.372   3.412   5.619
  151LEU    CD1 2397   3.475   3.591   5.658
  151LEU   HD11 2398   3.562   3.546   5.711
  151LEU   HD12 2399   3.405   3.609   5.741
  151LEU   HD13 2400   3.501   3.691   5.618
  151LEU    CD2 2401   3.274   3.576   5.508
  151LEU   HD21 2402   3.207   3.511   5.449
  151LEU   HD22 2403   3.314   3.663   5.450
  151LEU   HD23 2404   3.214   3.605   5.597
  151LEU      C 2405   3.532   3.347   5.218
  151LEU      O 2406   3.525   3.415   5.110
  152TRP      N 2407   3.633   3.257   5.214
  152TRP     HN 2408   3.658   3.193   5.286
  152TRP     CA 2409   3.703   3.228   5.089
  152TRP     HA 2410   3.751   3.316   5.050
  152TRP     CB 2411   3.822   3.129   5.135
  152TRP    HB1 2412   3.860   3.083   5.041
  152TRP    HB2 2413   3.780   3.053   5.204
  152TRP     CG 2414   3.935   3.195   5.203
  152TRP    CD1 2415   3.979   3.150   5.327
  152TRP    HD1 2416   3.923   3.076   5.382
  152TRP    NE1 2417   4.090   3.213   5.360
  152TRP    HE1 2418   4.141   3.194   5.441
  152TRP    CE2 2419   4.121   3.303   5.266
  152TRP    CD2 2420   4.023   3.295   5.164
  152TRP    CE3 2421   4.026   3.391   5.062
  152TRP    HE3 2422   3.950   3.405   4.987
  152TRP    CZ3 2423   4.135   3.472   5.045
  152TRP    HZ3 2424   4.136   3.533   4.956
  152TRP    CZ2 2425   4.225   3.389   5.259
  152TRP    HZ2 2426   4.302   3.376   5.333
  152TRP    CH2 2427   4.236   3.464   5.141
  152TRP    HH2 2428   4.328   3.519   5.129
  152TRP      C 2429   3.619   3.162   4.977
  152TRP      O 2430   3.636   3.191   4.855
  153GLY      N 2431   3.518   3.075   5.017
  153GLY     HN 2432   3.508   3.041   5.110
  153GLY     CA 2433   3.415   3.028   4.925
  153GLY    HA1 2434   3.344   2.977   4.988
  153GLY    HA2 2435   3.464   2.972   4.847
  153GLY      C 2436   3.344   3.140   4.854
  153GLY      O 2437   3.320   3.132   4.735
  154ILE      N 2438   3.294   3.238   4.926
  154ILE     HN 2439   3.309   3.236   5.024
  154ILE     CA 2440   3.227   3.362   4.879
  154ILE     HA 2441   3.144   3.326   4.820
  154ILE     CB 2442   3.167   3.441   4.992
  154ILE     HB 2443   3.246   3.477   5.062
  154ILE    CG2 2444   3.108   3.569   4.931
  154ILE   HG21 2445   3.195   3.629   4.897
  154ILE   HG22 2446   3.041   3.603   5.013
  154ILE   HG23 2447   3.058   3.538   4.837
  154ILE    CG1 2448   3.060   3.355   5.073
  154ILE   HG11 2449   3.083   3.246   5.074
  154ILE   HG12 2450   2.968   3.358   5.012
  154ILE     CD 2451   3.033   3.389   5.217
  154ILE    HD1 2452   3.012   3.495   5.241
  154ILE    HD2 2453   3.122   3.358   5.275
  154ILE    HD3 2454   2.937   3.336   5.238
  154ILE      C 2455   3.318   3.446   4.787
  154ILE      O 2456   3.276   3.501   4.684
  155THR      N 2457   3.444   3.453   4.827
  155THR     HN 2458   3.469   3.419   4.917
  155THR     CA 2459   3.554   3.519   4.757
  155THR     HA 2460   3.515   3.618   4.739
  155THR     CB 2461   3.688   3.533   4.837
  155THR     HB 2462   3.738   3.434   4.836
  155THR    OG1 2463   3.674   3.589   4.970
  155THR    HG1 2464   3.632   3.534   5.037
  155THR    CG2 2465   3.766   3.642   4.761
  155THR   HG21 2466   3.783   3.609   4.656
  155THR   HG22 2467   3.868   3.656   4.802
  155THR   HG23 2468   3.723   3.744   4.750
  155THR      C 2469   3.583   3.456   4.614
  155THR      O 2470   3.586   3.525   4.516
  156ILE      N 2471   3.585   3.321   4.604
  156ILE     HN 2472   3.581   3.279   4.695
  156ILE     CA 2473   3.607   3.246   4.486
  156ILE     HA 2474   3.697   3.288   4.443
  156ILE     CB 2475   3.621   3.097   4.510
  156ILE     HB 2476   3.546   3.080   4.590
  156ILE    CG2 2477   3.605   3.011   4.383
  156ILE   HG21 2478   3.617   2.907   4.420
  156ILE   HG22 2479   3.684   3.040   4.311
  156ILE   HG23 2480   3.501   3.012   4.345
  156ILE    CG1 2481   3.759   3.072   4.584
  156ILE   HG11 2482   3.773   3.146   4.666
  156ILE   HG12 2483   3.835   3.097   4.507
  156ILE     CD 2484   3.777   2.935   4.644
  156ILE    HD1 2485   3.713   2.902   4.729
  156ILE    HD2 2486   3.881   2.934   4.683
  156ILE    HD3 2487   3.761   2.854   4.570
  156ILE      C 2488   3.491   3.278   4.393
  156ILE      O 2489   3.511   3.304   4.276
  157GLY      N 2490   3.364   3.273   4.446
  157GLY     HN 2491   3.351   3.240   4.539
  157GLY     CA 2492   3.247   3.301   4.369
  157GLY    HA1 2493   3.158   3.292   4.428
  157GLY    HA2 2494   3.229   3.230   4.289
  157GLY      C 2495   3.246   3.433   4.296
  157GLY      O 2496   3.220   3.449   4.176
  158LEU      N 2497   3.292   3.536   4.369
  158LEU     HN 2498   3.319   3.527   4.465
  158LEU     CA 2499   3.308   3.675   4.316
  158LEU     HA 2500   3.238   3.702   4.238
  158LEU     CB 2501   3.309   3.768   4.445
  158LEU    HB1 2502   3.344   3.869   4.418
  158LEU    HB2 2503   3.382   3.729   4.519
  158LEU     CG 2504   3.170   3.789   4.515
  158LEU     HG 2505   3.124   3.689   4.533
  158LEU    CD1 2506   3.200   3.841   4.660
  158LEU   HD11 2507   3.109   3.843   4.724
  158LEU   HD12 2508   3.244   3.943   4.653
  158LEU   HD13 2509   3.270   3.768   4.707
  158LEU    CD2 2510   3.083   3.885   4.438
  158LEU   HD21 2511   2.999   3.927   4.497
  158LEU   HD22 2512   3.045   3.848   4.341
  158LEU   HD23 2513   3.135   3.979   4.407
  158LEU      C 2514   3.442   3.697   4.247
  158LEU      O 2515   3.490   3.810   4.234
  159THR      N 2516   3.517   3.591   4.197
  159THR     HN 2517   3.513   3.495   4.225
  159THR     CA 2518   3.639   3.606   4.120
  159THR     HA 2519   3.643   3.703   4.073
  159THR     CB 2520   3.769   3.593   4.203
  159THR     HB 2521   3.863   3.581   4.145
  159THR    OG1 2522   3.747   3.481   4.289
  159THR    HG1 2523   3.681   3.493   4.357
  159THR    CG2 2524   3.783   3.719   4.286
  159THR   HG21 2525   3.796   3.807   4.219
  159THR   HG22 2526   3.881   3.720   4.339
  159THR   HG23 2527   3.694   3.742   4.348
  159THR      C 2528   3.652   3.510   4.009
  159THR      O 2529   3.741   3.520   3.922
  160VAL      N 2530   3.558   3.409   4.001
  160VAL     HN 2531   3.490   3.400   4.074
  160VAL     CA 2532   3.547   3.314   3.890
  160VAL     HA 2533   3.641   3.262   3.879
  160VAL     CB 2534   3.438   3.208   3.909
  160VAL     HB 2535   3.436   3.180   4.016
  160VAL    CG1 2536   3.295   3.264   3.878
  160VAL   HG11 2537   3.285   3.356   3.940
  160VAL   HG12 2538   3.217   3.185   3.890
  160VAL   HG13 2539   3.277   3.289   3.772
  160VAL    CG2 2540   3.472   3.085   3.817
  160VAL   HG21 2541   3.549   3.016   3.857
  160VAL   HG22 2542   3.501   3.131   3.720
  160VAL   HG23 2543   3.374   3.034   3.801
  160VAL      C 2544   3.521   3.398   3.759
  160VAL      O 2545   3.541   3.340   3.652
  161HSD      N 2546   3.487   3.525   3.760
  161HSD     HN 2547   3.462   3.558   3.851
  161HSD     CA 2548   3.479   3.615   3.652
  161HSD     HA 2549   3.404   3.575   3.585
  161HSD     CB 2550   3.446   3.755   3.717
  161HSD    HB1 2551   3.512   3.766   3.806
  161HSD    HB2 2552   3.346   3.743   3.764
  161HSD    ND1 2553   3.398   3.887   3.504
  161HSD    HD1 2554   3.320   3.829   3.478
  161HSD     CG 2555   3.463   3.878   3.621
  161HSD    CE1 2556   3.446   3.988   3.433
  161HSD    HE1 2557   3.402   4.029   3.343
  161HSD    NE2 2558   3.547   4.050   3.500
  161HSD    CD2 2559   3.553   3.978   3.619
  161HSD    HD2 2560   3.608   4.016   3.704
  161HSD      C 2561   3.613   3.626   3.579
  161HSD      O 2562   3.619   3.617   3.457
  162LEU      N 2563   3.727   3.643   3.647
  162LEU     HN 2564   3.730   3.663   3.744
  162LEU     CA 2565   3.861   3.635   3.587
  162LEU     HA 2566   3.862   3.709   3.509
  162LEU     CB 2567   3.974   3.684   3.681
  162LEU    HB1 2568   4.068   3.675   3.622
  162LEU    HB2 2569   3.989   3.611   3.764
  162LEU     CG 2570   3.981   3.825   3.736
  162LEU     HG 2571   4.086   3.843   3.767
  162LEU    CD1 2572   3.952   3.928   3.627
  162LEU   HD11 2573   3.846   3.937   3.595
  162LEU   HD12 2574   4.017   3.912   3.539
  162LEU   HD13 2575   3.965   4.035   3.657
  162LEU    CD2 2576   3.881   3.839   3.852
  162LEU   HD21 2577   3.781   3.847   3.805
  162LEU   HD22 2578   3.896   3.934   3.907
  162LEU   HD23 2579   3.884   3.757   3.926
  162LEU      C 2580   3.889   3.504   3.530
  162LEU      O 2581   3.940   3.498   3.417
  163LEU      N 2582   3.845   3.395   3.588
  163LEU     HN 2583   3.774   3.388   3.657
  163LEU     CA 2584   3.870   3.257   3.539
  163LEU     HA 2585   3.975   3.253   3.514
  163LEU     CB 2586   3.829   3.146   3.640
  163LEU    HB1 2587   3.854   3.046   3.597
  163LEU    HB2 2588   3.720   3.152   3.658
  163LEU     CG 2589   3.905   3.148   3.776
  163LEU     HG 2590   3.887   3.243   3.830
  163LEU    CD1 2591   3.862   3.024   3.860
  163LEU   HD11 2592   3.909   3.011   3.959
  163LEU   HD12 2593   3.890   2.933   3.803
  163LEU   HD13 2594   3.752   3.026   3.876
  163LEU    CD2 2595   4.060   3.146   3.759
  163LEU   HD21 2596   4.099   3.067   3.691
  163LEU   HD22 2597   4.106   3.119   3.857
  163LEU   HD23 2598   4.104   3.240   3.721
  163LEU      C 2599   3.791   3.229   3.412
  163LEU      O 2600   3.837   3.154   3.328
  164LYS      N 2601   3.678   3.297   3.390
  164LYS     HN 2602   3.635   3.358   3.456
  164LYS     CA 2603   3.599   3.278   3.273
  164LYS     HA 2604   3.610   3.176   3.240
  164LYS     CB 2605   3.454   3.323   3.314
  164LYS    HB1 2606   3.405   3.338   3.216
  164LYS    HB2 2607   3.482   3.416   3.369
  164LYS     CG 2608   3.372   3.228   3.398
  164LYS    HG1 2609   3.429   3.167   3.472
  164LYS    HG2 2610   3.318   3.154   3.334
  164LYS     CD 2611   3.262   3.297   3.477
  164LYS    HD1 2612   3.314   3.368   3.544
  164LYS    HD2 2613   3.214   3.224   3.546
  164LYS     CE 2614   3.163   3.390   3.396
  164LYS    HE1 2615   3.214   3.444   3.313
  164LYS    HE2 2616   3.108   3.452   3.470
  164LYS     NZ 2617   3.067   3.304   3.317
  164LYS    HZ1 2618   3.010   3.371   3.262
  164LYS    HZ2 2619   3.006   3.246   3.377
  164LYS    HZ3 2620   3.112   3.240   3.249
  164LYS      C 2621   3.636   3.360   3.150
  164LYS      O 2622   3.575   3.343   3.042
  165LYS      N 2623   3.738   3.449   3.178
  165LYS     HN 2624   3.774   3.461   3.271
  165LYS     CA 2625   3.780   3.550   3.091
  165LYS     HA 2626   3.700   3.567   3.021
  165LYS     CB 2627   3.809   3.681   3.173
  165LYS    HB1 2628   3.887   3.669   3.252
  165LYS    HB2 2629   3.711   3.707   3.219
  165LYS     CG 2630   3.859   3.795   3.089
  165LYS    HG1 2631   3.940   3.772   3.016
  165LYS    HG2 2632   3.905   3.868   3.160
  165LYS     CD 2633   3.744   3.879   3.025
  165LYS    HD1 2634   3.656   3.882   3.092
  165LYS    HD2 2635   3.708   3.819   2.939
  165LYS     CE 2636   3.779   4.023   2.966
  165LYS    HE1 2637   3.695   4.071   2.913
  165LYS    HE2 2638   3.852   4.006   2.884
  165LYS     NZ 2639   3.824   4.102   3.077
  165LYS    HZ1 2640   3.927   4.108   3.064
  165LYS    HZ2 2641   3.795   4.057   3.166
  165LYS    HZ3 2642   3.791   4.200   3.077
  165LYS      C 2643   3.910   3.501   3.021
  165LYS      O 2644   4.010   3.486   3.083
  166LYS      N 2645   3.895   3.471   2.886
  166LYS     HN 2646   3.805   3.478   2.844
  166LYS     CA 2647   3.999   3.424   2.799
  166LYS     HA 2648   4.030   3.335   2.851
  166LYS     CB 2649   3.944   3.379   2.652
  166LYS    HB1 2650   3.878   3.463   2.621
  166LYS    HB2 2651   3.884   3.286   2.665
  166LYS     CG 2652   4.043   3.348   2.537
  166LYS    HG1 2653   4.126   3.421   2.526
  166LYS    HG2 2654   3.996   3.333   2.438
  166LYS     CD 2655   4.111   3.212   2.567
  166LYS    HD1 2656   4.036   3.131   2.569
  166LYS    HD2 2657   4.155   3.223   2.669
  166LYS     CE 2658   4.219   3.171   2.465
  166LYS    HE1 2659   4.309   3.236   2.470
  166LYS    HE2 2660   4.182   3.167   2.360
  166LYS     NZ 2661   4.271   3.043   2.500
  166LYS    HZ1 2662   4.338   3.015   2.424
  166LYS    HZ2 2663   4.194   2.973   2.502
  166LYS    HZ3 2664   4.316   3.043   2.593
  166LYS      C 2665   4.129   3.505   2.789
  166LYS      O 2666   4.122   3.625   2.755
  167MET      N 2667   4.251   3.441   2.811
  167MET     HN 2668   4.258   3.345   2.835
  167MET     CA 2669   4.381   3.512   2.823
  167MET     HA 2670   4.372   3.613   2.786
  167MET     CB 2671   4.426   3.505   2.968
  167MET    HB1 2672   4.536   3.525   2.972
  167MET    HB2 2673   4.425   3.397   2.991
  167MET     CG 2674   4.350   3.584   3.070
  167MET    HG1 2675   4.384   3.581   3.175
  167MET    HG2 2676   4.243   3.553   3.069
  167MET     SD 2677   4.368   3.765   3.034
  167MET     CE 2678   4.231   3.794   3.144
  167MET    HE1 2679   4.202   3.901   3.147
  167MET    HE2 2680   4.236   3.757   3.249
  167MET    HE3 2681   4.141   3.743   3.103
  167MET      C 2682   4.488   3.455   2.729
  167MET      O 2683   4.480   3.356   2.655
  168PRO      N 2684   4.605   3.530   2.727
  168PRO     CD 2685   4.718   3.470   2.672
  168PRO    HD1 2686   4.719   3.486   2.562
  168PRO    HD2 2687   4.730   3.362   2.696
  168PRO     CA 2688   4.627   3.677   2.744
  168PRO     HA 2689   4.588   3.698   2.842
  168PRO     CB 2690   4.776   3.695   2.716
  168PRO    HB1 2691   4.830   3.769   2.779
  168PRO    HB2 2692   4.795   3.719   2.610
  168PRO     CG 2693   4.831   3.556   2.731
  168PRO    HG1 2694   4.926   3.535   2.678
  168PRO    HG2 2695   4.847   3.533   2.838
  168PRO      C 2696   4.548   3.755   2.643
  168PRO      O 2697   4.508   3.692   2.549
  169ILE      N 2698   4.535   3.886   2.658
  169ILE     HN 2699   4.582   3.933   2.733
  169ILE     CA 2700   4.473   3.958   2.548
  169ILE     HA 2701   4.397   3.893   2.508
  169ILE     CB 2702   4.426   4.089   2.598
  169ILE     HB 2703   4.510   4.157   2.623
  169ILE    CG2 2704   4.340   4.170   2.489
  169ILE   HG21 2705   4.252   4.118   2.446
  169ILE   HG22 2706   4.403   4.214   2.408
  169ILE   HG23 2707   4.306   4.260   2.545
  169ILE    CG1 2708   4.325   4.067   2.710
  169ILE   HG11 2709   4.284   4.165   2.742
  169ILE   HG12 2710   4.377   4.022   2.797
  169ILE     CD 2711   4.214   3.972   2.686
  169ILE    HD1 2712   4.242   3.865   2.685
  169ILE    HD2 2713   4.155   3.991   2.593
  169ILE    HD3 2714   4.141   3.993   2.767
  169ILE      C 2715   4.581   3.986   2.439
  169ILE      O 2716   4.700   3.994   2.471
  170GLN      N 2717   4.539   3.999   2.312
  170GLN     HN 2718   4.443   3.998   2.285
  170GLN     CA 2719   4.635   4.023   2.202
  170GLN     HA 2720   4.727   3.968   2.214
  170GLN     CB 2721   4.583   3.972   2.075
  170GLN    HB1 2722   4.479   4.002   2.050
  170GLN    HB2 2723   4.574   3.863   2.091
  170GLN     CG 2724   4.670   3.998   1.946
  170GLN    HG1 2725   4.682   4.108   1.937
  170GLN    HG2 2726   4.624   3.954   1.855
  170GLN     CD 2727   4.815   3.949   1.955
  170GLN    OE1 2728   4.903   4.034   1.943
  170GLN    NE2 2729   4.837   3.819   1.981
  170GLN   HE21 2730   4.931   3.791   2.001
  170GLN   HE22 2731   4.762   3.754   1.992
  170GLN      C 2732   4.665   4.178   2.197
  170GLN      O 2733   4.577   4.268   2.199
  171ASN      N 2734   4.794   4.221   2.187
  171ASN     HN 2735   4.864   4.152   2.200
  171ASN     CA 2736   4.837   4.356   2.182
  171ASN     HA 2737   4.752   4.414   2.151
  171ASN     CB 2738   4.893   4.399   2.320
  171ASN    HB1 2739   4.994   4.354   2.332
  171ASN    HB2 2740   4.827   4.364   2.402
  171ASN     CG 2741   4.916   4.558   2.324
  171ASN    OD1 2742   4.859   4.630   2.241
  171ASN    ND2 2743   4.984   4.602   2.437
  171ASN   HD21 2744   4.996   4.700   2.451
  171ASN   HD22 2745   5.043   4.534   2.480
  171ASN      C 2746   4.942   4.377   2.072
  171ASN      O 2747   5.051   4.433   2.087
  172GLY      N 2748   4.916   4.334   1.947
  172GLY     HN 2749   4.838   4.272   1.941
  172GLY     CA 2750   4.985   4.374   1.819
  172GLY    HA1 2751   4.994   4.481   1.820
  172GLY    HA2 2752   4.922   4.344   1.736
  172GLY      C 2753   5.123   4.315   1.792
  172GLY      O 2754   5.202   4.388   1.739
  173GLY      N 2755   5.155   4.195   1.838
  173GLY     HN 2756   5.078   4.142   1.871
  173GLY     CA 2757   5.281   4.129   1.839
  173GLY    HA1 2758   5.350   4.194   1.787
  173GLY    HA2 2759   5.271   4.031   1.797
  173GLY      C 2760   5.330   4.115   1.981
  173GLY      O 2761   5.443   4.072   2.004
  174ALA      N 2762   5.235   4.144   2.074
  174ALA     HN 2763   5.151   4.196   2.064
  174ALA     CA 2764   5.268   4.113   2.212
  174ALA     HA 2765   5.343   4.037   2.225
  174ALA     CB 2766   5.323   4.245   2.289
  174ALA    HB1 2767   5.239   4.318   2.288
  174ALA    HB2 2768   5.402   4.276   2.218
  174ALA    HB3 2769   5.366   4.241   2.391
  174ALA      C 2770   5.140   4.053   2.276
  174ALA      O 2771   5.025   4.072   2.232
  175ASN      N 2772   5.158   3.991   2.394
  175ASN     HN 2773   5.244   3.987   2.443
  175ASN     CA 2774   5.053   3.912   2.469
  175ASN     HA 2775   4.962   3.923   2.412
  175ASN     CB 2776   5.100   3.763   2.488
  175ASN    HB1 2777   5.046   3.731   2.579
  175ASN    HB2 2778   5.209   3.742   2.498
  175ASN     CG 2779   5.048   3.678   2.372
  175ASN    OD1 2780   4.926   3.654   2.354
  175ASN    ND2 2781   5.129   3.637   2.278
  175ASN   HD21 2782   5.081   3.604   2.197
  175ASN   HD22 2783   5.219   3.604   2.308
  175ASN      C 2784   5.041   3.981   2.599
  175ASN      O 2785   5.119   3.965   2.690
  176LEU      N 2786   4.943   4.063   2.609
  176LEU     HN 2787   4.867   4.061   2.545
  176LEU     CA 2788   4.921   4.154   2.721
  176LEU     HA 2789   5.018   4.188   2.754
  176LEU     CB 2790   4.839   4.275   2.666
  176LEU    HB1 2791   4.742   4.243   2.622
  176LEU    HB2 2792   4.911   4.316   2.592
  176LEU     CG 2793   4.803   4.384   2.767
  176LEU     HG 2794   4.729   4.346   2.841
  176LEU    CD1 2795   4.931   4.436   2.841
  176LEU   HD11 2796   5.010   4.464   2.767
  176LEU   HD12 2797   4.976   4.345   2.887
  176LEU   HD13 2798   4.906   4.519   2.910
  176LEU    CD2 2799   4.749   4.505   2.696
  176LEU   HD21 2800   4.666   4.477   2.628
  176LEU   HD22 2801   4.839   4.555   2.653
  176LEU   HD23 2802   4.704   4.585   2.758
  176LEU      C 2803   4.838   4.094   2.835
  176LEU      O 2804   4.721   4.055   2.817
  177CYS      N 2805   4.890   4.074   2.958
  177CYS     HN 2806   4.981   4.093   2.993
  177CYS     CA 2807   4.812   4.011   3.069
  177CYS     HA 2808   4.732   3.945   3.041
  177CYS     CB 2809   4.905   3.910   3.152
  177CYS    HB1 2810   4.996   3.965   3.184
  177CYS    HB2 2811   4.932   3.832   3.078
  177CYS     SG 2812   4.816   3.842   3.296
  177CYS      C 2813   4.757   4.124   3.159
  177CYS      O 2814   4.826   4.184   3.246
  178SER      N 2815   4.631   4.153   3.153
  178SER     HN 2816   4.568   4.108   3.090
  178SER     CA 2817   4.571   4.254   3.235
  178SER     HA 2818   4.603   4.241   3.337
  178SER     CB 2819   4.609   4.402   3.187
  178SER    HB1 2820   4.573   4.423   3.083
  178SER    HB2 2821   4.718   4.424   3.184
  178SER     OG 2822   4.544   4.500   3.269
  178SER    HG1 2823   4.575   4.501   3.360
  178SER      C 2824   4.424   4.246   3.216
  178SER      O 2825   4.374   4.215   3.108
  179SER      N 2826   4.344   4.267   3.320
  179SER     HN 2827   4.368   4.296   3.412
  179SER     CA 2828   4.195   4.255   3.304
  179SER     HA 2829   4.169   4.191   3.221
  179SER     CB 2830   4.139   4.182   3.425
  179SER    HB1 2831   4.164   4.231   3.522
  179SER    HB2 2832   4.178   4.079   3.439
  179SER     OG 2833   3.994   4.170   3.408
  179SER    HG1 2834   3.968   4.262   3.408
  179SER      C 2835   4.132   4.395   3.295
  179SER      O 2836   4.012   4.403   3.266
  180PHE      N 2837   4.208   4.506   3.327
  180PHE     HN 2838   4.306   4.506   3.342
  180PHE     CA 2839   4.152   4.639   3.304
  180PHE     HA 2840   4.064   4.630   3.366
  180PHE     CB 2841   4.247   4.748   3.363
  180PHE    HB1 2842   4.209   4.852   3.373
  180PHE    HB2 2843   4.337   4.747   3.297
  180PHE     CG 2844   4.279   4.709   3.498
  180PHE    CD1 2845   4.409   4.701   3.540
  180PHE    HD1 2846   4.492   4.703   3.471
  180PHE    CE1 2847   4.444   4.677   3.676
  180PHE    HE1 2848   4.551   4.670   3.691
  180PHE     CZ 2849   4.348   4.643   3.768
  180PHE     HZ 2850   4.374   4.631   3.872
  180PHE    CD2 2851   4.178   4.685   3.595
  180PHE    HD2 2852   4.075   4.699   3.569
  180PHE    CE2 2853   4.211   4.652   3.728
  180PHE    HE2 2854   4.133   4.632   3.799
  180PHE      C 2855   4.094   4.676   3.167
  180PHE      O 2856   4.146   4.650   3.056
  181SER      N 2857   3.982   4.739   3.157
  181SER     HN 2858   3.935   4.769   3.240
  181SER     CA 2859   3.940   4.777   3.021
  181SER     HA 2860   4.025   4.787   2.956
  181SER     CB 2861   3.851   4.664   2.956
  181SER    HB1 2862   3.910   4.570   2.946
  181SER    HB2 2863   3.824   4.701   2.855
  181SER     OG 2864   3.742   4.627   3.049
  181SER    HG1 2865   3.715   4.711   3.087
  181SER      C 2866   3.854   4.900   3.025
  181SER      O 2867   3.758   4.894   3.106
  182ILE      N 2868   3.879   5.000   2.941
  182ILE     HN 2869   3.961   5.005   2.885
  182ILE     CA 2870   3.789   5.113   2.939
  182ILE     HA 2871   3.729   5.123   3.028
  182ILE     CB 2872   3.855   5.249   2.923
  182ILE     HB 2873   3.877   5.259   2.814
  182ILE    CG2 2874   3.751   5.356   2.976
  182ILE   HG21 2875   3.710   5.328   3.075
  182ILE   HG22 2876   3.663   5.347   2.909
  182ILE   HG23 2877   3.782   5.463   2.974
  182ILE    CG1 2878   3.987   5.258   3.004
  182ILE   HG11 2879   4.040   5.161   2.992
  182ILE   HG12 2880   3.950   5.271   3.108
  182ILE     CD 2881   4.068   5.386   2.955
  182ILE    HD1 2882   4.081   5.407   2.846
  182ILE    HD2 2883   4.165   5.389   3.008
  182ILE    HD3 2884   4.015   5.472   3.002
  182ILE      C 2885   3.691   5.087   2.826
  182ILE      O 2886   3.723   5.098   2.708
  183CYS      N 2887   3.565   5.048   2.860
  183CYS     HN 2888   3.531   5.042   2.954
  183CYS     CA 2889   3.459   5.001   2.762
  183CYS     HA 2890   3.495   4.991   2.661
  183CYS     CB 2891   3.399   4.855   2.805
  183CYS    HB1 2892   3.312   4.834   2.739
  183CYS    HB2 2893   3.354   4.859   2.906
  183CYS     SG 2894   3.518   4.716   2.787
  183CYS      C 2895   3.347   5.097   2.773
  183CYS      O 2896   3.339   5.172   2.872
  184HSD      N 2897   3.266   5.109   2.664
  184HSD     HN 2898   3.282   5.054   2.582
  184HSD     CA 2899   3.137   5.175   2.670
  184HSD     HA 2900   3.162   5.275   2.704
  184HSD     CB 2901   3.071   5.177   2.528
  184HSD    HB1 2902   2.981   5.242   2.531
  184HSD    HB2 2903   3.046   5.072   2.503
  184HSD    ND1 2904   3.237   5.171   2.337
  184HSD    HD1 2905   3.283   5.090   2.373
  184HSD     CG 2906   3.146   5.240   2.410
  184HSD    CE1 2907   3.266   5.246   2.228
  184HSD    HE1 2908   3.330   5.210   2.148
  184HSD    NE2 2909   3.200   5.358   2.225
  184HSD    CD2 2910   3.123   5.355   2.340
  184HSD    HD2 2911   3.062   5.441   2.365
  184HSD      C 2912   3.037   5.123   2.771
  184HSD      O 2913   2.989   5.192   2.863
  185THR      N 2914   3.014   4.991   2.774
  185THR     HN 2915   3.056   4.933   2.705
  185THR     CA 2916   2.937   4.919   2.878
  185THR     HA 2917   2.841   4.968   2.891
  185THR     CB 2918   2.907   4.773   2.841
  185THR     HB 2919   2.870   4.714   2.927
  185THR    OG1 2920   3.022   4.702   2.806
  185THR    HG1 2921   3.054   4.740   2.724
  185THR    CG2 2922   2.820   4.765   2.714
  185THR   HG21 2923   2.866   4.832   2.639
  185THR   HG22 2924   2.723   4.805   2.751
  185THR   HG23 2925   2.810   4.659   2.681
  185THR      C 2926   2.996   4.923   3.013
  185THR      O 2927   3.117   4.907   3.038
  186PHE      N 2928   2.910   4.929   3.110
  186PHE     HN 2929   2.815   4.953   3.089
  186PHE     CA 2930   2.942   4.930   3.256
  186PHE     HA 2931   3.033   4.987   3.263
  186PHE     CB 2932   2.815   4.997   3.333
  186PHE    HB1 2933   2.731   4.924   3.331
  186PHE    HB2 2934   2.795   5.092   3.279
  186PHE     CG 2935   2.857   5.035   3.476
  186PHE    CD1 2936   2.791   4.976   3.588
  186PHE    HD1 2937   2.727   4.889   3.581
  186PHE    CE1 2938   2.810   5.022   3.720
  186PHE    HE1 2939   2.774   4.972   3.808
  186PHE     CZ 2940   2.885   5.137   3.740
  186PHE     HZ 2941   2.892   5.189   3.835
  186PHE    CD2 2942   2.927   5.159   3.501
  186PHE    HD2 2943   2.969   5.216   3.419
  186PHE    CE2 2944   2.946   5.205   3.631
  186PHE    HE2 2945   3.002   5.295   3.651
  186PHE      C 2946   2.980   4.787   3.305
  186PHE      O 2947   2.899   4.696   3.301
  187GLN      N 2948   3.114   4.772   3.332
  187GLN     HN 2949   3.179   4.847   3.329
  187GLN     CA 2950   3.166   4.640   3.356
  187GLN     HA 2951   3.121   4.570   3.288
  187GLN     CB 2952   3.320   4.635   3.332
  187GLN    HB1 2953   3.366   4.535   3.351
  187GLN    HB2 2954   3.361   4.710   3.402
  187GLN     CG 2955   3.374   4.684   3.197
  187GLN    HG1 2956   3.485   4.688   3.198
  187GLN    HG2 2957   3.334   4.787   3.189
  187GLN     CD 2958   3.322   4.582   3.088
  187GLN    OE1 2959   3.354   4.460   3.099
  187GLN    NE2 2960   3.234   4.629   2.991
  187GLN   HE21 2961   3.189   4.717   3.006
  187GLN   HE22 2962   3.196   4.571   2.920
  187GLN      C 2963   3.140   4.588   3.495
  187GLN      O 2964   3.107   4.661   3.588
  188TRP      N 2965   3.157   4.460   3.524
  188TRP     HN 2966   3.157   4.396   3.447
  188TRP     CA 2967   3.167   4.399   3.654
  188TRP     HA 2968   3.068   4.404   3.695
  188TRP     CB 2969   3.192   4.245   3.643
  188TRP    HB1 2970   3.278   4.235   3.572
  188TRP    HB2 2971   3.108   4.189   3.596
  188TRP     CG 2972   3.239   4.172   3.765
  188TRP    CD1 2973   3.366   4.159   3.807
  188TRP    HD1 2974   3.449   4.204   3.754
  188TRP    NE1 2975   3.371   4.093   3.930
  188TRP    HE1 2976   3.442   4.076   3.995
  188TRP    CE2 2977   3.243   4.063   3.966
  188TRP    CD2 2978   3.159   4.114   3.866
  188TRP    CE3 2979   3.020   4.092   3.876
  188TRP    HE3 2980   2.948   4.131   3.805
  188TRP    CZ3 2981   2.961   4.037   3.986
  188TRP    HZ3 2982   2.856   4.014   3.986
  188TRP    CZ2 2983   3.190   4.005   4.082
  188TRP    HZ2 2984   3.258   3.967   4.157
  188TRP    CH2 2985   3.047   3.989   4.087
  188TRP    HH2 2986   2.997   3.942   4.170
  188TRP      C 2987   3.270   4.472   3.741
  188TRP      O 2988   3.251   4.487   3.861
  189HSD      N 2989   3.386   4.522   3.681
  189HSD     HN 2990   3.402   4.500   3.585
  189HSD     CA 2991   3.491   4.600   3.745
  189HSD     HA 2992   3.517   4.545   3.834
  189HSD     CB 2993   3.597   4.627   3.642
  189HSD    HB1 2994   3.556   4.669   3.548
  189HSD    HB2 2995   3.631   4.523   3.621
  189HSD    ND1 2996   3.838   4.696   3.710
  189HSD    HD1 2997   3.870   4.601   3.704
  189HSD     CG 2998   3.705   4.725   3.688
  189HSD    CE1 2999   3.904   4.810   3.739
  189HSD    HE1 3000   4.007   4.810   3.775
  189HSD    NE2 3001   3.818   4.908   3.735
  189HSD    CD2 3002   3.696   4.858   3.710
  189HSD    HD2 3003   3.609   4.922   3.703
  189HSD      C 3004   3.437   4.730   3.793
  189HSD      O 3005   3.466   4.774   3.905
  190GLU      N 3006   3.341   4.797   3.728
  190GLU     HN 3007   3.309   4.765   3.639
  190GLU     CA 3008   3.288   4.920   3.775
  190GLU     HA 3009   3.370   4.965   3.828
  190GLU     CB 3010   3.237   5.003   3.651
  190GLU    HB1 3011   3.176   5.087   3.690
  190GLU    HB2 3012   3.166   4.941   3.593
  190GLU     CG 3013   3.345   5.059   3.556
  190GLU    HG1 3014   3.441   5.078   3.609
  190GLU    HG2 3015   3.306   5.150   3.505
  190GLU     CD 3016   3.375   4.969   3.440
  190GLU    OE1 3017   3.487   4.912   3.434
  190GLU    OE2 3018   3.299   4.966   3.337
  190GLU      C 3019   3.179   4.901   3.880
  190GLU      O 3020   3.161   4.968   3.977
  191ALA      N 3021   3.106   4.783   3.875
  191ALA     HN 3022   3.122   4.718   3.801
  191ALA     CA 3023   3.017   4.731   3.984
  191ALA     HA 3024   2.953   4.816   4.002
  191ALA     CB 3025   2.929   4.613   3.935
  191ALA    HB1 3026   2.850   4.649   3.866
  191ALA    HB2 3027   2.873   4.576   4.023
  191ALA    HB3 3028   2.982   4.522   3.898
  191ALA      C 3029   3.086   4.696   4.116
  191ALA      O 3030   3.039   4.737   4.223
  192MET      N 3031   3.203   4.622   4.114
  192MET     HN 3032   3.246   4.603   4.026
  192MET     CA 3033   3.274   4.586   4.236
  192MET     HA 3034   3.203   4.542   4.305
  192MET     CB 3035   3.387   4.476   4.219
  192MET    HB1 3036   3.444   4.460   4.313
  192MET    HB2 3037   3.457   4.505   4.137
  192MET     CG 3038   3.333   4.336   4.184
  192MET    HG1 3039   3.413   4.266   4.151
  192MET    HG2 3040   3.281   4.346   4.086
  192MET     SD 3041   3.227   4.264   4.325
  192MET     CE 3042   3.362   4.167   4.393
  192MET    HE1 3043   3.439   4.230   4.443
  192MET    HE2 3044   3.414   4.103   4.318
  192MET    HE3 3045   3.325   4.088   4.462
  192MET      C 3046   3.336   4.707   4.308
  192MET      O 3047   3.333   4.717   4.432
  193PHE      N 3048   3.367   4.814   4.231
  193PHE     HN 3049   3.361   4.795   4.133
  193PHE     CA 3050   3.404   4.943   4.285
  193PHE     HA 3051   3.495   4.935   4.343
  193PHE     CB 3052   3.444   5.021   4.159
  193PHE    HB1 3053   3.371   5.000   4.079
  193PHE    HB2 3054   3.531   4.969   4.114
  193PHE     CG 3055   3.465   5.170   4.180
  193PHE    CD1 3056   3.576   5.218   4.255
  193PHE    HD1 3057   3.632   5.150   4.317
  193PHE    CE1 3058   3.617   5.357   4.258
  193PHE    HE1 3059   3.702   5.396   4.312
  193PHE     CZ 3060   3.536   5.446   4.191
  193PHE     HZ 3061   3.551   5.553   4.193
  193PHE    CD2 3062   3.391   5.265   4.122
  193PHE    HD2 3063   3.299   5.239   4.073
  193PHE    CE2 3064   3.420   5.403   4.127
  193PHE    HE2 3065   3.353   5.469   4.073
  193PHE      C 3066   3.297   5.009   4.380
  193PHE      O 3067   3.327   5.057   4.487
  194LEU      N 3068   3.167   5.005   4.334
  194LEU     HN 3069   3.141   4.971   4.244
  194LEU     CA 3070   3.063   5.058   4.406
  194LEU     HA 3071   3.093   5.149   4.455
  194LEU     CB 3072   2.946   5.093   4.309
  194LEU    HB1 3073   2.849   5.132   4.347
  194LEU    HB2 3074   2.919   5.000   4.255
  194LEU     CG 3075   2.980   5.186   4.191
  194LEU     HG 3076   3.067   5.145   4.135
  194LEU    CD1 3077   2.852   5.204   4.112
  194LEU   HD11 3078   2.864   5.289   4.041
  194LEU   HD12 3079   2.771   5.226   4.186
  194LEU   HD13 3080   2.820   5.115   4.054
  194LEU    CD2 3081   3.009   5.329   4.235
  194LEU   HD21 3082   3.003   5.396   4.147
  194LEU   HD22 3083   3.105   5.341   4.289
  194LEU   HD23 3084   2.934   5.366   4.308
  194LEU      C 3085   3.004   4.962   4.509
  194LEU      O 3086   2.963   5.001   4.615
  195LEU      N 3087   3.013   4.831   4.483
  195LEU     HN 3088   3.041   4.805   4.390
  195LEU     CA 3089   2.974   4.731   4.578
  195LEU     HA 3090   2.872   4.760   4.601
  195LEU     CB 3091   2.965   4.594   4.502
  195LEU    HB1 3092   2.964   4.519   4.584
  195LEU    HB2 3093   3.064   4.582   4.453
  195LEU     CG 3094   2.849   4.572   4.404
  195LEU     HG 3095   2.843   4.663   4.340
  195LEU    CD1 3096   2.881   4.467   4.295
  195LEU   HD11 3097   2.788   4.446   4.238
  195LEU   HD12 3098   2.913   4.380   4.356
  195LEU   HD13 3099   2.958   4.501   4.223
  195LEU    CD2 3100   2.716   4.545   4.466
  195LEU   HD21 3101   2.729   4.468   4.546
  195LEU   HD22 3102   2.649   4.522   4.380
  195LEU   HD23 3103   2.671   4.635   4.514
  195LEU      C 3104   3.067   4.729   4.698
  195LEU      O 3105   3.026   4.723   4.813
  196GLU      N 3106   3.196   4.733   4.673
  196GLU     HN 3107   3.236   4.734   4.582
  196GLU     CA 3108   3.292   4.758   4.777
  196GLU     HA 3109   3.286   4.671   4.841
  196GLU     CB 3110   3.445   4.778   4.727
  196GLU    HB1 3111   3.518   4.800   4.808
  196GLU    HB2 3112   3.448   4.846   4.640
  196GLU     CG 3113   3.526   4.655   4.671
  196GLU    HG1 3114   3.468   4.613   4.586
  196GLU    HG2 3115   3.534   4.571   4.744
  196GLU     CD 3116   3.666   4.701   4.636
  196GLU    OE1 3117   3.752   4.614   4.625
  196GLU    OE2 3118   3.690   4.822   4.621
  196GLU      C 3119   3.265   4.887   4.864
  196GLU      O 3120   3.271   4.879   4.986
  197PHE      N 3121   3.241   4.993   4.790
  197PHE     HN 3122   3.240   4.985   4.690
  197PHE     CA 3123   3.226   5.124   4.854
  197PHE     HA 3124   3.310   5.135   4.922
  197PHE     CB 3125   3.240   5.234   4.747
  197PHE    HB1 3126   3.167   5.223   4.664
  197PHE    HB2 3127   3.342   5.224   4.704
  197PHE     CG 3128   3.236   5.376   4.795
  197PHE    CD1 3129   3.151   5.462   4.729
  197PHE    HD1 3130   3.092   5.418   4.650
  197PHE    CE1 3131   3.135   5.599   4.772
  197PHE    HE1 3132   3.049   5.648   4.728
  197PHE     CZ 3133   3.217   5.645   4.883
  197PHE     HZ 3134   3.211   5.742   4.930
  197PHE    CD2 3135   3.329   5.426   4.886
  197PHE    HD2 3136   3.404   5.354   4.917
  197PHE    CE2 3137   3.321   5.562   4.934
  197PHE    HE2 3138   3.398   5.595   5.002
  197PHE      C 3139   3.101   5.137   4.941
  197PHE      O 3140   3.103   5.180   5.056
  198PHE      N 3141   2.983   5.090   4.897
  198PHE     HN 3142   2.984   5.062   4.802
  198PHE     CA 3143   2.859   5.101   4.973
  198PHE     HA 3144   2.865   5.191   5.033
  198PHE     CB 3145   2.744   5.111   4.870
  198PHE    HB1 3146   2.642   5.092   4.909
  198PHE    HB2 3147   2.759   5.032   4.794
  198PHE     CG 3148   2.738   5.247   4.805
  198PHE    CD1 3149   2.737   5.255   4.663
  198PHE    HD1 3150   2.737   5.165   4.603
  198PHE    CE1 3151   2.754   5.373   4.598
  198PHE    HE1 3152   2.742   5.373   4.491
  198PHE     CZ 3153   2.768   5.497   4.661
  198PHE     HZ 3154   2.772   5.588   4.603
  198PHE    CD2 3155   2.754   5.373   4.870
  198PHE    HD2 3156   2.776   5.367   4.976
  198PHE    CE2 3157   2.761   5.500   4.801
  198PHE    HE2 3158   2.779   5.598   4.844
  198PHE      C 3159   2.831   4.984   5.066
  198PHE      O 3160   2.747   5.002   5.148
  199LEU      N 3161   2.891   4.868   5.047
  199LEU     HN 3162   2.957   4.854   4.974
  199LEU     CA 3163   2.857   4.753   5.140
  199LEU     HA 3164   2.770   4.774   5.200
  199LEU     CB 3165   2.821   4.620   5.068
  199LEU    HB1 3166   2.836   4.527   5.127
  199LEU    HB2 3167   2.886   4.617   4.978
  199LEU     CG 3168   2.668   4.607   5.028
  199LEU     HG 3169   2.636   4.699   4.975
  199LEU    CD1 3170   2.647   4.482   4.942
  199LEU   HD11 3171   2.538   4.468   4.924
  199LEU   HD12 3172   2.683   4.385   4.983
  199LEU   HD13 3173   2.691   4.512   4.844
  199LEU    CD2 3174   2.586   4.601   5.163
  199LEU   HD21 3175   2.633   4.538   5.242
  199LEU   HD22 3176   2.489   4.564   5.126
  199LEU   HD23 3177   2.572   4.705   5.202
  199LEU      C 3178   2.975   4.736   5.241
  199LEU      O 3179   2.953   4.776   5.354
  200PRO      N 3180   3.097   4.671   5.219
  200PRO     CD 3181   3.134   4.594   5.098
  200PRO    HD1 3182   3.133   4.671   5.017
  200PRO    HD2 3183   3.061   4.512   5.078
  200PRO     CA 3184   3.188   4.637   5.322
  200PRO     HA 3185   3.135   4.602   5.409
  200PRO     CB 3186   3.270   4.519   5.275
  200PRO    HB1 3187   3.232   4.419   5.304
  200PRO    HB2 3188   3.374   4.514   5.315
  200PRO     CG 3189   3.277   4.531   5.125
  200PRO    HG1 3190   3.349   4.610   5.096
  200PRO    HG2 3191   3.305   4.438   5.071
  200PRO      C 3192   3.265   4.761   5.375
  200PRO      O 3193   3.286   4.760   5.495
  201LEU      N 3194   3.301   4.858   5.286
  201LEU     HN 3195   3.276   4.861   5.190
  201LEU     CA 3196   3.364   4.980   5.335
  201LEU     HA 3197   3.449   4.954   5.396
  201LEU     CB 3198   3.439   5.061   5.221
  201LEU    HB1 3199   3.363   5.085   5.144
  201LEU    HB2 3200   3.513   5.002   5.163
  201LEU     CG 3201   3.519   5.186   5.266
  201LEU     HG 3202   3.550   5.165   5.371
  201LEU    CD1 3203   3.645   5.218   5.179
  201LEU   HD11 3204   3.711   5.130   5.164
  201LEU   HD12 3205   3.709   5.298   5.221
  201LEU   HD13 3206   3.613   5.263   5.083
  201LEU    CD2 3207   3.434   5.314   5.258
  201LEU   HD21 3208   3.344   5.302   5.321
  201LEU   HD22 3209   3.401   5.337   5.155
  201LEU   HD23 3210   3.484   5.406   5.295
  201LEU      C 3211   3.272   5.071   5.420
  201LEU      O 3212   3.314   5.128   5.519
  202GLY      N 3213   3.143   5.092   5.377
  202GLY     HN 3214   3.113   5.071   5.284
  202GLY     CA 3215   3.035   5.144   5.462
  202GLY    HA1 3216   2.938   5.114   5.423
  202GLY    HA2 3217   3.040   5.252   5.468
  202GLY      C 3218   3.025   5.104   5.608
  202GLY      O 3219   3.003   5.190   5.695
  203ILE      N 3220   3.040   4.973   5.624
  203ILE     HN 3221   3.048   4.914   5.544
  203ILE     CA 3222   3.024   4.908   5.754
  203ILE     HA 3223   2.933   4.952   5.793
  203ILE     CB 3224   3.001   4.763   5.743
  203ILE     HB 3225   3.089   4.746   5.677
  203ILE    CG2 3226   3.012   4.682   5.877
  203ILE   HG21 3227   3.005   4.576   5.846
  203ILE   HG22 3228   2.935   4.697   5.955
  203ILE   HG23 3229   3.112   4.685   5.926
  203ILE    CG1 3230   2.868   4.733   5.667
  203ILE   HG11 3231   2.850   4.623   5.662
  203ILE   HG12 3232   2.880   4.765   5.561
  203ILE     CD 3233   2.738   4.791   5.723
  203ILE    HD1 3234   2.652   4.765   5.657
  203ILE    HD2 3235   2.758   4.900   5.710
  203ILE    HD3 3236   2.719   4.760   5.828
  203ILE      C 3237   3.144   4.943   5.843
  203ILE      O 3238   3.130   4.963   5.964
  204ILE      N 3239   3.267   4.974   5.785
  204ILE     HN 3240   3.270   4.982   5.686
  204ILE     CA 3241   3.387   5.009   5.870
  204ILE     HA 3242   3.393   4.945   5.957
  204ILE     CB 3243   3.515   5.000   5.781
  204ILE     HB 3244   3.517   5.070   5.695
  204ILE    CG2 3245   3.649   5.036   5.857
  204ILE   HG21 3246   3.731   5.009   5.788
  204ILE   HG22 3247   3.666   4.976   5.949
  204ILE   HG23 3248   3.654   5.143   5.885
  204ILE    CG1 3249   3.530   4.854   5.737
  204ILE   HG11 3250   3.439   4.803   5.698
  204ILE   HG12 3251   3.575   4.793   5.819
  204ILE     CD 3252   3.623   4.839   5.613
  204ILE    HD1 3253   3.579   4.891   5.525
  204ILE    HD2 3254   3.636   4.732   5.590
  204ILE    HD3 3255   3.717   4.894   5.636
  204ILE      C 3256   3.370   5.149   5.906
  204ILE      O 3257   3.402   5.197   6.015
  205LEU      N 3258   3.311   5.226   5.814
  205LEU     HN 3259   3.286   5.191   5.724
  205LEU     CA 3260   3.288   5.368   5.838
  205LEU     HA 3261   3.378   5.415   5.875
  205LEU     CB 3262   3.257   5.441   5.710
  205LEU    HB1 3263   3.224   5.543   5.739
  205LEU    HB2 3264   3.168   5.399   5.658
  205LEU     CG 3265   3.371   5.459   5.602
  205LEU     HG 3266   3.402   5.356   5.576
  205LEU    CD1 3267   3.314   5.546   5.483
  205LEU   HD11 3268   3.221   5.492   5.455
  205LEU   HD12 3269   3.390   5.543   5.402
  205LEU   HD13 3270   3.289   5.652   5.505
  205LEU    CD2 3271   3.501   5.530   5.664
  205LEU   HD21 3272   3.553   5.468   5.740
  205LEU   HD22 3273   3.472   5.628   5.708
  205LEU   HD23 3274   3.573   5.548   5.582
  205LEU      C 3275   3.166   5.390   5.944
  205LEU      O 3276   3.148   5.484   6.023
  206PHE      N 3277   3.068   5.295   5.952
  206PHE     HN 3278   3.072   5.225   5.881
  206PHE     CA 3279   2.962   5.293   6.053
  206PHE     HA 3280   2.905   5.384   6.061
  206PHE     CB 3281   2.860   5.176   6.020
  206PHE    HB1 3282   2.908   5.080   5.990
  206PHE    HB2 3283   2.810   5.227   5.935
  206PHE     CG 3284   2.751   5.151   6.119
  206PHE    CD1 3285   2.749   5.050   6.219
  206PHE    HD1 3286   2.834   4.984   6.228
  206PHE    CE1 3287   2.644   5.026   6.307
  206PHE    HE1 3288   2.634   4.947   6.380
  206PHE     CZ 3289   2.528   5.103   6.301
  206PHE     HZ 3290   2.441   5.071   6.356
  206PHE    CD2 3291   2.630   5.223   6.109
  206PHE    HD2 3292   2.620   5.298   6.032
  206PHE    CE2 3293   2.526   5.208   6.202
  206PHE    HE2 3294   2.442   5.273   6.183
  206PHE      C 3295   3.027   5.265   6.186
  206PHE      O 3296   3.000   5.339   6.281
  207CYS      N 3297   3.117   5.153   6.196
  207CYS     HN 3298   3.145   5.107   6.112
  207CYS     CA 3299   3.178   5.106   6.318
  207CYS     HA 3300   3.104   5.082   6.393
  207CYS     CB 3301   3.265   4.981   6.289
  207CYS    HB1 3302   3.338   4.970   6.372
  207CYS    HB2 3303   3.325   5.000   6.198
  207CYS     SG 3304   3.154   4.842   6.269
  207CYS    HG1 3305   3.137   4.855   6.139
  207CYS      C 3306   3.258   5.224   6.375
  207CYS      O 3307   3.254   5.250   6.497
  208SER      N 3308   3.333   5.302   6.291
  208SER     HN 3309   3.329   5.287   6.192
  208SER     CA 3310   3.420   5.415   6.320
  208SER     HA 3311   3.493   5.382   6.392
  208SER     CB 3312   3.491   5.479   6.188
  208SER    HB1 3313   3.554   5.563   6.222
  208SER    HB2 3314   3.413   5.524   6.123
  208SER     OG 3315   3.559   5.382   6.107
  208SER    HG1 3316   3.498   5.312   6.082
  208SER      C 3317   3.354   5.532   6.394
  208SER      O 3318   3.402   5.584   6.492
  209ALA      N 3319   3.242   5.580   6.343
  209ALA     HN 3320   3.204   5.540   6.259
  209ALA     CA 3321   3.153   5.674   6.403
  209ALA     HA 3322   3.217   5.755   6.433
  209ALA     CB 3323   3.044   5.717   6.300
  209ALA    HB1 3324   3.103   5.752   6.213
  209ALA    HB2 3325   2.978   5.797   6.338
  209ALA    HB3 3326   2.980   5.634   6.264
  209ALA      C 3327   3.094   5.623   6.534
  209ALA      O 3328   3.103   5.690   6.634
  210ARG      N 3329   3.049   5.495   6.532
  210ARG     HN 3330   3.057   5.450   6.443
  210ARG     CA 3331   2.984   5.436   6.648
  210ARG     HA 3332   2.899   5.495   6.679
  210ARG     CB 3333   2.924   5.295   6.614
  210ARG    HB1 3334   2.882   5.255   6.709
  210ARG    HB2 3335   3.004   5.227   6.577
  210ARG     CG 3336   2.803   5.299   6.517
  210ARG    HG1 3337   2.790   5.193   6.484
  210ARG    HG2 3338   2.831   5.366   6.433
  210ARG     CD 3339   2.666   5.357   6.579
  210ARG    HD1 3340   2.594   5.367   6.495
  210ARG    HD2 3341   2.684   5.457   6.625
  210ARG     NE 3342   2.617   5.259   6.678
  210ARG     HE 3343   2.672   5.177   6.695
  210ARG     CZ 3344   2.489   5.252   6.716
  210ARG    NH1 3345   2.419   5.355   6.705
  210ARG   HH11 3346   2.456   5.445   6.685
  210ARG   HH12 3347   2.338   5.364   6.764
  210ARG    NH2 3348   2.441   5.144   6.773
  210ARG   HH21 3349   2.481   5.057   6.744
  210ARG   HH22 3350   2.344   5.141   6.796
  210ARG      C 3351   3.079   5.412   6.771
  210ARG      O 3352   3.040   5.427   6.884
  211ILE      N 3353   3.210   5.372   6.750
  211ILE     HN 3354   3.244   5.353   6.658
  211ILE     CA 3355   3.310   5.360   6.860
  211ILE     HA 3356   3.257   5.306   6.937
  211ILE     CB 3357   3.438   5.284   6.824
  211ILE     HB 3358   3.503   5.270   6.913
  211ILE    CG2 3359   3.396   5.141   6.789
  211ILE   HG21 3360   3.352   5.086   6.874
  211ILE   HG22 3361   3.490   5.094   6.752
  211ILE   HG23 3362   3.329   5.125   6.702
  211ILE    CG1 3363   3.522   5.356   6.706
  211ILE   HG11 3364   3.564   5.455   6.732
  211ILE   HG12 3365   3.454   5.377   6.621
  211ILE     CD 3366   3.633   5.266   6.647
  211ILE    HD1 3367   3.696   5.228   6.731
  211ILE    HD2 3368   3.693   5.326   6.576
  211ILE    HD3 3369   3.593   5.180   6.589
  211ILE      C 3370   3.348   5.494   6.929
  211ILE      O 3371   3.354   5.511   7.051
  212ILE      N 3372   3.362   5.603   6.851
  212ILE     HN 3373   3.365   5.588   6.753
  212ILE     CA 3374   3.388   5.740   6.898
  212ILE     HA 3375   3.469   5.743   6.969
  212ILE     CB 3376   3.404   5.834   6.784
  212ILE     HB 3377   3.311   5.825   6.724
  212ILE    CG2 3378   3.425   5.973   6.846
  212ILE   HG21 3379   3.489   5.961   6.936
  212ILE   HG22 3380   3.339   6.032   6.884
  212ILE   HG23 3381   3.477   6.041   6.776
  212ILE    CG1 3382   3.523   5.796   6.698
  212ILE   HG11 3383   3.521   5.686   6.684
  212ILE   HG12 3384   3.617   5.822   6.751
  212ILE     CD 3385   3.522   5.874   6.561
  212ILE    HD1 3386   3.428   5.846   6.508
  212ILE    HD2 3387   3.609   5.839   6.502
  212ILE    HD3 3388   3.517   5.985   6.572
  212ILE      C 3389   3.268   5.787   6.982
  212ILE      O 3390   3.283   5.847   7.087
  213TRP      N 3391   3.147   5.769   6.929
  213TRP     HN 3392   3.146   5.753   6.830
  213TRP     CA 3393   3.014   5.798   6.989
  213TRP     HA 3394   2.999   5.904   7.004
  213TRP     CB 3395   2.897   5.774   6.886
  213TRP    HB1 3396   2.922   5.687   6.822
  213TRP    HB2 3397   2.903   5.856   6.811
  213TRP     CG 3398   2.758   5.759   6.931
  213TRP    CD1 3399   2.678   5.869   6.970
  213TRP    HD1 3400   2.696   5.973   6.948
  213TRP    NE1 3401   2.564   5.819   7.032
  213TRP    HE1 3402   2.496   5.868   7.083
  213TRP    CE2 3403   2.567   5.682   7.035
  213TRP    CD2 3404   2.687   5.641   6.976
  213TRP    CE3 3405   2.713   5.506   6.961
  213TRP    HE3 3406   2.799   5.469   6.907
  213TRP    CZ3 3407   2.615   5.414   7.009
  213TRP    HZ3 3408   2.620   5.317   6.963
  213TRP    CZ2 3409   2.474   5.592   7.078
  213TRP    HZ2 3410   2.379   5.611   7.126
  213TRP    CH2 3411   2.494   5.460   7.061
  213TRP    HH2 3412   2.420   5.384   7.085
  213TRP      C 3413   2.987   5.716   7.115
  213TRP      O 3414   2.933   5.768   7.210
  214SER      N 3415   3.015   5.588   7.124
  214SER     HN 3416   3.070   5.555   7.048
  214SER     CA 3417   2.995   5.493   7.237
  214SER     HA 3418   2.888   5.499   7.251
  214SER     CB 3419   3.031   5.341   7.209
  214SER    HB1 3420   3.007   5.282   7.300
  214SER    HB2 3421   3.135   5.322   7.175
  214SER     OG 3422   2.933   5.300   7.116
  214SER    HG1 3423   2.947   5.349   7.034
  214SER      C 3424   3.083   5.527   7.358
  214SER      O 3425   3.033   5.540   7.470
  215LEU      N 3426   3.210   5.560   7.327
  215LEU     HN 3427   3.250   5.546   7.237
  215LEU     CA 3428   3.308   5.607   7.414
  215LEU     HA 3429   3.299   5.546   7.502
  215LEU     CB 3430   3.446   5.599   7.352
  215LEU    HB1 3431   3.514   5.645   7.427
  215LEU    HB2 3432   3.445   5.654   7.256
  215LEU     CG 3433   3.489   5.453   7.317
  215LEU     HG 3434   3.411   5.401   7.257
  215LEU    CD1 3435   3.623   5.460   7.237
  215LEU   HD11 3436   3.610   5.525   7.148
  215LEU   HD12 3437   3.664   5.358   7.221
  215LEU   HD13 3438   3.707   5.508   7.292
  215LEU    CD2 3439   3.508   5.372   7.449
  215LEU   HD21 3440   3.515   5.261   7.436
  215LEU   HD22 3441   3.427   5.378   7.525
  215LEU   HD23 3442   3.605   5.403   7.491
  215LEU      C 3443   3.276   5.745   7.473
  215LEU      O 3444   3.273   5.765   7.596
  216ARG      N 3445   3.230   5.840   7.381
  216ARG     HN 3446   3.241   5.827   7.283
  216ARG     CA 3447   3.175   5.970   7.431
  216ARG     HA 3448   3.248   6.026   7.488
  216ARG     CB 3449   3.140   6.056   7.310
  216ARG    HB1 3450   3.080   6.144   7.344
  216ARG    HB2 3451   3.103   5.997   7.223
  216ARG     CG 3452   3.273   6.124   7.255
  216ARG    HG1 3453   3.349   6.045   7.234
  216ARG    HG2 3454   3.308   6.192   7.336
  216ARG     CD 3455   3.249   6.208   7.137
  216ARG    HD1 3456   3.172   6.279   7.174
  216ARG    HD2 3457   3.213   6.154   7.047
  216ARG     NE 3458   3.377   6.281   7.108
  216ARG     HE 3459   3.468   6.249   7.136
  216ARG     CZ 3460   3.389   6.369   7.021
  216ARG    NH1 3461   3.289   6.426   6.956
  216ARG   HH11 3462   3.192   6.417   6.979
  216ARG   HH12 3463   3.300   6.511   6.904
  216ARG    NH2 3464   3.504   6.429   7.009
  216ARG   HH21 3465   3.575   6.399   7.073
  216ARG   HH22 3466   3.504   6.525   6.979
  216ARG      C 3467   3.062   5.950   7.529
  216ARG      O 3468   3.061   6.020   7.629
  217GLN      N 3469   2.962   5.865   7.484
  217GLN     HN 3470   2.973   5.825   7.394
  217GLN     CA 3471   2.846   5.830   7.556
  217GLN     HA 3472   2.801   5.924   7.585
  217GLN     CB 3473   2.739   5.742   7.481
  217GLN    HB1 3474   2.662   5.709   7.555
  217GLN    HB2 3475   2.790   5.647   7.454
  217GLN     CG 3476   2.670   5.800   7.360
  217GLN    HG1 3477   2.563   5.769   7.352
  217GLN    HG2 3478   2.723   5.762   7.270
  217GLN     CD 3479   2.676   5.955   7.355
  217GLN    OE1 3480   2.626   6.020   7.446
  217GLN    NE2 3481   2.741   6.013   7.250
  217GLN   HE21 3482   2.754   6.112   7.242
  217GLN   HE22 3483   2.769   5.959   7.171
  217GLN      C 3484   2.880   5.772   7.696
  217GLN      O 3485   2.825   5.811   7.801
  218ARG      N 3486   2.981   5.685   7.697
  218ARG     HN 3487   3.007   5.630   7.617
  218ARG     CA 3488   3.019   5.638   7.830
  218ARG     HA 3489   2.934   5.639   7.897
  218ARG     CB 3490   3.059   5.492   7.822
  218ARG    HB1 3491   3.098   5.459   7.921
  218ARG    HB2 3492   3.137   5.479   7.745
  218ARG     CG 3493   2.946   5.397   7.787
  218ARG    HG1 3494   2.999   5.299   7.788
  218ARG    HG2 3495   2.925   5.403   7.678
  218ARG     CD 3496   2.821   5.400   7.875
  218ARG    HD1 3497   2.771   5.498   7.859
  218ARG    HD2 3498   2.834   5.389   7.985
  218ARG     NE 3499   2.728   5.299   7.811
  218ARG     HE 3500   2.688   5.312   7.721
  218ARG     CZ 3501   2.710   5.174   7.858
  218ARG    NH1 3502   2.775   5.117   7.957
  218ARG   HH11 3503   2.857   5.167   7.983
  218ARG   HH12 3504   2.773   5.019   7.974
  218ARG    NH2 3505   2.621   5.092   7.797
  218ARG   HH21 3506   2.546   5.139   7.750
  218ARG   HH22 3507   2.600   5.025   7.867
  218ARG      C 3508   3.132   5.705   7.912
  218ARG      O 3509   3.148   5.660   8.019
  219GLN      N 3510   3.190   5.808   7.870
  219GLN     HN 3511   3.173   5.818   7.772
  219GLN     CA 3512   3.279   5.900   7.936
  219GLN     HA 3513   3.279   5.992   7.879
  219GLN     CB 3514   3.235   5.954   8.075
  219GLN    HB1 3515   3.311   6.027   8.109
  219GLN    HB2 3516   3.230   5.870   8.148
  219GLN     CG 3517   3.094   6.026   8.056
  219GLN    HG1 3518   3.015   5.948   8.047
  219GLN    HG2 3519   3.077   6.094   7.970
  219GLN     CD 3520   3.051   6.105   8.184
  219GLN    OE1 3521   3.131   6.166   8.256
  219GLN    NE2 3522   2.919   6.119   8.207
  219GLN   HE21 3523   2.862   6.096   8.129
  219GLN   HE22 3524   2.894   6.181   8.281
  219GLN      C 3525   3.421   5.850   7.937
  219GLN      O 3526   3.494   5.868   8.033
  220MET      N 3527   3.461   5.781   7.828
  220MET     HN 3528   3.400   5.759   7.753
  220MET     CA 3529   3.588   5.706   7.833
  220MET     HA 3530   3.621   5.702   7.935
  220MET     CB 3531   3.570   5.569   7.761
  220MET    HB1 3532   3.664   5.514   7.739
  220MET    HB2 3533   3.523   5.585   7.661
  220MET     CG 3534   3.490   5.463   7.839
  220MET    HG1 3535   3.483   5.378   7.768
  220MET    HG2 3536   3.383   5.494   7.851
  220MET     SD 3537   3.556   5.416   7.996
  220MET     CE 3538   3.425   5.314   8.062
  220MET    HE1 3539   3.327   5.334   8.013
  220MET    HE2 3540   3.420   5.328   8.172
  220MET    HE3 3541   3.447   5.212   8.026
  220MET      C 3542   3.706   5.785   7.770
  220MET      O 3543   3.817   5.741   7.768
  221ASP      N 3544   3.662   5.896   7.709
  221ASP     HN 3545   3.572   5.932   7.733
  221ASP     CA 3546   3.737   5.966   7.608
  221ASP     HA 3547   3.801   5.895   7.559
  221ASP     CB 3548   3.639   6.011   7.498
  221ASP    HB1 3549   3.576   5.928   7.459
  221ASP    HB2 3550   3.691   6.053   7.409
  221ASP     CG 3551   3.538   6.120   7.547
  221ASP    OD1 3552   3.500   6.194   7.455
  221ASP    OD2 3553   3.490   6.118   7.661
  221ASP      C 3554   3.832   6.076   7.660
  221ASP      O 3555   3.894   6.153   7.593
  222ARG      N 3556   3.837   6.072   7.796
  222ARG     HN 3557   3.781   6.013   7.854
  222ARG     CA 3558   3.922   6.160   7.874
  222ARG     HA 3559   3.945   6.252   7.821
  222ARG     CB 3560   3.845   6.189   8.005
  222ARG    HB1 3561   3.760   6.258   7.984
  222ARG    HB2 3562   3.913   6.243   8.074
  222ARG     CG 3563   3.779   6.070   8.072
  222ARG    HG1 3564   3.851   5.986   8.082
  222ARG    HG2 3565   3.692   6.030   8.016
  222ARG     CD 3566   3.713   6.100   8.214
  222ARG    HD1 3567   3.802   6.128   8.274
  222ARG    HD2 3568   3.662   6.012   8.259
  222ARG     NE 3569   3.617   6.212   8.185
  222ARG     HE 3570   3.566   6.206   8.099
  222ARG     CZ 3571   3.574   6.289   8.284
  222ARG    NH1 3572   3.623   6.287   8.404
  222ARG   HH11 3573   3.703   6.229   8.420
  222ARG   HH12 3574   3.591   6.349   8.475
  222ARG    NH2 3575   3.471   6.378   8.271
  222ARG   HH21 3576   3.414   6.372   8.189
  222ARG   HH22 3577   3.428   6.418   8.351
  222ARG      C 3578   4.059   6.103   7.899
  222ARG      O 3579   4.149   6.181   7.908
  223HSD      N 3580   4.075   5.967   7.893
  223HSD     HN 3581   3.998   5.905   7.877
  223HSD     CA 3582   4.202   5.898   7.906
  223HSD     HA 3583   4.259   5.951   7.981
  223HSD     CB 3584   4.174   5.749   7.940
  223HSD    HB1 3585   4.265   5.694   7.973
  223HSD    HB2 3586   4.132   5.704   7.848
  223HSD    ND1 3587   4.073   5.763   8.170
  223HSD    HD1 3588   4.122   5.841   8.209
  223HSD     CG 3589   4.070   5.715   8.039
  223HSD    CE1 3590   3.973   5.706   8.236
  223HSD    HE1 3591   3.949   5.713   8.342
  223HSD    NE2 3592   3.900   5.630   8.161
  223HSD    CD2 3593   3.961   5.631   8.034
  223HSD    HD2 3594   3.912   5.569   7.959
  223HSD      C 3595   4.284   5.925   7.777
  223HSD      O 3596   4.244   5.910   7.662
  224ALA      N 3597   4.408   5.966   7.792
  224ALA     HN 3598   4.432   5.994   7.885
  224ALA     CA 3599   4.505   5.996   7.691
  224ALA     HA 3600   4.481   6.092   7.647
  224ALA     CB 3601   4.643   5.998   7.760
  224ALA    HB1 3602   4.645   6.050   7.858
  224ALA    HB2 3603   4.723   6.046   7.701
  224ALA    HB3 3604   4.680   5.896   7.783
  224ALA      C 3605   4.515   5.895   7.576
  224ALA      O 3606   4.500   5.937   7.460
  225LYS      N 3607   4.534   5.765   7.598
  225LYS     HN 3608   4.566   5.737   7.688
  225LYS     CA 3609   4.550   5.664   7.489
  225LYS     HA 3610   4.626   5.695   7.419
  225LYS     CB 3611   4.605   5.528   7.541
  225LYS    HB1 3612   4.614   5.455   7.458
  225LYS    HB2 3613   4.532   5.489   7.615
  225LYS     CG 3614   4.749   5.533   7.603
  225LYS    HG1 3615   4.757   5.619   7.673
  225LYS    HG2 3616   4.826   5.556   7.526
  225LYS     CD 3617   4.796   5.408   7.677
  225LYS    HD1 3618   4.794   5.331   7.596
  225LYS    HD2 3619   4.714   5.391   7.750
  225LYS     CE 3620   4.930   5.442   7.742
  225LYS    HE1 3621   4.914   5.538   7.796
  225LYS    HE2 3622   5.005   5.451   7.661
  225LYS     NZ 3623   4.971   5.338   7.839
  225LYS    HZ1 3624   4.994   5.244   7.801
  225LYS    HZ2 3625   4.899   5.322   7.913
  225LYS    HZ3 3626   5.058   5.369   7.887
  225LYS      C 3627   4.426   5.639   7.414
  225LYS      O 3628   4.428   5.619   7.292
  226ILE      N 3629   4.309   5.653   7.482
  226ILE     HN 3630   4.309   5.678   7.578
  226ILE     CA 3631   4.179   5.654   7.414
  226ILE     HA 3632   4.170   5.560   7.363
  226ILE     CB 3633   4.070   5.644   7.520
  226ILE     HB 3634   4.091   5.723   7.595
  226ILE    CG2 3635   3.930   5.663   7.452
  226ILE   HG21 3636   3.919   5.764   7.407
  226ILE   HG22 3637   3.852   5.643   7.529
  226ILE   HG23 3638   3.902   5.589   7.375
  226ILE    CG1 3639   4.067   5.511   7.596
  226ILE   HG11 3640   3.986   5.521   7.672
  226ILE   HG12 3641   4.166   5.496   7.644
  226ILE     CD 3642   4.039   5.388   7.513
  226ILE    HD1 3643   4.113   5.363   7.434
  226ILE    HD2 3644   3.941   5.396   7.462
  226ILE    HD3 3645   4.030   5.296   7.575
  226ILE      C 3646   4.153   5.772   7.325
  226ILE      O 3647   4.114   5.755   7.203
  227LYS      N 3648   4.189   5.898   7.370
  227LYS     HN 3649   4.219   5.903   7.465
  227LYS     CA 3650   4.176   6.031   7.306
  227LYS     HA 3651   4.074   6.028   7.269
  227LYS     CB 3652   4.195   6.157   7.387
  227LYS    HB1 3653   4.297   6.171   7.428
  227LYS    HB2 3654   4.122   6.143   7.470
  227LYS     CG 3655   4.141   6.280   7.312
  227LYS    HG1 3656   4.032   6.261   7.301
  227LYS    HG2 3657   4.182   6.292   7.209
  227LYS     CD 3658   4.174   6.407   7.381
  227LYS    HD1 3659   4.151   6.484   7.304
  227LYS    HD2 3660   4.276   6.418   7.422
  227LYS     CE 3661   4.085   6.439   7.502
  227LYS    HE1 3662   4.090   6.352   7.570
  227LYS    HE2 3663   3.974   6.439   7.487
  227LYS     NZ 3664   4.128   6.566   7.567
  227LYS    HZ1 3665   4.101   6.647   7.508
  227LYS    HZ2 3666   4.231   6.567   7.579
  227LYS    HZ3 3667   4.080   6.572   7.659
  227LYS      C 3668   4.263   6.028   7.186
  227LYS      O 3669   4.228   6.061   7.070
  228ARG      N 3670   4.386   5.969   7.197
  228ARG     HN 3671   4.422   5.945   7.287
  228ARG     CA 3672   4.483   5.943   7.081
  228ARG     HA 3673   4.498   6.031   7.021
  228ARG     CB 3674   4.622   5.885   7.128
  228ARG    HB1 3675   4.604   5.796   7.191
  228ARG    HB2 3676   4.667   5.963   7.193
  228ARG     CG 3677   4.726   5.849   7.011
  228ARG    HG1 3678   4.687   5.761   6.956
  228ARG    HG2 3679   4.821   5.809   7.052
  228ARG     CD 3680   4.742   5.967   6.918
  228ARG    HD1 3681   4.651   5.985   6.857
  228ARG    HD2 3682   4.825   5.931   6.854
  228ARG     NE 3683   4.788   6.083   6.988
  228ARG     HE 3684   4.809   6.073   7.085
  228ARG     CZ 3685   4.787   6.206   6.941
  228ARG    NH1 3686   4.744   6.241   6.822
  228ARG   HH11 3687   4.727   6.174   6.749
  228ARG   HH12 3688   4.755   6.338   6.800
  228ARG    NH2 3689   4.845   6.299   7.010
  228ARG   HH21 3690   4.882   6.278   7.101
  228ARG   HH22 3691   4.850   6.383   6.956
  228ARG      C 3692   4.430   5.844   6.985
  228ARG      O 3693   4.428   5.864   6.865
  229ALA      N 3694   4.377   5.728   7.035
  229ALA     HN 3695   4.376   5.707   7.133
  229ALA     CA 3696   4.314   5.629   6.949
  229ALA     HA 3697   4.387   5.600   6.875
  229ALA     CB 3698   4.296   5.498   7.023
  229ALA    HB1 3699   4.220   5.500   7.104
  229ALA    HB2 3700   4.396   5.474   7.063
  229ALA    HB3 3701   4.265   5.415   6.956
  229ALA      C 3702   4.192   5.681   6.873
  229ALA      O 3703   4.176   5.669   6.752
  230ILE      N 3704   4.092   5.756   6.930
  230ILE     HN 3705   4.096   5.763   7.029
  230ILE     CA 3706   3.981   5.830   6.872
  230ILE     HA 3707   3.910   5.765   6.822
  230ILE     CB 3708   3.903   5.903   6.977
  230ILE     HB 3709   3.976   5.929   7.057
  230ILE    CG2 3710   3.822   6.025   6.928
  230ILE   HG21 3711   3.762   6.050   7.018
  230ILE   HG22 3712   3.764   6.010   6.834
  230ILE   HG23 3713   3.892   6.111   6.920
  230ILE    CG1 3714   3.798   5.805   7.051
  230ILE   HG11 3715   3.871   5.731   7.092
  230ILE   HG12 3716   3.740   5.752   6.973
  230ILE     CD 3717   3.714   5.863   7.167
  230ILE    HD1 3718   3.670   5.780   7.226
  230ILE    HD2 3719   3.630   5.924   7.129
  230ILE    HD3 3720   3.791   5.920   7.223
  230ILE      C 3721   4.027   5.926   6.765
  230ILE      O 3722   3.978   5.949   6.655
  231THR      N 3723   4.144   5.997   6.795
  231THR     HN 3724   4.193   5.988   6.881
  231THR     CA 3725   4.202   6.082   6.698
  231THR     HA 3726   4.130   6.153   6.660
  231THR     CB 3727   4.304   6.168   6.765
  231THR     HB 3728   4.385   6.108   6.813
  231THR    OG1 3729   4.246   6.254   6.864
  231THR    HG1 3730   4.236   6.199   6.942
  231THR    CG2 3731   4.367   6.256   6.661
  231THR   HG21 3732   4.419   6.205   6.577
  231THR   HG22 3733   4.442   6.322   6.708
  231THR   HG23 3734   4.293   6.330   6.622
  231THR      C 3735   4.254   6.009   6.570
  231THR      O 3736   4.220   6.043   6.456
  232PHE      N 3737   4.324   5.896   6.589
  232PHE     HN 3738   4.337   5.869   6.684
  232PHE     CA 3739   4.364   5.799   6.493
  232PHE     HA 3740   4.428   5.854   6.425
  232PHE     CB 3741   4.450   5.691   6.569
  232PHE    HB1 3742   4.398   5.661   6.662
  232PHE    HB2 3743   4.551   5.726   6.597
  232PHE     CG 3744   4.472   5.563   6.491
  232PHE    CD1 3745   4.558   5.580   6.376
  232PHE    HD1 3746   4.593   5.679   6.352
  232PHE    CE1 3747   4.576   5.473   6.287
  232PHE    HE1 3748   4.636   5.488   6.199
  232PHE     CZ 3749   4.523   5.348   6.315
  232PHE     HZ 3750   4.536   5.261   6.252
  232PHE    CD2 3751   4.408   5.441   6.511
  232PHE    HD2 3752   4.334   5.421   6.587
  232PHE    CE2 3753   4.430   5.342   6.422
  232PHE    HE2 3754   4.383   5.246   6.439
  232PHE      C 3755   4.247   5.749   6.402
  232PHE      O 3756   4.261   5.740   6.282
  233ILE      N 3757   4.127   5.721   6.468
  233ILE     HN 3758   4.119   5.725   6.567
  233ILE     CA 3759   4.015   5.667   6.395
  233ILE     HA 3760   4.052   5.592   6.327
  233ILE     CB 3761   3.926   5.621   6.504
  233ILE     HB 3762   3.928   5.696   6.586
  233ILE    CG2 3763   3.779   5.607   6.454
  233ILE   HG21 3764   3.722   5.560   6.537
  233ILE   HG22 3765   3.766   5.539   6.368
  233ILE   HG23 3766   3.727   5.699   6.419
  233ILE    CG1 3767   3.976   5.476   6.563
  233ILE   HG11 3768   3.902   5.451   6.643
  233ILE   HG12 3769   4.077   5.479   6.608
  233ILE     CD 3770   3.985   5.361   6.466
  233ILE    HD1 3771   4.047   5.396   6.381
  233ILE    HD2 3772   3.885   5.340   6.422
  233ILE    HD3 3773   4.028   5.268   6.510
  233ILE      C 3774   3.952   5.774   6.306
  233ILE      O 3775   3.906   5.746   6.198
  234MET      N 3776   3.950   5.899   6.357
  234MET     HN 3777   3.973   5.924   6.451
  234MET     CA 3778   3.923   6.013   6.264
  234MET     HA 3779   3.824   5.988   6.228
  234MET     CB 3780   3.926   6.143   6.353
  234MET    HB1 3781   4.013   6.165   6.418
  234MET    HB2 3782   3.832   6.151   6.413
  234MET     CG 3783   3.929   6.272   6.269
  234MET    HG1 3784   3.844   6.267   6.197
  234MET    HG2 3785   4.025   6.287   6.216
  234MET     SD 3786   3.912   6.426   6.376
  234MET     CE 3787   4.073   6.435   6.453
  234MET    HE1 3788   4.103   6.540   6.475
  234MET    HE2 3789   4.149   6.412   6.375
  234MET    HE3 3790   4.080   6.374   6.546
  234MET      C 3791   4.025   6.023   6.144
  234MET      O 3792   3.988   6.027   6.030
  235VAL      N 3793   4.160   6.010   6.173
  235VAL     HN 3794   4.179   5.999   6.270
  235VAL     CA 3795   4.259   5.987   6.067
  235VAL     HA 3796   4.261   6.074   6.004
  235VAL     CB 3797   4.406   5.986   6.106
  235VAL     HB 3798   4.428   5.893   6.163
  235VAL    CG1 3799   4.504   5.985   5.979
  235VAL   HG11 3800   4.478   6.067   5.909
  235VAL   HG12 3801   4.488   5.887   5.930
  235VAL   HG13 3802   4.608   6.014   6.006
  235VAL    CG2 3803   4.432   6.110   6.198
  235VAL   HG21 3804   4.411   6.205   6.145
  235VAL   HG22 3805   4.535   6.104   6.240
  235VAL   HG23 3806   4.375   6.121   6.293
  235VAL      C 3807   4.228   5.871   5.975
  235VAL      O 3808   4.231   5.893   5.850
  236VAL      N 3809   4.186   5.753   6.022
  236VAL     HN 3810   4.186   5.740   6.121
  236VAL     CA 3811   4.160   5.636   5.947
  236VAL     HA 3812   4.254   5.617   5.896
  236VAL     CB 3813   4.153   5.514   6.036
  236VAL     HB 3814   4.086   5.539   6.121
  236VAL    CG1 3815   4.089   5.401   5.955
  236VAL   HG11 3816   3.983   5.424   5.930
  236VAL   HG12 3817   4.094   5.311   6.020
  236VAL   HG13 3818   4.149   5.386   5.863
  236VAL    CG2 3819   4.293   5.485   6.091
  236VAL   HG21 3820   4.358   5.449   6.008
  236VAL   HG22 3821   4.281   5.407   6.169
  236VAL   HG23 3822   4.340   5.576   6.135
  236VAL      C 3823   4.051   5.662   5.845
  236VAL      O 3824   4.062   5.625   5.722
  237ALA      N 3825   3.939   5.730   5.894
  237ALA     HN 3826   3.928   5.748   5.992
  237ALA     CA 3827   3.837   5.783   5.810
  237ALA     HA 3828   3.786   5.697   5.769
  237ALA     CB 3829   3.731   5.852   5.901
  237ALA    HB1 3830   3.775   5.919   5.978
  237ALA    HB2 3831   3.675   5.770   5.950
  237ALA    HB3 3832   3.651   5.900   5.841
  237ALA      C 3833   3.887   5.883   5.699
  237ALA      O 3834   3.859   5.859   5.580
  238ILE      N 3835   3.963   5.987   5.731
  238ILE     HN 3836   3.962   6.015   5.827
  238ILE     CA 3837   4.019   6.095   5.635
  238ILE     HA 3838   3.934   6.132   5.579
  238ILE     CB 3839   4.101   6.204   5.717
  238ILE     HB 3840   4.178   6.147   5.775
  238ILE    CG2 3841   4.176   6.290   5.618
  238ILE   HG21 3842   4.259   6.239   5.565
  238ILE   HG22 3843   4.221   6.380   5.665
  238ILE   HG23 3844   4.097   6.326   5.549
  238ILE    CG1 3845   4.015   6.285   5.810
  238ILE   HG11 3846   3.957   6.210   5.868
  238ILE   HG12 3847   3.934   6.337   5.755
  238ILE     CD 3848   4.090   6.378   5.903
  238ILE    HD1 3849   4.169   6.317   5.952
  238ILE    HD2 3850   4.029   6.413   5.989
  238ILE    HD3 3851   4.129   6.462   5.842
  238ILE      C 3852   4.108   6.031   5.532
  238ILE      O 3853   4.093   6.045   5.413
  239VAL      N 3854   4.199   5.940   5.577
  239VAL     HN 3855   4.198   5.915   5.673
  239VAL     CA 3856   4.299   5.869   5.492
  239VAL     HA 3857   4.343   5.948   5.433
  239VAL     CB 3858   4.407   5.794   5.577
  239VAL     HB 3859   4.357   5.727   5.649
  239VAL    CG1 3860   4.503   5.716   5.480
  239VAL   HG11 3861   4.592   5.667   5.525
  239VAL   HG12 3862   4.535   5.786   5.399
  239VAL   HG13 3863   4.440   5.637   5.435
  239VAL    CG2 3864   4.486   5.891   5.652
  239VAL   HG21 3865   4.427   5.955   5.720
  239VAL   HG22 3866   4.539   5.968   5.591
  239VAL   HG23 3867   4.566   5.833   5.702
  239VAL      C 3868   4.234   5.781   5.388
  239VAL      O 3869   4.271   5.787   5.270
  240PHE      N 3870   4.136   5.701   5.433
  240PHE     HN 3871   4.124   5.694   5.531
  240PHE     CA 3872   4.050   5.626   5.343
  240PHE     HA 3873   4.126   5.574   5.286
  240PHE     CB 3874   3.938   5.533   5.415
  240PHE    HB1 3875   3.849   5.521   5.350
  240PHE    HB2 3876   3.902   5.584   5.507
  240PHE     CG 3877   4.003   5.404   5.457
  240PHE    CD1 3878   3.909   5.298   5.479
  240PHE    HD1 3879   3.802   5.312   5.469
  240PHE    CE1 3880   3.955   5.169   5.514
  240PHE    HE1 3881   3.882   5.095   5.541
  240PHE     CZ 3882   4.093   5.144   5.528
  240PHE     HZ 3883   4.134   5.049   5.560
  240PHE    CD2 3884   4.137   5.380   5.470
  240PHE    HD2 3885   4.213   5.454   5.450
  240PHE    CE2 3886   4.184   5.248   5.492
  240PHE    HE2 3887   4.290   5.229   5.500
  240PHE      C 3888   3.970   5.721   5.247
  240PHE      O 3889   3.965   5.694   5.123
  241VAL      N 3890   3.913   5.831   5.297
  241VAL     HN 3891   3.905   5.857   5.393
  241VAL     CA 3892   3.842   5.917   5.198
  241VAL     HA 3893   3.768   5.860   5.145
  241VAL     CB 3894   3.749   6.017   5.270
  241VAL     HB 3895   3.799   6.053   5.363
  241VAL    CG1 3896   3.691   6.132   5.182
  241VAL   HG11 3897   3.639   6.098   5.090
  241VAL   HG12 3898   3.777   6.188   5.140
  241VAL   HG13 3899   3.620   6.197   5.238
  241VAL    CG2 3900   3.625   5.930   5.309
  241VAL   HG21 3901   3.544   5.997   5.344
  241VAL   HG22 3902   3.645   5.858   5.392
  241VAL   HG23 3903   3.587   5.866   5.228
  241VAL      C 3904   3.929   5.988   5.088
  241VAL      O 3905   3.888   6.000   4.973
  242ILE      N 3906   4.056   6.031   5.113
  242ILE     HN 3907   4.086   6.040   5.207
  242ILE     CA 3908   4.151   6.087   5.015
  242ILE     HA 3909   4.096   6.151   4.948
  242ILE     CB 3910   4.249   6.179   5.090
  242ILE     HB 3911   4.316   6.116   5.152
  242ILE    CG2 3912   4.351   6.242   4.995
  242ILE   HG21 3913   4.409   6.166   4.936
  242ILE   HG22 3914   4.426   6.302   5.051
  242ILE   HG23 3915   4.301   6.313   4.926
  242ILE    CG1 3916   4.176   6.287   5.180
  242ILE   HG11 3917   4.100   6.240   5.246
  242ILE   HG12 3918   4.123   6.355   5.109
  242ILE     CD 3919   4.264   6.360   5.275
  242ILE    HD1 3920   4.204   6.422   5.345
  242ILE    HD2 3921   4.334   6.425   5.218
  242ILE    HD3 3922   4.330   6.289   5.329
  242ILE      C 3923   4.215   5.969   4.947
  242ILE      O 3924   4.267   5.978   4.835
  243CYS      N 3925   4.210   5.846   5.003
  243CYS     HN 3926   4.180   5.829   5.096
  243CYS     CA 3927   4.245   5.728   4.922
  243CYS     HA 3928   4.337   5.755   4.873
  243CYS     CB 3929   4.273   5.598   5.012
  243CYS    HB1 3930   4.282   5.505   4.952
  243CYS    HB2 3931   4.187   5.596   5.082
  243CYS     SG 3932   4.431   5.590   5.101
  243CYS    HG1 3933   4.416   5.690   5.187
  243CYS      C 3934   4.155   5.683   4.818
  243CYS      O 3935   4.197   5.639   4.712
  244PHE      N 3936   4.021   5.690   4.839
  244PHE     HN 3937   3.993   5.740   4.921
  244PHE     CA 3938   3.922   5.660   4.735
  244PHE     HA 3939   3.957   5.570   4.688
  244PHE     CB 3940   3.779   5.649   4.800
  244PHE    HB1 3941   3.761   5.743   4.857
  244PHE    HB2 3942   3.776   5.571   4.879
  244PHE     CG 3943   3.664   5.607   4.711
  244PHE    CD1 3944   3.660   5.476   4.655
  244PHE    HD1 3945   3.741   5.405   4.664
  244PHE    CE1 3946   3.546   5.430   4.589
  244PHE    HE1 3947   3.553   5.335   4.539
  244PHE     CZ 3948   3.434   5.512   4.575
  244PHE     HZ 3949   3.346   5.473   4.526
  244PHE    CD2 3950   3.547   5.680   4.694
  244PHE    HD2 3951   3.548   5.780   4.735
  244PHE    CE2 3952   3.433   5.636   4.628
  244PHE    HE2 3953   3.354   5.709   4.627
  244PHE      C 3954   3.924   5.761   4.620
  244PHE      O 3955   3.906   5.733   4.507
  245LEU      N 3956   3.949   5.889   4.659
  245LEU     HN 3957   3.947   5.917   4.755
  245LEU     CA 3958   3.944   6.007   4.576
  245LEU     HA 3959   3.844   6.015   4.536
  245LEU     CB 3960   3.989   6.132   4.656
  245LEU    HB1 3961   4.096   6.122   4.685
  245LEU    HB2 3962   3.934   6.129   4.753
  245LEU     CG 3963   3.976   6.267   4.585
  245LEU     HG 3964   4.008   6.260   4.479
  245LEU    CD1 3965   3.833   6.315   4.592
  245LEU   HD11 3966   3.763   6.247   4.539
  245LEU   HD12 3967   3.839   6.417   4.548
  245LEU   HD13 3968   3.804   6.341   4.696
  245LEU    CD2 3969   4.065   6.374   4.658
  245LEU   HD21 3970   4.021   6.398   4.757
  245LEU   HD22 3971   4.057   6.462   4.591
  245LEU   HD23 3972   4.168   6.335   4.671
  245LEU      C 3973   4.022   6.004   4.443
  245LEU      O 3974   3.962   6.042   4.342
  246PRO      N 3975   4.151   5.964   4.430
  246PRO     CD 3976   4.256   5.974   4.525
  246PRO    HD1 3977   4.243   5.898   4.605
  246PRO    HD2 3978   4.258   6.076   4.568
  246PRO     CA 3979   4.219   5.948   4.290
  246PRO     HA 3980   4.224   6.048   4.250
  246PRO     CB 3981   4.359   5.896   4.324
  246PRO    HB1 3982   4.433   5.923   4.246
  246PRO    HB2 3983   4.370   5.787   4.338
  246PRO     CG 3984   4.392   5.963   4.455
  246PRO    HG1 3985   4.462   5.901   4.515
  246PRO    HG2 3986   4.428   6.066   4.432
  246PRO      C 3987   4.148   5.860   4.189
  246PRO      O 3988   4.131   5.907   4.074
  247SER      N 3989   4.100   5.742   4.230
  247SER     HN 3990   4.123   5.706   4.320
  247SER     CA 3991   4.014   5.660   4.148
  247SER     HA 3992   4.053   5.631   4.052
  247SER     CB 3993   3.980   5.519   4.206
  247SER    HB1 3994   3.916   5.542   4.294
  247SER    HB2 3995   4.080   5.483   4.241
  247SER     OG 3996   3.924   5.413   4.124
  247SER    HG1 3997   3.934   5.335   4.179
  247SER      C 3998   3.888   5.736   4.106
  247SER      O 3999   3.864   5.746   3.987
  248VAL      N 4000   3.824   5.810   4.201
  248VAL     HN 4001   3.863   5.802   4.292
  248VAL     CA 4002   3.705   5.889   4.167
  248VAL     HA 4003   3.646   5.813   4.117
  248VAL     CB 4004   3.627   5.943   4.293
  248VAL     HB 4005   3.699   5.996   4.359
  248VAL    CG1 4006   3.521   6.052   4.264
  248VAL   HG11 4007   3.446   6.064   4.345
  248VAL   HG12 4008   3.468   6.050   4.166
  248VAL   HG13 4009   3.566   6.153   4.253
  248VAL    CG2 4010   3.554   5.838   4.381
  248VAL   HG21 4011   3.506   5.887   4.468
  248VAL   HG22 4012   3.621   5.756   4.415
  248VAL   HG23 4013   3.478   5.783   4.321
  248VAL      C 4014   3.735   6.006   4.063
  248VAL      O 4015   3.653   6.024   3.975
  249VAL      N 4016   3.857   6.077   4.065
  249VAL     HN 4017   3.916   6.063   4.144
  249VAL     CA 4018   3.903   6.174   3.959
  249VAL     HA 4019   3.831   6.252   3.940
  249VAL     CB 4020   4.023   6.259   4.010
  249VAL     HB 4021   4.105   6.190   4.039
  249VAL    CG1 4022   4.067   6.352   3.897
  249VAL   HG11 4023   4.110   6.309   3.804
  249VAL   HG12 4024   4.148   6.414   3.941
  249VAL   HG13 4025   3.984   6.421   3.871
  249VAL    CG2 4026   3.970   6.339   4.133
  249VAL   HG21 4027   3.890   6.408   4.098
  249VAL   HG22 4028   4.050   6.393   4.188
  249VAL   HG23 4029   3.909   6.277   4.203
  249VAL      C 4030   3.938   6.104   3.832
  249VAL      O 4031   3.900   6.145   3.723
  250VAL      N 4032   4.014   5.990   3.841
  250VAL     HN 4033   4.022   5.942   3.928
  250VAL     CA 4034   4.038   5.908   3.725
  250VAL     HA 4035   4.104   5.963   3.659
  250VAL     CB 4036   4.120   5.779   3.764
  250VAL     HB 4037   4.082   5.736   3.859
  250VAL    CG1 4038   4.107   5.680   3.653
  250VAL   HG11 4039   4.145   5.720   3.557
  250VAL   HG12 4040   4.004   5.638   3.651
  250VAL   HG13 4041   4.167   5.588   3.673
  250VAL    CG2 4042   4.270   5.821   3.782
  250VAL   HG21 4043   4.342   5.739   3.802
  250VAL   HG22 4044   4.276   5.904   3.856
  250VAL   HG23 4045   4.300   5.854   3.680
  250VAL      C 4046   3.908   5.870   3.641
  250VAL      O 4047   3.900   5.894   3.525
  251ARG      N 4048   3.810   5.827   3.723
  251ARG     HN 4049   3.829   5.826   3.821
  251ARG     CA 4050   3.676   5.787   3.690
  251ARG     HA 4051   3.685   5.715   3.610
  251ARG     CB 4052   3.620   5.699   3.802
  251ARG    HB1 4053   3.610   5.766   3.890
  251ARG    HB2 4054   3.698   5.632   3.843
  251ARG     CG 4055   3.483   5.631   3.771
  251ARG    HG1 4056   3.431   5.724   3.741
  251ARG    HG2 4057   3.437   5.592   3.864
  251ARG     CD 4058   3.479   5.526   3.668
  251ARG    HD1 4059   3.509   5.552   3.564
  251ARG    HD2 4060   3.374   5.491   3.662
  251ARG     NE 4061   3.562   5.410   3.711
  251ARG     HE 4062   3.603   5.404   3.802
  251ARG     CZ 4063   3.626   5.335   3.617
  251ARG    NH1 4064   3.601   5.340   3.490
  251ARG   HH11 4065   3.523   5.385   3.448
  251ARG   HH12 4066   3.643   5.264   3.441
  251ARG    NH2 4067   3.734   5.268   3.654
  251ARG   HH21 4068   3.770   5.289   3.745
  251ARG   HH22 4069   3.798   5.229   3.587
  251ARG      C 4070   3.583   5.892   3.629
  251ARG      O 4071   3.528   5.868   3.523
  252ILE      N 4072   3.585   6.015   3.698
  252ILE     HN 4073   3.634   6.026   3.785
  252ILE     CA 4074   3.525   6.133   3.645
  252ILE     HA 4075   3.423   6.103   3.623
  252ILE     CB 4076   3.526   6.247   3.736
  252ILE     HB 4077   3.632   6.260   3.768
  252ILE    CG2 4078   3.486   6.382   3.677
  252ILE   HG21 4079   3.568   6.439   3.629
  252ILE   HG22 4080   3.441   6.448   3.754
  252ILE   HG23 4081   3.409   6.376   3.598
  252ILE    CG1 4082   3.431   6.218   3.858
  252ILE   HG11 4083   3.463   6.297   3.929
  252ILE   HG12 4084   3.460   6.129   3.918
  252ILE     CD 4085   3.283   6.214   3.824
  252ILE    HD1 4086   3.226   6.173   3.910
  252ILE    HD2 4087   3.263   6.150   3.737
  252ILE    HD3 4088   3.233   6.311   3.802
  252ILE      C 4089   3.584   6.176   3.512
  252ILE      O 4090   3.505   6.213   3.422
  253ARG      N 4091   3.723   6.168   3.494
  253ARG     HN 4092   3.775   6.151   3.577
  253ARG     CA 4093   3.793   6.206   3.376
  253ARG     HA 4094   3.756   6.306   3.362
  253ARG     CB 4095   3.949   6.212   3.398
  253ARG    HB1 4096   3.976   6.113   3.441
  253ARG    HB2 4097   3.985   6.280   3.478
  253ARG     CG 4098   4.029   6.246   3.273
  253ARG    HG1 4099   4.010   6.158   3.207
  253ARG    HG2 4100   4.133   6.243   3.312
  253ARG     CD 4101   3.992   6.376   3.192
  253ARG    HD1 4102   3.996   6.459   3.265
  253ARG    HD2 4103   3.885   6.384   3.163
  253ARG     NE 4104   4.087   6.395   3.080
  253ARG     HE 4105   4.167   6.337   3.062
  253ARG     CZ 4106   4.079   6.506   3.006
  253ARG    NH1 4107   3.981   6.604   3.018
  253ARG   HH11 4108   3.915   6.601   3.093
  253ARG   HH12 4109   4.003   6.693   2.980
  253ARG    NH2 4110   4.158   6.527   2.904
  253ARG   HH21 4111   4.229   6.458   2.888
  253ARG   HH22 4112   4.156   6.610   2.848
  253ARG      C 4113   3.761   6.110   3.261
  253ARG      O 4114   3.721   6.148   3.152
  254ILE      N 4115   3.767   5.979   3.289
  254ILE     HN 4116   3.792   5.943   3.379
  254ILE     CA 4117   3.706   5.872   3.200
  254ILE     HA 4118   3.765   5.880   3.111
  254ILE     CB 4119   3.722   5.730   3.269
  254ILE     HB 4120   3.678   5.748   3.369
  254ILE    CG2 4121   3.628   5.616   3.206
  254ILE   HG21 4122   3.517   5.618   3.215
  254ILE   HG22 4123   3.658   5.512   3.231
  254ILE   HG23 4124   3.648   5.619   3.097
  254ILE    CG1 4125   3.876   5.688   3.277
  254ILE   HG11 4126   3.935   5.770   3.323
  254ILE   HG12 4127   3.925   5.686   3.178
  254ILE     CD 4128   3.892   5.553   3.346
  254ILE    HD1 4129   3.832   5.556   3.440
  254ILE    HD2 4130   3.997   5.525   3.369
  254ILE    HD3 4131   3.862   5.461   3.291
  254ILE      C 4132   3.563   5.891   3.160
  254ILE      O 4133   3.532   5.874   3.043
  255PHE      N 4134   3.472   5.918   3.251
  255PHE     HN 4135   3.498   5.923   3.347
  255PHE     CA 4136   3.330   5.940   3.218
  255PHE     HA 4137   3.291   5.859   3.159
  255PHE     CB 4138   3.251   5.942   3.344
  255PHE    HB1 4139   3.155   5.998   3.332
  255PHE    HB2 4140   3.311   5.976   3.431
  255PHE     CG 4141   3.198   5.814   3.392
  255PHE    CD1 4142   3.133   5.728   3.298
  255PHE    HD1 4143   3.113   5.762   3.197
  255PHE    CE1 4144   3.085   5.604   3.337
  255PHE    HE1 4145   3.036   5.540   3.265
  255PHE     CZ 4146   3.094   5.567   3.470
  255PHE     HZ 4147   3.056   5.471   3.501
  255PHE    CD2 4148   3.206   5.775   3.525
  255PHE    HD2 4149   3.260   5.828   3.603
  255PHE    CE2 4150   3.158   5.650   3.559
  255PHE    HE2 4151   3.158   5.613   3.660
  255PHE      C 4152   3.305   6.053   3.128
  255PHE      O 4153   3.224   6.047   3.034
  256TRP      N 4154   3.369   6.167   3.155
  256TRP     HN 4155   3.424   6.159   3.238
  256TRP     CA 4156   3.370   6.277   3.063
  256TRP     HA 4157   3.269   6.311   3.043
  256TRP     CB 4158   3.447   6.394   3.130
  256TRP    HB1 4159   3.542   6.349   3.167
  256TRP    HB2 4160   3.387   6.421   3.219
  256TRP     CG 4161   3.492   6.501   3.039
  256TRP    CD1 4162   3.601   6.520   2.963
  256TRP    HD1 4163   3.692   6.462   2.973
  256TRP    NE1 4164   3.584   6.631   2.885
  256TRP    HE1 4165   3.636   6.667   2.810
  256TRP    CE2 4166   3.454   6.664   2.878
  256TRP    CD2 4167   3.385   6.582   2.971
  256TRP    CE3 4168   3.244   6.586   2.986
  256TRP    HE3 4169   3.200   6.530   3.067
  256TRP    CZ3 4170   3.180   6.683   2.905
  256TRP    HZ3 4171   3.073   6.695   2.912
  256TRP    CZ2 4172   3.387   6.761   2.804
  256TRP    HZ2 4173   3.437   6.827   2.734
  256TRP    CH2 4174   3.247   6.769   2.819
  256TRP    HH2 4175   3.198   6.850   2.767
  256TRP      C 4176   3.429   6.239   2.926
  256TRP      O 4177   3.367   6.262   2.821
  257LEU      N 4178   3.546   6.168   2.919
  257LEU     HN 4179   3.605   6.152   2.997
  257LEU     CA 4180   3.598   6.120   2.785
  257LEU     HA 4181   3.594   6.207   2.722
  257LEU     CB 4182   3.742   6.066   2.796
  257LEU    HB1 4183   3.768   6.021   2.698
  257LEU    HB2 4184   3.732   5.981   2.867
  257LEU     CG 4185   3.857   6.159   2.841
  257LEU     HG 4186   3.822   6.209   2.934
  257LEU    CD1 4187   3.990   6.078   2.871
  257LEU   HD11 4188   4.031   6.019   2.787
  257LEU   HD12 4189   3.952   6.012   2.952
  257LEU   HD13 4190   4.072   6.135   2.920
  257LEU    CD2 4191   3.873   6.269   2.736
  257LEU   HD21 4192   3.930   6.239   2.646
  257LEU   HD22 4193   3.921   6.362   2.774
  257LEU   HD23 4194   3.776   6.300   2.690
  257LEU      C 4195   3.499   6.028   2.705
  257LEU      O 4196   3.473   6.046   2.587
  258LEU      N 4197   3.440   5.931   2.782
  258LEU     HN 4198   3.464   5.912   2.877
  258LEU     CA 4199   3.343   5.843   2.710
  258LEU     HA 4200   3.400   5.802   2.628
  258LEU     CB 4201   3.299   5.722   2.806
  258LEU    HB1 4202   3.222   5.651   2.770
  258LEU    HB2 4203   3.265   5.768   2.901
  258LEU     CG 4204   3.418   5.623   2.843
  258LEU     HG 4205   3.511   5.680   2.865
  258LEU    CD1 4206   3.383   5.556   2.974
  258LEU   HD11 4207   3.375   5.633   3.053
  258LEU   HD12 4208   3.467   5.489   3.002
  258LEU   HD13 4209   3.284   5.507   2.983
  258LEU    CD2 4210   3.448   5.524   2.731
  258LEU   HD21 4211   3.507   5.440   2.773
  258LEU   HD22 4212   3.500   5.578   2.648
  258LEU   HD23 4213   3.353   5.478   2.696
  258LEU      C 4214   3.225   5.923   2.656
  258LEU      O 4215   3.171   5.885   2.548
  259HSD      N 4216   3.187   6.042   2.713
  259HSD     HN 4217   3.226   6.071   2.800
  259HSD     CA 4218   3.089   6.127   2.657
  259HSD     HA 4219   2.998   6.077   2.627
  259HSD     CB 4220   3.033   6.226   2.757
  259HSD    HB1 4221   3.109   6.260   2.831
  259HSD    HB2 4222   2.976   6.165   2.831
  259HSD    ND1 4223   2.836   6.367   2.682
  259HSD    HD1 4224   2.776   6.287   2.673
  259HSD     CG 4225   2.963   6.351   2.710
  259HSD    CE1 4226   2.809   6.490   2.651
  259HSD    HE1 4227   2.714   6.535   2.624
  259HSD    NE2 4228   2.920   6.566   2.640
  259HSD    CD2 4229   3.018   6.476   2.687
  259HSD    HD2 4230   3.122   6.508   2.690
  259HSD      C 4231   3.136   6.203   2.534
  259HSD      O 4232   3.058   6.224   2.440
  260THR      N 4233   3.264   6.243   2.534
  260THR     HN 4234   3.316   6.238   2.619
  260THR     CA 4235   3.327   6.315   2.428
  260THR     HA 4236   3.274   6.406   2.406
  260THR     CB 4237   3.470   6.361   2.464
  260THR     HB 4238   3.523   6.266   2.487
  260THR    OG1 4239   3.474   6.447   2.578
  260THR    HG1 4240   3.560   6.490   2.585
  260THR    CG2 4241   3.540   6.438   2.359
  260THR   HG21 4242   3.543   6.382   2.263
  260THR   HG22 4243   3.647   6.457   2.381
  260THR   HG23 4244   3.481   6.528   2.334
  260THR      C 4245   3.335   6.231   2.309
  260THR      O 4246   3.309   6.281   2.202
  261SER      N 4247   3.376   6.102   2.310
  261SER     HN 4248   3.414   6.063   2.394
  261SER     CA 4249   3.405   6.018   2.191
  261SER     HA 4250   3.327   6.037   2.119
  261SER     CB 4251   3.536   6.072   2.124
  261SER    HB1 4252   3.519   6.173   2.080
  261SER    HB2 4253   3.576   6.013   2.039
  261SER     OG 4254   3.632   6.098   2.226
  261SER    HG1 4255   3.668   6.015   2.255
  261SER      C 4256   3.420   5.871   2.208
  261SER      O 4257   3.472   5.803   2.122
  262GLY      N 4258   3.366   5.814   2.317
  262GLY     HN 4259   3.308   5.868   2.378
  262GLY     CA 4260   3.366   5.670   2.332
  262GLY    HA1 4261   3.304   5.622   2.259
  262GLY    HA2 4262   3.320   5.659   2.429
  262GLY      C 4263   3.495   5.596   2.330
  262GLY      O 4264   3.595   5.646   2.381
  263THR      N 4265   3.496   5.468   2.284
  263THR     HN 4266   3.410   5.430   2.251
  263THR     CA 4267   3.619   5.404   2.249
  263THR     HA 4268   3.703   5.447   2.300
  263THR     CB 4269   3.625   5.250   2.287
  263THR     HB 4270   3.724   5.205   2.264
  263THR    OG1 4271   3.526   5.180   2.220
  263THR    HG1 4272   3.544   5.086   2.233
  263THR    CG2 4273   3.602   5.237   2.435
  263THR   HG21 4274   3.648   5.143   2.472
  263THR   HG22 4275   3.496   5.231   2.468
  263THR   HG23 4276   3.646   5.319   2.497
  263THR      C 4277   3.652   5.422   2.099
  263THR      O 4278   3.748   5.364   2.054
  264GLN      N 4279   3.578   5.508   2.030
  264GLN     HN 4280   3.491   5.545   2.062
  264GLN     CA 4281   3.620   5.564   1.897
  264GLN     HA 4282   3.633   5.481   1.830
  264GLN     CB 4283   3.506   5.654   1.834
  264GLN    HB1 4284   3.462   5.721   1.911
  264GLN    HB2 4285   3.425   5.584   1.805
  264GLN     CG 4286   3.554   5.731   1.706
  264GLN    HG1 4287   3.656   5.773   1.713
  264GLN    HG2 4288   3.471   5.796   1.670
  264GLN     CD 4289   3.573   5.627   1.595
  264GLN    OE1 4290   3.561   5.507   1.605
  264GLN    NE2 4291   3.612   5.681   1.479
  264GLN   HE21 4292   3.622   5.781   1.481
  264GLN   HE22 4293   3.626   5.626   1.397
  264GLN      C 4294   3.759   5.630   1.893
  264GLN      O 4295   3.833   5.616   1.799
  265ASN      N 4296   3.795   5.704   1.999
  265ASN     HN 4297   3.741   5.705   2.083
  265ASN     CA 4298   3.935   5.746   2.024
  265ASN     HA 4299   4.002   5.702   1.951
  265ASN     CB 4300   3.950   5.902   2.036
  265ASN    HB1 4301   4.051   5.930   2.072
  265ASN    HB2 4302   3.875   5.946   2.105
  265ASN     CG 4303   3.938   5.959   1.899
  265ASN    OD1 4304   3.842   6.016   1.858
  265ASN    ND2 4305   4.045   5.934   1.819
  265ASN   HD21 4306   4.128   5.901   1.865
  265ASN   HD22 4307   4.050   5.969   1.725
  265ASN      C 4308   3.979   5.686   2.157
  265ASN      O 4309   3.938   5.727   2.265
  266CYS      N 4310   4.084   5.592   2.152
  266CYS     HN 4311   4.138   5.579   2.069
  266CYS     CA 4312   4.149   5.544   2.273
  266CYS     HA 4313   4.089   5.548   2.363
  266CYS     CB 4314   4.173   5.389   2.259
  266CYS    HB1 4315   4.260   5.342   2.310
  266CYS    HB2 4316   4.205   5.372   2.154
  266CYS     SG 4317   4.035   5.279   2.273
  266CYS      C 4318   4.273   5.622   2.303
  266CYS      O 4319   4.341   5.601   2.404
  267GLU      N 4320   4.315   5.713   2.208
  267GLU     HN 4321   4.269   5.726   2.121
  267GLU     CA 4322   4.441   5.795   2.225
  267GLU     HA 4323   4.533   5.738   2.231
  267GLU     CB 4324   4.474   5.882   2.099
  267GLU    HB1 4325   4.573   5.927   2.118
  267GLU    HB2 4326   4.406   5.970   2.101
  267GLU     CG 4327   4.475   5.805   1.963
  267GLU    HG1 4328   4.520   5.704   1.973
  267GLU    HG2 4329   4.538   5.863   1.891
  267GLU     CD 4330   4.340   5.804   1.897
  267GLU    OE1 4331   4.323   5.845   1.780
  267GLU    OE2 4332   4.243   5.750   1.956
  267GLU      C 4333   4.451   5.887   2.341
  267GLU      O 4334   4.550   5.914   2.403
  268VAL      N 4335   4.331   5.937   2.376
  268VAL     HN 4336   4.248   5.922   2.323
  268VAL     CA 4337   4.314   6.031   2.485
  268VAL     HA 4338   4.394   6.102   2.475
  268VAL     CB 4339   4.173   6.097   2.460
  268VAL     HB 4340   4.152   6.175   2.536
  268VAL    CG1 4341   4.166   6.183   2.335
  268VAL   HG11 4342   4.063   6.226   2.327
  268VAL   HG12 4343   4.177   6.127   2.239
  268VAL   HG13 4344   4.236   6.268   2.347
  268VAL    CG2 4345   4.056   5.998   2.453
  268VAL   HG21 4346   4.039   5.950   2.552
  268VAL   HG22 4347   4.067   5.915   2.380
  268VAL   HG23 4348   3.966   6.057   2.430
  268VAL      C 4349   4.326   5.980   2.627
  268VAL      O 4350   4.329   6.048   2.729
  269TYR      N 4351   4.337   5.847   2.645
  269TYR     HN 4352   4.328   5.774   2.577
  269TYR     CA 4353   4.351   5.786   2.778
  269TYR     HA 4354   4.301   5.844   2.854
  269TYR     CB 4355   4.282   5.649   2.784
  269TYR    HB1 4356   4.310   5.590   2.874
  269TYR    HB2 4357   4.341   5.597   2.705
  269TYR     CG 4358   4.139   5.661   2.752
  269TYR    CD1 4359   4.053   5.725   2.845
  269TYR    HD1 4360   4.083   5.759   2.943
  269TYR    CE1 4361   3.919   5.740   2.810
  269TYR    HE1 4362   3.847   5.788   2.875
  269TYR     CZ 4363   3.862   5.684   2.690
  269TYR     OH 4364   3.735   5.718   2.657
  269TYR     HH 4365   3.730   5.707   2.561
  269TYR    CD2 4366   4.080   5.618   2.624
  269TYR    HD2 4367   4.158   5.578   2.560
  269TYR    CE2 4368   3.949   5.638   2.597
  269TYR    HE2 4369   3.912   5.591   2.507
  269TYR      C 4370   4.507   5.761   2.811
  269TYR      O 4371   4.526   5.701   2.909
  270ARG      N 4372   4.603   5.800   2.725
  270ARG     HN 4373   4.564   5.837   2.641
  270ARG     CA 4374   4.738   5.756   2.746
  270ARG     HA 4375   4.739   5.649   2.755
  270ARG     CB 4376   4.827   5.787   2.623
  270ARG    HB1 4377   4.774   5.732   2.542
  270ARG    HB2 4378   4.920   5.731   2.647
  270ARG     CG 4379   4.868   5.934   2.597
  270ARG    HG1 4380   4.915   5.966   2.693
  270ARG    HG2 4381   4.777   5.994   2.575
  270ARG     CD 4382   4.965   5.949   2.481
  270ARG    HD1 4383   4.926   5.931   2.379
  270ARG    HD2 4384   5.044   5.872   2.494
  270ARG     NE 4385   5.021   6.085   2.477
  270ARG     HE 4386   4.971   6.158   2.523
  270ARG     CZ 4387   5.140   6.123   2.426
  270ARG    NH1 4388   5.227   6.039   2.368
  270ARG   HH11 4389   5.206   5.941   2.361
  270ARG   HH12 4390   5.322   6.062   2.348
  270ARG    NH2 4391   5.193   6.241   2.446
  270ARG   HH21 4392   5.271   6.274   2.392
  270ARG   HH22 4393   5.146   6.313   2.495
  270ARG      C 4394   4.796   5.808   2.879
  270ARG      O 4395   4.852   5.736   2.963
  271SER      N 4396   4.766   5.935   2.911
  271SER     HN 4397   4.743   5.993   2.834
  271SER     CA 4398   4.790   5.991   3.044
  271SER     HA 4399   4.892   5.983   3.077
  271SER     CB 4400   4.772   6.150   3.036
  271SER    HB1 4401   4.845   6.184   2.960
  271SER    HB2 4402   4.815   6.178   3.134
  271SER     OG 4403   4.637   6.188   3.007
  271SER    HG1 4404   4.637   6.213   2.914
  271SER      C 4405   4.696   5.938   3.155
  271SER      O 4406   4.736   5.943   3.268
  272VAL      N 4407   4.567   5.898   3.126
  272VAL     HN 4408   4.535   5.893   3.032
  272VAL     CA 4409   4.470   5.853   3.229
  272VAL     HA 4410   4.469   5.920   3.314
  272VAL     CB 4411   4.334   5.854   3.165
  272VAL     HB 4412   4.323   5.769   3.094
  272VAL    CG1 4413   4.228   5.817   3.273
  272VAL   HG11 4414   4.248   5.878   3.364
  272VAL   HG12 4415   4.231   5.711   3.307
  272VAL   HG13 4416   4.122   5.841   3.246
  272VAL    CG2 4417   4.301   5.989   3.093
  272VAL   HG21 4418   4.374   6.023   3.016
  272VAL   HG22 4419   4.297   6.067   3.171
  272VAL   HG23 4420   4.197   5.990   3.056
  272VAL      C 4421   4.507   5.715   3.287
  272VAL      O 4422   4.484   5.676   3.403
  273ASP      N 4423   4.567   5.631   3.202
  273ASP     HN 4424   4.566   5.660   3.106
  273ASP     CA 4425   4.617   5.501   3.218
  273ASP     HA 4426   4.550   5.436   3.272
  273ASP     CB 4427   4.683   5.447   3.086
  273ASP    HB1 4428   4.752   5.361   3.097
  273ASP    HB2 4429   4.748   5.524   3.040
  273ASP     CG 4430   4.573   5.386   2.987
  273ASP    OD1 4431   4.446   5.382   3.012
  273ASP    OD2 4432   4.624   5.334   2.880
  273ASP      C 4433   4.738   5.511   3.321
  273ASP      O 4434   4.747   5.434   3.415
  274LEU      N 4435   4.835   5.611   3.300
  274LEU     HN 4436   4.813   5.676   3.227
  274LEU     CA 4437   4.941   5.627   3.392
  274LEU     HA 4438   4.985   5.529   3.400
  274LEU     CB 4439   5.043   5.735   3.351
  274LEU    HB1 4440   4.991   5.830   3.325
  274LEU    HB2 4441   5.078   5.708   3.249
  274LEU     CG 4442   5.167   5.758   3.444
  274LEU     HG 4443   5.137   5.811   3.537
  274LEU    CD1 4444   5.236   5.633   3.491
  274LEU   HD11 4445   5.312   5.661   3.567
  274LEU   HD12 4446   5.278   5.587   3.399
  274LEU   HD13 4447   5.170   5.562   3.545
  274LEU    CD2 4448   5.271   5.849   3.375
  274LEU   HD21 4449   5.321   5.789   3.296
  274LEU   HD22 4450   5.355   5.875   3.442
  274LEU   HD23 4451   5.234   5.941   3.324
  274LEU      C 4452   4.888   5.675   3.532
  274LEU      O 4453   4.937   5.638   3.635
  275ALA      N 4454   4.790   5.759   3.533
  275ALA     HN 4455   4.756   5.793   3.446
  275ALA     CA 4456   4.715   5.794   3.653
  275ALA     HA 4457   4.779   5.848   3.721
  275ALA     CB 4458   4.610   5.900   3.628
  275ALA    HB1 4459   4.525   5.862   3.566
  275ALA    HB2 4460   4.659   5.984   3.574
  275ALA    HB3 4461   4.563   5.937   3.722
  275ALA      C 4462   4.652   5.683   3.733
  275ALA      O 4463   4.670   5.656   3.852
  276PHE      N 4464   4.576   5.591   3.658
  276PHE     HN 4465   4.564   5.606   3.560
  276PHE     CA 4466   4.525   5.472   3.712
  276PHE     HA 4467   4.473   5.496   3.803
  276PHE     CB 4468   4.435   5.405   3.602
  276PHE    HB1 4469   4.491   5.382   3.509
  276PHE    HB2 4470   4.355   5.479   3.581
  276PHE     CG 4471   4.352   5.286   3.650
  276PHE    CD1 4472   4.271   5.301   3.768
  276PHE    HD1 4473   4.262   5.389   3.830
  276PHE    CE1 4474   4.187   5.190   3.805
  276PHE    HE1 4475   4.129   5.220   3.891
  276PHE     CZ 4476   4.188   5.074   3.733
  276PHE     HZ 4477   4.123   4.992   3.758
  276PHE    CD2 4478   4.336   5.174   3.566
  276PHE    HD2 4479   4.381   5.167   3.468
  276PHE    CE2 4480   4.267   5.062   3.616
  276PHE    HE2 4481   4.263   4.966   3.565
  276PHE      C 4482   4.634   5.375   3.757
  276PHE      O 4483   4.638   5.317   3.870
  277PHE      N 4484   4.748   5.353   3.676
  277PHE     HN 4485   4.741   5.398   3.587
  277PHE     CA 4486   4.858   5.265   3.707
  277PHE     HA 4487   4.819   5.167   3.728
  277PHE     CB 4488   4.952   5.237   3.583
  277PHE    HB1 4489   4.970   5.336   3.537
  277PHE    HB2 4490   4.893   5.187   3.503
  277PHE     CG 4491   5.068   5.156   3.617
  277PHE    CD1 4492   5.054   5.016   3.627
  277PHE    HD1 4493   4.963   4.967   3.597
  277PHE    CE1 4494   5.161   4.939   3.667
  277PHE    HE1 4495   5.152   4.832   3.677
  277PHE     CZ 4496   5.278   4.998   3.705
  277PHE     HZ 4497   5.359   4.929   3.725
  277PHE    CD2 4498   5.186   5.216   3.650
  277PHE    HD2 4499   5.191   5.323   3.637
  277PHE    CE2 4500   5.299   5.135   3.688
  277PHE    HE2 4501   5.397   5.175   3.710
  277PHE      C 4502   4.936   5.306   3.841
  277PHE      O 4503   4.976   5.219   3.920
  278ILE      N 4504   4.963   5.439   3.861
  278ILE     HN 4505   4.960   5.503   3.785
  278ILE     CA 4506   5.023   5.487   3.986
  278ILE     HA 4507   5.108   5.423   3.997
  278ILE     CB 4508   5.060   5.638   3.979
  278ILE     HB 4509   4.973   5.690   3.934
  278ILE    CG2 4510   5.099   5.698   4.119
  278ILE   HG21 4511   5.142   5.621   4.187
  278ILE   HG22 4512   5.015   5.717   4.189
  278ILE   HG23 4513   5.160   5.788   4.095
  278ILE    CG1 4514   5.180   5.664   3.879
  278ILE   HG11 4515   5.214   5.767   3.902
  278ILE   HG12 4516   5.156   5.645   3.772
  278ILE     CD 4517   5.306   5.581   3.911
  278ILE    HD1 4518   5.390   5.635   3.862
  278ILE    HD2 4519   5.298   5.476   3.876
  278ILE    HD3 4520   5.333   5.573   4.018
  278ILE      C 4521   4.922   5.460   4.103
  278ILE      O 4522   4.973   5.432   4.210
  279THR      N 4523   4.794   5.467   4.078
  279THR     HN 4524   4.765   5.486   3.985
  279THR     CA 4525   4.688   5.445   4.179
  279THR     HA 4526   4.712   5.503   4.268
  279THR     CB 4527   4.554   5.494   4.132
  279THR     HB 4528   4.528   5.438   4.040
  279THR    OG1 4529   4.553   5.634   4.103
  279THR    HG1 4530   4.610   5.644   4.027
  279THR    CG2 4531   4.440   5.449   4.223
  279THR   HG21 4532   4.419   5.342   4.246
  279THR   HG22 4533   4.349   5.491   4.176
  279THR   HG23 4534   4.436   5.505   4.319
  279THR      C 4535   4.692   5.302   4.232
  279THR      O 4536   4.695   5.290   4.354
  280LEU      N 4537   4.689   5.202   4.140
  280LEU     HN 4538   4.674   5.223   4.044
  280LEU     CA 4539   4.702   5.067   4.169
  280LEU     HA 4540   4.624   5.037   4.236
  280LEU     CB 4541   4.682   4.988   4.032
  280LEU    HB1 4542   4.771   5.008   3.968
  280LEU    HB2 4543   4.589   5.027   3.987
  280LEU     CG 4544   4.673   4.831   4.046
  280LEU     HG 4545   4.755   4.792   4.110
  280LEU    CD1 4546   4.534   4.790   4.098
  280LEU   HD11 4547   4.532   4.679   4.106
  280LEU   HD12 4548   4.451   4.829   4.036
  280LEU   HD13 4549   4.523   4.827   4.202
  280LEU    CD2 4550   4.693   4.763   3.911
  280LEU   HD21 4551   4.629   4.673   3.902
  280LEU   HD22 4552   4.800   4.743   3.893
  280LEU   HD23 4553   4.655   4.839   3.839
  280LEU      C 4554   4.836   5.029   4.237
  280LEU      O 4555   4.834   4.956   4.338
  281SER      N 4556   4.951   5.076   4.185
  281SER     HN 4557   4.942   5.140   4.109
  281SER     CA 4558   5.080   5.056   4.243
  281SER     HA 4559   5.102   4.950   4.239
  281SER     CB 4560   5.185   5.124   4.155
  281SER    HB1 4561   5.279   5.136   4.212
  281SER    HB2 4562   5.156   5.229   4.134
  281SER     OG 4563   5.203   5.045   4.045
  281SER    HG1 4564   5.135   5.082   3.988
  281SER      C 4565   5.094   5.109   4.388
  281SER      O 4566   5.150   5.045   4.473
  282PHE      N 4567   5.035   5.231   4.418
  282PHE     HN 4568   5.013   5.293   4.343
  282PHE     CA 4569   5.007   5.290   4.547
  282PHE     HA 4570   5.103   5.293   4.596
  282PHE     CB 4571   4.952   5.433   4.521
  282PHE    HB1 4572   4.881   5.439   4.436
  282PHE    HB2 4573   5.042   5.489   4.488
  282PHE     CG 4574   4.883   5.515   4.628
  282PHE    CD1 4575   4.954   5.585   4.725
  282PHE    HD1 4576   5.062   5.583   4.724
  282PHE    CE1 4577   4.891   5.669   4.812
  282PHE    HE1 4578   4.956   5.719   4.884
  282PHE     CZ 4579   4.750   5.685   4.810
  282PHE     HZ 4580   4.706   5.735   4.895
  282PHE    CD2 4581   4.743   5.509   4.636
  282PHE    HD2 4582   4.681   5.449   4.572
  282PHE    CE2 4583   4.681   5.596   4.727
  282PHE    HE2 4584   4.573   5.593   4.725
  282PHE      C 4585   4.917   5.208   4.642
  282PHE      O 4586   4.944   5.191   4.760
  283THR      N 4587   4.804   5.153   4.597
  283THR     HN 4588   4.794   5.171   4.500
  283THR     CA 4589   4.707   5.069   4.663
  283THR     HA 4590   4.675   5.124   4.750
  283THR     CB 4591   4.580   5.037   4.581
  283THR     HB 4592   4.610   4.969   4.498
  283THR    OG1 4593   4.510   5.150   4.528
  283THR    HG1 4594   4.573   5.199   4.474
  283THR    CG2 4595   4.492   4.959   4.670
  283THR   HG21 4596   4.544   4.867   4.706
  283THR   HG22 4597   4.394   4.937   4.624
  283THR   HG23 4598   4.472   5.015   4.764
  283THR      C 4599   4.771   4.943   4.721
  283THR      O 4600   4.749   4.899   4.835
  284TYR      N 4601   4.852   4.875   4.640
  284TYR     HN 4602   4.880   4.902   4.548
  284TYR     CA 4603   4.931   4.761   4.675
  284TYR     HA 4604   4.858   4.687   4.703
  284TYR     CB 4605   5.028   4.704   4.566
  284TYR    HB1 4606   5.072   4.617   4.618
  284TYR    HB2 4607   5.110   4.777   4.547
  284TYR     CG 4608   4.959   4.660   4.440
  284TYR    CD1 4609   5.031   4.663   4.318
  284TYR    HD1 4610   5.125   4.715   4.324
  284TYR    CE1 4611   4.975   4.618   4.203
  284TYR    HE1 4612   5.031   4.633   4.112
  284TYR     CZ 4613   4.844   4.557   4.207
  284TYR     OH 4614   4.802   4.500   4.086
  284TYR     HH 4615   4.876   4.505   4.025
  284TYR    CD2 4616   4.840   4.589   4.449
  284TYR    HD2 4617   4.782   4.585   4.539
  284TYR    CE2 4618   4.777   4.544   4.333
  284TYR    HE2 4619   4.683   4.490   4.331
  284TYR      C 4620   5.028   4.796   4.787
  284TYR      O 4621   5.032   4.729   4.889
  285MET      N 4622   5.105   4.907   4.779
  285MET     HN 4623   5.088   4.968   4.702
  285MET     CA 4624   5.207   4.947   4.876
  285MET     HA 4625   5.273   4.863   4.887
  285MET     CB 4626   5.286   5.069   4.823
  285MET    HB1 4627   5.206   5.131   4.777
  285MET    HB2 4628   5.349   5.022   4.744
  285MET     CG 4629   5.383   5.139   4.924
  285MET    HG1 4630   5.316   5.178   5.004
  285MET    HG2 4631   5.430   5.225   4.872
  285MET     SD 4632   5.512   5.050   4.999
  285MET     CE 4633   5.639   5.180   4.987
  285MET    HE1 4634   5.659   5.211   4.882
  285MET    HE2 4635   5.730   5.125   5.020
  285MET    HE3 4636   5.613   5.272   5.044
  285MET      C 4637   5.156   4.976   5.016
  285MET      O 4638   5.210   4.937   5.113
  286ASN      N 4639   5.037   5.044   5.016
  286ASN     HN 4640   5.003   5.073   4.927
  286ASN     CA 4641   4.957   5.073   5.131
  286ASN     HA 4642   5.012   5.117   5.212
  286ASN     CB 4643   4.836   5.162   5.091
  286ASN    HB1 4644   4.754   5.146   5.165
  286ASN    HB2 4645   4.785   5.132   4.997
  286ASN     CG 4646   4.862   5.306   5.102
  286ASN    OD1 4647   4.875   5.362   5.208
  286ASN    ND2 4648   4.863   5.373   4.984
  286ASN   HD21 4649   4.850   5.470   5.002
  286ASN   HD22 4650   4.864   5.324   4.896
  286ASN      C 4651   4.896   4.944   5.181
  286ASN      O 4652   4.892   4.936   5.305
  287SER      N 4653   4.848   4.841   5.098
  287SER     HN 4654   4.846   4.858   5.000
  287SER     CA 4655   4.806   4.703   5.135
  287SER     HA 4656   4.730   4.709   5.211
  287SER     CB 4657   4.755   4.618   5.017
  287SER    HB1 4658   4.828   4.601   4.935
  287SER    HB2 4659   4.677   4.681   4.969
  287SER     OG 4660   4.684   4.498   5.045
  287SER    HG1 4661   4.609   4.510   5.103
  287SER      C 4662   4.909   4.627   5.209
  287SER      O 4663   4.874   4.559   5.302
  288MET      N 4664   5.033   4.628   5.173
  288MET     HN 4665   5.060   4.657   5.081
  288MET     CA 4666   5.134   4.557   5.248
  288MET     HA 4667   5.086   4.476   5.300
  288MET     CB 4668   5.249   4.515   5.164
  288MET    HB1 4669   5.212   4.426   5.108
  288MET    HB2 4670   5.335   4.473   5.221
  288MET     CG 4671   5.294   4.607   5.052
  288MET    HG1 4672   5.332   4.704   5.091
  288MET    HG2 4673   5.210   4.647   4.991
  288MET     SD 4674   5.415   4.527   4.940
  288MET     CE 4675   5.293   4.417   4.853
  288MET    HE1 4676   5.288   4.428   4.742
  288MET    HE2 4677   5.188   4.432   4.885
  288MET    HE3 4678   5.330   4.314   4.871
  288MET      C 4679   5.210   4.642   5.350
  288MET      O 4680   5.243   4.589   5.459
  289LEU      N 4681   5.227   4.775   5.325
  289LEU     HN 4682   5.195   4.820   5.243
  289LEU     CA 4683   5.310   4.853   5.417
  289LEU     HA 4684   5.398   4.795   5.439
  289LEU     CB 4685   5.351   4.994   5.352
  289LEU    HB1 4686   5.254   5.048   5.340
  289LEU    HB2 4687   5.399   4.971   5.254
  289LEU     CG 4688   5.456   5.085   5.424
  289LEU     HG 4689   5.419   5.129   5.519
  289LEU    CD1 4690   5.581   5.004   5.466
  289LEU   HD11 4691   5.623   4.947   5.381
  289LEU   HD12 4692   5.559   4.931   5.548
  289LEU   HD13 4693   5.662   5.070   5.505
  289LEU    CD2 4694   5.503   5.195   5.326
  289LEU   HD21 4695   5.562   5.259   5.396
  289LEU   HD22 4696   5.425   5.240   5.261
  289LEU   HD23 4697   5.578   5.152   5.256
  289LEU      C 4698   5.252   4.886   5.557
  289LEU      O 4699   5.327   4.889   5.656
  290ASP      N 4700   5.117   4.910   5.572
  290ASP     HN 4701   5.059   4.910   5.491
  290ASP     CA 4702   5.043   4.919   5.693
  290ASP     HA 4703   5.094   4.996   5.749
  290ASP     CB 4704   4.899   4.967   5.652
  290ASP    HB1 4705   4.881   4.901   5.564
  290ASP    HB2 4706   4.897   5.072   5.618
  290ASP     CG 4707   4.774   4.951   5.744
  290ASP    OD1 4708   4.670   5.028   5.712
  290ASP    OD2 4709   4.765   4.870   5.838
  290ASP      C 4710   5.053   4.795   5.786
  290ASP      O 4711   5.076   4.819   5.906
  291PRO      N 4712   5.040   4.674   5.741
  291PRO     CD 4713   4.943   4.641   5.637
  291PRO    HD1 4714   4.984   4.673   5.539
  291PRO    HD2 4715   4.849   4.700   5.649
  291PRO     CA 4716   5.075   4.556   5.812
  291PRO     HA 4717   5.009   4.534   5.895
  291PRO     CB 4718   5.037   4.442   5.716
  291PRO    HB1 4719   5.021   4.351   5.778
  291PRO    HB2 4720   5.126   4.428   5.650
  291PRO     CG 4721   4.910   4.498   5.645
  291PRO    HG1 4722   4.889   4.453   5.546
  291PRO    HG2 4723   4.820   4.488   5.709
  291PRO      C 4724   5.216   4.555   5.863
  291PRO      O 4725   5.236   4.512   5.974
  292VAL      N 4726   5.307   4.604   5.774
  292VAL     HN 4727   5.294   4.614   5.676
  292VAL     CA 4728   5.453   4.609   5.814
  292VAL     HA 4729   5.479   4.507   5.838
  292VAL     CB 4730   5.555   4.660   5.704
  292VAL     HB 4731   5.542   4.767   5.675
  292VAL    CG1 4732   5.700   4.635   5.748
  292VAL   HG11 4733   5.781   4.669   5.681
  292VAL   HG12 4734   5.715   4.525   5.755
  292VAL   HG13 4735   5.720   4.681   5.847
  292VAL    CG2 4736   5.542   4.562   5.583
  292VAL   HG21 4737   5.560   4.461   5.626
  292VAL   HG22 4738   5.614   4.592   5.504
  292VAL   HG23 4739   5.436   4.576   5.556
  292VAL      C 4740   5.471   4.686   5.943
  292VAL      O 4741   5.518   4.640   6.045
  293VAL      N 4742   5.413   4.811   5.942
  293VAL     HN 4743   5.361   4.845   5.863
  293VAL     CA 4744   5.409   4.902   6.060
  293VAL     HA 4745   5.511   4.909   6.093
  293VAL     CB 4746   5.348   5.038   6.023
  293VAL     HB 4747   5.258   5.022   5.961
  293VAL    CG1 4748   5.333   5.135   6.145
  293VAL   HG11 4749   5.298   5.237   6.121
  293VAL   HG12 4750   5.430   5.153   6.196
  293VAL   HG13 4751   5.265   5.096   6.224
  293VAL    CG2 4752   5.452   5.111   5.934
  293VAL   HG21 4753   5.476   5.050   5.843
  293VAL   HG22 4754   5.530   5.145   6.005
  293VAL   HG23 4755   5.403   5.201   5.892
  293VAL      C 4756   5.337   4.838   6.174
  293VAL      O 4757   5.378   4.839   6.292
  294TYR      N 4758   5.213   4.782   6.155
  294TYR     HN 4759   5.173   4.776   6.064
  294TYR     CA 4760   5.134   4.713   6.256
  294TYR     HA 4761   5.119   4.784   6.336
  294TYR     CB 4762   5.003   4.672   6.183
  294TYR    HB1 4763   5.035   4.634   6.084
  294TYR    HB2 4764   4.952   4.768   6.163
  294TYR     CG 4765   4.915   4.575   6.250
  294TYR    CD1 4766   4.855   4.605   6.368
  294TYR    HD1 4767   4.869   4.701   6.416
  294TYR    CE1 4768   4.764   4.519   6.432
  294TYR    HE1 4769   4.734   4.553   6.530
  294TYR     CZ 4770   4.740   4.393   6.379
  294TYR     OH 4771   4.664   4.307   6.460
  294TYR     HH 4772   4.648   4.355   6.541
  294TYR    CD2 4773   4.882   4.449   6.191
  294TYR    HD2 4774   4.933   4.419   6.100
  294TYR    CE2 4775   4.788   4.356   6.256
  294TYR    HE2 4776   4.779   4.258   6.212
  294TYR      C 4777   5.195   4.599   6.335
  294TYR      O 4778   5.188   4.581   6.457
  295TYR      N 4779   5.260   4.502   6.266
  295TYR     HN 4780   5.253   4.504   6.166
  295TYR     CA 4781   5.327   4.385   6.321
  295TYR     HA 4782   5.268   4.332   6.394
  295TYR     CB 4783   5.371   4.286   6.215
  295TYR    HB1 4784   5.424   4.197   6.255
  295TYR    HB2 4785   5.439   4.345   6.149
  295TYR     CG 4786   5.265   4.222   6.128
  295TYR    CD1 4787   5.139   4.182   6.190
  295TYR    HD1 4788   5.126   4.205   6.295
  295TYR    CE1 4789   5.038   4.112   6.114
  295TYR    HE1 4790   4.954   4.070   6.168
  295TYR     CZ 4791   5.064   4.083   5.982
  295TYR     OH 4792   4.979   4.002   5.904
  295TYR     HH 4793   5.009   3.999   5.812
  295TYR    CD2 4794   5.283   4.188   5.991
  295TYR    HD2 4795   5.375   4.219   5.944
  295TYR    CE2 4796   5.182   4.124   5.920
  295TYR    HE2 4797   5.198   4.087   5.820
  295TYR      C 4798   5.453   4.429   6.398
  295TYR      O 4799   5.480   4.381   6.507
  296PHE      N 4800   5.538   4.520   6.338
  296PHE     HN 4801   5.500   4.552   6.252
  296PHE     CA 4802   5.651   4.592   6.399
  296PHE     HA 4803   5.720   4.512   6.423
  296PHE     CB 4804   5.718   4.683   6.291
  296PHE    HB1 4805   5.658   4.775   6.273
  296PHE    HB2 4806   5.727   4.634   6.192
  296PHE     CG 4807   5.859   4.748   6.324
  296PHE    CD1 4808   5.967   4.675   6.272
  296PHE    HD1 4809   5.951   4.592   6.205
  296PHE    CE1 4810   6.096   4.718   6.300
  296PHE    HE1 4811   6.183   4.667   6.261
  296PHE     CZ 4812   6.113   4.841   6.368
  296PHE     HZ 4813   6.206   4.896   6.372
  296PHE    CD2 4814   5.880   4.854   6.413
  296PHE    HD2 4815   5.797   4.910   6.452
  296PHE    CE2 4816   6.006   4.905   6.433
  296PHE    HE2 4817   6.028   4.992   6.493
  296PHE      C 4818   5.611   4.679   6.521
  296PHE      O 4819   5.677   4.672   6.623
  297SER      N 4820   5.498   4.756   6.520
  297SER     HN 4821   5.456   4.771   6.431
  297SER     CA 4822   5.450   4.823   6.641
  297SER     HA 4823   5.536   4.871   6.686
  297SER     CB 4824   5.343   4.936   6.612
  297SER    HB1 4825   5.253   4.874   6.592
  297SER    HB2 4826   5.370   4.998   6.524
  297SER     OG 4827   5.328   5.027   6.724
  297SER    HG1 4828   5.402   5.089   6.716
  297SER      C 4829   5.407   4.735   6.753
  297SER      O 4830   5.445   4.757   6.869
  298SER      N 4831   5.333   4.627   6.720
  298SER     HN 4832   5.318   4.622   6.621
  298SER     CA 4833   5.266   4.537   6.817
  298SER     HA 4834   5.194   4.476   6.765
  298SER     CB 4835   5.363   4.442   6.877
  298SER    HB1 4836   5.315   4.386   6.960
  298SER    HB2 4837   5.456   4.495   6.906
  298SER     OG 4838   5.404   4.340   6.784
  298SER    HG1 4839   5.422   4.391   6.706
  298SER      C 4840   5.173   4.594   6.920
  298SER      O 4841   5.207   4.589   7.037
  299PRO      N 4842   5.047   4.641   6.890
  299PRO     CD 4843   5.011   4.685   6.749
  299PRO    HD1 4844   4.999   4.595   6.684
  299PRO    HD2 4845   5.088   4.747   6.698
  299PRO     CA 4846   4.937   4.661   6.981
  299PRO     HA 4847   4.952   4.740   7.053
  299PRO     CB 4848   4.817   4.699   6.885
  299PRO    HB1 4849   4.764   4.783   6.935
  299PRO    HB2 4850   4.755   4.611   6.857
  299PRO     CG 4851   4.883   4.761   6.764
  299PRO    HG1 4852   4.817   4.746   6.676
  299PRO    HG2 4853   4.901   4.868   6.787
  299PRO      C 4854   4.904   4.534   7.064
  299PRO      O 4855   4.946   4.427   7.027
  300SER      N 4856   4.824   4.547   7.170
  300SER     HN 4857   4.789   4.637   7.191
  300SER     CA 4858   4.771   4.433   7.239
  300SER     HA 4859   4.848   4.361   7.260
  300SER     CB 4860   4.706   4.481   7.374
  300SER    HB1 4861   4.612   4.534   7.348
  300SER    HB2 4862   4.768   4.558   7.425
  300SER     OG 4863   4.691   4.372   7.467
  300SER    HG1 4864   4.776   4.336   7.491
  300SER      C 4865   4.667   4.349   7.153
  300SER      O 4866   4.552   4.388   7.115
  301PHE      N 4867   4.697   4.222   7.140
  301PHE     HN 4868   4.784   4.185   7.170
  301PHE     CA 4869   4.610   4.134   7.074
  301PHE     HA 4870   4.573   4.192   6.991
  301PHE     CB 4871   4.692   4.007   7.029
  301PHE    HB1 4872   4.636   3.916   6.996
  301PHE    HB2 4873   4.755   3.969   7.112
  301PHE     CG 4874   4.773   4.055   6.915
  301PHE    CD1 4875   4.719   4.026   6.788
  301PHE    HD1 4876   4.631   3.964   6.782
  301PHE    CE1 4877   4.778   4.077   6.669
  301PHE    HE1 4878   4.744   4.053   6.569
  301PHE     CZ 4879   4.896   4.149   6.679
  301PHE     HZ 4880   4.944   4.181   6.588
  301PHE    CD2 4881   4.892   4.123   6.923
  301PHE    HD2 4882   4.945   4.148   7.014
  301PHE    CE2 4883   4.954   4.172   6.805
  301PHE    HE2 4884   5.045   4.230   6.818
  301PHE      C 4885   4.494   4.088   7.163
  301PHE      O 4886   4.514   4.046   7.280
  302ASN      N 4887   4.374   4.088   7.119
  302ASN     HN 4888   4.354   4.123   7.028
  302ASN     CA 4889   4.273   4.007   7.187
  302ASN     HA 4890   4.273   4.019   7.295
  302ASN     CB 4891   4.130   4.040   7.129
  302ASN    HB1 4892   4.052   3.967   7.158
  302ASN    HB2 4893   4.134   4.048   7.018
  302ASN     CG 4894   4.068   4.171   7.189
  302ASN    OD1 4895   4.042   4.177   7.308
  302ASN    ND2 4896   4.064   4.281   7.111
  302ASN   HD21 4897   4.090   4.287   7.014
  302ASN   HD22 4898   4.042   4.367   7.157
  302ASN      C 4899   4.301   3.860   7.161
  302ASN    OT1 4900   4.328   3.825   7.046
  302ASN    OT2 4901   4.299   3.775   7.256
  3033HR    C01 4902   4.797   4.365   3.545
  3033HR    O02 4903   4.747   4.442   3.464
  3033HR    C03 4904   4.812   4.399   3.696
  3033HR    O04 4905   4.987   4.479   3.843
  3033HR    C05 4906   4.952   4.466   3.707
  3033HR    O06 4907   4.841   4.242   3.505
  3033HR    C07 4908   4.947   4.604   3.646
  3033HR     H1 4909   4.820   4.304   3.754
  3033HR     H2 4910   4.731   4.459   3.742
  3033HR     H3 4911   5.078   4.508   3.847
  3033HR     H4 4912   5.026   4.402   3.654
  3033HR     H5 4913   4.838   4.235   3.409
  3033HR     H6 4914   5.045   4.657   3.646
  3033HR     H7 4915   4.868   4.663   3.697
  3033HR     H8 4916   4.908   4.595   3.542
   7.62007   7.62007   9.40201
