# Supplementary material for: Orthosteric and allosteric modulation of human HCAR2 signaling complex
Source: Nat Commun. 2023 Nov 22;14:7620. doi: 10.1038/s41467-023-43537-z (PMC10665550; doi:10.1038/s41467-023-43537-z)
Supplement: Supplementary file 8 — Supplementary Data 5 [file 41467_2023_43537_MOESM8_ESM.zip › supplementary data 5/trjfiles/Niacin_end5.gro]

Title t= 1000000.00000 step= 500000000
 4915
    8ASP      N    1   2.980   4.719   2.922
    8ASP    HT1    2   3.046   4.794   2.892
    8ASP    HT2    3   2.967   4.740   3.023
    8ASP    HT3    4   2.885   4.728   2.881
    8ASP     CA    5   3.027   4.583   2.902
    8ASP     HA    6   3.050   4.566   2.797
    8ASP     CB    7   3.158   4.567   2.983
    8ASP    HB1    8   3.123   4.569   3.089
    8ASP    HB2    9   3.231   4.650   2.970
    8ASP     CG   10   3.238   4.441   2.945
    8ASP    OD1   11   3.208   4.386   2.843
    8ASP    OD2   12   3.331   4.412   3.020
    8ASP      C   13   2.920   4.484   2.942
    8ASP      O   14   2.828   4.515   3.013
    9HSD      N   15   2.929   4.350   2.909
    9HSD     HN   16   3.015   4.319   2.869
    9HSD     CA   17   2.839   4.245   2.935
    9HSD     HA   18   2.756   4.280   2.995
    9HSD     CB   19   2.789   4.179   2.801
    9HSD    HB1   20   2.715   4.249   2.756
    9HSD    HB2   21   2.728   4.090   2.828
    9HSD    ND1   22   2.961   4.039   2.685
    9HSD    HD1   23   2.961   3.965   2.752
    9HSD     CG   24   2.890   4.158   2.699
    9HSD    CE1   25   3.045   4.056   2.581
    9HSD    HE1   26   3.130   3.989   2.569
    9HSD    NE2   27   3.031   4.174   2.521
    9HSD    CD2   28   2.931   4.234   2.598
    9HSD    HD2   29   2.901   4.337   2.583
    9HSD      C   30   2.910   4.143   3.019
    9HSD      O   31   3.032   4.134   3.013
   10PHE      N   32   2.838   4.066   3.099
   10PHE     HN   33   2.739   4.073   3.101
   10PHE     CA   34   2.902   3.940   3.157
   10PHE     HA   35   2.955   3.975   3.244
   10PHE     CB   36   2.790   3.849   3.217
   10PHE    HB1   37   2.730   3.904   3.292
   10PHE    HB2   38   2.824   3.762   3.277
   10PHE     CG   39   2.700   3.774   3.113
   10PHE    CD1   40   2.731   3.649   3.057
   10PHE    HD1   41   2.817   3.595   3.094
   10PHE    CE1   42   2.648   3.581   2.961
   10PHE    HE1   43   2.678   3.496   2.903
   10PHE     CZ   44   2.548   3.661   2.903
   10PHE     HZ   45   2.489   3.631   2.818
   10PHE    CD2   46   2.581   3.839   3.068
   10PHE    HD2   47   2.569   3.941   3.101
   10PHE    CE2   48   2.502   3.775   2.967
   10PHE    HE2   49   2.410   3.824   2.940
   10PHE      C   50   3.005   3.853   3.086
   10PHE      O   51   3.012   3.853   2.964
   11LEU      N   52   3.074   3.776   3.160
   11LEU     HN   53   3.066   3.775   3.259
   11LEU     CA   54   3.153   3.668   3.113
   11LEU     HA   55   3.167   3.664   3.006
   11LEU     CB   56   3.292   3.686   3.172
   11LEU    HB1   57   3.362   3.603   3.149
   11LEU    HB2   58   3.264   3.678   3.279
   11LEU     CG   59   3.374   3.815   3.143
   11LEU     HG   60   3.313   3.907   3.148
   11LEU    CD1   61   3.496   3.820   3.236
   11LEU   HD11   62   3.466   3.841   3.341
   11LEU   HD12   63   3.572   3.899   3.218
   11LEU   HD13   64   3.551   3.724   3.223
   11LEU    CD2   65   3.429   3.805   2.998
   11LEU   HD21   66   3.350   3.806   2.920
   11LEU   HD22   67   3.478   3.707   2.982
   11LEU   HD23   68   3.488   3.899   2.993
   11LEU      C   69   3.079   3.542   3.145
   11LEU      O   70   3.006   3.546   3.239
   12GLU      N   71   3.094   3.433   3.069
   12GLU     HN   72   3.153   3.434   2.988
   12GLU     CA   73   3.010   3.310   3.087
   12GLU     HA   74   2.906   3.336   3.074
   12GLU     CB   75   3.045   3.200   2.988
   12GLU    HB1   76   3.148   3.158   2.992
   12GLU    HB2   77   3.029   3.241   2.886
   12GLU     CG   78   2.956   3.071   3.011
   12GLU    HG1   79   2.851   3.098   3.032
   12GLU    HG2   80   2.996   3.027   3.105
   12GLU     CD   81   2.966   2.960   2.901
   12GLU    OE1   82   2.861   2.929   2.844
   12GLU    OE2   83   3.074   2.897   2.881
   12GLU      C   84   3.015   3.250   3.225
   12GLU      O   85   2.916   3.205   3.287
   13ILE      N   86   3.139   3.244   3.277
   13ILE     HN   87   3.205   3.268   3.206
   13ILE     CA   88   3.196   3.182   3.402
   13ILE     HA   89   3.286   3.131   3.371
   13ILE     CB   90   3.230   3.287   3.501
   13ILE     HB   91   3.131   3.319   3.540
   13ILE    CG2   92   3.313   3.222   3.622
   13ILE   HG21   93   3.343   3.300   3.696
   13ILE   HG22   94   3.393   3.150   3.596
   13ILE   HG23   95   3.236   3.165   3.679
   13ILE    CG1   96   3.308   3.412   3.454
   13ILE   HG11   97   3.335   3.477   3.540
   13ILE   HG12   98   3.239   3.468   3.388
   13ILE     CD   99   3.435   3.377   3.367
   13ILE    HD1  100   3.422   3.308   3.281
   13ILE    HD2  101   3.501   3.330   3.442
   13ILE    HD3  102   3.483   3.474   3.340
   13ILE      C  103   3.109   3.067   3.461
   13ILE      O  104   3.018   3.084   3.542
   14ASP      N  105   3.121   2.946   3.409
   14ASP     HN  106   3.187   2.942   3.335
   14ASP     CA  107   3.042   2.832   3.431
   14ASP     HA  108   3.057   2.782   3.336
   14ASP     CB  109   3.099   2.747   3.557
   14ASP    HB1  110   3.029   2.663   3.576
   14ASP    HB2  111   3.112   2.813   3.646
   14ASP     CG  112   3.232   2.689   3.533
   14ASP    OD1  113   3.258   2.653   3.415
   14ASP    OD2  114   3.303   2.671   3.636
   14ASP      C  115   2.885   2.847   3.428
   14ASP      O  116   2.817   2.777   3.501
   15LYS      N  117   2.833   2.938   3.345
   15LYS     HN  118   2.894   2.998   3.294
   15LYS     CA  119   2.689   2.962   3.331
   15LYS     HA  120   2.667   3.026   3.247
   15LYS     CB  121   2.602   2.839   3.305
   15LYS    HB1  122   2.503   2.881   3.278
   15LYS    HB2  123   2.589   2.782   3.400
   15LYS     CG  124   2.646   2.740   3.191
   15LYS    HG1  125   2.592   2.644   3.206
   15LYS    HG2  126   2.754   2.714   3.192
   15LYS     CD  127   2.616   2.791   3.049
   15LYS    HD1  128   2.668   2.889   3.042
   15LYS    HD2  129   2.509   2.820   3.045
   15LYS     CE  130   2.634   2.681   2.941
   15LYS    HE1  131   2.548   2.611   2.949
   15LYS    HE2  132   2.727   2.624   2.961
   15LYS     NZ  133   2.642   2.738   2.807
   15LYS    HZ1  134   2.714   2.814   2.814
   15LYS    HZ2  135   2.549   2.774   2.777
   15LYS    HZ3  136   2.677   2.672   2.735
   15LYS      C  137   2.638   3.035   3.454
   15LYS      O  138   2.517   3.031   3.481
   16LYS      N  139   2.729   3.094   3.531
   16LYS     HN  140   2.826   3.083   3.510
   16LYS     CA  141   2.701   3.174   3.646
   16LYS     HA  142   2.601   3.158   3.684
   16LYS     CB  143   2.809   3.143   3.761
   16LYS    HB1  144   2.765   3.200   3.846
   16LYS    HB2  145   2.909   3.182   3.733
   16LYS     CG  146   2.831   2.993   3.796
   16LYS    HG1  147   2.889   2.933   3.723
   16LYS    HG2  148   2.741   2.930   3.810
   16LYS     CD  149   2.915   2.980   3.920
   16LYS    HD1  150   2.919   2.870   3.939
   16LYS    HD2  151   2.870   3.024   4.011
   16LYS     CE  152   3.061   3.027   3.901
   16LYS    HE1  153   3.076   3.133   3.870
   16LYS    HE2  154   3.098   2.965   3.817
   16LYS     NZ  155   3.122   3.006   4.031
   16LYS    HZ1  156   3.103   3.070   4.111
   16LYS    HZ2  157   3.225   3.011   4.018
   16LYS    HZ3  158   3.110   2.909   4.067
   16LYS      C  159   2.702   3.325   3.608
   16LYS      O  160   2.663   3.404   3.697
   17ASN      N  161   2.728   3.352   3.475
   17ASN     HN  162   2.761   3.273   3.423
   17ASN     CA  163   2.698   3.477   3.412
   17ASN     HA  164   2.773   3.486   3.335
   17ASN     CB  165   2.557   3.480   3.349
   17ASN    HB1  166   2.541   3.577   3.299
   17ASN    HB2  167   2.477   3.470   3.425
   17ASN     CG  168   2.533   3.371   3.244
   17ASN    OD1  169   2.619   3.330   3.165
   17ASN    ND2  170   2.410   3.316   3.236
   17ASN   HD21  171   2.331   3.352   3.284
   17ASN   HD22  172   2.400   3.235   3.179
   17ASN      C  173   2.731   3.607   3.498
   17ASN      O  174   2.645   3.672   3.559
   18CYS      N  175   2.865   3.631   3.517
   18CYS     HN  176   2.931   3.586   3.458
   18CYS     CA  177   2.930   3.727   3.610
   18CYS     HA  178   2.849   3.762   3.673
   18CYS     CB  179   3.040   3.650   3.692
   18CYS    HB1  180   3.071   3.716   3.776
   18CYS    HB2  181   3.129   3.633   3.627
   18CYS     SG  182   2.988   3.494   3.771
   18CYS      C  183   2.976   3.853   3.538
   18CYS      O  184   3.049   3.848   3.438
   19CYS      N  185   2.952   3.972   3.607
   19CYS     HN  186   2.904   3.985   3.693
   19CYS     CA  187   3.017   4.101   3.571
   19CYS     HA  188   3.043   4.107   3.466
   19CYS     CB  189   2.939   4.229   3.606
   19CYS    HB1  190   3.002   4.316   3.575
   19CYS    HB2  191   2.900   4.229   3.710
   19CYS     SG  192   2.795   4.253   3.501
   19CYS      C  193   3.138   4.110   3.661
   19CYS      O  194   3.127   4.121   3.785
   20VAL      N  195   3.265   4.097   3.604
   20VAL     HN  196   3.279   4.100   3.505
   20VAL     CA  197   3.384   4.064   3.683
   20VAL     HA  198   3.353   4.037   3.783
   20VAL     CB  199   3.462   3.956   3.613
   20VAL     HB  200   3.483   3.994   3.511
   20VAL    CG1  201   3.596   3.940   3.687
   20VAL   HG11  202   3.565   3.910   3.790
   20VAL   HG12  203   3.655   4.033   3.702
   20VAL   HG13  204   3.652   3.855   3.641
   20VAL    CG2  205   3.378   3.829   3.623
   20VAL   HG21  206   3.445   3.747   3.590
   20VAL   HG22  207   3.289   3.836   3.557
   20VAL   HG23  208   3.334   3.808   3.723
   20VAL      C  209   3.459   4.195   3.687
   20VAL      O  210   3.487   4.259   3.589
   21PHE      N  211   3.501   4.246   3.804
   21PHE     HN  212   3.489   4.194   3.888
   21PHE     CA  213   3.570   4.372   3.825
   21PHE     HA  214   3.545   4.441   3.745
   21PHE     CB  215   3.525   4.460   3.946
   21PHE    HB1  216   3.562   4.564   3.956
   21PHE    HB2  217   3.558   4.395   4.031
   21PHE     CG  218   3.368   4.467   3.950
   21PHE    CD1  219   3.295   4.384   4.038
   21PHE    HD1  220   3.343   4.332   4.120
   21PHE    CE1  221   3.155   4.381   4.028
   21PHE    HE1  222   3.099   4.311   4.088
   21PHE     CZ  223   3.092   4.455   3.933
   21PHE     HZ  224   2.988   4.436   3.908
   21PHE    CD2  225   3.296   4.543   3.855
   21PHE    HD2  226   3.346   4.608   3.784
   21PHE    CE2  227   3.159   4.539   3.848
   21PHE    HE2  228   3.104   4.589   3.770
   21PHE      C  229   3.716   4.357   3.814
   21PHE      O  230   3.773   4.269   3.877
   22ARG      N  231   3.775   4.454   3.745
   22ARG     HN  232   3.717   4.525   3.707
   22ARG     CA  233   3.911   4.446   3.704
   22ARG     HA  234   3.972   4.400   3.781
   22ARG     CB  235   3.923   4.372   3.568
   22ARG    HB1  236   4.023   4.388   3.524
   22ARG    HB2  237   3.863   4.425   3.491
   22ARG     CG  238   3.871   4.226   3.568
   22ARG    HG1  239   3.871   4.190   3.462
   22ARG    HG2  240   3.763   4.233   3.589
   22ARG     CD  241   3.945   4.126   3.658
   22ARG    HD1  242   3.892   4.029   3.670
   22ARG    HD2  243   3.956   4.163   3.762
   22ARG     NE  244   4.080   4.114   3.597
   22ARG     HE  245   4.120   4.202   3.569
   22ARG     CZ  246   4.145   4.003   3.552
   22ARG    NH1  247   4.094   3.881   3.564
   22ARG   HH11  248   4.002   3.872   3.601
   22ARG   HH12  249   4.146   3.801   3.534
   22ARG    NH2  250   4.262   4.013   3.496
   22ARG   HH21  251   4.293   4.105   3.469
   22ARG   HH22  252   4.307   3.928   3.468
   22ARG      C  253   3.965   4.588   3.694
   22ARG      O  254   4.064   4.615   3.630
   23ASP      N  255   3.910   4.678   3.770
   23ASP     HN  256   3.835   4.651   3.831
   23ASP     CA  257   3.959   4.817   3.782
   23ASP     HA  258   3.961   4.850   3.679
   23ASP     CB  259   3.855   4.917   3.849
   23ASP    HB1  260   3.912   5.012   3.863
   23ASP    HB2  261   3.824   4.874   3.946
   23ASP     CG  262   3.738   4.944   3.760
   23ASP    OD1  263   3.657   5.034   3.805
   23ASP    OD2  264   3.724   4.890   3.648
   23ASP      C  265   4.094   4.833   3.844
   23ASP      O  266   4.134   4.756   3.932
   24ASP      N  267   4.176   4.929   3.804
   24ASP     HN  268   4.151   4.988   3.727
   24ASP     CA  269   4.308   4.940   3.856
   24ASP     HA  270   4.351   4.844   3.831
   24ASP     CB  271   4.379   5.056   3.782
   24ASP    HB1  272   4.455   5.100   3.850
   24ASP    HB2  273   4.301   5.133   3.760
   24ASP     CG  274   4.431   5.015   3.645
   24ASP    OD1  275   4.476   5.109   3.573
   24ASP    OD2  276   4.417   4.896   3.604
   24ASP      C  277   4.316   4.979   4.001
   24ASP      O  278   4.404   4.932   4.070
   25PHE      N  279   4.214   5.058   4.043
   25PHE     HN  280   4.146   5.097   3.981
   25PHE     CA  281   4.195   5.105   4.177
   25PHE     HA  282   4.264   5.183   4.204
   25PHE     CB  283   4.052   5.174   4.175
   25PHE    HB1  284   3.968   5.105   4.154
   25PHE    HB2  285   4.054   5.255   4.098
   25PHE     CG  286   4.019   5.242   4.305
   25PHE    CD1  287   3.936   5.177   4.397
   25PHE    HD1  288   3.892   5.080   4.379
   25PHE    CE1  289   3.891   5.245   4.507
   25PHE    HE1  290   3.823   5.197   4.575
   25PHE     CZ  291   3.930   5.378   4.537
   25PHE     HZ  292   3.902   5.424   4.630
   25PHE    CD2  293   4.050   5.376   4.325
   25PHE    HD2  294   4.123   5.408   4.252
   25PHE    CE2  295   4.007   5.444   4.439
   25PHE    HE2  296   4.043   5.543   4.460
   25PHE      C  297   4.206   5.005   4.292
   25PHE      O  298   4.274   5.026   4.394
   26ILE      N  299   4.139   4.888   4.270
   26ILE     HN  300   4.083   4.874   4.190
   26ILE     CA  301   4.118   4.778   4.375
   26ILE     HA  302   4.070   4.818   4.463
   26ILE     CB  303   4.024   4.665   4.321
   26ILE     HB  304   4.070   4.604   4.240
   26ILE    CG2  305   3.993   4.565   4.436
   26ILE   HG21  306   3.949   4.617   4.524
   26ILE   HG22  307   4.090   4.519   4.462
   26ILE   HG23  308   3.922   4.485   4.406
   26ILE    CG1  309   3.889   4.727   4.276
   26ILE   HG11  310   3.898   4.825   4.226
   26ILE   HG12  311   3.816   4.753   4.355
   26ILE     CD  312   3.821   4.641   4.163
   26ILE    HD1  313   3.812   4.535   4.196
   26ILE    HD2  314   3.892   4.652   4.078
   26ILE    HD3  315   3.725   4.688   4.133
   26ILE      C  316   4.246   4.717   4.423
   26ILE      O  317   4.268   4.697   4.540
   27VAL      N  318   4.342   4.701   4.330
   27VAL     HN  319   4.317   4.711   4.234
   27VAL     CA  320   4.474   4.640   4.354
   27VAL     HA  321   4.470   4.574   4.439
   27VAL     CB  322   4.522   4.562   4.230
   27VAL     HB  323   4.622   4.526   4.264
   27VAL    CG1  324   4.441   4.432   4.213
   27VAL   HG11  325   4.482   4.360   4.138
   27VAL   HG12  326   4.334   4.459   4.197
   27VAL   HG13  327   4.442   4.379   4.311
   27VAL    CG2  328   4.529   4.645   4.102
   27VAL   HG21  329   4.431   4.684   4.067
   27VAL   HG22  330   4.577   4.571   4.035
   27VAL   HG23  331   4.604   4.727   4.109
   27VAL      C  332   4.585   4.731   4.398
   27VAL      O  333   4.706   4.709   4.395
   28LYS      N  334   4.548   4.860   4.408
   28LYS     HN  335   4.458   4.880   4.370
   28LYS     CA  336   4.627   4.973   4.439
   28LYS     HA  337   4.732   4.951   4.430
   28LYS     CB  338   4.598   5.085   4.337
   28LYS    HB1  339   4.508   5.141   4.369
   28LYS    HB2  340   4.569   5.028   4.247
   28LYS     CG  341   4.735   5.154   4.309
   28LYS    HG1  342   4.806   5.084   4.261
   28LYS    HG2  343   4.784   5.183   4.405
   28LYS     CD  344   4.718   5.278   4.218
   28LYS    HD1  345   4.816   5.327   4.197
   28LYS    HD2  346   4.656   5.357   4.266
   28LYS     CE  347   4.661   5.246   4.077
   28LYS    HE1  348   4.553   5.219   4.081
   28LYS    HE2  349   4.722   5.167   4.029
   28LYS     NZ  350   4.683   5.362   3.996
   28LYS    HZ1  351   4.686   5.346   3.893
   28LYS    HZ2  352   4.768   5.417   4.018
   28LYS    HZ3  353   4.604   5.428   4.013
   28LYS      C  354   4.601   5.012   4.582
   28LYS      O  355   4.690   5.024   4.660
   29VAL      N  356   4.470   5.023   4.622
   29VAL     HN  357   4.402   5.030   4.549
   29VAL     CA  358   4.431   5.054   4.760
   29VAL     HA  359   4.505   5.122   4.800
   29VAL     CB  360   4.294   5.124   4.757
   29VAL     HB  361   4.233   5.059   4.690
   29VAL    CG1  362   4.239   5.139   4.896
   29VAL   HG11  363   4.162   5.218   4.901
   29VAL   HG12  364   4.325   5.168   4.960
   29VAL   HG13  365   4.203   5.040   4.933
   29VAL    CG2  366   4.292   5.262   4.683
   29VAL   HG21  367   4.335   5.254   4.581
   29VAL   HG22  368   4.356   5.330   4.743
   29VAL   HG23  369   4.193   5.311   4.685
   29VAL      C  370   4.428   4.928   4.855
   29VAL      O  371   4.452   4.933   4.974
   30LEU      N  372   4.400   4.805   4.805
   30LEU     HN  373   4.381   4.796   4.707
   30LEU     CA  374   4.367   4.698   4.888
   30LEU     HA  375   4.291   4.728   4.959
   30LEU     CB  376   4.316   4.568   4.810
   30LEU    HB1  377   4.379   4.542   4.722
   30LEU    HB2  378   4.219   4.580   4.759
   30LEU     CG  379   4.305   4.434   4.889
   30LEU     HG  380   4.402   4.405   4.934
   30LEU    CD1  381   4.204   4.449   5.008
   30LEU   HD11  382   4.100   4.469   4.973
   30LEU   HD12  383   4.231   4.534   5.074
   30LEU   HD13  384   4.202   4.356   5.069
   30LEU    CD2  385   4.256   4.324   4.791
   30LEU   HD21  386   4.158   4.356   4.748
   30LEU   HD22  387   4.255   4.234   4.855
   30LEU   HD23  388   4.329   4.305   4.710
   30LEU      C  389   4.487   4.657   4.981
   30LEU      O  390   4.468   4.648   5.103
   31PRO      N  391   4.614   4.639   4.944
   31PRO     CD  392   4.647   4.587   4.812
   31PRO    HD1  393   4.602   4.650   4.732
   31PRO    HD2  394   4.607   4.484   4.799
   31PRO     CA  395   4.723   4.609   5.039
   31PRO     HA  396   4.675   4.530   5.094
   31PRO     CB  397   4.844   4.561   4.950
   31PRO    HB1  398   4.856   4.452   4.966
   31PRO    HB2  399   4.945   4.603   4.969
   31PRO     CG  400   4.800   4.585   4.807
   31PRO    HG1  401   4.818   4.689   4.772
   31PRO    HG2  402   4.843   4.520   4.728
   31PRO      C  403   4.757   4.723   5.131
   31PRO      O  404   4.801   4.681   5.241
   32PRO      N  405   4.745   4.853   5.111
   32PRO     CD  406   4.778   4.912   4.980
   32PRO    HD1  407   4.692   4.898   4.912
   32PRO    HD2  408   4.866   4.860   4.937
   32PRO     CA  409   4.743   4.949   5.221
   32PRO     HA  410   4.844   4.945   5.259
   32PRO     CB  411   4.722   5.080   5.145
   32PRO    HB1  412   4.748   5.172   5.202
   32PRO    HB2  413   4.615   5.090   5.118
   32PRO     CG  414   4.807   5.059   5.013
   32PRO    HG1  415   4.770   5.123   4.930
   32PRO    HG2  416   4.915   5.077   5.033
   32PRO      C  417   4.649   4.923   5.337
   32PRO      O  418   4.693   4.904   5.454
   33VAL      N  419   4.523   4.881   5.310
   33VAL     HN  420   4.484   4.885   5.219
   33VAL     CA  421   4.433   4.842   5.409
   33VAL     HA  422   4.427   4.920   5.484
   33VAL     CB  423   4.290   4.830   5.345
   33VAL     HB  424   4.284   4.736   5.287
   33VAL    CG1  425   4.189   4.806   5.456
   33VAL   HG11  426   4.208   4.887   5.530
   33VAL   HG12  427   4.194   4.702   5.495
   33VAL   HG13  428   4.084   4.805   5.418
   33VAL    CG2  429   4.261   4.952   5.265
   33VAL   HG21  430   4.288   4.954   5.157
   33VAL   HG22  431   4.298   5.049   5.305
   33VAL   HG23  432   4.151   4.969   5.263
   33VAL      C  433   4.473   4.713   5.485
   33VAL      O  434   4.450   4.709   5.606
   34LEU      N  435   4.542   4.611   5.421
   34LEU     HN  436   4.546   4.627   5.323
   34LEU     CA  437   4.587   4.490   5.488
   34LEU     HA  438   4.512   4.456   5.558
   34LEU     CB  439   4.611   4.389   5.368
   34LEU    HB1  440   4.661   4.294   5.398
   34LEU    HB2  441   4.680   4.427   5.291
   34LEU     CG  442   4.478   4.360   5.292
   34LEU     HG  443   4.429   4.456   5.267
   34LEU    CD1  444   4.511   4.274   5.168
   34LEU   HD11  445   4.561   4.334   5.089
   34LEU   HD12  446   4.415   4.241   5.122
   34LEU   HD13  447   4.569   4.185   5.200
   34LEU    CD2  448   4.371   4.284   5.381
   34LEU   HD21  449   4.318   4.355   5.449
   34LEU   HD22  450   4.420   4.202   5.437
   34LEU   HD23  451   4.294   4.232   5.319
   34LEU      C  452   4.713   4.516   5.568
   34LEU      O  453   4.733   4.453   5.672
   35GLY      N  454   4.789   4.619   5.538
   35GLY     HN  455   4.759   4.681   5.466
   35GLY     CA  456   4.918   4.646   5.593
   35GLY    HA1  457   4.972   4.709   5.523
   35GLY    HA2  458   4.971   4.553   5.608
   35GLY      C  459   4.905   4.717   5.726
   35GLY      O  460   4.979   4.689   5.823
   36LEU      N  461   4.797   4.798   5.736
   36LEU     HN  462   4.752   4.832   5.654
   36LEU     CA  463   4.735   4.842   5.856
   36LEU     HA  464   4.810   4.902   5.904
   36LEU     CB  465   4.617   4.931   5.820
   36LEU    HB1  466   4.545   4.865   5.767
   36LEU    HB2  467   4.659   5.000   5.744
   36LEU     CG  468   4.549   5.007   5.933
   36LEU     HG  469   4.567   4.959   6.031
   36LEU    CD1  470   4.615   5.143   5.933
   36LEU   HD11  471   4.724   5.128   5.946
   36LEU   HD12  472   4.584   5.212   6.014
   36LEU   HD13  473   4.603   5.196   5.836
   36LEU    CD2  474   4.394   5.021   5.907
   36LEU   HD21  475   4.335   5.088   5.974
   36LEU   HD22  476   4.360   4.916   5.892
   36LEU   HD23  477   4.375   5.064   5.806
   36LEU      C  478   4.699   4.731   5.956
   36LEU      O  479   4.724   4.745   6.074
   37GLU      N  480   4.634   4.622   5.906
   37GLU     HN  481   4.606   4.618   5.810
   37GLU     CA  482   4.616   4.492   5.966
   37GLU     HA  483   4.584   4.518   6.065
   37GLU     CB  484   4.516   4.415   5.873
   37GLU    HB1  485   4.522   4.448   5.767
   37GLU    HB2  486   4.418   4.438   5.921
   37GLU     CG  487   4.541   4.266   5.866
   37GLU    HG1  488   4.555   4.217   5.965
   37GLU    HG2  489   4.625   4.251   5.794
   37GLU     CD  490   4.414   4.203   5.801
   37GLU    OE1  491   4.351   4.256   5.709
   37GLU    OE2  492   4.380   4.091   5.846
   37GLU      C  493   4.745   4.418   6.003
   37GLU      O  494   4.758   4.369   6.114
   38PHE      N  495   4.850   4.420   5.919
   38PHE     HN  496   4.840   4.466   5.832
   38PHE     CA  497   4.982   4.363   5.949
   38PHE     HA  498   4.974   4.256   5.964
   38PHE     CB  499   5.072   4.369   5.822
   38PHE    HB1  500   5.094   4.474   5.792
   38PHE    HB2  501   5.029   4.319   5.733
   38PHE     CG  502   5.209   4.308   5.848
   38PHE    CD1  503   5.330   4.381   5.872
   38PHE    HD1  504   5.331   4.489   5.879
   38PHE    CE1  505   5.446   4.312   5.882
   38PHE    HE1  506   5.531   4.371   5.913
   38PHE     CZ  507   5.451   4.174   5.875
   38PHE     HZ  508   5.542   4.119   5.895
   38PHE    CD2  509   5.214   4.169   5.840
   38PHE    HD2  510   5.126   4.107   5.830
   38PHE    CE2  511   5.338   4.098   5.838
   38PHE    HE2  512   5.337   3.991   5.822
   38PHE      C  513   5.051   4.432   6.066
   38PHE      O  514   5.109   4.371   6.155
   39ILE      N  515   5.068   4.567   6.058
   39ILE     HN  516   5.025   4.622   5.987
   39ILE     CA  517   5.170   4.624   6.140
   39ILE     HA  518   5.256   4.559   6.130
   39ILE     CB  519   5.213   4.761   6.095
   39ILE     HB  520   5.124   4.819   6.062
   39ILE    CG2  521   5.271   4.862   6.200
   39ILE   HG21  522   5.335   4.940   6.153
   39ILE   HG22  523   5.336   4.806   6.270
   39ILE   HG23  524   5.185   4.899   6.260
   39ILE    CG1  525   5.311   4.750   5.976
   39ILE   HG11  526   5.318   4.854   5.936
   39ILE   HG12  527   5.266   4.685   5.898
   39ILE     CD  528   5.448   4.705   6.024
   39ILE    HD1  529   5.455   4.601   6.063
   39ILE    HD2  530   5.489   4.771   6.103
   39ILE    HD3  531   5.518   4.701   5.938
   39ILE      C  532   5.151   4.620   6.286
   39ILE      O  533   5.247   4.591   6.364
   40PHE      N  534   5.025   4.651   6.325
   40PHE     HN  535   4.962   4.681   6.254
   40PHE     CA  536   4.995   4.657   6.466
   40PHE     HA  537   5.079   4.703   6.517
   40PHE     CB  538   4.881   4.751   6.491
   40PHE    HB1  539   4.858   4.769   6.599
   40PHE    HB2  540   4.787   4.709   6.449
   40PHE     CG  541   4.898   4.886   6.430
   40PHE    CD1  542   4.803   4.936   6.342
   40PHE    HD1  543   4.720   4.873   6.316
   40PHE    CE1  544   4.801   5.061   6.290
   40PHE    HE1  545   4.719   5.104   6.234
   40PHE     CZ  546   4.911   5.147   6.316
   40PHE     HZ  547   4.920   5.246   6.272
   40PHE    CD2  548   5.011   4.967   6.450
   40PHE    HD2  549   5.088   4.933   6.518
   40PHE    CE2  550   5.020   5.095   6.388
   40PHE    HE2  551   5.107   5.159   6.394
   40PHE      C  552   4.959   4.524   6.524
   40PHE      O  553   4.977   4.499   6.643
   41GLY      N  554   4.925   4.421   6.444
   41GLY     HN  555   4.897   4.428   6.349
   41GLY     CA  556   4.924   4.275   6.481
   41GLY    HA1  557   4.889   4.215   6.399
   41GLY    HA2  558   4.873   4.254   6.574
   41GLY      C  559   5.066   4.229   6.506
   41GLY      O  560   5.097   4.169   6.613
   42LEU      N  561   5.160   4.251   6.410
   42LEU     HN  562   5.148   4.306   6.327
   42LEU     CA  563   5.294   4.209   6.438
   42LEU     HA  564   5.308   4.104   6.456
   42LEU     CB  565   5.386   4.242   6.314
   42LEU    HB1  566   5.398   4.352   6.313
   42LEU    HB2  567   5.328   4.215   6.222
   42LEU     CG  568   5.529   4.178   6.316
   42LEU     HG  569   5.571   4.220   6.410
   42LEU    CD1  570   5.535   4.026   6.312
   42LEU   HD11  571   5.530   4.003   6.204
   42LEU   HD12  572   5.454   3.978   6.371
   42LEU   HD13  573   5.635   3.990   6.344
   42LEU    CD2  574   5.623   4.242   6.212
   42LEU   HD21  575   5.624   4.353   6.215
   42LEU   HD22  576   5.588   4.208   6.112
   42LEU   HD23  577   5.728   4.204   6.213
   42LEU      C  578   5.370   4.265   6.562
   42LEU      O  579   5.431   4.192   6.639
   43LEU      N  580   5.357   4.400   6.583
   43LEU     HN  581   5.309   4.450   6.511
   43LEU     CA  582   5.394   4.461   6.710
   43LEU     HA  583   5.496   4.439   6.738
   43LEU     CB  584   5.381   4.624   6.721
   43LEU    HB1  585   5.278   4.646   6.688
   43LEU    HB2  586   5.444   4.665   6.640
   43LEU     CG  587   5.395   4.693   6.857
   43LEU     HG  588   5.320   4.653   6.929
   43LEU    CD1  589   5.533   4.669   6.909
   43LEU   HD11  590   5.614   4.699   6.839
   43LEU   HD12  591   5.547   4.563   6.939
   43LEU   HD13  592   5.547   4.725   7.004
   43LEU    CD2  593   5.373   4.849   6.848
   43LEU   HD21  594   5.273   4.867   6.803
   43LEU   HD22  595   5.452   4.904   6.792
   43LEU   HD23  596   5.377   4.881   6.954
   43LEU      C  597   5.318   4.407   6.831
   43LEU      O  598   5.377   4.374   6.935
   44GLY      N  599   5.182   4.401   6.825
   44GLY     HN  600   5.126   4.438   6.752
   44GLY     CA  601   5.100   4.344   6.928
   44GLY    HA1  602   4.999   4.356   6.890
   44GLY    HA2  603   5.123   4.404   7.015
   44GLY      C  604   5.131   4.203   6.965
   44GLY      O  605   5.144   4.160   7.082
   45ASN      N  606   5.149   4.118   6.863
   45ASN     HN  607   5.141   4.155   6.771
   45ASN     CA  608   5.168   3.975   6.873
   45ASN     HA  609   5.096   3.939   6.945
   45ASN     CB  610   5.132   3.897   6.743
   45ASN    HB1  611   5.217   3.906   6.672
   45ASN    HB2  612   5.046   3.944   6.691
   45ASN     CG  613   5.107   3.744   6.780
   45ASN    OD1  614   5.194   3.657   6.785
   45ASN    ND2  615   4.977   3.709   6.788
   45ASN   HD21  616   4.907   3.780   6.778
   45ASN   HD22  617   4.964   3.611   6.802
   45ASN      C  618   5.313   3.937   6.923
   45ASN      O  619   5.330   3.856   7.014
   46GLY      N  620   5.411   4.013   6.870
   46GLY     HN  621   5.389   4.076   6.796
   46GLY     CA  622   5.537   4.034   6.935
   46GLY    HA1  623   5.571   4.120   6.880
   46GLY    HA2  624   5.607   3.953   6.930
   46GLY      C  625   5.540   4.073   7.082
   46GLY      O  626   5.611   4.013   7.166
   47LEU      N  627   5.461   4.179   7.114
   47LEU     HN  628   5.392   4.211   7.050
   47LEU     CA  629   5.441   4.228   7.254
   47LEU     HA  630   5.533   4.256   7.302
   47LEU     CB  631   5.368   4.368   7.249
   47LEU    HB1  632   5.294   4.361   7.167
   47LEU    HB2  633   5.451   4.432   7.211
   47LEU     CG  634   5.323   4.434   7.380
   47LEU     HG  635   5.257   4.359   7.429
   47LEU    CD1  636   5.442   4.465   7.472
   47LEU   HD11  637   5.473   4.364   7.508
   47LEU   HD12  638   5.412   4.521   7.564
   47LEU   HD13  639   5.523   4.520   7.420
   47LEU    CD2  640   5.239   4.561   7.356
   47LEU   HD21  641   5.186   4.592   7.448
   47LEU   HD22  642   5.169   4.539   7.272
   47LEU   HD23  643   5.302   4.641   7.311
   47LEU      C  644   5.377   4.122   7.342
   47LEU      O  645   5.425   4.092   7.454
   48ALA      N  646   5.270   4.060   7.293
   48ALA     HN  647   5.233   4.098   7.208
   48ALA     CA  648   5.193   3.952   7.349
   48ALA     HA  649   5.158   3.985   7.446
   48ALA     CB  650   5.080   3.921   7.251
   48ALA    HB1  651   5.036   3.823   7.278
   48ALA    HB2  652   5.115   3.915   7.145
   48ALA    HB3  653   5.011   4.008   7.257
   48ALA      C  654   5.281   3.826   7.369
   48ALA      O  655   5.278   3.772   7.480
   49LEU      N  656   5.365   3.792   7.269
   49LEU     HN  657   5.374   3.843   7.184
   49LEU     CA  658   5.462   3.680   7.278
   49LEU     HA  659   5.414   3.584   7.294
   49LEU     CB  660   5.548   3.675   7.148
   49LEU    HB1  661   5.603   3.771   7.139
   49LEU    HB2  662   5.481   3.669   7.059
   49LEU     CG  663   5.652   3.558   7.126
   49LEU     HG  664   5.740   3.580   7.191
   49LEU    CD1  665   5.596   3.410   7.144
   49LEU   HD11  666   5.515   3.390   7.071
   49LEU   HD12  667   5.548   3.402   7.244
   49LEU   HD13  668   5.678   3.336   7.137
   49LEU    CD2  669   5.715   3.555   6.982
   49LEU   HD21  670   5.631   3.552   6.909
   49LEU   HD22  671   5.766   3.456   6.978
   49LEU   HD23  672   5.786   3.640   6.972
   49LEU      C  673   5.562   3.708   7.391
   49LEU      O  674   5.596   3.619   7.468
   50TRP      N  675   5.605   3.834   7.410
   50TRP     HN  676   5.584   3.908   7.347
   50TRP     CA  677   5.702   3.876   7.508
   50TRP     HA  678   5.780   3.802   7.499
   50TRP     CB  679   5.752   4.021   7.495
   50TRP    HB1  680   5.665   4.090   7.498
   50TRP    HB2  681   5.790   4.031   7.391
   50TRP     CG  682   5.852   4.069   7.594
   50TRP    CD1  683   5.825   4.122   7.714
   50TRP    HD1  684   5.724   4.117   7.752
   50TRP    NE1  685   5.941   4.178   7.771
   50TRP    HE1  686   5.938   4.211   7.863
   50TRP    CE2  687   6.041   4.157   7.685
   50TRP    CD2  688   5.989   4.093   7.567
   50TRP    CE3  689   6.073   4.076   7.454
   50TRP    HE3  690   6.031   4.025   7.369
   50TRP    CZ3  691   6.207   4.113   7.465
   50TRP    HZ3  692   6.281   4.100   7.387
   50TRP    CZ2  693   6.175   4.197   7.690
   50TRP    HZ2  694   6.209   4.252   7.777
   50TRP    CH2  695   6.261   4.168   7.583
   50TRP    HH2  696   6.363   4.200   7.593
   50TRP      C  697   5.645   3.854   7.652
   50TRP      O  698   5.710   3.800   7.735
   51ILE      N  699   5.518   3.888   7.668
   51ILE     HN  700   5.464   3.910   7.588
   51ILE     CA  701   5.438   3.880   7.792
   51ILE     HA  702   5.502   3.911   7.873
   51ILE     CB  703   5.314   3.972   7.785
   51ILE     HB  704   5.257   3.930   7.700
   51ILE    CG2  705   5.215   3.952   7.903
   51ILE   HG21  706   5.177   3.849   7.920
   51ILE   HG22  707   5.123   4.008   7.876
   51ILE   HG23  708   5.255   3.991   7.999
   51ILE    CG1  709   5.338   4.125   7.754
   51ILE   HG11  710   5.426   4.143   7.689
   51ILE   HG12  711   5.375   4.171   7.848
   51ILE     CD  712   5.222   4.198   7.700
   51ILE    HD1  713   5.245   4.302   7.668
   51ILE    HD2  714   5.134   4.186   7.767
   51ILE    HD3  715   5.184   4.145   7.610
   51ILE      C  716   5.388   3.741   7.825
   51ILE      O  717   5.393   3.704   7.940
   52PHE      N  718   5.349   3.654   7.733
   52PHE     HN  719   5.332   3.685   7.640
   52PHE     CA  720   5.329   3.514   7.760
   52PHE     HA  721   5.260   3.496   7.842
   52PHE     CB  722   5.267   3.469   7.626
   52PHE    HB1  723   5.328   3.493   7.536
   52PHE    HB2  724   5.168   3.515   7.610
   52PHE     CG  725   5.252   3.311   7.621
   52PHE    CD1  726   5.170   3.245   7.716
   52PHE    HD1  727   5.126   3.298   7.799
   52PHE    CE1  728   5.136   3.111   7.701
   52PHE    HE1  729   5.081   3.045   7.767
   52PHE     CZ  730   5.158   3.043   7.592
   52PHE     HZ  731   5.118   2.943   7.579
   52PHE    CD2  732   5.293   3.239   7.505
   52PHE    HD2  733   5.350   3.287   7.427
   52PHE    CE2  734   5.250   3.102   7.499
   52PHE    HE2  735   5.281   3.042   7.414
   52PHE      C  736   5.448   3.437   7.803
   52PHE      O  737   5.440   3.361   7.897
   53CYS      N  738   5.570   3.459   7.750
   53CYS     HN  739   5.574   3.539   7.690
   53CYS     CA  740   5.678   3.366   7.771
   53CYS     HA  741   5.634   3.279   7.816
   53CYS     CB  742   5.770   3.343   7.646
   53CYS    HB1  743   5.826   3.248   7.657
   53CYS    HB2  744   5.840   3.426   7.622
   53CYS     SG  745   5.680   3.325   7.487
   53CYS    HG1  746   5.651   3.452   7.464
   53CYS      C  747   5.779   3.413   7.882
   53CYS      O  748   5.841   3.333   7.957
   54PHE      N  749   5.791   3.543   7.902
   54PHE     HN  750   5.750   3.603   7.833
   54PHE     CA  751   5.880   3.598   8.000
   54PHE     HA  752   5.946   3.531   8.053
   54PHE     CB  753   5.964   3.718   7.942
   54PHE    HB1  754   6.039   3.753   8.016
   54PHE    HB2  755   5.898   3.807   7.928
   54PHE     CG  756   6.037   3.673   7.810
   54PHE    CD1  757   6.061   3.764   7.706
   54PHE    HD1  758   6.014   3.860   7.718
   54PHE    CE1  759   6.140   3.738   7.598
   54PHE    HE1  760   6.147   3.807   7.514
   54PHE     CZ  761   6.188   3.609   7.579
   54PHE     HZ  762   6.233   3.572   7.489
   54PHE    CD2  763   6.106   3.554   7.801
   54PHE    HD2  764   6.101   3.486   7.885
   54PHE    CE2  765   6.174   3.519   7.679
   54PHE    HE2  766   6.207   3.417   7.673
   54PHE      C  767   5.810   3.669   8.115
   54PHE      O  768   5.877   3.722   8.211
   55HSD      N  769   5.669   3.674   8.124
   55HSD     HN  770   5.615   3.635   8.049
   55HSD     CA  771   5.613   3.758   8.222
   55HSD     HA  772   5.687   3.776   8.299
   55HSD     CB  773   5.574   3.899   8.176
   55HSD    HB1  774   5.497   3.889   8.096
   55HSD    HB2  775   5.658   3.943   8.118
   55HSD    ND1  776   5.575   4.032   8.395
   55HSD    HD1  777   5.650   3.985   8.440
   55HSD     CG  778   5.515   3.997   8.277
   55HSD    CE1  779   5.500   4.123   8.455
   55HSD    HE1  780   5.540   4.166   8.547
   55HSD    NE2  781   5.398   4.155   8.379
   55HSD    CD2  782   5.411   4.074   8.262
   55HSD    HD2  783   5.343   4.077   8.178
   55HSD      C  784   5.490   3.710   8.301
   55HSD      O  785   5.491   3.704   8.423
   56LEU      N  786   5.379   3.688   8.234
   56LEU     HN  787   5.381   3.694   8.135
   56LEU     CA  788   5.254   3.654   8.303
   56LEU     HA  789   5.233   3.725   8.382
   56LEU     CB  790   5.146   3.676   8.193
   56LEU    HB1  791   5.123   3.578   8.146
   56LEU    HB2  792   5.179   3.742   8.111
   56LEU     CG  793   5.020   3.734   8.248
   56LEU     HG  794   4.983   3.681   8.338
   56LEU    CD1  795   5.028   3.885   8.287
   56LEU   HD11  796   4.931   3.925   8.322
   56LEU   HD12  797   5.066   3.948   8.203
   56LEU   HD13  798   5.100   3.894   8.372
   56LEU    CD2  799   4.905   3.720   8.155
   56LEU   HD21  800   4.884   3.614   8.130
   56LEU   HD22  801   4.930   3.762   8.054
   56LEU   HD23  802   4.806   3.762   8.183
   56LEU      C  803   5.248   3.520   8.383
   56LEU      O  804   5.287   3.414   8.334
   57LYS      N  805   5.201   3.518   8.504
   57LYS     HN  806   5.160   3.604   8.535
   57LYS     CA  807   5.215   3.408   8.598
   57LYS     HA  808   5.297   3.340   8.578
   57LYS     CB  809   5.253   3.462   8.743
   57LYS    HB1  810   5.270   3.384   8.821
   57LYS    HB2  811   5.165   3.520   8.778
   57LYS     CG  812   5.369   3.561   8.746
   57LYS    HG1  813   5.363   3.613   8.844
   57LYS    HG2  814   5.353   3.640   8.670
   57LYS     CD  815   5.507   3.494   8.720
   57LYS    HD1  816   5.503   3.475   8.610
   57LYS    HD2  817   5.518   3.393   8.766
   57LYS     CE  818   5.626   3.585   8.755
   57LYS    HE1  819   5.720   3.525   8.761
   57LYS    HE2  820   5.628   3.618   8.861
   57LYS     NZ  821   5.644   3.695   8.664
   57LYS    HZ1  822   5.580   3.775   8.683
   57LYS    HZ2  823   5.629   3.669   8.564
   57LYS    HZ3  824   5.734   3.746   8.679
   57LYS      C  825   5.091   3.322   8.604
   57LYS      O  826   5.086   3.219   8.672
   58SER      N  827   4.988   3.359   8.527
   58SER     HN  828   5.004   3.435   8.464
   58SER     CA  829   4.863   3.291   8.519
   58SER     HA  830   4.873   3.186   8.541
   58SER     CB  831   4.759   3.357   8.617
   58SER    HB1  832   4.769   3.467   8.600
   58SER    HB2  833   4.795   3.343   8.722
   58SER     OG  834   4.621   3.332   8.602
   58SER    HG1  835   4.599   3.249   8.646
   58SER      C  836   4.817   3.304   8.380
   58SER      O  837   4.865   3.388   8.306
   59TRP      N  838   4.726   3.207   8.339
   59TRP     HN  839   4.703   3.137   8.406
   59TRP     CA  840   4.676   3.191   8.202
   59TRP     HA  841   4.662   3.290   8.160
   59TRP     CB  842   4.786   3.119   8.114
   59TRP    HB1  843   4.780   3.010   8.129
   59TRP    HB2  844   4.886   3.152   8.148
   59TRP     CG  845   4.770   3.153   7.971
   59TRP    CD1  846   4.700   3.089   7.871
   59TRP    HD1  847   4.632   3.006   7.886
   59TRP    NE1  848   4.705   3.164   7.756
   59TRP    HE1  849   4.652   3.154   7.674
   59TRP    CE2  850   4.781   3.280   7.780
   59TRP    CD2  851   4.827   3.271   7.914
   59TRP    CE3  852   4.909   3.377   7.965
   59TRP    HE3  853   4.943   3.375   8.067
   59TRP    CZ3  854   4.946   3.486   7.884
   59TRP    HZ3  855   5.008   3.565   7.923
   59TRP    CZ2  856   4.816   3.385   7.705
   59TRP    HZ2  857   4.783   3.401   7.604
   59TRP    CH2  858   4.904   3.486   7.754
   59TRP    HH2  859   4.939   3.568   7.694
   59TRP      C  860   4.551   3.105   8.207
   59TRP      O  861   4.537   2.993   8.160
   60LYS      N  862   4.444   3.155   8.278
   60LYS     HN  863   4.443   3.246   8.319
   60LYS     CA  864   4.313   3.093   8.286
   60LYS     HA  865   4.323   2.995   8.330
   60LYS     CB  866   4.225   3.169   8.379
   60LYS    HB1  867   4.126   3.121   8.392
   60LYS    HB2  868   4.211   3.271   8.338
   60LYS     CG  869   4.289   3.180   8.518
   60LYS    HG1  870   4.386   3.234   8.509
   60LYS    HG2  871   4.303   3.079   8.562
   60LYS     CD  872   4.203   3.256   8.617
   60LYS    HD1  873   4.097   3.224   8.606
   60LYS    HD2  874   4.214   3.366   8.606
   60LYS     CE  875   4.244   3.227   8.767
   60LYS    HE1  876   4.270   3.121   8.785
   60LYS    HE2  877   4.170   3.260   8.843
   60LYS     NZ  878   4.373   3.304   8.802
   60LYS    HZ1  879   4.381   3.331   8.902
   60LYS    HZ2  880   4.383   3.385   8.738
   60LYS    HZ3  881   4.454   3.242   8.786
   60LYS      C  882   4.245   3.066   8.151
   60LYS      O  883   4.294   3.087   8.042
   61SER      N  884   4.117   3.015   8.160
   61SER     HN  885   4.065   3.009   8.245
   61SER     CA  886   4.031   2.982   8.046
   61SER     HA  887   4.081   2.909   7.985
   61SER     CB  888   3.893   2.918   8.078
   61SER    HB1  889   3.910   2.821   8.130
   61SER    HB2  890   3.848   2.877   7.985
   61SER     OG  891   3.813   3.011   8.156
   61SER    HG1  892   3.752   3.056   8.097
   61SER      C  893   4.006   3.093   7.938
   61SER      O  894   4.013   3.061   7.817
   62SER      N  895   3.981   3.221   7.980
   62SER     HN  896   3.967   3.231   8.078
   62SER     CA  897   3.977   3.343   7.902
   62SER     HA  898   3.901   3.319   7.829
   62SER     CB  899   3.929   3.463   7.995
   62SER    HB1  900   3.894   3.545   7.928
   62SER    HB2  901   4.015   3.501   8.054
   62SER     OG  902   3.818   3.411   8.073
   62SER    HG1  903   3.741   3.408   8.016
   62SER      C  904   4.105   3.372   7.824
   62SER      O  905   4.096   3.391   7.705
   63ARG      N  906   4.224   3.361   7.892
   63ARG     HN  907   4.223   3.360   7.992
   63ARG     CA  908   4.356   3.364   7.833
   63ARG     HA  909   4.363   3.454   7.775
   63ARG     CB  910   4.461   3.368   7.942
   63ARG    HB1  911   4.564   3.350   7.906
   63ARG    HB2  912   4.448   3.291   8.021
   63ARG     CG  913   4.464   3.499   8.022
   63ARG    HG1  914   4.531   3.482   8.108
   63ARG    HG2  915   4.362   3.512   8.064
   63ARG     CD  916   4.513   3.629   7.946
   63ARG    HD1  917   4.468   3.615   7.845
   63ARG    HD2  918   4.623   3.629   7.937
   63ARG     NE  919   4.462   3.759   7.998
   63ARG     HE  920   4.428   3.751   8.092
   63ARG     CZ  921   4.462   3.879   7.941
   63ARG    NH1  922   4.504   3.889   7.816
   63ARG   HH11  923   4.527   3.804   7.768
   63ARG   HH12  924   4.487   3.968   7.756
   63ARG    NH2  925   4.412   3.979   8.008
   63ARG   HH21  926   4.388   3.966   8.104
   63ARG   HH22  927   4.411   4.074   7.977
   63ARG      C  928   4.381   3.246   7.733
   63ARG      O  929   4.441   3.272   7.629
   64ILE      N  930   4.332   3.124   7.757
   64ILE     HN  931   4.278   3.115   7.840
   64ILE     CA  932   4.336   3.012   7.664
   64ILE     HA  933   4.439   2.996   7.636
   64ILE     CB  934   4.277   2.873   7.713
   64ILE     HB  935   4.189   2.897   7.775
   64ILE    CG2  936   4.228   2.790   7.590
   64ILE   HG21  937   4.293   2.799   7.500
   64ILE   HG22  938   4.124   2.812   7.561
   64ILE   HG23  939   4.230   2.683   7.621
   64ILE    CG1  940   4.368   2.790   7.799
   64ILE   HG11  941   4.310   2.709   7.847
   64ILE   HG12  942   4.404   2.851   7.884
   64ILE     CD  943   4.499   2.730   7.739
   64ILE    HD1  944   4.478   2.644   7.673
   64ILE    HD2  945   4.554   2.688   7.826
   64ILE    HD3  946   4.569   2.808   7.700
   64ILE      C  947   4.268   3.058   7.533
   64ILE      O  948   4.329   3.052   7.428
   65PHE      N  949   4.144   3.114   7.548
   65PHE     HN  950   4.100   3.113   7.638
   65PHE     CA  951   4.067   3.165   7.431
   65PHE     HA  952   4.067   3.084   7.360
   65PHE     CB  953   3.916   3.200   7.475
   65PHE    HB1  954   3.865   3.266   7.403
   65PHE    HB2  955   3.932   3.245   7.575
   65PHE     CG  956   3.844   3.064   7.487
   65PHE    CD1  957   3.823   2.990   7.363
   65PHE    HD1  958   3.860   3.033   7.272
   65PHE    CE1  959   3.759   2.860   7.371
   65PHE    HE1  960   3.755   2.800   7.281
   65PHE     CZ  961   3.716   2.811   7.493
   65PHE     HZ  962   3.672   2.713   7.497
   65PHE    CD2  963   3.774   3.015   7.607
   65PHE    HD2  964   3.785   3.075   7.696
   65PHE    CE2  965   3.715   2.888   7.607
   65PHE    HE2  966   3.664   2.856   7.697
   65PHE      C  967   4.125   3.279   7.353
   65PHE      O  968   4.134   3.270   7.233
   66LEU      N  969   4.181   3.382   7.426
   66LEU     HN  970   4.179   3.374   7.526
   66LEU     CA  971   4.265   3.488   7.382
   66LEU     HA  972   4.199   3.537   7.313
   66LEU     CB  973   4.302   3.577   7.503
   66LEU    HB1  974   4.370   3.660   7.476
   66LEU    HB2  975   4.338   3.512   7.585
   66LEU     CG  976   4.180   3.660   7.564
   66LEU     HG  977   4.092   3.592   7.565
   66LEU    CD1  978   4.199   3.722   7.699
   66LEU   HD11  979   4.108   3.768   7.743
   66LEU   HD12  980   4.287   3.789   7.685
   66LEU   HD13  981   4.230   3.639   7.765
   66LEU    CD2  982   4.145   3.764   7.455
   66LEU   HD21  983   4.120   3.727   7.353
   66LEU   HD22  984   4.230   3.834   7.443
   66LEU   HD23  985   4.057   3.822   7.491
   66LEU      C  986   4.387   3.439   7.306
   66LEU      O  987   4.414   3.492   7.196
   67PHE      N  988   4.453   3.335   7.353
   67PHE     HN  989   4.433   3.280   7.434
   67PHE     CA  990   4.574   3.278   7.285
   67PHE     HA  991   4.646   3.355   7.264
   67PHE     CB  992   4.644   3.168   7.379
   67PHE    HB1  993   4.582   3.084   7.418
   67PHE    HB2  994   4.673   3.237   7.461
   67PHE     CG  995   4.780   3.121   7.326
   67PHE    CD1  996   4.894   3.204   7.330
   67PHE    HD1  997   4.893   3.289   7.397
   67PHE    CE1  998   5.014   3.163   7.277
   67PHE    HE1  999   5.106   3.215   7.299
   67PHE     CZ 1000   5.022   3.038   7.217
   67PHE     HZ 1001   5.122   3.003   7.194
   67PHE    CD2 1002   4.790   3.002   7.255
   67PHE    HD2 1003   4.700   2.943   7.244
   67PHE    CE2 1004   4.911   2.961   7.201
   67PHE    HE2 1005   4.904   2.859   7.167
   67PHE      C 1006   4.535   3.210   7.153
   67PHE      O 1007   4.603   3.227   7.055
   68ASN      N 1008   4.426   3.145   7.143
   68ASN     HN 1009   4.358   3.155   7.215
   68ASN     CA 1010   4.375   3.087   7.022
   68ASN     HA 1011   4.451   3.026   6.974
   68ASN     CB 1012   4.249   3.002   7.032
   68ASN    HB1 1013   4.202   2.982   6.934
   68ASN    HB2 1014   4.175   3.049   7.101
   68ASN     CG 1015   4.281   2.865   7.089
   68ASN    OD1 1016   4.262   2.766   7.016
   68ASN    ND2 1017   4.313   2.857   7.219
   68ASN   HD21 1018   4.325   2.940   7.275
   68ASN   HD22 1019   4.362   2.776   7.251
   68ASN      C 1020   4.346   3.198   6.918
   68ASN      O 1021   4.383   3.196   6.800
   69LEU      N 1022   4.280   3.308   6.959
   69LEU     HN 1023   4.260   3.316   7.056
   69LEU     CA 1024   4.266   3.430   6.879
   69LEU     HA 1025   4.228   3.395   6.785
   69LEU     CB 1026   4.179   3.539   6.961
   69LEU    HB1 1027   4.220   3.567   7.060
   69LEU    HB2 1028   4.085   3.479   6.962
   69LEU     CG 1029   4.144   3.659   6.875
   69LEU     HG 1030   4.235   3.710   6.837
   69LEU    CD1 1031   4.068   3.627   6.740
   69LEU   HD11 1032   4.121   3.553   6.676
   69LEU   HD12 1033   4.062   3.718   6.677
   69LEU   HD13 1034   3.967   3.588   6.764
   69LEU    CD2 1035   4.047   3.737   6.969
   69LEU   HD21 1036   3.998   3.815   6.907
   69LEU   HD22 1037   4.091   3.797   7.051
   69LEU   HD23 1038   3.968   3.669   7.008
   69LEU      C 1039   4.401   3.486   6.841
   69LEU      O 1040   4.417   3.524   6.725
   70ALA      N 1041   4.502   3.485   6.928
   70ALA     HN 1042   4.476   3.474   7.024
   70ALA     CA 1043   4.628   3.529   6.883
   70ALA     HA 1044   4.613   3.622   6.830
   70ALA     CB 1045   4.705   3.573   7.008
   70ALA    HB1 1046   4.642   3.652   7.055
   70ALA    HB2 1047   4.796   3.632   6.985
   70ALA    HB3 1048   4.721   3.484   7.072
   70ALA      C 1049   4.712   3.430   6.806
   70ALA      O 1050   4.808   3.464   6.740
   71VAL      N 1051   4.682   3.300   6.815
   71VAL     HN 1052   4.626   3.262   6.888
   71VAL     CA 1053   4.743   3.206   6.718
   71VAL     HA 1054   4.848   3.232   6.718
   71VAL     CB 1055   4.733   3.060   6.769
   71VAL     HB 1056   4.632   3.041   6.810
   71VAL    CG1 1057   4.779   2.962   6.660
   71VAL   HG11 1058   4.873   2.993   6.611
   71VAL   HG12 1059   4.706   2.954   6.576
   71VAL   HG13 1060   4.786   2.859   6.701
   71VAL    CG2 1061   4.824   3.050   6.889
   71VAL   HG21 1062   4.801   2.945   6.920
   71VAL   HG22 1063   4.812   3.133   6.961
   71VAL   HG23 1064   4.930   3.051   6.855
   71VAL      C 1065   4.694   3.225   6.575
   71VAL      O 1066   4.774   3.217   6.483
   72ALA      N 1067   4.566   3.260   6.557
   72ALA     HN 1068   4.501   3.271   6.631
   72ALA     CA 1069   4.511   3.289   6.426
   72ALA     HA 1070   4.523   3.200   6.366
   72ALA     CB 1071   4.356   3.306   6.432
   72ALA    HB1 1072   4.326   3.380   6.510
   72ALA    HB2 1073   4.291   3.219   6.455
   72ALA    HB3 1074   4.324   3.350   6.336
   72ALA      C 1075   4.580   3.413   6.371
   72ALA      O 1076   4.638   3.417   6.261
   73ASP      N 1077   4.602   3.519   6.460
   73ASP     HN 1078   4.554   3.525   6.547
   73ASP     CA 1079   4.681   3.636   6.420
   73ASP     HA 1080   4.640   3.673   6.327
   73ASP     CB 1081   4.672   3.731   6.544
   73ASP    HB1 1082   4.760   3.799   6.540
   73ASP    HB2 1083   4.682   3.666   6.633
   73ASP     CG 1084   4.550   3.820   6.555
   73ASP    OD1 1085   4.463   3.819   6.463
   73ASP    OD2 1086   4.541   3.896   6.655
   73ASP      C 1087   4.827   3.594   6.393
   73ASP      O 1088   4.876   3.639   6.292
   74PHE      N 1089   4.885   3.504   6.472
   74PHE     HN 1090   4.843   3.463   6.552
   74PHE     CA 1091   5.027   3.464   6.447
   74PHE     HA 1092   5.082   3.557   6.450
   74PHE     CB 1093   5.076   3.380   6.567
   74PHE    HB1 1094   4.994   3.311   6.595
   74PHE    HB2 1095   5.100   3.446   6.654
   74PHE     CG 1096   5.202   3.302   6.543
   74PHE    CD1 1097   5.326   3.349   6.605
   74PHE    HD1 1098   5.311   3.439   6.662
   74PHE    CE1 1099   5.451   3.291   6.578
   74PHE    HE1 1100   5.541   3.334   6.619
   74PHE     CZ 1101   5.449   3.168   6.503
   74PHE     HZ 1102   5.540   3.110   6.503
   74PHE    CD2 1103   5.213   3.182   6.473
   74PHE    HD2 1104   5.124   3.141   6.428
   74PHE    CE2 1105   5.325   3.105   6.466
   74PHE    HE2 1106   5.334   3.011   6.413
   74PHE      C 1107   5.053   3.391   6.315
   74PHE      O 1108   5.143   3.420   6.239
   75LEU      N 1109   4.965   3.293   6.277
   75LEU     HN 1110   4.896   3.268   6.345
   75LEU     CA 1111   4.946   3.238   6.138
   75LEU     HA 1112   5.042   3.199   6.108
   75LEU     CB 1113   4.843   3.120   6.136
   75LEU    HB1 1114   4.828   3.063   6.042
   75LEU    HB2 1115   4.744   3.162   6.165
   75LEU     CG 1116   4.867   3.002   6.236
   75LEU     HG 1117   4.903   3.043   6.333
   75LEU    CD1 1118   4.739   2.928   6.262
   75LEU   HD11 1119   4.761   2.827   6.303
   75LEU   HD12 1120   4.685   2.914   6.166
   75LEU   HD13 1121   4.666   2.966   6.337
   75LEU    CD2 1122   4.979   2.909   6.187
   75LEU   HD21 1123   5.072   2.969   6.198
   75LEU   HD22 1124   4.969   2.883   6.079
   75LEU   HD23 1125   4.996   2.820   6.252
   75LEU      C 1126   4.903   3.338   6.028
   75LEU      O 1127   4.950   3.333   5.915
   76LEU      N 1128   4.815   3.435   6.057
   76LEU     HN 1129   4.781   3.446   6.150
   76LEU     CA 1130   4.777   3.540   5.963
   76LEU     HA 1131   4.756   3.491   5.869
   76LEU     CB 1132   4.651   3.611   6.015
   76LEU    HB1 1133   4.683   3.667   6.106
   76LEU    HB2 1134   4.558   3.560   6.048
   76LEU     CG 1135   4.596   3.711   5.923
   76LEU     HG 1136   4.675   3.747   5.852
   76LEU    CD1 1137   4.488   3.654   5.826
   76LEU   HD11 1138   4.401   3.611   5.880
   76LEU   HD12 1139   4.531   3.576   5.761
   76LEU   HD13 1140   4.455   3.736   5.759
   76LEU    CD2 1141   4.541   3.834   5.999
   76LEU   HD21 1142   4.531   3.921   5.931
   76LEU   HD22 1143   4.611   3.861   6.081
   76LEU   HD23 1144   4.441   3.814   6.042
   76LEU      C 1145   4.894   3.628   5.933
   76LEU      O 1146   4.929   3.664   5.820
   77ILE      N 1147   4.972   3.672   6.034
   77ILE     HN 1148   4.940   3.660   6.128
   77ILE     CA 1149   5.094   3.749   6.017
   77ILE     HA 1150   5.061   3.836   5.962
   77ILE     CB 1151   5.155   3.794   6.149
   77ILE     HB 1152   5.141   3.712   6.222
   77ILE    CG2 1153   5.309   3.815   6.150
   77ILE   HG21 1154   5.348   3.848   6.051
   77ILE   HG22 1155   5.354   3.715   6.168
   77ILE   HG23 1156   5.334   3.880   6.236
   77ILE    CG1 1157   5.078   3.917   6.202
   77ILE   HG11 1158   5.134   3.945   6.293
   77ILE   HG12 1159   4.980   3.885   6.242
   77ILE     CD 1160   5.066   4.047   6.118
   77ILE    HD1 1161   5.167   4.090   6.105
   77ILE    HD2 1162   5.005   4.119   6.177
   77ILE    HD3 1163   5.020   4.039   6.018
   77ILE      C 1164   5.197   3.685   5.933
   77ILE      O 1165   5.255   3.758   5.850
   78ILE      N 1166   5.217   3.550   5.935
   78ILE     HN 1167   5.184   3.497   6.012
   78ILE     CA 1168   5.309   3.479   5.845
   78ILE     HA 1169   5.400   3.537   5.842
   78ILE     CB 1170   5.345   3.340   5.896
   78ILE     HB 1171   5.256   3.274   5.903
   78ILE    CG2 1172   5.452   3.268   5.808
   78ILE   HG21 1173   5.431   3.255   5.699
   78ILE   HG22 1174   5.477   3.165   5.841
   78ILE   HG23 1175   5.551   3.318   5.811
   78ILE    CG1 1176   5.400   3.354   6.047
   78ILE   HG11 1177   5.344   3.423   6.113
   78ILE   HG12 1178   5.504   3.391   6.032
   78ILE     CD 1179   5.421   3.218   6.119
   78ILE    HD1 1180   5.323   3.176   6.153
   78ILE    HD2 1181   5.493   3.242   6.200
   78ILE    HD3 1182   5.477   3.146   6.055
   78ILE      C 1183   5.253   3.477   5.696
   78ILE      O 1184   5.325   3.489   5.600
   79CYS      N 1185   5.118   3.468   5.686
   79CYS     HN 1186   5.075   3.461   5.775
   79CYS     CA 1187   5.055   3.456   5.559
   79CYS     HA 1188   5.107   3.383   5.498
   79CYS     CB 1189   4.917   3.396   5.595
   79CYS    HB1 1190   4.864   3.462   5.668
   79CYS    HB2 1191   4.936   3.301   5.648
   79CYS     SG 1192   4.818   3.361   5.452
   79CYS    HG1 1193   4.754   3.476   5.442
   79CYS      C 1194   5.048   3.592   5.485
   79CYS      O 1195   5.048   3.600   5.363
   80LEU      N 1196   5.044   3.700   5.558
   80LEU     HN 1197   5.041   3.687   5.657
   80LEU     CA 1198   5.025   3.836   5.508
   80LEU     HA 1199   4.926   3.824   5.467
   80LEU     CB 1200   4.992   3.940   5.629
   80LEU    HB1 1201   5.046   4.037   5.622
   80LEU    HB2 1202   5.045   3.886   5.710
   80LEU     CG 1203   4.840   3.966   5.661
   80LEU     HG 1204   4.792   3.869   5.637
   80LEU    CD1 1205   4.827   4.016   5.813
   80LEU   HD11 1206   4.884   3.943   5.875
   80LEU   HD12 1207   4.719   4.016   5.839
   80LEU   HD13 1208   4.883   4.110   5.830
   80LEU    CD2 1209   4.786   4.071   5.564
   80LEU   HD21 1210   4.780   4.031   5.460
   80LEU   HD22 1211   4.833   4.171   5.576
   80LEU   HD23 1212   4.679   4.086   5.586
   80LEU      C 1213   5.124   3.901   5.410
   80LEU      O 1214   5.071   3.968   5.321
   81PRO      N 1215   5.261   3.882   5.408
   81PRO     CD 1216   5.337   3.854   5.535
   81PRO    HD1 1217   5.356   3.744   5.535
   81PRO    HD2 1218   5.287   3.891   5.627
   81PRO     CA 1219   5.347   3.951   5.310
   81PRO     HA 1220   5.322   4.056   5.308
   81PRO     CB 1221   5.491   3.929   5.365
   81PRO    HB1 1222   5.557   4.015   5.341
   81PRO    HB2 1223   5.535   3.834   5.328
   81PRO     CG 1224   5.467   3.929   5.517
   81PRO    HG1 1225   5.549   3.897   5.585
   81PRO    HG2 1226   5.438   4.031   5.552
   81PRO      C 1227   5.319   3.886   5.166
   81PRO      O 1228   5.321   3.952   5.065
   82PHE      N 1229   5.304   3.757   5.169
   82PHE     HN 1230   5.320   3.716   5.258
   82PHE     CA 1231   5.280   3.676   5.049
   82PHE     HA 1232   5.364   3.698   4.984
   82PHE     CB 1233   5.288   3.529   5.082
   82PHE    HB1 1234   5.269   3.464   4.994
   82PHE    HB2 1235   5.213   3.504   5.160
   82PHE     CG 1236   5.425   3.487   5.143
   82PHE    CD1 1237   5.527   3.447   5.058
   82PHE    HD1 1238   5.513   3.449   4.951
   82PHE    CE1 1239   5.648   3.396   5.106
   82PHE    HE1 1240   5.722   3.365   5.034
   82PHE     CZ 1241   5.668   3.404   5.247
   82PHE     HZ 1242   5.761   3.374   5.292
   82PHE    CD2 1243   5.442   3.477   5.287
   82PHE    HD2 1244   5.353   3.495   5.346
   82PHE    CE2 1245   5.567   3.435   5.332
   82PHE    HE2 1246   5.587   3.433   5.439
   82PHE      C 1247   5.142   3.709   4.995
   82PHE      O 1248   5.116   3.735   4.878
   83LEU      N 1249   5.041   3.721   5.090
   83LEU     HN 1250   5.042   3.704   5.188
   83LEU     CA 1251   4.913   3.772   5.051
   83LEU     HA 1252   4.885   3.711   4.967
   83LEU     CB 1253   4.813   3.749   5.167
   83LEU    HB1 1254   4.845   3.801   5.261
   83LEU    HB2 1255   4.819   3.641   5.193
   83LEU     CG 1256   4.667   3.808   5.143
   83LEU     HG 1257   4.677   3.916   5.119
   83LEU    CD1 1258   4.598   3.727   5.035
   83LEU   HD11 1259   4.506   3.771   4.990
   83LEU   HD12 1260   4.561   3.630   5.074
   83LEU   HD13 1261   4.658   3.730   4.942
   83LEU    CD2 1262   4.602   3.792   5.280
   83LEU   HD21 1263   4.495   3.812   5.258
   83LEU   HD22 1264   4.642   3.871   5.347
   83LEU   HD23 1265   4.605   3.691   5.326
   83LEU      C 1266   4.914   3.912   4.989
   83LEU      O 1267   4.858   3.946   4.881
   84MET      N 1268   4.978   4.014   5.046
   84MET     HN 1269   5.012   3.994   5.137
   84MET     CA 1270   4.990   4.140   4.980
   84MET     HA 1271   4.889   4.170   4.955
   84MET     CB 1272   5.054   4.241   5.078
   84MET    HB1 1273   5.088   4.336   5.031
   84MET    HB2 1274   5.142   4.190   5.122
   84MET     CG 1275   4.962   4.280   5.195
   84MET    HG1 1276   4.942   4.196   5.265
   84MET    HG2 1277   4.864   4.319   5.160
   84MET     SD 1278   5.031   4.412   5.305
   84MET     CE 1279   5.110   4.285   5.409
   84MET    HE1 1280   5.029   4.225   5.455
   84MET    HE2 1281   5.170   4.346   5.480
   84MET    HE3 1282   5.190   4.230   5.354
   84MET      C 1283   5.057   4.140   4.842
   84MET      O 1284   5.005   4.200   4.746
   85ASP      N 1285   5.167   4.062   4.825
   85ASP     HN 1286   5.194   4.017   4.910
   85ASP     CA 1287   5.242   4.041   4.714
   85ASP     HA 1288   5.289   4.134   4.685
   85ASP     CB 1289   5.364   3.946   4.748
   85ASP    HB1 1290   5.345   3.846   4.792
   85ASP    HB2 1291   5.429   3.998   4.821
   85ASP     CG 1292   5.454   3.926   4.625
   85ASP    OD1 1293   5.494   4.023   4.555
   85ASP    OD2 1294   5.494   3.810   4.599
   85ASP      C 1295   5.161   3.995   4.596
   85ASP      O 1296   5.171   4.056   4.489
   86ASN      N 1297   5.074   3.893   4.619
   86ASN     HN 1298   5.059   3.856   4.710
   86ASN     CA 1299   4.974   3.853   4.526
   86ASN     HA 1300   5.022   3.811   4.439
   86ASN     CB 1301   4.887   3.747   4.597
   86ASN    HB1 1302   4.859   3.773   4.701
   86ASN    HB2 1303   4.952   3.659   4.618
   86ASN     CG 1304   4.774   3.701   4.507
   86ASN    OD1 1305   4.770   3.703   4.383
   86ASN    ND2 1306   4.664   3.681   4.579
   86ASN   HD21 1307   4.588   3.640   4.528
   86ASN   HD22 1308   4.664   3.722   4.670
   86ASN      C 1309   4.891   3.967   4.468
   86ASN      O 1310   4.867   3.967   4.350
   87TYR      N 1311   4.849   4.059   4.550
   87TYR     HN 1312   4.867   4.057   4.648
   87TYR     CA 1313   4.764   4.174   4.499
   87TYR     HA 1314   4.699   4.137   4.421
   87TYR     CB 1315   4.685   4.235   4.612
   87TYR    HB1 1316   4.632   4.325   4.576
   87TYR    HB2 1317   4.755   4.277   4.688
   87TYR     CG 1318   4.589   4.135   4.680
   87TYR    CD1 1319   4.484   4.086   4.607
   87TYR    HD1 1320   4.475   4.105   4.501
   87TYR    CE1 1321   4.390   3.996   4.667
   87TYR    HE1 1322   4.318   3.943   4.607
   87TYR     CZ 1323   4.389   3.980   4.805
   87TYR     OH 1324   4.295   3.900   4.866
   87TYR     HH 1325   4.238   3.860   4.801
   87TYR    CD2 1326   4.592   4.114   4.815
   87TYR    HD2 1327   4.674   4.153   4.874
   87TYR    CE2 1328   4.487   4.046   4.879
   87TYR    HE2 1329   4.492   4.024   4.984
   87TYR      C 1330   4.851   4.279   4.435
   87TYR      O 1331   4.795   4.359   4.358
   88VAL      N 1332   4.987   4.285   4.456
   88VAL     HN 1333   5.023   4.227   4.529
   88VAL     CA 1334   5.083   4.381   4.412
   88VAL     HA 1335   5.035   4.473   4.382
   88VAL     CB 1336   5.178   4.421   4.519
   88VAL     HB 1337   5.235   4.330   4.546
   88VAL    CG1 1338   5.286   4.518   4.472
   88VAL   HG11 1339   5.371   4.536   4.542
   88VAL   HG12 1340   5.235   4.611   4.439
   88VAL   HG13 1341   5.338   4.475   4.384
   88VAL    CG2 1342   5.104   4.492   4.633
   88VAL   HG21 1343   5.065   4.411   4.698
   88VAL   HG22 1344   5.027   4.565   4.601
   88VAL   HG23 1345   5.179   4.539   4.700
   88VAL      C 1346   5.141   4.328   4.287
   88VAL      O 1347   5.213   4.396   4.216
   89ARG      N 1348   5.093   4.211   4.239
   89ARG     HN 1349   5.037   4.159   4.302
   89ARG     CA 1350   5.111   4.170   4.099
   89ARG     HA 1351   5.211   4.184   4.063
   89ARG     CB 1352   5.081   4.015   4.062
   89ARG    HB1 1353   5.114   3.997   3.957
   89ARG    HB2 1354   4.974   3.989   4.074
   89ARG     CG 1355   5.155   3.910   4.146
   89ARG    HG1 1356   5.131   3.805   4.121
   89ARG    HG2 1357   5.118   3.915   4.251
   89ARG     CD 1358   5.312   3.915   4.148
   89ARG    HD1 1359   5.349   3.939   4.046
   89ARG    HD2 1360   5.360   3.816   4.164
   89ARG     NE 1361   5.367   4.013   4.253
   89ARG     HE 1362   5.351   3.991   4.350
   89ARG     CZ 1363   5.443   4.118   4.231
   89ARG    NH1 1364   5.485   4.156   4.109
   89ARG   HH11 1365   5.442   4.110   4.032
   89ARG   HH12 1366   5.531   4.245   4.111
   89ARG    NH2 1367   5.481   4.193   4.328
   89ARG   HH21 1368   5.487   4.141   4.413
   89ARG   HH22 1369   5.531   4.278   4.311
   89ARG      C 1370   5.012   4.251   4.006
   89ARG      O 1371   5.020   4.242   3.881
   90ARG      N 1372   4.913   4.315   4.062
   90ARG     HN 1373   4.908   4.311   4.162
   90ARG     CA 1374   4.825   4.413   4.008
   90ARG     HA 1375   4.766   4.459   4.085
   90ARG     CB 1376   4.907   4.536   3.953
   90ARG    HB1 1377   4.826   4.612   3.943
   90ARG    HB2 1378   4.960   4.512   3.859
   90ARG     CG 1379   5.001   4.603   4.055
   90ARG    HG1 1380   5.047   4.691   4.005
   90ARG    HG2 1381   5.077   4.523   4.068
   90ARG     CD 1382   4.933   4.659   4.181
   90ARG    HD1 1383   4.891   4.573   4.238
   90ARG    HD2 1384   4.850   4.730   4.160
   90ARG     NE 1385   5.046   4.726   4.257
   90ARG     HE 1386   5.139   4.721   4.220
   90ARG     CZ 1387   5.051   4.801   4.363
   90ARG    NH1 1388   4.955   4.801   4.449
   90ARG   HH11 1389   4.867   4.781   4.407
   90ARG   HH12 1390   4.956   4.854   4.534
   90ARG    NH2 1391   5.156   4.872   4.382
   90ARG   HH21 1392   5.238   4.866   4.326
   90ARG   HH22 1393   5.129   4.964   4.413
   90ARG      C 1394   4.726   4.358   3.906
   90ARG      O 1395   4.692   4.435   3.811
   91TRP      N 1396   4.670   4.237   3.926
   91TRP     HN 1397   4.675   4.203   4.019
   91TRP     CA 1398   4.584   4.166   3.836
   91TRP     HA 1399   4.531   4.104   3.906
   91TRP     CB 1400   4.478   4.239   3.754
   91TRP    HB1 1401   4.415   4.160   3.708
   91TRP    HB2 1402   4.529   4.295   3.673
   91TRP     CG 1403   4.388   4.320   3.837
   91TRP    CD1 1404   4.362   4.455   3.811
   91TRP    HD1 1405   4.428   4.507   3.743
   91TRP    NE1 1406   4.252   4.496   3.888
   91TRP    HE1 1407   4.208   4.583   3.894
   91TRP    CE2 1408   4.205   4.388   3.958
   91TRP    CD2 1409   4.291   4.278   3.928
   91TRP    CE3 1410   4.267   4.151   3.999
   91TRP    HE3 1411   4.324   4.063   3.977
   91TRP    CZ3 1412   4.162   4.144   4.096
   91TRP    HZ3 1413   4.148   4.054   4.154
   91TRP    CZ2 1414   4.101   4.375   4.047
   91TRP    HZ2 1415   4.046   4.466   4.067
   91TRP    CH2 1416   4.085   4.258   4.118
   91TRP    HH2 1417   4.012   4.257   4.198
   91TRP      C 1418   4.661   4.051   3.756
   91TRP      O 1419   4.623   4.015   3.644
   92ASP      N 1420   4.772   3.989   3.817
   92ASP     HN 1421   4.802   4.017   3.907
   92ASP     CA 1422   4.835   3.866   3.756
   92ASP     HA 1423   4.762   3.811   3.698
   92ASP     CB 1424   4.955   3.903   3.667
   92ASP    HB1 1425   5.046   3.893   3.731
   92ASP    HB2 1426   4.944   4.001   3.617
   92ASP     CG 1427   4.964   3.806   3.549
   92ASP    OD1 1428   4.890   3.707   3.543
   92ASP    OD2 1429   5.054   3.831   3.463
   92ASP      C 1430   4.872   3.770   3.867
   92ASP      O 1431   4.890   3.804   3.982
   93TRP      N 1432   4.899   3.640   3.826
   93TRP     HN 1433   4.895   3.618   3.729
   93TRP     CA 1434   4.939   3.529   3.916
   93TRP     HA 1435   4.974   3.553   4.015
   93TRP     CB 1436   4.833   3.413   3.940
   93TRP    HB1 1437   4.809   3.357   3.847
   93TRP    HB2 1438   4.739   3.464   3.968
   93TRP     CG 1439   4.863   3.301   4.039
   93TRP    CD1 1440   4.871   3.172   3.996
   93TRP    HD1 1441   4.849   3.129   3.900
   93TRP    NE1 1442   4.896   3.090   4.107
   93TRP    HE1 1443   4.920   2.995   4.113
   93TRP    CE2 1444   4.919   3.174   4.215
   93TRP    CD2 1445   4.896   3.311   4.174
   93TRP    CE3 1446   4.904   3.417   4.267
   93TRP    HE3 1447   4.883   3.518   4.238
   93TRP    CZ3 1448   4.952   3.387   4.395
   93TRP    HZ3 1449   4.960   3.468   4.466
   93TRP    CZ2 1450   4.965   3.149   4.348
   93TRP    HZ2 1451   4.995   3.049   4.376
   93TRP    CH2 1452   4.992   3.261   4.435
   93TRP    HH2 1453   5.027   3.245   4.536
   93TRP      C 1454   5.069   3.477   3.854
   93TRP      O 1455   5.073   3.442   3.738
   94LYS      N 1456   5.174   3.484   3.931
   94LYS     HN 1457   5.177   3.507   4.028
   94LYS     CA 1458   5.308   3.461   3.876
   94LYS     HA 1459   5.299   3.452   3.769
   94LYS     CB 1460   5.389   3.584   3.900
   94LYS    HB1 1461   5.494   3.571   3.867
   94LYS    HB2 1462   5.396   3.593   4.010
   94LYS     CG 1463   5.333   3.714   3.838
   94LYS    HG1 1464   5.401   3.795   3.875
   94LYS    HG2 1465   5.236   3.745   3.883
   94LYS     CD 1466   5.340   3.704   3.682
   94LYS    HD1 1467   5.254   3.649   3.640
   94LYS    HD2 1468   5.426   3.636   3.661
   94LYS     CE 1469   5.361   3.835   3.604
   94LYS    HE1 1470   5.466   3.870   3.602
   94LYS    HE2 1471   5.298   3.915   3.648
   94LYS     NZ 1472   5.317   3.819   3.459
   94LYS    HZ1 1473   5.214   3.805   3.464
   94LYS    HZ2 1474   5.359   3.736   3.413
   94LYS    HZ3 1475   5.332   3.905   3.403
   94LYS      C 1476   5.365   3.332   3.930
   94LYS      O 1477   5.485   3.302   3.910
   95PHE      N 1478   5.286   3.257   4.008
   95PHE     HN 1479   5.190   3.286   4.008
   95PHE     CA 1480   5.325   3.133   4.068
   95PHE     HA 1481   5.428   3.116   4.041
   95PHE     CB 1482   5.308   3.135   4.225
   95PHE    HB1 1483   5.323   3.042   4.284
   95PHE    HB2 1484   5.203   3.167   4.242
   95PHE     CG 1485   5.403   3.236   4.296
   95PHE    CD1 1486   5.354   3.273   4.424
   95PHE    HD1 1487   5.272   3.221   4.472
   95PHE    CE1 1488   5.429   3.353   4.504
   95PHE    HE1 1489   5.399   3.372   4.606
   95PHE     CZ 1490   5.553   3.406   4.458
   95PHE     HZ 1491   5.611   3.466   4.526
   95PHE    CD2 1492   5.528   3.291   4.247
   95PHE    HD2 1493   5.570   3.262   4.152
   95PHE    CE2 1494   5.597   3.381   4.330
   95PHE    HE2 1495   5.682   3.430   4.286
   95PHE      C 1496   5.239   3.019   4.017
   95PHE      O 1497   5.150   3.043   3.929
   96GLY      N 1498   5.271   2.890   4.052
   96GLY     HN 1499   5.338   2.880   4.125
   96GLY     CA 1500   5.201   2.769   4.013
   96GLY    HA1 1501   5.264   2.688   4.048
   96GLY    HA2 1502   5.196   2.776   3.905
   96GLY      C 1503   5.063   2.757   4.076
   96GLY      O 1504   5.015   2.838   4.151
   97ASP      N 1505   4.995   2.647   4.053
   97ASP     HN 1506   5.041   2.564   4.021
   97ASP     CA 1507   4.867   2.612   4.111
   97ASP     HA 1508   4.794   2.691   4.095
   97ASP     CB 1509   4.814   2.489   4.042
   97ASP    HB1 1510   4.721   2.443   4.083
   97ASP    HB2 1511   4.900   2.418   4.041
   97ASP     CG 1512   4.770   2.519   3.903
   97ASP    OD1 1513   4.768   2.419   3.829
   97ASP    OD2 1514   4.739   2.637   3.870
   97ASP      C 1515   4.867   2.596   4.260
   97ASP      O 1516   4.779   2.640   4.331
   98ILE      N 1517   4.962   2.518   4.314
   98ILE     HN 1518   5.040   2.481   4.264
   98ILE     CA 1519   4.952   2.455   4.445
   98ILE     HA 1520   4.847   2.434   4.452
   98ILE     CB 1521   5.035   2.334   4.457
   98ILE     HB 1522   5.141   2.352   4.433
   98ILE    CG2 1523   5.014   2.281   4.606
   98ILE   HG21 1524   5.054   2.178   4.615
   98ILE   HG22 1525   4.904   2.286   4.621
   98ILE   HG23 1526   5.066   2.329   4.692
   98ILE    CG1 1527   5.002   2.235   4.349
   98ILE   HG11 1528   5.060   2.141   4.339
   98ILE   HG12 1529   5.022   2.285   4.251
   98ILE     CD 1530   4.846   2.192   4.343
   98ILE    HD1 1531   4.824   2.108   4.274
   98ILE    HD2 1532   4.778   2.277   4.318
   98ILE    HD3 1533   4.833   2.149   4.445
   98ILE      C 1534   4.975   2.558   4.558
   98ILE      O 1535   4.899   2.558   4.656
   99PRO      N 1536   5.073   2.649   4.553
   99PRO     CD 1537   5.190   2.640   4.466
   99PRO    HD1 1538   5.159   2.657   4.361
   99PRO    HD2 1539   5.237   2.540   4.474
   99PRO     CA 1540   5.079   2.771   4.630
   99PRO     HA 1541   5.093   2.743   4.733
   99PRO     CB 1542   5.194   2.853   4.573
   99PRO    HB1 1543   5.247   2.921   4.644
   99PRO    HB2 1544   5.172   2.911   4.481
   99PRO     CG 1545   5.283   2.741   4.523
   99PRO    HG1 1546   5.355   2.777   4.445
   99PRO    HG2 1547   5.338   2.697   4.609
   99PRO      C 1548   4.950   2.849   4.647
   99PRO      O 1549   4.934   2.897   4.758
  100CYS      N 1550   4.865   2.875   4.544
  100CYS     HN 1551   4.908   2.857   4.456
  100CYS     CA 1552   4.737   2.938   4.567
  100CYS     HA 1553   4.757   3.020   4.635
  100CYS     CB 1554   4.665   2.973   4.433
  100CYS    HB1 1555   4.649   2.876   4.380
  100CYS    HB2 1556   4.745   3.022   4.373
  100CYS     SG 1557   4.509   3.068   4.463
  100CYS      C 1558   4.638   2.857   4.643
  100CYS      O 1559   4.566   2.912   4.733
  101ARG      N 1560   4.642   2.717   4.627
  101ARG     HN 1561   4.712   2.674   4.570
  101ARG     CA 1562   4.551   2.629   4.703
  101ARG     HA 1563   4.448   2.659   4.699
  101ARG     CB 1564   4.564   2.482   4.647
  101ARG    HB1 1565   4.515   2.409   4.715
  101ARG    HB2 1566   4.670   2.451   4.663
  101ARG     CG 1567   4.529   2.457   4.504
  101ARG    HG1 1568   4.546   2.347   4.498
  101ARG    HG2 1569   4.592   2.514   4.433
  101ARG     CD 1570   4.381   2.488   4.479
  101ARG    HD1 1571   4.363   2.597   4.477
  101ARG    HD2 1572   4.318   2.444   4.559
  101ARG     NE 1573   4.341   2.422   4.350
  101ARG     HE 1574   4.365   2.472   4.266
  101ARG     CZ 1575   4.292   2.301   4.325
  101ARG    NH1 1576   4.257   2.221   4.422
  101ARG   HH11 1577   4.223   2.133   4.390
  101ARG   HH12 1578   4.219   2.258   4.507
  101ARG    NH2 1579   4.283   2.247   4.206
  101ARG   HH21 1580   4.263   2.150   4.220
  101ARG   HH22 1581   4.340   2.287   4.135
  101ARG      C 1582   4.583   2.638   4.849
  101ARG      O 1583   4.497   2.656   4.936
  102LEU      N 1584   4.717   2.642   4.884
  102LEU     HN 1585   4.783   2.615   4.814
  102LEU     CA 1586   4.770   2.671   5.016
  102LEU     HA 1587   4.736   2.594   5.083
  102LEU     CB 1588   4.930   2.655   5.009
  102LEU    HB1 1589   4.969   2.710   4.920
  102LEU    HB2 1590   4.942   2.545   4.999
  102LEU     CG 1591   5.004   2.689   5.132
  102LEU     HG 1592   4.993   2.797   5.159
  102LEU    CD1 1593   4.975   2.590   5.249
  102LEU   HD11 1594   4.871   2.601   5.288
  102LEU   HD12 1595   5.058   2.612   5.319
  102LEU   HD13 1596   4.999   2.487   5.214
  102LEU    CD2 1597   5.156   2.687   5.102
  102LEU   HD21 1598   5.209   2.728   5.190
  102LEU   HD22 1599   5.174   2.774   5.035
  102LEU   HD23 1600   5.207   2.590   5.080
  102LEU      C 1601   4.727   2.807   5.067
  102LEU      O 1602   4.688   2.825   5.178
  103MET      N 1603   4.736   2.911   4.979
  103MET     HN 1604   4.774   2.885   4.891
  103MET     CA 1605   4.698   3.046   5.015
  103MET     HA 1606   4.762   3.067   5.100
  103MET     CB 1607   4.732   3.149   4.909
  103MET    HB1 1608   4.677   3.118   4.818
  103MET    HB2 1609   4.838   3.154   4.879
  103MET     CG 1610   4.690   3.291   4.952
  103MET    HG1 1611   4.749   3.315   5.043
  103MET    HG2 1612   4.584   3.296   4.986
  103MET     SD 1613   4.703   3.419   4.829
  103MET     CE 1614   4.879   3.458   4.841
  103MET    HE1 1615   4.940   3.396   4.772
  103MET    HE2 1616   4.919   3.436   4.942
  103MET    HE3 1617   4.902   3.565   4.823
  103MET      C 1618   4.556   3.063   5.061
  103MET      O 1619   4.515   3.109   5.170
  104LEU      N 1620   4.464   3.010   4.986
  104LEU     HN 1621   4.503   2.979   4.899
  104LEU     CA 1622   4.319   3.007   5.019
  104LEU     HA 1623   4.286   3.107   5.042
  104LEU     CB 1624   4.246   2.942   4.894
  104LEU    HB1 1625   4.143   2.928   4.933
  104LEU    HB2 1626   4.279   2.837   4.881
  104LEU     CG 1627   4.257   3.028   4.763
  104LEU     HG 1628   4.364   3.047   4.741
  104LEU    CD1 1629   4.187   2.958   4.651
  104LEU   HD11 1630   4.081   2.939   4.678
  104LEU   HD12 1631   4.243   2.872   4.607
  104LEU   HD13 1632   4.181   3.025   4.562
  104LEU    CD2 1633   4.186   3.161   4.796
  104LEU   HD21 1634   4.252   3.231   4.851
  104LEU   HD22 1635   4.098   3.143   4.862
  104LEU   HD23 1636   4.149   3.214   4.706
  104LEU      C 1637   4.292   2.926   5.143
  104LEU      O 1638   4.211   2.975   5.216
  105PHE      N 1639   4.357   2.808   5.169
  105PHE     HN 1640   4.424   2.778   5.101
  105PHE     CA 1641   4.345   2.720   5.287
  105PHE     HA 1642   4.244   2.686   5.303
  105PHE     CB 1643   4.439   2.594   5.265
  105PHE    HB1 1644   4.545   2.616   5.241
  105PHE    HB2 1645   4.394   2.542   5.177
  105PHE     CG 1646   4.441   2.499   5.384
  105PHE    CD1 1647   4.540   2.508   5.484
  105PHE    HD1 1648   4.611   2.589   5.493
  105PHE    CE1 1649   4.552   2.412   5.584
  105PHE    HE1 1650   4.633   2.416   5.655
  105PHE     CZ 1651   4.463   2.307   5.581
  105PHE     HZ 1652   4.471   2.236   5.662
  105PHE    CD2 1653   4.350   2.390   5.389
  105PHE    HD2 1654   4.275   2.390   5.311
  105PHE    CE2 1655   4.350   2.300   5.499
  105PHE    HE2 1656   4.274   2.223   5.510
  105PHE      C 1657   4.392   2.815   5.407
  105PHE      O 1658   4.320   2.823   5.506
  106MET      N 1659   4.506   2.888   5.392
  106MET     HN 1660   4.572   2.882   5.318
  106MET     CA 1661   4.574   2.956   5.504
  106MET     HA 1662   4.561   2.895   5.592
  106MET     CB 1663   4.730   2.976   5.482
  106MET    HB1 1664   4.766   3.041   5.564
  106MET    HB2 1665   4.767   3.029   5.391
  106MET     CG 1666   4.807   2.843   5.506
  106MET    HG1 1667   4.912   2.868   5.480
  106MET    HG2 1668   4.765   2.780   5.425
  106MET     SD 1669   4.780   2.784   5.675
  106MET     CE 1670   4.912   2.654   5.664
  106MET    HE1 1671   4.857   2.559   5.685
  106MET    HE2 1672   4.993   2.671   5.738
  106MET    HE3 1673   4.956   2.641   5.562
  106MET      C 1674   4.501   3.081   5.545
  106MET      O 1675   4.495   3.113   5.659
  107LEU      N 1676   4.451   3.161   5.446
  107LEU     HN 1677   4.462   3.139   5.349
  107LEU     CA 1678   4.361   3.269   5.466
  107LEU     HA 1679   4.419   3.337   5.526
  107LEU     CB 1680   4.350   3.336   5.329
  107LEU    HB1 1681   4.294   3.264   5.265
  107LEU    HB2 1682   4.450   3.342   5.281
  107LEU     CG 1683   4.278   3.472   5.302
  107LEU     HG 1684   4.175   3.473   5.343
  107LEU    CD1 1685   4.342   3.586   5.384
  107LEU   HD11 1686   4.316   3.691   5.357
  107LEU   HD12 1687   4.453   3.579   5.372
  107LEU   HD13 1688   4.312   3.587   5.490
  107LEU    CD2 1689   4.287   3.521   5.168
  107LEU   HD21 1690   4.216   3.605   5.151
  107LEU   HD22 1691   4.245   3.441   5.103
  107LEU   HD23 1692   4.390   3.536   5.126
  107LEU      C 1693   4.222   3.246   5.525
  107LEU      O 1694   4.186   3.323   5.613
  108ALA      N 1695   4.151   3.141   5.475
  108ALA     HN 1696   4.197   3.086   5.405
  108ALA     CA 1697   4.028   3.088   5.519
  108ALA     HA 1698   3.958   3.170   5.523
  108ALA     CB 1699   3.969   2.993   5.414
  108ALA    HB1 1700   3.948   3.047   5.319
  108ALA    HB2 1701   3.879   2.940   5.452
  108ALA    HB3 1702   4.047   2.921   5.381
  108ALA      C 1703   4.017   3.031   5.663
  108ALA      O 1704   3.923   3.057   5.735
  109MET      N 1705   4.117   2.956   5.698
  109MET     HN 1706   4.194   2.928   5.642
  109MET     CA 1707   4.123   2.904   5.834
  109MET     HA 1708   4.030   2.852   5.854
  109MET     CB 1709   4.232   2.797   5.843
  109MET    HB1 1710   4.209   2.727   5.760
  109MET    HB2 1711   4.216   2.730   5.930
  109MET     CG 1712   4.376   2.850   5.820
  109MET    HG1 1713   4.418   2.913   5.902
  109MET    HG2 1714   4.390   2.915   5.732
  109MET     SD 1715   4.483   2.698   5.813
  109MET     CE 1716   4.535   2.715   5.990
  109MET    HE1 1717   4.582   2.623   6.031
  109MET    HE2 1718   4.458   2.740   6.066
  109MET    HE3 1719   4.616   2.790   5.997
  109MET      C 1720   4.133   3.011   5.942
  109MET      O 1721   4.068   3.005   6.047
  110ASN      N 1722   4.215   3.112   5.917
  110ASN     HN 1723   4.282   3.086   5.849
  110ASN     CA 1724   4.231   3.224   5.998
  110ASN     HA 1725   4.247   3.196   6.101
  110ASN     CB 1726   4.366   3.296   5.951
  110ASN    HB1 1727   4.386   3.402   5.977
  110ASN    HB2 1728   4.371   3.293   5.840
  110ASN     CG 1729   4.485   3.213   6.000
  110ASN    OD1 1730   4.484   3.142   6.097
  110ASN    ND2 1731   4.595   3.211   5.913
  110ASN   HD21 1732   4.681   3.167   5.941
  110ASN   HD22 1733   4.579   3.251   5.823
  110ASN      C 1734   4.122   3.320   5.995
  110ASN      O 1735   4.083   3.366   6.103
  111ARG      N 1736   4.055   3.357   5.879
  111ARG     HN 1737   4.091   3.331   5.790
  111ARG     CA 1738   3.940   3.449   5.880
  111ARG     HA 1739   3.972   3.536   5.934
  111ARG     CB 1740   3.906   3.507   5.746
  111ARG    HB1 1741   3.814   3.568   5.759
  111ARG    HB2 1742   3.893   3.430   5.668
  111ARG     CG 1743   4.003   3.613   5.689
  111ARG    HG1 1744   4.101   3.561   5.689
  111ARG    HG2 1745   4.006   3.705   5.752
  111ARG     CD 1746   3.975   3.670   5.546
  111ARG    HD1 1747   3.867   3.697   5.547
  111ARG    HD2 1748   3.985   3.589   5.471
  111ARG     NE 1749   4.070   3.784   5.522
  111ARG     HE 1750   4.131   3.823   5.591
  111ARG     CZ 1751   4.083   3.841   5.401
  111ARG    NH1 1752   4.000   3.814   5.304
  111ARG   HH11 1753   3.925   3.749   5.316
  111ARG   HH12 1754   4.012   3.859   5.216
  111ARG    NH2 1755   4.182   3.924   5.384
  111ARG   HH21 1756   4.251   3.926   5.457
  111ARG   HH22 1757   4.216   3.936   5.291
  111ARG      C 1758   3.820   3.398   5.953
  111ARG      O 1759   3.745   3.474   6.014
  112GLN      N 1760   3.794   3.266   5.936
  112GLN     HN 1761   3.855   3.212   5.878
  112GLN     CA 1762   3.681   3.200   5.996
  112GLN     HA 1763   3.596   3.266   6.004
  112GLN     CB 1764   3.643   3.086   5.902
  112GLN    HB1 1765   3.727   3.014   5.890
  112GLN    HB2 1766   3.612   3.130   5.805
  112GLN     CG 1767   3.532   2.998   5.962
  112GLN    HG1 1768   3.561   2.962   6.063
  112GLN    HG2 1769   3.512   2.912   5.894
  112GLN     CD 1770   3.396   3.058   5.961
  112GLN    OE1 1771   3.309   3.007   5.888
  112GLN    NE2 1772   3.371   3.156   6.048
  112GLN   HE21 1773   3.279   3.194   6.057
  112GLN   HE22 1774   3.450   3.189   6.101
  112GLN      C 1775   3.705   3.159   6.133
  112GLN      O 1776   3.623   3.167   6.217
  113GLY      N 1777   3.832   3.120   6.170
  113GLY     HN 1778   3.907   3.117   6.104
  113GLY     CA 1779   3.867   3.086   6.309
  113GLY    HA1 1780   3.958   3.028   6.314
  113GLY    HA2 1781   3.786   3.024   6.342
  113GLY      C 1782   3.864   3.203   6.397
  113GLY      O 1783   3.806   3.198   6.505
  114SER      N 1784   3.918   3.318   6.353
  114SER     HN 1785   3.939   3.324   6.256
  114SER     CA 1786   3.936   3.441   6.433
  114SER     HA 1787   3.988   3.416   6.524
  114SER     CB 1788   4.021   3.553   6.368
  114SER    HB1 1789   4.122   3.508   6.367
  114SER    HB2 1790   4.021   3.648   6.426
  114SER     OG 1791   3.977   3.586   6.240
  114SER    HG1 1792   4.027   3.525   6.186
  114SER      C 1793   3.802   3.500   6.488
  114SER      O 1794   3.781   3.530   6.604
  115ILE      N 1795   3.703   3.504   6.386
  115ILE     HN 1796   3.724   3.467   6.296
  115ILE     CA 1797   3.570   3.554   6.412
  115ILE     HA 1798   3.587   3.649   6.460
  115ILE     CB 1799   3.480   3.586   6.287
  115ILE     HB 1800   3.544   3.650   6.222
  115ILE    CG2 1801   3.447   3.459   6.205
  115ILE   HG21 1802   3.428   3.368   6.265
  115ILE   HG22 1803   3.535   3.454   6.138
  115ILE   HG23 1804   3.354   3.476   6.145
  115ILE    CG1 1805   3.354   3.664   6.322
  115ILE   HG11 1806   3.286   3.592   6.373
  115ILE   HG12 1807   3.308   3.705   6.230
  115ILE     CD 1808   3.368   3.780   6.421
  115ILE    HD1 1809   3.403   3.745   6.521
  115ILE    HD2 1810   3.273   3.837   6.433
  115ILE    HD3 1811   3.446   3.846   6.378
  115ILE      C 1812   3.504   3.467   6.522
  115ILE      O 1813   3.434   3.517   6.613
  116ILE      N 1814   3.523   3.333   6.517
  116ILE     HN 1815   3.569   3.296   6.437
  116ILE     CA 1816   3.463   3.241   6.623
  116ILE     HA 1817   3.360   3.266   6.645
  116ILE     CB 1818   3.470   3.094   6.571
  116ILE     HB 1819   3.570   3.077   6.526
  116ILE    CG2 1820   3.433   3.002   6.688
  116ILE   HG21 1821   3.337   3.027   6.738
  116ILE   HG22 1822   3.515   3.002   6.763
  116ILE   HG23 1823   3.425   2.897   6.649
  116ILE    CG1 1824   3.361   3.069   6.460
  116ILE   HG11 1825   3.369   3.154   6.390
  116ILE   HG12 1826   3.263   3.090   6.508
  116ILE     CD 1827   3.356   2.931   6.393
  116ILE    HD1 1828   3.447   2.905   6.334
  116ILE    HD2 1829   3.285   2.928   6.309
  116ILE    HD3 1830   3.321   2.852   6.462
  116ILE      C 1831   3.534   3.261   6.759
  116ILE      O 1832   3.471   3.276   6.859
  117PHE      N 1833   3.669   3.274   6.767
  117PHE     HN 1834   3.735   3.276   6.693
  117PHE     CA 1835   3.742   3.302   6.888
  117PHE     HA 1836   3.701   3.244   6.970
  117PHE     CB 1837   3.892   3.289   6.866
  117PHE    HB1 1838   3.943   3.330   6.956
  117PHE    HB2 1839   3.924   3.343   6.774
  117PHE     CG 1840   3.917   3.143   6.861
  117PHE    CD1 1841   3.873   3.066   6.967
  117PHE    HD1 1842   3.838   3.112   7.058
  117PHE    CE1 1843   3.893   2.926   6.956
  117PHE    HE1 1844   3.880   2.856   7.037
  117PHE     CZ 1845   3.945   2.864   6.844
  117PHE     HZ 1846   3.966   2.758   6.854
  117PHE    CD2 1847   3.970   3.087   6.743
  117PHE    HD2 1848   4.000   3.151   6.661
  117PHE    CE2 1849   3.983   2.942   6.736
  117PHE    HE2 1850   4.018   2.896   6.644
  117PHE      C 1851   3.710   3.441   6.942
  117PHE      O 1852   3.697   3.455   7.063
  118LEU      N 1853   3.690   3.545   6.861
  118LEU     HN 1854   3.695   3.532   6.762
  118LEU     CA 1855   3.641   3.673   6.903
  118LEU     HA 1856   3.697   3.713   6.987
  118LEU     CB 1857   3.643   3.775   6.784
  118LEU    HB1 1858   3.575   3.739   6.704
  118LEU    HB2 1859   3.746   3.789   6.745
  118LEU     CG 1860   3.612   3.922   6.825
  118LEU     HG 1861   3.508   3.920   6.862
  118LEU    CD1 1862   3.703   3.976   6.935
  118LEU   HD11 1863   3.808   3.982   6.901
  118LEU   HD12 1864   3.709   3.916   7.028
  118LEU   HD13 1865   3.674   4.081   6.956
  118LEU    CD2 1866   3.619   4.018   6.702
  118LEU   HD21 1867   3.601   4.121   6.737
  118LEU   HD22 1868   3.553   3.997   6.616
  118LEU   HD23 1869   3.716   4.020   6.648
  118LEU      C 1870   3.499   3.664   6.954
  118LEU      O 1871   3.467   3.730   7.053
  119THR      N 1872   3.415   3.588   6.884
  119THR     HN 1873   3.444   3.541   6.802
  119THR     CA 1874   3.281   3.578   6.939
  119THR     HA 1875   3.246   3.680   6.943
  119THR     CB 1876   3.194   3.515   6.837
  119THR     HB 1877   3.228   3.414   6.808
  119THR    OG1 1878   3.200   3.598   6.713
  119THR    HG1 1879   3.289   3.591   6.677
  119THR    CG2 1880   3.047   3.523   6.889
  119THR   HG21 1881   3.027   3.460   6.978
  119THR   HG22 1882   2.978   3.488   6.809
  119THR   HG23 1883   3.028   3.631   6.906
  119THR      C 1884   3.273   3.506   7.071
  119THR      O 1885   3.194   3.546   7.156
  120VAL      N 1886   3.364   3.394   7.084
  120VAL     HN 1887   3.425   3.363   7.012
  120VAL     CA 1888   3.369   3.317   7.205
  120VAL     HA 1889   3.269   3.294   7.240
  120VAL     CB 1890   3.444   3.183   7.190
  120VAL     HB 1891   3.534   3.217   7.134
  120VAL    CG1 1892   3.478   3.116   7.319
  120VAL   HG11 1893   3.533   3.022   7.302
  120VAL   HG12 1894   3.379   3.104   7.369
  120VAL   HG13 1895   3.541   3.186   7.378
  120VAL    CG2 1896   3.354   3.096   7.097
  120VAL   HG21 1897   3.402   3.005   7.056
  120VAL   HG22 1898   3.314   3.162   7.016
  120VAL   HG23 1899   3.262   3.061   7.149
  120VAL      C 1900   3.422   3.402   7.327
  120VAL      O 1901   3.368   3.397   7.438
  121VAL      N 1902   3.522   3.487   7.305
  121VAL     HN 1903   3.573   3.498   7.220
  121VAL     CA 1904   3.568   3.581   7.405
  121VAL     HA 1905   3.586   3.522   7.494
  121VAL     CB 1906   3.690   3.654   7.347
  121VAL     HB 1907   3.667   3.675   7.240
  121VAL    CG1 1908   3.740   3.778   7.423
  121VAL   HG11 1909   3.672   3.864   7.403
  121VAL   HG12 1910   3.843   3.806   7.393
  121VAL   HG13 1911   3.749   3.764   7.533
  121VAL    CG2 1912   3.804   3.552   7.366
  121VAL   HG21 1913   3.832   3.529   7.471
  121VAL   HG22 1914   3.892   3.592   7.310
  121VAL   HG23 1915   3.788   3.452   7.320
  121VAL      C 1916   3.467   3.680   7.450
  121VAL      O 1917   3.471   3.727   7.562
  122ALA      N 1918   3.374   3.729   7.365
  122ALA     HN 1919   3.387   3.720   7.267
  122ALA     CA 1920   3.259   3.813   7.411
  122ALA     HA 1921   3.296   3.887   7.480
  122ALA     CB 1922   3.177   3.868   7.292
  122ALA    HB1 1923   3.244   3.934   7.234
  122ALA    HB2 1924   3.096   3.928   7.340
  122ALA    HB3 1925   3.155   3.778   7.231
  122ALA      C 1926   3.167   3.727   7.493
  122ALA      O 1927   3.100   3.768   7.584
  123VAL      N 1928   3.147   3.601   7.461
  123VAL     HN 1929   3.173   3.578   7.368
  123VAL     CA 1930   3.052   3.513   7.529
  123VAL     HA 1931   2.954   3.560   7.530
  123VAL     CB 1932   3.033   3.380   7.450
  123VAL     HB 1933   3.135   3.338   7.435
  123VAL    CG1 1934   2.953   3.274   7.525
  123VAL   HG11 1935   2.848   3.305   7.546
  123VAL   HG12 1936   2.991   3.251   7.627
  123VAL   HG13 1937   2.944   3.179   7.470
  123VAL    CG2 1938   2.976   3.390   7.309
  123VAL   HG21 1939   2.865   3.395   7.321
  123VAL   HG22 1940   2.994   3.298   7.250
  123VAL   HG23 1941   2.995   3.480   7.247
  123VAL      C 1942   3.085   3.494   7.672
  123VAL      O 1943   3.004   3.492   7.759
  124ASP      N 1944   3.212   3.466   7.694
  124ASP     HN 1945   3.271   3.447   7.616
  124ASP     CA 1946   3.274   3.459   7.827
  124ASP     HA 1947   3.209   3.393   7.882
  124ASP     CB 1948   3.420   3.405   7.809
  124ASP    HB1 1949   3.466   3.446   7.717
  124ASP    HB2 1950   3.406   3.295   7.796
  124ASP     CG 1951   3.509   3.429   7.931
  124ASP    OD1 1952   3.461   3.402   8.045
  124ASP    OD2 1953   3.627   3.464   7.910
  124ASP      C 1954   3.252   3.595   7.901
  124ASP      O 1955   3.206   3.588   8.012
  125ARG      N 1956   3.283   3.711   7.846
  125ARG     HN 1957   3.334   3.717   7.761
  125ARG     CA 1958   3.251   3.836   7.911
  125ARG     HA 1959   3.301   3.847   8.006
  125ARG     CB 1960   3.294   3.955   7.829
  125ARG    HB1 1961   3.263   4.048   7.881
  125ARG    HB2 1962   3.244   3.946   7.730
  125ARG     CG 1963   3.447   3.967   7.814
  125ARG    HG1 1964   3.497   3.869   7.800
  125ARG    HG2 1965   3.499   4.009   7.904
  125ARG     CD 1966   3.485   4.071   7.702
  125ARG    HD1 1967   3.446   4.172   7.728
  125ARG    HD2 1968   3.443   4.049   7.601
  125ARG     NE 1969   3.635   4.074   7.693
  125ARG     HE 1970   3.680   4.012   7.758
  125ARG     CZ 1971   3.700   4.173   7.633
  125ARG    NH1 1972   3.642   4.261   7.552
  125ARG   HH11 1973   3.560   4.237   7.501
  125ARG   HH12 1974   3.708   4.333   7.532
  125ARG    NH2 1975   3.829   4.200   7.668
  125ARG   HH21 1976   3.865   4.149   7.746
  125ARG   HH22 1977   3.885   4.270   7.624
  125ARG      C 1978   3.107   3.855   7.946
  125ARG      O 1979   3.073   3.916   8.049
  126TYR      N 1980   3.011   3.797   7.863
  126TYR     HN 1981   3.051   3.751   7.784
  126TYR     CA 1982   2.871   3.797   7.895
  126TYR     HA 1983   2.844   3.898   7.924
  126TYR     CB 1984   2.785   3.766   7.771
  126TYR    HB1 1985   2.842   3.703   7.700
  126TYR    HB2 1986   2.771   3.864   7.722
  126TYR     CG 1987   2.646   3.709   7.795
  126TYR    CD1 1988   2.534   3.790   7.790
  126TYR    HD1 1989   2.539   3.898   7.781
  126TYR    CE1 1990   2.412   3.735   7.794
  126TYR    HE1 1991   2.325   3.801   7.792
  126TYR     CZ 1992   2.395   3.602   7.817
  126TYR     OH 1993   2.273   3.544   7.828
  126TYR     HH 1994   2.280   3.470   7.890
  126TYR    CD2 1995   2.628   3.569   7.810
  126TYR    HD2 1996   2.710   3.498   7.805
  126TYR    CE2 1997   2.503   3.515   7.816
  126TYR    HE2 1998   2.490   3.408   7.830
  126TYR      C 1999   2.839   3.719   8.014
  126TYR      O 2000   2.782   3.761   8.116
  127PHE      N 2001   2.899   3.600   8.025
  127PHE     HN 2002   2.953   3.575   7.945
  127PHE     CA 2003   2.889   3.515   8.147
  127PHE     HA 2004   2.788   3.522   8.184
  127PHE     CB 2005   2.922   3.366   8.129
  127PHE    HB1 2006   2.926   3.309   8.225
  127PHE    HB2 2007   3.015   3.349   8.071
  127PHE     CG 2008   2.813   3.304   8.047
  127PHE    CD1 2009   2.692   3.284   8.110
  127PHE    HD1 2010   2.677   3.322   8.211
  127PHE    CE1 2011   2.588   3.224   8.042
  127PHE    HE1 2012   2.495   3.197   8.090
  127PHE     CZ 2013   2.603   3.200   7.901
  127PHE     HZ 2014   2.524   3.159   7.838
  127PHE    CD2 2015   2.827   3.282   7.906
  127PHE    HD2 2016   2.913   3.302   7.844
  127PHE    CE2 2017   2.720   3.233   7.834
  127PHE    HE2 2018   2.724   3.219   7.727
  127PHE      C 2019   2.958   3.577   8.274
  127PHE      O 2020   2.909   3.569   8.383
  128ARG      N 2021   3.075   3.650   8.257
  128ARG     HN 2022   3.129   3.643   8.173
  128ARG     CA 2023   3.139   3.720   8.366
  128ARG     HA 2024   3.159   3.650   8.445
  128ARG     CB 2025   3.287   3.782   8.328
  128ARG    HB1 2026   3.319   3.829   8.424
  128ARG    HB2 2027   3.266   3.861   8.253
  128ARG     CG 2028   3.395   3.684   8.274
  128ARG    HG1 2029   3.485   3.742   8.246
  128ARG    HG2 2030   3.363   3.633   8.180
  128ARG     CD 2031   3.442   3.587   8.377
  128ARG    HD1 2032   3.350   3.539   8.418
  128ARG    HD2 2033   3.490   3.648   8.457
  128ARG     NE 2034   3.511   3.484   8.301
  128ARG     HE 2035   3.474   3.458   8.213
  128ARG     CZ 2036   3.573   3.385   8.366
  128ARG    NH1 2037   3.617   3.386   8.487
  128ARG   HH11 2038   3.603   3.470   8.540
  128ARG   HH12 2039   3.643   3.298   8.526
  128ARG    NH2 2040   3.598   3.275   8.290
  128ARG   HH21 2041   3.571   3.286   8.195
  128ARG   HH22 2042   3.650   3.194   8.319
  128ARG      C 2043   3.056   3.827   8.433
  128ARG      O 2044   3.079   3.854   8.551
  129VAL      N 2045   2.973   3.901   8.357
  129VAL     HN 2046   2.959   3.874   8.262
  129VAL     CA 2047   2.915   4.033   8.400
  129VAL     HA 2048   2.958   4.070   8.492
  129VAL     CB 2049   2.940   4.142   8.304
  129VAL     HB 2050   2.935   4.111   8.197
  129VAL    CG1 2051   2.844   4.257   8.326
  129VAL   HG11 2052   2.840   4.275   8.436
  129VAL   HG12 2053   2.742   4.232   8.291
  129VAL   HG13 2054   2.887   4.335   8.261
  129VAL    CG2 2055   3.089   4.184   8.330
  129VAL   HG21 2056   3.146   4.088   8.336
  129VAL   HG22 2057   3.091   4.233   8.429
  129VAL   HG23 2058   3.125   4.245   8.245
  129VAL      C 2059   2.767   4.015   8.435
  129VAL      O 2060   2.720   4.050   8.538
  130VAL      N 2061   2.692   3.952   8.348
  130VAL     HN 2062   2.714   3.919   8.257
  130VAL     CA 2063   2.548   3.917   8.365
  130VAL     HA 2064   2.504   4.011   8.395
  130VAL     CB 2065   2.471   3.896   8.240
  130VAL     HB 2066   2.499   3.796   8.198
  130VAL    CG1 2067   2.323   3.908   8.256
  130VAL   HG11 2068   2.271   3.826   8.310
  130VAL   HG12 2069   2.273   3.912   8.157
  130VAL   HG13 2070   2.306   4.001   8.313
  130VAL    CG2 2071   2.515   3.988   8.123
  130VAL   HG21 2072   2.487   4.093   8.141
  130VAL   HG22 2073   2.462   3.960   8.029
  130VAL   HG23 2074   2.622   3.977   8.094
  130VAL      C 2075   2.511   3.815   8.468
  130VAL      O 2076   2.408   3.822   8.529
  131HSD      N 2077   2.590   3.707   8.474
  131HSD     HN 2078   2.671   3.695   8.417
  131HSD     CA 2079   2.551   3.589   8.550
  131HSD     HA 2080   2.490   3.624   8.632
  131HSD     CB 2081   2.483   3.495   8.439
  131HSD    HB1 2082   2.462   3.395   8.482
  131HSD    HB2 2083   2.551   3.484   8.352
  131HSD    ND1 2084   2.228   3.544   8.454
  131HSD    HD1 2085   2.220   3.487   8.535
  131HSD     CG 2086   2.347   3.545   8.379
  131HSD    CE1 2087   2.123   3.554   8.364
  131HSD    HE1 2088   2.020   3.561   8.400
  131HSD    NE2 2089   2.162   3.565   8.244
  131HSD    CD2 2090   2.302   3.566   8.251
  131HSD    HD2 2091   2.345   3.571   8.152
  131HSD      C 2092   2.679   3.524   8.620
  131HSD      O 2093   2.722   3.414   8.579
  132PRO      N 2094   2.736   3.589   8.721
  132PRO     CD 2095   2.673   3.700   8.792
  132PRO    HD1 2096   2.582   3.671   8.849
  132PRO    HD2 2097   2.648   3.779   8.718
  132PRO     CA 2098   2.875   3.574   8.759
  132PRO     HA 2099   2.926   3.544   8.669
  132PRO     CB 2100   2.912   3.708   8.826
  132PRO    HB1 2101   2.923   3.782   8.744
  132PRO    HB2 2102   3.003   3.706   8.889
  132PRO     CG 2103   2.779   3.746   8.892
  132PRO    HG1 2104   2.761   3.695   8.989
  132PRO    HG2 2105   2.777   3.856   8.902
  132PRO      C 2106   2.907   3.457   8.854
  132PRO      O 2107   3.020   3.436   8.886
  133HSD      N 2108   2.801   3.387   8.908
  133HSD     HN 2109   2.710   3.421   8.888
  133HSD     CA 2110   2.810   3.265   8.989
  133HSD     HA 2111   2.904   3.261   9.042
  133HSD     CB 2112   2.700   3.266   9.096
  133HSD    HB1 2113   2.719   3.182   9.166
  133HSD    HB2 2114   2.596   3.251   9.059
  133HSD    ND1 2115   2.589   3.470   9.175
  133HSD    HD1 2116   2.516   3.476   9.108
  133HSD     CG 2117   2.696   3.386   9.185
  133HSD    CE1 2118   2.613   3.566   9.264
  133HSD    HE1 2119   2.540   3.644   9.290
  133HSD    NE2 2120   2.732   3.549   9.332
  133HSD    CD2 2121   2.779   3.436   9.279
  133HSD    HD2 2122   2.869   3.387   9.313
  133HSD      C 2123   2.798   3.138   8.904
  133HSD      O 2124   2.794   3.029   8.960
  134HSD      N 2125   2.779   3.148   8.771
  134HSD     HN 2126   2.779   3.243   8.741
  134HSD     CA 2127   2.772   3.034   8.675
  134HSD     HA 2128   2.694   2.966   8.706
  134HSD     CB 2129   2.741   3.079   8.526
  134HSD    HB1 2130   2.798   3.026   8.447
  134HSD    HB2 2131   2.778   3.184   8.529
  134HSD    ND1 2132   2.506   3.128   8.576
  134HSD    HD1 2133   2.530   3.161   8.667
  134HSD     CG 2134   2.595   3.082   8.488
  134HSD    CE1 2135   2.383   3.122   8.523
  134HSD    HE1 2136   2.297   3.163   8.576
  134HSD    NE2 2137   2.389   3.071   8.401
  134HSD    CD2 2138   2.522   3.041   8.381
  134HSD    HD2 2139   2.559   2.984   8.296
  134HSD      C 2140   2.895   2.944   8.670
  134HSD      O 2141   3.009   2.986   8.699
  135ALA      N 2142   2.869   2.819   8.624
  135ALA     HN 2143   2.776   2.789   8.606
  135ALA     CA 2144   2.967   2.717   8.614
  135ALA     HA 2145   3.014   2.703   8.710
  135ALA     CB 2146   2.893   2.584   8.589
  135ALA    HB1 2147   2.964   2.501   8.609
  135ALA    HB2 2148   2.857   2.585   8.484
  135ALA    HB3 2149   2.802   2.575   8.652
  135ALA      C 2150   3.068   2.737   8.505
  135ALA      O 2151   3.187   2.705   8.521
  136LEU      N 2152   3.035   2.806   8.390
  136LEU     HN 2153   2.943   2.840   8.379
  136LEU     CA 2154   3.126   2.846   8.283
  136LEU     HA 2155   3.170   2.754   8.247
  136LEU     CB 2156   3.048   2.913   8.174
  136LEU    HB1 2157   3.109   2.934   8.084
  136LEU    HB2 2158   3.029   3.016   8.211
  136LEU     CG 2159   2.915   2.858   8.135
  136LEU     HG 2160   2.849   2.883   8.220
  136LEU    CD1 2161   2.864   2.928   8.007
  136LEU   HD11 2162   2.921   2.900   7.915
  136LEU   HD12 2163   2.862   3.037   8.026
  136LEU   HD13 2164   2.760   2.902   7.979
  136LEU    CD2 2165   2.911   2.704   8.128
  136LEU   HD21 2166   3.007   2.649   8.120
  136LEU   HD22 2167   2.852   2.669   8.040
  136LEU   HD23 2168   2.864   2.671   8.223
  136LEU      C 2169   3.243   2.937   8.326
  136LEU      O 2170   3.345   2.941   8.256
  137ASN      N 2171   3.234   3.008   8.439
  137ASN     HN 2172   3.160   2.982   8.502
  137ASN     CA 2173   3.315   3.113   8.482
  137ASN     HA 2174   3.364   3.148   8.392
  137ASN     CB 2175   3.239   3.217   8.573
  137ASN    HB1 2176   3.314   3.282   8.623
  137ASN    HB2 2177   3.180   3.153   8.643
  137ASN     CG 2178   3.150   3.292   8.480
  137ASN    OD1 2179   3.164   3.288   8.358
  137ASN    ND2 2180   3.056   3.369   8.542
  137ASN   HD21 2181   2.991   3.431   8.499
  137ASN   HD22 2182   3.060   3.374   8.642
  137ASN      C 2183   3.417   3.055   8.578
  137ASN      O 2184   3.510   3.114   8.633
  138LYS      N 2185   3.399   2.922   8.592
  138LYS     HN 2186   3.328   2.877   8.538
  138LYS     CA 2187   3.478   2.846   8.685
  138LYS     HA 2188   3.564   2.900   8.722
  138LYS     CB 2189   3.389   2.781   8.800
  138LYS    HB1 2190   3.464   2.731   8.865
  138LYS    HB2 2191   3.313   2.704   8.772
  138LYS     CG 2192   3.315   2.875   8.897
  138LYS    HG1 2193   3.277   2.805   8.975
  138LYS    HG2 2194   3.229   2.930   8.853
  138LYS     CD 2195   3.411   2.968   8.963
  138LYS    HD1 2196   3.433   3.049   8.890
  138LYS    HD2 2197   3.510   2.923   8.986
  138LYS     CE 2198   3.350   3.036   9.091
  138LYS    HE1 2199   3.260   3.096   9.067
  138LYS    HE2 2200   3.420   3.103   9.145
  138LYS     NZ 2201   3.305   2.939   9.197
  138LYS    HZ1 2202   3.286   2.988   9.287
  138LYS    HZ2 2203   3.373   2.861   9.207
  138LYS    HZ3 2204   3.209   2.904   9.179
  138LYS      C 2205   3.546   2.726   8.608
  138LYS      O 2206   3.593   2.627   8.667
  139ILE      N 2207   3.547   2.732   8.478
  139ILE     HN 2208   3.509   2.814   8.436
  139ILE     CA 2209   3.602   2.641   8.383
  139ILE     HA 2210   3.565   2.543   8.408
  139ILE     CB 2211   3.574   2.675   8.234
  139ILE     HB 2212   3.561   2.786   8.228
  139ILE    CG2 2213   3.674   2.631   8.129
  139ILE   HG21 2214   3.766   2.692   8.138
  139ILE   HG22 2215   3.634   2.662   8.030
  139ILE   HG23 2216   3.699   2.524   8.145
  139ILE    CG1 2217   3.432   2.630   8.204
  139ILE   HG11 2218   3.361   2.687   8.268
  139ILE   HG12 2219   3.424   2.522   8.229
  139ILE     CD 2220   3.381   2.649   8.057
  139ILE    HD1 2221   3.432   2.571   7.997
  139ILE    HD2 2222   3.418   2.747   8.019
  139ILE    HD3 2223   3.270   2.644   8.055
  139ILE      C 2224   3.754   2.607   8.395
  139ILE      O 2225   3.834   2.696   8.427
  140SER      N 2226   3.796   2.484   8.363
  140SER     HN 2227   3.731   2.409   8.357
  140SER     CA 2228   3.946   2.459   8.367
  140SER     HA 2229   3.990   2.524   8.441
  140SER     CB 2230   3.984   2.307   8.403
  140SER    HB1 2231   3.943   2.283   8.503
  140SER    HB2 2232   4.094   2.305   8.416
  140SER     OG 2233   3.948   2.211   8.308
  140SER    HG1 2234   3.981   2.134   8.355
  140SER      C 2235   4.011   2.484   8.235
  140SER      O 2236   3.954   2.472   8.126
  141ASN      N 2237   4.139   2.510   8.239
  141ASN     HN 2238   4.185   2.517   8.327
  141ASN     CA 2239   4.219   2.545   8.120
  141ASN     HA 2240   4.168   2.620   8.062
  141ASN     CB 2241   4.366   2.586   8.164
  141ASN    HB1 2242   4.428   2.608   8.075
  141ASN    HB2 2243   4.405   2.489   8.203
  141ASN     CG 2244   4.378   2.697   8.267
  141ASN    OD1 2245   4.281   2.748   8.314
  141ASN    ND2 2246   4.502   2.724   8.309
  141ASN   HD21 2247   4.575   2.657   8.298
  141ASN   HD22 2248   4.507   2.798   8.377
  141ASN      C 2249   4.216   2.433   8.014
  141ASN      O 2250   4.201   2.459   7.896
  142ARG      N 2251   4.229   2.304   8.055
  142ARG     HN 2252   4.254   2.279   8.148
  142ARG     CA 2253   4.223   2.194   7.955
  142ARG     HA 2254   4.298   2.200   7.878
  142ARG     CB 2255   4.247   2.060   8.028
  142ARG    HB1 2256   4.199   1.976   7.975
  142ARG    HB2 2257   4.194   2.077   8.124
  142ARG     CG 2258   4.387   2.017   8.069
  142ARG    HG1 2259   4.423   2.086   8.148
  142ARG    HG2 2260   4.455   2.028   7.982
  142ARG     CD 2261   4.400   1.875   8.127
  142ARG    HD1 2262   4.352   1.798   8.062
  142ARG    HD2 2263   4.351   1.862   8.226
  142ARG     NE 2264   4.551   1.861   8.144
  142ARG     HE 2265   4.606   1.940   8.168
  142ARG     CZ 2266   4.602   1.739   8.167
  142ARG    NH1 2267   4.547   1.625   8.155
  142ARG   HH11 2268   4.471   1.626   8.090
  142ARG   HH12 2269   4.603   1.542   8.166
  142ARG    NH2 2270   4.731   1.743   8.200
  142ARG   HH21 2271   4.761   1.831   8.238
  142ARG   HH22 2272   4.764   1.659   8.244
  142ARG      C 2273   4.085   2.182   7.887
  142ARG      O 2274   4.076   2.141   7.772
  143THR      N 2275   3.975   2.207   7.968
  143THR     HN 2276   3.985   2.252   8.056
  143THR     CA 2277   3.836   2.211   7.914
  143THR     HA 2278   3.812   2.117   7.868
  143THR     CB 2279   3.740   2.240   8.032
  143THR     HB 2280   3.770   2.333   8.085
  143THR    OG1 2281   3.748   2.145   8.131
  143THR    HG1 2282   3.822   2.173   8.184
  143THR    CG2 2283   3.596   2.243   7.984
  143THR   HG21 2284   3.571   2.158   7.916
  143THR   HG22 2285   3.579   2.339   7.930
  143THR   HG23 2286   3.525   2.245   8.069
  143THR      C 2287   3.810   2.322   7.809
  143THR      O 2288   3.749   2.286   7.706
  144ALA      N 2289   3.862   2.441   7.833
  144ALA     HN 2290   3.895   2.457   7.925
  144ALA     CA 2291   3.865   2.544   7.731
  144ALA     HA 2292   3.765   2.569   7.700
  144ALA     CB 2293   3.932   2.664   7.794
  144ALA    HB1 2294   4.041   2.643   7.807
  144ALA    HB2 2295   3.896   2.703   7.891
  144ALA    HB3 2296   3.922   2.750   7.725
  144ALA      C 2297   3.941   2.506   7.601
  144ALA      O 2298   3.908   2.544   7.487
  145ALA      N 2299   4.057   2.432   7.615
  145ALA     HN 2300   4.091   2.423   7.708
  145ALA     CA 2301   4.139   2.377   7.506
  145ALA     HA 2302   4.166   2.454   7.435
  145ALA     CB 2303   4.269   2.317   7.566
  145ALA    HB1 2304   4.344   2.270   7.498
  145ALA    HB2 2305   4.240   2.241   7.642
  145ALA    HB3 2306   4.332   2.393   7.617
  145ALA      C 2307   4.066   2.272   7.419
  145ALA      O 2308   4.066   2.287   7.297
  146ILE      N 2309   3.994   2.174   7.484
  146ILE     HN 2310   4.009   2.169   7.582
  146ILE     CA 2311   3.906   2.082   7.411
  146ILE     HA 2312   3.964   2.031   7.336
  146ILE     CB 2313   3.855   1.970   7.507
  146ILE     HB 2314   3.798   2.021   7.588
  146ILE    CG2 2315   3.742   1.888   7.441
  146ILE   HG21 2316   3.771   1.856   7.338
  146ILE   HG22 2317   3.647   1.944   7.432
  146ILE   HG23 2318   3.724   1.800   7.506
  146ILE    CG1 2319   3.976   1.883   7.546
  146ILE   HG11 2320   4.056   1.950   7.584
  146ILE   HG12 2321   4.013   1.832   7.455
  146ILE     CD 2322   3.945   1.779   7.657
  146ILE    HD1 2323   3.916   1.829   7.752
  146ILE    HD2 2324   4.040   1.736   7.694
  146ILE    HD3 2325   3.867   1.706   7.628
  146ILE      C 2326   3.790   2.148   7.338
  146ILE      O 2327   3.763   2.120   7.218
  147ILE      N 2328   3.729   2.251   7.401
  147ILE     HN 2329   3.760   2.280   7.491
  147ILE     CA 2330   3.630   2.328   7.326
  147ILE     HA 2331   3.556   2.261   7.285
  147ILE     CB 2332   3.555   2.426   7.422
  147ILE     HB 2333   3.631   2.492   7.468
  147ILE    CG2 2334   3.453   2.513   7.346
  147ILE   HG21 2335   3.378   2.447   7.297
  147ILE   HG22 2336   3.508   2.576   7.273
  147ILE   HG23 2337   3.389   2.568   7.418
  147ILE    CG1 2338   3.478   2.356   7.534
  147ILE   HG11 2339   3.540   2.271   7.570
  147ILE   HG12 2340   3.380   2.316   7.502
  147ILE     CD 2341   3.465   2.452   7.656
  147ILE    HD1 2342   3.560   2.504   7.680
  147ILE    HD2 2343   3.451   2.386   7.744
  147ILE    HD3 2344   3.379   2.522   7.648
  147ILE      C 2345   3.687   2.397   7.204
  147ILE      O 2346   3.626   2.388   7.099
  148SER      N 2347   3.806   2.457   7.212
  148SER     HN 2348   3.857   2.457   7.298
  148SER     CA 2349   3.873   2.517   7.100
  148SER     HA 2350   3.816   2.603   7.067
  148SER     CB 2351   4.015   2.579   7.147
  148SER    HB1 2352   4.070   2.610   7.056
  148SER    HB2 2353   4.075   2.502   7.201
  148SER     OG 2354   3.999   2.691   7.234
  148SER    HG1 2355   3.937   2.668   7.303
  148SER      C 2356   3.902   2.421   6.984
  148SER      O 2357   3.894   2.450   6.864
  149CYS      N 2358   3.936   2.299   7.021
  149CYS     HN 2359   3.942   2.272   7.117
  149CYS     CA 2360   3.957   2.185   6.937
  149CYS     HA 2361   4.038   2.219   6.874
  149CYS     CB 2362   4.011   2.063   7.020
  149CYS    HB1 2363   3.948   2.031   7.105
  149CYS    HB2 2364   4.101   2.111   7.065
  149CYS     SG 2365   4.047   1.901   6.927
  149CYS    HG1 2366   3.927   1.861   6.889
  149CYS      C 2367   3.841   2.155   6.849
  149CYS      O 2368   3.858   2.147   6.730
  150LEU      N 2369   3.716   2.143   6.907
  150LEU     HN 2370   3.714   2.138   7.007
  150LEU     CA 2371   3.598   2.128   6.825
  150LEU     HA 2372   3.623   2.039   6.771
  150LEU     CB 2373   3.472   2.134   6.922
  150LEU    HB1 2374   3.391   2.088   6.862
  150LEU    HB2 2375   3.440   2.239   6.940
  150LEU     CG 2376   3.482   2.045   7.047
  150LEU     HG 2377   3.545   2.098   7.122
  150LEU    CD1 2378   3.341   2.032   7.109
  150LEU   HD11 2379   3.271   1.968   7.052
  150LEU   HD12 2380   3.290   2.125   7.139
  150LEU   HD13 2381   3.364   1.982   7.206
  150LEU    CD2 2382   3.547   1.906   7.031
  150LEU   HD21 2383   3.556   1.868   7.135
  150LEU   HD22 2384   3.644   1.897   6.977
  150LEU   HD23 2385   3.476   1.835   6.984
  150LEU      C 2386   3.578   2.235   6.726
  150LEU      O 2387   3.563   2.206   6.611
  151LEU      N 2388   3.600   2.364   6.759
  151LEU     HN 2389   3.606   2.385   6.857
  151LEU     CA 2390   3.596   2.483   6.677
  151LEU     HA 2391   3.502   2.490   6.625
  151LEU     CB 2392   3.614   2.618   6.760
  151LEU    HB1 2393   3.606   2.707   6.695
  151LEU    HB2 2394   3.721   2.635   6.783
  151LEU     CG 2395   3.529   2.629   6.889
  151LEU     HG 2396   3.539   2.537   6.950
  151LEU    CD1 2397   3.569   2.754   6.965
  151LEU   HD11 2398   3.543   2.845   6.908
  151LEU   HD12 2399   3.668   2.768   7.014
  151LEU   HD13 2400   3.510   2.750   7.059
  151LEU    CD2 2401   3.385   2.636   6.836
  151LEU   HD21 2402   3.358   2.551   6.770
  151LEU   HD22 2403   3.375   2.738   6.793
  151LEU   HD23 2404   3.322   2.637   6.928
  151LEU      C 2405   3.706   2.485   6.569
  151LEU      O 2406   3.670   2.513   6.453
  152TRP      N 2407   3.836   2.445   6.600
  152TRP     HN 2408   3.874   2.421   6.689
  152TRP     CA 2409   3.931   2.430   6.494
  152TRP     HA 2410   3.929   2.518   6.432
  152TRP     CB 2411   4.081   2.406   6.553
  152TRP    HB1 2412   4.156   2.385   6.474
  152TRP    HB2 2413   4.076   2.320   6.623
  152TRP     CG 2414   4.148   2.524   6.621
  152TRP    CD1 2415   4.182   2.532   6.757
  152TRP    HD1 2416   4.152   2.463   6.834
  152TRP    NE1 2417   4.249   2.649   6.776
  152TRP    HE1 2418   4.269   2.694   6.861
  152TRP    CE2 2419   4.255   2.721   6.665
  152TRP    CD2 2420   4.199   2.649   6.566
  152TRP    CE3 2421   4.197   2.714   6.444
  152TRP    HE3 2422   4.147   2.655   6.369
  152TRP    CZ3 2423   4.245   2.843   6.421
  152TRP    HZ3 2424   4.236   2.889   6.324
  152TRP    CZ2 2425   4.315   2.847   6.648
  152TRP    HZ2 2426   4.361   2.900   6.731
  152TRP    CH2 2427   4.302   2.911   6.526
  152TRP    HH2 2428   4.341   3.011   6.518
  152TRP      C 2429   3.903   2.317   6.403
  152TRP      O 2430   3.921   2.337   6.279
  153GLY      N 2431   3.856   2.200   6.450
  153GLY     HN 2432   3.841   2.188   6.548
  153GLY     CA 2433   3.793   2.100   6.360
  153GLY    HA1 2434   3.751   2.023   6.423
  153GLY    HA2 2435   3.872   2.070   6.293
  153GLY      C 2436   3.675   2.151   6.278
  153GLY      O 2437   3.658   2.104   6.165
  154ILE      N 2438   3.590   2.246   6.325
  154ILE     HN 2439   3.593   2.280   6.419
  154ILE     CA 2440   3.483   2.291   6.234
  154ILE     HA 2441   3.439   2.204   6.188
  154ILE     CB 2442   3.368   2.356   6.316
  154ILE     HB 2443   3.411   2.429   6.389
  154ILE    CG2 2444   3.266   2.438   6.225
  154ILE   HG21 2445   3.226   2.392   6.133
  154ILE   HG22 2446   3.310   2.535   6.193
  154ILE   HG23 2447   3.182   2.463   6.293
  154ILE    CG1 2448   3.294   2.246   6.387
  154ILE   HG11 2449   3.357   2.161   6.421
  154ILE   HG12 2450   3.223   2.205   6.313
  154ILE     CD 2451   3.223   2.294   6.514
  154ILE    HD1 2452   3.288   2.366   6.569
  154ILE    HD2 2453   3.194   2.211   6.582
  154ILE    HD3 2454   3.130   2.339   6.474
  154ILE      C 2455   3.526   2.374   6.127
  154ILE      O 2456   3.484   2.367   6.011
  155THR      N 2457   3.624   2.456   6.159
  155THR     HN 2458   3.639   2.473   6.256
  155THR     CA 2459   3.689   2.553   6.070
  155THR     HA 2460   3.606   2.612   6.034
  155THR     CB 2461   3.787   2.642   6.144
  155THR     HB 2462   3.870   2.587   6.194
  155THR    OG1 2463   3.708   2.727   6.235
  155THR    HG1 2464   3.694   2.675   6.314
  155THR    CG2 2465   3.857   2.742   6.042
  155THR   HG21 2466   3.932   2.691   5.979
  155THR   HG22 2467   3.906   2.814   6.112
  155THR   HG23 2468   3.785   2.807   5.989
  155THR      C 2469   3.757   2.493   5.952
  155THR      O 2470   3.736   2.527   5.838
  156ILE      N 2471   3.833   2.384   5.974
  156ILE     HN 2472   3.832   2.355   6.070
  156ILE     CA 2473   3.908   2.309   5.882
  156ILE     HA 2474   3.956   2.388   5.825
  156ILE     CB 2475   4.034   2.238   5.946
  156ILE     HB 2476   3.984   2.174   6.022
  156ILE    CG2 2477   4.117   2.162   5.844
  156ILE   HG21 2478   4.162   2.229   5.766
  156ILE   HG22 2479   4.071   2.071   5.799
  156ILE   HG23 2480   4.199   2.113   5.901
  156ILE    CG1 2481   4.132   2.335   6.020
  156ILE   HG11 2482   4.201   2.269   6.076
  156ILE   HG12 2483   4.083   2.406   6.090
  156ILE     CD 2484   4.215   2.417   5.925
  156ILE    HD1 2485   4.298   2.362   5.877
  156ILE    HD2 2486   4.259   2.507   5.973
  156ILE    HD3 2487   4.143   2.457   5.851
  156ILE      C 2488   3.826   2.224   5.786
  156ILE      O 2489   3.866   2.192   5.678
  157GLY      N 2490   3.699   2.191   5.826
  157GLY     HN 2491   3.656   2.205   5.915
  157GLY     CA 2492   3.615   2.111   5.742
  157GLY    HA1 2493   3.532   2.084   5.806
  157GLY    HA2 2494   3.674   2.031   5.698
  157GLY      C 2495   3.561   2.202   5.633
  157GLY      O 2496   3.550   2.173   5.516
  158LEU      N 2497   3.537   2.329   5.675
  158LEU     HN 2498   3.514   2.342   5.771
  158LEU     CA 2499   3.491   2.429   5.584
  158LEU     HA 2500   3.403   2.402   5.527
  158LEU     CB 2501   3.442   2.557   5.664
  158LEU    HB1 2502   3.424   2.641   5.594
  158LEU    HB2 2503   3.526   2.598   5.724
  158LEU     CG 2504   3.318   2.534   5.754
  158LEU     HG 2505   3.340   2.457   5.832
  158LEU    CD1 2506   3.283   2.665   5.829
  158LEU   HD11 2507   3.282   2.754   5.763
  158LEU   HD12 2508   3.362   2.686   5.904
  158LEU   HD13 2509   3.184   2.666   5.880
  158LEU    CD2 2510   3.190   2.493   5.677
  158LEU   HD21 2511   3.113   2.474   5.754
  158LEU   HD22 2512   3.209   2.397   5.625
  158LEU   HD23 2513   3.162   2.568   5.599
  158LEU      C 2514   3.604   2.479   5.495
  158LEU      O 2515   3.588   2.509   5.375
  159THR      N 2516   3.726   2.474   5.548
  159THR     HN 2517   3.727   2.453   5.646
  159THR     CA 2518   3.852   2.512   5.479
  159THR     HA 2519   3.843   2.600   5.417
  159THR     CB 2520   3.962   2.541   5.575
  159THR     HB 2521   4.015   2.453   5.617
  159THR    OG1 2522   3.925   2.628   5.691
  159THR    HG1 2523   3.842   2.590   5.721
  159THR    CG2 2524   4.069   2.627   5.491
  159THR   HG21 2525   4.157   2.663   5.549
  159THR   HG22 2526   4.017   2.720   5.458
  159THR   HG23 2527   4.095   2.587   5.391
  159THR      C 2528   3.894   2.396   5.387
  159THR      O 2529   3.932   2.416   5.275
  160VAL      N 2530   3.877   2.267   5.421
  160VAL     HN 2531   3.864   2.234   5.514
  160VAL     CA 2532   3.912   2.157   5.327
  160VAL     HA 2533   4.003   2.197   5.284
  160VAL     CB 2534   3.910   2.025   5.401
  160VAL     HB 2535   3.822   2.024   5.469
  160VAL    CG1 2536   3.895   1.898   5.309
  160VAL   HG11 2537   3.960   1.906   5.220
  160VAL   HG12 2538   3.792   1.875   5.274
  160VAL   HG13 2539   3.911   1.808   5.373
  160VAL    CG2 2540   4.042   2.007   5.475
  160VAL   HG21 2541   4.051   2.084   5.555
  160VAL   HG22 2542   4.121   2.045   5.408
  160VAL   HG23 2543   4.071   1.906   5.513
  160VAL      C 2544   3.800   2.153   5.214
  160VAL      O 2545   3.832   2.118   5.102
  161HSD      N 2546   3.674   2.196   5.241
  161HSD     HN 2547   3.646   2.215   5.334
  161HSD     CA 2548   3.588   2.204   5.130
  161HSD     HA 2549   3.592   2.112   5.074
  161HSD     CB 2550   3.448   2.235   5.188
  161HSD    HB1 2551   3.437   2.290   5.284
  161HSD    HB2 2552   3.404   2.140   5.225
  161HSD    ND1 2553   3.298   2.403   5.075
  161HSD    HD1 2554   3.310   2.485   5.130
  161HSD     CG 2555   3.352   2.283   5.079
  161HSD    CE1 2556   3.213   2.404   4.974
  161HSD    HE1 2557   3.173   2.498   4.938
  161HSD    NE2 2558   3.206   2.288   4.910
  161HSD    CD2 2559   3.295   2.209   4.976
  161HSD    HD2 2560   3.315   2.108   4.940
  161HSD      C 2561   3.624   2.317   5.031
  161HSD      O 2562   3.611   2.301   4.913
  162LEU      N 2563   3.679   2.427   5.085
  162LEU     HN 2564   3.667   2.450   5.181
  162LEU     CA 2565   3.745   2.521   4.992
  162LEU     HA 2566   3.677   2.549   4.913
  162LEU     CB 2567   3.790   2.650   5.066
  162LEU    HB1 2568   3.865   2.621   5.143
  162LEU    HB2 2569   3.706   2.697   5.120
  162LEU     CG 2570   3.851   2.764   4.974
  162LEU     HG 2571   3.952   2.733   4.941
  162LEU    CD1 2572   3.781   2.801   4.846
  162LEU   HD11 2573   3.822   2.884   4.784
  162LEU   HD12 2574   3.674   2.831   4.859
  162LEU   HD13 2575   3.777   2.716   4.775
  162LEU    CD2 2576   3.860   2.903   5.047
  162LEU   HD21 2577   3.906   2.884   5.146
  162LEU   HD22 2578   3.765   2.957   5.062
  162LEU   HD23 2579   3.912   2.988   4.998
  162LEU      C 2580   3.870   2.460   4.921
  162LEU      O 2581   3.896   2.479   4.798
  163LEU      N 2582   3.951   2.384   4.994
  163LEU     HN 2583   3.930   2.370   5.091
  163LEU     CA 2584   4.074   2.316   4.942
  163LEU     HA 2585   4.129   2.402   4.906
  163LEU     CB 2586   4.150   2.247   5.053
  163LEU    HB1 2587   4.093   2.164   5.100
  163LEU    HB2 2588   4.170   2.319   5.136
  163LEU     CG 2589   4.292   2.198   5.008
  163LEU     HG 2590   4.284   2.124   4.926
  163LEU    CD1 2591   4.378   2.316   4.954
  163LEU   HD11 2592   4.488   2.301   4.953
  163LEU   HD12 2593   4.346   2.405   5.012
  163LEU   HD13 2594   4.342   2.337   4.851
  163LEU    CD2 2595   4.350   2.124   5.133
  163LEU   HD21 2596   4.367   2.201   5.211
  163LEU   HD22 2597   4.449   2.082   5.106
  163LEU   HD23 2598   4.288   2.043   5.178
  163LEU      C 2599   4.054   2.225   4.826
  163LEU      O 2600   4.139   2.218   4.734
  164LYS      N 2601   3.943   2.154   4.832
  164LYS     HN 2602   3.888   2.165   4.914
  164LYS     CA 2603   3.887   2.083   4.717
  164LYS     HA 2604   3.957   2.005   4.691
  164LYS     CB 2605   3.753   2.023   4.770
  164LYS    HB1 2606   3.697   2.110   4.810
  164LYS    HB2 2607   3.769   1.955   4.856
  164LYS     CG 2608   3.681   1.940   4.658
  164LYS    HG1 2609   3.649   2.022   4.591
  164LYS    HG2 2610   3.587   1.906   4.708
  164LYS     CD 2611   3.760   1.828   4.596
  164LYS    HD1 2612   3.828   1.782   4.671
  164LYS    HD2 2613   3.829   1.861   4.515
  164LYS     CE 2614   3.673   1.710   4.532
  164LYS    HE1 2615   3.591   1.684   4.601
  164LYS    HE2 2616   3.723   1.614   4.507
  164LYS     NZ 2617   3.600   1.742   4.411
  164LYS    HZ1 2618   3.662   1.753   4.328
  164LYS    HZ2 2619   3.536   1.823   4.423
  164LYS    HZ3 2620   3.542   1.656   4.402
  164LYS      C 2621   3.870   2.169   4.592
  164LYS      O 2622   3.885   2.123   4.476
  165LYS      N 2623   3.832   2.296   4.601
  165LYS     HN 2624   3.833   2.346   4.687
  165LYS     CA 2625   3.782   2.373   4.485
  165LYS     HA 2626   3.707   2.315   4.434
  165LYS     CB 2627   3.710   2.501   4.524
  165LYS    HB1 2628   3.669   2.552   4.435
  165LYS    HB2 2629   3.778   2.572   4.577
  165LYS     CG 2630   3.599   2.478   4.621
  165LYS    HG1 2631   3.571   2.579   4.658
  165LYS    HG2 2632   3.633   2.423   4.712
  165LYS     CD 2633   3.475   2.404   4.567
  165LYS    HD1 2634   3.505   2.323   4.497
  165LYS    HD2 2635   3.430   2.483   4.502
  165LYS     CE 2636   3.384   2.360   4.685
  165LYS    HE1 2637   3.370   2.450   4.749
  165LYS    HE2 2638   3.442   2.275   4.726
  165LYS     NZ 2639   3.257   2.317   4.625
  165LYS    HZ1 2640   3.180   2.339   4.692
  165LYS    HZ2 2641   3.255   2.214   4.611
  165LYS    HZ3 2642   3.235   2.360   4.533
  165LYS      C 2643   3.889   2.408   4.385
  165LYS      O 2644   4.006   2.427   4.420
  166LYS      N 2645   3.853   2.419   4.257
  166LYS     HN 2646   3.760   2.404   4.226
  166LYS     CA 2647   3.943   2.459   4.148
  166LYS     HA 2648   4.043   2.418   4.142
  166LYS     CB 2649   3.873   2.422   4.012
  166LYS    HB1 2650   3.927   2.466   3.926
  166LYS    HB2 2651   3.768   2.458   4.011
  166LYS     CG 2652   3.850   2.275   3.995
  166LYS    HG1 2653   3.818   2.253   3.891
  166LYS    HG2 2654   3.771   2.234   4.061
  166LYS     CD 2655   3.986   2.203   4.016
  166LYS    HD1 2656   3.997   2.189   4.125
  166LYS    HD2 2657   4.067   2.270   3.982
  166LYS     CE 2658   3.995   2.077   3.930
  166LYS    HE1 2659   4.093   2.026   3.943
  166LYS    HE2 2660   3.984   2.109   3.824
  166LYS     NZ 2661   3.890   1.983   3.963
  166LYS    HZ1 2662   3.794   2.018   3.945
  166LYS    HZ2 2663   3.882   1.953   4.063
  166LYS    HZ3 2664   3.894   1.905   3.895
  166LYS      C 2665   3.966   2.607   4.150
  166LYS      O 2666   3.886   2.686   4.102
  167MET      N 2667   4.084   2.641   4.210
  167MET     HN 2668   4.147   2.576   4.252
  167MET     CA 2669   4.151   2.768   4.188
  167MET     HA 2670   4.103   2.822   4.108
  167MET     CB 2671   4.137   2.855   4.319
  167MET    HB1 2672   4.220   2.929   4.326
  167MET    HB2 2673   4.157   2.785   4.403
  167MET     CG 2674   3.995   2.911   4.345
  167MET    HG1 2675   3.952   2.947   4.249
  167MET    HG2 2676   3.999   3.008   4.398
  167MET     SD 2677   3.883   2.810   4.444
  167MET     CE 2678   3.749   2.926   4.430
  167MET    HE1 2679   3.652   2.877   4.456
  167MET    HE2 2680   3.748   2.954   4.323
  167MET    HE3 2681   3.759   3.014   4.497
  167MET      C 2682   4.302   2.755   4.159
  167MET      O 2683   4.352   2.641   4.189
  168PRO      N 2684   4.385   2.847   4.108
  168PRO     CD 2685   4.523   2.826   4.107
  168PRO    HD1 2686   4.542   2.730   4.055
  168PRO    HD2 2687   4.565   2.817   4.210
  168PRO     CA 2688   4.352   2.980   4.056
  168PRO     HA 2689   4.346   3.050   4.138
  168PRO     CB 2690   4.464   3.019   3.967
  168PRO    HB1 2691   4.488   3.128   3.968
  168PRO    HB2 2692   4.449   2.970   3.868
  168PRO     CG 2693   4.587   2.941   4.025
  168PRO    HG1 2694   4.658   2.900   3.950
  168PRO    HG2 2695   4.642   3.009   4.094
  168PRO      C 2696   4.224   2.996   3.978
  168PRO      O 2697   4.200   2.907   3.890
  169ILE      N 2698   4.147   3.101   4.002
  169ILE     HN 2699   4.173   3.173   4.066
  169ILE     CA 2700   4.014   3.119   3.957
  169ILE     HA 2701   3.963   3.025   3.945
  169ILE     CB 2702   3.928   3.211   4.048
  169ILE     HB 2703   3.939   3.161   4.147
  169ILE    CG2 2704   3.989   3.354   4.069
  169ILE   HG21 2705   4.099   3.337   4.081
  169ILE   HG22 2706   3.943   3.409   4.154
  169ILE   HG23 2707   3.985   3.415   3.976
  169ILE    CG1 2708   3.781   3.223   4.020
  169ILE   HG11 2709   3.782   3.263   3.916
  169ILE   HG12 2710   3.732   3.294   4.090
  169ILE     CD 2711   3.709   3.085   4.012
  169ILE    HD1 2712   3.735   3.040   4.110
  169ILE    HD2 2713   3.753   3.024   3.930
  169ILE    HD3 2714   3.598   3.091   4.004
  169ILE      C 2715   4.012   3.172   3.813
  169ILE      O 2716   4.077   3.270   3.778
  170GLN      N 2717   3.924   3.110   3.738
  170GLN     HN 2718   3.895   3.022   3.774
  170GLN     CA 2719   3.862   3.155   3.610
  170GLN     HA 2720   3.936   3.176   3.535
  170GLN     CB 2721   3.780   3.036   3.558
  170GLN    HB1 2722   3.697   3.031   3.632
  170GLN    HB2 2723   3.838   2.941   3.556
  170GLN     CG 2724   3.710   3.054   3.427
  170GLN    HG1 2725   3.622   3.118   3.451
  170GLN    HG2 2726   3.688   2.960   3.371
  170GLN     CD 2727   3.789   3.125   3.318
  170GLN    OE1 2728   3.760   3.242   3.292
  170GLN    NE2 2729   3.895   3.063   3.254
  170GLN   HE21 2730   3.923   2.975   3.292
  170GLN   HE22 2731   3.956   3.118   3.196
  170GLN      C 2732   3.783   3.279   3.622
  170GLN      O 2733   3.685   3.285   3.700
  171ASN      N 2734   3.813   3.384   3.547
  171ASN     HN 2735   3.893   3.382   3.487
  171ASN     CA 2736   3.738   3.503   3.568
  171ASN     HA 2737   3.633   3.479   3.569
  171ASN     CB 2738   3.784   3.564   3.704
  171ASN    HB1 2739   3.767   3.512   3.801
  171ASN    HB2 2740   3.714   3.650   3.704
  171ASN     CG 2741   3.923   3.626   3.704
  171ASN    OD1 2742   3.932   3.741   3.751
  171ASN    ND2 2743   4.031   3.556   3.665
  171ASN   HD21 2744   4.014   3.462   3.634
  171ASN   HD22 2745   4.122   3.590   3.687
  171ASN      C 2746   3.762   3.595   3.448
  171ASN      O 2747   3.745   3.717   3.461
  172GLY      N 2748   3.793   3.536   3.330
  172GLY     HN 2749   3.774   3.439   3.317
  172GLY     CA 2750   3.834   3.617   3.210
  172GLY    HA1 2751   3.775   3.708   3.204
  172GLY    HA2 2752   3.817   3.554   3.125
  172GLY      C 2753   3.984   3.655   3.215
  172GLY      O 2754   4.037   3.692   3.317
  173GLY      N 2755   4.057   3.655   3.102
  173GLY     HN 2756   4.013   3.641   3.014
  173GLY     CA 2757   4.205   3.658   3.091
  173GLY    HA1 2758   4.244   3.744   3.144
  173GLY    HA2 2759   4.240   3.648   2.989
  173GLY      C 2760   4.265   3.536   3.150
  173GLY      O 2761   4.200   3.432   3.159
  174ALA      N 2762   4.398   3.543   3.185
  174ALA     HN 2763   4.444   3.627   3.157
  174ALA     CA 2764   4.465   3.438   3.269
  174ALA     HA 2765   4.448   3.344   3.220
  174ALA     CB 2766   4.611   3.447   3.274
  174ALA    HB1 2767   4.636   3.548   3.314
  174ALA    HB2 2768   4.644   3.447   3.168
  174ALA    HB3 2769   4.654   3.376   3.347
  174ALA      C 2770   4.403   3.421   3.411
  174ALA      O 2771   4.346   3.506   3.480
  175ASN      N 2772   4.408   3.291   3.460
  175ASN     HN 2773   4.457   3.222   3.408
  175ASN     CA 2774   4.343   3.259   3.587
  175ASN     HA 2775   4.247   3.307   3.600
  175ASN     CB 2776   4.320   3.109   3.601
  175ASN    HB1 2777   4.279   3.084   3.701
  175ASN    HB2 2778   4.415   3.054   3.588
  175ASN     CG 2779   4.210   3.057   3.510
  175ASN    OD1 2780   4.145   3.125   3.433
  175ASN    ND2 2781   4.183   2.924   3.517
  175ASN   HD21 2782   4.105   2.885   3.467
  175ASN   HD22 2783   4.265   2.870   3.532
  175ASN      C 2784   4.431   3.312   3.700
  175ASN      O 2785   4.549   3.317   3.686
  176LEU      N 2786   4.371   3.360   3.807
  176LEU     HN 2787   4.272   3.360   3.814
  176LEU     CA 2788   4.434   3.440   3.913
  176LEU     HA 2789   4.541   3.443   3.902
  176LEU     CB 2790   4.375   3.587   3.935
  176LEU    HB1 2791   4.438   3.655   3.996
  176LEU    HB2 2792   4.267   3.590   3.959
  176LEU     CG 2793   4.387   3.662   3.804
  176LEU     HG 2794   4.338   3.604   3.722
  176LEU    CD1 2795   4.301   3.791   3.805
  176LEU   HD11 2796   4.323   3.851   3.714
  176LEU   HD12 2797   4.329   3.849   3.895
  176LEU   HD13 2798   4.192   3.774   3.791
  176LEU    CD2 2799   4.529   3.685   3.753
  176LEU   HD21 2800   4.601   3.729   3.824
  176LEU   HD22 2801   4.526   3.749   3.662
  176LEU   HD23 2802   4.574   3.594   3.708
  176LEU      C 2803   4.399   3.387   4.048
  176LEU      O 2804   4.318   3.299   4.066
  177CYS      N 2805   4.464   3.448   4.141
  177CYS     HN 2806   4.530   3.522   4.130
  177CYS     CA 2807   4.451   3.409   4.284
  177CYS     HA 2808   4.383   3.325   4.281
  177CYS     CB 2809   4.584   3.350   4.337
  177CYS    HB1 2810   4.651   3.431   4.372
  177CYS    HB2 2811   4.633   3.296   4.254
  177CYS     SG 2812   4.563   3.259   4.495
  177CYS      C 2813   4.388   3.524   4.362
  177CYS      O 2814   4.455   3.624   4.401
  178SER      N 2815   4.258   3.505   4.404
  178SER     HN 2816   4.219   3.413   4.402
  178SER     CA 2817   4.163   3.603   4.453
  178SER     HA 2818   4.077   3.545   4.483
  178SER     CB 2819   4.219   3.685   4.573
  178SER    HB1 2820   4.308   3.746   4.548
  178SER    HB2 2821   4.246   3.608   4.648
  178SER     OG 2822   4.122   3.779   4.634
  178SER    HG1 2823   4.048   3.727   4.666
  178SER      C 2824   4.105   3.695   4.345
  178SER      O 2825   4.176   3.744   4.248
  179SER      N 2826   3.970   3.724   4.351
  179SER     HN 2827   3.914   3.702   4.430
  179SER     CA 2828   3.905   3.800   4.245
  179SER     HA 2829   3.972   3.877   4.210
  179SER     CB 2830   3.876   3.717   4.119
  179SER    HB1 2831   3.825   3.621   4.144
  179SER    HB2 2832   3.963   3.690   4.055
  179SER     OG 2833   3.796   3.778   4.014
  179SER    HG1 2834   3.855   3.836   3.966
  179SER      C 2835   3.783   3.877   4.295
  179SER      O 2836   3.732   3.855   4.404
  180PHE      N 2837   3.745   3.994   4.228
  180PHE     HN 2838   3.792   4.019   4.144
  180PHE     CA 2839   3.625   4.073   4.264
  180PHE     HA 2840   3.575   4.031   4.350
  180PHE     CB 2841   3.670   4.215   4.317
  180PHE    HB1 2842   3.723   4.271   4.236
  180PHE    HB2 2843   3.753   4.215   4.391
  180PHE     CG 2844   3.563   4.308   4.363
  180PHE    CD1 2845   3.480   4.252   4.468
  180PHE    HD1 2846   3.502   4.155   4.510
  180PHE    CE1 2847   3.367   4.325   4.510
  180PHE    HE1 2848   3.311   4.294   4.597
  180PHE     CZ 2849   3.335   4.445   4.445
  180PHE     HZ 2850   3.238   4.480   4.477
  180PHE    CD2 2851   3.524   4.426   4.298
  180PHE    HD2 2852   3.585   4.458   4.214
  180PHE    CE2 2853   3.406   4.495   4.342
  180PHE    HE2 2854   3.375   4.577   4.279
  180PHE      C 2855   3.513   4.081   4.152
  180PHE      O 2856   3.541   4.128   4.041
  181SER      N 2857   3.398   4.029   4.178
  181SER     HN 2858   3.396   3.973   4.261
  181SER     CA 2859   3.288   4.011   4.083
  181SER     HA 2860   3.279   4.105   4.031
  181SER     CB 2861   3.315   3.896   3.975
  181SER    HB1 2862   3.416   3.905   3.930
  181SER    HB2 2863   3.247   3.912   3.888
  181SER     OG 2864   3.311   3.764   4.021
  181SER    HG1 2865   3.371   3.768   4.096
  181SER      C 2866   3.156   3.984   4.144
  181SER      O 2867   3.147   3.934   4.258
  182ILE      N 2868   3.050   4.015   4.067
  182ILE     HN 2869   3.067   4.049   3.975
  182ILE     CA 2870   2.910   3.983   4.103
  182ILE     HA 2871   2.898   3.930   4.197
  182ILE     CB 2872   2.824   4.119   4.119
  182ILE     HB 2873   2.854   4.184   4.035
  182ILE    CG2 2874   2.677   4.097   4.131
  182ILE   HG21 2875   2.637   4.200   4.130
  182ILE   HG22 2876   2.628   4.052   4.220
  182ILE   HG23 2877   2.637   4.044   4.041
  182ILE    CG1 2878   2.870   4.191   4.248
  182ILE   HG11 2879   2.980   4.198   4.254
  182ILE   HG12 2880   2.836   4.137   4.340
  182ILE     CD 2881   2.822   4.336   4.252
  182ILE    HD1 2882   2.874   4.407   4.183
  182ILE    HD2 2883   2.832   4.375   4.355
  182ILE    HD3 2884   2.714   4.348   4.227
  182ILE      C 2885   2.852   3.891   3.995
  182ILE      O 2886   2.868   3.920   3.876
  183CYS      N 2887   2.791   3.778   4.035
  183CYS     HN 2888   2.781   3.768   4.134
  183CYS     CA 2889   2.742   3.669   3.952
  183CYS     HA 2890   2.751   3.686   3.846
  183CYS     CB 2891   2.801   3.528   3.998
  183CYS    HB1 2892   2.755   3.438   3.952
  183CYS    HB2 2893   2.784   3.518   4.108
  183CYS     SG 2894   2.975   3.534   3.981
  183CYS      C 2895   2.589   3.658   3.955
  183CYS      O 2896   2.531   3.717   4.048
  184HSD      N 2897   2.526   3.593   3.857
  184HSD     HN 2898   2.574   3.565   3.774
  184HSD     CA 2899   2.380   3.583   3.842
  184HSD     HA 2900   2.345   3.676   3.884
  184HSD     CB 2901   2.334   3.555   3.696
  184HSD    HB1 2902   2.357   3.448   3.678
  184HSD    HB2 2903   2.409   3.618   3.644
  184HSD    ND1 2904   2.076   3.527   3.715
  184HSD    HD1 2905   2.087   3.442   3.766
  184HSD     CG 2906   2.191   3.595   3.671
  184HSD    CE1 2907   1.967   3.591   3.654
  184HSD    HE1 2908   1.861   3.563   3.654
  184HSD    NE2 2909   2.007   3.692   3.584
  184HSD    CD2 2910   2.151   3.692   3.589
  184HSD    HD2 2911   2.212   3.765   3.537
  184HSD      C 2912   2.318   3.478   3.930
  184HSD      O 2913   2.202   3.474   3.963
  185THR      N 2914   2.403   3.383   3.975
  185THR     HN 2915   2.502   3.383   3.971
  185THR     CA 2916   2.345   3.273   4.054
  185THR     HA 2917   2.244   3.294   4.086
  185THR     CB 2918   2.345   3.138   3.977
  185THR     HB 2919   2.272   3.149   3.894
  185THR    OG1 2920   2.313   3.023   4.054
  185THR    HG1 2921   2.221   3.034   4.078
  185THR    CG2 2922   2.487   3.119   3.929
  185THR   HG21 2923   2.492   3.021   3.876
  185THR   HG22 2924   2.567   3.133   4.005
  185THR   HG23 2925   2.506   3.182   3.840
  185THR      C 2926   2.417   3.259   4.194
  185THR      O 2927   2.533   3.296   4.211
  186PHE      N 2928   2.336   3.231   4.297
  186PHE     HN 2929   2.245   3.192   4.283
  186PHE     CA 2930   2.373   3.212   4.435
  186PHE     HA 2931   2.408   3.310   4.465
  186PHE     CB 2932   2.241   3.182   4.515
  186PHE    HB1 2933   2.180   3.108   4.459
  186PHE    HB2 2934   2.197   3.283   4.532
  186PHE     CG 2935   2.257   3.134   4.658
  186PHE    CD1 2936   2.205   3.007   4.689
  186PHE    HD1 2937   2.158   2.943   4.615
  186PHE    CE1 2938   2.212   2.956   4.820
  186PHE    HE1 2939   2.170   2.858   4.840
  186PHE     CZ 2940   2.274   3.035   4.917
  186PHE     HZ 2941   2.271   3.003   5.020
  186PHE    CD2 2942   2.320   3.211   4.764
  186PHE    HD2 2943   2.369   3.304   4.741
  186PHE    CE2 2944   2.323   3.159   4.890
  186PHE    HE2 2945   2.365   3.217   4.972
  186PHE      C 2946   2.490   3.113   4.464
  186PHE      O 2947   2.505   3.006   4.403
  187GLN      N 2948   2.581   3.150   4.561
  187GLN     HN 2949   2.570   3.236   4.611
  187GLN     CA 2950   2.706   3.077   4.585
  187GLN     HA 2951   2.703   2.981   4.537
  187GLN     CB 2952   2.825   3.150   4.515
  187GLN    HB1 2953   2.920   3.094   4.534
  187GLN    HB2 2954   2.852   3.250   4.557
  187GLN     CG 2955   2.813   3.174   4.366
  187GLN    HG1 2956   2.724   3.237   4.344
  187GLN    HG2 2957   2.802   3.075   4.317
  187GLN     CD 2958   2.938   3.235   4.302
  187GLN    OE1 2959   3.030   3.176   4.244
  187GLN    NE2 2960   2.937   3.367   4.313
  187GLN   HE21 2961   3.015   3.421   4.281
  187GLN   HE22 2962   2.855   3.423   4.317
  187GLN      C 2963   2.743   3.050   4.728
  187GLN      O 2964   2.682   3.106   4.819
  188TRP      N 2965   2.830   2.948   4.758
  188TRP     HN 2966   2.866   2.889   4.686
  188TRP     CA 2967   2.877   2.920   4.896
  188TRP     HA 2968   2.789   2.907   4.958
  188TRP     CB 2969   2.969   2.796   4.877
  188TRP    HB1 2970   3.036   2.813   4.791
  188TRP    HB2 2971   2.907   2.710   4.844
  188TRP     CG 2972   3.054   2.756   4.997
  188TRP    CD1 2973   3.183   2.796   5.019
  188TRP    HD1 2974   3.231   2.866   4.952
  188TRP    NE1 2975   3.225   2.749   5.143
  188TRP    HE1 2976   3.307   2.769   5.191
  188TRP    CE2 2977   3.124   2.671   5.195
  188TRP    CD2 2978   3.018   2.676   5.103
  188TRP    CE3 2979   2.903   2.590   5.127
  188TRP    HE3 2980   2.819   2.577   5.061
  188TRP    CZ3 2981   2.917   2.494   5.229
  188TRP    HZ3 2982   2.839   2.420   5.238
  188TRP    CZ2 2983   3.130   2.579   5.300
  188TRP    HZ2 2984   3.212   2.579   5.371
  188TRP    CH2 2985   3.027   2.487   5.317
  188TRP    HH2 2986   3.021   2.423   5.404
  188TRP      C 2987   2.949   3.039   4.960
  188TRP      O 2988   2.925   3.060   5.081
  189HSD      N 2989   3.016   3.128   4.888
  189HSD     HN 2990   3.023   3.123   4.788
  189HSD     CA 2991   3.065   3.244   4.959
  189HSD     HA 2992   3.126   3.208   5.040
  189HSD     CB 2993   3.139   3.340   4.871
  189HSD    HB1 2994   3.182   3.416   4.940
  189HSD    HB2 2995   3.091   3.401   4.792
  189HSD    ND1 2996   3.303   3.309   4.687
  189HSD    HD1 2997   3.263   3.367   4.616
  189HSD     CG 2998   3.257   3.278   4.816
  189HSD    CE1 2999   3.399   3.224   4.658
  189HSD    HE1 3000   3.448   3.224   4.560
  189HSD    NE2 3001   3.438   3.151   4.760
  189HSD    CD2 3002   3.341   3.181   4.860
  189HSD    HD2 3003   3.344   3.126   4.953
  189HSD      C 3004   2.958   3.330   5.026
  189HSD      O 3005   2.964   3.371   5.141
  190GLU      N 3006   2.845   3.343   4.950
  190GLU     HN 3007   2.840   3.301   4.859
  190GLU     CA 3008   2.734   3.430   4.999
  190GLU     HA 3009   2.776   3.522   5.036
  190GLU     CB 3010   2.645   3.463   4.873
  190GLU    HB1 3011   2.553   3.519   4.900
  190GLU    HB2 3012   2.601   3.371   4.827
  190GLU     CG 3013   2.728   3.531   4.762
  190GLU    HG1 3014   2.728   3.463   4.674
  190GLU    HG2 3015   2.836   3.535   4.787
  190GLU     CD 3016   2.690   3.678   4.737
  190GLU    OE1 3017   2.570   3.711   4.735
  190GLU    OE2 3018   2.780   3.768   4.736
  190GLU      C 3019   2.659   3.359   5.105
  190GLU      O 3020   2.614   3.422   5.203
  191ALA      N 3021   2.638   3.225   5.095
  191ALA     HN 3022   2.663   3.177   5.012
  191ALA     CA 3023   2.579   3.152   5.202
  191ALA     HA 3024   2.488   3.205   5.222
  191ALA     CB 3025   2.571   3.005   5.167
  191ALA    HB1 3026   2.669   2.954   5.153
  191ALA    HB2 3027   2.513   2.984   5.075
  191ALA    HB3 3028   2.518   2.950   5.247
  191ALA      C 3029   2.656   3.150   5.330
  191ALA      O 3030   2.602   3.154   5.440
  192MET      N 3031   2.788   3.147   5.316
  192MET     HN 3032   2.838   3.129   5.232
  192MET     CA 3033   2.874   3.153   5.431
  192MET     HA 3034   2.834   3.092   5.511
  192MET     CB 3035   3.011   3.083   5.402
  192MET    HB1 3036   3.090   3.105   5.477
  192MET    HB2 3037   3.050   3.125   5.307
  192MET     CG 3038   2.991   2.926   5.391
  192MET    HG1 3039   3.089   2.885   5.358
  192MET    HG2 3040   2.921   2.892   5.312
  192MET     SD 3041   2.935   2.841   5.536
  192MET     CE 3042   3.074   2.895   5.639
  192MET    HE1 3043   3.084   3.004   5.654
  192MET    HE2 3044   3.168   2.868   5.586
  192MET    HE3 3045   3.060   2.853   5.741
  192MET      C 3046   2.892   3.294   5.486
  192MET      O 3047   2.935   3.307   5.596
  193PHE      N 3048   2.857   3.402   5.415
  193PHE     HN 3049   2.830   3.397   5.320
  193PHE     CA 3050   2.858   3.535   5.471
  193PHE     HA 3051   2.957   3.554   5.508
  193PHE     CB 3052   2.854   3.642   5.353
  193PHE    HB1 3053   2.775   3.620   5.277
  193PHE    HB2 3054   2.948   3.623   5.295
  193PHE     CG 3055   2.849   3.779   5.396
  193PHE    CD1 3056   2.939   3.829   5.495
  193PHE    HD1 3057   3.001   3.754   5.541
  193PHE    CE1 3058   2.928   3.966   5.533
  193PHE    HE1 3059   2.984   4.000   5.619
  193PHE     CZ 3060   2.828   4.045   5.476
  193PHE     HZ 3061   2.814   4.148   5.504
  193PHE    CD2 3062   2.754   3.868   5.340
  193PHE    HD2 3063   2.684   3.828   5.268
  193PHE    CE2 3064   2.749   4.000   5.370
  193PHE    HE2 3065   2.693   4.079   5.322
  193PHE      C 3066   2.753   3.561   5.586
  193PHE      O 3067   2.781   3.622   5.692
  194LEU      N 3068   2.644   3.482   5.582
  194LEU     HN 3069   2.624   3.420   5.506
  194LEU     CA 3070   2.549   3.469   5.688
  194LEU     HA 3071   2.520   3.572   5.699
  194LEU     CB 3072   2.424   3.392   5.643
  194LEU    HB1 3073   2.342   3.384   5.717
  194LEU    HB2 3074   2.461   3.289   5.621
  194LEU     CG 3075   2.360   3.437   5.508
  194LEU     HG 3076   2.441   3.477   5.444
  194LEU    CD1 3077   2.278   3.327   5.438
  194LEU   HD11 3078   2.225   3.372   5.351
  194LEU   HD12 3079   2.206   3.276   5.506
  194LEU   HD13 3080   2.343   3.244   5.402
  194LEU    CD2 3081   2.269   3.553   5.541
  194LEU   HD21 3082   2.248   3.608   5.447
  194LEU   HD22 3083   2.325   3.627   5.601
  194LEU   HD23 3084   2.175   3.528   5.594
  194LEU      C 3085   2.615   3.410   5.823
  194LEU      O 3086   2.596   3.469   5.929
  195LEU      N 3087   2.693   3.298   5.808
  195LEU     HN 3088   2.712   3.272   5.714
  195LEU     CA 3089   2.766   3.229   5.919
  195LEU     HA 3090   2.697   3.210   6.000
  195LEU     CB 3091   2.817   3.085   5.887
  195LEU    HB1 3092   2.885   3.045   5.965
  195LEU    HB2 3093   2.873   3.098   5.792
  195LEU     CG 3094   2.711   2.973   5.860
  195LEU     HG 3095   2.770   2.882   5.836
  195LEU    CD1 3096   2.634   2.945   5.990
  195LEU   HD11 3097   2.568   3.029   6.021
  195LEU   HD12 3098   2.698   2.923   6.078
  195LEU   HD13 3099   2.572   2.854   5.976
  195LEU    CD2 3100   2.617   2.983   5.745
  195LEU   HD21 3101   2.537   2.905   5.741
  195LEU   HD22 3102   2.668   2.988   5.646
  195LEU   HD23 3103   2.553   3.073   5.757
  195LEU      C 3104   2.886   3.312   5.978
  195LEU      O 3105   2.901   3.322   6.099
  196GLU      N 3106   2.962   3.368   5.881
  196GLU     HN 3107   2.943   3.350   5.785
  196GLU     CA 3108   3.073   3.451   5.900
  196GLU     HA 3109   3.138   3.399   5.969
  196GLU     CB 3110   3.158   3.465   5.775
  196GLU    HB1 3111   3.241   3.539   5.786
  196GLU    HB2 3112   3.096   3.505   5.691
  196GLU     CG 3113   3.224   3.328   5.745
  196GLU    HG1 3114   3.140   3.261   5.716
  196GLU    HG2 3115   3.283   3.312   5.837
  196GLU     CD 3116   3.320   3.329   5.625
  196GLU    OE1 3117   3.274   3.378   5.521
  196GLU    OE2 3118   3.435   3.269   5.619
  196GLU      C 3119   3.054   3.589   5.962
  196GLU      O 3120   3.141   3.639   6.027
  197PHE      N 3121   2.935   3.651   5.945
  197PHE     HN 3122   2.864   3.605   5.893
  197PHE     CA 3123   2.916   3.800   5.983
  197PHE     HA 3124   2.996   3.822   6.051
  197PHE     CB 3125   2.922   3.891   5.859
  197PHE    HB1 3126   2.833   3.871   5.795
  197PHE    HB2 3127   3.021   3.873   5.812
  197PHE     CG 3128   2.919   4.043   5.886
  197PHE    CD1 3129   2.805   4.121   5.879
  197PHE    HD1 3130   2.715   4.077   5.838
  197PHE    CE1 3131   2.815   4.256   5.908
  197PHE    HE1 3132   2.722   4.307   5.889
  197PHE     CZ 3133   2.938   4.318   5.948
  197PHE     HZ 3134   2.941   4.425   5.965
  197PHE    CD2 3135   3.039   4.104   5.942
  197PHE    HD2 3136   3.125   4.041   5.955
  197PHE    CE2 3137   3.041   4.240   5.976
  197PHE    HE2 3138   3.131   4.287   6.014
  197PHE      C 3139   2.792   3.808   6.058
  197PHE      O 3140   2.801   3.847   6.176
  198PHE      N 3141   2.674   3.775   6.006
  198PHE     HN 3142   2.672   3.758   5.908
  198PHE     CA 3143   2.546   3.795   6.074
  198PHE     HA 3144   2.542   3.900   6.096
  198PHE     CB 3145   2.416   3.766   5.972
  198PHE    HB1 3146   2.323   3.768   6.033
  198PHE    HB2 3147   2.423   3.664   5.928
  198PHE     CG 3148   2.400   3.873   5.866
  198PHE    CD1 3149   2.288   3.961   5.856
  198PHE    HD1 3150   2.201   3.956   5.920
  198PHE    CE1 3151   2.281   4.056   5.748
  198PHE    HE1 3152   2.207   4.134   5.746
  198PHE     CZ 3153   2.383   4.061   5.654
  198PHE     HZ 3154   2.392   4.145   5.586
  198PHE    CD2 3155   2.490   3.874   5.757
  198PHE    HD2 3156   2.574   3.806   5.759
  198PHE    CE2 3157   2.488   3.968   5.658
  198PHE    HE2 3158   2.560   3.964   5.578
  198PHE      C 3159   2.518   3.719   6.206
  198PHE      O 3160   2.475   3.771   6.310
  199LEU      N 3161   2.556   3.587   6.210
  199LEU     HN 3162   2.600   3.559   6.125
  199LEU     CA 3163   2.549   3.499   6.327
  199LEU     HA 3164   2.451   3.502   6.373
  199LEU     CB 3165   2.571   3.360   6.277
  199LEU    HB1 3166   2.660   3.359   6.212
  199LEU    HB2 3167   2.486   3.337   6.210
  199LEU     CG 3168   2.581   3.250   6.392
  199LEU     HG 3169   2.645   3.289   6.473
  199LEU    CD1 3170   2.446   3.206   6.458
  199LEU   HD11 3171   2.375   3.173   6.379
  199LEU   HD12 3172   2.403   3.287   6.521
  199LEU   HD13 3173   2.480   3.128   6.531
  199LEU    CD2 3174   2.640   3.122   6.345
  199LEU   HD21 3175   2.734   3.134   6.288
  199LEU   HD22 3176   2.576   3.056   6.282
  199LEU   HD23 3177   2.671   3.070   6.438
  199LEU      C 3178   2.640   3.542   6.444
  199LEU      O 3179   2.595   3.551   6.555
  200PRO      N 3180   2.763   3.578   6.437
  200PRO     CD 3181   2.858   3.520   6.338
  200PRO    HD1 3182   2.806   3.519   6.239
  200PRO    HD2 3183   2.878   3.414   6.361
  200PRO     CA 3184   2.844   3.641   6.543
  200PRO     HA 3185   2.841   3.575   6.629
  200PRO     CB 3186   2.989   3.651   6.483
  200PRO    HB1 3187   3.043   3.574   6.542
  200PRO    HB2 3188   3.041   3.744   6.515
  200PRO     CG 3189   2.982   3.607   6.338
  200PRO    HG1 3190   2.967   3.699   6.277
  200PRO    HG2 3191   3.068   3.554   6.290
  200PRO      C 3192   2.796   3.782   6.576
  200PRO      O 3193   2.789   3.812   6.695
  201LEU      N 3194   2.765   3.871   6.477
  201LEU     HN 3195   2.756   3.835   6.384
  201LEU     CA 3196   2.725   4.015   6.488
  201LEU     HA 3197   2.811   4.071   6.522
  201LEU     CB 3198   2.690   4.074   6.346
  201LEU    HB1 3199   2.627   3.998   6.295
  201LEU    HB2 3200   2.785   4.085   6.290
  201LEU     CG 3201   2.618   4.208   6.337
  201LEU     HG 3202   2.533   4.220   6.407
  201LEU    CD1 3203   2.720   4.321   6.368
  201LEU   HD11 3204   2.815   4.305   6.312
  201LEU   HD12 3205   2.750   4.314   6.475
  201LEU   HD13 3206   2.674   4.421   6.352
  201LEU    CD2 3207   2.559   4.223   6.193
  201LEU   HD21 3208   2.483   4.145   6.170
  201LEU   HD22 3209   2.643   4.223   6.120
  201LEU   HD23 3210   2.513   4.324   6.196
  201LEU      C 3211   2.624   4.038   6.585
  201LEU      O 3212   2.638   4.109   6.683
  202GLY      N 3213   2.513   3.968   6.567
  202GLY     HN 3214   2.510   3.905   6.490
  202GLY     CA 3215   2.392   3.967   6.654
  202GLY    HA1 3216   2.328   3.891   6.613
  202GLY    HA2 3217   2.352   4.067   6.657
  202GLY      C 3218   2.425   3.921   6.795
  202GLY      O 3219   2.389   3.986   6.895
  203ILE      N 3220   2.506   3.820   6.805
  203ILE     HN 3221   2.540   3.769   6.727
  203ILE     CA 3222   2.557   3.774   6.937
  203ILE     HA 3223   2.467   3.751   6.993
  203ILE     CB 3224   2.614   3.630   6.924
  203ILE     HB 3225   2.676   3.631   6.832
  203ILE    CG2 3226   2.703   3.586   7.045
  203ILE   HG21 3227   2.662   3.627   7.140
  203ILE   HG22 3228   2.801   3.634   7.023
  203ILE   HG23 3229   2.721   3.477   7.062
  203ILE    CG1 3230   2.499   3.528   6.891
  203ILE   HG11 3231   2.438   3.558   6.803
  203ILE   HG12 3232   2.441   3.510   6.984
  203ILE     CD 3233   2.556   3.393   6.842
  203ILE    HD1 3234   2.585   3.397   6.735
  203ILE    HD2 3235   2.482   3.313   6.864
  203ILE    HD3 3236   2.648   3.372   6.900
  203ILE      C 3237   2.656   3.878   7.003
  203ILE      O 3238   2.645   3.906   7.122
  204ILE      N 3239   2.748   3.945   6.922
  204ILE     HN 3240   2.751   3.913   6.828
  204ILE     CA 3241   2.841   4.045   6.973
  204ILE     HA 3242   2.876   4.005   7.067
  204ILE     CB 3243   2.950   4.077   6.869
  204ILE     HB 3244   2.908   4.087   6.766
  204ILE    CG2 3245   3.022   4.216   6.908
  204ILE   HG21 3246   3.113   4.221   6.845
  204ILE   HG22 3247   3.070   4.227   7.008
  204ILE   HG23 3248   2.953   4.298   6.882
  204ILE    CG1 3249   3.053   3.961   6.872
  204ILE   HG11 3250   3.003   3.865   6.894
  204ILE   HG12 3251   3.118   3.975   6.961
  204ILE     CD 3252   3.146   3.947   6.749
  204ILE    HD1 3253   3.204   4.039   6.728
  204ILE    HD2 3254   3.082   3.937   6.659
  204ILE    HD3 3255   3.230   3.874   6.754
  204ILE      C 3256   2.760   4.178   7.019
  204ILE      O 3257   2.787   4.230   7.129
  205LEU      N 3258   2.658   4.224   6.948
  205LEU     HN 3259   2.630   4.167   6.871
  205LEU     CA 3260   2.576   4.338   6.981
  205LEU     HA 3261   2.636   4.426   6.997
  205LEU     CB 3262   2.488   4.395   6.870
  205LEU    HB1 3263   2.435   4.486   6.907
  205LEU    HB2 3264   2.414   4.318   6.839
  205LEU     CG 3265   2.568   4.435   6.738
  205LEU     HG 3266   2.624   4.344   6.711
  205LEU    CD1 3267   2.473   4.478   6.632
  205LEU   HD11 3268   2.434   4.581   6.649
  205LEU   HD12 3269   2.386   4.410   6.622
  205LEU   HD13 3270   2.519   4.465   6.532
  205LEU    CD2 3271   2.666   4.552   6.753
  205LEU   HD21 3272   2.620   4.650   6.779
  205LEU   HD22 3273   2.722   4.560   6.657
  205LEU   HD23 3274   2.746   4.541   6.828
  205LEU      C 3275   2.496   4.315   7.110
  205LEU      O 3276   2.477   4.398   7.202
  206PHE      N 3277   2.443   4.191   7.123
  206PHE     HN 3278   2.446   4.130   7.044
  206PHE     CA 3279   2.369   4.141   7.237
  206PHE     HA 3280   2.293   4.216   7.251
  206PHE     CB 3281   2.310   3.999   7.206
  206PHE    HB1 3282   2.392   3.929   7.179
  206PHE    HB2 3283   2.252   4.002   7.111
  206PHE     CG 3284   2.239   3.937   7.322
  206PHE    CD1 3285   2.295   3.834   7.407
  206PHE    HD1 3286   2.391   3.790   7.384
  206PHE    CE1 3287   2.222   3.780   7.517
  206PHE    HE1 3288   2.267   3.701   7.575
  206PHE     CZ 3289   2.093   3.830   7.553
  206PHE     HZ 3290   2.036   3.806   7.641
  206PHE    CD2 3291   2.105   3.979   7.352
  206PHE    HD2 3292   2.067   4.050   7.281
  206PHE    CE2 3293   2.047   3.937   7.473
  206PHE    HE2 3294   1.949   3.973   7.497
  206PHE      C 3295   2.449   4.143   7.366
  206PHE      O 3296   2.411   4.200   7.470
  207CYS      N 3297   2.564   4.074   7.357
  207CYS     HN 3298   2.600   4.035   7.272
  207CYS     CA 3299   2.650   4.057   7.472
  207CYS     HA 3300   2.585   4.006   7.542
  207CYS     CB 3301   2.774   3.967   7.450
  207CYS    HB1 3302   2.844   3.980   7.536
  207CYS    HB2 3303   2.823   4.005   7.358
  207CYS     SG 3304   2.734   3.788   7.438
  207CYS    HG1 3305   2.733   3.777   7.306
  207CYS      C 3306   2.700   4.195   7.527
  207CYS      O 3307   2.677   4.238   7.640
  208SER      N 3308   2.747   4.273   7.429
  208SER     HN 3309   2.774   4.242   7.338
  208SER     CA 3310   2.782   4.411   7.460
  208SER     HA 3311   2.861   4.403   7.534
  208SER     CB 3312   2.843   4.490   7.346
  208SER    HB1 3313   2.943   4.446   7.326
  208SER    HB2 3314   2.856   4.597   7.372
  208SER     OG 3315   2.766   4.487   7.221
  208SER    HG1 3316   2.769   4.394   7.198
  208SER      C 3317   2.678   4.500   7.529
  208SER      O 3318   2.706   4.572   7.625
  209ALA      N 3319   2.558   4.500   7.483
  209ALA     HN 3320   2.529   4.433   7.416
  209ALA     CA 3321   2.447   4.575   7.545
  209ALA     HA 3322   2.470   4.680   7.554
  209ALA     CB 3323   2.325   4.581   7.449
  209ALA    HB1 3324   2.255   4.656   7.492
  209ALA    HB2 3325   2.275   4.481   7.442
  209ALA    HB3 3326   2.342   4.612   7.344
  209ALA      C 3327   2.400   4.518   7.683
  209ALA      O 3328   2.379   4.590   7.786
  210ARG      N 3329   2.392   4.383   7.698
  210ARG     HN 3330   2.412   4.329   7.616
  210ARG     CA 3331   2.359   4.321   7.830
  210ARG     HA 3332   2.265   4.364   7.861
  210ARG     CB 3333   2.338   4.168   7.799
  210ARG    HB1 3334   2.350   4.106   7.890
  210ARG    HB2 3335   2.420   4.151   7.727
  210ARG     CG 3336   2.200   4.137   7.744
  210ARG    HG1 3337   2.195   4.027   7.727
  210ARG    HG2 3338   2.189   4.182   7.643
  210ARG     CD 3339   2.086   4.174   7.835
  210ARG    HD1 3340   1.997   4.176   7.769
  210ARG    HD2 3341   2.090   4.277   7.878
  210ARG     NE 3342   2.059   4.072   7.939
  210ARG     HE 3343   2.107   3.985   7.928
  210ARG     CZ 3344   1.974   4.077   8.043
  210ARG    NH1 3345   1.891   4.178   8.065
  210ARG   HH11 3346   1.900   4.256   8.004
  210ARG   HH12 3347   1.803   4.173   8.113
  210ARG    NH2 3348   1.963   3.970   8.120
  210ARG   HH21 3349   2.024   3.892   8.105
  210ARG   HH22 3350   1.888   3.950   8.183
  210ARG      C 3351   2.463   4.347   7.941
  210ARG      O 3352   2.433   4.381   8.057
  211ILE      N 3353   2.588   4.331   7.905
  211ILE     HN 3354   2.605   4.310   7.809
  211ILE     CA 3355   2.707   4.357   7.987
  211ILE     HA 3356   2.710   4.288   8.070
  211ILE     CB 3357   2.838   4.335   7.914
  211ILE     HB 3358   2.825   4.396   7.822
  211ILE    CG2 3359   2.964   4.390   7.990
  211ILE   HG21 3360   2.957   4.500   8.006
  211ILE   HG22 3361   3.048   4.379   7.918
  211ILE   HG23 3362   2.990   4.331   8.081
  211ILE    CG1 3363   2.860   4.188   7.879
  211ILE   HG11 3364   2.771   4.140   7.834
  211ILE   HG12 3365   2.882   4.140   7.977
  211ILE     CD 3366   2.976   4.152   7.786
  211ILE    HD1 3367   2.982   4.047   7.750
  211ILE    HD2 3368   3.078   4.182   7.821
  211ILE    HD3 3369   2.957   4.206   7.690
  211ILE      C 3370   2.712   4.494   8.039
  211ILE      O 3371   2.703   4.517   8.160
  212ILE      N 3372   2.717   4.602   7.949
  212ILE     HN 3373   2.714   4.596   7.850
  212ILE     CA 3374   2.721   4.742   8.001
  212ILE     HA 3375   2.811   4.754   8.059
  212ILE     CB 3376   2.743   4.839   7.887
  212ILE     HB 3377   2.685   4.792   7.805
  212ILE    CG2 3378   2.711   4.986   7.903
  212ILE   HG21 3379   2.609   5.010   7.943
  212ILE   HG22 3380   2.717   5.040   7.807
  212ILE   HG23 3381   2.783   5.041   7.967
  212ILE    CG1 3382   2.893   4.818   7.850
  212ILE   HG11 3383   2.925   4.712   7.857
  212ILE   HG12 3384   2.961   4.865   7.924
  212ILE     CD 3385   2.924   4.845   7.700
  212ILE    HD1 3386   3.034   4.838   7.680
  212ILE    HD2 3387   2.901   4.947   7.665
  212ILE    HD3 3388   2.864   4.777   7.636
  212ILE      C 3389   2.601   4.784   8.082
  212ILE      O 3390   2.607   4.843   8.187
  213TRP      N 3391   2.481   4.744   8.038
  213TRP     HN 3392   2.462   4.702   7.950
  213TRP     CA 3393   2.356   4.769   8.109
  213TRP     HA 3394   2.340   4.876   8.117
  213TRP     CB 3395   2.239   4.711   8.020
  213TRP    HB1 3396   2.261   4.609   7.982
  213TRP    HB2 3397   2.239   4.766   7.924
  213TRP     CG 3398   2.108   4.723   8.085
  213TRP    CD1 3399   2.011   4.821   8.069
  213TRP    HD1 3400   2.023   4.910   8.009
  213TRP    NE1 3401   1.897   4.782   8.125
  213TRP    HE1 3402   1.814   4.824   8.094
  213TRP    CE2 3403   1.913   4.658   8.183
  213TRP    CD2 3404   2.042   4.614   8.151
  213TRP    CE3 3405   2.084   4.485   8.190
  213TRP    HE3 3406   2.181   4.445   8.168
  213TRP    CZ3 3407   1.981   4.405   8.255
  213TRP    HZ3 3408   2.001   4.300   8.274
  213TRP    CZ2 3409   1.823   4.586   8.261
  213TRP    HZ2 3410   1.724   4.622   8.285
  213TRP    CH2 3411   1.856   4.454   8.278
  213TRP    HH2 3412   1.784   4.390   8.328
  213TRP      C 3413   2.360   4.717   8.250
  213TRP      O 3414   2.326   4.785   8.347
  214SER      N 3415   2.408   4.590   8.273
  214SER     HN 3416   2.433   4.538   8.192
  214SER     CA 3417   2.408   4.524   8.411
  214SER     HA 3418   2.304   4.537   8.437
  214SER     CB 3419   2.452   4.377   8.403
  214SER    HB1 3420   2.438   4.337   8.505
  214SER    HB2 3421   2.561   4.371   8.380
  214SER     OG 3422   2.373   4.303   8.312
  214SER    HG1 3423   2.411   4.311   8.224
  214SER      C 3424   2.501   4.610   8.499
  214SER      O 3425   2.467   4.642   8.613
  215LEU      N 3426   2.617   4.651   8.446
  215LEU     HN 3427   2.643   4.628   8.352
  215LEU     CA 3428   2.717   4.728   8.521
  215LEU     HA 3429   2.737   4.672   8.612
  215LEU     CB 3430   2.848   4.729   8.438
  215LEU    HB1 3431   2.920   4.805   8.477
  215LEU    HB2 3432   2.809   4.756   8.337
  215LEU     CG 3433   2.926   4.590   8.424
  215LEU     HG 3434   2.850   4.510   8.412
  215LEU    CD1 3435   3.026   4.606   8.310
  215LEU   HD11 3436   2.970   4.622   8.215
  215LEU   HD12 3437   3.081   4.510   8.299
  215LEU   HD13 3438   3.100   4.685   8.332
  215LEU    CD2 3439   2.990   4.551   8.557
  215LEU   HD21 3440   2.924   4.572   8.644
  215LEU   HD22 3441   3.083   4.611   8.566
  215LEU   HD23 3442   3.025   4.446   8.568
  215LEU      C 3443   2.679   4.866   8.566
  215LEU      O 3444   2.709   4.906   8.675
  216ARG      N 3445   2.602   4.936   8.478
  216ARG     HN 3446   2.566   4.890   8.397
  216ARG     CA 3447   2.534   5.058   8.514
  216ARG     HA 3448   2.608   5.117   8.566
  216ARG     CB 3449   2.498   5.145   8.390
  216ARG    HB1 3450   2.452   5.241   8.424
  216ARG    HB2 3451   2.425   5.083   8.334
  216ARG     CG 3452   2.604   5.183   8.290
  216ARG    HG1 3453   2.680   5.103   8.274
  216ARG    HG2 3454   2.664   5.270   8.325
  216ARG     CD 3455   2.548   5.213   8.148
  216ARG    HD1 3456   2.490   5.128   8.106
  216ARG    HD2 3457   2.629   5.237   8.077
  216ARG     NE 3458   2.454   5.331   8.151
  216ARG     HE 3459   2.358   5.313   8.176
  216ARG     CZ 3460   2.487   5.456   8.122
  216ARG    NH1 3461   2.610   5.494   8.096
  216ARG   HH11 3462   2.681   5.433   8.131
  216ARG   HH12 3463   2.629   5.591   8.084
  216ARG    NH2 3464   2.404   5.554   8.127
  216ARG   HH21 3465   2.306   5.537   8.128
  216ARG   HH22 3466   2.440   5.647   8.135
  216ARG      C 3467   2.414   5.043   8.612
  216ARG      O 3468   2.384   5.129   8.696
  217GLN      N 3469   2.341   4.930   8.605
  217GLN     HN 3470   2.361   4.862   8.534
  217GLN     CA 3471   2.229   4.917   8.691
  217GLN     HA 3472   2.167   5.005   8.689
  217GLN     CB 3473   2.136   4.802   8.643
  217GLN    HB1 3474   2.049   4.801   8.712
  217GLN    HB2 3475   2.179   4.700   8.630
  217GLN     CG 3476   2.068   4.825   8.506
  217GLN    HG1 3477   1.966   4.781   8.498
  217GLN    HG2 3478   2.116   4.760   8.431
  217GLN     CD 3479   2.045   4.968   8.457
  217GLN    OE1 3480   1.952   5.033   8.507
  217GLN    NE2 3481   2.127   5.020   8.363
  217GLN   HE21 3482   2.206   4.967   8.330
  217GLN   HE22 3483   2.099   5.106   8.322
  217GLN      C 3484   2.264   4.890   8.837
  217GLN      O 3485   2.188   4.930   8.927
  218ARG      N 3486   2.379   4.834   8.869
  218ARG     HN 3487   2.436   4.803   8.794
  218ARG     CA 3488   2.426   4.793   8.995
  218ARG     HA 3489   2.341   4.775   9.060
  218ARG     CB 3490   2.500   4.656   8.983
  218ARG    HB1 3491   2.563   4.646   9.074
  218ARG    HB2 3492   2.575   4.669   8.902
  218ARG     CG 3493   2.403   4.538   8.959
  218ARG    HG1 3494   2.346   4.559   8.865
  218ARG    HG2 3495   2.322   4.545   9.034
  218ARG     CD 3496   2.473   4.403   8.950
  218ARG    HD1 3497   2.561   4.424   8.886
  218ARG    HD2 3498   2.406   4.330   8.901
  218ARG     NE 3499   2.511   4.357   9.086
  218ARG     HE 3500   2.594   4.394   9.128
  218ARG     CZ 3501   2.454   4.257   9.154
  218ARG    NH1 3502   2.344   4.204   9.109
  218ARG   HH11 3503   2.308   4.242   9.024
  218ARG   HH12 3504   2.311   4.114   9.140
  218ARG    NH2 3505   2.501   4.215   9.268
  218ARG   HH21 3506   2.573   4.269   9.312
  218ARG   HH22 3507   2.467   4.134   9.314
  218ARG      C 3508   2.512   4.905   9.044
  218ARG      O 3509   2.563   4.905   9.157
  219GLN      N 3510   2.540   5.002   8.957
  219GLN     HN 3511   2.481   4.999   8.876
  219GLN     CA 3512   2.623   5.120   8.989
  219GLN     HA 3513   2.607   5.190   8.908
  219GLN     CB 3514   2.572   5.187   9.111
  219GLN    HB1 3515   2.635   5.278   9.121
  219GLN    HB2 3516   2.586   5.132   9.206
  219GLN     CG 3517   2.424   5.238   9.091
  219GLN    HG1 3518   2.352   5.160   9.126
  219GLN    HG2 3519   2.412   5.261   8.983
  219GLN     CD 3520   2.402   5.363   9.179
  219GLN    OE1 3521   2.366   5.358   9.297
  219GLN    NE2 3522   2.448   5.476   9.125
  219GLN   HE21 3523   2.463   5.557   9.182
  219GLN   HE22 3524   2.496   5.473   9.037
  219GLN      C 3525   2.769   5.089   9.000
  219GLN      O 3526   2.838   5.162   9.065
  220MET      N 3527   2.819   4.989   8.929
  220MET     HN 3528   2.758   4.934   8.872
  220MET     CA 3529   2.959   4.957   8.927
  220MET     HA 3530   2.996   4.965   9.028
  220MET     CB 3531   2.977   4.814   8.868
  220MET    HB1 3532   3.086   4.792   8.871
  220MET    HB2 3533   2.950   4.815   8.760
  220MET     CG 3534   2.897   4.708   8.956
  220MET    HG1 3535   2.790   4.713   8.926
  220MET    HG2 3536   2.896   4.741   9.062
  220MET     SD 3537   2.950   4.537   8.939
  220MET     CE 3538   3.112   4.555   9.026
  220MET    HE1 3539   3.154   4.453   9.035
  220MET    HE2 3540   3.102   4.602   9.126
  220MET    HE3 3541   3.188   4.608   8.965
  220MET      C 3542   3.034   5.056   8.831
  220MET      O 3543   3.156   5.061   8.830
  221ASP      N 3544   2.965   5.130   8.747
  221ASP     HN 3545   2.867   5.132   8.767
  221ASP     CA 3546   3.021   5.219   8.646
  221ASP     HA 3547   3.100   5.171   8.590
  221ASP     CB 3548   2.913   5.259   8.541
  221ASP    HB1 3549   2.871   5.160   8.510
  221ASP    HB2 3550   2.953   5.316   8.454
  221ASP     CG 3551   2.792   5.342   8.604
  221ASP    OD1 3552   2.700   5.395   8.530
  221ASP    OD2 3553   2.780   5.344   8.731
  221ASP      C 3554   3.091   5.341   8.695
  221ASP      O 3555   3.157   5.416   8.622
  222ARG      N 3556   3.075   5.372   8.825
  222ARG     HN 3557   3.024   5.309   8.883
  222ARG     CA 3558   3.140   5.479   8.893
  222ARG     HA 3559   3.129   5.562   8.825
  222ARG     CB 3560   3.077   5.491   9.031
  222ARG    HB1 3561   3.122   5.580   9.079
  222ARG    HB2 3562   3.101   5.404   9.095
  222ARG     CG 3563   2.923   5.511   9.031
  222ARG    HG1 3564   2.881   5.439   8.957
  222ARG    HG2 3565   2.900   5.606   8.979
  222ARG     CD 3566   2.849   5.535   9.163
  222ARG    HD1 3567   2.743   5.558   9.137
  222ARG    HD2 3568   2.893   5.616   9.224
  222ARG     NE 3569   2.861   5.403   9.226
  222ARG     HE 3570   2.842   5.320   9.175
  222ARG     CZ 3571   2.869   5.370   9.355
  222ARG    NH1 3572   2.889   5.458   9.451
  222ARG   HH11 3573   2.887   5.554   9.420
  222ARG   HH12 3574   2.925   5.425   9.538
  222ARG    NH2 3575   2.882   5.243   9.375
  222ARG   HH21 3576   2.919   5.177   9.308
  222ARG   HH22 3577   2.873   5.205   9.467
  222ARG      C 3578   3.289   5.456   8.925
  222ARG      O 3579   3.370   5.544   8.937
  223HSD      N 3580   3.334   5.326   8.916
  223HSD     HN 3581   3.267   5.259   8.886
  223HSD     CA 3582   3.473   5.295   8.939
  223HSD     HA 3583   3.514   5.361   9.014
  223HSD     CB 3584   3.476   5.155   9.009
  223HSD    HB1 3585   3.422   5.092   8.935
  223HSD    HB2 3586   3.406   5.159   9.095
  223HSD    ND1 3587   3.725   5.152   9.056
  223HSD    HD1 3588   3.748   5.249   9.061
  223HSD     CG 3589   3.606   5.090   9.034
  223HSD    CE1 3590   3.823   5.059   9.054
  223HSD    HE1 3591   3.926   5.091   9.040
  223HSD    NE2 3592   3.780   4.933   9.032
  223HSD    CD2 3593   3.642   4.955   9.022
  223HSD    HD2 3594   3.563   4.886   8.995
  223HSD      C 3595   3.553   5.286   8.817
  223HSD      O 3596   3.513   5.225   8.721
  224ALA      N 3597   3.672   5.341   8.816
  224ALA     HN 3598   3.694   5.387   8.902
  224ALA     CA 3599   3.747   5.369   8.694
  224ALA     HA 3600   3.692   5.455   8.659
  224ALA     CB 3601   3.881   5.429   8.743
  224ALA    HB1 3602   3.880   5.499   8.829
  224ALA    HB2 3603   3.938   5.480   8.663
  224ALA    HB3 3604   3.935   5.342   8.787
  224ALA      C 3605   3.772   5.261   8.594
  224ALA      O 3606   3.752   5.274   8.470
  225LYS      N 3607   3.803   5.145   8.649
  225LYS     HN 3608   3.819   5.138   8.747
  225LYS     CA 3609   3.826   5.025   8.581
  225LYS     HA 3610   3.895   5.056   8.504
  225LYS     CB 3611   3.897   4.924   8.680
  225LYS    HB1 3612   3.908   4.832   8.619
  225LYS    HB2 3613   3.825   4.879   8.752
  225LYS     CG 3614   4.023   4.985   8.740
  225LYS    HG1 3615   3.998   5.075   8.799
  225LYS    HG2 3616   4.082   5.004   8.648
  225LYS     CD 3617   4.111   4.890   8.824
  225LYS    HD1 3618   4.082   4.867   8.929
  225LYS    HD2 3619   4.206   4.947   8.829
  225LYS     CE 3620   4.142   4.757   8.746
  225LYS    HE1 3621   4.169   4.787   8.643
  225LYS    HE2 3622   4.049   4.696   8.742
  225LYS     NZ 3623   4.249   4.683   8.811
  225LYS    HZ1 3624   4.342   4.720   8.782
  225LYS    HZ2 3625   4.250   4.583   8.782
  225LYS    HZ3 3626   4.242   4.688   8.914
  225LYS      C 3627   3.707   4.956   8.516
  225LYS      O 3628   3.723   4.885   8.419
  226ILE      N 3629   3.588   4.978   8.575
  226ILE     HN 3630   3.587   5.047   8.648
  226ILE     CA 3631   3.462   4.943   8.522
  226ILE     HA 3632   3.461   4.845   8.476
  226ILE     CB 3633   3.352   4.933   8.634
  226ILE     HB 3634   3.354   5.032   8.684
  226ILE    CG2 3635   3.215   4.881   8.579
  226ILE   HG21 3636   3.158   4.970   8.545
  226ILE   HG22 3637   3.148   4.841   8.658
  226ILE   HG23 3638   3.231   4.807   8.497
  226ILE    CG1 3639   3.400   4.834   8.734
  226ILE   HG11 3640   3.312   4.831   8.802
  226ILE   HG12 3641   3.484   4.878   8.793
  226ILE     CD 3642   3.454   4.696   8.690
  226ILE    HD1 3643   3.534   4.710   8.614
  226ILE    HD2 3644   3.370   4.640   8.644
  226ILE    HD3 3645   3.499   4.638   8.773
  226ILE      C 3646   3.421   5.030   8.405
  226ILE      O 3647   3.378   4.973   8.302
  227LYS      N 3648   3.441   5.164   8.410
  227LYS     HN 3649   3.474   5.203   8.496
  227LYS     CA 3650   3.426   5.242   8.289
  227LYS     HA 3651   3.326   5.253   8.249
  227LYS     CB 3652   3.433   5.394   8.318
  227LYS    HB1 3653   3.528   5.403   8.376
  227LYS    HB2 3654   3.345   5.417   8.381
  227LYS     CG 3655   3.427   5.496   8.194
  227LYS    HG1 3656   3.325   5.501   8.149
  227LYS    HG2 3657   3.500   5.462   8.117
  227LYS     CD 3658   3.478   5.642   8.245
  227LYS    HD1 3659   3.506   5.699   8.154
  227LYS    HD2 3660   3.569   5.630   8.308
  227LYS     CE 3661   3.377   5.711   8.339
  227LYS    HE1 3662   3.357   5.650   8.430
  227LYS    HE2 3663   3.285   5.751   8.292
  227LYS     NZ 3664   3.446   5.832   8.395
  227LYS    HZ1 3665   3.376   5.882   8.455
  227LYS    HZ2 3666   3.487   5.886   8.316
  227LYS    HZ3 3667   3.522   5.789   8.452
  227LYS      C 3668   3.522   5.210   8.174
  227LYS      O 3669   3.484   5.210   8.057
  228ARG      N 3670   3.645   5.173   8.207
  228ARG     HN 3671   3.673   5.210   8.295
  228ARG     CA 3672   3.749   5.135   8.113
  228ARG     HA 3673   3.760   5.216   8.042
  228ARG     CB 3674   3.888   5.114   8.181
  228ARG    HB1 3675   3.881   5.023   8.245
  228ARG    HB2 3676   3.903   5.203   8.246
  228ARG     CG 3677   4.000   5.112   8.080
  228ARG    HG1 3678   3.976   5.187   8.002
  228ARG    HG2 3679   4.010   5.016   8.026
  228ARG     CD 3680   4.133   5.145   8.152
  228ARG    HD1 3681   4.156   5.071   8.232
  228ARG    HD2 3682   4.130   5.246   8.196
  228ARG     NE 3683   4.242   5.150   8.050
  228ARG     HE 3684   4.237   5.225   7.985
  228ARG     CZ 3685   4.343   5.067   8.037
  228ARG    NH1 3686   4.374   4.975   8.122
  228ARG   HH11 3687   4.337   4.995   8.213
  228ARG   HH12 3688   4.471   4.949   8.119
  228ARG    NH2 3689   4.418   5.077   7.929
  228ARG   HH21 3690   4.395   5.143   7.858
  228ARG   HH22 3691   4.504   5.026   7.929
  228ARG      C 3692   3.707   5.011   8.036
  228ARG      O 3693   3.702   5.018   7.912
  229ALA      N 3694   3.663   4.905   8.103
  229ALA     HN 3695   3.677   4.901   8.201
  229ALA     CA 3696   3.607   4.779   8.050
  229ALA     HA 3697   3.674   4.727   7.983
  229ALA     CB 3698   3.582   4.680   8.159
  229ALA    HB1 3699   3.495   4.710   8.221
  229ALA    HB2 3700   3.667   4.670   8.230
  229ALA    HB3 3701   3.554   4.581   8.117
  229ALA      C 3702   3.478   4.803   7.964
  229ALA      O 3703   3.462   4.743   7.858
  230ILE      N 3704   3.394   4.893   8.018
  230ILE     HN 3705   3.404   4.933   8.109
  230ILE     CA 3706   3.275   4.935   7.951
  230ILE     HA 3707   3.207   4.854   7.930
  230ILE     CB 3708   3.192   5.030   8.039
  230ILE     HB 3709   3.248   5.109   8.093
  230ILE    CG2 3710   3.090   5.120   7.963
  230ILE   HG21 3711   3.039   5.171   8.048
  230ILE   HG22 3712   3.012   5.064   7.909
  230ILE   HG23 3713   3.133   5.191   7.889
  230ILE    CG1 3714   3.128   4.939   8.151
  230ILE   HG11 3715   3.197   4.858   8.181
  230ILE   HG12 3716   3.044   4.879   8.109
  230ILE     CD 3717   3.061   5.011   8.272
  230ILE    HD1 3718   3.118   5.099   8.308
  230ILE    HD2 3719   3.059   4.936   8.353
  230ILE    HD3 3720   2.961   5.054   8.252
  230ILE      C 3721   3.303   5.000   7.816
  230ILE      O 3722   3.236   4.972   7.718
  231THR      N 3723   3.400   5.092   7.810
  231THR     HN 3724   3.459   5.119   7.886
  231THR     CA 3725   3.448   5.158   7.688
  231THR     HA 3726   3.363   5.208   7.643
  231THR     CB 3727   3.550   5.266   7.726
  231THR     HB 3728   3.628   5.226   7.795
  231THR    OG1 3729   3.486   5.371   7.796
  231THR    HG1 3730   3.469   5.336   7.883
  231THR    CG2 3731   3.618   5.329   7.603
  231THR   HG21 3732   3.682   5.255   7.551
  231THR   HG22 3733   3.677   5.420   7.628
  231THR   HG23 3734   3.537   5.352   7.531
  231THR      C 3735   3.501   5.074   7.581
  231THR      O 3736   3.454   5.085   7.465
  232PHE      N 3737   3.588   4.984   7.617
  232PHE     HN 3738   3.634   4.992   7.706
  232PHE     CA 3739   3.643   4.889   7.525
  232PHE     HA 3740   3.694   4.940   7.444
  232PHE     CB 3741   3.748   4.809   7.598
  232PHE    HB1 3742   3.785   4.726   7.535
  232PHE    HB2 3743   3.707   4.768   7.693
  232PHE     CG 3744   3.866   4.892   7.644
  232PHE    CD1 3745   3.907   5.010   7.572
  232PHE    HD1 3746   3.847   5.045   7.490
  232PHE    CE1 3747   4.014   5.080   7.614
  232PHE    HE1 3748   4.051   5.172   7.572
  232PHE     CZ 3749   4.081   5.044   7.724
  232PHE     HZ 3750   4.168   5.105   7.745
  232PHE    CD2 3751   3.953   4.844   7.743
  232PHE    HD2 3752   3.924   4.754   7.795
  232PHE    CE2 3753   4.057   4.924   7.786
  232PHE    HE2 3754   4.122   4.894   7.866
  232PHE      C 3755   3.545   4.800   7.451
  232PHE      O 3756   3.556   4.780   7.330
  233ILE      N 3757   3.452   4.746   7.538
  233ILE     HN 3758   3.454   4.755   7.637
  233ILE     CA 3759   3.334   4.670   7.500
  233ILE     HA 3760   3.369   4.593   7.434
  233ILE     CB 3761   3.266   4.608   7.618
  233ILE     HB 3762   3.245   4.685   7.696
  233ILE    CG2 3763   3.126   4.548   7.586
  233ILE   HG21 3764   3.056   4.629   7.555
  233ILE   HG22 3765   3.094   4.485   7.671
  233ILE   HG23 3766   3.138   4.480   7.499
  233ILE    CG1 3767   3.366   4.502   7.674
  233ILE   HG11 3768   3.470   4.540   7.666
  233ILE   HG12 3769   3.366   4.418   7.602
  233ILE     CD 3770   3.335   4.438   7.807
  233ILE    HD1 3771   3.242   4.377   7.803
  233ILE    HD2 3772   3.311   4.514   7.884
  233ILE    HD3 3773   3.423   4.384   7.849
  233ILE      C 3774   3.243   4.750   7.413
  233ILE      O 3775   3.190   4.694   7.315
  234MET      N 3776   3.228   4.884   7.437
  234MET     HN 3777   3.266   4.925   7.519
  234MET     CA 3778   3.151   4.973   7.362
  234MET     HA 3779   3.059   4.918   7.350
  234MET     CB 3780   3.112   5.104   7.442
  234MET    HB1 3781   3.206   5.155   7.471
  234MET    HB2 3782   3.042   5.078   7.524
  234MET     CG 3783   3.036   5.213   7.357
  234MET    HG1 3784   2.972   5.257   7.436
  234MET    HG2 3785   2.965   5.179   7.279
  234MET     SD 3786   3.145   5.343   7.279
  234MET     CE 3787   3.086   5.482   7.376
  234MET    HE1 3788   3.144   5.576   7.364
  234MET    HE2 3789   3.071   5.445   7.480
  234MET    HE3 3790   2.986   5.517   7.341
  234MET      C 3791   3.206   5.010   7.222
  234MET      O 3792   3.135   5.006   7.120
  235VAL      N 3793   3.340   5.039   7.207
  235VAL     HN 3794   3.398   5.042   7.288
  235VAL     CA 3795   3.401   5.085   7.082
  235VAL     HA 3796   3.369   5.185   7.059
  235VAL     CB 3797   3.560   5.100   7.101
  235VAL     HB 3798   3.611   5.025   7.164
  235VAL    CG1 3799   3.643   5.087   6.971
  235VAL   HG11 3800   3.614   5.164   6.897
  235VAL   HG12 3801   3.635   4.984   6.928
  235VAL   HG13 3802   3.750   5.109   6.991
  235VAL    CG2 3803   3.585   5.237   7.158
  235VAL   HG21 3804   3.691   5.258   7.185
  235VAL   HG22 3805   3.521   5.254   7.247
  235VAL   HG23 3806   3.534   5.306   7.087
  235VAL      C 3807   3.377   5.009   6.961
  235VAL      O 3808   3.327   5.053   6.863
  236VAL      N 3809   3.406   4.877   6.977
  236VAL     HN 3810   3.444   4.846   7.063
  236VAL     CA 3811   3.388   4.776   6.882
  236VAL     HA 3812   3.437   4.809   6.791
  236VAL     CB 3813   3.453   4.638   6.919
  236VAL     HB 3814   3.560   4.666   6.924
  236VAL    CG1 3815   3.392   4.572   7.044
  236VAL   HG11 3816   3.282   4.553   7.049
  236VAL   HG12 3817   3.420   4.628   7.135
  236VAL   HG13 3818   3.449   4.478   7.061
  236VAL    CG2 3819   3.442   4.552   6.792
  236VAL   HG21 3820   3.468   4.594   6.693
  236VAL   HG22 3821   3.341   4.509   6.775
  236VAL   HG23 3822   3.515   4.469   6.808
  236VAL      C 3823   3.241   4.756   6.836
  236VAL      O 3824   3.209   4.753   6.717
  237ALA      N 3825   3.144   4.753   6.937
  237ALA     HN 3826   3.166   4.749   7.034
  237ALA     CA 3827   3.003   4.729   6.915
  237ALA     HA 3828   3.002   4.640   6.854
  237ALA     CB 3829   2.933   4.703   7.046
  237ALA    HB1 3830   2.969   4.607   7.089
  237ALA    HB2 3831   2.822   4.697   7.051
  237ALA    HB3 3832   2.955   4.780   7.123
  237ALA      C 3833   2.935   4.839   6.833
  237ALA      O 3834   2.855   4.816   6.738
  238ILE      N 3835   2.969   4.966   6.868
  238ILE     HN 3836   3.017   4.981   6.954
  238ILE     CA 3837   2.940   5.090   6.791
  238ILE     HA 3838   2.837   5.098   6.760
  238ILE     CB 3839   2.989   5.210   6.867
  238ILE     HB 3840   3.095   5.186   6.892
  238ILE    CG2 3841   2.984   5.339   6.774
  238ILE   HG21 3842   3.063   5.345   6.696
  238ILE   HG22 3843   3.002   5.433   6.830
  238ILE   HG23 3844   2.889   5.345   6.717
  238ILE    CG1 3845   2.917   5.221   7.007
  238ILE   HG11 3846   2.968   5.292   7.074
  238ILE   HG12 3847   2.920   5.118   7.049
  238ILE     CD 3848   2.770   5.259   6.993
  238ILE    HD1 3849   2.769   5.357   6.941
  238ILE    HD2 3850   2.715   5.271   7.089
  238ILE    HD3 3851   2.705   5.190   6.935
  238ILE      C 3852   3.003   5.084   6.652
  238ILE      O 3853   2.933   5.105   6.552
  239VAL      N 3854   3.130   5.048   6.635
  239VAL     HN 3855   3.192   5.029   6.710
  239VAL     CA 3856   3.197   5.024   6.510
  239VAL     HA 3857   3.191   5.109   6.443
  239VAL     CB 3858   3.342   4.982   6.523
  239VAL     HB 3859   3.364   4.913   6.607
  239VAL    CG1 3860   3.406   4.919   6.398
  239VAL   HG11 3861   3.372   4.962   6.301
  239VAL   HG12 3862   3.379   4.812   6.399
  239VAL   HG13 3863   3.517   4.922   6.406
  239VAL    CG2 3864   3.423   5.113   6.566
  239VAL   HG21 3865   3.532   5.089   6.568
  239VAL   HG22 3866   3.414   5.143   6.672
  239VAL   HG23 3867   3.407   5.201   6.500
  239VAL      C 3868   3.117   4.921   6.424
  239VAL      O 3869   3.087   4.944   6.308
  240PHE      N 3870   3.068   4.812   6.481
  240PHE     HN 3871   3.083   4.800   6.579
  240PHE     CA 3872   2.984   4.711   6.420
  240PHE     HA 3873   3.039   4.669   6.337
  240PHE     CB 3874   2.952   4.594   6.516
  240PHE    HB1 3875   2.854   4.546   6.496
  240PHE    HB2 3876   2.963   4.630   6.620
  240PHE     CG 3877   3.052   4.478   6.500
  240PHE    CD1 3878   3.055   4.397   6.391
  240PHE    HD1 3879   2.983   4.423   6.315
  240PHE    CE1 3880   3.142   4.289   6.370
  240PHE    HE1 3881   3.163   4.238   6.277
  240PHE     CZ 3882   3.231   4.257   6.477
  240PHE     HZ 3883   3.306   4.180   6.467
  240PHE    CD2 3884   3.125   4.436   6.610
  240PHE    HD2 3885   3.108   4.480   6.707
  240PHE    CE2 3886   3.216   4.326   6.595
  240PHE    HE2 3887   3.281   4.309   6.680
  240PHE      C 3888   2.852   4.767   6.369
  240PHE      O 3889   2.811   4.743   6.258
  241VAL      N 3890   2.777   4.845   6.447
  241VAL     HN 3891   2.802   4.852   6.543
  241VAL     CA 3892   2.647   4.901   6.406
  241VAL     HA 3893   2.591   4.817   6.368
  241VAL     CB 3894   2.555   4.953   6.521
  241VAL     HB 3895   2.470   5.008   6.474
  241VAL    CG1 3896   2.475   4.838   6.584
  241VAL   HG11 3897   2.429   4.854   6.684
  241VAL   HG12 3898   2.544   4.752   6.596
  241VAL   HG13 3899   2.389   4.813   6.518
  241VAL    CG2 3900   2.627   5.040   6.620
  241VAL   HG21 3901   2.690   5.115   6.568
  241VAL   HG22 3902   2.686   4.976   6.688
  241VAL   HG23 3903   2.557   5.098   6.685
  241VAL      C 3904   2.660   5.005   6.294
  241VAL      O 3905   2.580   5.013   6.198
  242ILE      N 3906   2.773   5.088   6.299
  242ILE     HN 3907   2.834   5.063   6.374
  242ILE     CA 3908   2.808   5.179   6.193
  242ILE     HA 3909   2.721   5.232   6.160
  242ILE     CB 3910   2.914   5.285   6.235
  242ILE     HB 3911   3.007   5.233   6.266
  242ILE    CG2 3912   2.958   5.372   6.113
  242ILE   HG21 3913   3.043   5.439   6.135
  242ILE   HG22 3914   2.875   5.438   6.081
  242ILE   HG23 3915   2.982   5.312   6.023
  242ILE    CG1 3916   2.859   5.385   6.347
  242ILE   HG11 3917   2.799   5.319   6.415
  242ILE   HG12 3918   2.787   5.445   6.287
  242ILE     CD 3919   2.963   5.474   6.410
  242ILE    HD1 3920   3.027   5.519   6.331
  242ILE    HD2 3921   3.042   5.427   6.472
  242ILE    HD3 3922   2.914   5.560   6.461
  242ILE      C 3923   2.846   5.103   6.070
  242ILE      O 3924   2.803   5.141   5.963
  243CYS      N 3925   2.917   4.990   6.082
  243CYS     HN 3926   2.958   4.946   6.161
  243CYS     CA 3927   2.953   4.914   5.958
  243CYS     HA 3928   2.990   4.990   5.891
  243CYS     CB 3929   3.077   4.826   5.975
  243CYS    HB1 3930   3.049   4.746   6.047
  243CYS    HB2 3931   3.153   4.896   6.016
  243CYS     SG 3932   3.137   4.760   5.817
  243CYS    HG1 3933   3.123   4.629   5.831
  243CYS      C 3934   2.836   4.840   5.896
  243CYS      O 3935   2.822   4.818   5.775
  244PHE      N 3936   2.735   4.797   5.979
  244PHE     HN 3937   2.750   4.807   6.077
  244PHE     CA 3938   2.617   4.724   5.947
  244PHE     HA 3939   2.644   4.634   5.893
  244PHE     CB 3940   2.544   4.684   6.077
  244PHE    HB1 3941   2.506   4.780   6.119
  244PHE    HB2 3942   2.617   4.632   6.142
  244PHE     CG 3943   2.428   4.585   6.058
  244PHE    CD1 3944   2.437   4.482   5.959
  244PHE    HD1 3945   2.525   4.451   5.904
  244PHE    CE1 3946   2.329   4.394   5.949
  244PHE    HE1 3947   2.331   4.321   5.870
  244PHE     CZ 3948   2.207   4.416   6.015
  244PHE     HZ 3949   2.133   4.338   6.008
  244PHE    CD2 3950   2.306   4.607   6.126
  244PHE    HD2 3951   2.311   4.691   6.193
  244PHE    CE2 3952   2.202   4.520   6.109
  244PHE    HE2 3953   2.112   4.537   6.166
  244PHE      C 3954   2.523   4.802   5.851
  244PHE      O 3955   2.476   4.753   5.750
  245LEU      N 3956   2.504   4.931   5.885
  245LEU     HN 3957   2.556   4.959   5.965
  245LEU     CA 3958   2.436   5.032   5.804
  245LEU     HA 3959   2.331   5.007   5.806
  245LEU     CB 3960   2.442   5.173   5.867
  245LEU    HB1 3961   2.551   5.188   5.885
  245LEU    HB2 3962   2.395   5.174   5.968
  245LEU     CG 3963   2.381   5.288   5.777
  245LEU     HG 3964   2.436   5.282   5.680
  245LEU    CD1 3965   2.234   5.272   5.733
  245LEU   HD11 3966   2.171   5.256   5.823
  245LEU   HD12 3967   2.206   5.184   5.671
  245LEU   HD13 3968   2.194   5.353   5.669
  245LEU    CD2 3969   2.401   5.437   5.820
  245LEU   HD21 3970   2.336   5.466   5.905
  245LEU   HD22 3971   2.383   5.510   5.738
  245LEU   HD23 3972   2.500   5.448   5.869
  245LEU      C 3973   2.462   5.036   5.656
  245LEU      O 3974   2.362   5.011   5.588
  246PRO      N 3975   2.586   5.059   5.597
  246PRO     CD 3976   2.702   5.110   5.670
  246PRO    HD1 3977   2.720   5.032   5.747
  246PRO    HD2 3978   2.678   5.212   5.707
  246PRO     CA 3979   2.604   5.062   5.451
  246PRO     HA 3980   2.519   5.109   5.404
  246PRO     CB 3981   2.747   5.118   5.433
  246PRO    HB1 3982   2.734   5.224   5.402
  246PRO    HB2 3983   2.803   5.068   5.352
  246PRO     CG 3984   2.814   5.104   5.567
  246PRO    HG1 3985   2.871   5.009   5.578
  246PRO    HG2 3986   2.884   5.187   5.587
  246PRO      C 3987   2.595   4.929   5.387
  246PRO      O 3988   2.569   4.923   5.266
  247SER      N 3989   2.612   4.822   5.470
  247SER     HN 3990   2.628   4.831   5.568
  247SER     CA 3991   2.618   4.687   5.410
  247SER     HA 3992   2.669   4.698   5.316
  247SER     CB 3993   2.677   4.581   5.503
  247SER    HB1 3994   2.613   4.549   5.589
  247SER    HB2 3995   2.774   4.611   5.549
  247SER     OG 3996   2.699   4.458   5.426
  247SER    HG1 3997   2.773   4.419   5.472
  247SER      C 3998   2.485   4.642   5.361
  247SER      O 3999   2.479   4.580   5.254
  248VAL      N 4000   2.380   4.673   5.441
  248VAL     HN 4001   2.402   4.721   5.526
  248VAL     CA 4002   2.237   4.670   5.415
  248VAL     HA 4003   2.217   4.567   5.391
  248VAL     CB 4004   2.152   4.706   5.536
  248VAL     HB 4005   2.149   4.812   5.571
  248VAL    CG1 4006   2.007   4.657   5.492
  248VAL   HG11 4007   1.951   4.672   5.587
  248VAL   HG12 4008   1.998   4.547   5.475
  248VAL   HG13 4009   1.960   4.722   5.416
  248VAL    CG2 4010   2.193   4.611   5.657
  248VAL   HG21 4011   2.294   4.643   5.688
  248VAL   HG22 4012   2.182   4.505   5.626
  248VAL   HG23 4013   2.130   4.631   5.746
  248VAL      C 4014   2.204   4.754   5.303
  248VAL      O 4015   2.140   4.709   5.210
  249VAL      N 4016   2.238   4.884   5.299
  249VAL     HN 4017   2.285   4.922   5.378
  249VAL     CA 4018   2.207   4.972   5.187
  249VAL     HA 4019   2.099   4.972   5.176
  249VAL     CB 4020   2.251   5.111   5.215
  249VAL     HB 4021   2.359   5.123   5.238
  249VAL    CG1 4022   2.219   5.203   5.096
  249VAL   HG11 4023   2.236   5.308   5.126
  249VAL   HG12 4024   2.114   5.178   5.067
  249VAL   HG13 4025   2.290   5.187   5.012
  249VAL    CG2 4026   2.180   5.160   5.344
  249VAL   HG21 4027   2.070   5.171   5.328
  249VAL   HG22 4028   2.216   5.260   5.377
  249VAL   HG23 4029   2.195   5.084   5.424
  249VAL      C 4030   2.266   4.920   5.049
  249VAL      O 4031   2.196   4.909   4.946
  250VAL      N 4032   2.397   4.885   5.046
  250VAL     HN 4033   2.459   4.882   5.124
  250VAL     CA 4034   2.454   4.820   4.923
  250VAL     HA 4035   2.425   4.887   4.844
  250VAL     CB 4036   2.609   4.811   4.942
  250VAL     HB 4037   2.624   4.787   5.049
  250VAL    CG1 4038   2.681   4.709   4.854
  250VAL   HG11 4039   2.643   4.730   4.751
  250VAL   HG12 4040   2.658   4.605   4.883
  250VAL   HG13 4041   2.791   4.722   4.859
  250VAL    CG2 4042   2.669   4.947   4.911
  250VAL   HG21 4043   2.619   5.019   4.979
  250VAL   HG22 4044   2.650   4.972   4.804
  250VAL   HG23 4045   2.780   4.949   4.918
  250VAL      C 4046   2.403   4.676   4.882
  250VAL      O 4047   2.385   4.641   4.767
  251ARG      N 4048   2.383   4.582   4.977
  251ARG     HN 4049   2.396   4.607   5.073
  251ARG     CA 4050   2.321   4.454   4.941
  251ARG     HA 4051   2.381   4.424   4.856
  251ARG     CB 4052   2.326   4.345   5.054
  251ARG    HB1 4053   2.270   4.256   5.019
  251ARG    HB2 4054   2.271   4.394   5.138
  251ARG     CG 4055   2.464   4.303   5.096
  251ARG    HG1 4056   2.456   4.244   5.190
  251ARG    HG2 4057   2.532   4.391   5.107
  251ARG     CD 4058   2.528   4.198   4.996
  251ARG    HD1 4059   2.547   4.248   4.898
  251ARG    HD2 4060   2.458   4.113   4.983
  251ARG     NE 4061   2.656   4.151   5.057
  251ARG     HE 4062   2.712   4.207   5.117
  251ARG     CZ 4063   2.732   4.058   5.003
  251ARG    NH1 4064   2.688   3.980   4.910
  251ARG   HH11 4065   2.594   3.984   4.874
  251ARG   HH12 4066   2.748   3.908   4.874
  251ARG    NH2 4067   2.858   4.057   5.040
  251ARG   HH21 4068   2.912   3.975   5.020
  251ARG   HH22 4069   2.896   4.125   5.103
  251ARG      C 4070   2.178   4.471   4.887
  251ARG      O 4071   2.143   4.413   4.782
  252ILE      N 4072   2.091   4.560   4.946
  252ILE     HN 4073   2.114   4.616   5.026
  252ILE     CA 4074   1.959   4.582   4.882
  252ILE     HA 4075   1.917   4.484   4.865
  252ILE     CB 4076   1.873   4.678   4.964
  252ILE     HB 4077   1.944   4.760   4.992
  252ILE    CG2 4078   1.763   4.735   4.883
  252ILE   HG21 4079   1.703   4.652   4.838
  252ILE   HG22 4080   1.801   4.797   4.800
  252ILE   HG23 4081   1.701   4.807   4.940
  252ILE    CG1 4082   1.827   4.613   5.102
  252ILE   HG11 4083   1.731   4.666   5.120
  252ILE   HG12 4084   1.883   4.637   5.195
  252ILE     CD 4085   1.809   4.466   5.099
  252ILE    HD1 4086   1.903   4.409   5.082
  252ILE    HD2 4087   1.742   4.451   5.012
  252ILE    HD3 4088   1.771   4.440   5.200
  252ILE      C 4089   1.976   4.635   4.741
  252ILE      O 4090   1.909   4.589   4.646
  253ARG      N 4091   2.069   4.728   4.710
  253ARG     HN 4092   2.124   4.764   4.785
  253ARG     CA 4093   2.097   4.778   4.569
  253ARG     HA 4094   2.010   4.832   4.535
  253ARG     CB 4095   2.216   4.886   4.586
  253ARG    HB1 4096   2.304   4.834   4.631
  253ARG    HB2 4097   2.181   4.956   4.665
  253ARG     CG 4098   2.238   4.967   4.459
  253ARG    HG1 4099   2.295   4.899   4.393
  253ARG    HG2 4100   2.314   5.046   4.478
  253ARG     CD 4101   2.104   5.023   4.405
  253ARG    HD1 4102   2.055   5.091   4.479
  253ARG    HD2 4103   2.042   4.936   4.375
  253ARG     NE 4104   2.136   5.108   4.281
  253ARG     HE 4105   2.228   5.132   4.251
  253ARG     CZ 4106   2.038   5.155   4.203
  253ARG    NH1 4107   1.912   5.152   4.229
  253ARG   HH11 4108   1.892   5.151   4.327
  253ARG   HH12 4109   1.855   5.220   4.184
  253ARG    NH2 4110   2.081   5.225   4.097
  253ARG   HH21 4111   2.181   5.220   4.091
  253ARG   HH22 4112   2.020   5.249   4.021
  253ARG      C 4113   2.144   4.677   4.472
  253ARG      O 4114   2.084   4.671   4.367
  254ILE      N 4115   2.239   4.579   4.510
  254ILE     HN 4116   2.289   4.603   4.593
  254ILE     CA 4117   2.267   4.460   4.435
  254ILE     HA 4118   2.285   4.489   4.332
  254ILE     CB 4119   2.395   4.386   4.480
  254ILE     HB 4120   2.386   4.377   4.590
  254ILE    CG2 4121   2.407   4.238   4.420
  254ILE   HG21 4122   2.335   4.169   4.469
  254ILE   HG22 4123   2.498   4.193   4.466
  254ILE   HG23 4124   2.419   4.235   4.310
  254ILE    CG1 4125   2.517   4.481   4.446
  254ILE   HG11 4126   2.488   4.582   4.482
  254ILE   HG12 4127   2.545   4.483   4.339
  254ILE     CD 4128   2.639   4.432   4.529
  254ILE    HD1 4129   2.659   4.324   4.515
  254ILE    HD2 4130   2.620   4.461   4.635
  254ILE    HD3 4131   2.733   4.486   4.505
  254ILE      C 4132   2.143   4.367   4.412
  254ILE      O 4133   2.132   4.316   4.298
  255PHE      N 4134   2.053   4.345   4.507
  255PHE     HN 4135   2.070   4.383   4.598
  255PHE     CA 4136   1.938   4.260   4.482
  255PHE     HA 4137   1.971   4.165   4.443
  255PHE     CB 4138   1.860   4.230   4.610
  255PHE    HB1 4139   1.778   4.166   4.573
  255PHE    HB2 4140   1.820   4.329   4.641
  255PHE     CG 4141   1.923   4.163   4.729
  255PHE    CD1 4142   2.026   4.065   4.707
  255PHE    HD1 4143   2.052   4.025   4.610
  255PHE    CE1 4144   2.072   3.985   4.814
  255PHE    HE1 4145   2.157   3.920   4.804
  255PHE     CZ 4146   2.031   4.015   4.942
  255PHE     HZ 4147   2.068   3.968   5.032
  255PHE    CD2 4148   1.866   4.176   4.859
  255PHE    HD2 4149   1.781   4.239   4.879
  255PHE    CE2 4150   1.930   4.109   4.967
  255PHE    HE2 4151   1.893   4.130   5.067
  255PHE      C 4152   1.846   4.325   4.378
  255PHE      O 4153   1.816   4.271   4.273
  256TRP      N 4154   1.809   4.456   4.404
  256TRP     HN 4155   1.838   4.504   4.487
  256TRP     CA 4156   1.732   4.542   4.312
  256TRP     HA 4157   1.641   4.491   4.285
  256TRP     CB 4158   1.711   4.684   4.372
  256TRP    HB1 4159   1.805   4.740   4.388
  256TRP    HB2 4160   1.666   4.656   4.470
  256TRP     CG 4161   1.616   4.780   4.309
  256TRP    CD1 4162   1.616   4.839   4.184
  256TRP    HD1 4163   1.686   4.816   4.104
  256TRP    NE1 4164   1.502   4.924   4.171
  256TRP    HE1 4165   1.481   4.974   4.091
  256TRP    CE2 4166   1.431   4.919   4.283
  256TRP    CD2 4167   1.493   4.826   4.373
  256TRP    CE3 4168   1.433   4.800   4.495
  256TRP    HE3 4169   1.480   4.727   4.559
  256TRP    CZ3 4170   1.325   4.873   4.532
  256TRP    HZ3 4171   1.280   4.861   4.629
  256TRP    CZ2 4172   1.327   5.000   4.322
  256TRP    HZ2 4173   1.298   5.082   4.259
  256TRP    CH2 4174   1.269   4.968   4.445
  256TRP    HH2 4175   1.188   5.030   4.480
  256TRP      C 4176   1.798   4.561   4.173
  256TRP      O 4177   1.732   4.539   4.076
  257LEU      N 4178   1.923   4.589   4.154
  257LEU     HN 4179   1.989   4.619   4.222
  257LEU     CA 4180   1.982   4.585   4.025
  257LEU     HA 4181   1.923   4.649   3.962
  257LEU     CB 4182   2.127   4.633   4.024
  257LEU    HB1 4183   2.168   4.616   3.922
  257LEU    HB2 4184   2.189   4.580   4.099
  257LEU     CG 4185   2.159   4.787   4.040
  257LEU     HG 4186   2.121   4.825   4.137
  257LEU    CD1 4187   2.309   4.813   4.028
  257LEU   HD11 4188   2.356   4.762   3.941
  257LEU   HD12 4189   2.372   4.764   4.106
  257LEU   HD13 4190   2.332   4.920   4.015
  257LEU    CD2 4191   2.092   4.873   3.924
  257LEU   HD21 4192   2.121   4.844   3.821
  257LEU   HD22 4193   2.112   4.982   3.922
  257LEU   HD23 4194   1.982   4.857   3.933
  257LEU      C 4195   1.974   4.449   3.951
  257LEU      O 4196   1.934   4.448   3.834
  258LEU      N 4197   2.008   4.340   4.014
  258LEU     HN 4198   2.047   4.341   4.106
  258LEU     CA 4199   1.992   4.206   3.960
  258LEU     HA 4200   2.054   4.189   3.873
  258LEU     CB 4201   2.041   4.116   4.068
  258LEU    HB1 4202   2.003   4.013   4.052
  258LEU    HB2 4203   2.008   4.145   4.170
  258LEU     CG 4204   2.192   4.091   4.096
  258LEU     HG 4205   2.249   4.183   4.119
  258LEU    CD1 4206   2.213   3.998   4.220
  258LEU   HD11 4207   2.158   4.019   4.314
  258LEU   HD12 4208   2.321   3.983   4.241
  258LEU   HD13 4209   2.175   3.900   4.184
  258LEU    CD2 4210   2.265   4.034   3.972
  258LEU   HD21 4211   2.373   4.027   3.996
  258LEU   HD22 4212   2.243   4.094   3.881
  258LEU   HD23 4213   2.227   3.932   3.949
  258LEU      C 4214   1.847   4.187   3.929
  258LEU      O 4215   1.822   4.134   3.819
  259HSD      N 4216   1.746   4.224   4.022
  259HSD     HN 4217   1.763   4.252   4.116
  259HSD     CA 4218   1.609   4.187   3.988
  259HSD     HA 4219   1.610   4.083   3.959
  259HSD     CB 4220   1.534   4.194   4.122
  259HSD    HB1 4221   1.544   4.297   4.163
  259HSD    HB2 4222   1.583   4.131   4.199
  259HSD    ND1 4223   1.319   4.057   4.093
  259HSD    HD1 4224   1.362   3.975   4.056
  259HSD     CG 4225   1.383   4.180   4.108
  259HSD    CE1 4226   1.188   4.073   4.105
  259HSD    HE1 4227   1.118   3.990   4.097
  259HSD    NE2 4228   1.158   4.204   4.115
  259HSD    CD2 4229   1.284   4.272   4.122
  259HSD    HD2 4230   1.295   4.376   4.152
  259HSD      C 4231   1.538   4.268   3.880
  259HSD      O 4232   1.433   4.221   3.835
  260THR      N 4233   1.586   4.388   3.853
  260THR     HN 4234   1.678   4.398   3.891
  260THR     CA 4235   1.530   4.488   3.761
  260THR     HA 4236   1.434   4.448   3.734
  260THR     CB 4237   1.519   4.626   3.823
  260THR     HB 4238   1.473   4.695   3.749
  260THR    OG1 4239   1.640   4.682   3.873
  260THR    HG1 4240   1.667   4.632   3.950
  260THR    CG2 4241   1.412   4.611   3.932
  260THR   HG21 4242   1.384   4.713   3.964
  260THR   HG22 4243   1.452   4.558   4.021
  260THR   HG23 4244   1.314   4.572   3.897
  260THR      C 4245   1.618   4.498   3.631
  260THR      O 4246   1.596   4.584   3.545
  261SER      N 4247   1.724   4.410   3.612
  261SER     HN 4248   1.748   4.342   3.681
  261SER     CA 4249   1.816   4.430   3.501
  261SER     HA 4250   1.758   4.449   3.412
  261SER     CB 4251   1.914   4.553   3.530
  261SER    HB1 4252   1.988   4.515   3.604
  261SER    HB2 4253   1.850   4.637   3.565
  261SER     OG 4254   1.979   4.586   3.410
  261SER    HG1 4255   1.918   4.644   3.364
  261SER      C 4256   1.904   4.308   3.487
  261SER      O 4257   1.906   4.250   3.378
  262GLY      N 4258   1.957   4.254   3.596
  262GLY     HN 4259   1.944   4.296   3.686
  262GLY     CA 4260   2.047   4.145   3.576
  262GLY    HA1 4261   1.995   4.072   3.516
  262GLY    HA2 4262   2.057   4.113   3.679
  262GLY      C 4263   2.182   4.164   3.518
  262GLY      O 4264   2.221   4.277   3.499
  263THR      N 4265   2.266   4.061   3.486
  263THR     HN 4266   2.240   3.965   3.483
  263THR     CA 4267   2.408   4.080   3.470
  263THR     HA 4268   2.445   4.171   3.513
  263THR     CB 4269   2.490   3.962   3.529
  263THR     HB 4270   2.596   3.971   3.499
  263THR    OG1 4271   2.433   3.844   3.472
  263THR    HG1 4272   2.484   3.770   3.505
  263THR    CG2 4273   2.479   3.949   3.680
  263THR   HG21 4274   2.555   3.878   3.721
  263THR   HG22 4275   2.376   3.919   3.708
  263THR   HG23 4276   2.494   4.053   3.715
  263THR      C 4277   2.447   4.089   3.319
  263THR      O 4278   2.563   4.088   3.289
  264GLN      N 4279   2.348   4.105   3.225
  264GLN     HN 4280   2.265   4.056   3.249
  264GLN     CA 4281   2.358   4.144   3.082
  264GLN     HA 4282   2.428   4.078   3.033
  264GLN     CB 4283   2.219   4.132   3.007
  264GLN    HB1 4284   2.234   4.159   2.900
  264GLN    HB2 4285   2.160   4.218   3.046
  264GLN     CG 4286   2.138   3.998   3.008
  264GLN    HG1 4287   2.205   3.910   2.999
  264GLN    HG2 4288   2.069   3.990   2.922
  264GLN     CD 4289   2.060   3.975   3.139
  264GLN    OE1 4290   2.118   3.945   3.244
  264GLN    NE2 4291   1.928   3.957   3.130
  264GLN   HE21 4292   1.884   3.940   3.218
  264GLN   HE22 4293   1.881   3.956   3.042
  264GLN      C 4294   2.427   4.272   3.054
  264GLN      O 4295   2.519   4.275   2.978
  265ASN      N 4296   2.384   4.381   3.111
  265ASN     HN 4297   2.313   4.383   3.181
  265ASN     CA 4298   2.445   4.513   3.098
  265ASN     HA 4299   2.525   4.514   3.025
  265ASN     CB 4300   2.339   4.614   3.054
  265ASN    HB1 4301   2.262   4.627   3.133
  265ASN    HB2 4302   2.293   4.587   2.957
  265ASN     CG 4303   2.396   4.759   3.028
  265ASN    OD1 4304   2.514   4.788   3.020
  265ASN    ND2 4305   2.299   4.853   3.020
  265ASN   HD21 4306   2.312   4.947   3.051
  265ASN   HD22 4307   2.207   4.815   3.021
  265ASN      C 4308   2.511   4.551   3.224
  265ASN      O 4309   2.441   4.578   3.319
  266CYS      N 4310   2.650   4.561   3.227
  266CYS     HN 4311   2.711   4.544   3.150
  266CYS     CA 4312   2.717   4.585   3.358
  266CYS     HA 4313   2.640   4.558   3.429
  266CYS     CB 4314   2.854   4.513   3.369
  266CYS    HB1 4315   2.914   4.525   3.462
  266CYS    HB2 4316   2.912   4.566   3.290
  266CYS     SG 4317   2.841   4.340   3.329
  266CYS      C 4318   2.745   4.735   3.383
  266CYS      O 4319   2.809   4.768   3.486
  267GLU      N 4320   2.698   4.828   3.299
  267GLU     HN 4321   2.640   4.800   3.224
  267GLU     CA 4322   2.713   4.967   3.318
  267GLU     HA 4323   2.814   4.983   3.353
  267GLU     CB 4324   2.679   5.032   3.188
  267GLU    HB1 4325   2.677   5.138   3.221
  267GLU    HB2 4326   2.581   4.999   3.145
  267GLU     CG 4327   2.782   5.006   3.078
  267GLU    HG1 4328   2.795   5.089   3.005
  267GLU    HG2 4329   2.747   4.917   3.023
  267GLU     CD 4330   2.924   4.983   3.133
  267GLU    OE1 4331   2.987   5.078   3.190
  267GLU    OE2 4332   2.968   4.865   3.133
  267GLU      C 4333   2.622   5.019   3.428
  267GLU      O 4334   2.659   5.112   3.497
  268VAL      N 4335   2.517   4.949   3.464
  268VAL     HN 4336   2.481   4.876   3.406
  268VAL     CA 4337   2.436   4.980   3.574
  268VAL     HA 4338   2.426   5.087   3.569
  268VAL     CB 4339   2.296   4.933   3.572
  268VAL     HB 4340   2.232   4.956   3.660
  268VAL    CG1 4341   2.228   5.024   3.468
  268VAL   HG11 4342   2.262   5.128   3.487
  268VAL   HG12 4343   2.119   5.015   3.486
  268VAL   HG13 4344   2.246   4.997   3.361
  268VAL    CG2 4345   2.276   4.789   3.538
  268VAL   HG21 4346   2.325   4.733   3.621
  268VAL   HG22 4347   2.321   4.756   3.442
  268VAL   HG23 4348   2.169   4.761   3.534
  268VAL      C 4349   2.495   4.963   3.708
  268VAL      O 4350   2.450   5.021   3.807
  269TYR      N 4351   2.602   4.887   3.720
  269TYR     HN 4352   2.649   4.840   3.645
  269TYR     CA 4353   2.671   4.860   3.839
  269TYR     HA 4354   2.604   4.885   3.920
  269TYR     CB 4355   2.710   4.710   3.849
  269TYR    HB1 4356   2.762   4.694   3.946
  269TYR    HB2 4357   2.789   4.685   3.776
  269TYR     CG 4358   2.601   4.606   3.829
  269TYR    CD1 4359   2.566   4.569   3.698
  269TYR    HD1 4360   2.616   4.624   3.620
  269TYR    CE1 4361   2.460   4.484   3.666
  269TYR    HE1 4362   2.429   4.468   3.564
  269TYR     CZ 4363   2.390   4.428   3.770
  269TYR     OH 4364   2.279   4.349   3.741
  269TYR     HH 4365   2.287   4.344   3.645
  269TYR    CD2 4366   2.546   4.528   3.936
  269TYR    HD2 4367   2.566   4.554   4.039
  269TYR    CE2 4368   2.433   4.441   3.906
  269TYR    HE2 4369   2.391   4.385   3.988
  269TYR      C 4370   2.801   4.938   3.871
  269TYR      O 4371   2.865   4.913   3.975
  270ARG      N 4372   2.832   5.031   3.780
  270ARG     HN 4373   2.768   5.036   3.704
  270ARG     CA 4374   2.948   5.119   3.791
  270ARG     HA 4375   3.033   5.057   3.814
  270ARG     CB 4376   2.976   5.195   3.656
  270ARG    HB1 4377   3.053   5.274   3.659
  270ARG    HB2 4378   2.877   5.240   3.635
  270ARG     CG 4379   3.007   5.103   3.535
  270ARG    HG1 4380   3.015   5.166   3.444
  270ARG    HG2 4381   2.923   5.030   3.533
  270ARG     CD 4382   3.126   5.014   3.558
  270ARG    HD1 4383   3.117   4.946   3.645
  270ARG    HD2 4384   3.210   5.083   3.582
  270ARG     NE 4385   3.131   4.938   3.428
  270ARG     HE 4386   3.093   4.987   3.350
  270ARG     CZ 4387   3.185   4.821   3.397
  270ARG    NH1 4388   3.266   4.755   3.480
  270ARG   HH11 4389   3.288   4.796   3.568
  270ARG   HH12 4390   3.295   4.662   3.458
  270ARG    NH2 4391   3.168   4.760   3.284
  270ARG   HH21 4392   3.106   4.803   3.219
  270ARG   HH22 4393   3.246   4.706   3.253
  270ARG      C 4394   2.938   5.212   3.906
  270ARG      O 4395   2.832   5.267   3.924
  271SER      N 4396   3.030   5.216   3.992
  271SER     HN 4397   3.104   5.149   3.984
  271SER     CA 4398   3.022   5.280   4.123
  271SER     HA 4399   3.124   5.283   4.156
  271SER     CB 4400   2.979   5.427   4.134
  271SER    HB1 4401   2.961   5.467   4.236
  271SER    HB2 4402   2.889   5.450   4.074
  271SER     OG 4403   3.072   5.499   4.064
  271SER    HG1 4404   3.026   5.577   4.030
  271SER      C 4405   2.958   5.193   4.230
  271SER      O 4406   2.996   5.197   4.345
  272VAL      N 4407   2.860   5.103   4.196
  272VAL     HN 4408   2.817   5.096   4.107
  272VAL     CA 4409   2.813   5.001   4.294
  272VAL     HA 4410   2.792   5.051   4.387
  272VAL     CB 4411   2.692   4.926   4.238
  272VAL     HB 4412   2.720   4.863   4.151
  272VAL    CG1 4413   2.638   4.837   4.352
  272VAL   HG11 4414   2.678   4.734   4.343
  272VAL   HG12 4415   2.529   4.821   4.338
  272VAL   HG13 4416   2.669   4.878   4.451
  272VAL    CG2 4417   2.595   5.033   4.198
  272VAL   HG21 4418   2.500   4.977   4.186
  272VAL   HG22 4419   2.617   5.087   4.104
  272VAL   HG23 4420   2.579   5.113   4.274
  272VAL      C 4421   2.925   4.911   4.339
  272VAL      O 4422   2.939   4.881   4.457
  273ASP      N 4423   3.018   4.878   4.246
  273ASP     HN 4424   3.008   4.902   4.150
  273ASP     CA 4425   3.137   4.807   4.264
  273ASP     HA 4426   3.107   4.710   4.302
  273ASP     CB 4427   3.193   4.789   4.108
  273ASP    HB1 4428   3.118   4.735   4.046
  273ASP    HB2 4429   3.278   4.718   4.114
  273ASP     CG 4430   3.235   4.907   4.033
  273ASP    OD1 4431   3.304   4.889   3.927
  273ASP    OD2 4432   3.221   5.026   4.078
  273ASP      C 4433   3.233   4.881   4.361
  273ASP      O 4434   3.285   4.828   4.463
  274LEU      N 4435   3.263   5.010   4.340
  274LEU     HN 4436   3.236   5.041   4.248
  274LEU     CA 4437   3.332   5.101   4.426
  274LEU     HA 4438   3.425   5.046   4.427
  274LEU     CB 4439   3.349   5.239   4.365
  274LEU    HB1 4440   3.255   5.276   4.318
  274LEU    HB2 4441   3.422   5.236   4.281
  274LEU     CG 4442   3.421   5.344   4.461
  274LEU     HG 4443   3.354   5.367   4.547
  274LEU    CD1 4444   3.558   5.288   4.506
  274LEU   HD11 4445   3.554   5.190   4.557
  274LEU   HD12 4446   3.594   5.358   4.585
  274LEU   HD13 4447   3.625   5.279   4.418
  274LEU    CD2 4448   3.453   5.470   4.389
  274LEU   HD21 4449   3.488   5.449   4.286
  274LEU   HD22 4450   3.524   5.523   4.457
  274LEU   HD23 4451   3.360   5.531   4.383
  274LEU      C 4452   3.275   5.107   4.560
  274LEU      O 4453   3.340   5.092   4.662
  275ALA      N 4454   3.142   5.127   4.570
  275ALA     HN 4455   3.087   5.145   4.489
  275ALA     CA 4456   3.067   5.141   4.694
  275ALA     HA 4457   3.117   5.219   4.750
  275ALA     CB 4458   2.924   5.195   4.669
  275ALA    HB1 4459   2.916   5.298   4.627
  275ALA    HB2 4460   2.873   5.210   4.766
  275ALA    HB3 4461   2.868   5.126   4.602
  275ALA      C 4462   3.069   5.022   4.784
  275ALA      O 4463   3.105   5.025   4.902
  276PHE      N 4464   3.053   4.900   4.723
  276PHE     HN 4465   3.040   4.902   4.624
  276PHE     CA 4466   3.070   4.768   4.778
  276PHE     HA 4467   3.006   4.765   4.865
  276PHE     CB 4468   3.013   4.664   4.679
  276PHE    HB1 4469   3.039   4.680   4.572
  276PHE    HB2 4470   2.909   4.702   4.667
  276PHE     CG 4471   3.007   4.522   4.716
  276PHE    CD1 4472   3.005   4.475   4.848
  276PHE    HD1 4473   3.025   4.541   4.931
  276PHE    CE1 4474   2.969   4.344   4.878
  276PHE    HE1 4475   2.969   4.307   4.979
  276PHE     CZ 4476   2.958   4.254   4.770
  276PHE     HZ 4477   2.960   4.155   4.812
  276PHE    CD2 4478   3.000   4.426   4.612
  276PHE    HD2 4479   2.999   4.471   4.514
  276PHE    CE2 4480   2.977   4.290   4.638
  276PHE    HE2 4481   2.980   4.216   4.559
  276PHE      C 4482   3.213   4.740   4.824
  276PHE      O 4483   3.228   4.703   4.942
  277PHE      N 4484   3.316   4.768   4.740
  277PHE     HN 4485   3.312   4.812   4.651
  277PHE     CA 4486   3.451   4.758   4.777
  277PHE     HA 4487   3.463   4.658   4.817
  277PHE     CB 4488   3.559   4.762   4.654
  277PHE    HB1 4489   3.536   4.854   4.597
  277PHE    HB2 4490   3.534   4.674   4.590
  277PHE     CG 4491   3.701   4.771   4.700
  277PHE    CD1 4492   3.758   4.671   4.779
  277PHE    HD1 4493   3.699   4.587   4.814
  277PHE    CE1 4494   3.899   4.677   4.818
  277PHE    HE1 4495   3.946   4.597   4.873
  277PHE     CZ 4496   3.970   4.794   4.787
  277PHE     HZ 4497   4.068   4.815   4.826
  277PHE    CD2 4498   3.786   4.886   4.666
  277PHE    HD2 4499   3.754   4.974   4.613
  277PHE    CE2 4500   3.925   4.892   4.707
  277PHE    HE2 4501   3.985   4.979   4.684
  277PHE      C 4502   3.496   4.849   4.893
  277PHE      O 4503   3.566   4.809   4.989
  278ILE      N 4504   3.450   4.974   4.893
  278ILE     HN 4505   3.392   5.006   4.819
  278ILE     CA 4506   3.474   5.063   5.005
  278ILE     HA 4507   3.579   5.061   5.026
  278ILE     CB 4508   3.448   5.208   4.973
  278ILE     HB 4509   3.341   5.213   4.943
  278ILE    CG2 4510   3.471   5.310   5.093
  278ILE   HG21 4511   3.571   5.299   5.140
  278ILE   HG22 4512   3.390   5.295   5.168
  278ILE   HG23 4513   3.464   5.414   5.057
  278ILE    CG1 4514   3.531   5.257   4.846
  278ILE   HG11 4515   3.494   5.357   4.813
  278ILE   HG12 4516   3.505   5.179   4.771
  278ILE     CD 4517   3.680   5.258   4.876
  278ILE    HD1 4518   3.727   5.163   4.908
  278ILE    HD2 4519   3.699   5.334   4.955
  278ILE    HD3 4520   3.723   5.289   4.779
  278ILE      C 4521   3.398   5.019   5.129
  278ILE      O 4522   3.453   5.026   5.237
  279THR      N 4523   3.279   4.956   5.111
  279THR     HN 4524   3.235   4.966   5.022
  279THR     CA 4525   3.209   4.888   5.225
  279THR     HA 4526   3.196   4.952   5.311
  279THR     CB 4527   3.068   4.841   5.191
  279THR     HB 4528   3.059   4.764   5.111
  279THR    OG1 4529   2.989   4.951   5.138
  279THR    HG1 4530   3.038   4.986   5.063
  279THR    CG2 4531   3.002   4.793   5.324
  279THR   HG21 4532   3.029   4.690   5.356
  279THR   HG22 4533   2.898   4.768   5.295
  279THR   HG23 4534   3.016   4.860   5.412
  279THR      C 4535   3.290   4.773   5.284
  279THR      O 4536   3.301   4.752   5.402
  280LEU      N 4537   3.350   4.690   5.191
  280LEU     HN 4538   3.325   4.703   5.096
  280LEU     CA 4539   3.436   4.582   5.222
  280LEU     HA 4540   3.398   4.520   5.303
  280LEU     CB 4541   3.480   4.498   5.099
  280LEU    HB1 4542   3.566   4.432   5.125
  280LEU    HB2 4543   3.518   4.564   5.019
  280LEU     CG 4544   3.371   4.413   5.039
  280LEU     HG 4545   3.280   4.477   5.045
  280LEU    CD1 4546   3.395   4.367   4.897
  280LEU   HD11 4547   3.436   4.445   4.829
  280LEU   HD12 4548   3.298   4.329   4.858
  280LEU   HD13 4549   3.467   4.282   4.888
  280LEU    CD2 4550   3.338   4.292   5.131
  280LEU   HD21 4551   3.268   4.225   5.075
  280LEU   HD22 4552   3.284   4.333   5.219
  280LEU   HD23 4553   3.429   4.231   5.149
  280LEU      C 4554   3.557   4.631   5.300
  280LEU      O 4555   3.604   4.564   5.396
  281SER      N 4556   3.626   4.743   5.260
  281SER     HN 4557   3.593   4.801   5.186
  281SER     CA 4558   3.743   4.798   5.322
  281SER     HA 4559   3.814   4.718   5.339
  281SER     CB 4560   3.815   4.917   5.251
  281SER    HB1 4561   3.908   4.945   5.306
  281SER    HB2 4562   3.747   5.005   5.252
  281SER     OG 4563   3.843   4.888   5.118
  281SER    HG1 4564   3.766   4.860   5.068
  281SER      C 4565   3.704   4.836   5.464
  281SER      O 4566   3.776   4.801   5.561
  282PHE      N 4567   3.592   4.899   5.486
  282PHE     HN 4568   3.534   4.943   5.417
  282PHE     CA 4569   3.538   4.921   5.614
  282PHE     HA 4570   3.619   4.967   5.670
  282PHE     CB 4571   3.410   5.018   5.591
  282PHE    HB1 4572   3.340   4.972   5.518
  282PHE    HB2 4573   3.446   5.104   5.530
  282PHE     CG 4574   3.336   5.067   5.713
  282PHE    CD1 4575   3.408   5.095   5.837
  282PHE    HD1 4576   3.514   5.076   5.830
  282PHE    CE1 4577   3.343   5.137   5.953
  282PHE    HE1 4578   3.401   5.146   6.044
  282PHE     CZ 4579   3.210   5.176   5.937
  282PHE     HZ 4580   3.163   5.222   6.022
  282PHE    CD2 4581   3.197   5.094   5.710
  282PHE    HD2 4582   3.145   5.075   5.617
  282PHE    CE2 4583   3.140   5.157   5.818
  282PHE    HE2 4584   3.034   5.175   5.826
  282PHE      C 4585   3.506   4.794   5.697
  282PHE      O 4586   3.528   4.782   5.818
  283THR      N 4587   3.452   4.687   5.637
  283THR     HN 4588   3.423   4.685   5.542
  283THR     CA 4589   3.432   4.554   5.698
  283THR     HA 4590   3.379   4.566   5.792
  283THR     CB 4591   3.348   4.456   5.609
  283THR     HB 4592   3.401   4.430   5.515
  283THR    OG1 4593   3.229   4.521   5.565
  283THR    HG1 4594   3.256   4.605   5.528
  283THR    CG2 4595   3.306   4.341   5.698
  283THR   HG21 4596   3.263   4.384   5.791
  283THR   HG22 4597   3.381   4.267   5.732
  283THR   HG23 4598   3.228   4.283   5.645
  283THR      C 4599   3.569   4.491   5.733
  283THR      O 4600   3.589   4.436   5.842
  284TYR      N 4601   3.676   4.504   5.650
  284TYR     HN 4602   3.677   4.546   5.559
  284TYR     CA 4603   3.809   4.457   5.683
  284TYR     HA 4604   3.803   4.355   5.718
  284TYR     CB 4605   3.922   4.483   5.570
  284TYR    HB1 4606   4.014   4.423   5.591
  284TYR    HB2 4607   3.954   4.589   5.566
  284TYR     CG 4608   3.875   4.428   5.442
  284TYR    CD1 4609   3.799   4.309   5.435
  284TYR    HD1 4610   3.762   4.254   5.521
  284TYR    CE1 4611   3.774   4.251   5.313
  284TYR    HE1 4612   3.714   4.162   5.304
  284TYR     CZ 4613   3.814   4.309   5.197
  284TYR     OH 4614   3.783   4.253   5.074
  284TYR     HH 4615   3.732   4.175   5.095
  284TYR    CD2 4616   3.929   4.487   5.323
  284TYR    HD2 4617   3.995   4.572   5.323
  284TYR    CE2 4618   3.890   4.427   5.197
  284TYR    HE2 4619   3.926   4.467   5.103
  284TYR      C 4620   3.863   4.539   5.807
  284TYR      O 4621   3.917   4.481   5.902
  285MET      N 4622   3.843   4.675   5.819
  285MET     HN 4623   3.822   4.723   5.735
  285MET     CA 4624   3.875   4.758   5.935
  285MET     HA 4625   3.977   4.722   5.943
  285MET     CB 4626   3.859   4.909   5.910
  285MET    HB1 4627   3.877   4.954   6.010
  285MET    HB2 4628   3.754   4.924   5.875
  285MET     CG 4629   3.942   4.965   5.799
  285MET    HG1 4630   3.958   4.896   5.714
  285MET    HG2 4631   4.040   4.981   5.849
  285MET     SD 4632   3.888   5.123   5.728
  285MET     CE 4633   3.892   5.210   5.890
  285MET    HE1 4634   3.977   5.172   5.951
  285MET    HE2 4635   3.806   5.174   5.950
  285MET    HE3 4636   3.886   5.321   5.884
  285MET      C 4637   3.795   4.713   6.060
  285MET      O 4638   3.845   4.700   6.167
  286ASN      N 4639   3.664   4.680   6.050
  286ASN     HN 4640   3.631   4.704   5.959
  286ASN     CA 4641   3.567   4.632   6.153
  286ASN     HA 4642   3.578   4.699   6.237
  286ASN     CB 4643   3.417   4.637   6.100
  286ASN    HB1 4644   3.411   4.593   5.998
  286ASN    HB2 4645   3.370   4.737   6.083
  286ASN     CG 4646   3.303   4.575   6.188
  286ASN    OD1 4647   3.189   4.553   6.145
  286ASN    ND2 4648   3.336   4.563   6.321
  286ASN   HD21 4649   3.433   4.560   6.347
  286ASN   HD22 4650   3.262   4.574   6.387
  286ASN      C 4651   3.622   4.498   6.205
  286ASN      O 4652   3.622   4.473   6.324
  287SER      N 4653   3.671   4.414   6.115
  287SER     HN 4654   3.679   4.445   6.020
  287SER     CA 4655   3.734   4.293   6.153
  287SER     HA 4656   3.671   4.234   6.219
  287SER     CB 4657   3.754   4.205   6.028
  287SER    HB1 4658   3.811   4.113   6.055
  287SER    HB2 4659   3.812   4.260   5.951
  287SER     OG 4660   3.627   4.164   5.975
  287SER    HG1 4661   3.578   4.242   5.948
  287SER      C 4662   3.864   4.304   6.238
  287SER      O 4663   3.881   4.234   6.336
  288MET      N 4664   3.960   4.393   6.211
  288MET     HN 4665   3.945   4.454   6.134
  288MET     CA 4666   4.086   4.398   6.281
  288MET     HA 4667   4.111   4.294   6.295
  288MET     CB 4668   4.209   4.452   6.200
  288MET    HB1 4669   4.214   4.385   6.111
  288MET    HB2 4670   4.303   4.435   6.257
  288MET     CG 4671   4.192   4.607   6.169
  288MET    HG1 4672   4.189   4.665   6.264
  288MET    HG2 4673   4.098   4.636   6.118
  288MET     SD 4674   4.339   4.661   6.084
  288MET     CE 4675   4.258   4.668   5.926
  288MET    HE1 4676   4.197   4.761   5.926
  288MET    HE2 4677   4.194   4.581   5.896
  288MET    HE3 4678   4.335   4.682   5.847
  288MET      C 4679   4.085   4.466   6.422
  288MET      O 4680   4.172   4.443   6.505
  289LEU      N 4681   3.989   4.569   6.433
  289LEU     HN 4682   3.919   4.576   6.363
  289LEU     CA 4683   3.987   4.656   6.549
  289LEU     HA 4684   4.065   4.729   6.532
  289LEU     CB 4685   3.848   4.727   6.551
  289LEU    HB1 4686   3.767   4.652   6.560
  289LEU    HB2 4687   3.815   4.774   6.456
  289LEU     CG 4688   3.824   4.827   6.661
  289LEU     HG 4689   3.801   4.774   6.756
  289LEU    CD1 4690   3.955   4.912   6.683
  289LEU   HD11 4691   3.924   4.995   6.750
  289LEU   HD12 4692   4.009   4.946   6.592
  289LEU   HD13 4693   4.027   4.861   6.751
  289LEU    CD2 4694   3.713   4.927   6.628
  289LEU   HD21 4695   3.705   5.006   6.705
  289LEU   HD22 4696   3.613   4.880   6.624
  289LEU   HD23 4697   3.744   4.992   6.543
  289LEU      C 4698   4.007   4.592   6.687
  289LEU      O 4699   4.111   4.608   6.748
  290ASP      N 4700   3.922   4.504   6.735
  290ASP     HN 4701   3.846   4.468   6.682
  290ASP     CA 4702   3.934   4.435   6.862
  290ASP     HA 4703   3.956   4.515   6.931
  290ASP     CB 4704   3.792   4.378   6.901
  290ASP    HB1 4705   3.793   4.267   6.898
  290ASP    HB2 4706   3.715   4.412   6.828
  290ASP     CG 4707   3.742   4.426   7.035
  290ASP    OD1 4708   3.665   4.343   7.090
  290ASP    OD2 4709   3.772   4.537   7.083
  290ASP      C 4710   4.052   4.338   6.878
  290ASP      O 4711   4.116   4.352   6.978
  291PRO      N 4712   4.089   4.249   6.783
  291PRO     CD 4713   4.011   4.198   6.668
  291PRO    HD1 4714   3.981   4.284   6.604
  291PRO    HD2 4715   3.929   4.144   6.718
  291PRO     CA 4716   4.196   4.162   6.807
  291PRO     HA 4717   4.186   4.131   6.910
  291PRO     CB 4718   4.193   4.045   6.699
  291PRO    HB1 4719   4.153   3.957   6.754
  291PRO    HB2 4720   4.295   4.022   6.660
  291PRO     CG 4721   4.100   4.095   6.589
  291PRO    HG1 4722   4.165   4.149   6.516
  291PRO    HG2 4723   4.038   4.016   6.541
  291PRO      C 4724   4.328   4.246   6.809
  291PRO      O 4725   4.412   4.219   6.894
  292VAL      N 4726   4.345   4.346   6.716
  292VAL     HN 4727   4.268   4.368   6.657
  292VAL     CA 4728   4.461   4.443   6.730
  292VAL     HA 4729   4.558   4.396   6.724
  292VAL     CB 4730   4.452   4.552   6.616
  292VAL     HB 4731   4.346   4.585   6.615
  292VAL    CG1 4732   4.528   4.683   6.640
  292VAL   HG11 4733   4.529   4.740   6.544
  292VAL   HG12 4734   4.632   4.680   6.678
  292VAL   HG13 4735   4.472   4.745   6.713
  292VAL    CG2 4736   4.501   4.499   6.484
  292VAL   HG21 4737   4.489   4.562   6.394
  292VAL   HG22 4738   4.439   4.410   6.460
  292VAL   HG23 4739   4.609   4.471   6.488
  292VAL      C 4740   4.458   4.515   6.860
  292VAL      O 4741   4.555   4.536   6.924
  293VAL      N 4742   4.340   4.550   6.916
  293VAL     HN 4743   4.250   4.530   6.877
  293VAL     CA 4744   4.320   4.615   7.043
  293VAL     HA 4745   4.399   4.688   7.051
  293VAL     CB 4746   4.187   4.699   7.040
  293VAL     HB 4747   4.108   4.649   6.981
  293VAL    CG1 4748   4.127   4.737   7.182
  293VAL   HG11 4749   4.106   4.643   7.237
  293VAL   HG12 4750   4.037   4.801   7.170
  293VAL   HG13 4751   4.208   4.783   7.242
  293VAL    CG2 4752   4.217   4.841   6.979
  293VAL   HG21 4753   4.134   4.908   7.010
  293VAL   HG22 4754   4.233   4.832   6.870
  293VAL   HG23 4755   4.309   4.883   7.025
  293VAL      C 4756   4.336   4.528   7.172
  293VAL      O 4757   4.383   4.580   7.273
  294TYR      N 4758   4.316   4.397   7.167
  294TYR     HN 4759   4.265   4.350   7.095
  294TYR     CA 4760   4.337   4.316   7.282
  294TYR     HA 4761   4.282   4.357   7.366
  294TYR     CB 4762   4.296   4.167   7.261
  294TYR    HB1 4763   4.325   4.106   7.349
  294TYR    HB2 4764   4.343   4.130   7.168
  294TYR     CG 4765   4.149   4.152   7.247
  294TYR    CD1 4766   4.064   4.264   7.267
  294TYR    HD1 4767   4.095   4.364   7.289
  294TYR    CE1 4768   3.929   4.245   7.255
  294TYR    HE1 4769   3.864   4.330   7.260
  294TYR     CZ 4770   3.873   4.125   7.229
  294TYR     OH 4771   3.731   4.117   7.212
  294TYR     HH 4772   3.697   4.200   7.179
  294TYR    CD2 4773   4.101   4.026   7.217
  294TYR    HD2 4774   4.169   3.948   7.186
  294TYR    CE2 4775   3.957   4.017   7.206
  294TYR    HE2 4776   3.911   3.924   7.173
  294TYR      C 4777   4.484   4.312   7.340
  294TYR      O 4778   4.510   4.328   7.461
  295TYR      N 4779   4.585   4.329   7.251
  295TYR     HN 4780   4.568   4.332   7.153
  295TYR     CA 4781   4.721   4.326   7.292
  295TYR     HA 4782   4.724   4.231   7.342
  295TYR     CB 4783   4.802   4.333   7.153
  295TYR    HB1 4784   4.909   4.337   7.183
  295TYR    HB2 4785   4.767   4.426   7.104
  295TYR     CG 4786   4.779   4.216   7.061
  295TYR    CD1 4787   4.803   4.092   7.114
  295TYR    HD1 4788   4.814   4.066   7.218
  295TYR    CE1 4789   4.803   3.971   7.041
  295TYR    HE1 4790   4.822   3.875   7.085
  295TYR     CZ 4791   4.770   3.981   6.904
  295TYR     OH 4792   4.752   3.874   6.813
  295TYR     HH 4793   4.663   3.870   6.777
  295TYR    CD2 4794   4.749   4.221   6.925
  295TYR    HD2 4795   4.736   4.315   6.874
  295TYR    CE2 4796   4.729   4.105   6.852
  295TYR    HE2 4797   4.685   4.107   6.753
  295TYR      C 4798   4.775   4.442   7.375
  295TYR      O 4799   4.870   4.424   7.454
  296PHE      N 4800   4.718   4.561   7.351
  296PHE     HN 4801   4.642   4.570   7.286
  296PHE     CA 4802   4.777   4.686   7.402
  296PHE     HA 4803   4.874   4.672   7.448
  296PHE     CB 4804   4.780   4.798   7.293
  296PHE    HB1 4805   4.828   4.890   7.333
  296PHE    HB2 4806   4.680   4.829   7.257
  296PHE     CG 4807   4.855   4.756   7.170
  296PHE    CD1 4808   4.997   4.744   7.165
  296PHE    HD1 4809   5.050   4.771   7.255
  296PHE    CE1 4810   5.065   4.707   7.054
  296PHE    HE1 4811   5.173   4.715   7.055
  296PHE     CZ 4812   4.992   4.659   6.942
  296PHE     HZ 4813   5.048   4.612   6.863
  296PHE    CD2 4814   4.788   4.709   7.057
  296PHE    HD2 4815   4.681   4.721   7.053
  296PHE    CE2 4816   4.851   4.658   6.949
  296PHE    HE2 4817   4.790   4.611   6.873
  296PHE      C 4818   4.686   4.741   7.506
  296PHE      O 4819   4.707   4.851   7.554
  297SER      N 4820   4.576   4.675   7.531
  297SER     HN 4821   4.559   4.583   7.497
  297SER     CA 4822   4.465   4.741   7.600
  297SER     HA 4823   4.503   4.819   7.665
  297SER     CB 4824   4.357   4.791   7.506
  297SER    HB1 4825   4.298   4.712   7.455
  297SER    HB2 4826   4.415   4.836   7.422
  297SER     OG 4827   4.284   4.898   7.559
  297SER    HG1 4828   4.196   4.865   7.578
  297SER      C 4829   4.406   4.638   7.695
  297SER      O 4830   4.284   4.612   7.700
  298SER      N 4831   4.493   4.582   7.786
  298SER     HN 4832   4.592   4.588   7.777
  298SER     CA 4833   4.442   4.503   7.890
  298SER     HA 4834   4.344   4.544   7.907
  298SER     CB 4835   4.410   4.355   7.843
  298SER    HB1 4836   4.507   4.320   7.802
  298SER    HB2 4837   4.343   4.349   7.755
  298SER     OG 4838   4.376   4.271   7.959
  298SER    HG1 4839   4.284   4.290   7.980
  298SER      C 4840   4.514   4.513   8.023
  298SER      O 4841   4.636   4.494   8.023
  299PRO      N 4842   4.462   4.538   8.143
  299PRO     CD 4843   4.323   4.559   8.164
  299PRO    HD1 4844   4.250   4.491   8.114
  299PRO    HD2 4845   4.300   4.661   8.127
  299PRO     CA 4846   4.541   4.586   8.255
  299PRO     HA 4847   4.605   4.664   8.216
  299PRO     CB 4848   4.432   4.635   8.357
  299PRO    HB1 4849   4.422   4.745   8.346
  299PRO    HB2 4850   4.444   4.602   8.462
  299PRO     CG 4851   4.302   4.570   8.314
  299PRO    HG1 4852   4.281   4.476   8.369
  299PRO    HG2 4853   4.216   4.632   8.347
  299PRO      C 4854   4.626   4.474   8.314
  299PRO      O 4855   4.732   4.498   8.373
  300SER      N 4856   4.575   4.352   8.301
  300SER     HN 4857   4.487   4.326   8.262
  300SER     CA 4858   4.655   4.244   8.356
  300SER     HA 4859   4.713   4.271   8.443
  300SER     CB 4860   4.564   4.126   8.391
  300SER    HB1 4861   4.616   4.043   8.443
  300SER    HB2 4862   4.520   4.077   8.302
  300SER     OG 4863   4.450   4.157   8.474
  300SER    HG1 4864   4.408   4.073   8.490
  300SER      C 4865   4.760   4.202   8.252
  300SER      O 4866   4.862   4.145   8.283
  301PHE      N 4867   4.737   4.236   8.127
  301PHE     HN 4868   4.651   4.281   8.104
  301PHE     CA 4869   4.823   4.201   8.022
  301PHE     HA 4870   4.872   4.106   8.034
  301PHE     CB 4871   4.740   4.208   7.894
  301PHE    HB1 4872   4.723   4.313   7.861
  301PHE    HB2 4873   4.639   4.166   7.915
  301PHE     CG 4874   4.800   4.117   7.776
  301PHE    CD1 4875   4.854   4.179   7.666
  301PHE    HD1 4876   4.880   4.283   7.678
  301PHE    CE1 4877   4.903   4.102   7.558
  301PHE    HE1 4878   4.939   4.148   7.467
  301PHE     CZ 4879   4.883   3.967   7.549
  301PHE     HZ 4880   4.907   3.912   7.459
  301PHE    CD2 4881   4.788   3.980   7.776
  301PHE    HD2 4882   4.762   3.923   7.864
  301PHE    CE2 4883   4.838   3.900   7.665
  301PHE    HE2 4884   4.824   3.793   7.668
  301PHE      C 4885   4.942   4.299   8.007
  301PHE      O 4886   5.051   4.247   7.987
  302ASN      N 4887   4.916   4.434   8.021
  302ASN     HN 4888   4.825   4.470   8.043
  302ASN     CA 4889   5.023   4.531   8.005
  302ASN     HA 4890   5.112   4.486   7.962
  302ASN     CB 4891   4.975   4.653   7.925
  302ASN    HB1 4892   5.058   4.725   7.907
  302ASN    HB2 4893   4.893   4.706   7.979
  302ASN     CG 4894   4.898   4.603   7.799
  302ASN    OD1 4895   4.775   4.616   7.780
  302ASN    ND2 4896   4.967   4.537   7.703
  302ASN   HD21 4897   5.064   4.513   7.710
  302ASN   HD22 4898   4.909   4.515   7.624
  302ASN      C 4899   5.082   4.577   8.138
  302ASN    OT1 4900   5.057   4.696   8.178
  302ASN    OT2 4901   5.160   4.504   8.206
  303NIO     C1 4902   3.879   4.052   4.653
  303NIO     N1 4903   3.764   4.046   4.728
  303NIO     O1 4904   4.115   4.046   4.493
  303NIO     C2 4905   3.928   4.170   4.602
  303NIO     O2 4906   4.096   4.267   4.460
  303NIO     C3 4907   3.865   4.289   4.643
  303NIO     C4 4908   3.759   4.284   4.728
  303NIO     C5 4909   3.699   4.161   4.756
  303NIO     C6 4910   4.051   4.170   4.517
  303NIO    H01 4911   3.925   3.955   4.640
  303NIO    H02 4912   3.915   4.376   4.603
  303NIO    H03 4913   3.700   4.367   4.763
  303NIO    H04 4914   3.606   4.158   4.811
  303NIO    H05 4915   4.196   4.066   4.446
   7.66774   7.66774  12.19839
