# Supplementary material for: Orthosteric and allosteric modulation of human HCAR2 signaling complex
Source: Nat Commun. 2023 Nov 22;14:7620. doi: 10.1038/s41467-023-43537-z (PMC10665550; doi:10.1038/s41467-023-43537-z)
Supplement: Supplementary file 8 — Supplementary Data 5 [file 41467_2023_43537_MOESM8_ESM.zip › supplementary data 5/trjfiles/3HB_end4.gro]

Title t= 1000000.00000 step= 500000000
 4916
    8ASP      N    1   4.417   4.226   1.162
    8ASP    HT1    2   4.430   4.279   1.250
    8ASP    HT2    3   4.317   4.210   1.137
    8ASP    HT3    4   4.463   4.282   1.088
    8ASP     CA    5   4.491   4.096   1.165
    8ASP     HA    6   4.413   4.022   1.176
    8ASP     CB    7   4.565   4.078   1.025
    8ASP    HB1    8   4.633   3.990   1.029
    8ASP    HB2    9   4.614   4.168   0.984
    8ASP     CG   10   4.452   4.052   0.920
    8ASP    OD1   11   4.338   4.030   0.967
    8ASP    OD2   12   4.488   4.040   0.804
    8ASP      C   13   4.585   4.067   1.283
    8ASP      O   14   4.594   4.162   1.363
    9HSD      N   15   4.647   3.948   1.292
    9HSD     HN   16   4.635   3.882   1.218
    9HSD     CA   17   4.759   3.917   1.379
    9HSD     HA   18   4.806   3.828   1.338
    9HSD     CB   19   4.866   4.025   1.385
    9HSD    HB1   20   4.949   3.993   1.452
    9HSD    HB2   21   4.826   4.122   1.422
    9HSD    ND1   22   5.009   3.975   1.170
    9HSD    HD1   23   5.028   3.881   1.198
    9HSD     CG   24   4.937   4.056   1.249
    9HSD    CE1   25   5.075   4.041   1.075
    9HSD    HE1   26   5.144   3.995   1.004
    9HSD    NE2   27   5.048   4.172   1.091
    9HSD    CD2   28   4.958   4.182   1.197
    9HSD    HD2   29   4.921   4.276   1.235
    9HSD      C   30   4.717   3.863   1.516
    9HSD      O   31   4.796   3.876   1.609
   10PHE      N   32   4.600   3.794   1.529
   10PHE     HN   33   4.540   3.787   1.450
   10PHE     CA   34   4.549   3.753   1.661
   10PHE     HA   35   4.599   3.815   1.734
   10PHE     CB   36   4.392   3.773   1.683
   10PHE    HB1   37   4.380   3.771   1.794
   10PHE    HB2   38   4.339   3.688   1.635
   10PHE     CG   39   4.359   3.903   1.617
   10PHE    CD1   40   4.396   4.020   1.686
   10PHE    HD1   41   4.453   4.008   1.777
   10PHE    CE1   42   4.344   4.146   1.656
   10PHE    HE1   43   4.369   4.233   1.716
   10PHE     CZ   44   4.264   4.164   1.543
   10PHE     HZ   45   4.230   4.256   1.498
   10PHE    CD2   46   4.279   3.920   1.506
   10PHE    HD2   47   4.254   3.828   1.455
   10PHE    CE2   48   4.230   4.047   1.467
   10PHE    HE2   49   4.172   4.054   1.376
   10PHE      C   50   4.590   3.603   1.687
   10PHE      O   51   4.607   3.517   1.604
   11LEU      N   52   4.603   3.568   1.814
   11LEU     HN   53   4.594   3.634   1.887
   11LEU     CA   54   4.617   3.434   1.859
   11LEU     HA   55   4.673   3.383   1.782
   11LEU     CB   56   4.705   3.453   1.987
   11LEU    HB1   57   4.649   3.523   2.052
   11LEU    HB2   58   4.800   3.501   1.955
   11LEU     CG   59   4.746   3.327   2.068
   11LEU     HG   60   4.723   3.237   2.007
   11LEU    CD1   61   4.889   3.331   2.125
   11LEU   HD11   62   4.964   3.319   2.043
   11LEU   HD12   63   4.903   3.254   2.204
   11LEU   HD13   64   4.911   3.427   2.177
   11LEU    CD2   65   4.660   3.324   2.202
   11LEU   HD21   66   4.551   3.329   2.181
   11LEU   HD22   67   4.691   3.401   2.276
   11LEU   HD23   68   4.683   3.228   2.253
   11LEU      C   69   4.486   3.365   1.898
   11LEU      O   70   4.393   3.421   1.958
   12GLU      N   71   4.468   3.240   1.847
   12GLU     HN   72   4.539   3.191   1.797
   12GLU     CA   73   4.341   3.170   1.851
   12GLU     HA   74   4.263   3.242   1.873
   12GLU     CB   75   4.300   3.101   1.710
   12GLU    HB1   76   4.389   3.042   1.681
   12GLU    HB2   77   4.302   3.191   1.644
   12GLU     CG   78   4.162   3.033   1.709
   12GLU    HG1   79   4.088   3.116   1.718
   12GLU    HG2   80   4.142   2.954   1.783
   12GLU     CD   81   4.150   2.968   1.570
   12GLU    OE1   82   4.184   2.847   1.565
   12GLU    OE2   83   4.110   3.031   1.470
   12GLU      C   84   4.353   3.068   1.958
   12GLU      O   85   4.459   3.008   1.971
   13ILE      N   86   4.245   3.041   2.027
   13ILE     HN   87   4.160   3.092   2.015
   13ILE     CA   88   4.224   2.936   2.120
   13ILE     HA   89   4.300   2.862   2.102
   13ILE     CB   90   4.232   2.970   2.270
   13ILE     HB   91   4.139   3.023   2.302
   13ILE    CG2   92   4.249   2.847   2.352
   13ILE   HG21   93   4.236   2.880   2.458
   13ILE   HG22   94   4.348   2.796   2.355
   13ILE   HG23   95   4.170   2.770   2.335
   13ILE    CG1   96   4.348   3.078   2.294
   13ILE   HG11   97   4.338   3.169   2.231
   13ILE   HG12   98   4.448   3.042   2.261
   13ILE     CD   99   4.362   3.114   2.446
   13ILE    HD1  100   4.265   3.157   2.478
   13ILE    HD2  101   4.431   3.200   2.460
   13ILE    HD3  102   4.410   3.035   2.508
   13ILE      C  103   4.099   2.872   2.086
   13ILE      O  104   3.995   2.932   2.100
   14ASP      N  105   4.103   2.745   2.041
   14ASP     HN  106   4.188   2.693   2.044
   14ASP     CA  107   3.991   2.653   2.015
   14ASP     HA  108   4.044   2.572   1.969
   14ASP     CB  109   3.925   2.604   2.140
   14ASP    HB1  110   3.849   2.527   2.114
   14ASP    HB2  111   3.876   2.685   2.197
   14ASP     CG  112   4.024   2.534   2.226
   14ASP    OD1  113   4.123   2.474   2.170
   14ASP    OD2  114   4.002   2.524   2.350
   14ASP      C  115   3.890   2.687   1.914
   14ASP      O  116   3.769   2.656   1.929
   15LYS      N  117   3.933   2.754   1.803
   15LYS     HN  118   4.032   2.756   1.792
   15LYS     CA  119   3.855   2.817   1.693
   15LYS     HA  120   3.918   2.839   1.608
   15LYS     CB  121   3.755   2.724   1.625
   15LYS    HB1  122   3.704   2.772   1.539
   15LYS    HB2  123   3.686   2.682   1.701
   15LYS     CG  124   3.822   2.602   1.562
   15LYS    HG1  125   3.885   2.561   1.644
   15LYS    HG2  126   3.874   2.623   1.467
   15LYS     CD  127   3.715   2.501   1.513
   15LYS    HD1  128   3.676   2.543   1.418
   15LYS    HD2  129   3.636   2.477   1.587
   15LYS     CE  130   3.771   2.366   1.461
   15LYS    HE1  131   3.839   2.377   1.374
   15LYS    HE2  132   3.685   2.311   1.417
   15LYS     NZ  133   3.843   2.292   1.563
   15LYS    HZ1  134   3.921   2.351   1.597
   15LYS    HZ2  135   3.881   2.199   1.536
   15LYS    HZ3  136   3.779   2.281   1.644
   15LYS      C  137   3.787   2.949   1.744
   15LYS      O  138   3.682   2.987   1.694
   16LYS      N  139   3.839   3.021   1.844
   16LYS     HN  140   3.910   2.995   1.909
   16LYS     CA  141   3.809   3.160   1.872
   16LYS     HA  142   3.798   3.197   1.771
   16LYS     CB  143   3.684   3.182   1.961
   16LYS    HB1  144   3.595   3.171   1.896
   16LYS    HB2  145   3.689   3.277   2.018
   16LYS     CG  146   3.665   3.073   2.067
   16LYS    HG1  147   3.688   2.970   2.035
   16LYS    HG2  148   3.560   3.071   2.103
   16LYS     CD  149   3.747   3.108   2.194
   16LYS    HD1  150   3.698   3.196   2.240
   16LYS    HD2  151   3.852   3.136   2.174
   16LYS     CE  152   3.755   2.994   2.300
   16LYS    HE1  153   3.835   3.004   2.376
   16LYS    HE2  154   3.790   2.902   2.249
   16LYS     NZ  155   3.634   2.958   2.363
   16LYS    HZ1  156   3.553   2.952   2.298
   16LYS    HZ2  157   3.605   3.034   2.427
   16LYS    HZ3  158   3.648   2.867   2.411
   16LYS      C  159   3.925   3.248   1.918
   16LYS      O  160   4.026   3.195   1.963
   17ASN      N  161   3.927   3.383   1.895
   17ASN     HN  162   3.848   3.438   1.869
   17ASN     CA  163   4.047   3.459   1.910
   17ASN     HA  164   4.135   3.397   1.902
   17ASN     CB  165   4.059   3.581   1.803
   17ASN    HB1  166   4.143   3.646   1.834
   17ASN    HB2  167   3.974   3.650   1.815
   17ASN     CG  168   4.058   3.527   1.665
   17ASN    OD1  169   4.081   3.414   1.626
   17ASN    ND2  170   4.044   3.633   1.572
   17ASN   HD21  171   4.028   3.618   1.474
   17ASN   HD22  172   4.048   3.724   1.612
   17ASN      C  173   4.058   3.528   2.045
   17ASN      O  174   3.960   3.554   2.114
   18CYS      N  175   4.170   3.564   2.099
   18CYS     HN  176   4.258   3.553   2.053
   18CYS     CA  177   4.185   3.625   2.236
   18CYS     HA  178   4.092   3.666   2.274
   18CYS     CB  179   4.225   3.518   2.348
   18CYS    HB1  180   4.237   3.562   2.449
   18CYS    HB2  181   4.325   3.481   2.314
   18CYS     SG  182   4.123   3.370   2.356
   18CYS      C  183   4.286   3.739   2.237
   18CYS      O  184   4.389   3.719   2.169
   19CYS      N  185   4.269   3.841   2.321
   19CYS     HN  186   4.187   3.849   2.377
   19CYS     CA  187   4.370   3.945   2.331
   19CYS     HA  188   4.399   3.967   2.229
   19CYS     CB  189   4.319   4.083   2.376
   19CYS    HB1  190   4.402   4.156   2.361
   19CYS    HB2  191   4.303   4.096   2.485
   19CYS     SG  192   4.182   4.161   2.284
   19CYS      C  193   4.473   3.897   2.428
   19CYS      O  194   4.442   3.841   2.532
   20VAL      N  195   4.599   3.915   2.392
   20VAL     HN  196   4.621   3.951   2.302
   20VAL     CA  197   4.712   3.874   2.468
   20VAL     HA  198   4.695   3.901   2.571
   20VAL     CB  199   4.753   3.720   2.441
   20VAL     HB  200   4.676   3.657   2.491
   20VAL    CG1  201   4.745   3.690   2.292
   20VAL   HG11  202   4.640   3.703   2.259
   20VAL   HG12  203   4.762   3.581   2.279
   20VAL   HG13  204   4.821   3.744   2.230
   20VAL    CG2  205   4.879   3.683   2.522
   20VAL   HG21  206   4.845   3.679   2.627
   20VAL   HG22  207   4.969   3.746   2.503
   20VAL   HG23  208   4.912   3.582   2.487
   20VAL      C  209   4.827   3.963   2.436
   20VAL      O  210   4.838   4.005   2.316
   21PHE      N  211   4.913   4.004   2.541
   21PHE     HN  212   4.916   3.959   2.630
   21PHE     CA  213   5.015   4.106   2.524
   21PHE     HA  214   5.019   4.127   2.418
   21PHE     CB  215   4.985   4.236   2.612
   21PHE    HB1  216   5.066   4.307   2.584
   21PHE    HB2  217   4.978   4.211   2.720
   21PHE     CG  218   4.837   4.275   2.583
   21PHE    CD1  219   4.731   4.264   2.677
   21PHE    HD1  220   4.758   4.236   2.778
   21PHE    CE1  221   4.603   4.303   2.634
   21PHE    HE1  222   4.527   4.311   2.710
   21PHE     CZ  223   4.584   4.327   2.495
   21PHE     HZ  224   4.484   4.347   2.458
   21PHE    CD2  225   4.810   4.310   2.451
   21PHE    HD2  226   4.896   4.305   2.385
   21PHE    CE2  227   4.684   4.343   2.409
   21PHE    HE2  228   4.671   4.359   2.303
   21PHE      C  229   5.155   4.050   2.565
   21PHE      O  230   5.167   3.959   2.645
   22ARG      N  231   5.264   4.108   2.507
   22ARG     HN  232   5.242   4.198   2.470
   22ARG     CA  233   5.395   4.048   2.497
   22ARG     HA  234   5.418   4.014   2.597
   22ARG     CB  235   5.399   3.929   2.398
   22ARG    HB1  236   5.317   3.861   2.426
   22ARG    HB2  237   5.482   3.858   2.419
   22ARG     CG  238   5.389   3.966   2.249
   22ARG    HG1  239   5.485   4.003   2.207
   22ARG    HG2  240   5.313   4.048   2.247
   22ARG     CD  241   5.345   3.849   2.158
   22ARG    HD1  242   5.301   3.903   2.071
   22ARG    HD2  243   5.266   3.784   2.203
   22ARG     NE  244   5.459   3.762   2.119
   22ARG     HE  245   5.557   3.783   2.123
   22ARG     CZ  246   5.445   3.644   2.061
   22ARG    NH1  247   5.332   3.604   2.012
   22ARG   HH11  248   5.248   3.655   2.030
   22ARG   HH12  249   5.329   3.537   1.937
   22ARG    NH2  250   5.552   3.572   2.041
   22ARG   HH21  251   5.629   3.570   2.105
   22ARG   HH22  252   5.538   3.487   1.990
   22ARG      C  253   5.509   4.146   2.457
   22ARG      O  254   5.624   4.103   2.441
   23ASP      N  255   5.482   4.278   2.441
   23ASP     HN  256   5.393   4.321   2.456
   23ASP     CA  257   5.581   4.380   2.396
   23ASP     HA  258   5.676   4.359   2.441
   23ASP     CB  259   5.585   4.359   2.246
   23ASP    HB1  260   5.483   4.368   2.203
   23ASP    HB2  261   5.606   4.253   2.221
   23ASP     CG  262   5.695   4.433   2.179
   23ASP    OD1  263   5.797   4.447   2.244
   23ASP    OD2  264   5.683   4.469   2.059
   23ASP      C  265   5.516   4.509   2.436
   23ASP      O  266   5.398   4.513   2.472
   24ASP      N  267   5.597   4.613   2.434
   24ASP     HN  268   5.695   4.597   2.417
   24ASP     CA  269   5.568   4.749   2.465
   24ASP     HA  270   5.656   4.811   2.476
   24ASP     CB  271   5.488   4.811   2.341
   24ASP    HB1  272   5.447   4.912   2.363
   24ASP    HB2  273   5.399   4.753   2.310
   24ASP     CG  274   5.566   4.828   2.219
   24ASP    OD1  275   5.514   4.845   2.107
   24ASP    OD2  276   5.689   4.838   2.231
   24ASP      C  277   5.496   4.778   2.601
   24ASP      O  278   5.456   4.689   2.684
   25PHE      N  279   5.474   4.906   2.620
   25PHE     HN  280   5.517   4.963   2.551
   25PHE     CA  281   5.395   4.962   2.724
   25PHE     HA  282   5.425   5.065   2.721
   25PHE     CB  283   5.239   4.946   2.699
   25PHE    HB1  284   5.210   4.839   2.692
   25PHE    HB2  285   5.230   4.985   2.595
   25PHE     CG  286   5.147   5.024   2.799
   25PHE    CD1  287   5.038   4.956   2.857
   25PHE    HD1  288   5.019   4.852   2.834
   25PHE    CE1  289   4.965   5.028   2.951
   25PHE    HE1  290   4.883   4.982   3.005
   25PHE     CZ  291   4.983   5.166   2.972
   25PHE     HZ  292   4.920   5.204   3.051
   25PHE    CD2  293   5.173   5.155   2.820
   25PHE    HD2  294   5.259   5.195   2.769
   25PHE    CE2  295   5.096   5.225   2.916
   25PHE    HE2  296   5.111   5.332   2.922
   25PHE      C  297   5.439   4.938   2.870
   25PHE      O  298   5.530   5.006   2.918
   26ILE      N  299   5.377   4.845   2.940
   26ILE     HN  300   5.314   4.777   2.901
   26ILE     CA  301   5.403   4.812   3.085
   26ILE     HA  302   5.462   4.888   3.134
   26ILE     CB  303   5.270   4.789   3.160
   26ILE     HB  304   5.304   4.746   3.257
   26ILE    CG2  305   5.214   4.928   3.175
   26ILE   HG21  306   5.229   5.003   3.094
   26ILE   HG22  307   5.269   4.974   3.259
   26ILE   HG23  308   5.103   4.940   3.181
   26ILE    CG1  309   5.174   4.687   3.091
   26ILE   HG11  310   5.228   4.590   3.088
   26ILE   HG12  311   5.139   4.715   2.990
   26ILE     CD  312   5.062   4.652   3.190
   26ILE    HD1  313   5.099   4.575   3.261
   26ILE    HD2  314   4.969   4.626   3.135
   26ILE    HD3  315   5.039   4.744   3.248
   26ILE      C  316   5.483   4.688   3.089
   26ILE      O  317   5.526   4.649   3.198
   27VAL      N  318   5.519   4.620   2.975
   27VAL     HN  319   5.504   4.656   2.883
   27VAL     CA  320   5.597   4.497   2.984
   27VAL     HA  321   5.550   4.441   3.063
   27VAL     CB  322   5.605   4.421   2.850
   27VAL     HB  323   5.629   4.492   2.769
   27VAL    CG1  324   5.715   4.304   2.846
   27VAL   HG11  325   5.812   4.341   2.885
   27VAL   HG12  326   5.728   4.270   2.741
   27VAL   HG13  327   5.677   4.213   2.898
   27VAL    CG2  328   5.466   4.357   2.812
   27VAL   HG21  329   5.439   4.277   2.884
   27VAL   HG22  330   5.482   4.307   2.714
   27VAL   HG23  331   5.379   4.427   2.811
   27VAL      C  332   5.734   4.526   3.050
   27VAL      O  333   5.784   4.453   3.135
   28LYS      N  334   5.797   4.632   3.006
   28LYS     HN  335   5.773   4.679   2.921
   28LYS     CA  336   5.925   4.669   3.059
   28LYS     HA  337   5.994   4.592   3.029
   28LYS     CB  338   5.984   4.802   2.998
   28LYS    HB1  339   5.970   4.796   2.888
   28LYS    HB2  340   6.094   4.804   3.011
   28LYS     CG  341   5.919   4.940   3.039
   28LYS    HG1  342   5.918   4.951   3.150
   28LYS    HG2  343   5.814   4.948   3.004
   28LYS     CD  344   5.995   5.061   2.972
   28LYS    HD1  345   5.993   5.036   2.864
   28LYS    HD2  346   6.100   5.071   3.007
   28LYS     CE  347   5.924   5.201   2.993
   28LYS    HE1  348   5.891   5.225   3.096
   28LYS    HE2  349   5.837   5.192   2.924
   28LYS     NZ  350   6.012   5.310   2.945
   28LYS    HZ1  351   6.070   5.283   2.863
   28LYS    HZ2  352   6.077   5.341   3.020
   28LYS    HZ3  353   5.953   5.388   2.912
   28LYS      C  354   5.943   4.696   3.211
   28LYS      O  355   6.049   4.702   3.275
   29VAL      N  356   5.834   4.706   3.285
   29VAL     HN  357   5.746   4.698   3.240
   29VAL     CA  358   5.841   4.730   3.431
   29VAL     HA  359   5.937   4.766   3.464
   29VAL     CB  360   5.726   4.826   3.458
   29VAL     HB  361   5.629   4.784   3.424
   29VAL    CG1  362   5.731   4.878   3.609
   29VAL   HG11  363   5.687   4.798   3.672
   29VAL   HG12  364   5.677   4.974   3.623
   29VAL   HG13  365   5.836   4.885   3.644
   29VAL    CG2  366   5.748   4.948   3.369
   29VAL   HG21  367   5.665   5.013   3.403
   29VAL   HG22  368   5.728   4.921   3.263
   29VAL   HG23  369   5.843   5.003   3.387
   29VAL      C  370   5.831   4.600   3.509
   29VAL      O  371   5.870   4.592   3.627
   30LEU      N  372   5.781   4.490   3.449
   30LEU     HN  373   5.754   4.503   3.353
   30LEU     CA  374   5.759   4.358   3.511
   30LEU     HA  375   5.692   4.366   3.596
   30LEU     CB  376   5.676   4.257   3.430
   30LEU    HB1  377   5.657   4.172   3.499
   30LEU    HB2  378   5.730   4.211   3.345
   30LEU     CG  379   5.544   4.317   3.378
   30LEU     HG  380   5.574   4.407   3.321
   30LEU    CD1  381   5.479   4.205   3.286
   30LEU   HD11  382   5.553   4.149   3.226
   30LEU   HD12  383   5.401   4.256   3.226
   30LEU   HD13  384   5.422   4.131   3.346
   30LEU    CD2  385   5.446   4.368   3.481
   30LEU   HD21  386   5.426   4.285   3.552
   30LEU   HD22  387   5.357   4.405   3.426
   30LEU   HD23  388   5.496   4.453   3.533
   30LEU      C  389   5.886   4.296   3.570
   30LEU      O  390   5.879   4.234   3.674
   31PRO      N  391   6.009   4.289   3.504
   31PRO     CD  392   6.035   4.326   3.363
   31PRO    HD1  393   6.097   4.417   3.360
   31PRO    HD2  394   5.944   4.353   3.304
   31PRO     CA  395   6.128   4.208   3.555
   31PRO     HA  396   6.084   4.114   3.583
   31PRO     CB  397   6.210   4.178   3.431
   31PRO    HB1  398   6.245   4.073   3.427
   31PRO    HB2  399   6.297   4.244   3.413
   31PRO     CG  400   6.108   4.198   3.321
   31PRO    HG1  401   6.149   4.214   3.219
   31PRO    HG2  402   6.034   4.116   3.320
   31PRO      C  403   6.205   4.271   3.677
   31PRO      O  404   6.237   4.185   3.761
   32PRO      N  405   6.224   4.404   3.687
   32PRO     CD  406   6.257   4.499   3.573
   32PRO    HD1  407   6.167   4.549   3.531
   32PRO    HD2  408   6.294   4.432   3.492
   32PRO     CA  409   6.289   4.449   3.814
   32PRO     HA  410   6.367   4.380   3.841
   32PRO     CB  411   6.336   4.592   3.776
   32PRO    HB1  412   6.420   4.636   3.834
   32PRO    HB2  413   6.248   4.658   3.795
   32PRO     CG  414   6.357   4.595   3.622
   32PRO    HG1  415   6.336   4.697   3.583
   32PRO    HG2  416   6.461   4.567   3.597
   32PRO      C  417   6.202   4.435   3.936
   32PRO      O  418   6.245   4.401   4.049
   33VAL      N  419   6.069   4.457   3.920
   33VAL     HN  420   6.028   4.483   3.833
   33VAL     CA  421   5.968   4.437   4.023
   33VAL     HA  422   5.979   4.512   4.100
   33VAL     CB  423   5.831   4.475   3.964
   33VAL     HB  424   5.827   4.443   3.858
   33VAL    CG1  425   5.712   4.430   4.055
   33VAL   HG11  426   5.688   4.322   4.040
   33VAL   HG12  427   5.617   4.484   4.035
   33VAL   HG13  428   5.740   4.450   4.160
   33VAL    CG2  429   5.829   4.628   3.949
   33VAL   HG21  430   5.909   4.673   3.886
   33VAL   HG22  431   5.826   4.682   4.046
   33VAL   HG23  432   5.739   4.669   3.898
   33VAL      C  433   5.958   4.300   4.089
   33VAL      O  434   5.964   4.294   4.209
   34LEU      N  435   5.966   4.185   4.014
   34LEU     HN  436   5.959   4.202   3.916
   34LEU     CA  437   5.984   4.046   4.052
   34LEU     HA  438   5.903   4.025   4.120
   34LEU     CB  439   5.976   3.940   3.938
   34LEU    HB1  440   5.997   3.844   3.990
   34LEU    HB2  441   6.051   3.967   3.860
   34LEU     CG  442   5.835   3.930   3.870
   34LEU     HG  443   5.818   4.009   3.793
   34LEU    CD1  444   5.828   3.806   3.783
   34LEU   HD11  445   5.837   3.717   3.849
   34LEU   HD12  446   5.911   3.799   3.711
   34LEU   HD13  447   5.733   3.796   3.726
   34LEU    CD2  448   5.720   3.930   3.971
   34LEU   HD21  449   5.626   3.937   3.912
   34LEU   HD22  450   5.713   4.033   4.012
   34LEU   HD23  451   5.709   3.845   4.042
   34LEU      C  452   6.113   4.027   4.124
   34LEU      O  453   6.125   3.952   4.219
   35GLY      N  454   6.223   4.097   4.089
   35GLY     HN  455   6.224   4.144   4.001
   35GLY     CA  456   6.347   4.092   4.162
   35GLY    HA1  457   6.421   4.149   4.108
   35GLY    HA2  458   6.367   3.988   4.183
   35GLY      C  459   6.355   4.154   4.306
   35GLY      O  460   6.405   4.101   4.403
   36LEU      N  461   6.293   4.278   4.322
   36LEU     HN  462   6.261   4.310   4.233
   36LEU     CA  463   6.259   4.332   4.448
   36LEU     HA  464   6.337   4.328   4.523
   36LEU     CB  465   6.218   4.484   4.440
   36LEU    HB1  466   6.144   4.501   4.359
   36LEU    HB2  467   6.305   4.531   4.390
   36LEU     CG  468   6.192   4.559   4.569
   36LEU     HG  469   6.090   4.528   4.599
   36LEU    CD1  470   6.302   4.549   4.672
   36LEU   HD11  471   6.291   4.615   4.761
   36LEU   HD12  472   6.397   4.562   4.617
   36LEU   HD13  473   6.305   4.449   4.722
   36LEU    CD2  474   6.182   4.710   4.540
   36LEU   HD21  475   6.106   4.737   4.464
   36LEU   HD22  476   6.283   4.737   4.503
   36LEU   HD23  477   6.153   4.762   4.633
   36LEU      C  478   6.154   4.249   4.528
   36LEU      O  479   6.170   4.234   4.650
   37GLU      N  480   6.052   4.185   4.460
   37GLU     HN  481   6.024   4.212   4.368
   37GLU     CA  482   5.959   4.089   4.521
   37GLU     HA  483   5.904   4.133   4.603
   37GLU     CB  484   5.841   4.046   4.429
   37GLU    HB1  485   5.887   3.985   4.348
   37GLU    HB2  486   5.779   4.130   4.394
   37GLU     CG  487   5.745   3.940   4.497
   37GLU    HG1  488   5.716   3.984   4.595
   37GLU    HG2  489   5.802   3.846   4.514
   37GLU     CD  490   5.620   3.909   4.415
   37GLU    OE1  491   5.618   3.898   4.291
   37GLU    OE2  492   5.518   3.897   4.482
   37GLU      C  493   6.031   3.966   4.575
   37GLU      O  494   6.010   3.922   4.686
   38PHE      N  495   6.126   3.903   4.501
   38PHE     HN  496   6.135   3.931   4.406
   38PHE     CA  497   6.194   3.780   4.537
   38PHE     HA  498   6.127   3.697   4.549
   38PHE     CB  499   6.284   3.741   4.411
   38PHE    HB1  500   6.352   3.825   4.386
   38PHE    HB2  501   6.218   3.711   4.327
   38PHE     CG  502   6.377   3.622   4.436
   38PHE    CD1  503   6.512   3.639   4.467
   38PHE    HD1  504   6.558   3.737   4.467
   38PHE    CE1  505   6.596   3.528   4.485
   38PHE    HE1  506   6.694   3.546   4.527
   38PHE     CZ  507   6.544   3.399   4.471
   38PHE     HZ  508   6.615   3.318   4.485
   38PHE    CD2  509   6.331   3.498   4.417
   38PHE    HD2  510   6.226   3.482   4.396
   38PHE    CE2  511   6.408   3.382   4.436
   38PHE    HE2  512   6.358   3.287   4.424
   38PHE      C  513   6.266   3.803   4.668
   38PHE      O  514   6.253   3.726   4.761
   39ILE      N  515   6.344   3.912   4.686
   39ILE     HN  516   6.349   3.979   4.613
   39ILE     CA  517   6.406   3.953   4.811
   39ILE     HA  518   6.455   3.864   4.848
   39ILE     CB  519   6.508   4.066   4.792
   39ILE     HB  520   6.449   4.150   4.751
   39ILE    CG2  521   6.572   4.097   4.926
   39ILE   HG21  522   6.496   4.125   5.002
   39ILE   HG22  523   6.630   4.189   4.904
   39ILE   HG23  524   6.629   4.008   4.960
   39ILE    CG1  525   6.621   4.020   4.691
   39ILE   HG11  526   6.692   4.104   4.679
   39ILE   HG12  527   6.572   4.018   4.591
   39ILE     CD  528   6.689   3.892   4.711
   39ILE    HD1  529   6.772   3.864   4.643
   39ILE    HD2  530   6.607   3.817   4.704
   39ILE    HD3  531   6.730   3.901   4.814
   39ILE      C  532   6.307   3.974   4.922
   39ILE      O  533   6.319   3.915   5.032
   40PHE      N  534   6.203   4.057   4.901
   40PHE     HN  535   6.179   4.096   4.813
   40PHE     CA  536   6.113   4.080   5.014
   40PHE     HA  537   6.178   4.116   5.092
   40PHE     CB  538   6.008   4.195   4.974
   40PHE    HB1  539   5.942   4.162   4.891
   40PHE    HB2  540   6.077   4.274   4.938
   40PHE     CG  541   5.923   4.250   5.085
   40PHE    CD1  542   5.979   4.279   5.211
   40PHE    HD1  543   6.077   4.255   5.250
   40PHE    CE1  544   5.894   4.323   5.319
   40PHE    HE1  545   5.940   4.332   5.416
   40PHE     CZ  546   5.760   4.355   5.299
   40PHE     HZ  547   5.693   4.374   5.381
   40PHE    CD2  548   5.786   4.285   5.068
   40PHE    HD2  549   5.744   4.267   4.970
   40PHE    CE2  550   5.703   4.343   5.168
   40PHE    HE2  551   5.598   4.367   5.153
   40PHE      C  552   6.042   3.949   5.068
   40PHE      O  553   6.035   3.920   5.185
   41GLY      N  554   6.000   3.870   4.973
   41GLY     HN  555   5.996   3.903   4.879
   41GLY     CA  556   5.947   3.732   4.989
   41GLY    HA1  557   5.930   3.702   4.887
   41GLY    HA2  558   5.860   3.727   5.053
   41GLY      C  559   6.048   3.634   5.045
   41GLY      O  560   6.018   3.546   5.125
   42LEU      N  561   6.169   3.635   4.997
   42LEU     HN  562   6.198   3.709   4.937
   42LEU     CA  563   6.269   3.532   5.044
   42LEU     HA  564   6.222   3.436   5.056
   42LEU     CB  565   6.391   3.512   4.946
   42LEU    HB1  566   6.464   3.596   4.940
   42LEU    HB2  567   6.334   3.504   4.851
   42LEU     CG  568   6.481   3.382   4.969
   42LEU     HG  569   6.427   3.290   5.003
   42LEU    CD1  570   6.529   3.340   4.828
   42LEU   HD11  571   6.586   3.244   4.825
   42LEU   HD12  572   6.592   3.421   4.785
   42LEU   HD13  573   6.442   3.313   4.766
   42LEU    CD2  574   6.600   3.402   5.060
   42LEU   HD21  575   6.569   3.411   5.167
   42LEU   HD22  576   6.665   3.485   5.025
   42LEU   HD23  577   6.670   3.316   5.061
   42LEU      C  578   6.310   3.565   5.187
   42LEU      O  579   6.327   3.475   5.270
   43LEU      N  580   6.318   3.700   5.215
   43LEU     HN  581   6.295   3.773   5.152
   43LEU     CA  582   6.363   3.734   5.353
   43LEU     HA  583   6.447   3.676   5.390
   43LEU     CB  584   6.401   3.888   5.358
   43LEU    HB1  585   6.417   3.918   5.463
   43LEU    HB2  586   6.311   3.940   5.319
   43LEU     CG  587   6.528   3.925   5.282
   43LEU     HG  588   6.511   3.932   5.172
   43LEU    CD1  589   6.587   4.068   5.330
   43LEU   HD11  590   6.632   4.051   5.430
   43LEU   HD12  591   6.499   4.131   5.354
   43LEU   HD13  592   6.664   4.106   5.260
   43LEU    CD2  593   6.643   3.822   5.287
   43LEU   HD21  594   6.656   3.781   5.389
   43LEU   HD22  595   6.735   3.881   5.266
   43LEU   HD23  596   6.635   3.740   5.212
   43LEU      C  597   6.238   3.705   5.444
   43LEU      O  598   6.258   3.654   5.551
   44GLY      N  599   6.113   3.725   5.405
   44GLY     HN  600   6.091   3.754   5.313
   44GLY     CA  601   5.996   3.702   5.490
   44GLY    HA1  602   5.907   3.734   5.438
   44GLY    HA2  603   6.006   3.751   5.586
   44GLY      C  604   5.971   3.557   5.517
   44GLY      O  605   5.931   3.515   5.629
   45ASN      N  606   5.992   3.471   5.424
   45ASN     HN  607   6.002   3.507   5.331
   45ASN     CA  608   5.992   3.326   5.441
   45ASN     HA  609   5.897   3.308   5.489
   45ASN     CB  610   6.008   3.259   5.300
   45ASN    HB1  611   6.030   3.154   5.328
   45ASN    HB2  612   6.084   3.306   5.235
   45ASN     CG  613   5.872   3.255   5.236
   45ASN    OD1  614   5.807   3.149   5.233
   45ASN    ND2  615   5.821   3.360   5.168
   45ASN   HD21  616   5.864   3.449   5.155
   45ASN   HD22  617   5.727   3.353   5.135
   45ASN      C  618   6.094   3.272   5.539
   45ASN      O  619   6.075   3.191   5.628
   46GLY      N  620   6.211   3.339   5.525
   46GLY     HN  621   6.230   3.395   5.445
   46GLY     CA  622   6.321   3.320   5.617
   46GLY    HA1  623   6.416   3.362   5.586
   46GLY    HA2  624   6.346   3.216   5.628
   46GLY      C  625   6.291   3.365   5.758
   46GLY      O  626   6.320   3.296   5.854
   47LEU      N  627   6.225   3.485   5.768
   47LEU     HN  628   6.197   3.539   5.690
   47LEU     CA  629   6.166   3.522   5.901
   47LEU     HA  630   6.242   3.530   5.977
   47LEU     CB  631   6.107   3.668   5.882
   47LEU    HB1  632   6.028   3.651   5.806
   47LEU    HB2  633   6.191   3.726   5.839
   47LEU     CG  634   6.047   3.726   6.014
   47LEU     HG  635   5.965   3.655   6.039
   47LEU    CD1  636   6.133   3.735   6.142
   47LEU   HD11  637   6.227   3.789   6.117
   47LEU   HD12  638   6.161   3.633   6.173
   47LEU   HD13  639   6.082   3.773   6.233
   47LEU    CD2  640   5.982   3.864   5.980
   47LEU   HD21  641   6.058   3.938   5.946
   47LEU   HD22  642   5.923   3.914   6.060
   47LEU   HD23  643   5.919   3.852   5.889
   47LEU      C  644   6.057   3.424   5.948
   47LEU      O  645   6.055   3.397   6.066
   48ALA      N  646   5.969   3.367   5.865
   48ALA     HN  647   5.983   3.394   5.770
   48ALA     CA  648   5.868   3.275   5.910
   48ALA     HA  649   5.810   3.320   5.988
   48ALA     CB  650   5.769   3.245   5.794
   48ALA    HB1  651   5.812   3.203   5.700
   48ALA    HB2  652   5.728   3.342   5.760
   48ALA    HB3  653   5.684   3.176   5.811
   48ALA      C  654   5.926   3.145   5.968
   48ALA      O  655   5.886   3.098   6.074
   49LEU      N  656   6.028   3.095   5.900
   49LEU     HN  657   6.042   3.129   5.807
   49LEU     CA  658   6.119   2.992   5.953
   49LEU     HA  659   6.053   2.909   5.973
   49LEU     CB  660   6.203   2.957   5.833
   49LEU    HB1  661   6.239   3.046   5.777
   49LEU    HB2  662   6.131   2.905   5.766
   49LEU     CG  663   6.328   2.866   5.848
   49LEU     HG  664   6.389   2.913   5.928
   49LEU    CD1  665   6.301   2.724   5.893
   49LEU   HD11  666   6.257   2.658   5.815
   49LEU   HD12  667   6.227   2.738   5.975
   49LEU   HD13  668   6.391   2.673   5.935
   49LEU    CD2  669   6.418   2.856   5.730
   49LEU   HD21  670   6.516   2.817   5.764
   49LEU   HD22  671   6.434   2.954   5.681
   49LEU   HD23  672   6.381   2.786   5.653
   49LEU      C  673   6.196   3.019   6.083
   49LEU      O  674   6.220   2.931   6.167
   50TRP      N  675   6.241   3.149   6.103
   50TRP     HN  676   6.219   3.222   6.039
   50TRP     CA  677   6.288   3.200   6.230
   50TRP     HA  678   6.367   3.129   6.253
   50TRP     CB  679   6.352   3.339   6.211
   50TRP    HB1  680   6.300   3.407   6.141
   50TRP    HB2  681   6.452   3.315   6.169
   50TRP     CG  682   6.381   3.410   6.336
   50TRP    CD1  683   6.303   3.493   6.413
   50TRP    HD1  684   6.208   3.531   6.379
   50TRP    NE1  685   6.377   3.541   6.519
   50TRP    HE1  686   6.351   3.599   6.593
   50TRP    CE2  687   6.502   3.488   6.515
   50TRP    CD2  688   6.506   3.401   6.405
   50TRP    CE3  689   6.623   3.328   6.388
   50TRP    HE3  690   6.628   3.259   6.305
   50TRP    CZ3  691   6.724   3.325   6.487
   50TRP    HZ3  692   6.810   3.259   6.493
   50TRP    CZ2  693   6.614   3.508   6.595
   50TRP    HZ2  694   6.601   3.562   6.687
   50TRP    CH2  695   6.722   3.418   6.584
   50TRP    HH2  696   6.793   3.426   6.665
   50TRP      C  697   6.178   3.189   6.340
   50TRP      O  698   6.193   3.127   6.450
   51ILE      N  699   6.050   3.243   6.312
   51ILE     HN  700   6.024   3.298   6.233
   51ILE     CA  701   5.947   3.232   6.415
   51ILE     HA  702   5.985   3.267   6.510
   51ILE     CB  703   5.826   3.317   6.369
   51ILE     HB  704   5.790   3.281   6.270
   51ILE    CG2  705   5.697   3.307   6.458
   51ILE   HG21  706   5.718   3.353   6.557
   51ILE   HG22  707   5.654   3.205   6.473
   51ILE   HG23  708   5.619   3.375   6.418
   51ILE    CG1  709   5.868   3.466   6.345
   51ILE   HG11  710   5.795   3.500   6.269
   51ILE   HG12  711   5.970   3.474   6.300
   51ILE     CD  712   5.863   3.557   6.468
   51ILE    HD1  713   5.910   3.514   6.559
   51ILE    HD2  714   5.761   3.597   6.486
   51ILE    HD3  715   5.918   3.652   6.453
   51ILE      C  716   5.910   3.081   6.445
   51ILE      O  717   5.898   3.043   6.562
   52PHE      N  718   5.899   2.996   6.342
   52PHE     HN  719   5.893   3.031   6.249
   52PHE     CA  720   5.889   2.847   6.359
   52PHE     HA  721   5.799   2.828   6.416
   52PHE     CB  722   5.862   2.766   6.225
   52PHE    HB1  723   5.866   2.657   6.248
   52PHE    HB2  724   5.943   2.788   6.153
   52PHE     CG  725   5.730   2.801   6.157
   52PHE    CD1  726   5.606   2.791   6.218
   52PHE    HD1  727   5.598   2.764   6.322
   52PHE    CE1  728   5.486   2.805   6.144
   52PHE    HE1  729   5.395   2.775   6.194
   52PHE     CZ  730   5.491   2.844   6.011
   52PHE     HZ  731   5.404   2.868   5.952
   52PHE    CD2  732   5.725   2.819   6.016
   52PHE    HD2  733   5.816   2.816   5.957
   52PHE    CE2  734   5.608   2.847   5.943
   52PHE    HE2  735   5.614   2.878   5.840
   52PHE      C  736   5.993   2.776   6.449
   52PHE      O  737   5.971   2.712   6.546
   53CYS      N  738   6.127   2.794   6.422
   53CYS     HN  739   6.156   2.847   6.343
   53CYS     CA  740   6.243   2.746   6.495
   53CYS     HA  741   6.233   2.641   6.520
   53CYS     CB  742   6.377   2.766   6.411
   53CYS    HB1  743   6.457   2.727   6.479
   53CYS    HB2  744   6.386   2.876   6.398
   53CYS     SG  745   6.378   2.679   6.254
   53CYS    HG1  746   6.329   2.790   6.200
   53CYS      C  747   6.265   2.801   6.637
   53CYS      O  748   6.307   2.732   6.733
   54PHE      N  749   6.236   2.932   6.656
   54PHE     HN  750   6.205   2.983   6.576
   54PHE     CA  751   6.295   3.006   6.773
   54PHE     HA  752   6.342   2.934   6.838
   54PHE     CB  753   6.397   3.104   6.717
   54PHE    HB1  754   6.429   3.170   6.801
   54PHE    HB2  755   6.356   3.175   6.643
   54PHE     CG  756   6.515   3.032   6.668
   54PHE    CD1  757   6.587   2.945   6.754
   54PHE    HD1  758   6.563   2.940   6.859
   54PHE    CE1  759   6.702   2.884   6.706
   54PHE    HE1  760   6.776   2.828   6.761
   54PHE     CZ  761   6.741   2.892   6.573
   54PHE     HZ  762   6.831   2.837   6.550
   54PHE    CD2  763   6.559   3.048   6.538
   54PHE    HD2  764   6.503   3.105   6.465
   54PHE    CE2  765   6.663   2.968   6.484
   54PHE    HE2  766   6.695   2.977   6.381
   54PHE      C  767   6.186   3.076   6.850
   54PHE      O  768   6.215   3.139   6.952
   55HSD      N  769   6.059   3.076   6.809
   55HSD     HN  770   6.044   3.036   6.719
   55HSD     CA  771   5.940   3.139   6.882
   55HSD     HA  772   5.979   3.178   6.974
   55HSD     CB  773   5.886   3.262   6.808
   55HSD    HB1  774   5.781   3.282   6.837
   55HSD    HB2  775   5.880   3.224   6.703
   55HSD    ND1  776   5.960   3.488   6.911
   55HSD    HD1  777   5.881   3.515   6.965
   55HSD     CG  778   5.977   3.383   6.822
   55HSD    CE1  779   6.057   3.578   6.888
   55HSD    HE1  780   6.088   3.669   6.940
   55HSD    NE2  781   6.135   3.542   6.786
   55HSD    CD2  782   6.089   3.419   6.746
   55HSD    HD2  783   6.135   3.379   6.656
   55HSD      C  784   5.837   3.031   6.912
   55HSD      O  785   5.781   2.974   6.819
   56LEU      N  786   5.807   3.013   7.050
   56LEU     HN  787   5.858   3.071   7.113
   56LEU     CA  788   5.706   2.921   7.111
   56LEU     HA  789   5.714   2.938   7.217
   56LEU     CB  790   5.558   2.945   7.070
   56LEU    HB1  791   5.501   2.879   7.138
   56LEU    HB2  792   5.540   2.906   6.968
   56LEU     CG  793   5.503   3.088   7.090
   56LEU     HG  794   5.399   3.077   7.054
   56LEU    CD1  795   5.493   3.123   7.245
   56LEU   HD11  796   5.590   3.113   7.298
   56LEU   HD12  797   5.430   3.041   7.287
   56LEU   HD13  798   5.440   3.220   7.255
   56LEU    CD2  799   5.570   3.197   7.007
   56LEU   HD21  800   5.668   3.230   7.046
   56LEU   HD22  801   5.502   3.285   7.002
   56LEU   HD23  802   5.578   3.156   6.904
   56LEU      C  803   5.747   2.773   7.089
   56LEU      O  804   5.774   2.719   6.976
   57LYS      N  805   5.734   2.696   7.198
   57LYS     HN  806   5.716   2.744   7.284
   57LYS     CA  807   5.749   2.552   7.203
   57LYS     HA  808   5.787   2.514   7.109
   57LYS     CB  809   5.847   2.515   7.315
   57LYS    HB1  810   5.854   2.405   7.328
   57LYS    HB2  811   5.809   2.558   7.411
   57LYS     CG  812   5.995   2.558   7.288
   57LYS    HG1  813   6.070   2.517   7.359
   57LYS    HG2  814   5.997   2.668   7.303
   57LYS     CD  815   6.042   2.535   7.143
   57LYS    HD1  816   5.972   2.592   7.079
   57LYS    HD2  817   6.038   2.429   7.112
   57LYS     CE  818   6.184   2.593   7.114
   57LYS    HE1  819   6.247   2.518   7.166
   57LYS    HE2  820   6.179   2.700   7.145
   57LYS     NZ  821   6.220   2.582   6.972
   57LYS    HZ1  822   6.147   2.633   6.920
   57LYS    HZ2  823   6.215   2.489   6.925
   57LYS    HZ3  824   6.311   2.614   6.934
   57LYS      C  825   5.610   2.498   7.233
   57LYS      O  826   5.522   2.572   7.286
   58SER      N  827   5.579   2.371   7.195
   58SER     HN  828   5.654   2.317   7.157
   58SER     CA  829   5.444   2.315   7.177
   58SER     HA  830   5.455   2.208   7.176
   58SER     CB  831   5.339   2.357   7.288
   58SER    HB1  832   5.310   2.463   7.276
   58SER    HB2  833   5.384   2.347   7.389
   58SER     OG  834   5.214   2.283   7.288
   58SER    HG1  835   5.245   2.193   7.289
   58SER      C  836   5.384   2.343   7.042
   58SER      O  837   5.338   2.456   7.009
   59TRP      N  838   5.380   2.246   6.953
   59TRP     HN  839   5.416   2.155   6.974
   59TRP     CA  840   5.334   2.253   6.819
   59TRP     HA  841   5.327   2.356   6.790
   59TRP     CB  842   5.427   2.175   6.732
   59TRP    HB1  843   5.435   2.068   6.763
   59TRP    HB2  844   5.534   2.201   6.742
   59TRP     CG  845   5.404   2.177   6.584
   59TRP    CD1  846   5.328   2.091   6.506
   59TRP    HD1  847   5.278   2.004   6.546
   59TRP    NE1  848   5.328   2.131   6.381
   59TRP    HE1  849   5.305   2.082   6.300
   59TRP    CE2  850   5.408   2.248   6.371
   59TRP    CD2  851   5.456   2.283   6.495
   59TRP    CE3  852   5.531   2.393   6.515
   59TRP    HE3  853   5.562   2.419   6.615
   59TRP    CZ3  854   5.580   2.468   6.402
   59TRP    HZ3  855   5.632   2.563   6.408
   59TRP    CZ2  856   5.437   2.329   6.260
   59TRP    HZ2  857   5.396   2.303   6.164
   59TRP    CH2  858   5.524   2.432   6.277
   59TRP    HH2  859   5.557   2.500   6.200
   59TRP      C  860   5.200   2.203   6.812
   59TRP      O  861   5.172   2.091   6.850
   60LYS      N  862   5.100   2.282   6.761
   60LYS     HN  863   5.125   2.370   6.722
   60LYS     CA  864   4.959   2.250   6.769
   60LYS     HA  865   4.960   2.143   6.785
   60LYS     CB  866   4.891   2.322   6.887
   60LYS    HB1  867   4.781   2.330   6.873
   60LYS    HB2  868   4.928   2.427   6.885
   60LYS     CG  869   4.924   2.259   7.019
   60LYS    HG1  870   5.034   2.245   7.016
   60LYS    HG2  871   4.881   2.158   7.033
   60LYS     CD  872   4.889   2.346   7.147
   60LYS    HD1  873   4.910   2.274   7.229
   60LYS    HD2  874   4.779   2.356   7.151
   60LYS     CE  875   4.960   2.475   7.160
   60LYS    HE1  876   4.950   2.531   7.065
   60LYS    HE2  877   5.070   2.463   7.176
   60LYS     NZ  878   4.913   2.549   7.277
   60LYS    HZ1  879   4.869   2.484   7.345
   60LYS    HZ2  880   4.848   2.625   7.249
   60LYS    HZ3  881   4.992   2.598   7.322
   60LYS      C  882   4.900   2.273   6.631
   60LYS      O  883   4.971   2.316   6.543
   61SER      N  884   4.767   2.245   6.620
   61SER     HN  885   4.724   2.205   6.700
   61SER     CA  886   4.693   2.242   6.496
   61SER     HA  887   4.735   2.170   6.428
   61SER     CB  888   4.546   2.194   6.512
   61SER    HB1  889   4.553   2.084   6.529
   61SER    HB2  890   4.487   2.197   6.417
   61SER     OG  891   4.471   2.251   6.624
   61SER    HG1  892   4.432   2.332   6.593
   61SER      C  893   4.697   2.367   6.416
   61SER      O  894   4.728   2.363   6.293
   62SER      N  895   4.689   2.477   6.493
   62SER     HN  896   4.686   2.466   6.592
   62SER     CA  897   4.693   2.614   6.441
   62SER     HA  898   4.620   2.633   6.364
   62SER     CB  899   4.694   2.719   6.558
   62SER    HB1  900   4.784   2.696   6.620
   62SER    HB2  901   4.607   2.687   6.619
   62SER     OG  902   4.677   2.852   6.513
   62SER    HG1  903   4.583   2.863   6.503
   62SER      C  904   4.823   2.637   6.361
   62SER      O  905   4.815   2.714   6.262
   63ARG      N  906   4.935   2.582   6.406
   63ARG     HN  907   4.934   2.508   6.472
   63ARG     CA  908   5.071   2.597   6.344
   63ARG     HA  909   5.071   2.691   6.291
   63ARG     CB  910   5.191   2.589   6.453
   63ARG    HB1  911   5.286   2.554   6.408
   63ARG    HB2  912   5.174   2.517   6.537
   63ARG     CG  913   5.216   2.734   6.496
   63ARG    HG1  914   5.132   2.782   6.550
   63ARG    HG2  915   5.234   2.783   6.399
   63ARG     CD  916   5.348   2.734   6.574
   63ARG    HD1  917   5.434   2.701   6.513
   63ARG    HD2  918   5.334   2.673   6.666
   63ARG     NE  919   5.374   2.875   6.614
   63ARG     HE  920   5.310   2.948   6.588
   63ARG     CZ  921   5.493   2.917   6.656
   63ARG    NH1  922   5.579   2.828   6.699
   63ARG   HH11  923   5.550   2.733   6.712
   63ARG   HH12  924   5.658   2.866   6.747
   63ARG    NH2  925   5.524   3.042   6.661
   63ARG   HH21  926   5.622   3.057   6.673
   63ARG   HH22  927   5.465   3.105   6.611
   63ARG      C  928   5.100   2.501   6.230
   63ARG      O  929   5.179   2.535   6.147
   64ILE      N  930   5.028   2.391   6.219
   64ILE     HN  931   4.971   2.359   6.294
   64ILE     CA  932   5.018   2.303   6.098
   64ILE     HA  933   5.115   2.286   6.053
   64ILE     CB  934   4.947   2.172   6.133
   64ILE     HB  935   4.855   2.192   6.192
   64ILE    CG2  936   4.913   2.082   6.008
   64ILE   HG21  937   5.003   2.076   5.942
   64ILE   HG22  938   4.829   2.124   5.949
   64ILE   HG23  939   4.882   1.983   6.046
   64ILE    CG1  940   5.038   2.088   6.226
   64ILE   HG11  941   5.082   2.160   6.299
   64ILE   HG12  942   5.117   2.052   6.158
   64ILE     CD  943   4.981   1.967   6.301
   64ILE    HD1  944   4.931   1.989   6.398
   64ILE    HD2  945   5.064   1.895   6.320
   64ILE    HD3  946   4.913   1.905   6.240
   64ILE      C  947   4.935   2.381   5.993
   64ILE      O  948   4.976   2.378   5.872
   65PHE      N  949   4.826   2.455   6.031
   65PHE     HN  950   4.800   2.445   6.126
   65PHE     CA  951   4.766   2.536   5.925
   65PHE     HA  952   4.749   2.478   5.835
   65PHE     CB  953   4.625   2.589   5.963
   65PHE    HB1  954   4.571   2.628   5.874
   65PHE    HB2  955   4.636   2.673   6.034
   65PHE     CG  956   4.536   2.498   6.031
   65PHE    CD1  957   4.523   2.365   5.989
   65PHE    HD1  958   4.576   2.326   5.903
   65PHE    CE1  959   4.439   2.270   6.057
   65PHE    HE1  960   4.425   2.169   6.021
   65PHE     CZ  961   4.372   2.310   6.170
   65PHE     HZ  962   4.329   2.242   6.242
   65PHE    CD2  963   4.467   2.537   6.145
   65PHE    HD2  964   4.483   2.638   6.179
   65PHE    CE2  965   4.380   2.448   6.217
   65PHE    HE2  966   4.325   2.491   6.300
   65PHE      C  967   4.858   2.651   5.880
   65PHE      O  968   4.880   2.677   5.757
   66LEU      N  969   4.931   2.725   5.971
   66LEU     HN  970   4.924   2.704   6.069
   66LEU     CA  971   5.027   2.827   5.943
   66LEU     HA  972   4.968   2.900   5.889
   66LEU     CB  973   5.088   2.883   6.079
   66LEU    HB1  974   5.178   2.944   6.054
   66LEU    HB2  975   5.116   2.808   6.156
   66LEU     CG  976   4.983   2.971   6.144
   66LEU     HG  977   4.887   2.915   6.149
   66LEU    CD1  978   5.032   3.002   6.285
   66LEU   HD11  979   4.965   3.074   6.335
   66LEU   HD12  980   5.138   3.036   6.287
   66LEU   HD13  981   5.038   2.909   6.346
   66LEU    CD2  982   4.965   3.113   6.084
   66LEU   HD21  983   4.881   3.169   6.130
   66LEU   HD22  984   4.952   3.114   5.973
   66LEU   HD23  985   5.054   3.179   6.098
   66LEU      C  986   5.147   2.781   5.855
   66LEU      O  987   5.198   2.855   5.771
   67PHE      N  988   5.200   2.659   5.886
   67PHE     HN  989   5.179   2.611   5.970
   67PHE     CA  990   5.302   2.593   5.807
   67PHE     HA  991   5.386   2.661   5.805
   67PHE     CB  992   5.353   2.474   5.893
   67PHE    HB1  993   5.271   2.424   5.949
   67PHE    HB2  994   5.431   2.516   5.960
   67PHE     CG  995   5.427   2.372   5.814
   67PHE    CD1  996   5.382   2.242   5.796
   67PHE    HD1  997   5.291   2.198   5.835
   67PHE    CE1  998   5.449   2.159   5.701
   67PHE    HE1  999   5.410   2.060   5.683
   67PHE     CZ 1000   5.568   2.205   5.645
   67PHE     HZ 1001   5.614   2.148   5.565
   67PHE    CD2 1002   5.547   2.416   5.758
   67PHE    HD2 1003   5.578   2.519   5.770
   67PHE    CE2 1004   5.620   2.331   5.678
   67PHE    HE2 1005   5.709   2.363   5.626
   67PHE      C 1006   5.259   2.561   5.665
   67PHE      O 1007   5.327   2.597   5.565
   68ASN      N 1008   5.134   2.502   5.654
   68ASN     HN 1009   5.087   2.488   5.741
   68ASN     CA 1010   5.061   2.474   5.524
   68ASN     HA 1011   5.122   2.404   5.470
   68ASN     CB 1012   4.915   2.428   5.543
   68ASN    HB1 1013   4.866   2.440   5.444
   68ASN    HB2 1014   4.857   2.489   5.617
   68ASN     CG 1015   4.915   2.277   5.573
   68ASN    OD1 1016   5.012   2.202   5.556
   68ASN    ND2 1017   4.799   2.237   5.644
   68ASN   HD21 1018   4.797   2.156   5.701
   68ASN   HD22 1019   4.731   2.307   5.665
   68ASN      C 1020   5.046   2.608   5.442
   68ASN      O 1021   5.076   2.622   5.325
   69LEU      N 1022   5.004   2.714   5.510
   69LEU     HN 1023   4.980   2.701   5.606
   69LEU     CA 1024   5.005   2.851   5.459
   69LEU     HA 1025   4.942   2.846   5.372
   69LEU     CB 1026   4.940   2.943   5.559
   69LEU    HB1 1027   4.987   2.939   5.660
   69LEU    HB2 1028   4.837   2.906   5.574
   69LEU     CG 1029   4.930   3.089   5.504
   69LEU     HG 1030   5.030   3.136   5.495
   69LEU    CD1 1031   4.864   3.098   5.364
   69LEU   HD11 1032   4.831   3.198   5.327
   69LEU   HD12 1033   4.766   3.045   5.370
   69LEU   HD13 1034   4.929   3.047   5.290
   69LEU    CD2 1035   4.853   3.167   5.602
   69LEU   HD21 1036   4.826   3.274   5.589
   69LEU   HD22 1037   4.897   3.173   5.704
   69LEU   HD23 1038   4.762   3.108   5.626
   69LEU      C 1039   5.143   2.904   5.418
   69LEU      O 1040   5.171   2.948   5.306
   70ALA      N 1041   5.246   2.893   5.507
   70ALA     HN 1042   5.225   2.854   5.596
   70ALA     CA 1043   5.383   2.917   5.478
   70ALA     HA 1044   5.382   3.023   5.457
   70ALA     CB 1045   5.478   2.885   5.593
   70ALA    HB1 1046   5.489   2.774   5.603
   70ALA    HB2 1047   5.430   2.916   5.688
   70ALA    HB3 1048   5.578   2.924   5.566
   70ALA      C 1049   5.445   2.852   5.354
   70ALA      O 1050   5.506   2.917   5.270
   71VAL      N 1051   5.406   2.727   5.336
   71VAL     HN 1052   5.357   2.679   5.407
   71VAL     CA 1053   5.437   2.632   5.221
   71VAL     HA 1054   5.544   2.626   5.213
   71VAL     CB 1055   5.393   2.487   5.250
   71VAL     HB 1056   5.287   2.481   5.284
   71VAL    CG1 1057   5.394   2.408   5.120
   71VAL   HG11 1058   5.415   2.299   5.125
   71VAL   HG12 1059   5.485   2.445   5.069
   71VAL   HG13 1060   5.299   2.425   5.065
   71VAL    CG2 1061   5.498   2.423   5.342
   71VAL   HG21 1062   5.588   2.402   5.280
   71VAL   HG22 1063   5.472   2.322   5.380
   71VAL   HG23 1064   5.523   2.483   5.432
   71VAL      C 1065   5.375   2.685   5.093
   71VAL      O 1066   5.439   2.695   4.989
   72ALA      N 1067   5.253   2.733   5.105
   72ALA     HN 1068   5.214   2.741   5.196
   72ALA     CA 1069   5.182   2.785   4.987
   72ALA     HA 1070   5.192   2.715   4.906
   72ALA     CB 1071   5.029   2.815   5.018
   72ALA    HB1 1072   4.972   2.725   5.050
   72ALA    HB2 1073   4.977   2.861   4.932
   72ALA    HB3 1074   5.020   2.885   5.104
   72ALA      C 1075   5.238   2.919   4.942
   72ALA      O 1076   5.250   2.956   4.826
   73ASP      N 1077   5.269   3.007   5.052
   73ASP     HN 1078   5.245   2.994   5.148
   73ASP     CA 1079   5.332   3.137   5.023
   73ASP     HA 1080   5.268   3.182   4.948
   73ASP     CB 1081   5.307   3.212   5.157
   73ASP    HB1 1082   5.385   3.165   5.220
   73ASP    HB2 1083   5.205   3.191   5.194
   73ASP     CG 1084   5.334   3.359   5.163
   73ASP    OD1 1085   5.349   3.414   5.056
   73ASP    OD2 1086   5.319   3.417   5.273
   73ASP      C 1087   5.477   3.124   4.968
   73ASP      O 1088   5.521   3.196   4.881
   74PHE      N 1089   5.557   3.028   5.014
   74PHE     HN 1090   5.523   2.980   5.094
   74PHE     CA 1091   5.695   2.991   4.974
   74PHE     HA 1092   5.759   3.078   4.983
   74PHE     CB 1093   5.752   2.884   5.065
   74PHE    HB1 1094   5.684   2.796   5.072
   74PHE    HB2 1095   5.767   2.923   5.167
   74PHE     CG 1096   5.889   2.835   5.039
   74PHE    CD1 1097   5.923   2.700   5.019
   74PHE    HD1 1098   5.842   2.629   5.019
   74PHE    CE1 1099   6.056   2.654   4.996
   74PHE    HE1 1100   6.073   2.548   4.987
   74PHE     CZ 1101   6.157   2.745   4.984
   74PHE     HZ 1102   6.256   2.709   4.962
   74PHE    CD2 1103   6.000   2.920   5.055
   74PHE    HD2 1104   5.981   3.019   5.094
   74PHE    CE2 1105   6.133   2.876   5.028
   74PHE    HE2 1106   6.211   2.950   5.034
   74PHE      C 1107   5.705   2.944   4.825
   74PHE      O 1108   5.809   2.965   4.758
   75LEU      N 1109   5.605   2.867   4.778
   75LEU     HN 1110   5.534   2.850   4.846
   75LEU     CA 1111   5.605   2.811   4.646
   75LEU     HA 1112   5.695   2.753   4.629
   75LEU     CB 1113   5.474   2.731   4.632
   75LEU    HB1 1114   5.402   2.810   4.660
   75LEU    HB2 1115   5.488   2.650   4.706
   75LEU     CG 1116   5.443   2.667   4.493
   75LEU     HG 1117   5.443   2.749   4.418
   75LEU    CD1 1118   5.551   2.563   4.454
   75LEU   HD11 1119   5.538   2.481   4.529
   75LEU   HD12 1120   5.654   2.601   4.472
   75LEU   HD13 1121   5.537   2.520   4.353
   75LEU    CD2 1122   5.306   2.598   4.497
   75LEU   HD21 1123   5.218   2.654   4.537
   75LEU   HD22 1124   5.318   2.505   4.555
   75LEU   HD23 1125   5.289   2.563   4.393
   75LEU      C 1126   5.616   2.919   4.527
   75LEU      O 1127   5.677   2.897   4.421
   76LEU      N 1128   5.564   3.042   4.549
   76LEU     HN 1129   5.506   3.054   4.629
   76LEU     CA 1130   5.588   3.154   4.471
   76LEU     HA 1131   5.545   3.137   4.373
   76LEU     CB 1132   5.506   3.270   4.527
   76LEU    HB1 1133   5.526   3.278   4.636
   76LEU    HB2 1134   5.402   3.252   4.493
   76LEU     CG 1135   5.530   3.413   4.477
   76LEU     HG 1136   5.630   3.447   4.512
   76LEU    CD1 1137   5.517   3.415   4.320
   76LEU   HD11 1138   5.600   3.359   4.272
   76LEU   HD12 1139   5.522   3.520   4.284
   76LEU   HD13 1140   5.414   3.382   4.294
   76LEU    CD2 1141   5.428   3.523   4.534
   76LEU   HD21 1142   5.323   3.492   4.520
   76LEU   HD22 1143   5.457   3.617   4.483
   76LEU   HD23 1144   5.448   3.549   4.641
   76LEU      C 1145   5.736   3.201   4.454
   76LEU      O 1146   5.787   3.219   4.346
   77ILE      N 1147   5.810   3.200   4.561
   77ILE     HN 1148   5.761   3.175   4.644
   77ILE     CA 1149   5.956   3.212   4.567
   77ILE     HA 1150   5.969   3.313   4.530
   77ILE     CB 1151   6.021   3.211   4.711
   77ILE     HB 1152   6.033   3.109   4.755
   77ILE    CG2 1153   6.163   3.275   4.715
   77ILE   HG21 1154   6.159   3.362   4.646
   77ILE   HG22 1155   6.236   3.206   4.668
   77ILE   HG23 1156   6.204   3.318   4.809
   77ILE    CG1 1157   5.933   3.295   4.808
   77ILE   HG11 1158   5.988   3.303   4.904
   77ILE   HG12 1159   5.840   3.236   4.822
   77ILE     CD 1160   5.878   3.428   4.764
   77ILE    HD1 1161   5.839   3.479   4.855
   77ILE    HD2 1162   5.784   3.416   4.706
   77ILE    HD3 1163   5.946   3.495   4.709
   77ILE      C 1164   6.036   3.126   4.477
   77ILE      O 1165   6.130   3.163   4.404
   78ILE      N 1166   6.001   2.996   4.481
   78ILE     HN 1167   5.928   2.965   4.541
   78ILE     CA 1168   6.061   2.904   4.387
   78ILE     HA 1169   6.169   2.913   4.389
   78ILE     CB 1170   6.029   2.763   4.429
   78ILE     HB 1171   5.921   2.754   4.406
   78ILE    CG2 1172   6.115   2.663   4.346
   78ILE   HG21 1173   6.133   2.566   4.395
   78ILE   HG22 1174   6.209   2.710   4.310
   78ILE   HG23 1175   6.058   2.642   4.253
   78ILE    CG1 1176   6.045   2.728   4.590
   78ILE   HG11 1177   5.975   2.800   4.637
   78ILE   HG12 1178   6.148   2.763   4.612
   78ILE     CD 1179   6.006   2.587   4.630
   78ILE    HD1 1180   5.916   2.555   4.574
   78ILE    HD2 1181   5.998   2.575   4.740
   78ILE    HD3 1182   6.082   2.513   4.597
   78ILE      C 1183   6.031   2.934   4.234
   78ILE      O 1184   6.121   2.901   4.153
   79CYS      N 1185   5.906   2.963   4.205
   79CYS     HN 1186   5.835   2.964   4.275
   79CYS     CA 1187   5.856   2.999   4.078
   79CYS     HA 1188   5.892   2.918   4.015
   79CYS     CB 1189   5.698   2.997   4.083
   79CYS    HB1 1190   5.663   3.039   3.986
   79CYS    HB2 1191   5.661   3.075   4.153
   79CYS     SG 1192   5.631   2.825   4.097
   79CYS    HG1 1193   5.651   2.830   4.227
   79CYS      C 1194   5.914   3.127   4.009
   79CYS      O 1195   5.932   3.138   3.888
   80LEU      N 1196   5.945   3.231   4.089
   80LEU     HN 1197   5.922   3.210   4.184
   80LEU     CA 1198   6.000   3.360   4.060
   80LEU     HA 1199   5.934   3.410   3.991
   80LEU     CB 1200   6.007   3.453   4.180
   80LEU    HB1 1201   6.083   3.531   4.160
   80LEU    HB2 1202   6.035   3.388   4.266
   80LEU     CG 1203   5.869   3.517   4.220
   80LEU     HG 1204   5.798   3.434   4.241
   80LEU    CD1 1205   5.886   3.596   4.346
   80LEU   HD11 1206   5.922   3.537   4.433
   80LEU   HD12 1207   5.787   3.641   4.373
   80LEU   HD13 1208   5.964   3.674   4.335
   80LEU    CD2 1209   5.810   3.593   4.106
   80LEU   HD21 1210   5.896   3.637   4.050
   80LEU   HD22 1211   5.740   3.666   4.152
   80LEU   HD23 1212   5.760   3.521   4.039
   80LEU      C 1213   6.124   3.358   3.973
   80LEU      O 1214   6.124   3.428   3.870
   81PRO      N 1215   6.233   3.281   3.992
   81PRO     CD 1216   6.283   3.263   4.129
   81PRO    HD1 1217   6.248   3.162   4.159
   81PRO    HD2 1218   6.240   3.333   4.203
   81PRO     CA 1219   6.344   3.283   3.897
   81PRO     HA 1220   6.352   3.388   3.872
   81PRO     CB 1221   6.463   3.227   3.967
   81PRO    HB1 1222   6.562   3.259   3.927
   81PRO    HB2 1223   6.458   3.116   3.973
   81PRO     CG 1224   6.435   3.278   4.108
   81PRO    HG1 1225   6.502   3.230   4.183
   81PRO    HG2 1226   6.469   3.384   4.110
   81PRO      C 1227   6.317   3.228   3.762
   81PRO      O 1228   6.366   3.282   3.663
   82PHE      N 1229   6.225   3.131   3.758
   82PHE     HN 1230   6.190   3.103   3.847
   82PHE     CA 1231   6.174   3.081   3.627
   82PHE     HA 1232   6.257   3.066   3.560
   82PHE     CB 1233   6.106   2.941   3.644
   82PHE    HB1 1234   6.063   2.912   3.546
   82PHE    HB2 1235   6.018   2.958   3.710
   82PHE     CG 1236   6.203   2.838   3.697
   82PHE    CD1 1237   6.210   2.822   3.837
   82PHE    HD1 1238   6.154   2.878   3.910
   82PHE    CE1 1239   6.290   2.713   3.892
   82PHE    HE1 1240   6.289   2.709   4.000
   82PHE     CZ 1241   6.366   2.631   3.804
   82PHE     HZ 1242   6.436   2.557   3.841
   82PHE    CD2 1243   6.271   2.750   3.616
   82PHE    HD2 1244   6.252   2.758   3.510
   82PHE    CE2 1245   6.352   2.650   3.669
   82PHE    HE2 1246   6.424   2.603   3.604
   82PHE      C 1247   6.079   3.179   3.561
   82PHE      O 1248   6.083   3.203   3.444
   83LEU      N 1249   6.003   3.252   3.641
   83LEU     HN 1250   6.005   3.238   3.740
   83LEU     CA 1251   5.918   3.364   3.598
   83LEU     HA 1252   5.865   3.316   3.517
   83LEU     CB 1253   5.825   3.407   3.720
   83LEU    HB1 1254   5.883   3.477   3.783
   83LEU    HB2 1255   5.801   3.316   3.779
   83LEU     CG 1256   5.695   3.484   3.667
   83LEU     HG 1257   5.725   3.576   3.614
   83LEU    CD1 1258   5.608   3.387   3.587
   83LEU   HD11 1259   5.558   3.313   3.652
   83LEU   HD12 1260   5.668   3.348   3.501
   83LEU   HD13 1261   5.525   3.444   3.540
   83LEU    CD2 1262   5.616   3.524   3.793
   83LEU   HD21 1263   5.566   3.439   3.844
   83LEU   HD22 1264   5.530   3.579   3.750
   83LEU   HD23 1265   5.667   3.588   3.868
   83LEU      C 1266   5.992   3.482   3.533
   83LEU      O 1267   5.950   3.539   3.434
   84MET      N 1268   6.105   3.520   3.602
   84MET     HN 1269   6.128   3.464   3.681
   84MET     CA 1270   6.198   3.616   3.553
   84MET     HA 1271   6.146   3.701   3.512
   84MET     CB 1272   6.291   3.662   3.659
   84MET    HB1 1273   6.381   3.715   3.620
   84MET    HB2 1274   6.339   3.573   3.707
   84MET     CG 1275   6.221   3.753   3.767
   84MET    HG1 1276   6.133   3.699   3.808
   84MET    HG2 1277   6.169   3.834   3.711
   84MET     SD 1278   6.343   3.807   3.883
   84MET     CE 1279   6.306   3.670   3.996
   84MET    HE1 1280   6.201   3.663   4.029
   84MET    HE2 1281   6.363   3.646   4.089
   84MET    HE3 1282   6.311   3.572   3.944
   84MET      C 1283   6.265   3.562   3.427
   84MET      O 1284   6.271   3.638   3.327
   85ASP      N 1285   6.312   3.433   3.420
   85ASP     HN 1286   6.306   3.368   3.495
   85ASP     CA 1287   6.358   3.376   3.295
   85ASP     HA 1288   6.428   3.447   3.254
   85ASP     CB 1289   6.425   3.246   3.328
   85ASP    HB1 1290   6.356   3.190   3.395
   85ASP    HB2 1291   6.520   3.265   3.382
   85ASP     CG 1292   6.455   3.159   3.202
   85ASP    OD1 1293   6.551   3.197   3.127
   85ASP    OD2 1294   6.383   3.061   3.172
   85ASP      C 1295   6.248   3.374   3.181
   85ASP      O 1296   6.266   3.403   3.063
   86ASN      N 1297   6.128   3.348   3.223
   86ASN     HN 1298   6.116   3.324   3.319
   86ASN     CA 1299   6.013   3.342   3.134
   86ASN     HA 1300   6.044   3.276   3.054
   86ASN     CB 1301   5.902   3.269   3.218
   86ASN    HB1 1302   5.898   3.316   3.318
   86ASN    HB2 1303   5.928   3.162   3.235
   86ASN     CG 1304   5.756   3.282   3.155
   86ASN    OD1 1305   5.666   3.338   3.220
   86ASN    ND2 1306   5.729   3.210   3.037
   86ASN   HD21 1307   5.634   3.216   3.005
   86ASN   HD22 1308   5.796   3.156   2.986
   86ASN      C 1309   5.967   3.479   3.082
   86ASN      O 1310   5.942   3.498   2.958
   87TYR      N 1311   5.964   3.586   3.167
   87TYR     HN 1312   5.988   3.585   3.264
   87TYR     CA 1313   5.925   3.724   3.131
   87TYR     HA 1314   5.846   3.734   3.058
   87TYR     CB 1315   5.898   3.809   3.260
   87TYR    HB1 1316   5.915   3.918   3.245
   87TYR    HB2 1317   5.974   3.765   3.328
   87TYR     CG 1318   5.771   3.791   3.330
   87TYR    CD1 1319   5.679   3.684   3.300
   87TYR    HD1 1320   5.702   3.615   3.221
   87TYR    CE1 1321   5.559   3.669   3.366
   87TYR    HE1 1322   5.497   3.591   3.326
   87TYR     CZ 1323   5.515   3.757   3.460
   87TYR     OH 1324   5.379   3.735   3.490
   87TYR     HH 1325   5.352   3.790   3.564
   87TYR    CD2 1326   5.736   3.877   3.437
   87TYR    HD2 1327   5.795   3.959   3.476
   87TYR    CE2 1328   5.609   3.856   3.497
   87TYR    HE2 1329   5.578   3.914   3.582
   87TYR      C 1330   6.041   3.803   3.063
   87TYR      O 1331   6.014   3.889   2.981
   88VAL      N 1332   6.171   3.773   3.079
   88VAL     HN 1333   6.199   3.717   3.158
   88VAL     CA 1334   6.278   3.828   2.999
   88VAL     HA 1335   6.260   3.932   2.977
   88VAL     CB 1336   6.415   3.845   3.062
   88VAL     HB 1337   6.484   3.904   2.999
   88VAL    CG1 1338   6.401   3.928   3.192
   88VAL   HG11 1339   6.503   3.960   3.222
   88VAL   HG12 1340   6.356   3.867   3.273
   88VAL   HG13 1341   6.335   4.016   3.173
   88VAL    CG2 1342   6.482   3.708   3.092
   88VAL   HG21 1343   6.408   3.632   3.127
   88VAL   HG22 1344   6.556   3.723   3.173
   88VAL   HG23 1345   6.525   3.666   2.998
   88VAL      C 1346   6.300   3.757   2.864
   88VAL      O 1347   6.347   3.819   2.767
   89ARG      N 1348   6.249   3.636   2.853
   89ARG     HN 1349   6.219   3.580   2.930
   89ARG     CA 1350   6.228   3.581   2.721
   89ARG     HA 1351   6.294   3.630   2.651
   89ARG     CB 1352   6.248   3.427   2.710
   89ARG    HB1 1353   6.214   3.388   2.611
   89ARG    HB2 1354   6.171   3.383   2.776
   89ARG     CG 1355   6.373   3.355   2.751
   89ARG    HG1 1356   6.359   3.251   2.716
   89ARG    HG2 1357   6.385   3.362   2.862
   89ARG     CD 1358   6.504   3.416   2.687
   89ARG    HD1 1359   6.528   3.505   2.749
   89ARG    HD2 1360   6.486   3.442   2.581
   89ARG     NE 1361   6.609   3.309   2.691
   89ARG     HE 1362   6.590   3.229   2.749
   89ARG     CZ 1363   6.735   3.322   2.653
   89ARG    NH1 1364   6.773   3.429   2.588
   89ARG   HH11 1365   6.700   3.485   2.550
   89ARG   HH12 1366   6.869   3.426   2.559
   89ARG    NH2 1367   6.822   3.236   2.687
   89ARG   HH21 1368   6.796   3.166   2.754
   89ARG   HH22 1369   6.919   3.259   2.686
   89ARG      C 1370   6.098   3.614   2.658
   89ARG      O 1371   6.070   3.560   2.551
   90ARG      N 1372   6.014   3.699   2.722
   90ARG     HN 1373   6.037   3.728   2.815
   90ARG     CA 1374   5.899   3.752   2.658
   90ARG     HA 1375   5.851   3.825   2.721
   90ARG     CB 1376   5.931   3.843   2.535
   90ARG    HB1 1377   5.834   3.884   2.499
   90ARG    HB2 1378   5.975   3.785   2.450
   90ARG     CG 1379   6.021   3.961   2.573
   90ARG    HG1 1380   6.047   4.022   2.484
   90ARG    HG2 1381   6.115   3.916   2.610
   90ARG     CD 1382   5.947   4.063   2.666
   90ARG    HD1 1383   5.919   4.019   2.764
   90ARG    HD2 1384   5.856   4.109   2.620
   90ARG     NE 1385   6.051   4.165   2.695
   90ARG     HE 1386   6.124   4.142   2.760
   90ARG     CZ 1387   6.051   4.290   2.667
   90ARG    NH1 1388   5.970   4.347   2.587
   90ARG   HH11 1389   5.943   4.299   2.503
   90ARG   HH12 1390   5.983   4.446   2.584
   90ARG    NH2 1391   6.145   4.363   2.730
   90ARG   HH21 1392   6.221   4.312   2.771
   90ARG   HH22 1393   6.143   4.462   2.716
   90ARG      C 1394   5.788   3.649   2.633
   90ARG      O 1395   5.722   3.655   2.531
   91TRP      N 1396   5.767   3.549   2.726
   91TRP     HN 1397   5.815   3.546   2.814
   91TRP     CA 1398   5.679   3.444   2.705
   91TRP     HA 1399   5.694   3.389   2.796
   91TRP     CB 1400   5.529   3.476   2.713
   91TRP    HB1 1401   5.470   3.382   2.712
   91TRP    HB2 1402   5.490   3.529   2.624
   91TRP     CG 1403   5.492   3.565   2.829
   91TRP    CD1 1404   5.451   3.509   2.947
   91TRP    HD1 1405   5.458   3.402   2.963
   91TRP    NE1 1406   5.425   3.606   3.041
   91TRP    HE1 1407   5.413   3.598   3.137
   91TRP    CE2 1408   5.456   3.727   2.992
   91TRP    CD2 1409   5.497   3.707   2.857
   91TRP    CE3 1410   5.532   3.821   2.781
   91TRP    HE3 1411   5.568   3.806   2.680
   91TRP    CZ3 1412   5.527   3.947   2.841
   91TRP    HZ3 1413   5.536   4.041   2.790
   91TRP    CZ2 1414   5.433   3.849   3.047
   91TRP    HZ2 1415   5.387   3.867   3.143
   91TRP    CH2 1416   5.471   3.955   2.971
   91TRP    HH2 1417   5.442   4.055   2.999
   91TRP      C 1418   5.710   3.329   2.610
   91TRP      O 1419   5.628   3.237   2.591
   92ASP      N 1420   5.832   3.331   2.552
   92ASP     HN 1421   5.899   3.401   2.574
   92ASP     CA 1422   5.874   3.235   2.454
   92ASP     HA 1423   5.788   3.201   2.399
   92ASP     CB 1424   5.978   3.281   2.354
   92ASP    HB1 1425   6.011   3.203   2.282
   92ASP    HB2 1426   6.066   3.320   2.408
   92ASP     CG 1427   5.936   3.389   2.253
   92ASP    OD1 1428   6.033   3.441   2.188
   92ASP    OD2 1429   5.818   3.407   2.221
   92ASP      C 1430   5.911   3.098   2.526
   92ASP      O 1431   5.998   3.104   2.610
   93TRP      N 1432   5.855   2.985   2.487
   93TRP     HN 1433   5.795   2.991   2.407
   93TRP     CA 1434   5.869   2.861   2.567
   93TRP     HA 1435   5.944   2.873   2.644
   93TRP     CB 1436   5.732   2.813   2.621
   93TRP    HB1 1437   5.662   2.785   2.539
   93TRP    HB2 1438   5.678   2.901   2.663
   93TRP     CG 1439   5.724   2.704   2.721
   93TRP    CD1 1440   5.682   2.577   2.707
   93TRP    HD1 1441   5.655   2.530   2.614
   93TRP    NE1 1442   5.693   2.509   2.829
   93TRP    HE1 1443   5.706   2.413   2.838
   93TRP    CE2 1444   5.743   2.593   2.927
   93TRP    CD2 1445   5.755   2.719   2.861
   93TRP    CE3 1446   5.802   2.825   2.942
   93TRP    HE3 1447   5.817   2.926   2.907
   93TRP    CZ3 1448   5.812   2.802   3.079
   93TRP    HZ3 1449   5.823   2.892   3.138
   93TRP    CZ2 1450   5.776   2.562   3.057
   93TRP    HZ2 1451   5.774   2.459   3.090
   93TRP    CH2 1452   5.809   2.672   3.135
   93TRP    HH2 1453   5.832   2.661   3.240
   93TRP      C 1454   5.919   2.743   2.474
   93TRP      O 1455   5.877   2.726   2.359
   94LYS      N 1456   6.024   2.668   2.521
   94LYS     HN 1457   6.064   2.683   2.612
   94LYS     CA 1458   6.094   2.574   2.435
   94LYS     HA 1459   6.042   2.556   2.341
   94LYS     CB 1460   6.235   2.634   2.422
   94LYS    HB1 1461   6.207   2.740   2.406
   94LYS    HB2 1462   6.282   2.590   2.331
   94LYS     CG 1463   6.335   2.607   2.539
   94LYS    HG1 1464   6.328   2.500   2.566
   94LYS    HG2 1465   6.304   2.671   2.625
   94LYS     CD 1466   6.484   2.626   2.502
   94LYS    HD1 1467   6.506   2.728   2.463
   94LYS    HD2 1468   6.501   2.568   2.409
   94LYS     CE 1469   6.571   2.588   2.608
   94LYS    HE1 1470   6.565   2.480   2.633
   94LYS    HE2 1471   6.538   2.648   2.696
   94LYS     NZ 1472   6.715   2.624   2.586
   94LYS    HZ1 1473   6.775   2.615   2.671
   94LYS    HZ2 1474   6.729   2.723   2.559
   94LYS    HZ3 1475   6.748   2.561   2.509
   94LYS      C 1476   6.095   2.437   2.500
   94LYS      O 1477   6.129   2.338   2.440
   95PHE      N 1478   6.037   2.428   2.623
   95PHE     HN 1479   5.981   2.496   2.668
   95PHE     CA 1480   6.026   2.298   2.693
   95PHE     HA 1481   6.104   2.236   2.652
   95PHE     CB 1482   6.032   2.322   2.851
   95PHE    HB1 1483   6.016   2.229   2.911
   95PHE    HB2 1484   5.969   2.399   2.900
   95PHE     CG 1485   6.176   2.368   2.878
   95PHE    CD1 1486   6.288   2.294   2.835
   95PHE    HD1 1487   6.270   2.207   2.775
   95PHE    CE1 1488   6.416   2.340   2.863
   95PHE    HE1 1489   6.501   2.283   2.829
   95PHE     CZ 1490   6.434   2.459   2.926
   95PHE     HZ 1491   6.530   2.507   2.938
   95PHE    CD2 1492   6.195   2.483   2.958
   95PHE    HD2 1493   6.111   2.540   2.996
   95PHE    CE2 1494   6.327   2.531   2.974
   95PHE    HE2 1495   6.341   2.617   3.038
   95PHE      C 1496   5.888   2.240   2.652
   95PHE      O 1497   5.810   2.303   2.585
   96GLY      N 1498   5.862   2.115   2.710
   96GLY     HN 1499   5.919   2.078   2.783
   96GLY     CA 1500   5.741   2.035   2.676
   96GLY    HA1 1501   5.752   1.942   2.729
   96GLY    HA2 1502   5.737   2.014   2.570
   96GLY      C 1503   5.612   2.104   2.707
   96GLY      O 1504   5.606   2.212   2.767
   97ASP      N 1505   5.504   2.039   2.675
   97ASP     HN 1506   5.515   1.956   2.620
   97ASP     CA 1507   5.367   2.078   2.711
   97ASP     HA 1508   5.348   2.181   2.684
   97ASP     CB 1509   5.260   1.985   2.634
   97ASP    HB1 1510   5.161   2.032   2.654
   97ASP    HB2 1511   5.262   1.879   2.665
   97ASP     CG 1512   5.278   1.971   2.489
   97ASP    OD1 1513   5.182   1.927   2.427
   97ASP    OD2 1514   5.394   1.988   2.443
   97ASP      C 1515   5.340   2.079   2.865
   97ASP      O 1516   5.299   2.180   2.928
   98ILE      N 1517   5.377   1.974   2.938
   98ILE     HN 1518   5.421   1.899   2.890
   98ILE     CA 1519   5.352   1.955   3.083
   98ILE     HA 1520   5.246   1.978   3.090
   98ILE     CB 1521   5.377   1.815   3.146
   98ILE     HB 1522   5.482   1.783   3.127
   98ILE    CG2 1523   5.354   1.803   3.303
   98ILE   HG21 1524   5.454   1.835   3.342
   98ILE   HG22 1525   5.355   1.695   3.325
   98ILE   HG23 1526   5.262   1.859   3.329
   98ILE    CG1 1527   5.281   1.710   3.083
   98ILE   HG11 1528   5.291   1.621   3.149
   98ILE   HG12 1529   5.317   1.692   2.980
   98ILE     CD 1530   5.138   1.746   3.075
   98ILE    HD1 1531   5.126   1.815   2.989
   98ILE    HD2 1532   5.097   1.791   3.168
   98ILE    HD3 1533   5.082   1.657   3.040
   98ILE      C 1534   5.414   2.060   3.179
   98ILE      O 1535   5.348   2.110   3.272
   99PRO      N 1536   5.542   2.101   3.171
   99PRO     CD 1537   5.647   2.042   3.081
   99PRO    HD1 1538   5.611   2.020   2.978
   99PRO    HD2 1539   5.686   1.952   3.134
   99PRO     CA 1540   5.608   2.188   3.263
   99PRO     HA 1541   5.574   2.142   3.354
   99PRO     CB 1542   5.754   2.184   3.228
   99PRO    HB1 1543   5.804   2.100   3.281
   99PRO    HB2 1544   5.820   2.273   3.233
   99PRO     CG 1545   5.752   2.145   3.076
   99PRO    HG1 1546   5.723   2.237   3.020
   99PRO    HG2 1547   5.846   2.104   3.034
   99PRO      C 1548   5.554   2.329   3.259
   99PRO      O 1549   5.560   2.404   3.356
  100CYS      N 1550   5.497   2.381   3.148
  100CYS     HN 1551   5.515   2.333   3.063
  100CYS     CA 1552   5.422   2.502   3.143
  100CYS     HA 1553   5.486   2.585   3.167
  100CYS     CB 1554   5.388   2.539   2.994
  100CYS    HB1 1555   5.344   2.449   2.945
  100CYS    HB2 1556   5.480   2.557   2.935
  100CYS     SG 1557   5.275   2.680   2.971
  100CYS      C 1558   5.293   2.493   3.223
  100CYS      O 1559   5.255   2.573   3.308
  101ARG      N 1560   5.219   2.381   3.204
  101ARG     HN 1561   5.255   2.319   3.135
  101ARG     CA 1562   5.089   2.353   3.267
  101ARG     HA 1563   5.029   2.443   3.269
  101ARG     CB 1564   5.031   2.233   3.195
  101ARG    HB1 1565   4.943   2.200   3.254
  101ARG    HB2 1566   5.108   2.156   3.177
  101ARG     CG 1567   4.993   2.281   3.056
  101ARG    HG1 1568   5.086   2.322   3.011
  101ARG    HG2 1569   4.912   2.357   3.056
  101ARG     CD 1570   4.935   2.162   2.973
  101ARG    HD1 1571   4.826   2.151   2.993
  101ARG    HD2 1572   4.995   2.071   2.992
  101ARG     NE 1573   4.957   2.196   2.828
  101ARG     HE 1574   4.962   2.294   2.807
  101ARG     CZ 1575   4.907   2.126   2.729
  101ARG    NH1 1576   4.879   1.993   2.743
  101ARG   HH11 1577   4.882   1.950   2.834
  101ARG   HH12 1578   4.813   1.947   2.684
  101ARG    NH2 1579   4.871   2.188   2.617
  101ARG   HH21 1580   4.817   2.136   2.551
  101ARG   HH22 1581   4.868   2.288   2.612
  101ARG      C 1582   5.108   2.334   3.417
  101ARG      O 1583   5.037   2.397   3.492
  102LEU      N 1584   5.213   2.268   3.454
  102LEU     HN 1585   5.267   2.224   3.382
  102LEU     CA 1586   5.282   2.259   3.579
  102LEU     HA 1587   5.213   2.206   3.644
  102LEU     CB 1588   5.418   2.178   3.569
  102LEU    HB1 1589   5.496   2.246   3.528
  102LEU    HB2 1590   5.403   2.092   3.501
  102LEU     CG 1591   5.471   2.123   3.702
  102LEU     HG 1592   5.492   2.207   3.772
  102LEU    CD1 1593   5.371   2.033   3.780
  102LEU   HD11 1594   5.308   1.973   3.711
  102LEU   HD12 1595   5.297   2.101   3.828
  102LEU   HD13 1596   5.424   1.977   3.859
  102LEU    CD2 1597   5.595   2.035   3.676
  102LEU   HD21 1598   5.670   2.101   3.626
  102LEU   HD22 1599   5.576   1.947   3.610
  102LEU   HD23 1600   5.631   2.004   3.776
  102LEU      C 1601   5.316   2.404   3.640
  102LEU      O 1602   5.276   2.437   3.750
  103MET      N 1603   5.393   2.492   3.573
  103MET     HN 1604   5.431   2.449   3.491
  103MET     CA 1605   5.424   2.628   3.619
  103MET     HA 1606   5.470   2.609   3.714
  103MET     CB 1607   5.522   2.694   3.523
  103MET    HB1 1608   5.472   2.716   3.426
  103MET    HB2 1609   5.603   2.619   3.510
  103MET     CG 1610   5.586   2.819   3.586
  103MET    HG1 1611   5.661   2.794   3.664
  103MET    HG2 1612   5.511   2.890   3.627
  103MET     SD 1613   5.685   2.918   3.463
  103MET     CE 1614   5.549   3.027   3.414
  103MET    HE1 1615   5.569   3.126   3.459
  103MET    HE2 1616   5.448   2.983   3.431
  103MET    HE3 1617   5.559   3.046   3.305
  103MET      C 1618   5.305   2.710   3.636
  103MET      O 1619   5.283   2.762   3.744
  104LEU      N 1620   5.202   2.716   3.547
  104LEU     HN 1621   5.198   2.656   3.467
  104LEU     CA 1622   5.072   2.769   3.566
  104LEU     HA 1623   5.084   2.876   3.582
  104LEU     CB 1624   4.984   2.762   3.444
  104LEU    HB1 1625   4.894   2.823   3.464
  104LEU    HB2 1626   4.964   2.656   3.417
  104LEU     CG 1627   5.032   2.812   3.310
  104LEU     HG 1628   5.130   2.765   3.287
  104LEU    CD1 1629   4.927   2.775   3.198
  104LEU   HD11 1630   4.936   2.666   3.180
  104LEU   HD12 1631   4.941   2.843   3.111
  104LEU   HD13 1632   4.825   2.773   3.242
  104LEU    CD2 1633   5.050   2.963   3.307
  104LEU   HD21 1634   4.966   3.032   3.331
  104LEU   HD22 1635   5.079   2.991   3.204
  104LEU   HD23 1636   5.135   3.005   3.365
  104LEU      C 1637   4.987   2.717   3.680
  104LEU      O 1638   4.919   2.797   3.743
  105PHE      N 1639   4.992   2.588   3.705
  105PHE     HN 1640   5.038   2.539   3.632
  105PHE     CA 1641   4.926   2.515   3.816
  105PHE     HA 1642   4.828   2.559   3.831
  105PHE     CB 1643   4.920   2.365   3.778
  105PHE    HB1 1644   5.020   2.329   3.746
  105PHE    HB2 1645   4.851   2.346   3.693
  105PHE     CG 1646   4.887   2.266   3.885
  105PHE    CD1 1647   4.750   2.256   3.938
  105PHE    HD1 1648   4.696   2.346   3.912
  105PHE    CE1 1649   4.721   2.155   4.022
  105PHE    HE1 1650   4.626   2.154   4.074
  105PHE     CZ 1651   4.811   2.053   4.059
  105PHE     HZ 1652   4.783   1.978   4.132
  105PHE    CD2 1653   4.979   2.169   3.935
  105PHE    HD2 1654   5.079   2.174   3.893
  105PHE    CE2 1655   4.940   2.056   4.007
  105PHE    HE2 1656   5.009   1.980   4.040
  105PHE      C 1657   5.001   2.541   3.952
  105PHE      O 1658   4.929   2.578   4.041
  106MET      N 1659   5.133   2.537   3.969
  106MET     HN 1660   5.185   2.496   3.894
  106MET     CA 1661   5.212   2.584   4.081
  106MET     HA 1662   5.194   2.516   4.163
  106MET     CB 1663   5.365   2.572   4.048
  106MET    HB1 1664   5.411   2.634   4.129
  106MET    HB2 1665   5.375   2.619   3.948
  106MET     CG 1666   5.437   2.442   4.048
  106MET    HG1 1667   5.545   2.468   4.048
  106MET    HG2 1668   5.418   2.395   3.949
  106MET     SD 1669   5.403   2.339   4.190
  106MET     CE 1670   5.290   2.222   4.131
  106MET    HE1 1671   5.333   2.182   4.037
  106MET    HE2 1672   5.191   2.260   4.100
  106MET    HE3 1673   5.273   2.140   4.205
  106MET      C 1674   5.178   2.735   4.115
  106MET      O 1675   5.151   2.775   4.230
  107LEU      N 1676   5.182   2.830   4.017
  107LEU     HN 1677   5.230   2.803   3.934
  107LEU     CA 1678   5.137   2.967   4.030
  107LEU     HA 1679   5.184   3.007   4.119
  107LEU     CB 1680   5.142   3.035   3.891
  107LEU    HB1 1681   5.092   3.134   3.895
  107LEU    HB2 1682   5.086   2.976   3.814
  107LEU     CG 1683   5.285   3.062   3.847
  107LEU     HG 1684   5.341   2.968   3.828
  107LEU    CD1 1685   5.274   3.139   3.713
  107LEU   HD11 1686   5.233   3.070   3.636
  107LEU   HD12 1687   5.373   3.180   3.682
  107LEU   HD13 1688   5.220   3.235   3.725
  107LEU    CD2 1689   5.381   3.127   3.947
  107LEU   HD21 1690   5.353   3.230   3.979
  107LEU   HD22 1691   5.471   3.156   3.889
  107LEU   HD23 1692   5.417   3.066   4.033
  107LEU      C 1693   4.989   2.977   4.077
  107LEU      O 1694   4.965   3.062   4.162
  108ALA      N 1695   4.894   2.888   4.030
  108ALA     HN 1696   4.923   2.827   3.957
  108ALA     CA 1697   4.760   2.883   4.076
  108ALA     HA 1698   4.721   2.984   4.078
  108ALA     CB 1699   4.682   2.806   3.969
  108ALA    HB1 1700   4.576   2.777   3.985
  108ALA    HB2 1701   4.732   2.709   3.947
  108ALA    HB3 1702   4.684   2.859   3.871
  108ALA      C 1703   4.753   2.833   4.221
  108ALA      O 1704   4.693   2.890   4.312
  109MET      N 1705   4.836   2.728   4.255
  109MET     HN 1706   4.879   2.670   4.186
  109MET     CA 1707   4.845   2.666   4.382
  109MET     HA 1708   4.746   2.627   4.399
  109MET     CB 1709   4.938   2.539   4.372
  109MET    HB1 1710   4.979   2.505   4.469
  109MET    HB2 1711   5.031   2.567   4.318
  109MET     CG 1712   4.861   2.415   4.306
  109MET    HG1 1713   4.941   2.339   4.292
  109MET    HG2 1714   4.824   2.450   4.207
  109MET     SD 1715   4.729   2.342   4.394
  109MET     CE 1716   4.826   2.285   4.535
  109MET    HE1 1717   4.861   2.371   4.595
  109MET    HE2 1718   4.917   2.227   4.508
  109MET    HE3 1719   4.767   2.217   4.601
  109MET      C 1720   4.885   2.753   4.503
  109MET      O 1721   4.812   2.758   4.604
  110ASN      N 1722   4.991   2.832   4.491
  110ASN     HN 1723   5.052   2.816   4.413
  110ASN     CA 1724   5.024   2.939   4.587
  110ASN     HA 1725   5.061   2.901   4.681
  110ASN     CB 1726   5.145   3.005   4.513
  110ASN    HB1 1727   5.134   3.001   4.403
  110ASN    HB2 1728   5.234   2.942   4.535
  110ASN     CG 1729   5.179   3.148   4.555
  110ASN    OD1 1730   5.173   3.239   4.474
  110ASN    ND2 1731   5.184   3.175   4.690
  110ASN   HD21 1732   5.207   3.264   4.730
  110ASN   HD22 1733   5.201   3.103   4.758
  110ASN      C 1734   4.900   3.034   4.611
  110ASN      O 1735   4.851   3.041   4.723
  111ARG      N 1736   4.842   3.108   4.512
  111ARG     HN 1737   4.877   3.115   4.419
  111ARG     CA 1738   4.735   3.207   4.539
  111ARG     HA 1739   4.764   3.277   4.615
  111ARG     CB 1740   4.712   3.283   4.402
  111ARG    HB1 1741   4.643   3.366   4.429
  111ARG    HB2 1742   4.668   3.211   4.330
  111ARG     CG 1743   4.840   3.353   4.346
  111ARG    HG1 1744   4.799   3.406   4.257
  111ARG    HG2 1745   4.904   3.268   4.314
  111ARG     CD 1746   4.912   3.445   4.439
  111ARG    HD1 1747   4.965   3.390   4.520
  111ARG    HD2 1748   4.837   3.517   4.479
  111ARG     NE 1749   5.008   3.525   4.354
  111ARG     HE 1750   5.021   3.507   4.256
  111ARG     CZ 1751   5.099   3.607   4.410
  111ARG    NH1 1752   5.099   3.621   4.539
  111ARG   HH11 1753   5.044   3.561   4.597
  111ARG   HH12 1754   5.140   3.709   4.565
  111ARG    NH2 1755   5.195   3.669   4.340
  111ARG   HH21 1756   5.203   3.659   4.241
  111ARG   HH22 1757   5.264   3.723   4.389
  111ARG      C 1758   4.605   3.155   4.586
  111ARG      O 1759   4.546   3.205   4.685
  112GLN      N 1760   4.541   3.046   4.532
  112GLN     HN 1761   4.588   3.008   4.453
  112GLN     CA 1762   4.422   2.984   4.592
  112GLN     HA 1763   4.359   3.069   4.615
  112GLN     CB 1764   4.344   2.897   4.488
  112GLN    HB1 1765   4.273   2.832   4.544
  112GLN    HB2 1766   4.416   2.829   4.437
  112GLN     CG 1767   4.234   2.962   4.393
  112GLN    HG1 1768   4.151   3.009   4.450
  112GLN    HG2 1769   4.191   2.879   4.333
  112GLN     CD 1770   4.293   3.070   4.297
  112GLN    OE1 1771   4.346   3.039   4.191
  112GLN    NE2 1772   4.283   3.199   4.334
  112GLN   HE21 1773   4.233   3.227   4.416
  112GLN   HE22 1774   4.330   3.271   4.282
  112GLN      C 1775   4.450   2.922   4.728
  112GLN      O 1776   4.386   2.957   4.826
  113GLY      N 1777   4.559   2.851   4.741
  113GLY     HN 1778   4.602   2.813   4.659
  113GLY     CA 1779   4.599   2.787   4.863
  113GLY    HA1 1780   4.683   2.720   4.854
  113GLY    HA2 1781   4.514   2.728   4.896
  113GLY      C 1782   4.623   2.880   4.975
  113GLY      O 1783   4.579   2.855   5.084
  114SER      N 1784   4.700   2.992   4.949
  114SER     HN 1785   4.729   3.015   4.857
  114SER     CA 1786   4.716   3.093   5.049
  114SER     HA 1787   4.774   3.036   5.121
  114SER     CB 1788   4.800   3.207   4.988
  114SER    HB1 1789   4.823   3.282   5.068
  114SER    HB2 1790   4.741   3.269   4.917
  114SER     OG 1791   4.925   3.155   4.940
  114SER    HG1 1792   4.911   3.136   4.847
  114SER      C 1793   4.591   3.144   5.111
  114SER      O 1794   4.585   3.157   5.233
  115ILE      N 1795   4.484   3.170   5.032
  115ILE     HN 1796   4.485   3.153   4.934
  115ILE     CA 1797   4.361   3.228   5.088
  115ILE     HA 1798   4.372   3.294   5.172
  115ILE     CB 1799   4.290   3.294   4.967
  115ILE     HB 1800   4.278   3.222   4.884
  115ILE    CG2 1801   4.152   3.333   5.021
  115ILE   HG21 1802   4.091   3.400   4.956
  115ILE   HG22 1803   4.165   3.397   5.111
  115ILE   HG23 1804   4.092   3.241   5.038
  115ILE    CG1 1805   4.364   3.418   4.913
  115ILE   HG11 1806   4.306   3.476   4.838
  115ILE   HG12 1807   4.441   3.383   4.841
  115ILE     CD 1808   4.410   3.513   5.027
  115ILE    HD1 1809   4.327   3.548   5.093
  115ILE    HD2 1810   4.472   3.593   4.981
  115ILE    HD3 1811   4.470   3.454   5.100
  115ILE      C 1812   4.285   3.116   5.160
  115ILE      O 1813   4.239   3.135   5.272
  116ILE      N 1814   4.286   2.992   5.119
  116ILE     HN 1815   4.328   2.968   5.032
  116ILE     CA 1816   4.226   2.879   5.192
  116ILE     HA 1817   4.126   2.912   5.218
  116ILE     CB 1818   4.206   2.757   5.104
  116ILE     HB 1819   4.301   2.720   5.059
  116ILE    CG2 1820   4.145   2.643   5.188
  116ILE   HG21 1821   4.111   2.561   5.122
  116ILE   HG22 1822   4.055   2.682   5.240
  116ILE   HG23 1823   4.223   2.607   5.259
  116ILE    CG1 1824   4.122   2.800   4.979
  116ILE   HG11 1825   4.185   2.866   4.915
  116ILE   HG12 1826   4.032   2.861   5.004
  116ILE     CD 1827   4.066   2.688   4.893
  116ILE    HD1 1828   4.149   2.618   4.870
  116ILE    HD2 1829   4.025   2.735   4.802
  116ILE    HD3 1830   3.979   2.640   4.943
  116ILE      C 1831   4.291   2.837   5.326
  116ILE      O 1832   4.225   2.805   5.427
  117PHE      N 1833   4.425   2.838   5.334
  117PHE     HN 1834   4.483   2.841   5.253
  117PHE     CA 1835   4.484   2.819   5.465
  117PHE     HA 1836   4.435   2.748   5.530
  117PHE     CB 1837   4.629   2.771   5.453
  117PHE    HB1 1838   4.662   2.769   5.559
  117PHE    HB2 1839   4.697   2.840   5.398
  117PHE     CG 1840   4.618   2.631   5.400
  117PHE    CD1 1841   4.586   2.521   5.475
  117PHE    HD1 1842   4.559   2.536   5.579
  117PHE    CE1 1843   4.572   2.396   5.411
  117PHE    HE1 1844   4.542   2.315   5.475
  117PHE     CZ 1845   4.612   2.373   5.283
  117PHE     HZ 1846   4.622   2.270   5.252
  117PHE    CD2 1847   4.659   2.611   5.268
  117PHE    HD2 1848   4.700   2.692   5.209
  117PHE    CE2 1849   4.661   2.482   5.213
  117PHE    HE2 1850   4.708   2.460   5.118
  117PHE      C 1851   4.477   2.946   5.546
  117PHE      O 1852   4.457   2.940   5.667
  118LEU      N 1853   4.491   3.064   5.488
  118LEU     HN 1854   4.502   3.079   5.390
  118LEU     CA 1855   4.463   3.178   5.568
  118LEU     HA 1856   4.531   3.184   5.652
  118LEU     CB 1857   4.490   3.308   5.487
  118LEU    HB1 1858   4.435   3.304   5.391
  118LEU    HB2 1859   4.600   3.303   5.469
  118LEU     CG 1860   4.464   3.450   5.553
  118LEU     HG 1861   4.357   3.456   5.580
  118LEU    CD1 1862   4.552   3.466   5.676
  118LEU   HD11 1863   4.663   3.461   5.667
  118LEU   HD12 1864   4.519   3.391   5.751
  118LEU   HD13 1865   4.539   3.569   5.717
  118LEU    CD2 1866   4.495   3.566   5.466
  118LEU   HD21 1867   4.480   3.664   5.516
  118LEU   HD22 1868   4.445   3.558   5.367
  118LEU   HD23 1869   4.606   3.564   5.451
  118LEU      C 1870   4.327   3.194   5.634
  118LEU      O 1871   4.321   3.225   5.752
  119THR      N 1872   4.224   3.149   5.559
  119THR     HN 1873   4.240   3.132   5.462
  119THR     CA 1874   4.083   3.134   5.604
  119THR     HA 1875   4.044   3.226   5.644
  119THR     CB 1876   3.984   3.089   5.495
  119THR     HB 1877   4.012   2.985   5.469
  119THR    OG1 1878   3.997   3.161   5.375
  119THR    HG1 1879   4.083   3.156   5.333
  119THR    CG2 1880   3.846   3.102   5.545
  119THR   HG21 1881   3.824   3.042   5.636
  119THR   HG22 1882   3.777   3.090   5.460
  119THR   HG23 1883   3.839   3.203   5.590
  119THR      C 1884   4.077   3.046   5.734
  119THR      O 1885   4.012   3.088   5.834
  120VAL      N 1886   4.142   2.926   5.739
  120VAL     HN 1887   4.185   2.898   5.654
  120VAL     CA 1888   4.135   2.834   5.854
  120VAL     HA 1889   4.032   2.816   5.881
  120VAL     CB 1890   4.186   2.697   5.811
  120VAL     HB 1891   4.286   2.710   5.763
  120VAL    CG1 1892   4.197   2.593   5.914
  120VAL   HG11 1893   4.257   2.616   6.004
  120VAL   HG12 1894   4.240   2.500   5.870
  120VAL   HG13 1895   4.095   2.564   5.947
  120VAL    CG2 1896   4.091   2.643   5.707
  120VAL   HG21 1897   4.088   2.532   5.702
  120VAL   HG22 1898   4.112   2.670   5.602
  120VAL   HG23 1899   3.989   2.682   5.729
  120VAL      C 1900   4.208   2.882   5.981
  120VAL      O 1901   4.157   2.869   6.093
  121VAL      N 1902   4.317   2.952   5.955
  121VAL     HN 1903   4.350   2.972   5.863
  121VAL     CA 1904   4.400   3.007   6.059
  121VAL     HA 1905   4.424   2.935   6.136
  121VAL     CB 1906   4.520   3.058   6.005
  121VAL     HB 1907   4.498   3.132   5.924
  121VAL    CG1 1908   4.607   3.139   6.107
  121VAL   HG11 1909   4.693   3.181   6.051
  121VAL   HG12 1910   4.633   3.070   6.190
  121VAL   HG13 1911   4.556   3.218   6.166
  121VAL    CG2 1912   4.609   2.949   5.943
  121VAL   HG21 1913   4.545   2.880   5.884
  121VAL   HG22 1914   4.662   2.888   6.019
  121VAL   HG23 1915   4.662   2.996   5.858
  121VAL      C 1916   4.319   3.129   6.119
  121VAL      O 1917   4.303   3.142   6.244
  122ALA      N 1918   4.254   3.216   6.033
  122ALA     HN 1919   4.264   3.209   5.934
  122ALA     CA 1920   4.184   3.332   6.076
  122ALA     HA 1921   4.246   3.405   6.125
  122ALA     CB 1922   4.132   3.393   5.945
  122ALA    HB1 1923   4.085   3.489   5.976
  122ALA    HB2 1924   4.071   3.330   5.877
  122ALA    HB3 1925   4.220   3.418   5.882
  122ALA      C 1926   4.060   3.292   6.161
  122ALA      O 1927   4.029   3.353   6.259
  123VAL      N 1928   3.985   3.181   6.125
  123VAL     HN 1929   4.004   3.133   6.040
  123VAL     CA 1930   3.867   3.131   6.199
  123VAL     HA 1931   3.788   3.202   6.217
  123VAL     CB 1932   3.799   3.026   6.104
  123VAL     HB 1933   3.863   2.942   6.070
  123VAL    CG1 1934   3.678   2.964   6.182
  123VAL   HG11 1935   3.633   2.880   6.125
  123VAL   HG12 1936   3.593   3.035   6.196
  123VAL   HG13 1937   3.710   2.907   6.272
  123VAL    CG2 1938   3.744   3.096   5.981
  123VAL   HG21 1939   3.721   3.022   5.902
  123VAL   HG22 1940   3.817   3.173   5.947
  123VAL   HG23 1941   3.651   3.149   6.010
  123VAL      C 1942   3.912   3.073   6.331
  123VAL      O 1943   3.856   3.100   6.436
  124ASP      N 1944   4.031   3.002   6.338
  124ASP     HN 1945   4.089   2.999   6.258
  124ASP     CA 1946   4.095   2.965   6.465
  124ASP     HA 1947   4.023   2.906   6.520
  124ASP     CB 1948   4.213   2.861   6.436
  124ASP    HB1 1949   4.265   2.914   6.354
  124ASP    HB2 1950   4.174   2.764   6.396
  124ASP     CG 1951   4.311   2.823   6.548
  124ASP    OD1 1952   4.421   2.888   6.555
  124ASP    OD2 1953   4.273   2.733   6.624
  124ASP      C 1954   4.131   3.081   6.557
  124ASP      O 1955   4.093   3.081   6.674
  125ARG      N 1956   4.201   3.184   6.495
  125ARG     HN 1957   4.229   3.173   6.400
  125ARG     CA 1958   4.224   3.312   6.559
  125ARG     HA 1959   4.304   3.307   6.630
  125ARG     CB 1960   4.297   3.413   6.462
  125ARG    HB1 1961   4.292   3.514   6.509
  125ARG    HB2 1962   4.250   3.414   6.362
  125ARG     CG 1963   4.445   3.392   6.435
  125ARG    HG1 1964   4.467   3.285   6.411
  125ARG    HG2 1965   4.505   3.414   6.526
  125ARG     CD 1966   4.501   3.484   6.323
  125ARG    HD1 1967   4.497   3.591   6.350
  125ARG    HD2 1968   4.440   3.478   6.230
  125ARG     NE 1969   4.642   3.435   6.301
  125ARG     HE 1970   4.684   3.364   6.357
  125ARG     CZ 1971   4.721   3.490   6.219
  125ARG    NH1 1972   4.689   3.576   6.126
  125ARG   HH11 1973   4.758   3.634   6.083
  125ARG   HH12 1974   4.591   3.590   6.111
  125ARG    NH2 1975   4.845   3.454   6.225
  125ARG   HH21 1976   4.872   3.400   6.305
  125ARG   HH22 1977   4.913   3.489   6.161
  125ARG      C 1978   4.105   3.379   6.619
  125ARG      O 1979   4.092   3.419   6.733
  126TYR      N 1980   3.992   3.389   6.536
  126TYR     HN 1981   3.996   3.348   6.445
  126TYR     CA 1982   3.864   3.440   6.575
  126TYR     HA 1983   3.889   3.535   6.619
  126TYR     CB 1984   3.765   3.457   6.451
  126TYR    HB1 1985   3.792   3.366   6.394
  126TYR    HB2 1986   3.786   3.554   6.402
  126TYR     CG 1987   3.612   3.451   6.470
  126TYR    CD1 1988   3.544   3.553   6.537
  126TYR    HD1 1989   3.601   3.636   6.574
  126TYR    CE1 1990   3.406   3.539   6.560
  126TYR    HE1 1991   3.355   3.626   6.598
  126TYR     CZ 1992   3.334   3.430   6.513
  126TYR     OH 1993   3.197   3.404   6.543
  126TYR     HH 1994   3.172   3.319   6.505
  126TYR    CD2 1995   3.540   3.340   6.428
  126TYR    HD2 1996   3.594   3.257   6.386
  126TYR    CE2 1997   3.400   3.332   6.448
  126TYR    HE2 1998   3.345   3.247   6.410
  126TYR      C 1999   3.799   3.366   6.687
  126TYR      O 2000   3.756   3.419   6.783
  127PHE      N 2001   3.801   3.234   6.682
  127PHE     HN 2002   3.841   3.196   6.599
  127PHE     CA 2003   3.749   3.145   6.781
  127PHE     HA 2004   3.646   3.168   6.804
  127PHE     CB 2005   3.761   3.001   6.733
  127PHE    HB1 2006   3.795   2.928   6.810
  127PHE    HB2 2007   3.850   3.004   6.667
  127PHE     CG 2008   3.643   2.929   6.656
  127PHE    CD1 2009   3.533   3.009   6.622
  127PHE    HD1 2010   3.535   3.115   6.643
  127PHE    CE1 2011   3.438   2.964   6.532
  127PHE    HE1 2012   3.358   3.033   6.512
  127PHE     CZ 2013   3.445   2.829   6.482
  127PHE     HZ 2014   3.370   2.799   6.411
  127PHE    CD2 2015   3.662   2.802   6.601
  127PHE    HD2 2016   3.756   2.752   6.617
  127PHE    CE2 2017   3.559   2.753   6.517
  127PHE    HE2 2018   3.565   2.654   6.476
  127PHE      C 2019   3.816   3.166   6.912
  127PHE      O 2020   3.752   3.166   7.016
  128ARG      N 2021   3.951   3.175   6.912
  128ARG     HN 2022   3.999   3.152   6.827
  128ARG     CA 2023   4.029   3.212   7.024
  128ARG     HA 2024   4.003   3.135   7.096
  128ARG     CB 2025   4.177   3.187   7.000
  128ARG    HB1 2026   4.249   3.220   7.079
  128ARG    HB2 2027   4.202   3.256   6.916
  128ARG     CG 2028   4.219   3.045   6.983
  128ARG    HG1 2029   4.167   2.999   6.897
  128ARG    HG2 2030   4.181   2.975   7.061
  128ARG     CD 2031   4.370   3.024   6.979
  128ARG    HD1 2032   4.382   2.918   7.009
  128ARG    HD2 2033   4.432   3.097   7.035
  128ARG     NE 2034   4.399   3.032   6.835
  128ARG     HE 2035   4.391   2.950   6.779
  128ARG     CZ 2036   4.474   3.127   6.778
  128ARG    NH1 2037   4.501   3.237   6.847
  128ARG   HH11 2038   4.530   3.319   6.798
  128ARG   HH12 2039   4.458   3.252   6.936
  128ARG    NH2 2040   4.523   3.109   6.663
  128ARG   HH21 2041   4.484   3.025   6.623
  128ARG   HH22 2042   4.584   3.175   6.619
  128ARG      C 2043   3.995   3.342   7.086
  128ARG      O 2044   3.989   3.347   7.210
  129VAL      N 2045   3.973   3.446   7.006
  129VAL     HN 2046   3.963   3.441   6.907
  129VAL     CA 2047   3.929   3.574   7.052
  129VAL     HA 2048   3.991   3.608   7.133
  129VAL     CB 2049   3.951   3.678   6.947
  129VAL     HB 2050   3.927   3.626   6.852
  129VAL    CG1 2051   3.863   3.802   6.947
  129VAL   HG11 2052   3.756   3.773   6.940
  129VAL   HG12 2053   3.891   3.869   6.863
  129VAL   HG13 2054   3.866   3.854   7.045
  129VAL    CG2 2055   4.101   3.717   6.952
  129VAL   HG21 2056   4.166   3.631   6.925
  129VAL   HG22 2057   4.124   3.766   7.049
  129VAL   HG23 2058   4.123   3.789   6.871
  129VAL      C 2059   3.789   3.567   7.104
  129VAL      O 2060   3.756   3.635   7.204
  130VAL      N 2061   3.688   3.495   7.051
  130VAL     HN 2062   3.706   3.461   6.959
  130VAL     CA 2063   3.564   3.464   7.110
  130VAL     HA 2064   3.501   3.548   7.133
  130VAL     CB 2065   3.476   3.374   7.018
  130VAL     HB 2066   3.542   3.296   6.975
  130VAL    CG1 2067   3.355   3.316   7.087
  130VAL   HG11 2068   3.294   3.402   7.122
  130VAL   HG12 2069   3.385   3.261   7.180
  130VAL   HG13 2070   3.289   3.248   7.028
  130VAL    CG2 2071   3.435   3.447   6.884
  130VAL   HG21 2072   3.375   3.537   6.912
  130VAL   HG22 2073   3.376   3.381   6.816
  130VAL   HG23 2074   3.523   3.480   6.825
  130VAL      C 2075   3.580   3.394   7.246
  130VAL      O 2076   3.515   3.435   7.339
  131HSD      N 2077   3.683   3.299   7.258
  131HSD     HN 2078   3.723   3.267   7.173
  131HSD     CA 2079   3.733   3.227   7.381
  131HSD     HA 2080   3.810   3.292   7.419
  131HSD     CB 2081   3.633   3.210   7.498
  131HSD    HB1 2082   3.627   3.314   7.535
  131HSD    HB2 2083   3.676   3.147   7.579
  131HSD    ND1 2084   3.400   3.141   7.556
  131HSD    HD1 2085   3.409   3.171   7.651
  131HSD     CG 2086   3.504   3.144   7.466
  131HSD    CE1 2087   3.293   3.085   7.499
  131HSD    HE1 2088   3.192   3.091   7.539
  131HSD    NE2 2089   3.320   3.045   7.380
  131HSD    CD2 2090   3.454   3.087   7.360
  131HSD    HD2 2091   3.505   3.063   7.268
  131HSD      C 2092   3.801   3.092   7.341
  131HSD      O 2093   3.747   3.028   7.256
  132PRO      N 2094   3.909   3.038   7.395
  132PRO     CD 2095   3.973   3.088   7.518
  132PRO    HD1 2096   3.916   3.055   7.607
  132PRO    HD2 2097   3.983   3.199   7.525
  132PRO     CA 2098   3.977   2.926   7.334
  132PRO     HA 2099   3.968   2.912   7.228
  132PRO     CB 2100   4.124   2.958   7.380
  132PRO    HB1 2101   4.159   3.035   7.308
  132PRO    HB2 2102   4.195   2.873   7.372
  132PRO     CG 2103   4.112   3.028   7.519
  132PRO    HG1 2104   4.121   2.950   7.597
  132PRO    HG2 2105   4.197   3.097   7.537
  132PRO      C 2106   3.931   2.794   7.376
  132PRO      O 2107   4.009   2.716   7.432
  133HSD      N 2108   3.800   2.757   7.356
  133HSD     HN 2109   3.742   2.831   7.324
  133HSD     CA 2110   3.756   2.621   7.388
  133HSD     HA 2111   3.841   2.563   7.422
  133HSD     CB 2112   3.647   2.640   7.503
  133HSD    HB1 2113   3.598   2.544   7.530
  133HSD    HB2 2114   3.572   2.711   7.464
  133HSD    ND1 2115   3.801   2.651   7.714
  133HSD    HD1 2116   3.861   2.576   7.685
  133HSD     CG 2117   3.690   2.704   7.642
  133HSD    CE1 2118   3.821   2.725   7.822
  133HSD    HE1 2119   3.913   2.723   7.881
  133HSD    NE2 2120   3.727   2.822   7.835
  133HSD    CD2 2121   3.653   2.811   7.718
  133HSD    HD2 2122   3.567   2.876   7.710
  133HSD      C 2123   3.692   2.544   7.267
  133HSD      O 2124   3.625   2.440   7.282
  134HSD      N 2125   3.711   2.587   7.144
  134HSD     HN 2126   3.759   2.672   7.121
  134HSD     CA 2127   3.640   2.527   7.033
  134HSD     HA 2128   3.539   2.495   7.050
  134HSD     CB 2129   3.626   2.620   6.912
  134HSD    HB1 2130   3.577   2.570   6.826
  134HSD    HB2 2131   3.724   2.643   6.863
  134HSD    ND1 2132   3.614   2.854   6.994
  134HSD    HD1 2133   3.707   2.871   7.029
  134HSD     CG 2134   3.553   2.745   6.939
  134HSD    CE1 2135   3.516   2.948   7.006
  134HSD    HE1 2136   3.530   3.040   7.063
  134HSD    NE2 2137   3.403   2.912   6.953
  134HSD    CD2 2138   3.426   2.784   6.915
  134HSD    HD2 2139   3.348   2.724   6.870
  134HSD      C 2140   3.704   2.395   6.987
  134HSD      O 2141   3.828   2.375   6.999
  135ALA      N 2142   3.627   2.303   6.929
  135ALA     HN 2143   3.528   2.317   6.933
  135ALA     CA 2144   3.677   2.176   6.879
  135ALA     HA 2145   3.707   2.106   6.956
  135ALA     CB 2146   3.561   2.112   6.802
  135ALA    HB1 2147   3.530   2.178   6.717
  135ALA    HB2 2148   3.475   2.100   6.871
  135ALA    HB3 2149   3.584   2.016   6.752
  135ALA      C 2150   3.791   2.196   6.772
  135ALA      O 2151   3.896   2.136   6.786
  136LEU      N 2152   3.769   2.292   6.685
  136LEU     HN 2153   3.677   2.330   6.672
  136LEU     CA 2154   3.868   2.336   6.578
  136LEU     HA 2155   3.894   2.254   6.513
  136LEU     CB 2156   3.798   2.448   6.477
  136LEU    HB1 2157   3.761   2.526   6.546
  136LEU    HB2 2158   3.713   2.392   6.433
  136LEU     CG 2159   3.891   2.511   6.379
  136LEU     HG 2160   3.963   2.576   6.433
  136LEU    CD1 2161   3.973   2.406   6.304
  136LEU   HD11 2162   4.013   2.456   6.213
  136LEU   HD12 2163   3.898   2.329   6.275
  136LEU   HD13 2164   4.061   2.362   6.355
  136LEU    CD2 2165   3.806   2.598   6.276
  136LEU   HD21 2166   3.717   2.645   6.322
  136LEU   HD22 2167   3.786   2.529   6.192
  136LEU   HD23 2168   3.869   2.678   6.230
  136LEU      C 2169   4.001   2.372   6.642
  136LEU      O 2170   4.108   2.355   6.583
  137ASN      N 2171   4.000   2.434   6.761
  137ASN     HN 2172   3.916   2.442   6.814
  137ASN     CA 2173   4.120   2.461   6.836
  137ASN     HA 2174   4.189   2.505   6.766
  137ASN     CB 2175   4.085   2.556   6.947
  137ASN    HB1 2176   4.177   2.582   7.004
  137ASN    HB2 2177   4.017   2.509   7.021
  137ASN     CG 2178   4.021   2.690   6.909
  137ASN    OD1 2179   3.936   2.737   6.984
  137ASN    ND2 2180   4.044   2.742   6.789
  137ASN   HD21 2181   4.105   2.702   6.720
  137ASN   HD22 2182   4.031   2.840   6.776
  137ASN      C 2183   4.193   2.341   6.906
  137ASN      O 2184   4.315   2.345   6.923
  138LYS      N 2185   4.115   2.238   6.939
  138LYS     HN 2186   4.018   2.251   6.924
  138LYS     CA 2187   4.158   2.136   7.032
  138LYS     HA 2188   4.252   2.167   7.076
  138LYS     CB 2189   4.056   2.104   7.146
  138LYS    HB1 2190   4.101   2.029   7.215
  138LYS    HB2 2191   3.969   2.057   7.096
  138LYS     CG 2192   4.031   2.230   7.231
  138LYS    HG1 2193   4.010   2.321   7.170
  138LYS    HG2 2194   4.124   2.253   7.288
  138LYS     CD 2195   3.913   2.212   7.331
  138LYS    HD1 2196   3.887   2.314   7.368
  138LYS    HD2 2197   3.951   2.154   7.417
  138LYS     CE 2198   3.784   2.146   7.267
  138LYS    HE1 2199   3.806   2.050   7.215
  138LYS    HE2 2200   3.742   2.218   7.193
  138LYS     NZ 2201   3.674   2.115   7.368
  138LYS    HZ1 2202   3.589   2.154   7.321
  138LYS    HZ2 2203   3.686   2.160   7.461
  138LYS    HZ3 2204   3.665   2.012   7.378
  138LYS      C 2205   4.198   2.004   6.958
  138LYS      O 2206   4.253   1.907   7.016
  139ILE      N 2207   4.169   1.995   6.822
  139ILE     HN 2208   4.114   2.061   6.771
  139ILE     CA 2209   4.203   1.878   6.733
  139ILE     HA 2210   4.148   1.799   6.781
  139ILE     CB 2211   4.170   1.885   6.587
  139ILE     HB 2212   4.228   1.815   6.524
  139ILE    CG2 2213   4.027   1.840   6.574
  139ILE   HG21 2214   4.022   1.743   6.629
  139ILE   HG22 2215   3.992   1.828   6.469
  139ILE   HG23 2216   3.957   1.908   6.627
  139ILE    CG1 2217   4.183   2.023   6.529
  139ILE   HG11 2218   4.286   2.052   6.558
  139ILE   HG12 2219   4.105   2.089   6.571
  139ILE     CD 2220   4.174   2.027   6.379
  139ILE    HD1 2221   4.134   2.123   6.341
  139ILE    HD2 2222   4.099   1.954   6.342
  139ILE    HD3 2223   4.265   2.003   6.319
  139ILE      C 2224   4.348   1.837   6.747
  139ILE      O 2225   4.443   1.913   6.758
  140SER      N 2226   4.377   1.709   6.750
  140SER     HN 2227   4.313   1.633   6.740
  140SER     CA 2228   4.511   1.655   6.771
  140SER     HA 2229   4.566   1.708   6.847
  140SER     CB 2230   4.509   1.503   6.811
  140SER    HB1 2231   4.442   1.498   6.899
  140SER    HB2 2232   4.611   1.477   6.846
  140SER     OG 2233   4.469   1.415   6.707
  140SER    HG1 2234   4.377   1.436   6.690
  140SER      C 2235   4.583   1.673   6.639
  140SER      O 2236   4.531   1.690   6.534
  141ASN      N 2237   4.718   1.666   6.645
  141ASN     HN 2238   4.762   1.635   6.729
  141ASN     CA 2239   4.804   1.698   6.535
  141ASN     HA 2240   4.771   1.789   6.487
  141ASN     CB 2241   4.951   1.721   6.588
  141ASN    HB1 2242   5.000   1.735   6.489
  141ASN    HB2 2243   5.001   1.636   6.638
  141ASN     CG 2244   4.963   1.854   6.655
  141ASN    OD1 2245   4.878   1.943   6.654
  141ASN    ND2 2246   5.072   1.865   6.741
  141ASN   HD21 2247   5.150   1.804   6.735
  141ASN   HD22 2248   5.081   1.955   6.783
  141ASN      C 2249   4.795   1.609   6.407
  141ASN      O 2250   4.799   1.662   6.298
  142ARG      N 2251   4.781   1.480   6.429
  142ARG     HN 2252   4.800   1.440   6.519
  142ARG     CA 2253   4.752   1.380   6.320
  142ARG     HA 2254   4.821   1.395   6.238
  142ARG     CB 2255   4.777   1.234   6.379
  142ARG    HB1 2256   4.879   1.237   6.423
  142ARG    HB2 2257   4.762   1.158   6.300
  142ARG     CG 2258   4.669   1.188   6.479
  142ARG    HG1 2259   4.583   1.172   6.412
  142ARG    HG2 2260   4.652   1.267   6.556
  142ARG     CD 2261   4.705   1.061   6.555
  142ARG    HD1 2262   4.740   0.988   6.479
  142ARG    HD2 2263   4.615   1.032   6.614
  142ARG     NE 2264   4.820   1.092   6.639
  142ARG     HE 2265   4.838   1.191   6.637
  142ARG     CZ 2266   4.861   1.022   6.739
  142ARG    NH1 2267   4.810   0.900   6.754
  142ARG   HH11 2268   4.746   0.871   6.682
  142ARG   HH12 2269   4.854   0.841   6.821
  142ARG    NH2 2270   4.948   1.069   6.825
  142ARG   HH21 2271   4.993   1.158   6.816
  142ARG   HH22 2272   4.967   1.005   6.899
  142ARG      C 2273   4.616   1.394   6.261
  142ARG      O 2274   4.598   1.371   6.145
  143THR      N 2275   4.511   1.439   6.336
  143THR     HN 2276   4.518   1.449   6.435
  143THR     CA 2277   4.380   1.483   6.280
  143THR     HA 2278   4.340   1.406   6.215
  143THR     CB 2279   4.279   1.512   6.389
  143THR     HB 2280   4.324   1.582   6.462
  143THR    OG1 2281   4.243   1.394   6.458
  143THR    HG1 2282   4.229   1.433   6.544
  143THR    CG2 2283   4.149   1.566   6.329
  143THR   HG21 2284   4.072   1.573   6.409
  143THR   HG22 2285   4.109   1.512   6.240
  143THR   HG23 2286   4.175   1.669   6.298
  143THR      C 2287   4.397   1.607   6.191
  143THR      O 2288   4.345   1.615   6.079
  144ALA      N 2289   4.477   1.707   6.240
  144ALA     HN 2290   4.527   1.695   6.326
  144ALA     CA 2291   4.493   1.829   6.169
  144ALA     HA 2292   4.397   1.870   6.142
  144ALA     CB 2293   4.571   1.913   6.270
  144ALA    HB1 2294   4.610   1.999   6.212
  144ALA    HB2 2295   4.660   1.864   6.314
  144ALA    HB3 2296   4.513   1.946   6.360
  144ALA      C 2297   4.565   1.796   6.034
  144ALA      O 2298   4.540   1.858   5.934
  145ALA      N 2299   4.657   1.705   6.032
  145ALA     HN 2300   4.697   1.669   6.116
  145ALA     CA 2301   4.710   1.648   5.905
  145ALA     HA 2302   4.744   1.729   5.843
  145ALA     CB 2303   4.835   1.559   5.922
  145ALA    HB1 2304   4.917   1.621   5.965
  145ALA    HB2 2305   4.870   1.515   5.826
  145ALA    HB3 2306   4.800   1.472   5.982
  145ALA      C 2307   4.610   1.575   5.810
  145ALA      O 2308   4.619   1.601   5.692
  146ILE      N 2309   4.513   1.499   5.854
  146ILE     HN 2310   4.505   1.487   5.953
  146ILE     CA 2311   4.413   1.442   5.770
  146ILE     HA 2312   4.458   1.386   5.689
  146ILE     CB 2313   4.339   1.334   5.839
  146ILE     HB 2314   4.287   1.387   5.921
  146ILE    CG2 2315   4.225   1.280   5.747
  146ILE   HG21 2316   4.167   1.201   5.799
  146ILE   HG22 2317   4.260   1.228   5.656
  146ILE   HG23 2318   4.159   1.359   5.705
  146ILE    CG1 2319   4.428   1.213   5.883
  146ILE   HG11 2320   4.357   1.134   5.917
  146ILE   HG12 2321   4.475   1.243   5.979
  146ILE     CD 2322   4.533   1.176   5.778
  146ILE    HD1 2323   4.589   1.085   5.810
  146ILE    HD2 2324   4.614   1.248   5.754
  146ILE    HD3 2325   4.487   1.135   5.685
  146ILE      C 2326   4.323   1.547   5.716
  146ILE      O 2327   4.316   1.566   5.592
  147ILE      N 2328   4.275   1.641   5.796
  147ILE     HN 2329   4.288   1.625   5.894
  147ILE     CA 2330   4.224   1.769   5.746
  147ILE     HA 2331   4.136   1.744   5.689
  147ILE     CB 2332   4.178   1.857   5.866
  147ILE     HB 2333   4.262   1.861   5.938
  147ILE    CG2 2334   4.156   2.001   5.821
  147ILE   HG21 2335   4.236   2.040   5.754
  147ILE   HG22 2336   4.137   2.060   5.913
  147ILE   HG23 2337   4.056   2.011   5.773
  147ILE    CG1 2338   4.047   1.806   5.922
  147ILE   HG11 2339   4.068   1.697   5.933
  147ILE   HG12 2340   3.977   1.832   5.840
  147ILE     CD 2341   3.991   1.864   6.051
  147ILE    HD1 2342   3.971   1.973   6.044
  147ILE    HD2 2343   4.060   1.838   6.134
  147ILE    HD3 2344   3.891   1.819   6.072
  147ILE      C 2345   4.308   1.848   5.653
  147ILE      O 2346   4.256   1.896   5.550
  148SER      N 2347   4.436   1.854   5.679
  148SER     HN 2348   4.485   1.805   5.751
  148SER     CA 2349   4.517   1.926   5.580
  148SER     HA 2350   4.482   2.025   5.553
  148SER     CB 2351   4.666   1.940   5.636
  148SER    HB1 2352   4.738   1.987   5.565
  148SER    HB2 2353   4.716   1.846   5.669
  148SER     OG 2354   4.659   2.020   5.749
  148SER    HG1 2355   4.607   1.964   5.807
  148SER      C 2356   4.529   1.860   5.448
  148SER      O 2357   4.550   1.930   5.348
  149CYS      N 2358   4.501   1.735   5.432
  149CYS     HN 2359   4.480   1.688   5.518
  149CYS     CA 2360   4.518   1.674   5.299
  149CYS     HA 2361   4.593   1.713   5.231
  149CYS     CB 2362   4.546   1.527   5.323
  149CYS    HB1 2363   4.544   1.476   5.224
  149CYS    HB2 2364   4.454   1.489   5.372
  149CYS     SG 2365   4.707   1.489   5.411
  149CYS    HG1 2366   4.683   1.505   5.541
  149CYS      C 2367   4.386   1.695   5.217
  149CYS      O 2368   4.389   1.705   5.097
  150LEU      N 2369   4.266   1.699   5.279
  150LEU     HN 2370   4.259   1.686   5.378
  150LEU     CA 2371   4.152   1.758   5.208
  150LEU     HA 2372   4.134   1.698   5.120
  150LEU     CB 2373   4.032   1.757   5.308
  150LEU    HB1 2374   4.058   1.814   5.400
  150LEU    HB2 2375   4.023   1.649   5.329
  150LEU     CG 2376   3.890   1.804   5.260
  150LEU     HG 2377   3.888   1.915   5.255
  150LEU    CD1 2378   3.835   1.733   5.128
  150LEU   HD11 2379   3.827   1.624   5.149
  150LEU   HD12 2380   3.890   1.757   5.034
  150LEU   HD13 2381   3.735   1.777   5.111
  150LEU    CD2 2382   3.790   1.781   5.379
  150LEU   HD21 2383   3.711   1.860   5.376
  150LEU   HD22 2384   3.852   1.785   5.471
  150LEU   HD23 2385   3.749   1.678   5.377
  150LEU      C 2386   4.166   1.905   5.169
  150LEU      O 2387   4.125   1.941   5.059
  151LEU      N 2388   4.219   1.999   5.253
  151LEU     HN 2389   4.258   1.968   5.339
  151LEU     CA 2390   4.247   2.137   5.214
  151LEU     HA 2391   4.154   2.182   5.183
  151LEU     CB 2392   4.302   2.212   5.338
  151LEU    HB1 2393   4.327   2.312   5.296
  151LEU    HB2 2394   4.386   2.150   5.375
  151LEU     CG 2395   4.203   2.240   5.451
  151LEU     HG 2396   4.185   2.138   5.492
  151LEU    CD1 2397   4.263   2.318   5.567
  151LEU   HD11 2398   4.290   2.418   5.526
  151LEU   HD12 2399   4.352   2.258   5.597
  151LEU   HD13 2400   4.198   2.341   5.654
  151LEU    CD2 2401   4.073   2.302   5.396
  151LEU   HD21 2402   4.013   2.229   5.338
  151LEU   HD22 2403   4.099   2.394   5.341
  151LEU   HD23 2404   4.011   2.327   5.485
  151LEU      C 2405   4.338   2.148   5.099
  151LEU      O 2406   4.315   2.215   4.999
  152TRP      N 2407   4.449   2.069   5.094
  152TRP     HN 2408   4.481   2.016   5.172
  152TRP     CA 2409   4.538   2.062   4.971
  152TRP     HA 2410   4.553   2.161   4.930
  152TRP     CB 2411   4.672   1.988   5.003
  152TRP    HB1 2412   4.727   1.973   4.907
  152TRP    HB2 2413   4.663   1.886   5.047
  152TRP     CG 2414   4.765   2.066   5.088
  152TRP    CD1 2415   4.801   2.032   5.216
  152TRP    HD1 2416   4.774   1.938   5.262
  152TRP    NE1 2417   4.884   2.126   5.268
  152TRP    HE1 2418   4.924   2.124   5.357
  152TRP    CE2 2419   4.907   2.228   5.174
  152TRP    CD2 2420   4.826   2.196   5.062
  152TRP    CE3 2421   4.825   2.284   4.954
  152TRP    HE3 2422   4.765   2.276   4.864
  152TRP    CZ3 2423   4.905   2.397   4.953
  152TRP    HZ3 2424   4.918   2.467   4.871
  152TRP    CZ2 2425   4.990   2.342   5.179
  152TRP    HZ2 2426   5.065   2.360   5.255
  152TRP    CH2 2427   4.994   2.421   5.061
  152TRP    HH2 2428   5.061   2.505   5.072
  152TRP      C 2429   4.463   2.005   4.848
  152TRP      O 2430   4.457   2.055   4.740
  153GLY      N 2431   4.392   1.889   4.869
  153GLY     HN 2432   4.394   1.846   4.958
  153GLY     CA 2433   4.299   1.839   4.773
  153GLY    HA1 2434   4.234   1.771   4.826
  153GLY    HA2 2435   4.356   1.789   4.696
  153GLY      C 2436   4.200   1.934   4.706
  153GLY      O 2437   4.185   1.944   4.584
  154ILE      N 2438   4.130   2.009   4.795
  154ILE     HN 2439   4.134   1.989   4.892
  154ILE     CA 2440   4.038   2.116   4.760
  154ILE     HA 2441   3.957   2.072   4.704
  154ILE     CB 2442   3.973   2.176   4.886
  154ILE     HB 2443   4.049   2.210   4.959
  154ILE    CG2 2444   3.908   2.317   4.843
  154ILE   HG21 2445   3.842   2.365   4.918
  154ILE   HG22 2446   3.856   2.305   4.745
  154ILE   HG23 2447   3.986   2.394   4.823
  154ILE    CG1 2448   3.864   2.085   4.955
  154ILE   HG11 2449   3.915   1.988   4.975
  154ILE   HG12 2450   3.781   2.086   4.882
  154ILE     CD 2451   3.816   2.140   5.087
  154ILE    HD1 2452   3.894   2.137   5.166
  154ILE    HD2 2453   3.730   2.079   5.121
  154ILE    HD3 2454   3.778   2.245   5.080
  154ILE      C 2455   4.104   2.218   4.673
  154ILE      O 2456   4.047   2.269   4.585
  155THR      N 2457   4.228   2.260   4.708
  155THR     HN 2458   4.268   2.211   4.785
  155THR     CA 2459   4.311   2.351   4.647
  155THR     HA 2460   4.272   2.451   4.654
  155THR     CB 2461   4.455   2.364   4.704
  155THR     HB 2462   4.520   2.279   4.676
  155THR    OG1 2463   4.447   2.381   4.846
  155THR    HG1 2464   4.389   2.315   4.884
  155THR    CG2 2465   4.530   2.490   4.650
  155THR   HG21 2466   4.524   2.517   4.542
  155THR   HG22 2467   4.636   2.501   4.683
  155THR   HG23 2468   4.482   2.580   4.693
  155THR      C 2469   4.329   2.317   4.506
  155THR      O 2470   4.303   2.391   4.407
  156ILE      N 2471   4.367   2.195   4.482
  156ILE     HN 2472   4.367   2.129   4.557
  156ILE     CA 2473   4.388   2.128   4.350
  156ILE     HA 2474   4.465   2.183   4.299
  156ILE     CB 2475   4.454   1.991   4.363
  156ILE     HB 2476   4.388   1.925   4.424
  156ILE    CG2 2477   4.470   1.918   4.226
  156ILE   HG21 2478   4.540   1.832   4.220
  156ILE   HG22 2479   4.500   1.991   4.148
  156ILE   HG23 2480   4.373   1.870   4.201
  156ILE    CG1 2481   4.589   2.011   4.435
  156ILE   HG11 2482   4.574   2.078   4.523
  156ILE   HG12 2483   4.665   2.060   4.370
  156ILE     CD 2484   4.651   1.876   4.483
  156ILE    HD1 2485   4.758   1.884   4.511
  156ILE    HD2 2486   4.656   1.798   4.404
  156ILE    HD3 2487   4.593   1.828   4.565
  156ILE      C 2488   4.267   2.126   4.268
  156ILE      O 2489   4.267   2.154   4.152
  157GLY      N 2490   4.150   2.090   4.341
  157GLY     HN 2491   4.163   2.058   4.434
  157GLY     CA 2492   4.020   2.094   4.274
  157GLY    HA1 2493   3.943   2.067   4.344
  157GLY    HA2 2494   4.024   2.037   4.182
  157GLY      C 2495   3.976   2.228   4.227
  157GLY      O 2496   3.922   2.244   4.118
  158LEU      N 2497   4.002   2.339   4.304
  158LEU     HN 2498   4.045   2.331   4.394
  158LEU     CA 2499   3.976   2.473   4.255
  158LEU     HA 2500   3.875   2.473   4.219
  158LEU     CB 2501   3.978   2.575   4.373
  158LEU    HB1 2502   3.960   2.678   4.334
  158LEU    HB2 2503   4.074   2.587   4.426
  158LEU     CG 2504   3.868   2.548   4.479
  158LEU     HG 2505   3.894   2.448   4.520
  158LEU    CD1 2506   3.877   2.642   4.600
  158LEU   HD11 2507   3.820   2.591   4.680
  158LEU   HD12 2508   3.835   2.741   4.571
  158LEU   HD13 2509   3.985   2.649   4.625
  158LEU    CD2 2510   3.727   2.531   4.420
  158LEU   HD21 2511   3.652   2.506   4.499
  158LEU   HD22 2512   3.708   2.446   4.352
  158LEU   HD23 2513   3.691   2.630   4.386
  158LEU      C 2514   4.066   2.522   4.153
  158LEU      O 2515   4.034   2.617   4.083
  159THR      N 2516   4.180   2.455   4.130
  159THR     HN 2517   4.189   2.367   4.177
  159THR     CA 2518   4.288   2.491   4.031
  159THR     HA 2519   4.246   2.578   3.981
  159THR     CB 2520   4.427   2.507   4.099
  159THR     HB 2521   4.505   2.522   4.021
  159THR    OG1 2522   4.468   2.397   4.172
  159THR    HG1 2523   4.395   2.399   4.234
  159THR    CG2 2524   4.428   2.633   4.173
  159THR   HG21 2525   4.346   2.636   4.248
  159THR   HG22 2526   4.428   2.728   4.114
  159THR   HG23 2527   4.517   2.644   4.240
  159THR      C 2528   4.307   2.387   3.920
  159THR      O 2529   4.402   2.393   3.840
  160VAL      N 2530   4.209   2.295   3.904
  160VAL     HN 2531   4.132   2.288   3.968
  160VAL     CA 2532   4.233   2.177   3.808
  160VAL     HA 2533   4.326   2.131   3.838
  160VAL     CB 2534   4.122   2.073   3.834
  160VAL     HB 2535   4.122   2.053   3.943
  160VAL    CG1 2536   3.976   2.126   3.804
  160VAL   HG11 2537   3.968   2.225   3.853
  160VAL   HG12 2538   3.895   2.062   3.844
  160VAL   HG13 2539   3.946   2.157   3.702
  160VAL    CG2 2540   4.160   1.938   3.770
  160VAL   HG21 2541   4.270   1.922   3.762
  160VAL   HG22 2542   4.137   1.936   3.661
  160VAL   HG23 2543   4.107   1.851   3.815
  160VAL      C 2544   4.242   2.194   3.667
  160VAL      O 2545   4.300   2.119   3.586
  161HSD      N 2546   4.181   2.307   3.617
  161HSD     HN 2547   4.137   2.374   3.678
  161HSD     CA 2548   4.181   2.347   3.481
  161HSD     HA 2549   4.126   2.278   3.420
  161HSD     CB 2550   4.110   2.484   3.478
  161HSD    HB1 2551   4.160   2.550   3.553
  161HSD    HB2 2552   4.004   2.462   3.504
  161HSD    ND1 2553   4.006   2.543   3.262
  161HSD    HD1 2554   3.952   2.460   3.249
  161HSD     CG 2555   4.097   2.563   3.359
  161HSD    CE1 2556   4.006   2.648   3.179
  161HSD    HE1 2557   3.937   2.655   3.094
  161HSD    NE2 2558   4.092   2.737   3.221
  161HSD    CD2 2559   4.151   2.686   3.334
  161HSD    HD2 2560   4.239   2.734   3.374
  161HSD      C 2561   4.318   2.365   3.412
  161HSD      O 2562   4.339   2.340   3.296
  162LEU      N 2563   4.421   2.417   3.487
  162LEU     HN 2564   4.398   2.438   3.581
  162LEU     CA 2565   4.556   2.446   3.453
  162LEU     HA 2566   4.557   2.501   3.360
  162LEU     CB 2567   4.620   2.516   3.582
  162LEU    HB1 2568   4.727   2.524   3.552
  162LEU    HB2 2569   4.612   2.448   3.669
  162LEU     CG 2570   4.581   2.666   3.609
  162LEU     HG 2571   4.667   2.698   3.672
  162LEU    CD1 2572   4.588   2.750   3.482
  162LEU   HD11 2573   4.612   2.856   3.508
  162LEU   HD12 2574   4.491   2.758   3.429
  162LEU   HD13 2575   4.660   2.709   3.408
  162LEU    CD2 2576   4.442   2.694   3.665
  162LEU   HD21 2577   4.357   2.659   3.603
  162LEU   HD22 2578   4.434   2.802   3.692
  162LEU   HD23 2579   4.432   2.647   3.765
  162LEU      C 2580   4.641   2.320   3.409
  162LEU      O 2581   4.724   2.328   3.324
  163LEU      N 2582   4.614   2.195   3.456
  163LEU     HN 2583   4.535   2.181   3.516
  163LEU     CA 2584   4.681   2.070   3.407
  163LEU     HA 2585   4.787   2.089   3.396
  163LEU     CB 2586   4.680   1.956   3.511
  163LEU    HB1 2587   4.722   1.861   3.471
  163LEU    HB2 2588   4.582   1.923   3.552
  163LEU     CG 2589   4.758   1.985   3.638
  163LEU     HG 2590   4.724   2.081   3.681
  163LEU    CD1 2591   4.731   1.868   3.733
  163LEU   HD11 2592   4.778   1.899   3.829
  163LEU   HD12 2593   4.758   1.764   3.705
  163LEU   HD13 2594   4.621   1.866   3.748
  163LEU    CD2 2595   4.906   2.012   3.624
  163LEU   HD21 2596   4.948   1.947   3.545
  163LEU   HD22 2597   4.956   2.012   3.723
  163LEU   HD23 2598   4.910   2.115   3.583
  163LEU      C 2599   4.610   2.025   3.279
  163LEU      O 2600   4.660   1.936   3.215
  164LYS      N 2601   4.496   2.084   3.231
  164LYS     HN 2602   4.446   2.161   3.271
  164LYS     CA 2603   4.432   2.056   3.108
  164LYS     HA 2604   4.488   1.977   3.062
  164LYS     CB 2605   4.288   2.004   3.130
  164LYS    HB1 2606   4.228   1.986   3.038
  164LYS    HB2 2607   4.229   2.075   3.192
  164LYS     CG 2608   4.283   1.867   3.209
  164LYS    HG1 2609   4.181   1.829   3.231
  164LYS    HG2 2610   4.337   1.874   3.305
  164LYS     CD 2611   4.347   1.755   3.121
  164LYS    HD1 2612   4.341   1.654   3.167
  164LYS    HD2 2613   4.454   1.776   3.102
  164LYS     CE 2614   4.289   1.730   2.977
  164LYS    HE1 2615   4.349   1.654   2.923
  164LYS    HE2 2616   4.295   1.818   2.909
  164LYS     NZ 2617   4.148   1.677   2.983
  164LYS    HZ1 2618   4.088   1.756   3.013
  164LYS    HZ2 2619   4.133   1.607   3.058
  164LYS    HZ3 2620   4.121   1.637   2.891
  164LYS      C 2621   4.437   2.179   3.021
  164LYS      O 2622   4.370   2.178   2.916
  165LYS      N 2623   4.498   2.292   3.058
  165LYS     HN 2624   4.534   2.300   3.151
  165LYS     CA 2625   4.504   2.409   2.977
  165LYS     HA 2626   4.401   2.442   2.978
  165LYS     CB 2627   4.592   2.509   3.058
  165LYS    HB1 2628   4.697   2.474   3.058
  165LYS    HB2 2629   4.543   2.493   3.156
  165LYS     CG 2630   4.582   2.660   3.026
  165LYS    HG1 2631   4.594   2.672   2.916
  165LYS    HG2 2632   4.664   2.720   3.069
  165LYS     CD 2633   4.444   2.715   3.069
  165LYS    HD1 2634   4.430   2.689   3.176
  165LYS    HD2 2635   4.361   2.658   3.022
  165LYS     CE 2636   4.420   2.864   3.032
  165LYS    HE1 2637   4.431   2.872   2.922
  165LYS    HE2 2638   4.496   2.931   3.077
  165LYS     NZ 2639   4.290   2.909   3.070
  165LYS    HZ1 2640   4.214   2.840   3.054
  165LYS    HZ2 2641   4.273   3.003   3.028
  165LYS    HZ3 2642   4.291   2.921   3.173
  165LYS      C 2643   4.568   2.392   2.836
  165LYS      O 2644   4.669   2.320   2.826
  166LYS      N 2645   4.500   2.452   2.727
  166LYS     HN 2646   4.416   2.506   2.731
  166LYS     CA 2647   4.553   2.456   2.588
  166LYS     HA 2648   4.561   2.351   2.563
  166LYS     CB 2649   4.452   2.517   2.485
  166LYS    HB1 2650   4.497   2.500   2.385
  166LYS    HB2 2651   4.443   2.626   2.503
  166LYS     CG 2652   4.312   2.455   2.484
  166LYS    HG1 2653   4.241   2.499   2.411
  166LYS    HG2 2654   4.265   2.468   2.584
  166LYS     CD 2655   4.303   2.301   2.461
  166LYS    HD1 2656   4.371   2.255   2.536
  166LYS    HD2 2657   4.356   2.275   2.367
  166LYS     CE 2658   4.161   2.235   2.461
  166LYS    HE1 2659   4.097   2.282   2.538
  166LYS    HE2 2660   4.157   2.127   2.488
  166LYS     NZ 2661   4.092   2.244   2.330
  166LYS    HZ1 2662   4.146   2.197   2.255
  166LYS    HZ2 2663   4.090   2.341   2.295
  166LYS    HZ3 2664   3.992   2.216   2.333
  166LYS      C 2665   4.694   2.508   2.571
  166LYS      O 2666   4.762   2.448   2.490
  167MET      N 2667   4.736   2.613   2.648
  167MET     HN 2668   4.672   2.656   2.711
  167MET     CA 2669   4.874   2.672   2.664
  167MET     HA 2670   4.888   2.716   2.567
  167MET     CB 2671   4.866   2.773   2.781
  167MET    HB1 2672   4.971   2.774   2.817
  167MET    HB2 2673   4.798   2.723   2.853
  167MET     CG 2674   4.834   2.911   2.758
  167MET    HG1 2675   4.799   2.960   2.851
  167MET    HG2 2676   4.752   2.928   2.685
  167MET     SD 2677   4.966   3.017   2.713
  167MET     CE 2678   4.858   3.167   2.723
  167MET    HE1 2679   4.755   3.138   2.694
  167MET    HE2 2680   4.894   3.255   2.666
  167MET    HE3 2681   4.869   3.203   2.828
  167MET      C 2682   4.983   2.567   2.684
  167MET      O 2683   4.953   2.469   2.751
  168PRO      N 2684   5.105   2.567   2.638
  168PRO     CD 2685   5.200   2.456   2.665
  168PRO    HD1 2686   5.178   2.363   2.608
  168PRO    HD2 2687   5.197   2.425   2.772
  168PRO     CA 2688   5.166   2.660   2.541
  168PRO     HA 2689   5.174   2.755   2.592
  168PRO     CB 2690   5.311   2.594   2.511
  168PRO    HB1 2691   5.388   2.674   2.519
  168PRO    HB2 2692   5.318   2.542   2.414
  168PRO     CG 2693   5.339   2.499   2.625
  168PRO    HG1 2694   5.412   2.421   2.593
  168PRO    HG2 2695   5.382   2.562   2.705
  168PRO      C 2696   5.098   2.671   2.411
  168PRO      O 2697   5.061   2.567   2.354
  169ILE      N 2698   5.092   2.799   2.351
  169ILE     HN 2699   5.133   2.875   2.400
  169ILE     CA 2700   5.010   2.822   2.233
  169ILE     HA 2701   4.944   2.738   2.217
  169ILE     CB 2702   4.912   2.939   2.239
  169ILE     HB 2703   4.977   3.028   2.250
  169ILE    CG2 2704   4.833   2.962   2.111
  169ILE   HG21 2705   4.750   3.034   2.130
  169ILE   HG22 2706   4.800   2.867   2.063
  169ILE   HG23 2707   4.888   3.017   2.031
  169ILE    CG1 2708   4.808   2.923   2.352
  169ILE   HG11 2709   4.739   3.010   2.340
  169ILE   HG12 2710   4.853   2.924   2.453
  169ILE     CD 2711   4.721   2.796   2.328
  169ILE    HD1 2712   4.672   2.798   2.229
  169ILE    HD2 2713   4.640   2.796   2.404
  169ILE    HD3 2714   4.790   2.710   2.346
  169ILE      C 2715   5.101   2.833   2.111
  169ILE      O 2716   5.192   2.920   2.110
  170GLN      N 2717   5.089   2.760   1.998
  170GLN     HN 2718   5.013   2.695   1.995
  170GLN     CA 2719   5.169   2.760   1.873
  170GLN     HA 2720   5.272   2.769   1.903
  170GLN     CB 2721   5.164   2.621   1.803
  170GLN    HB1 2722   5.061   2.586   1.782
  170GLN    HB2 2723   5.197   2.551   1.882
  170GLN     CG 2724   5.237   2.605   1.667
  170GLN    HG1 2725   5.180   2.635   1.577
  170GLN    HG2 2726   5.254   2.495   1.658
  170GLN     CD 2727   5.367   2.687   1.662
  170GLN    OE1 2728   5.389   2.769   1.575
  170GLN    NE2 2729   5.465   2.654   1.751
  170GLN   HE21 2730   5.553   2.689   1.720
  170GLN   HE22 2731   5.451   2.603   1.836
  170GLN      C 2732   5.148   2.882   1.781
  170GLN      O 2733   5.049   2.892   1.706
  171ASN      N 2734   5.232   2.984   1.785
  171ASN     HN 2735   5.309   2.977   1.848
  171ASN     CA 2736   5.215   3.108   1.719
  171ASN     HA 2737   5.135   3.099   1.647
  171ASN     CB 2738   5.179   3.216   1.834
  171ASN    HB1 2739   5.261   3.224   1.909
  171ASN    HB2 2740   5.090   3.179   1.888
  171ASN     CG 2741   5.150   3.367   1.784
  171ASN    OD1 2742   5.231   3.466   1.803
  171ASN    ND2 2743   5.036   3.395   1.718
  171ASN   HD21 2744   4.977   3.320   1.687
  171ASN   HD22 2745   5.029   3.489   1.685
  171ASN      C 2746   5.339   3.151   1.642
  171ASN      O 2747   5.438   3.207   1.697
  172GLY      N 2748   5.344   3.149   1.508
  172GLY     HN 2749   5.269   3.101   1.464
  172GLY     CA 2750   5.455   3.185   1.423
  172GLY    HA1 2751   5.491   3.284   1.450
  172GLY    HA2 2752   5.417   3.183   1.322
  172GLY      C 2753   5.571   3.100   1.422
  172GLY      O 2754   5.680   3.143   1.379
  173GLY      N 2755   5.559   2.976   1.465
  173GLY     HN 2756   5.465   2.962   1.496
  173GLY     CA 2757   5.651   2.869   1.471
  173GLY    HA1 2758   5.736   2.899   1.412
  173GLY    HA2 2759   5.592   2.785   1.439
  173GLY      C 2760   5.706   2.847   1.610
  173GLY      O 2761   5.765   2.747   1.651
  174ALA      N 2762   5.676   2.950   1.687
  174ALA     HN 2763   5.620   3.026   1.657
  174ALA     CA 2764   5.721   2.957   1.828
  174ALA     HA 2765   5.790   2.876   1.843
  174ALA     CB 2766   5.802   3.095   1.845
  174ALA    HB1 2767   5.845   3.110   1.947
  174ALA    HB2 2768   5.740   3.184   1.821
  174ALA    HB3 2769   5.893   3.080   1.785
  174ALA      C 2770   5.601   2.947   1.929
  174ALA      O 2771   5.487   2.976   1.893
  175ASN      N 2772   5.627   2.909   2.054
  175ASN     HN 2773   5.718   2.888   2.089
  175ASN     CA 2774   5.525   2.876   2.154
  175ASN     HA 2775   5.430   2.889   2.103
  175ASN     CB 2776   5.538   2.732   2.215
  175ASN    HB1 2777   5.438   2.713   2.258
  175ASN    HB2 2778   5.622   2.728   2.288
  175ASN     CG 2779   5.570   2.628   2.105
  175ASN    OD1 2780   5.484   2.576   2.029
  175ASN    ND2 2781   5.701   2.592   2.086
  175ASN   HD21 2782   5.726   2.523   2.019
  175ASN   HD22 2783   5.768   2.644   2.138
  175ASN      C 2784   5.517   2.972   2.268
  175ASN      O 2785   5.619   3.011   2.334
  176LEU      N 2786   5.392   3.021   2.292
  176LEU     HN 2787   5.320   2.984   2.234
  176LEU     CA 2788   5.375   3.119   2.405
  176LEU     HA 2789   5.469   3.166   2.430
  176LEU     CB 2790   5.267   3.224   2.352
  176LEU    HB1 2791   5.164   3.183   2.353
  176LEU    HB2 2792   5.297   3.248   2.248
  176LEU     CG 2793   5.265   3.365   2.412
  176LEU     HG 2794   5.276   3.352   2.522
  176LEU    CD1 2795   5.392   3.447   2.363
  176LEU   HD11 2796   5.481   3.395   2.404
  176LEU   HD12 2797   5.389   3.546   2.414
  176LEU   HD13 2798   5.394   3.436   2.252
  176LEU    CD2 2799   5.136   3.433   2.380
  176LEU   HD21 2800   5.150   3.533   2.426
  176LEU   HD22 2801   5.054   3.367   2.414
  176LEU   HD23 2802   5.132   3.457   2.271
  176LEU      C 2803   5.328   3.038   2.531
  176LEU      O 2804   5.227   2.966   2.529
  177CYS      N 2805   5.396   3.056   2.644
  177CYS     HN 2806   5.478   3.112   2.648
  177CYS     CA 2807   5.345   3.011   2.764
  177CYS     HA 2808   5.250   2.960   2.758
  177CYS     CB 2809   5.441   2.905   2.836
  177CYS    HB1 2810   5.540   2.954   2.847
  177CYS    HB2 2811   5.451   2.819   2.766
  177CYS     SG 2812   5.385   2.844   3.001
  177CYS      C 2813   5.329   3.124   2.863
  177CYS      O 2814   5.432   3.175   2.902
  178SER      N 2815   5.213   3.171   2.902
  178SER     HN 2816   5.140   3.110   2.872
  178SER     CA 2817   5.180   3.290   2.975
  178SER     HA 2818   5.261   3.334   3.031
  178SER     CB 2819   5.139   3.410   2.876
  178SER    HB1 2820   5.069   3.372   2.797
  178SER    HB2 2821   5.227   3.460   2.830
  178SER     OG 2822   5.064   3.512   2.937
  178SER    HG1 2823   5.092   3.597   2.901
  178SER      C 2824   5.060   3.250   3.067
  178SER      O 2825   4.983   3.157   3.038
  179SER      N 2826   5.039   3.314   3.180
  179SER     HN 2827   5.106   3.378   3.217
  179SER     CA 2828   4.910   3.308   3.252
  179SER     HA 2829   4.867   3.210   3.237
  179SER     CB 2830   4.935   3.319   3.410
  179SER    HB1 2831   5.017   3.250   3.440
  179SER    HB2 2832   4.841   3.291   3.462
  179SER     OG 2833   4.972   3.451   3.457
  179SER    HG1 2834   5.062   3.472   3.432
  179SER      C 2835   4.795   3.404   3.209
  179SER      O 2836   4.689   3.403   3.264
  180PHE      N 2837   4.815   3.483   3.106
  180PHE     HN 2838   4.890   3.488   3.042
  180PHE     CA 2839   4.720   3.582   3.057
  180PHE     HA 2840   4.652   3.597   3.139
  180PHE     CB 2841   4.794   3.718   3.032
  180PHE    HB1 2842   4.719   3.800   3.028
  180PHE    HB2 2843   4.859   3.712   2.942
  180PHE     CG 2844   4.877   3.760   3.152
  180PHE    CD1 2845   4.816   3.778   3.275
  180PHE    HD1 2846   4.708   3.787   3.279
  180PHE    CE1 2847   4.898   3.799   3.386
  180PHE    HE1 2848   4.857   3.838   3.478
  180PHE     CZ 2849   5.037   3.792   3.384
  180PHE     HZ 2850   5.108   3.812   3.463
  180PHE    CD2 2851   5.016   3.745   3.143
  180PHE    HD2 2852   5.054   3.723   3.045
  180PHE    CE2 2853   5.095   3.758   3.256
  180PHE    HE2 2854   5.203   3.746   3.256
  180PHE      C 2855   4.652   3.540   2.923
  180PHE      O 2856   4.682   3.436   2.863
  181SER      N 2857   4.552   3.621   2.874
  181SER     HN 2858   4.526   3.700   2.929
  181SER     CA 2859   4.468   3.593   2.761
  181SER     HA 2860   4.508   3.659   2.686
  181SER     CB 2861   4.467   3.455   2.685
  181SER    HB1 2862   4.389   3.460   2.606
  181SER    HB2 2863   4.455   3.372   2.758
  181SER     OG 2864   4.583   3.433   2.610
  181SER    HG1 2865   4.655   3.422   2.673
  181SER      C 2866   4.321   3.621   2.787
  181SER      O 2867   4.261   3.575   2.888
  182ILE      N 2868   4.259   3.709   2.706
  182ILE     HN 2869   4.303   3.745   2.625
  182ILE     CA 2870   4.128   3.767   2.738
  182ILE     HA 2871   4.090   3.733   2.832
  182ILE     CB 2872   4.121   3.923   2.746
  182ILE     HB 2873   4.118   3.972   2.647
  182ILE    CG2 2874   3.981   3.960   2.813
  182ILE   HG21 2875   3.966   3.912   2.911
  182ILE   HG22 2876   3.902   3.918   2.747
  182ILE   HG23 2877   3.979   4.071   2.815
  182ILE    CG1 2878   4.248   3.978   2.814
  182ILE   HG11 2879   4.343   3.946   2.766
  182ILE   HG12 2880   4.239   3.927   2.912
  182ILE     CD 2881   4.258   4.126   2.838
  182ILE    HD1 2882   4.354   4.152   2.886
  182ILE    HD2 2883   4.171   4.171   2.890
  182ILE    HD3 2884   4.283   4.180   2.744
  182ILE      C 2885   4.037   3.726   2.623
  182ILE      O 2886   4.075   3.758   2.512
  183CYS      N 2887   3.924   3.657   2.640
  183CYS     HN 2888   3.895   3.643   2.735
  183CYS     CA 2889   3.849   3.596   2.538
  183CYS     HA 2890   3.880   3.630   2.441
  183CYS     CB 2891   3.866   3.434   2.531
  183CYS    HB1 2892   3.805   3.397   2.446
  183CYS    HB2 2893   3.815   3.394   2.622
  183CYS     SG 2894   4.036   3.372   2.549
  183CYS      C 2895   3.696   3.632   2.564
  183CYS      O 2896   3.659   3.673   2.673
  184HSD      N 2897   3.605   3.608   2.465
  184HSD     HN 2898   3.633   3.556   2.385
  184HSD     CA 2899   3.465   3.616   2.482
  184HSD     HA 2900   3.448   3.713   2.527
  184HSD     CB 2901   3.383   3.624   2.348
  184HSD    HB1 2902   3.274   3.616   2.368
  184HSD    HB2 2903   3.410   3.540   2.280
  184HSD    ND1 2904   3.307   3.838   2.247
  184HSD    HD1 2905   3.209   3.832   2.266
  184HSD     CG 2906   3.409   3.755   2.280
  184HSD    CE1 2907   3.356   3.934   2.170
  184HSD    HE1 2908   3.297   4.017   2.132
  184HSD    NE2 2909   3.486   3.919   2.148
  184HSD    CD2 2910   3.518   3.799   2.214
  184HSD    HD2 2911   3.616   3.753   2.216
  184HSD      C 2912   3.405   3.514   2.580
  184HSD      O 2913   3.314   3.547   2.660
  185THR      N 2914   3.458   3.391   2.577
  185THR     HN 2915   3.534   3.376   2.514
  185THR     CA 2916   3.417   3.280   2.662
  185THR     HA 2917   3.310   3.277   2.666
  185THR     CB 2918   3.463   3.142   2.626
  185THR     HB 2919   3.468   3.073   2.713
  185THR    OG1 2920   3.581   3.148   2.549
  185THR    HG1 2921   3.654   3.154   2.611
  185THR    CG2 2922   3.358   3.068   2.533
  185THR   HG21 2923   3.398   2.972   2.496
  185THR   HG22 2924   3.330   3.128   2.443
  185THR   HG23 2925   3.276   3.042   2.603
  185THR      C 2926   3.447   3.314   2.810
  185THR      O 2927   3.554   3.360   2.839
  186PHE      N 2928   3.348   3.286   2.902
  186PHE     HN 2929   3.261   3.246   2.874
  186PHE     CA 2930   3.376   3.301   3.044
  186PHE     HA 2931   3.409   3.404   3.045
  186PHE     CB 2932   3.246   3.280   3.127
  186PHE    HB1 2933   3.228   3.171   3.139
  186PHE    HB2 2934   3.157   3.318   3.074
  186PHE     CG 2935   3.250   3.349   3.264
  186PHE    CD1 2936   3.304   3.290   3.374
  186PHE    HD1 2937   3.348   3.192   3.364
  186PHE    CE1 2938   3.323   3.366   3.486
  186PHE    HE1 2939   3.379   3.328   3.571
  186PHE     CZ 2940   3.271   3.492   3.503
  186PHE     HZ 2941   3.274   3.560   3.586
  186PHE    CD2 2942   3.189   3.478   3.277
  186PHE    HD2 2943   3.143   3.528   3.193
  186PHE    CE2 2944   3.204   3.548   3.397
  186PHE    HE2 2945   3.166   3.649   3.403
  186PHE      C 2946   3.493   3.214   3.090
  186PHE      O 2947   3.510   3.102   3.042
  187GLN      N 2948   3.572   3.262   3.187
  187GLN     HN 2949   3.555   3.352   3.226
  187GLN     CA 2950   3.702   3.205   3.209
  187GLN     HA 2951   3.716   3.110   3.159
  187GLN     CB 2952   3.818   3.299   3.169
  187GLN    HB1 2953   3.917   3.251   3.189
  187GLN    HB2 2954   3.818   3.397   3.221
  187GLN     CG 2955   3.821   3.325   3.019
  187GLN    HG1 2956   3.751   3.409   3.001
  187GLN    HG2 2957   3.775   3.247   2.956
  187GLN     CD 2958   3.954   3.355   2.952
  187GLN    OE1 2959   3.999   3.264   2.873
  187GLN    NE2 2960   4.016   3.468   2.966
  187GLN   HE21 2961   3.961   3.546   2.998
  187GLN   HE22 2962   4.109   3.487   2.935
  187GLN      C 2963   3.721   3.170   3.363
  187GLN      O 2964   3.646   3.209   3.452
  188TRP      N 2965   3.825   3.090   3.391
  188TRP     HN 2966   3.867   3.046   3.312
  188TRP     CA 2967   3.852   3.033   3.524
  188TRP     HA 2968   3.761   2.985   3.559
  188TRP     CB 2969   3.966   2.932   3.526
  188TRP    HB1 2970   4.062   2.986   3.513
  188TRP    HB2 2971   3.951   2.871   3.434
  188TRP     CG 2972   3.981   2.835   3.647
  188TRP    CD1 2973   4.067   2.839   3.757
  188TRP    HD1 2974   4.132   2.920   3.787
  188TRP    NE1 2975   4.031   2.734   3.835
  188TRP    HE1 2976   4.061   2.720   3.928
  188TRP    CE2 2977   3.939   2.655   3.778
  188TRP    CD2 2978   3.901   2.713   3.656
  188TRP    CE3 2979   3.804   2.656   3.574
  188TRP    HE3 2980   3.783   2.697   3.477
  188TRP    CZ3 2981   3.735   2.546   3.619
  188TRP    HZ3 2982   3.648   2.505   3.571
  188TRP    CZ2 2983   3.868   2.545   3.824
  188TRP    HZ2 2984   3.893   2.508   3.922
  188TRP    CH2 2985   3.773   2.485   3.743
  188TRP    HH2 2986   3.707   2.405   3.775
  188TRP      C 2987   3.882   3.140   3.628
  188TRP      O 2988   3.827   3.143   3.735
  189HSD      N 2989   3.965   3.239   3.596
  189HSD     HN 2990   4.010   3.230   3.507
  189HSD     CA 2991   4.015   3.344   3.692
  189HSD     HA 2992   4.051   3.292   3.780
  189HSD     CB 2993   4.148   3.411   3.646
  189HSD    HB1 2994   4.232   3.345   3.676
  189HSD    HB2 2995   4.144   3.511   3.694
  189HSD    ND1 2996   4.060   3.468   3.419
  189HSD    HD1 2997   3.976   3.513   3.448
  189HSD     CG 2998   4.164   3.415   3.501
  189HSD    CE1 2999   4.098   3.459   3.292
  189HSD    HE1 3000   4.026   3.475   3.211
  189HSD    NE2 3001   4.225   3.402   3.287
  189HSD    CD2 3002   4.265   3.378   3.420
  189HSD    HD2 3003   4.369   3.364   3.445
  189HSD      C 3004   3.903   3.440   3.744
  189HSD      O 3005   3.890   3.483   3.860
  190GLU      N 3006   3.816   3.480   3.653
  190GLU     HN 3007   3.829   3.456   3.557
  190GLU     CA 3008   3.697   3.554   3.691
  190GLU     HA 3009   3.715   3.633   3.763
  190GLU     CB 3010   3.631   3.613   3.560
  190GLU    HB1 3011   3.528   3.650   3.577
  190GLU    HB2 3012   3.626   3.533   3.483
  190GLU     CG 3013   3.709   3.740   3.508
  190GLU    HG1 3014   3.715   3.825   3.579
  190GLU    HG2 3015   3.646   3.784   3.427
  190GLU     CD 3016   3.845   3.700   3.449
  190GLU    OE1 3017   3.846   3.620   3.353
  190GLU    OE2 3018   3.946   3.739   3.508
  190GLU      C 3019   3.601   3.475   3.777
  190GLU      O 3020   3.550   3.532   3.868
  191ALA      N 3021   3.585   3.343   3.755
  191ALA     HN 3022   3.615   3.298   3.672
  191ALA     CA 3023   3.495   3.257   3.835
  191ALA     HA 3024   3.405   3.313   3.854
  191ALA     CB 3025   3.474   3.118   3.774
  191ALA    HB1 3026   3.444   3.127   3.667
  191ALA    HB2 3027   3.403   3.059   3.836
  191ALA    HB3 3028   3.570   3.064   3.774
  191ALA      C 3029   3.555   3.235   3.969
  191ALA      O 3030   3.485   3.240   4.072
  192MET      N 3031   3.690   3.230   3.974
  192MET     HN 3032   3.741   3.213   3.889
  192MET     CA 3033   3.770   3.228   4.097
  192MET     HA 3034   3.734   3.144   4.154
  192MET     CB 3035   3.916   3.206   4.052
  192MET    HB1 3036   3.984   3.235   4.135
  192MET    HB2 3037   3.954   3.273   3.972
  192MET     CG 3038   3.949   3.059   4.020
  192MET    HG1 3039   4.056   3.041   3.996
  192MET    HG2 3040   3.896   3.027   3.927
  192MET     SD 3041   3.912   2.938   4.150
  192MET     CE 3042   3.762   2.871   4.085
  192MET    HE1 3043   3.783   2.793   4.008
  192MET    HE2 3044   3.697   2.955   4.055
  192MET    HE3 3045   3.705   2.808   4.156
  192MET      C 3046   3.771   3.344   4.179
  192MET      O 3047   3.754   3.338   4.301
  193PHE      N 3048   3.783   3.463   4.121
  193PHE     HN 3049   3.815   3.478   4.027
  193PHE     CA 3050   3.763   3.590   4.179
  193PHE     HA 3051   3.822   3.607   4.268
  193PHE     CB 3052   3.777   3.708   4.068
  193PHE    HB1 3053   3.727   3.687   3.971
  193PHE    HB2 3054   3.883   3.694   4.036
  193PHE     CG 3055   3.753   3.856   4.113
  193PHE    CD1 3056   3.842   3.917   4.206
  193PHE    HD1 3057   3.920   3.855   4.247
  193PHE    CE1 3058   3.818   4.053   4.246
  193PHE    HE1 3059   3.882   4.107   4.313
  193PHE     CZ 3060   3.724   4.134   4.176
  193PHE     HZ 3061   3.718   4.240   4.194
  193PHE    CD2 3062   3.652   3.932   4.053
  193PHE    HD2 3063   3.591   3.899   3.971
  193PHE    CE2 3064   3.635   4.069   4.094
  193PHE    HE2 3065   3.560   4.136   4.055
  193PHE      C 3066   3.626   3.604   4.241
  193PHE      O 3067   3.611   3.657   4.350
  194LEU      N 3068   3.515   3.563   4.168
  194LEU     HN 3069   3.529   3.524   4.078
  194LEU     CA 3070   3.378   3.562   4.215
  194LEU     HA 3071   3.359   3.654   4.269
  194LEU     CB 3072   3.281   3.525   4.098
  194LEU    HB1 3073   3.197   3.469   4.145
  194LEU    HB2 3074   3.342   3.461   4.031
  194LEU     CG 3075   3.239   3.650   4.013
  194LEU     HG 3076   3.327   3.712   3.985
  194LEU    CD1 3077   3.186   3.592   3.876
  194LEU   HD11 3078   3.102   3.523   3.899
  194LEU   HD12 3079   3.257   3.522   3.827
  194LEU   HD13 3080   3.158   3.675   3.807
  194LEU    CD2 3081   3.137   3.742   4.091
  194LEU   HD21 3082   3.058   3.691   4.149
  194LEU   HD22 3083   3.094   3.820   4.024
  194LEU   HD23 3084   3.191   3.810   4.160
  194LEU      C 3085   3.360   3.456   4.328
  194LEU      O 3086   3.303   3.491   4.429
  195LEU      N 3087   3.416   3.331   4.322
  195LEU     HN 3088   3.448   3.301   4.233
  195LEU     CA 3089   3.401   3.231   4.433
  195LEU     HA 3090   3.296   3.222   4.456
  195LEU     CB 3091   3.442   3.092   4.382
  195LEU    HB1 3092   3.551   3.073   4.368
  195LEU    HB2 3093   3.399   3.080   4.280
  195LEU     CG 3094   3.397   2.975   4.484
  195LEU     HG 3095   3.451   2.991   4.580
  195LEU    CD1 3096   3.243   2.974   4.510
  195LEU   HD11 3097   3.229   3.056   4.584
  195LEU   HD12 3098   3.209   2.879   4.557
  195LEU   HD13 3099   3.178   2.987   4.421
  195LEU    CD2 3100   3.427   2.828   4.437
  195LEU   HD21 3101   3.359   2.813   4.350
  195LEU   HD22 3102   3.391   2.748   4.506
  195LEU   HD23 3103   3.535   2.815   4.415
  195LEU      C 3104   3.475   3.279   4.561
  195LEU      O 3105   3.420   3.288   4.665
  196GLU      N 3106   3.594   3.332   4.537
  196GLU     HN 3107   3.642   3.335   4.449
  196GLU     CA 3108   3.678   3.387   4.646
  196GLU     HA 3109   3.690   3.312   4.722
  196GLU     CB 3110   3.818   3.436   4.604
  196GLU    HB1 3111   3.861   3.512   4.673
  196GLU    HB2 3112   3.811   3.498   4.512
  196GLU     CG 3113   3.916   3.321   4.594
  196GLU    HG1 3114   3.880   3.255   4.512
  196GLU    HG2 3115   3.921   3.270   4.692
  196GLU     CD 3116   4.060   3.363   4.561
  196GLU    OE1 3117   4.087   3.481   4.540
  196GLU    OE2 3118   4.147   3.273   4.568
  196GLU      C 3119   3.613   3.496   4.725
  196GLU      O 3120   3.621   3.501   4.845
  197PHE      N 3121   3.543   3.583   4.650
  197PHE     HN 3122   3.546   3.560   4.553
  197PHE     CA 3123   3.464   3.689   4.703
  197PHE     HA 3124   3.517   3.746   4.778
  197PHE     CB 3125   3.437   3.791   4.589
  197PHE    HB1 3126   3.425   3.744   4.490
  197PHE    HB2 3127   3.526   3.858   4.590
  197PHE     CG 3128   3.314   3.875   4.611
  197PHE    CD1 3129   3.329   4.000   4.677
  197PHE    HD1 3130   3.418   4.030   4.729
  197PHE    CE1 3131   3.218   4.089   4.683
  197PHE    HE1 3132   3.218   4.182   4.737
  197PHE     CZ 3133   3.101   4.059   4.615
  197PHE     HZ 3134   3.021   4.131   4.625
  197PHE    CD2 3135   3.187   3.845   4.549
  197PHE    HD2 3136   3.180   3.748   4.502
  197PHE    CE2 3137   3.092   3.940   4.547
  197PHE    HE2 3138   2.995   3.912   4.507
  197PHE      C 3139   3.340   3.642   4.778
  197PHE      O 3140   3.312   3.683   4.890
  198PHE      N 3141   3.257   3.551   4.711
  198PHE     HN 3142   3.292   3.528   4.621
  198PHE     CA 3143   3.146   3.489   4.777
  198PHE     HA 3144   3.085   3.570   4.815
  198PHE     CB 3145   3.061   3.400   4.675
  198PHE    HB1 3146   2.986   3.338   4.729
  198PHE    HB2 3147   3.136   3.331   4.632
  198PHE     CG 3148   2.993   3.472   4.567
  198PHE    CD1 3149   2.929   3.597   4.586
  198PHE    HD1 3150   2.912   3.619   4.690
  198PHE    CE1 3151   2.862   3.660   4.487
  198PHE    HE1 3152   2.813   3.752   4.514
  198PHE     CZ 3153   2.853   3.607   4.359
  198PHE     HZ 3154   2.793   3.657   4.285
  198PHE    CD2 3155   2.978   3.417   4.439
  198PHE    HD2 3156   3.019   3.321   4.409
  198PHE    CE2 3157   2.905   3.480   4.343
  198PHE    HE2 3158   2.903   3.435   4.244
  198PHE      C 3159   3.167   3.410   4.906
  198PHE      O 3160   3.087   3.414   4.999
  199LEU      N 3161   3.271   3.332   4.909
  199LEU     HN 3162   3.338   3.321   4.836
  199LEU     CA 3163   3.306   3.248   5.020
  199LEU     HA 3164   3.230   3.265   5.094
  199LEU     CB 3165   3.306   3.097   4.981
  199LEU    HB1 3166   3.353   3.041   5.065
  199LEU    HB2 3167   3.354   3.081   4.882
  199LEU     CG 3168   3.171   3.024   4.956
  199LEU     HG 3169   3.118   3.081   4.876
  199LEU    CD1 3170   3.191   2.878   4.905
  199LEU   HD11 3171   3.268   2.883   4.824
  199LEU   HD12 3172   3.098   2.834   4.861
  199LEU   HD13 3173   3.225   2.810   4.985
  199LEU    CD2 3174   3.090   3.024   5.082
  199LEU   HD21 3175   3.146   2.975   5.164
  199LEU   HD22 3176   2.993   2.971   5.071
  199LEU   HD23 3177   3.077   3.129   5.116
  199LEU      C 3178   3.432   3.291   5.099
  199LEU      O 3179   3.412   3.374   5.191
  200PRO      N 3180   3.563   3.256   5.075
  200PRO     CD 3181   3.609   3.179   4.957
  200PRO    HD1 3182   3.558   3.215   4.865
  200PRO    HD2 3183   3.591   3.071   4.976
  200PRO     CA 3184   3.670   3.269   5.174
  200PRO     HA 3185   3.633   3.223   5.264
  200PRO     CB 3186   3.786   3.193   5.119
  200PRO    HB1 3187   3.786   3.094   5.168
  200PRO    HB2 3188   3.889   3.232   5.136
  200PRO     CG 3189   3.764   3.207   4.967
  200PRO    HG1 3190   3.773   3.313   4.936
  200PRO    HG2 3191   3.826   3.142   4.901
  200PRO      C 3192   3.716   3.413   5.206
  200PRO      O 3193   3.752   3.434   5.323
  201LEU      N 3194   3.722   3.518   5.118
  201LEU     HN 3195   3.696   3.501   5.023
  201LEU     CA 3196   3.752   3.659   5.151
  201LEU     HA 3197   3.847   3.652   5.203
  201LEU     CB 3198   3.771   3.745   5.022
  201LEU    HB1 3199   3.799   3.849   5.047
  201LEU    HB2 3200   3.675   3.764   4.968
  201LEU     CG 3201   3.873   3.690   4.922
  201LEU     HG 3202   3.844   3.588   4.889
  201LEU    CD1 3203   3.861   3.768   4.790
  201LEU   HD11 3204   3.870   3.877   4.808
  201LEU   HD12 3205   3.757   3.755   4.753
  201LEU   HD13 3206   3.940   3.743   4.715
  201LEU    CD2 3207   4.003   3.688   4.995
  201LEU   HD21 3208   3.998   3.635   5.092
  201LEU   HD22 3209   4.036   3.792   5.019
  201LEU   HD23 3210   4.085   3.655   4.927
  201LEU      C 3211   3.646   3.714   5.241
  201LEU      O 3212   3.663   3.800   5.325
  202GLY      N 3213   3.528   3.660   5.214
  202GLY     HN 3214   3.521   3.579   5.157
  202GLY     CA 3215   3.401   3.689   5.284
  202GLY    HA1 3216   3.324   3.632   5.234
  202GLY    HA2 3217   3.378   3.794   5.290
  202GLY      C 3218   3.405   3.636   5.427
  202GLY      O 3219   3.377   3.708   5.525
  203ILE      N 3220   3.457   3.513   5.438
  203ILE     HN 3221   3.475   3.463   5.354
  203ILE     CA 3222   3.491   3.460   5.567
  203ILE     HA 3223   3.406   3.480   5.629
  203ILE     CB 3224   3.536   3.313   5.546
  203ILE     HB 3225   3.623   3.303   5.477
  203ILE    CG2 3226   3.571   3.259   5.679
  203ILE   HG21 3227   3.657   3.308   5.730
  203ILE   HG22 3228   3.596   3.150   5.679
  203ILE   HG23 3229   3.487   3.282   5.748
  203ILE    CG1 3230   3.421   3.222   5.501
  203ILE   HG11 3231   3.387   3.274   5.409
  203ILE   HG12 3232   3.342   3.220   5.579
  203ILE     CD 3233   3.451   3.081   5.465
  203ILE    HD1 3234   3.375   3.039   5.396
  203ILE    HD2 3235   3.485   3.014   5.546
  203ILE    HD3 3236   3.540   3.086   5.398
  203ILE      C 3237   3.602   3.539   5.640
  203ILE      O 3238   3.585   3.569   5.757
  204ILE      N 3239   3.715   3.570   5.573
  204ILE     HN 3240   3.739   3.524   5.487
  204ILE     CA 3241   3.825   3.648   5.623
  204ILE     HA 3242   3.863   3.595   5.708
  204ILE     CB 3243   3.936   3.663   5.522
  204ILE     HB 3244   3.897   3.685   5.420
  204ILE    CG2 3245   4.037   3.776   5.559
  204ILE   HG21 3246   4.101   3.776   5.468
  204ILE   HG22 3247   4.110   3.747   5.637
  204ILE   HG23 3248   3.998   3.879   5.574
  204ILE    CG1 3249   4.006   3.519   5.505
  204ILE   HG11 3250   3.928   3.442   5.482
  204ILE   HG12 3251   4.055   3.487   5.599
  204ILE     CD 3252   4.108   3.508   5.390
  204ILE    HD1 3253   4.139   3.404   5.364
  204ILE    HD2 3254   4.207   3.554   5.407
  204ILE    HD3 3255   4.066   3.550   5.296
  204ILE      C 3256   3.784   3.787   5.683
  204ILE      O 3257   3.824   3.817   5.795
  205LEU      N 3258   3.690   3.861   5.614
  205LEU     HN 3259   3.669   3.830   5.521
  205LEU     CA 3260   3.628   3.987   5.664
  205LEU     HA 3261   3.712   4.050   5.690
  205LEU     CB 3262   3.544   4.050   5.554
  205LEU    HB1 3263   3.445   4.002   5.539
  205LEU    HB2 3264   3.602   4.041   5.459
  205LEU     CG 3265   3.518   4.200   5.579
  205LEU     HG 3266   3.460   4.212   5.673
  205LEU    CD1 3267   3.659   4.271   5.595
  205LEU   HD11 3268   3.698   4.246   5.696
  205LEU   HD12 3269   3.658   4.382   5.590
  205LEU   HD13 3270   3.722   4.223   5.517
  205LEU    CD2 3271   3.448   4.257   5.453
  205LEU   HD21 3272   3.343   4.221   5.453
  205LEU   HD22 3273   3.499   4.211   5.366
  205LEU   HD23 3274   3.441   4.368   5.458
  205LEU      C 3275   3.533   3.961   5.779
  205LEU      O 3276   3.535   4.036   5.877
  206PHE      N 3277   3.444   3.854   5.774
  206PHE     HN 3278   3.460   3.781   5.708
  206PHE     CA 3279   3.362   3.820   5.891
  206PHE     HA 3280   3.290   3.900   5.897
  206PHE     CB 3281   3.271   3.703   5.858
  206PHE    HB1 3282   3.342   3.619   5.842
  206PHE    HB2 3283   3.215   3.702   5.762
  206PHE     CG 3284   3.177   3.654   5.972
  206PHE    CD1 3285   3.071   3.735   6.013
  206PHE    HD1 3286   3.043   3.829   5.969
  206PHE    CE1 3287   2.996   3.697   6.129
  206PHE    HE1 3288   2.921   3.767   6.165
  206PHE     CZ 3289   3.027   3.585   6.202
  206PHE     HZ 3290   2.976   3.554   6.292
  206PHE    CD2 3291   3.209   3.538   6.042
  206PHE    HD2 3292   3.292   3.472   6.020
  206PHE    CE2 3293   3.128   3.506   6.149
  206PHE    HE2 3294   3.143   3.413   6.201
  206PHE      C 3295   3.441   3.806   6.016
  206PHE      O 3296   3.421   3.855   6.126
  207CYS      N 3297   3.549   3.727   5.996
  207CYS     HN 3298   3.567   3.681   5.910
  207CYS     CA 3299   3.640   3.693   6.105
  207CYS     HA 3300   3.567   3.676   6.182
  207CYS     CB 3301   3.735   3.585   6.063
  207CYS    HB1 3302   3.821   3.582   6.133
  207CYS    HB2 3303   3.763   3.591   5.956
  207CYS     SG 3304   3.627   3.431   6.088
  207CYS    HG1 3305   3.618   3.439   6.220
  207CYS      C 3306   3.712   3.814   6.149
  207CYS      O 3307   3.723   3.820   6.270
  208SER      N 3308   3.756   3.914   6.062
  208SER     HN 3309   3.742   3.902   5.964
  208SER     CA 3310   3.816   4.042   6.101
  208SER     HA 3311   3.902   4.028   6.165
  208SER     CB 3312   3.861   4.119   5.978
  208SER    HB1 3313   3.936   4.192   6.016
  208SER    HB2 3314   3.779   4.170   5.922
  208SER     OG 3315   3.953   4.041   5.901
  208SER    HG1 3316   3.919   3.953   5.884
  208SER      C 3317   3.718   4.127   6.187
  208SER      O 3318   3.762   4.175   6.286
  209ALA      N 3319   3.590   4.139   6.146
  209ALA     HN 3320   3.555   4.090   6.066
  209ALA     CA 3321   3.502   4.236   6.210
  209ALA     HA 3322   3.561   4.326   6.222
  209ALA     CB 3323   3.375   4.254   6.124
  209ALA    HB1 3324   3.327   4.156   6.102
  209ALA    HB2 3325   3.411   4.302   6.031
  209ALA    HB3 3326   3.297   4.317   6.173
  209ALA      C 3327   3.469   4.186   6.346
  209ALA      O 3328   3.460   4.263   6.440
  210ARG      N 3329   3.445   4.054   6.353
  210ARG     HN 3330   3.462   3.994   6.276
  210ARG     CA 3331   3.392   3.994   6.471
  210ARG     HA 3332   3.319   4.060   6.516
  210ARG     CB 3333   3.308   3.861   6.443
  210ARG    HB1 3334   3.272   3.842   6.546
  210ARG    HB2 3335   3.374   3.776   6.413
  210ARG     CG 3336   3.188   3.885   6.340
  210ARG    HG1 3337   3.125   3.794   6.347
  210ARG    HG2 3338   3.235   3.897   6.240
  210ARG     CD 3339   3.098   4.004   6.373
  210ARG    HD1 3340   3.030   4.031   6.290
  210ARG    HD2 3341   3.155   4.096   6.401
  210ARG     NE 3342   3.022   3.967   6.497
  210ARG     HE 3343   3.050   3.880   6.536
  210ARG     CZ 3344   2.900   4.005   6.528
  210ARG    NH1 3345   2.848   4.115   6.485
  210ARG   HH11 3346   2.919   4.173   6.447
  210ARG   HH12 3347   2.761   4.137   6.529
  210ARG    NH2 3348   2.827   3.938   6.610
  210ARG   HH21 3349   2.883   3.877   6.667
  210ARG   HH22 3350   2.744   3.979   6.647
  210ARG      C 3351   3.495   3.974   6.577
  210ARG      O 3352   3.465   3.967   6.698
  211ILE      N 3353   3.620   3.969   6.535
  211ILE     HN 3354   3.665   3.965   6.446
  211ILE     CA 3355   3.732   3.979   6.635
  211ILE     HA 3356   3.716   3.910   6.716
  211ILE     CB 3357   3.873   3.962   6.575
  211ILE     HB 3358   3.877   4.019   6.479
  211ILE    CG2 3359   3.991   4.014   6.658
  211ILE   HG21 3360   4.088   3.977   6.620
  211ILE   HG22 3361   3.994   3.986   6.766
  211ILE   HG23 3362   4.006   4.123   6.645
  211ILE    CG1 3363   3.885   3.810   6.548
  211ILE   HG11 3364   3.786   3.781   6.508
  211ILE   HG12 3365   3.904   3.756   6.643
  211ILE     CD 3366   4.006   3.770   6.459
  211ILE    HD1 3367   4.097   3.745   6.518
  211ILE    HD2 3368   4.026   3.845   6.380
  211ILE    HD3 3369   3.971   3.681   6.402
  211ILE      C 3370   3.732   4.119   6.709
  211ILE      O 3371   3.726   4.124   6.834
  212ILE      N 3372   3.711   4.229   6.634
  212ILE     HN 3373   3.693   4.232   6.536
  212ILE     CA 3374   3.705   4.360   6.702
  212ILE     HA 3375   3.791   4.376   6.765
  212ILE     CB 3376   3.707   4.467   6.596
  212ILE     HB 3377   3.622   4.450   6.526
  212ILE    CG2 3378   3.674   4.601   6.668
  212ILE   HG21 3379   3.569   4.602   6.703
  212ILE   HG22 3380   3.689   4.694   6.608
  212ILE   HG23 3381   3.734   4.620   6.760
  212ILE    CG1 3382   3.848   4.465   6.517
  212ILE   HG11 3383   3.869   4.361   6.483
  212ILE   HG12 3384   3.921   4.494   6.596
  212ILE     CD 3385   3.855   4.562   6.407
  212ILE    HD1 3386   3.956   4.553   6.360
  212ILE    HD2 3387   3.834   4.669   6.426
  212ILE    HD3 3388   3.768   4.538   6.343
  212ILE      C 3389   3.587   4.366   6.800
  212ILE      O 3390   3.597   4.414   6.909
  213TRP      N 3391   3.463   4.323   6.752
  213TRP     HN 3392   3.452   4.304   6.655
  213TRP     CA 3393   3.337   4.315   6.825
  213TRP     HA 3394   3.317   4.416   6.858
  213TRP     CB 3395   3.223   4.261   6.737
  213TRP    HB1 3396   3.266   4.171   6.689
  213TRP    HB2 3397   3.213   4.330   6.650
  213TRP     CG 3398   3.083   4.240   6.793
  213TRP    CD1 3399   2.974   4.321   6.794
  213TRP    HD1 3400   2.976   4.421   6.753
  213TRP    NE1 3401   2.861   4.255   6.834
  213TRP    HE1 3402   2.770   4.291   6.836
  213TRP    CE2 3403   2.897   4.125   6.869
  213TRP    CD2 3404   3.035   4.117   6.845
  213TRP    CE3 3405   3.098   3.994   6.868
  213TRP    HE3 3406   3.200   3.986   6.832
  213TRP    CZ3 3407   3.019   3.882   6.898
  213TRP    HZ3 3408   3.071   3.787   6.909
  213TRP    CZ2 3409   2.823   4.019   6.914
  213TRP    HZ2 3410   2.717   4.033   6.929
  213TRP    CH2 3411   2.883   3.896   6.923
  213TRP    HH2 3412   2.827   3.807   6.950
  213TRP      C 3413   3.342   4.225   6.948
  213TRP      O 3414   3.297   4.260   7.061
  214SER      N 3415   3.419   4.108   6.937
  214SER     HN 3416   3.458   4.084   6.848
  214SER     CA 3417   3.454   4.024   7.052
  214SER     HA 3418   3.362   3.984   7.091
  214SER     CB 3419   3.514   3.889   7.002
  214SER    HB1 3420   3.559   3.827   7.082
  214SER    HB2 3421   3.601   3.917   6.939
  214SER     OG 3422   3.427   3.809   6.921
  214SER    HG1 3423   3.407   3.866   6.846
  214SER      C 3424   3.532   4.095   7.163
  214SER      O 3425   3.504   4.084   7.276
  215LEU      N 3426   3.634   4.176   7.125
  215LEU     HN 3427   3.657   4.187   7.029
  215LEU     CA 3428   3.721   4.251   7.215
  215LEU     HA 3429   3.760   4.178   7.285
  215LEU     CB 3430   3.852   4.308   7.146
  215LEU    HB1 3431   3.918   4.362   7.217
  215LEU    HB2 3432   3.821   4.377   7.064
  215LEU     CG 3433   3.942   4.197   7.076
  215LEU     HG 3434   3.872   4.126   7.027
  215LEU    CD1 3435   4.037   4.254   6.964
  215LEU   HD11 3436   3.982   4.289   6.874
  215LEU   HD12 3437   4.117   4.190   6.922
  215LEU   HD13 3438   4.095   4.342   7.001
  215LEU    CD2 3439   4.025   4.117   7.177
  215LEU   HD21 3440   3.962   4.074   7.258
  215LEU   HD22 3441   4.097   4.186   7.227
  215LEU   HD23 3442   4.084   4.032   7.137
  215LEU      C 3443   3.647   4.365   7.295
  215LEU      O 3444   3.654   4.366   7.418
  216ARG      N 3445   3.573   4.446   7.219
  216ARG     HN 3446   3.564   4.448   7.120
  216ARG     CA 3447   3.474   4.542   7.266
  216ARG     HA 3448   3.526   4.613   7.327
  216ARG     CB 3449   3.411   4.615   7.146
  216ARG    HB1 3450   3.347   4.688   7.199
  216ARG    HB2 3451   3.343   4.555   7.083
  216ARG     CG 3452   3.506   4.698   7.053
  216ARG    HG1 3453   3.591   4.641   7.011
  216ARG    HG2 3454   3.555   4.776   7.115
  216ARG     CD 3455   3.434   4.771   6.942
  216ARG    HD1 3456   3.338   4.821   6.966
  216ARG    HD2 3457   3.412   4.704   6.856
  216ARG     NE 3458   3.534   4.869   6.888
  216ARG     HE 3459   3.621   4.873   6.938
  216ARG     CZ 3460   3.511   4.953   6.789
  216ARG    NH1 3461   3.397   4.971   6.728
  216ARG   HH11 3462   3.321   4.913   6.759
  216ARG   HH12 3463   3.395   5.055   6.675
  216ARG    NH2 3464   3.608   5.035   6.746
  216ARG   HH21 3465   3.694   5.037   6.797
  216ARG   HH22 3466   3.583   5.091   6.666
  216ARG      C 3467   3.358   4.485   7.359
  216ARG      O 3468   3.336   4.534   7.470
  217GLN      N 3469   3.284   4.380   7.316
  217GLN     HN 3470   3.310   4.338   7.230
  217GLN     CA 3471   3.176   4.309   7.395
  217GLN     HA 3472   3.102   4.380   7.429
  217GLN     CB 3473   3.106   4.215   7.297
  217GLN    HB1 3474   3.030   4.157   7.354
  217GLN    HB2 3475   3.173   4.154   7.233
  217GLN     CG 3476   3.016   4.285   7.194
  217GLN    HG1 3477   2.955   4.208   7.142
  217GLN    HG2 3478   3.093   4.334   7.130
  217GLN     CD 3479   2.925   4.394   7.250
  217GLN    OE1 3480   2.941   4.511   7.227
  217GLN    NE2 3481   2.818   4.357   7.326
  217GLN   HE21 3482   2.792   4.261   7.338
  217GLN   HE22 3483   2.763   4.430   7.366
  217GLN      C 3484   3.228   4.239   7.515
  217GLN      O 3485   3.159   4.235   7.615
  218ARG      N 3486   3.355   4.181   7.510
  218ARG     HN 3487   3.405   4.167   7.425
  218ARG     CA 3488   3.405   4.111   7.624
  218ARG     HA 3489   3.326   4.072   7.687
  218ARG     CB 3490   3.492   4.000   7.575
  218ARG    HB1 3491   3.551   3.962   7.661
  218ARG    HB2 3492   3.573   4.056   7.523
  218ARG     CG 3493   3.423   3.888   7.496
  218ARG    HG1 3494   3.361   3.923   7.411
  218ARG    HG2 3495   3.339   3.856   7.561
  218ARG     CD 3496   3.525   3.777   7.452
  218ARG    HD1 3497   3.600   3.821   7.382
  218ARG    HD2 3498   3.468   3.693   7.407
  218ARG     NE 3499   3.595   3.725   7.574
  218ARG     HE 3500   3.547   3.739   7.660
  218ARG     CZ 3501   3.693   3.636   7.583
  218ARG    NH1 3502   3.753   3.579   7.482
  218ARG   HH11 3503   3.740   3.620   7.392
  218ARG   HH12 3504   3.835   3.523   7.497
  218ARG    NH2 3505   3.730   3.611   7.704
  218ARG   HH21 3506   3.671   3.651   7.774
  218ARG   HH22 3507   3.777   3.523   7.712
  218ARG      C 3508   3.486   4.207   7.723
  218ARG      O 3509   3.554   4.162   7.820
  219GLN      N 3510   3.464   4.337   7.703
  219GLN     HN 3511   3.394   4.347   7.632
  219GLN     CA 3512   3.503   4.455   7.791
  219GLN     HA 3513   3.476   4.554   7.757
  219GLN     CB 3514   3.424   4.442   7.923
  219GLN    HB1 3515   3.441   4.538   7.976
  219GLN    HB2 3516   3.452   4.362   7.994
  219GLN     CG 3517   3.268   4.435   7.908
  219GLN    HG1 3518   3.226   4.451   8.010
  219GLN    HG2 3519   3.252   4.334   7.866
  219GLN     CD 3520   3.218   4.551   7.817
  219GLN    OE1 3521   3.270   4.662   7.808
  219GLN    NE2 3522   3.098   4.524   7.761
  219GLN   HE21 3523   3.056   4.584   7.692
  219GLN   HE22 3524   3.065   4.433   7.787
  219GLN      C 3525   3.655   4.471   7.807
  219GLN      O 3526   3.694   4.499   7.917
  220MET      N 3527   3.725   4.462   7.686
  220MET     HN 3528   3.686   4.438   7.598
  220MET     CA 3529   3.870   4.463   7.684
  220MET     HA 3530   3.903   4.480   7.786
  220MET     CB 3531   3.926   4.329   7.630
  220MET    HB1 3532   4.037   4.321   7.627
  220MET    HB2 3533   3.887   4.303   7.530
  220MET     CG 3534   3.891   4.207   7.720
  220MET    HG1 3535   3.783   4.190   7.699
  220MET    HG2 3536   3.911   4.233   7.825
  220MET     SD 3537   3.965   4.050   7.672
  220MET     CE 3538   3.851   3.945   7.772
  220MET    HE1 3539   3.854   3.985   7.875
  220MET    HE2 3540   3.879   3.838   7.775
  220MET    HE3 3541   3.751   3.937   7.725
  220MET      C 3542   3.938   4.573   7.609
  220MET      O 3543   4.062   4.578   7.604
  221ASP      N 3544   3.866   4.675   7.544
  221ASP     HN 3545   3.768   4.690   7.556
  221ASP     CA 3546   3.928   4.748   7.443
  221ASP     HA 3547   4.018   4.702   7.407
  221ASP     CB 3548   3.842   4.760   7.320
  221ASP    HB1 3549   3.774   4.673   7.309
  221ASP    HB2 3550   3.907   4.783   7.233
  221ASP     CG 3551   3.741   4.875   7.317
  221ASP    OD1 3552   3.763   4.979   7.245
  221ASP    OD2 3553   3.640   4.867   7.388
  221ASP      C 3554   3.984   4.881   7.484
  221ASP      O 3555   4.029   4.971   7.411
  222ARG      N 3556   3.975   4.897   7.621
  222ARG     HN 3557   3.921   4.832   7.675
  222ARG     CA 3558   4.045   5.006   7.687
  222ARG     HA 3559   4.033   5.100   7.635
  222ARG     CB 3560   3.970   5.040   7.830
  222ARG    HB1 3561   3.975   4.941   7.881
  222ARG    HB2 3562   3.865   5.074   7.822
  222ARG     CG 3563   4.036   5.136   7.924
  222ARG    HG1 3564   4.015   5.240   7.890
  222ARG    HG2 3565   4.146   5.124   7.930
  222ARG     CD 3566   3.988   5.129   8.075
  222ARG    HD1 3567   4.049   5.045   8.114
  222ARG    HD2 3568   3.882   5.105   8.096
  222ARG     NE 3569   4.017   5.263   8.136
  222ARG     HE 3570   4.046   5.344   8.085
  222ARG     CZ 3571   4.008   5.278   8.267
  222ARG    NH1 3572   3.996   5.174   8.343
  222ARG   HH11 3573   3.993   5.084   8.300
  222ARG   HH12 3574   3.983   5.191   8.440
  222ARG    NH2 3575   4.024   5.396   8.317
  222ARG   HH21 3576   4.060   5.469   8.259
  222ARG   HH22 3577   4.024   5.404   8.417
  222ARG      C 3578   4.193   4.992   7.696
  222ARG      O 3579   4.273   5.083   7.688
  223HSD      N 3580   4.239   4.868   7.713
  223HSD     HN 3581   4.181   4.788   7.725
  223HSD     CA 3582   4.372   4.816   7.722
  223HSD     HA 3583   4.419   4.874   7.799
  223HSD     CB 3584   4.383   4.666   7.751
  223HSD    HB1 3585   4.487   4.647   7.784
  223HSD    HB2 3586   4.356   4.605   7.663
  223HSD    ND1 3587   4.285   4.687   7.982
  223HSD    HD1 3588   4.344   4.761   8.015
  223HSD     CG 3589   4.283   4.624   7.859
  223HSD    CE1 3590   4.185   4.635   8.062
  223HSD    HE1 3591   4.168   4.665   8.165
  223HSD    NE2 3592   4.126   4.542   7.998
  223HSD    CD2 3593   4.183   4.537   7.874
  223HSD    HD2 3594   4.132   4.473   7.802
  223HSD      C 3595   4.446   4.849   7.588
  223HSD      O 3596   4.402   4.813   7.480
  224ALA      N 3597   4.555   4.929   7.603
  224ALA     HN 3598   4.572   4.974   7.691
  224ALA     CA 3599   4.623   4.991   7.489
  224ALA     HA 3600   4.560   5.066   7.443
  224ALA     CB 3601   4.745   5.066   7.547
  224ALA    HB1 3602   4.722   5.152   7.613
  224ALA    HB2 3603   4.805   5.116   7.468
  224ALA    HB3 3604   4.814   5.003   7.607
  224ALA      C 3605   4.675   4.899   7.381
  224ALA      O 3606   4.653   4.926   7.265
  225LYS      N 3607   4.739   4.789   7.418
  225LYS     HN 3608   4.749   4.780   7.517
  225LYS     CA 3609   4.792   4.686   7.332
  225LYS     HA 3610   4.859   4.733   7.261
  225LYS     CB 3611   4.879   4.586   7.410
  225LYS    HB1 3612   4.899   4.502   7.340
  225LYS    HB2 3613   4.830   4.536   7.496
  225LYS     CG 3614   5.003   4.644   7.470
  225LYS    HG1 3615   5.037   4.561   7.536
  225LYS    HG2 3616   4.975   4.736   7.527
  225LYS     CD 3617   5.118   4.678   7.371
  225LYS    HD1 3618   5.091   4.766   7.309
  225LYS    HD2 3619   5.115   4.587   7.308
  225LYS     CE 3620   5.265   4.699   7.433
  225LYS    HE1 3621   5.265   4.779   7.511
  225LYS    HE2 3622   5.340   4.721   7.353
  225LYS     NZ 3623   5.317   4.574   7.489
  225LYS    HZ1 3624   5.268   4.538   7.574
  225LYS    HZ2 3625   5.411   4.592   7.529
  225LYS    HZ3 3626   5.311   4.500   7.416
  225LYS      C 3627   4.682   4.619   7.253
  225LYS      O 3628   4.700   4.577   7.142
  226ILE      N 3629   4.557   4.609   7.302
  226ILE     HN 3630   4.532   4.664   7.382
  226ILE     CA 3631   4.440   4.554   7.242
  226ILE     HA 3632   4.467   4.469   7.181
  226ILE     CB 3633   4.333   4.505   7.348
  226ILE     HB 3634   4.312   4.585   7.423
  226ILE    CG2 3635   4.197   4.473   7.281
  226ILE   HG21 3636   4.160   4.554   7.215
  226ILE   HG22 3637   4.120   4.459   7.359
  226ILE   HG23 3638   4.194   4.383   7.216
  226ILE    CG1 3639   4.374   4.387   7.432
  226ILE   HG11 3640   4.303   4.347   7.507
  226ILE   HG12 3641   4.463   4.423   7.490
  226ILE     CD 3642   4.417   4.268   7.342
  226ILE    HD1 3643   4.377   4.170   7.374
  226ILE    HD2 3644   4.528   4.266   7.332
  226ILE    HD3 3645   4.381   4.285   7.238
  226ILE      C 3646   4.386   4.650   7.141
  226ILE      O 3647   4.341   4.613   7.031
  227LYS      N 3648   4.390   4.779   7.177
  227LYS     HN 3649   4.410   4.806   7.271
  227LYS     CA 3650   4.345   4.891   7.093
  227LYS     HA 3651   4.247   4.867   7.054
  227LYS     CB 3652   4.323   5.024   7.174
  227LYS    HB1 3653   4.426   5.060   7.199
  227LYS    HB2 3654   4.280   5.017   7.276
  227LYS     CG 3655   4.240   5.131   7.099
  227LYS    HG1 3656   4.250   5.114   6.990
  227LYS    HG2 3657   4.282   5.231   7.124
  227LYS     CD 3658   4.096   5.134   7.129
  227LYS    HD1 3659   4.065   5.029   7.147
  227LYS    HD2 3660   4.036   5.179   7.047
  227LYS     CE 3661   4.063   5.234   7.244
  227LYS    HE1 3662   4.101   5.336   7.222
  227LYS    HE2 3663   4.118   5.208   7.336
  227LYS     NZ 3664   3.925   5.221   7.278
  227LYS    HZ1 3665   3.867   5.255   7.200
  227LYS    HZ2 3666   3.895   5.255   7.372
  227LYS    HZ3 3667   3.918   5.117   7.277
  227LYS      C 3668   4.442   4.897   6.976
  227LYS      O 3669   4.400   4.920   6.863
  228ARG      N 3670   4.575   4.880   7.001
  228ARG     HN 3671   4.614   4.886   7.092
  228ARG     CA 3672   4.674   4.851   6.898
  228ARG     HA 3673   4.664   4.934   6.830
  228ARG     CB 3674   4.820   4.836   6.943
  228ARG    HB1 3675   4.889   4.797   6.866
  228ARG    HB2 3676   4.826   4.760   7.024
  228ARG     CG 3677   4.894   4.963   6.989
  228ARG    HG1 3678   4.996   4.933   7.021
  228ARG    HG2 3679   4.829   4.997   7.072
  228ARG     CD 3680   4.909   5.069   6.885
  228ARG    HD1 3681   4.813   5.082   6.831
  228ARG    HD2 3682   4.974   5.032   6.804
  228ARG     NE 3683   4.956   5.194   6.947
  228ARG     HE 3684   4.994   5.192   7.039
  228ARG     CZ 3685   4.945   5.308   6.895
  228ARG    NH1 3686   4.898   5.321   6.776
  228ARG   HH11 3687   4.854   5.245   6.729
  228ARG   HH12 3688   4.873   5.411   6.740
  228ARG    NH2 3689   4.976   5.415   6.970
  228ARG   HH21 3690   5.041   5.389   7.041
  228ARG   HH22 3691   4.998   5.492   6.911
  228ARG      C 3692   4.640   4.738   6.804
  228ARG      O 3693   4.626   4.750   6.686
  229ALA      N 3694   4.617   4.618   6.863
  229ALA     HN 3695   4.641   4.602   6.959
  229ALA     CA 3696   4.574   4.512   6.783
  229ALA     HA 3697   4.648   4.490   6.707
  229ALA     CB 3698   4.554   4.387   6.876
  229ALA    HB1 3699   4.449   4.389   6.911
  229ALA    HB2 3700   4.626   4.409   6.958
  229ALA    HB3 3701   4.580   4.288   6.832
  229ALA      C 3702   4.444   4.540   6.695
  229ALA      O 3703   4.444   4.514   6.572
  230ILE      N 3704   4.339   4.599   6.755
  230ILE     HN 3705   4.330   4.623   6.852
  230ILE     CA 3706   4.215   4.646   6.685
  230ILE     HA 3707   4.172   4.555   6.645
  230ILE     CB 3708   4.122   4.709   6.785
  230ILE     HB 3709   4.179   4.778   6.850
  230ILE    CG2 3710   4.009   4.794   6.724
  230ILE   HG21 3711   3.936   4.817   6.805
  230ILE   HG22 3712   3.958   4.731   6.648
  230ILE   HG23 3713   4.051   4.880   6.667
  230ILE    CG1 3714   4.067   4.592   6.873
  230ILE   HG11 3715   4.143   4.517   6.903
  230ILE   HG12 3716   3.991   4.545   6.807
  230ILE     CD 3717   4.003   4.640   7.001
  230ILE    HD1 3718   4.069   4.710   7.055
  230ILE    HD2 3719   3.982   4.551   7.065
  230ILE    HD3 3720   3.904   4.689   6.985
  230ILE      C 3721   4.248   4.743   6.570
  230ILE      O 3722   4.190   4.735   6.461
  231THR      N 3723   4.344   4.834   6.592
  231THR     HN 3724   4.386   4.832   6.682
  231THR     CA 3725   4.392   4.935   6.497
  231THR     HA 3726   4.302   4.984   6.464
  231THR     CB 3727   4.477   5.042   6.554
  231THR     HB 3728   4.574   5.010   6.599
  231THR    OG1 3729   4.408   5.105   6.661
  231THR    HG1 3730   4.398   5.041   6.731
  231THR    CG2 3731   4.493   5.150   6.442
  231THR   HG21 3732   4.546   5.112   6.352
  231THR   HG22 3733   4.546   5.234   6.492
  231THR   HG23 3734   4.399   5.198   6.409
  231THR      C 3735   4.461   4.871   6.374
  231THR      O 3736   4.445   4.912   6.260
  232PHE      N 3737   4.531   4.760   6.394
  232PHE     HN 3738   4.535   4.716   6.483
  232PHE     CA 3739   4.605   4.698   6.286
  232PHE     HA 3740   4.644   4.772   6.218
  232PHE     CB 3741   4.712   4.607   6.352
  232PHE    HB1 3742   4.674   4.548   6.438
  232PHE    HB2 3743   4.789   4.678   6.389
  232PHE     CG 3744   4.796   4.516   6.262
  232PHE    CD1 3745   4.808   4.380   6.309
  232PHE    HD1 3746   4.733   4.344   6.378
  232PHE    CE1 3747   4.887   4.292   6.235
  232PHE    HE1 3748   4.891   4.185   6.248
  232PHE     CZ 3749   4.965   4.341   6.131
  232PHE     HZ 3750   5.030   4.281   6.070
  232PHE    CD2 3751   4.875   4.567   6.162
  232PHE    HD2 3752   4.864   4.665   6.119
  232PHE    CE2 3753   4.957   4.471   6.094
  232PHE    HE2 3754   5.016   4.499   6.008
  232PHE      C 3755   4.514   4.615   6.196
  232PHE      O 3756   4.543   4.600   6.080
  233ILE      N 3757   4.397   4.559   6.253
  233ILE     HN 3758   4.384   4.563   6.351
  233ILE     CA 3759   4.300   4.486   6.168
  233ILE     HA 3760   4.353   4.429   6.093
  233ILE     CB 3761   4.197   4.400   6.244
  233ILE     HB 3762   4.169   4.464   6.331
  233ILE    CG2 3763   4.075   4.349   6.175
  233ILE   HG21 3764   3.998   4.425   6.149
  233ILE   HG22 3765   4.034   4.258   6.222
  233ILE   HG23 3766   4.105   4.315   6.073
  233ILE    CG1 3767   4.270   4.288   6.325
  233ILE   HG11 3768   4.366   4.335   6.354
  233ILE   HG12 3769   4.292   4.206   6.254
  233ILE     CD 3770   4.185   4.246   6.447
  233ILE    HD1 3771   4.136   4.327   6.505
  233ILE    HD2 3772   4.253   4.197   6.520
  233ILE    HD3 3773   4.118   4.166   6.409
  233ILE      C 3774   4.227   4.595   6.082
  233ILE      O 3775   4.208   4.572   5.968
  234MET      N 3776   4.196   4.712   6.144
  234MET     HN 3777   4.190   4.721   6.243
  234MET     CA 3778   4.145   4.824   6.069
  234MET     HA 3779   4.060   4.777   6.021
  234MET     CB 3780   4.107   4.953   6.155
  234MET    HB1 3781   4.094   5.041   6.088
  234MET    HB2 3782   4.201   4.980   6.208
  234MET     CG 3783   3.975   4.936   6.242
  234MET    HG1 3784   3.998   4.857   6.317
  234MET    HG2 3785   3.894   4.906   6.172
  234MET     SD 3786   3.950   5.073   6.352
  234MET     CE 3787   3.809   5.002   6.423
  234MET    HE1 3788   3.782   5.065   6.511
  234MET    HE2 3789   3.829   4.900   6.460
  234MET    HE3 3790   3.724   4.992   6.352
  234MET      C 3791   4.232   4.871   5.954
  234MET      O 3792   4.187   4.851   5.836
  235VAL      N 3793   4.357   4.904   5.977
  235VAL     HN 3794   4.389   4.911   6.071
  235VAL     CA 3795   4.446   4.948   5.873
  235VAL     HA 3796   4.403   5.039   5.834
  235VAL     CB 3797   4.585   4.982   5.927
  235VAL     HB 3798   4.612   4.898   5.993
  235VAL    CG1 3799   4.695   4.995   5.815
  235VAL   HG11 3800   4.710   4.897   5.766
  235VAL   HG12 3801   4.791   5.025   5.862
  235VAL   HG13 3802   4.655   5.071   5.745
  235VAL    CG2 3803   4.562   5.108   6.014
  235VAL   HG21 3804   4.488   5.087   6.094
  235VAL   HG22 3805   4.522   5.187   5.947
  235VAL   HG23 3806   4.656   5.125   6.071
  235VAL      C 3807   4.461   4.849   5.763
  235VAL      O 3808   4.445   4.880   5.646
  236VAL      N 3809   4.490   4.717   5.800
  236VAL     HN 3810   4.524   4.699   5.892
  236VAL     CA 3811   4.516   4.615   5.699
  236VAL     HA 3812   4.585   4.653   5.626
  236VAL     CB 3813   4.577   4.491   5.758
  236VAL     HB 3814   4.507   4.457   5.838
  236VAL    CG1 3815   4.588   4.368   5.664
  236VAL   HG11 3816   4.648   4.293   5.719
  236VAL   HG12 3817   4.637   4.411   5.573
  236VAL   HG13 3818   4.487   4.328   5.641
  236VAL    CG2 3819   4.716   4.532   5.804
  236VAL   HG21 3820   4.780   4.523   5.713
  236VAL   HG22 3821   4.755   4.466   5.885
  236VAL   HG23 3822   4.726   4.636   5.840
  236VAL      C 3823   4.390   4.582   5.616
  236VAL      O 3824   4.386   4.591   5.494
  237ALA      N 3825   4.275   4.556   5.684
  237ALA     HN 3826   4.274   4.564   5.783
  237ALA     CA 3827   4.152   4.532   5.617
  237ALA     HA 3828   4.172   4.449   5.551
  237ALA     CB 3829   4.046   4.482   5.717
  237ALA    HB1 3830   4.081   4.407   5.791
  237ALA    HB2 3831   3.946   4.459   5.673
  237ALA    HB3 3832   4.008   4.569   5.775
  237ALA      C 3833   4.094   4.649   5.534
  237ALA      O 3834   4.052   4.627   5.420
  238ILE      N 3835   4.104   4.776   5.584
  238ILE     HN 3836   4.132   4.798   5.677
  238ILE     CA 3837   4.084   4.904   5.501
  238ILE     HA 3838   3.982   4.898   5.466
  238ILE     CB 3839   4.087   5.037   5.577
  238ILE     HB 3840   4.183   5.048   5.631
  238ILE    CG2 3841   4.089   5.154   5.478
  238ILE   HG21 3842   4.097   5.257   5.521
  238ILE   HG22 3843   3.993   5.148   5.422
  238ILE   HG23 3844   4.170   5.138   5.405
  238ILE    CG1 3845   3.965   5.057   5.675
  238ILE   HG11 3846   3.968   5.163   5.710
  238ILE   HG12 3847   3.986   4.990   5.762
  238ILE     CD 3848   3.829   5.038   5.613
  238ILE    HD1 3849   3.747   5.067   5.682
  238ILE    HD2 3850   3.818   4.931   5.584
  238ILE    HD3 3851   3.819   5.112   5.531
  238ILE      C 3852   4.169   4.899   5.372
  238ILE      O 3853   4.120   4.926   5.261
  239VAL      N 3854   4.302   4.880   5.384
  239VAL     HN 3855   4.352   4.881   5.470
  239VAL     CA 3856   4.379   4.854   5.261
  239VAL     HA 3857   4.380   4.943   5.200
  239VAL     CB 3858   4.528   4.848   5.298
  239VAL     HB 3859   4.548   4.761   5.365
  239VAL    CG1 3860   4.608   4.832   5.164
  239VAL   HG11 3861   4.590   4.734   5.114
  239VAL   HG12 3862   4.718   4.837   5.169
  239VAL   HG13 3863   4.576   4.909   5.091
  239VAL    CG2 3864   4.584   4.979   5.357
  239VAL   HG21 3865   4.528   4.999   5.452
  239VAL   HG22 3866   4.570   5.058   5.280
  239VAL   HG23 3867   4.691   4.971   5.383
  239VAL      C 3868   4.328   4.751   5.168
  239VAL      O 3869   4.309   4.773   5.048
  240PHE      N 3870   4.298   4.629   5.211
  240PHE     HN 3871   4.314   4.610   5.308
  240PHE     CA 3872   4.236   4.528   5.130
  240PHE     HA 3873   4.300   4.510   5.045
  240PHE     CB 3874   4.235   4.388   5.209
  240PHE    HB1 3875   4.189   4.414   5.307
  240PHE    HB2 3876   4.338   4.346   5.218
  240PHE     CG 3877   4.152   4.290   5.142
  240PHE    CD1 3878   4.019   4.250   5.183
  240PHE    HD1 3879   3.970   4.292   5.269
  240PHE    CE1 3880   3.947   4.156   5.100
  240PHE    HE1 3881   3.847   4.127   5.129
  240PHE     CZ 3882   3.997   4.119   4.971
  240PHE     HZ 3883   3.932   4.071   4.899
  240PHE    CD2 3884   4.198   4.241   5.020
  240PHE    HD2 3885   4.296   4.262   4.979
  240PHE    CE2 3886   4.123   4.160   4.937
  240PHE    HE2 3887   4.158   4.129   4.839
  240PHE      C 3888   4.102   4.567   5.065
  240PHE      O 3889   4.092   4.555   4.942
  241VAL      N 3890   4.004   4.612   5.142
  241VAL     HN 3891   4.019   4.611   5.241
  241VAL     CA 3892   3.872   4.665   5.101
  241VAL     HA 3893   3.825   4.577   5.059
  241VAL     CB 3894   3.786   4.687   5.218
  241VAL     HB 3895   3.846   4.748   5.289
  241VAL    CG1 3896   3.654   4.756   5.167
  241VAL   HG11 3897   3.582   4.771   5.250
  241VAL   HG12 3898   3.590   4.704   5.092
  241VAL   HG13 3899   3.670   4.857   5.126
  241VAL    CG2 3900   3.752   4.557   5.291
  241VAL   HG21 3901   3.663   4.576   5.355
  241VAL   HG22 3902   3.828   4.527   5.367
  241VAL   HG23 3903   3.736   4.468   5.226
  241VAL      C 3904   3.879   4.782   5.003
  241VAL      O 3905   3.818   4.777   4.898
  242ILE      N 3906   3.964   4.879   5.034
  242ILE     HN 3907   4.015   4.867   5.119
  242ILE     CA 3908   3.983   4.999   4.950
  242ILE     HA 3909   3.885   5.031   4.917
  242ILE     CB 3910   4.057   5.113   5.022
  242ILE     HB 3911   4.151   5.071   5.063
  242ILE    CG2 3912   4.098   5.229   4.928
  242ILE   HG21 3913   4.133   5.308   4.997
  242ILE   HG22 3914   4.006   5.263   4.876
  242ILE   HG23 3915   4.167   5.205   4.845
  242ILE    CG1 3916   3.965   5.168   5.140
  242ILE   HG11 3917   4.030   5.236   5.199
  242ILE   HG12 3918   3.928   5.084   5.203
  242ILE     CD 3919   3.853   5.255   5.082
  242ILE    HD1 3920   3.800   5.215   4.993
  242ILE    HD2 3921   3.902   5.350   5.051
  242ILE    HD3 3922   3.782   5.283   5.163
  242ILE      C 3923   4.053   4.965   4.820
  242ILE      O 3924   4.000   5.007   4.715
  243CYS      N 3925   4.151   4.874   4.823
  243CYS     HN 3926   4.191   4.842   4.909
  243CYS     CA 3927   4.209   4.825   4.696
  243CYS     HA 3928   4.202   4.902   4.621
  243CYS     CB 3929   4.354   4.753   4.722
  243CYS    HB1 3930   4.402   4.729   4.625
  243CYS    HB2 3931   4.335   4.659   4.778
  243CYS     SG 3932   4.478   4.857   4.796
  243CYS    HG1 3933   4.473   4.832   4.926
  243CYS      C 3934   4.121   4.716   4.630
  243CYS      O 3935   4.131   4.701   4.509
  244PHE      N 3936   4.025   4.641   4.691
  244PHE     HN 3937   4.001   4.649   4.787
  244PHE     CA 3938   3.938   4.545   4.622
  244PHE     HA 3939   4.008   4.475   4.579
  244PHE     CB 3940   3.857   4.446   4.716
  244PHE    HB1 3941   3.787   4.504   4.781
  244PHE    HB2 3942   3.934   4.400   4.782
  244PHE     CG 3943   3.774   4.342   4.643
  244PHE    CD1 3944   3.827   4.216   4.607
  244PHE    HD1 3945   3.933   4.198   4.617
  244PHE    CE1 3946   3.744   4.116   4.559
  244PHE    HE1 3947   3.789   4.024   4.524
  244PHE     CZ 3948   3.605   4.139   4.548
  244PHE     HZ 3949   3.535   4.065   4.512
  244PHE    CD2 3950   3.638   4.365   4.617
  244PHE    HD2 3951   3.599   4.463   4.641
  244PHE    CE2 3952   3.553   4.266   4.580
  244PHE    HE2 3953   3.448   4.282   4.556
  244PHE      C 3954   3.855   4.603   4.513
  244PHE      O 3955   3.846   4.545   4.405
  245LEU      N 3956   3.797   4.721   4.543
  245LEU     HN 3957   3.821   4.765   4.629
  245LEU     CA 3958   3.700   4.792   4.465
  245LEU     HA 3959   3.617   4.725   4.451
  245LEU     CB 3960   3.642   4.909   4.552
  245LEU    HB1 3961   3.561   4.961   4.495
  245LEU    HB2 3962   3.725   4.975   4.586
  245LEU     CG 3963   3.559   4.859   4.673
  245LEU     HG 3964   3.630   4.790   4.723
  245LEU    CD1 3965   3.523   4.970   4.762
  245LEU   HD11 3966   3.432   5.028   4.737
  245LEU   HD12 3967   3.611   5.037   4.773
  245LEU   HD13 3968   3.509   4.935   4.867
  245LEU    CD2 3969   3.429   4.780   4.634
  245LEU   HD21 3970   3.448   4.672   4.652
  245LEU   HD22 3971   3.400   4.790   4.528
  245LEU   HD23 3972   3.349   4.804   4.707
  245LEU      C 3973   3.748   4.831   4.327
  245LEU      O 3974   3.671   4.809   4.231
  246PRO      N 3975   3.877   4.884   4.315
  246PRO     CD 3976   3.941   4.976   4.408
  246PRO    HD1 3977   4.004   4.930   4.487
  246PRO    HD2 3978   3.870   5.042   4.463
  246PRO     CA 3979   3.951   4.884   4.185
  246PRO     HA 3980   3.898   4.952   4.119
  246PRO     CB 3981   4.084   4.948   4.218
  246PRO    HB1 3982   4.134   4.976   4.123
  246PRO    HB2 3983   4.155   4.884   4.275
  246PRO     CG 3984   4.033   5.054   4.311
  246PRO    HG1 3985   4.123   5.097   4.361
  246PRO    HG2 3986   3.985   5.137   4.254
  246PRO      C 3987   3.960   4.745   4.107
  246PRO      O 3988   3.962   4.754   3.988
  247SER      N 3989   3.985   4.633   4.170
  247SER     HN 3990   3.989   4.629   4.269
  247SER     CA 3991   3.981   4.505   4.099
  247SER     HA 3992   4.047   4.506   4.014
  247SER     CB 3993   4.034   4.395   4.199
  247SER    HB1 3994   3.972   4.372   4.288
  247SER    HB2 3995   4.134   4.425   4.236
  247SER     OG 3996   4.063   4.276   4.123
  247SER    HG1 3997   4.114   4.218   4.178
  247SER      C 3998   3.843   4.469   4.047
  247SER      O 3999   3.829   4.431   3.931
  248VAL      N 4000   3.741   4.492   4.124
  248VAL     HN 4001   3.757   4.503   4.222
  248VAL     CA 4002   3.599   4.484   4.071
  248VAL     HA 4003   3.577   4.384   4.036
  248VAL     CB 4004   3.493   4.517   4.182
  248VAL     HB 4005   3.526   4.596   4.253
  248VAL    CG1 4006   3.356   4.557   4.119
  248VAL   HG11 4007   3.288   4.568   4.206
  248VAL   HG12 4008   3.312   4.481   4.051
  248VAL   HG13 4009   3.364   4.648   4.056
  248VAL    CG2 4010   3.479   4.388   4.277
  248VAL   HG21 4011   3.404   4.410   4.356
  248VAL   HG22 4012   3.577   4.373   4.326
  248VAL   HG23 4013   3.455   4.293   4.225
  248VAL      C 4014   3.571   4.571   3.949
  248VAL      O 4015   3.516   4.520   3.853
  249VAL      N 4016   3.618   4.702   3.956
  249VAL     HN 4017   3.650   4.726   4.047
  249VAL     CA 4018   3.614   4.798   3.851
  249VAL     HA 4019   3.511   4.823   3.833
  249VAL     CB 4020   3.668   4.939   3.899
  249VAL     HB 4021   3.770   4.939   3.942
  249VAL    CG1 4022   3.677   5.044   3.791
  249VAL   HG11 4023   3.581   5.073   3.743
  249VAL   HG12 4024   3.760   5.017   3.722
  249VAL   HG13 4025   3.699   5.141   3.839
  249VAL    CG2 4026   3.569   4.998   4.001
  249VAL   HG21 4027   3.529   4.921   4.070
  249VAL   HG22 4028   3.479   5.031   3.943
  249VAL   HG23 4029   3.620   5.080   4.054
  249VAL      C 4030   3.674   4.760   3.715
  249VAL      O 4031   3.619   4.777   3.606
  250VAL      N 4032   3.795   4.698   3.724
  250VAL     HN 4033   3.838   4.689   3.814
  250VAL     CA 4034   3.871   4.631   3.624
  250VAL     HA 4035   3.884   4.702   3.544
  250VAL     CB 4036   4.008   4.597   3.676
  250VAL     HB 4037   3.994   4.569   3.783
  250VAL    CG1 4038   4.094   4.494   3.617
  250VAL   HG11 4039   4.128   4.516   3.513
  250VAL   HG12 4040   4.055   4.391   3.603
  250VAL   HG13 4041   4.174   4.479   3.692
  250VAL    CG2 4042   4.095   4.723   3.677
  250VAL   HG21 4043   4.054   4.815   3.723
  250VAL   HG22 4044   4.123   4.747   3.572
  250VAL   HG23 4045   4.198   4.705   3.716
  250VAL      C 4046   3.811   4.520   3.565
  250VAL      O 4047   3.814   4.512   3.439
  251ARG      N 4048   3.746   4.432   3.639
  251ARG     HN 4049   3.757   4.444   3.738
  251ARG     CA 4050   3.662   4.328   3.587
  251ARG     HA 4051   3.719   4.270   3.517
  251ARG     CB 4052   3.631   4.235   3.706
  251ARG    HB1 4053   3.531   4.188   3.714
  251ARG    HB2 4054   3.647   4.283   3.806
  251ARG     CG 4055   3.723   4.108   3.709
  251ARG    HG1 4056   3.675   4.050   3.627
  251ARG    HG2 4057   3.714   4.049   3.803
  251ARG     CD 4058   3.870   4.123   3.701
  251ARG    HD1 4059   3.902   4.179   3.792
  251ARG    HD2 4060   3.896   4.182   3.611
  251ARG     NE 4061   3.923   3.982   3.694
  251ARG     HE 4062   3.922   3.931   3.608
  251ARG     CZ 4063   4.002   3.928   3.785
  251ARG    NH1 4064   4.023   3.980   3.906
  251ARG   HH11 4065   3.995   4.071   3.936
  251ARG   HH12 4066   4.091   3.940   3.967
  251ARG    NH2 4067   4.070   3.819   3.743
  251ARG   HH21 4068   4.038   3.777   3.659
  251ARG   HH22 4069   4.139   3.764   3.790
  251ARG      C 4070   3.545   4.377   3.498
  251ARG      O 4071   3.512   4.326   3.391
  252ILE      N 4072   3.474   4.485   3.551
  252ILE     HN 4073   3.510   4.524   3.636
  252ILE     CA 4074   3.349   4.537   3.498
  252ILE     HA 4075   3.290   4.448   3.483
  252ILE     CB 4076   3.278   4.626   3.597
  252ILE     HB 4077   3.359   4.686   3.645
  252ILE    CG2 4078   3.168   4.723   3.537
  252ILE   HG21 4079   3.202   4.765   3.440
  252ILE   HG22 4080   3.161   4.802   3.615
  252ILE   HG23 4081   3.067   4.682   3.521
  252ILE    CG1 4082   3.205   4.532   3.709
  252ILE   HG11 4083   3.284   4.469   3.755
  252ILE   HG12 4084   3.149   4.449   3.659
  252ILE     CD 4085   3.132   4.601   3.822
  252ILE    HD1 4086   3.115   4.543   3.914
  252ILE    HD2 4087   3.040   4.648   3.782
  252ILE    HD3 4088   3.186   4.694   3.853
  252ILE      C 4089   3.386   4.604   3.361
  252ILE      O 4090   3.329   4.585   3.256
  253ARG      N 4091   3.500   4.681   3.360
  253ARG     HN 4092   3.554   4.697   3.442
  253ARG     CA 4093   3.555   4.742   3.241
  253ARG     HA 4094   3.479   4.806   3.199
  253ARG     CB 4095   3.675   4.824   3.268
  253ARG    HB1 4096   3.749   4.754   3.312
  253ARG    HB2 4097   3.652   4.902   3.344
  253ARG     CG 4098   3.738   4.900   3.152
  253ARG    HG1 4099   3.766   4.827   3.074
  253ARG    HG2 4100   3.824   4.952   3.198
  253ARG     CD 4101   3.648   5.012   3.088
  253ARG    HD1 4102   3.636   5.092   3.164
  253ARG    HD2 4103   3.555   4.967   3.049
  253ARG     NE 4104   3.722   5.088   2.987
  253ARG     HE 4105   3.820   5.077   2.970
  253ARG     CZ 4106   3.674   5.194   2.926
  253ARG    NH1 4107   3.559   5.251   2.953
  253ARG   HH11 4108   3.488   5.216   3.015
  253ARG   HH12 4109   3.521   5.309   2.881
  253ARG    NH2 4110   3.758   5.256   2.840
  253ARG   HH21 4111   3.847   5.213   2.823
  253ARG   HH22 4112   3.735   5.344   2.799
  253ARG      C 4113   3.586   4.643   3.129
  253ARG      O 4114   3.551   4.658   3.009
  254ILE      N 4115   3.652   4.531   3.165
  254ILE     HN 4116   3.693   4.518   3.255
  254ILE     CA 4117   3.702   4.438   3.065
  254ILE     HA 4118   3.761   4.492   2.992
  254ILE     CB 4119   3.789   4.342   3.144
  254ILE     HB 4120   3.741   4.316   3.241
  254ILE    CG2 4121   3.817   4.213   3.062
  254ILE   HG21 4122   3.872   4.222   2.966
  254ILE   HG22 4123   3.729   4.150   3.039
  254ILE   HG23 4124   3.882   4.148   3.123
  254ILE    CG1 4125   3.928   4.402   3.182
  254ILE   HG11 4126   3.980   4.317   3.230
  254ILE   HG12 4127   3.932   4.494   3.245
  254ILE     CD 4128   4.026   4.423   3.062
  254ILE    HD1 4129   4.123   4.468   3.092
  254ILE    HD2 4130   3.986   4.500   2.992
  254ILE    HD3 4131   4.046   4.327   3.011
  254ILE      C 4132   3.585   4.366   2.995
  254ILE      O 4133   3.588   4.345   2.875
  255PHE      N 4134   3.477   4.325   3.062
  255PHE     HN 4135   3.474   4.328   3.162
  255PHE     CA 4136   3.351   4.281   3.017
  255PHE     HA 4137   3.373   4.199   2.951
  255PHE     CB 4138   3.261   4.240   3.136
  255PHE    HB1 4139   3.154   4.233   3.109
  255PHE    HB2 4140   3.270   4.311   3.222
  255PHE     CG 4141   3.301   4.101   3.197
  255PHE    CD1 4142   3.327   4.000   3.108
  255PHE    HD1 4143   3.304   4.009   3.003
  255PHE    CE1 4144   3.369   3.876   3.155
  255PHE    HE1 4145   3.372   3.789   3.091
  255PHE     CZ 4146   3.385   3.853   3.292
  255PHE     HZ 4147   3.399   3.751   3.324
  255PHE    CD2 4148   3.332   4.089   3.333
  255PHE    HD2 4149   3.316   4.172   3.400
  255PHE    CE2 4150   3.353   3.957   3.382
  255PHE    HE2 4151   3.359   3.934   3.487
  255PHE      C 4152   3.274   4.384   2.933
  255PHE      O 4153   3.217   4.351   2.826
  256TRP      N 4154   3.262   4.510   2.977
  256TRP     HN 4155   3.293   4.524   3.070
  256TRP     CA 4156   3.217   4.618   2.895
  256TRP     HA 4157   3.120   4.590   2.857
  256TRP     CB 4158   3.202   4.751   2.979
  256TRP    HB1 4159   3.305   4.765   3.019
  256TRP    HB2 4160   3.135   4.719   3.061
  256TRP     CG 4161   3.153   4.869   2.905
  256TRP    CD1 4162   3.225   4.975   2.859
  256TRP    HD1 4163   3.332   4.988   2.868
  256TRP    NE1 4164   3.146   5.051   2.774
  256TRP    HE1 4165   3.173   5.132   2.727
  256TRP    CE2 4166   3.021   5.000   2.769
  256TRP    CD2 4167   3.023   4.884   2.850
  256TRP    CE3 4168   2.908   4.807   2.863
  256TRP    HE3 4169   2.900   4.716   2.921
  256TRP    CZ3 4170   2.794   4.852   2.802
  256TRP    HZ3 4171   2.705   4.791   2.799
  256TRP    CZ2 4172   2.908   5.032   2.691
  256TRP    HZ2 4173   2.914   5.116   2.623
  256TRP    CH2 4174   2.791   4.954   2.709
  256TRP    HH2 4175   2.705   4.961   2.644
  256TRP      C 4176   3.301   4.637   2.765
  256TRP      O 4177   3.242   4.661   2.658
  257LEU      N 4178   3.435   4.623   2.762
  257LEU     HN 4179   3.489   4.620   2.846
  257LEU     CA 4180   3.519   4.603   2.642
  257LEU     HA 4181   3.489   4.680   2.573
  257LEU     CB 4182   3.665   4.615   2.683
  257LEU    HB1 4183   3.751   4.592   2.615
  257LEU    HB2 4184   3.682   4.560   2.778
  257LEU     CG 4185   3.706   4.758   2.730
  257LEU     HG 4186   3.627   4.797   2.797
  257LEU    CD1 4187   3.837   4.767   2.811
  257LEU   HD11 4188   3.929   4.733   2.758
  257LEU   HD12 4189   3.827   4.708   2.905
  257LEU   HD13 4190   3.860   4.872   2.838
  257LEU    CD2 4191   3.726   4.842   2.608
  257LEU   HD21 4192   3.801   4.789   2.546
  257LEU   HD22 4193   3.762   4.943   2.634
  257LEU   HD23 4194   3.632   4.866   2.553
  257LEU      C 4195   3.493   4.482   2.555
  257LEU      O 4196   3.484   4.499   2.433
  258LEU      N 4197   3.467   4.364   2.607
  258LEU     HN 4198   3.497   4.339   2.699
  258LEU     CA 4199   3.414   4.247   2.535
  258LEU     HA 4200   3.481   4.222   2.454
  258LEU     CB 4201   3.407   4.124   2.633
  258LEU    HB1 4202   3.369   4.033   2.582
  258LEU    HB2 4203   3.353   4.152   2.726
  258LEU     CG 4204   3.546   4.072   2.666
  258LEU     HG 4205   3.616   4.155   2.688
  258LEU    CD1 4206   3.529   3.962   2.783
  258LEU   HD11 4207   3.518   4.020   2.877
  258LEU   HD12 4208   3.623   3.903   2.785
  258LEU   HD13 4209   3.437   3.902   2.767
  258LEU    CD2 4210   3.610   4.000   2.548
  258LEU   HD21 4211   3.546   3.913   2.520
  258LEU   HD22 4212   3.711   3.961   2.571
  258LEU   HD23 4213   3.626   4.060   2.456
  258LEU      C 4214   3.275   4.271   2.469
  258LEU      O 4215   3.253   4.214   2.357
  259HSD      N 4216   3.186   4.345   2.535
  259HSD     HN 4217   3.223   4.386   2.618
  259HSD     CA 4218   3.065   4.389   2.485
  259HSD     HA 4219   3.015   4.311   2.429
  259HSD     CB 4220   2.963   4.452   2.588
  259HSD    HB1 4221   3.011   4.540   2.636
  259HSD    HB2 4222   2.951   4.383   2.674
  259HSD    ND1 4223   2.731   4.395   2.512
  259HSD    HD1 4224   2.740   4.295   2.506
  259HSD     CG 4225   2.822   4.489   2.547
  259HSD    CE1 4226   2.620   4.465   2.479
  259HSD    HE1 4227   2.536   4.402   2.451
  259HSD    NE2 4228   2.630   4.591   2.482
  259HSD    CD2 4229   2.758   4.611   2.529
  259HSD    HD2 4230   2.802   4.710   2.541
  259HSD      C 4231   3.086   4.492   2.366
  259HSD      O 4232   3.032   4.474   2.253
  260THR      N 4233   3.165   4.600   2.389
  260THR     HN 4234   3.185   4.627   2.483
  260THR     CA 4235   3.173   4.708   2.295
  260THR     HA 4236   3.077   4.716   2.247
  260THR     CB 4237   3.193   4.842   2.368
  260THR     HB 4238   3.200   4.923   2.292
  260THR    OG1 4239   3.305   4.826   2.459
  260THR    HG1 4240   3.281   4.762   2.526
  260THR    CG2 4241   3.075   4.858   2.464
  260THR   HG21 4242   3.054   4.967   2.472
  260THR   HG22 4243   3.095   4.825   2.568
  260THR   HG23 4244   2.979   4.817   2.425
  260THR      C 4245   3.280   4.703   2.188
  260THR      O 4246   3.270   4.770   2.087
  261SER      N 4247   3.387   4.620   2.205
  261SER     HN 4248   3.394   4.575   2.293
  261SER     CA 4249   3.511   4.620   2.124
  261SER     HA 4250   3.501   4.677   2.032
  261SER     CB 4251   3.636   4.671   2.202
  261SER    HB1 4252   3.681   4.607   2.281
  261SER    HB2 4253   3.594   4.762   2.250
  261SER     OG 4254   3.738   4.712   2.106
  261SER    HG1 4255   3.808   4.647   2.122
  261SER      C 4256   3.539   4.480   2.088
  261SER      O 4257   3.567   4.462   1.973
  262GLY      N 4258   3.524   4.380   2.177
  262GLY     HN 4259   3.504   4.396   2.273
  262GLY     CA 4260   3.555   4.241   2.160
  262GLY    HA1 4261   3.494   4.195   2.083
  262GLY    HA2 4262   3.533   4.192   2.253
  262GLY      C 4263   3.701   4.222   2.138
  262GLY      O 4264   3.782   4.320   2.154
  263THR      N 4265   3.742   4.103   2.106
  263THR     HN 4266   3.684   4.022   2.096
  263THR     CA 4267   3.885   4.080   2.067
  263THR     HA 4268   3.959   4.137   2.122
  263THR     CB 4269   3.939   3.940   2.081
  263THR     HB 4270   4.050   3.944   2.076
  263THR    OG1 4271   3.871   3.849   1.994
  263THR    HG1 4272   3.904   3.764   2.026
  263THR    CG2 4273   3.904   3.890   2.222
  263THR   HG21 4274   3.950   3.964   2.291
  263THR   HG22 4275   3.942   3.787   2.237
  263THR   HG23 4276   3.797   3.886   2.248
  263THR      C 4277   3.917   4.127   1.922
  263THR      O 4278   4.022   4.093   1.869
  264GLN      N 4279   3.824   4.192   1.851
  264GLN     HN 4280   3.729   4.194   1.881
  264GLN     CA 4281   3.857   4.257   1.721
  264GLN     HA 4282   3.906   4.188   1.654
  264GLN     CB 4283   3.720   4.296   1.660
  264GLN    HB1 4284   3.673   4.372   1.726
  264GLN    HB2 4285   3.649   4.211   1.661
  264GLN     CG 4286   3.727   4.356   1.515
  264GLN    HG1 4287   3.753   4.464   1.519
  264GLN    HG2 4288   3.629   4.353   1.463
  264GLN     CD 4289   3.826   4.282   1.423
  264GLN    OE1 4290   3.816   4.161   1.402
  264GLN    NE2 4291   3.943   4.346   1.380
  264GLN   HE21 4292   3.958   4.443   1.400
  264GLN   HE22 4293   4.001   4.293   1.318
  264GLN      C 4294   3.959   4.377   1.743
  264GLN      O 4295   4.053   4.390   1.664
  265ASN      N 4296   3.936   4.462   1.847
  265ASN     HN 4297   3.849   4.458   1.896
  265ASN     CA 4298   4.034   4.560   1.878
  265ASN     HA 4299   4.112   4.566   1.803
  265ASN     CB 4300   3.969   4.701   1.850
  265ASN    HB1 4301   3.868   4.718   1.892
  265ASN    HB2 4302   3.945   4.715   1.743
  265ASN     CG 4303   4.061   4.825   1.888
  265ASN    OD1 4304   4.185   4.812   1.903
  265ASN    ND2 4305   3.996   4.940   1.933
  265ASN   HD21 4306   4.043   5.027   1.951
  265ASN   HD22 4307   3.898   4.940   1.953
  265ASN      C 4308   4.091   4.545   2.026
  265ASN      O 4309   4.014   4.560   2.121
  266CYS      N 4310   4.220   4.513   2.035
  266CYS     HN 4311   4.271   4.522   1.949
  266CYS     CA 4312   4.276   4.456   2.152
  266CYS     HA 4313   4.198   4.433   2.223
  266CYS     CB 4314   4.367   4.333   2.122
  266CYS    HB1 4315   4.426   4.314   2.214
  266CYS    HB2 4316   4.446   4.362   2.048
  266CYS     SG 4317   4.259   4.178   2.102
  266CYS      C 4318   4.359   4.559   2.225
  266CYS      O 4319   4.402   4.538   2.336
  267GLU      N 4320   4.389   4.684   2.168
  267GLU     HN 4321   4.348   4.715   2.082
  267GLU     CA 4322   4.464   4.787   2.237
  267GLU     HA 4323   4.552   4.736   2.274
  267GLU     CB 4324   4.493   4.889   2.133
  267GLU    HB1 4325   4.549   4.976   2.175
  267GLU    HB2 4326   4.394   4.932   2.106
  267GLU     CG 4327   4.576   4.836   2.011
  267GLU    HG1 4328   4.517   4.762   1.951
  267GLU    HG2 4329   4.663   4.785   2.059
  267GLU     CD 4330   4.608   4.954   1.925
  267GLU    OE1 4331   4.552   4.951   1.811
  267GLU    OE2 4332   4.670   5.047   1.973
  267GLU      C 4333   4.405   4.839   2.373
  267GLU      O 4334   4.468   4.880   2.467
  268VAL      N 4335   4.272   4.826   2.376
  268VAL     HN 4336   4.224   4.785   2.299
  268VAL     CA 4337   4.193   4.900   2.471
  268VAL     HA 4338   4.246   4.993   2.485
  268VAL     CB 4339   4.053   4.937   2.411
  268VAL     HB 4340   3.991   4.981   2.492
  268VAL    CG1 4341   4.075   5.036   2.296
  268VAL   HG11 4342   4.153   5.007   2.223
  268VAL   HG12 4343   4.102   5.130   2.349
  268VAL   HG13 4344   3.986   5.057   2.233
  268VAL    CG2 4345   3.982   4.812   2.355
  268VAL   HG21 4346   4.012   4.796   2.249
  268VAL   HG22 4347   3.874   4.837   2.357
  268VAL   HG23 4348   4.003   4.726   2.422
  268VAL      C 4349   4.176   4.847   2.612
  268VAL      O 4350   4.123   4.914   2.701
  269TYR      N 4351   4.237   4.729   2.630
  269TYR     HN 4352   4.273   4.668   2.560
  269TYR     CA 4353   4.232   4.661   2.754
  269TYR     HA 4354   4.147   4.691   2.813
  269TYR     CB 4355   4.244   4.507   2.710
  269TYR    HB1 4356   4.260   4.435   2.793
  269TYR    HB2 4357   4.333   4.509   2.643
  269TYR     CG 4358   4.117   4.469   2.640
  269TYR    CD1 4359   4.096   4.484   2.496
  269TYR    HD1 4360   4.173   4.527   2.434
  269TYR    CE1 4361   3.975   4.445   2.437
  269TYR    HE1 4362   3.954   4.455   2.331
  269TYR     CZ 4363   3.880   4.376   2.510
  269TYR     OH 4364   3.762   4.334   2.447
  269TYR     HH 4365   3.767   4.363   2.356
  269TYR    CD2 4366   4.013   4.407   2.714
  269TYR    HD2 4367   4.031   4.374   2.815
  269TYR    CE2 4368   3.902   4.348   2.648
  269TYR    HE2 4369   3.821   4.296   2.697
  269TYR      C 4370   4.356   4.692   2.833
  269TYR      O 4371   4.357   4.657   2.957
  270ARG      N 4372   4.464   4.755   2.772
  270ARG     HN 4373   4.452   4.794   2.681
  270ARG     CA 4374   4.597   4.754   2.829
  270ARG     HA 4375   4.598   4.656   2.873
  270ARG     CB 4376   4.708   4.763   2.732
  270ARG    HB1 4377   4.804   4.735   2.780
  270ARG    HB2 4378   4.721   4.863   2.684
  270ARG     CG 4379   4.705   4.646   2.623
  270ARG    HG1 4380   4.615   4.657   2.559
  270ARG    HG2 4381   4.696   4.546   2.671
  270ARG     CD 4382   4.834   4.649   2.532
  270ARG    HD1 4383   4.841   4.753   2.494
  270ARG    HD2 4384   4.831   4.585   2.441
  270ARG     NE 4385   4.945   4.607   2.619
  270ARG     HE 4386   4.923   4.560   2.704
  270ARG     CZ 4387   5.072   4.609   2.578
  270ARG    NH1 4388   5.109   4.665   2.464
  270ARG   HH11 4389   5.040   4.689   2.395
  270ARG   HH12 4390   5.206   4.668   2.443
  270ARG    NH2 4391   5.168   4.550   2.644
  270ARG   HH21 4392   5.263   4.539   2.614
  270ARG   HH22 4393   5.145   4.508   2.732
  270ARG      C 4394   4.617   4.854   2.943
  270ARG      O 4395   4.676   4.834   3.047
  271SER      N 4396   4.549   4.974   2.947
  271SER     HN 4397   4.496   5.005   2.869
  271SER     CA 4398   4.528   5.052   3.073
  271SER     HA 4399   4.623   5.068   3.120
  271SER     CB 4400   4.447   5.185   3.061
  271SER    HB1 4401   4.513   5.242   2.991
  271SER    HB2 4402   4.448   5.241   3.157
  271SER     OG 4403   4.318   5.164   3.013
  271SER    HG1 4404   4.312   5.220   2.936
  271SER      C 4405   4.455   4.995   3.192
  271SER      O 4406   4.494   5.007   3.309
  272VAL      N 4407   4.352   4.916   3.168
  272VAL     HN 4408   4.306   4.919   3.079
  272VAL     CA 4409   4.278   4.834   3.265
  272VAL     HA 4410   4.261   4.902   3.347
  272VAL     CB 4411   4.156   4.776   3.200
  272VAL     HB 4412   4.178   4.676   3.156
  272VAL    CG1 4413   4.046   4.753   3.306
  272VAL   HG11 4414   4.021   4.848   3.357
  272VAL   HG12 4415   4.086   4.680   3.380
  272VAL   HG13 4416   3.958   4.707   3.256
  272VAL    CG2 4417   4.094   4.867   3.086
  272VAL   HG21 4418   4.078   4.970   3.124
  272VAL   HG22 4419   3.991   4.830   3.065
  272VAL   HG23 4420   4.159   4.870   2.996
  272VAL      C 4421   4.374   4.722   3.320
  272VAL      O 4422   4.361   4.689   3.436
  273ASP      N 4423   4.459   4.664   3.233
  273ASP     HN 4424   4.462   4.690   3.137
  273ASP     CA 4425   4.563   4.575   3.278
  273ASP     HA 4426   4.518   4.494   3.334
  273ASP     CB 4427   4.620   4.510   3.151
  273ASP    HB1 4428   4.674   4.590   3.096
  273ASP    HB2 4429   4.536   4.478   3.086
  273ASP     CG 4430   4.702   4.384   3.166
  273ASP    OD1 4431   4.807   4.370   3.100
  273ASP    OD2 4432   4.663   4.296   3.254
  273ASP      C 4433   4.665   4.648   3.363
  273ASP      O 4434   4.709   4.591   3.463
  274LEU      N 4435   4.702   4.768   3.331
  274LEU     HN 4436   4.660   4.809   3.251
  274LEU     CA 4437   4.780   4.852   3.418
  274LEU     HA 4438   4.872   4.797   3.435
  274LEU     CB 4439   4.822   4.981   3.339
  274LEU    HB1 4440   4.726   5.029   3.312
  274LEU    HB2 4441   4.869   4.957   3.242
  274LEU     CG 4442   4.914   5.077   3.410
  274LEU     HG 4443   4.849   5.111   3.494
  274LEU    CD1 4444   5.024   5.006   3.479
  274LEU   HD11 4445   4.989   4.954   3.571
  274LEU   HD12 4446   5.095   5.081   3.521
  274LEU   HD13 4447   5.088   4.935   3.422
  274LEU    CD2 4448   4.961   5.187   3.320
  274LEU   HD21 4449   4.874   5.230   3.265
  274LEU   HD22 4450   5.042   5.166   3.246
  274LEU   HD23 4451   5.002   5.268   3.383
  274LEU      C 4452   4.723   4.888   3.550
  274LEU      O 4453   4.783   4.859   3.648
  275ALA      N 4454   4.597   4.932   3.556
  275ALA     HN 4455   4.543   4.972   3.482
  275ALA     CA 4456   4.523   4.950   3.678
  275ALA     HA 4457   4.593   5.014   3.730
  275ALA     CB 4458   4.393   5.023   3.648
  275ALA    HB1 4459   4.321   4.969   3.583
  275ALA    HB2 4460   4.411   5.119   3.596
  275ALA    HB3 4461   4.361   5.037   3.753
  275ALA      C 4462   4.500   4.827   3.763
  275ALA      O 4463   4.512   4.842   3.882
  276PHE      N 4464   4.472   4.712   3.696
  276PHE     HN 4465   4.463   4.709   3.597
  276PHE     CA 4466   4.476   4.589   3.770
  276PHE     HA 4467   4.406   4.602   3.851
  276PHE     CB 4468   4.442   4.478   3.665
  276PHE    HB1 4469   4.532   4.461   3.603
  276PHE    HB2 4470   4.352   4.487   3.601
  276PHE     CG 4471   4.415   4.345   3.731
  276PHE    CD1 4472   4.345   4.331   3.852
  276PHE    HD1 4473   4.312   4.419   3.905
  276PHE    CE1 4474   4.304   4.205   3.896
  276PHE    HE1 4475   4.271   4.189   3.998
  276PHE     CZ 4476   4.345   4.090   3.832
  276PHE     HZ 4477   4.316   3.993   3.869
  276PHE    CD2 4478   4.460   4.224   3.672
  276PHE    HD2 4479   4.508   4.248   3.578
  276PHE    CE2 4480   4.411   4.095   3.706
  276PHE    HE2 4481   4.440   4.013   3.643
  276PHE      C 4482   4.617   4.559   3.821
  276PHE      O 4483   4.625   4.529   3.940
  277PHE      N 4484   4.729   4.568   3.744
  277PHE     HN 4485   4.729   4.592   3.648
  277PHE     CA 4486   4.869   4.547   3.803
  277PHE     HA 4487   4.867   4.452   3.854
  277PHE     CB 4488   4.979   4.544   3.691
  277PHE    HB1 4489   4.938   4.595   3.601
  277PHE    HB2 4490   5.004   4.440   3.658
  277PHE     CG 4491   5.119   4.598   3.720
  277PHE    CD1 4492   5.200   4.543   3.811
  277PHE    HD1 4493   5.162   4.465   3.876
  277PHE    CE1 4494   5.334   4.565   3.809
  277PHE    HE1 4495   5.399   4.515   3.880
  277PHE     CZ 4496   5.391   4.654   3.715
  277PHE     HZ 4497   5.498   4.670   3.714
  277PHE    CD2 4498   5.176   4.690   3.620
  277PHE    HD2 4499   5.110   4.739   3.549
  277PHE    CE2 4500   5.311   4.721   3.626
  277PHE    HE2 4501   5.353   4.783   3.548
  277PHE      C 4502   4.895   4.647   3.916
  277PHE      O 4503   4.945   4.607   4.021
  278ILE      N 4504   4.851   4.774   3.898
  278ILE     HN 4505   4.826   4.802   3.806
  278ILE     CA 4506   4.874   4.870   4.005
  278ILE     HA 4507   4.977   4.859   4.035
  278ILE     CB 4508   4.858   5.021   3.964
  278ILE     HB 4509   4.758   5.035   3.918
  278ILE    CG2 4510   4.865   5.112   4.086
  278ILE   HG21 4511   4.874   5.221   4.066
  278ILE   HG22 4512   4.954   5.089   4.149
  278ILE   HG23 4513   4.769   5.098   4.140
  278ILE    CG1 4514   4.961   5.061   3.859
  278ILE   HG11 4515   4.981   4.986   3.780
  278ILE   HG12 4516   5.058   5.066   3.914
  278ILE     CD 4517   4.943   5.196   3.789
  278ILE    HD1 4518   5.023   5.217   3.715
  278ILE    HD2 4519   4.947   5.280   3.861
  278ILE    HD3 4520   4.843   5.194   3.740
  278ILE      C 4521   4.792   4.827   4.130
  278ILE      O 4522   4.837   4.825   4.242
  279THR      N 4523   4.662   4.791   4.115
  279THR     HN 4524   4.617   4.788   4.026
  279THR     CA 4525   4.578   4.742   4.228
  279THR     HA 4526   4.572   4.819   4.303
  279THR     CB 4527   4.437   4.715   4.179
  279THR     HB 4528   4.434   4.640   4.097
  279THR    OG1 4529   4.372   4.836   4.139
  279THR    HG1 4530   4.406   4.856   4.052
  279THR    CG2 4531   4.349   4.660   4.290
  279THR   HG21 4532   4.335   4.736   4.370
  279THR   HG22 4533   4.376   4.561   4.334
  279THR   HG23 4534   4.247   4.646   4.249
  279THR      C 4535   4.622   4.619   4.300
  279THR      O 4536   4.641   4.605   4.422
  280LEU      N 4537   4.658   4.518   4.219
  280LEU     HN 4538   4.650   4.520   4.120
  280LEU     CA 4539   4.731   4.399   4.254
  280LEU     HA 4540   4.678   4.343   4.330
  280LEU     CB 4541   4.762   4.295   4.139
  280LEU    HB1 4542   4.828   4.219   4.185
  280LEU    HB2 4543   4.814   4.349   4.057
  280LEU     CG 4544   4.636   4.217   4.110
  280LEU     HG 4545   4.543   4.276   4.095
  280LEU    CD1 4546   4.661   4.151   3.970
  280LEU   HD11 4547   4.585   4.075   3.941
  280LEU   HD12 4548   4.761   4.105   3.985
  280LEU   HD13 4549   4.670   4.225   3.888
  280LEU    CD2 4550   4.609   4.115   4.226
  280LEU   HD21 4551   4.537   4.036   4.196
  280LEU   HD22 4552   4.565   4.172   4.310
  280LEU   HD23 4553   4.703   4.064   4.259
  280LEU      C 4554   4.859   4.423   4.325
  280LEU      O 4555   4.880   4.365   4.431
  281SER      N 4556   4.953   4.509   4.275
  281SER     HN 4557   4.954   4.543   4.182
  281SER     CA 4558   5.072   4.530   4.358
  281SER     HA 4559   5.118   4.433   4.376
  281SER     CB 4560   5.187   4.622   4.300
  281SER    HB1 4561   5.213   4.592   4.197
  281SER    HB2 4562   5.280   4.615   4.359
  281SER     OG 4563   5.153   4.761   4.283
  281SER    HG1 4564   5.087   4.749   4.215
  281SER      C 4565   5.043   4.582   4.501
  281SER      O 4566   5.100   4.531   4.598
  282PHE      N 4567   4.959   4.679   4.526
  282PHE     HN 4568   4.906   4.718   4.451
  282PHE     CA 4569   4.921   4.729   4.655
  282PHE     HA 4570   5.014   4.748   4.706
  282PHE     CB 4571   4.829   4.858   4.656
  282PHE    HB1 4572   4.774   4.878   4.751
  282PHE    HB2 4573   4.743   4.845   4.588
  282PHE     CG 4574   4.900   4.985   4.615
  282PHE    CD1 4575   4.992   5.040   4.707
  282PHE    HD1 4576   5.014   4.979   4.794
  282PHE    CE1 4577   5.036   5.168   4.696
  282PHE    HE1 4578   5.091   5.218   4.774
  282PHE     CZ 4579   5.009   5.240   4.577
  282PHE     HZ 4580   5.038   5.343   4.562
  282PHE    CD2 4581   4.878   5.052   4.493
  282PHE    HD2 4582   4.806   5.002   4.429
  282PHE    CE2 4583   4.934   5.176   4.479
  282PHE    HE2 4584   4.903   5.227   4.388
  282PHE      C 4585   4.860   4.625   4.745
  282PHE      O 4586   4.886   4.619   4.866
  283THR      N 4587   4.774   4.541   4.689
  283THR     HN 4588   4.770   4.555   4.591
  283THR     CA 4589   4.704   4.436   4.756
  283THR     HA 4590   4.653   4.480   4.841
  283THR     CB 4591   4.594   4.368   4.682
  283THR     HB 4592   4.647   4.318   4.598
  283THR    OG1 4593   4.498   4.458   4.620
  283THR    HG1 4594   4.542   4.530   4.576
  283THR    CG2 4595   4.519   4.258   4.757
  283THR   HG21 4596   4.461   4.307   4.838
  283THR   HG22 4597   4.579   4.177   4.804
  283THR   HG23 4598   4.454   4.209   4.682
  283THR      C 4599   4.801   4.331   4.813
  283THR      O 4600   4.805   4.305   4.938
  284TYR      N 4601   4.885   4.272   4.724
  284TYR     HN 4602   4.878   4.294   4.627
  284TYR     CA 4603   4.993   4.183   4.758
  284TYR     HA 4604   4.956   4.096   4.809
  284TYR     CB 4605   5.082   4.143   4.639
  284TYR    HB1 4606   5.182   4.103   4.668
  284TYR    HB2 4607   5.111   4.238   4.589
  284TYR     CG 4608   5.004   4.067   4.533
  284TYR    CD1 4609   5.037   4.069   4.397
  284TYR    HD1 4610   5.107   4.145   4.366
  284TYR    CE1 4611   4.976   3.985   4.301
  284TYR    HE1 4612   4.996   4.001   4.196
  284TYR     CZ 4613   4.881   3.885   4.339
  284TYR     OH 4614   4.813   3.806   4.241
  284TYR     HH 4615   4.866   3.804   4.161
  284TYR    CD2 4616   4.914   3.967   4.570
  284TYR    HD2 4617   4.882   3.954   4.673
  284TYR    CE2 4618   4.856   3.883   4.471
  284TYR    HE2 4619   4.783   3.812   4.509
  284TYR      C 4620   5.083   4.249   4.860
  284TYR      O 4621   5.123   4.182   4.958
  285MET      N 4622   5.128   4.374   4.846
  285MET     HN 4623   5.115   4.423   4.760
  285MET     CA 4624   5.223   4.446   4.935
  285MET     HA 4625   5.313   4.387   4.948
  285MET     CB 4626   5.262   4.580   4.872
  285MET    HB1 4627   5.166   4.636   4.870
  285MET    HB2 4628   5.284   4.556   4.766
  285MET     CG 4629   5.371   4.664   4.934
  285MET    HG1 4630   5.340   4.705   5.033
  285MET    HG2 4631   5.393   4.745   4.861
  285MET     SD 4632   5.531   4.590   4.980
  285MET     CE 4633   5.586   4.717   5.103
  285MET    HE1 4634   5.604   4.818   5.060
  285MET    HE2 4635   5.674   4.675   5.157
  285MET    HE3 4636   5.500   4.729   5.172
  285MET      C 4637   5.172   4.453   5.081
  285MET      O 4638   5.245   4.438   5.175
  286ASN      N 4639   5.044   4.478   5.099
  286ASN     HN 4640   4.984   4.508   5.025
  286ASN     CA 4641   4.982   4.478   5.228
  286ASN     HA 4642   5.034   4.542   5.298
  286ASN     CB 4643   4.846   4.556   5.221
  286ASN    HB1 4644   4.785   4.516   5.137
  286ASN    HB2 4645   4.857   4.663   5.194
  286ASN     CG 4646   4.768   4.560   5.350
  286ASN    OD1 4647   4.799   4.638   5.438
  286ASN    ND2 4648   4.657   4.485   5.351
  286ASN   HD21 4649   4.647   4.426   5.271
  286ASN   HD22 4650   4.593   4.490   5.428
  286ASN      C 4651   4.967   4.337   5.286
  286ASN      O 4652   4.977   4.327   5.410
  287SER      N 4653   4.938   4.233   5.208
  287SER     HN 4654   4.920   4.250   5.112
  287SER     CA 4655   4.946   4.097   5.251
  287SER     HA 4656   4.888   4.082   5.342
  287SER     CB 4657   4.878   4.000   5.151
  287SER    HB1 4658   4.936   3.984   5.057
  287SER    HB2 4659   4.781   4.048   5.126
  287SER     OG 4660   4.842   3.876   5.209
  287SER    HG1 4661   4.920   3.821   5.203
  287SER      C 4662   5.088   4.041   5.279
  287SER      O 4663   5.101   3.964   5.370
  288MET      N 4664   5.188   4.080   5.209
  288MET     HN 4665   5.184   4.131   5.124
  288MET     CA 4666   5.319   4.050   5.254
  288MET     HA 4667   5.326   3.946   5.281
  288MET     CB 4668   5.425   4.074   5.145
  288MET    HB1 4669   5.524   4.093   5.194
  288MET    HB2 4670   5.414   4.169   5.088
  288MET     CG 4671   5.458   3.969   5.047
  288MET    HG1 4672   5.365   3.958   4.987
  288MET    HG2 4673   5.485   3.876   5.101
  288MET     SD 4674   5.598   4.013   4.934
  288MET     CE 4675   5.577   3.874   4.817
  288MET    HE1 4676   5.662   3.804   4.831
  288MET    HE2 4677   5.554   3.916   4.717
  288MET    HE3 4678   5.499   3.803   4.851
  288MET      C 4679   5.366   4.117   5.382
  288MET      O 4680   5.432   4.055   5.468
  289LEU      N 4681   5.326   4.249   5.394
  289LEU     HN 4682   5.276   4.301   5.326
  289LEU     CA 4683   5.360   4.325   5.510
  289LEU     HA 4684   5.466   4.315   5.528
  289LEU     CB 4685   5.323   4.479   5.503
  289LEU    HB1 4686   5.313   4.534   5.600
  289LEU    HB2 4687   5.222   4.481   5.457
  289LEU     CG 4688   5.411   4.581   5.426
  289LEU     HG 4689   5.443   4.529   5.333
  289LEU    CD1 4690   5.341   4.709   5.398
  289LEU   HD11 4691   5.310   4.757   5.493
  289LEU   HD12 4692   5.254   4.689   5.332
  289LEU   HD13 4693   5.403   4.789   5.352
  289LEU    CD2 4694   5.529   4.606   5.519
  289LEU   HD21 4695   5.599   4.668   5.459
  289LEU   HD22 4696   5.576   4.512   5.557
  289LEU   HD23 4697   5.499   4.664   5.609
  289LEU      C 4698   5.284   4.267   5.630
  289LEU      O 4699   5.348   4.240   5.731
  290ASP      N 4700   5.152   4.238   5.617
  290ASP     HN 4701   5.108   4.254   5.529
  290ASP     CA 4702   5.065   4.183   5.718
  290ASP     HA 4703   5.037   4.262   5.786
  290ASP     CB 4704   4.932   4.126   5.649
  290ASP    HB1 4705   4.947   4.055   5.566
  290ASP    HB2 4706   4.879   4.216   5.611
  290ASP     CG 4707   4.836   4.058   5.740
  290ASP    OD1 4708   4.821   4.104   5.854
  290ASP    OD2 4709   4.767   3.970   5.691
  290ASP      C 4710   5.134   4.087   5.816
  290ASP      O 4711   5.152   4.118   5.933
  291PRO      N 4712   5.182   3.968   5.779
  291PRO     CD 4713   5.172   3.898   5.647
  291PRO    HD1 4714   5.215   3.968   5.573
  291PRO    HD2 4715   5.065   3.884   5.621
  291PRO     CA 4716   5.242   3.879   5.876
  291PRO     HA 4717   5.181   3.877   5.964
  291PRO     CB 4718   5.238   3.737   5.820
  291PRO    HB1 4719   5.135   3.696   5.829
  291PRO    HB2 4720   5.316   3.668   5.858
  291PRO     CG 4721   5.253   3.771   5.668
  291PRO    HG1 4722   5.357   3.788   5.631
  291PRO    HG2 4723   5.217   3.680   5.614
  291PRO      C 4724   5.378   3.923   5.918
  291PRO      O 4725   5.417   3.887   6.030
  292VAL      N 4726   5.457   3.997   5.834
  292VAL     HN 4727   5.429   4.026   5.743
  292VAL     CA 4728   5.589   4.043   5.883
  292VAL     HA 4729   5.649   3.961   5.922
  292VAL     CB 4730   5.670   4.096   5.765
  292VAL     HB 4731   5.610   4.159   5.696
  292VAL    CG1 4732   5.786   4.180   5.822
  292VAL   HG11 4733   5.738   4.266   5.872
  292VAL   HG12 4734   5.850   4.224   5.742
  292VAL   HG13 4735   5.847   4.122   5.895
  292VAL    CG2 4736   5.726   3.972   5.690
  292VAL   HG21 4737   5.806   3.919   5.745
  292VAL   HG22 4738   5.759   3.999   5.587
  292VAL   HG23 4739   5.646   3.903   5.655
  292VAL      C 4740   5.576   4.136   6.001
  292VAL      O 4741   5.646   4.140   6.101
  293VAL      N 4742   5.478   4.226   5.976
  293VAL     HN 4743   5.428   4.222   5.890
  293VAL     CA 4744   5.450   4.327   6.078
  293VAL     HA 4745   5.543   4.381   6.086
  293VAL     CB 4746   5.345   4.415   6.014
  293VAL     HB 4747   5.257   4.363   5.972
  293VAL    CG1 4748   5.301   4.520   6.124
  293VAL   HG11 4749   5.393   4.569   6.165
  293VAL   HG12 4750   5.243   4.471   6.205
  293VAL   HG13 4751   5.239   4.586   6.061
  293VAL    CG2 4752   5.414   4.494   5.897
  293VAL   HG21 4753   5.467   4.435   5.819
  293VAL   HG22 4754   5.494   4.559   5.937
  293VAL   HG23 4755   5.339   4.549   5.836
  293VAL      C 4756   5.401   4.262   6.212
  293VAL      O 4757   5.450   4.295   6.316
  294TYR      N 4758   5.305   4.162   6.204
  294TYR     HN 4759   5.261   4.149   6.116
  294TYR     CA 4760   5.262   4.070   6.316
  294TYR     HA 4761   5.209   4.131   6.388
  294TYR     CB 4762   5.166   3.964   6.259
  294TYR    HB1 4763   5.224   3.899   6.190
  294TYR    HB2 4764   5.086   4.011   6.198
  294TYR     CG 4765   5.102   3.871   6.358
  294TYR    CD1 4766   5.159   3.747   6.371
  294TYR    HD1 4767   5.220   3.701   6.295
  294TYR    CE1 4768   5.124   3.662   6.475
  294TYR    HE1 4769   5.164   3.562   6.481
  294TYR     CZ 4770   5.036   3.706   6.572
  294TYR     OH 4771   4.998   3.622   6.678
  294TYR     HH 4772   5.051   3.541   6.673
  294TYR    CD2 4773   5.015   3.916   6.454
  294TYR    HD2 4774   4.978   4.016   6.435
  294TYR    CE2 4775   4.980   3.835   6.563
  294TYR    HE2 4776   4.926   3.872   6.648
  294TYR      C 4777   5.381   3.997   6.376
  294TYR      O 4778   5.395   3.990   6.499
  295TYR      N 4779   5.471   3.947   6.296
  295TYR     HN 4780   5.456   3.938   6.198
  295TYR     CA 4781   5.592   3.874   6.347
  295TYR     HA 4782   5.563   3.793   6.412
  295TYR     CB 4783   5.690   3.822   6.228
  295TYR    HB1 4784   5.790   3.804   6.274
  295TYR    HB2 4785   5.711   3.904   6.156
  295TYR     CG 4786   5.633   3.703   6.148
  295TYR    CD1 4787   5.529   3.617   6.199
  295TYR    HD1 4788   5.487   3.631   6.297
  295TYR    CE1 4789   5.484   3.506   6.126
  295TYR    HE1 4790   5.404   3.449   6.170
  295TYR     CZ 4791   5.534   3.481   5.996
  295TYR     OH 4792   5.481   3.378   5.913
  295TYR     HH 4793   5.511   3.386   5.822
  295TYR    CD2 4794   5.686   3.665   6.023
  295TYR    HD2 4795   5.750   3.736   5.972
  295TYR    CE2 4796   5.632   3.561   5.946
  295TYR    HE2 4797   5.663   3.548   5.843
  295TYR      C 4798   5.680   3.963   6.439
  295TYR      O 4799   5.720   3.918   6.545
  296PHE      N 4800   5.707   4.091   6.397
  296PHE     HN 4801   5.670   4.131   6.313
  296PHE     CA 4802   5.780   4.186   6.479
  296PHE     HA 4803   5.852   4.124   6.530
  296PHE     CB 4804   5.847   4.289   6.385
  296PHE    HB1 4805   5.895   4.370   6.443
  296PHE    HB2 4806   5.768   4.333   6.320
  296PHE     CG 4807   5.956   4.246   6.285
  296PHE    CD1 4808   5.984   4.317   6.169
  296PHE    HD1 4809   5.939   4.409   6.134
  296PHE    CE1 4810   6.094   4.275   6.088
  296PHE    HE1 4811   6.125   4.334   6.002
  296PHE     CZ 4812   6.192   4.176   6.124
  296PHE     HZ 4813   6.277   4.159   6.060
  296PHE    CD2 4814   6.039   4.134   6.315
  296PHE    HD2 4815   6.021   4.073   6.403
  296PHE    CE2 4816   6.151   4.103   6.241
  296PHE    HE2 4817   6.204   4.013   6.269
  296PHE      C 4818   5.694   4.264   6.580
  296PHE      O 4819   5.756   4.323   6.670
  297SER      N 4820   5.565   4.254   6.575
  297SER     HN 4821   5.519   4.224   6.491
  297SER     CA 4822   5.477   4.302   6.675
  297SER     HA 4823   5.511   4.394   6.720
  297SER     CB 4824   5.326   4.311   6.631
  297SER    HB1 4825   5.265   4.336   6.720
  297SER    HB2 4826   5.301   4.211   6.590
  297SER     OG 4827   5.309   4.407   6.524
  297SER    HG1 4828   5.351   4.368   6.448
  297SER      C 4829   5.485   4.209   6.794
  297SER      O 4830   5.439   4.242   6.901
  298SER      N 4831   5.538   4.091   6.766
  298SER     HN 4832   5.562   4.085   6.669
  298SER     CA 4833   5.558   3.972   6.854
  298SER     HA 4834   5.652   3.931   6.822
  298SER     CB 4835   5.582   4.009   7.005
  298SER    HB1 4836   5.491   4.051   7.051
  298SER    HB2 4837   5.661   4.084   7.028
  298SER     OG 4838   5.605   3.888   7.069
  298SER    HG1 4839   5.700   3.897   7.080
  298SER      C 4840   5.449   3.867   6.830
  298SER      O 4841   5.330   3.905   6.847
  299PRO      N 4842   5.467   3.746   6.784
  299PRO     CD 4843   5.600   3.696   6.748
  299PRO    HD1 4844   5.672   3.725   6.827
  299PRO    HD2 4845   5.623   3.741   6.649
  299PRO     CA 4846   5.361   3.641   6.795
  299PRO     HA 4847   5.275   3.672   6.737
  299PRO     CB 4848   5.425   3.517   6.743
  299PRO    HB1 4849   5.385   3.510   6.640
  299PRO    HB2 4850   5.406   3.419   6.792
  299PRO     CG 4851   5.574   3.542   6.746
  299PRO    HG1 4852   5.626   3.498   6.833
  299PRO    HG2 4853   5.616   3.499   6.652
  299PRO      C 4854   5.308   3.614   6.931
  299PRO      O 4855   5.386   3.591   7.029
  300SER      N 4856   5.171   3.604   6.944
  300SER     HN 4857   5.102   3.626   6.875
  300SER     CA 4858   5.121   3.604   7.081
  300SER     HA 4859   5.195   3.639   7.152
  300SER     CB 4860   5.005   3.701   7.101
  300SER    HB1 4861   5.051   3.797   7.068
  300SER    HB2 4862   4.961   3.694   7.203
  300SER     OG 4863   4.909   3.685   6.999
  300SER    HG1 4864   4.862   3.601   7.006
  300SER      C 4865   5.084   3.456   7.132
  300SER      O 4866   5.088   3.357   7.055
  301PHE      N 4867   5.064   3.439   7.264
  301PHE     HN 4868   5.073   3.520   7.321
  301PHE     CA 4869   5.027   3.310   7.331
  301PHE     HA 4870   5.105   3.239   7.305
  301PHE     CB 4871   5.046   3.309   7.490
  301PHE    HB1 4872   5.156   3.312   7.505
  301PHE    HB2 4873   5.022   3.212   7.538
  301PHE     CG 4874   4.992   3.425   7.569
  301PHE    CD1 4875   5.043   3.457   7.699
  301PHE    HD1 4876   5.119   3.395   7.745
  301PHE    CE1 4877   4.995   3.561   7.775
  301PHE    HE1 4878   5.036   3.584   7.872
  301PHE     CZ 4879   4.900   3.650   7.721
  301PHE     HZ 4880   4.863   3.735   7.775
  301PHE    CD2 4881   4.878   3.503   7.532
  301PHE    HD2 4882   4.839   3.484   7.433
  301PHE    CE2 4883   4.844   3.626   7.592
  301PHE    HE2 4884   4.770   3.690   7.548
  301PHE      C 4885   4.907   3.231   7.276
  301PHE      O 4886   4.807   3.288   7.233
  302ASN      N 4887   4.918   3.100   7.273
  302ASN     HN 4888   4.996   3.055   7.317
  302ASN     CA 4889   4.820   3.013   7.208
  302ASN     HA 4890   4.728   3.030   7.261
  302ASN     CB 4891   4.817   3.036   7.056
  302ASN    HB1 4892   4.917   3.029   7.008
  302ASN    HB2 4893   4.764   3.131   7.037
  302ASN     CG 4894   4.727   2.940   6.976
  302ASN    OD1 4895   4.737   2.928   6.856
  302ASN    ND2 4896   4.641   2.861   7.041
  302ASN   HD21 4897   4.667   2.845   7.136
  302ASN   HD22 4898   4.591   2.804   6.977
  302ASN      C 4899   4.866   2.870   7.244
  302ASN    OT1 4900   4.989   2.845   7.239
  302ASN    OT2 4901   4.783   2.784   7.271
  3033HR    C01 4902   4.325   3.996   3.393
  3033HR    O02 4903   4.395   3.901   3.416
  3033HR    C03 4904   4.172   3.997   3.410
  3033HR    O04 4905   4.119   3.797   3.282
  3033HR    C05 4906   4.090   3.939   3.297
  3033HR    O06 4907   4.378   4.113   3.342
  3033HR    C07 4908   4.134   4.012   3.174
  3033HR     H1 4909   4.141   4.104   3.422
  3033HR     H2 4910   4.148   3.950   3.508
  3033HR     H3 4911   4.071   3.760   3.357
  3033HR     H4 4912   3.980   3.950   3.310
  3033HR     H5 4913   4.472   4.098   3.349
  3033HR     H6 4914   4.243   4.002   3.153
  3033HR     H7 4915   4.108   4.120   3.177
  3033HR     H8 4916   4.070   3.980   3.089
   7.61721   7.61721   9.43959
