# Supplementary material for: Orthosteric and allosteric modulation of human HCAR2 signaling complex
Source: Nat Commun. 2023 Nov 22;14:7620. doi: 10.1038/s41467-023-43537-z (PMC10665550; doi:10.1038/s41467-023-43537-z)
Supplement: Supplementary file 8 — Supplementary Data 5 [file 41467_2023_43537_MOESM8_ESM.zip › supplementary data 5/trjfiles/3HB_end5.gro]

Title t= 980000.00000 step= 490000000
 4916
    8ASP      N    1   4.973   2.959   1.284
    8ASP    HT1    2   4.902   2.928   1.354
    8ASP    HT2    3   5.024   3.037   1.332
    8ASP    HT3    4   5.032   2.875   1.268
    8ASP     CA    5   4.888   3.013   1.182
    8ASP     HA    6   4.951   3.031   1.096
    8ASP     CB    7   4.766   2.915   1.162
    8ASP    HB1    8   4.703   2.950   1.077
    8ASP    HB2    9   4.699   2.916   1.250
    8ASP     CG   10   4.783   2.774   1.124
    8ASP    OD1   11   4.684   2.704   1.089
    8ASP    OD2   12   4.902   2.728   1.131
    8ASP      C   13   4.844   3.158   1.220
    8ASP      O   14   4.899   3.212   1.318
    9HSD      N   15   4.751   3.218   1.147
    9HSD     HN   16   4.712   3.166   1.071
    9HSD     CA   17   4.721   3.362   1.164
    9HSD     HA   18   4.813   3.418   1.151
    9HSD     CB   19   4.634   3.396   1.047
    9HSD    HB1   20   4.543   3.331   1.042
    9HSD    HB2   21   4.689   3.352   0.961
    9HSD    ND1   22   4.449   3.581   1.067
    9HSD    HD1   23   4.374   3.542   1.120
    9HSD     CG   24   4.578   3.539   1.036
    9HSD    CE1   25   4.444   3.718   1.054
    9HSD    HE1   26   4.359   3.768   1.100
    9HSD    NE2   27   4.555   3.765   1.012
    9HSD    CD2   28   4.643   3.654   0.993
    9HSD    HD2   29   4.745   3.663   0.959
    9HSD      C   30   4.666   3.405   1.300
    9HSD      O   31   4.710   3.505   1.364
   10PHE      N   32   4.571   3.333   1.365
   10PHE     HN   33   4.553   3.244   1.324
   10PHE     CA   34   4.510   3.372   1.492
   10PHE     HA   35   4.524   3.475   1.521
   10PHE     CB   36   4.361   3.356   1.500
   10PHE    HB1   37   4.318   3.381   1.599
   10PHE    HB2   38   4.335   3.256   1.460
   10PHE     CG   39   4.299   3.462   1.415
   10PHE    CD1   40   4.311   3.593   1.447
   10PHE    HD1   41   4.369   3.618   1.534
   10PHE    CE1   42   4.253   3.689   1.362
   10PHE    HE1   43   4.256   3.796   1.370
   10PHE     CZ   44   4.197   3.651   1.238
   10PHE     HZ   45   4.144   3.723   1.176
   10PHE    CD2   46   4.235   3.420   1.296
   10PHE    HD2   47   4.254   3.318   1.264
   10PHE    CE2   48   4.169   3.515   1.216
   10PHE    HE2   49   4.116   3.483   1.128
   10PHE      C   50   4.568   3.281   1.600
   10PHE      O   51   4.629   3.179   1.583
   11LEU      N   52   4.548   3.335   1.723
   11LEU     HN   53   4.502   3.423   1.719
   11LEU     CA   54   4.573   3.269   1.845
   11LEU     HA   55   4.671   3.227   1.824
   11LEU     CB   56   4.578   3.361   1.967
   11LEU    HB1   57   4.603   3.310   2.062
   11LEU    HB2   58   4.475   3.397   1.989
   11LEU     CG   59   4.680   3.480   1.948
   11LEU     HG   60   4.633   3.543   1.869
   11LEU    CD1   61   4.694   3.567   2.072
   11LEU   HD11   62   4.705   3.506   2.165
   11LEU   HD12   63   4.601   3.626   2.091
   11LEU   HD13   64   4.777   3.642   2.071
   11LEU    CD2   65   4.814   3.425   1.905
   11LEU   HD21   66   4.896   3.496   1.926
   11LEU   HD22   67   4.823   3.397   1.798
   11LEU   HD23   68   4.833   3.335   1.967
   11LEU      C   69   4.463   3.166   1.862
   11LEU      O   70   4.345   3.197   1.835
   12GLU      N   71   4.505   3.044   1.889
   12GLU     HN   72   4.601   3.018   1.899
   12GLU     CA   73   4.414   2.934   1.880
   12GLU     HA   74   4.320   2.955   1.929
   12GLU     CB   75   4.382   2.903   1.724
   12GLU    HB1   76   4.362   2.994   1.664
   12GLU    HB2   77   4.285   2.850   1.710
   12GLU     CG   78   4.503   2.831   1.661
   12GLU    HG1   79   4.509   2.728   1.704
   12GLU    HG2   80   4.601   2.876   1.683
   12GLU     CD   81   4.501   2.828   1.507
   12GLU    OE1   82   4.400   2.878   1.442
   12GLU    OE2   83   4.578   2.759   1.446
   12GLU      C   84   4.460   2.804   1.951
   12GLU      O   85   4.566   2.799   2.006
   13ILE      N   86   4.366   2.706   1.966
   13ILE     HN   87   4.273   2.713   1.932
   13ILE     CA   88   4.406   2.572   2.011
   13ILE     HA   89   4.502   2.548   1.968
   13ILE     CB   90   4.415   2.550   2.166
   13ILE     HB   91   4.473   2.635   2.207
   13ILE    CG2   92   4.275   2.549   2.237
   13ILE   HG21   93   4.229   2.448   2.236
   13ILE   HG22   94   4.211   2.617   2.177
   13ILE   HG23   95   4.280   2.581   2.343
   13ILE    CG1   96   4.500   2.427   2.199
   13ILE   HG11   97   4.442   2.336   2.170
   13ILE   HG12   98   4.499   2.424   2.310
   13ILE     CD   99   4.645   2.434   2.158
   13ILE    HD1  100   4.706   2.353   2.203
   13ILE    HD2  101   4.702   2.526   2.180
   13ILE    HD3  102   4.636   2.427   2.048
   13ILE      C  103   4.311   2.466   1.944
   13ILE      O  104   4.190   2.494   1.932
   14ASP      N  105   4.354   2.349   1.903
   14ASP     HN  106   4.446   2.315   1.924
   14ASP     CA  107   4.277   2.251   1.827
   14ASP     HA  108   4.351   2.177   1.803
   14ASP     CB  109   4.171   2.191   1.913
   14ASP    HB1  110   4.107   2.125   1.850
   14ASP    HB2  111   4.106   2.262   1.968
   14ASP     CG  112   4.223   2.086   2.013
   14ASP    OD1  113   4.324   2.012   1.983
   14ASP    OD2  114   4.145   2.063   2.116
   14ASP      C  115   4.217   2.304   1.698
   14ASP      O  116   4.105   2.265   1.665
   15LYS      N  117   4.280   2.399   1.626
   15LYS     HN  118   4.375   2.423   1.648
   15LYS     CA  119   4.237   2.476   1.515
   15LYS     HA  120   4.323   2.539   1.498
   15LYS     CB  121   4.220   2.389   1.389
   15LYS    HB1  122   4.156   2.443   1.316
   15LYS    HB2  123   4.162   2.296   1.410
   15LYS     CG  124   4.359   2.353   1.322
   15LYS    HG1  125   4.331   2.279   1.244
   15LYS    HG2  126   4.409   2.299   1.405
   15LYS     CD  127   4.436   2.480   1.275
   15LYS    HD1  128   4.520   2.460   1.206
   15LYS    HD2  129   4.504   2.514   1.356
   15LYS     CE  130   4.356   2.594   1.223
   15LYS    HE1  131   4.275   2.629   1.290
   15LYS    HE2  132   4.310   2.568   1.125
   15LYS     NZ  133   4.446   2.712   1.211
   15LYS    HZ1  134   4.410   2.779   1.141
   15LYS    HZ2  135   4.543   2.682   1.186
   15LYS    HZ3  136   4.454   2.756   1.305
   15LYS      C  137   4.121   2.575   1.543
   15LYS      O  138   4.058   2.629   1.450
   16LYS      N  139   4.084   2.599   1.671
   16LYS     HN  140   4.132   2.566   1.752
   16LYS     CA  141   3.971   2.684   1.707
   16LYS     HA  142   3.945   2.738   1.617
   16LYS     CB  143   3.855   2.601   1.759
   16LYS    HB1  144   3.800   2.556   1.673
   16LYS    HB2  145   3.778   2.670   1.798
   16LYS     CG  146   3.880   2.508   1.874
   16LYS    HG1  147   3.932   2.562   1.957
   16LYS    HG2  148   3.966   2.443   1.850
   16LYS     CD  149   3.759   2.423   1.905
   16LYS    HD1  150   3.720   2.384   1.808
   16LYS    HD2  151   3.681   2.482   1.957
   16LYS     CE  152   3.795   2.292   1.982
   16LYS    HE1  153   3.838   2.322   2.080
   16LYS    HE2  154   3.856   2.224   1.919
   16LYS     NZ  155   3.672   2.219   2.011
   16LYS    HZ1  156   3.615   2.226   1.925
   16LYS    HZ2  157   3.615   2.266   2.085
   16LYS    HZ3  158   3.683   2.118   2.036
   16LYS      C  159   4.024   2.800   1.792
   16LYS      O  160   4.092   2.783   1.892
   17ASN      N  161   3.989   2.923   1.754
   17ASN     HN  162   3.926   2.930   1.678
   17ASN     CA  163   4.044   3.046   1.795
   17ASN     HA  164   4.148   3.043   1.765
   17ASN     CB  165   3.973   3.172   1.740
   17ASN    HB1  166   4.004   3.264   1.796
   17ASN    HB2  167   3.864   3.153   1.745
   17ASN     CG  168   3.996   3.200   1.591
   17ASN    OD1  169   3.996   3.107   1.512
   17ASN    ND2  170   4.018   3.328   1.550
   17ASN   HD21  171   4.008   3.352   1.453
   17ASN   HD22  172   4.031   3.398   1.620
   17ASN      C  173   4.042   3.062   1.949
   17ASN      O  174   3.943   3.030   2.015
   18CYS      N  175   4.148   3.126   2.004
   18CYS     HN  176   4.219   3.153   1.940
   18CYS     CA  177   4.143   3.161   2.144
   18CYS     HA  178   4.056   3.144   2.206
   18CYS     CB  179   4.270   3.102   2.215
   18CYS    HB1  180   4.294   3.145   2.314
   18CYS    HB2  181   4.354   3.115   2.144
   18CYS     SG  182   4.258   2.920   2.237
   18CYS      C  183   4.173   3.315   2.161
   18CYS      O  184   4.241   3.379   2.084
   19CYS      N  185   4.121   3.376   2.264
   19CYS     HN  186   4.068   3.318   2.324
   19CYS     CA  187   4.142   3.511   2.304
   19CYS     HA  188   4.199   3.556   2.224
   19CYS     CB  189   4.011   3.592   2.319
   19CYS    HB1  190   4.033   3.696   2.352
   19CYS    HB2  191   3.945   3.547   2.396
   19CYS     SG  192   3.927   3.622   2.165
   19CYS      C  193   4.228   3.516   2.423
   19CYS      O  194   4.198   3.477   2.533
   20VAL      N  195   4.339   3.587   2.404
   20VAL     HN  196   4.360   3.619   2.312
   20VAL     CA  197   4.437   3.602   2.515
   20VAL     HA  198   4.384   3.590   2.608
   20VAL     CB  199   4.564   3.520   2.505
   20VAL     HB  200   4.641   3.562   2.437
   20VAL    CG1  201   4.623   3.518   2.651
   20VAL   HG11  202   4.640   3.624   2.681
   20VAL   HG12  203   4.723   3.470   2.655
   20VAL   HG13  204   4.558   3.460   2.719
   20VAL    CG2  205   4.539   3.375   2.453
   20VAL   HG21  206   4.512   3.372   2.345
   20VAL   HG22  207   4.468   3.311   2.510
   20VAL   HG23  208   4.636   3.323   2.456
   20VAL      C  209   4.472   3.754   2.511
   20VAL      O  210   4.520   3.807   2.411
   21PHE      N  211   4.443   3.821   2.625
   21PHE     HN  212   4.391   3.772   2.694
   21PHE     CA  213   4.465   3.959   2.648
   21PHE     HA  214   4.421   4.006   2.561
   21PHE     CB  215   4.383   4.013   2.773
   21PHE    HB1  216   4.375   3.944   2.860
   21PHE    HB2  217   4.275   4.022   2.745
   21PHE     CG  218   4.417   4.146   2.835
   21PHE    CD1  219   4.475   4.157   2.966
   21PHE    HD1  220   4.510   4.074   3.026
   21PHE    CE1  221   4.507   4.282   3.026
   21PHE    HE1  222   4.555   4.293   3.122
   21PHE     CZ  223   4.480   4.398   2.956
   21PHE     HZ  224   4.509   4.498   2.985
   21PHE    CD2  225   4.400   4.268   2.765
   21PHE    HD2  226   4.361   4.261   2.664
   21PHE    CE2  227   4.423   4.390   2.823
   21PHE    HE2  228   4.396   4.486   2.781
   21PHE      C  229   4.617   3.993   2.661
   21PHE      O  230   4.688   3.948   2.746
   22ARG      N  231   4.675   4.086   2.571
   22ARG     HN  232   4.615   4.127   2.502
   22ARG     CA  233   4.818   4.106   2.554
   22ARG     HA  234   4.864   4.091   2.651
   22ARG     CB  235   4.876   4.003   2.442
   22ARG    HB1  236   4.875   3.904   2.491
   22ARG    HB2  237   4.979   4.034   2.415
   22ARG     CG  238   4.792   3.986   2.313
   22ARG    HG1  239   4.685   3.964   2.333
   22ARG    HG2  240   4.824   3.903   2.247
   22ARG     CD  241   4.782   4.113   2.225
   22ARG    HD1  242   4.763   4.204   2.285
   22ARG    HD2  243   4.694   4.108   2.157
   22ARG     NE  244   4.909   4.142   2.153
   22ARG     HE  245   4.965   4.067   2.120
   22ARG     CZ  246   4.965   4.259   2.146
   22ARG    NH1  247   4.912   4.370   2.186
   22ARG   HH11  248   4.831   4.367   2.244
   22ARG   HH12  249   4.968   4.453   2.184
   22ARG    NH2  250   5.093   4.261   2.105
   22ARG   HH21  251   5.136   4.176   2.076
   22ARG   HH22  252   5.150   4.342   2.088
   22ARG      C  253   4.858   4.250   2.535
   22ARG      O  254   4.973   4.272   2.504
   23ASP      N  255   4.773   4.353   2.563
   23ASP     HN  256   4.694   4.339   2.621
   23ASP     CA  257   4.808   4.491   2.542
   23ASP     HA  258   4.877   4.498   2.459
   23ASP     CB  259   4.688   4.576   2.502
   23ASP    HB1  260   4.705   4.685   2.496
   23ASP    HB2  261   4.614   4.563   2.583
   23ASP     CG  262   4.617   4.547   2.373
   23ASP    OD1  263   4.524   4.630   2.340
   23ASP    OD2  264   4.650   4.446   2.304
   23ASP      C  265   4.878   4.558   2.664
   23ASP      O  266   4.898   4.500   2.765
   24ASP      N  267   4.930   4.684   2.637
   24ASP     HN  268   4.917   4.733   2.551
   24ASP     CA  269   5.020   4.772   2.718
   24ASP     HA  270   5.120   4.751   2.682
   24ASP     CB  271   4.983   4.921   2.682
   24ASP    HB1  272   5.060   4.991   2.723
   24ASP    HB2  273   4.888   4.957   2.726
   24ASP     CG  274   4.993   4.951   2.538
   24ASP    OD1  275   4.918   5.041   2.489
   24ASP    OD2  276   5.074   4.889   2.467
   24ASP      C  277   5.010   4.759   2.872
   24ASP      O  278   5.119   4.760   2.940
   25PHE      N  279   4.891   4.746   2.931
   25PHE     HN  280   4.812   4.758   2.871
   25PHE     CA  281   4.869   4.701   3.072
   25PHE     HA  282   4.891   4.788   3.133
   25PHE     CB  283   4.716   4.716   3.106
   25PHE    HB1  284   4.663   4.660   3.026
   25PHE    HB2  285   4.671   4.815   3.082
   25PHE     CG  286   4.662   4.663   3.234
   25PHE    CD1  287   4.654   4.526   3.249
   25PHE    HD1  288   4.697   4.460   3.175
   25PHE    CE1  289   4.603   4.472   3.365
   25PHE    HE1  290   4.601   4.366   3.382
   25PHE     CZ  291   4.566   4.556   3.470
   25PHE     HZ  292   4.528   4.511   3.561
   25PHE    CD2  293   4.623   4.750   3.336
   25PHE    HD2  294   4.636   4.857   3.328
   25PHE    CE2  295   4.569   4.694   3.455
   25PHE    HE2  296   4.528   4.756   3.533
   25PHE      C  297   4.958   4.588   3.131
   25PHE      O  298   5.010   4.610   3.244
   26ILE      N  299   4.978   4.477   3.054
   26ILE     HN  300   4.919   4.471   2.974
   26ILE     CA  301   5.063   4.365   3.085
   26ILE     HA  302   5.035   4.340   3.186
   26ILE     CB  303   5.040   4.261   2.967
   26ILE     HB  304   5.049   4.313   2.870
   26ILE    CG2  305   5.133   4.137   2.985
   26ILE   HG21  306   5.105   4.052   2.920
   26ILE   HG22  307   5.128   4.097   3.089
   26ILE   HG23  308   5.238   4.170   2.967
   26ILE    CG1  309   4.896   4.201   2.968
   26ILE   HG11  310   4.887   4.112   2.902
   26ILE   HG12  311   4.824   4.278   2.934
   26ILE     CD  312   4.842   4.165   3.105
   26ILE    HD1  313   4.771   4.083   3.081
   26ILE    HD2  314   4.797   4.252   3.157
   26ILE    HD3  315   4.923   4.121   3.167
   26ILE      C  316   5.211   4.401   3.083
   26ILE      O  317   5.295   4.335   3.141
   27VAL      N  318   5.255   4.512   3.022
   27VAL     HN  319   5.187   4.577   2.989
   27VAL     CA  320   5.396   4.545   3.002
   27VAL     HA  321   5.459   4.470   3.048
   27VAL     CB  322   5.425   4.543   2.852
   27VAL     HB  323   5.351   4.614   2.809
   27VAL    CG1  324   5.575   4.573   2.829
   27VAL   HG11  325   5.638   4.526   2.907
   27VAL   HG12  326   5.584   4.681   2.852
   27VAL   HG13  327   5.614   4.566   2.726
   27VAL    CG2  328   5.391   4.399   2.809
   27VAL   HG21  329   5.283   4.376   2.816
   27VAL   HG22  330   5.451   4.321   2.861
   27VAL   HG23  331   5.408   4.406   2.699
   27VAL      C  332   5.439   4.672   3.083
   27VAL      O  333   5.550   4.689   3.124
   28LYS      N  334   5.345   4.758   3.111
   28LYS     HN  335   5.268   4.749   3.049
   28LYS     CA  336   5.354   4.884   3.180
   28LYS     HA  337   5.455   4.920   3.192
   28LYS     CB  338   5.285   5.010   3.110
   28LYS    HB1  339   5.316   5.099   3.168
   28LYS    HB2  340   5.175   4.996   3.106
   28LYS     CG  341   5.337   5.032   2.963
   28LYS    HG1  342   5.292   5.130   2.937
   28LYS    HG2  343   5.298   4.956   2.892
   28LYS     CD  344   5.490   5.061   2.953
   28LYS    HD1  345   5.509   5.089   2.847
   28LYS    HD2  346   5.541   4.965   2.975
   28LYS     CE  347   5.554   5.176   3.040
   28LYS    HE1  348   5.568   5.127   3.138
   28LYS    HE2  349   5.484   5.262   3.045
   28LYS     NZ  350   5.680   5.241   2.992
   28LYS    HZ1  351   5.664   5.307   2.913
   28LYS    HZ2  352   5.758   5.177   2.965
   28LYS    HZ3  353   5.714   5.302   3.069
   28LYS      C  354   5.297   4.868   3.327
   28LYS      O  355   5.357   4.919   3.422
   29VAL      N  356   5.195   4.795   3.358
   29VAL     HN  357   5.150   4.743   3.286
   29VAL     CA  358   5.133   4.807   3.495
   29VAL     HA  359   5.180   4.891   3.543
   29VAL     CB  360   4.983   4.847   3.484
   29VAL     HB  361   4.922   4.769   3.433
   29VAL    CG1  362   4.916   4.873   3.624
   29VAL   HG11  363   4.808   4.896   3.619
   29VAL   HG12  364   4.969   4.963   3.661
   29VAL   HG13  365   4.940   4.790   3.694
   29VAL    CG2  366   4.963   4.970   3.386
   29VAL   HG21  367   4.856   4.992   3.368
   29VAL   HG22  368   4.994   4.939   3.283
   29VAL   HG23  369   5.028   5.058   3.405
   29VAL      C  370   5.153   4.683   3.585
   29VAL      O  371   5.200   4.682   3.698
   30LEU      N  372   5.120   4.565   3.529
   30LEU     HN  373   5.069   4.568   3.443
   30LEU     CA  374   5.141   4.436   3.598
   30LEU     HA  375   5.094   4.453   3.694
   30LEU     CB  376   5.073   4.304   3.535
   30LEU    HB1  377   5.108   4.223   3.603
   30LEU    HB2  378   5.121   4.290   3.436
   30LEU     CG  379   4.917   4.315   3.513
   30LEU     HG  380   4.909   4.393   3.434
   30LEU    CD1  381   4.865   4.185   3.458
   30LEU   HD11  382   4.936   4.145   3.383
   30LEU   HD12  383   4.760   4.182   3.422
   30LEU   HD13  384   4.865   4.107   3.538
   30LEU    CD2  385   4.845   4.356   3.644
   30LEU   HD21  386   4.736   4.361   3.622
   30LEU   HD22  387   4.884   4.454   3.680
   30LEU   HD23  388   4.869   4.276   3.717
   30LEU      C  389   5.278   4.398   3.648
   30LEU      O  390   5.285   4.346   3.753
   31PRO      N  391   5.390   4.426   3.579
   31PRO     CD  392   5.401   4.440   3.432
   31PRO    HD1  393   5.393   4.545   3.398
   31PRO    HD2  394   5.318   4.386   3.381
   31PRO     CA  395   5.525   4.397   3.627
   31PRO     HA  396   5.524   4.297   3.667
   31PRO     CB  397   5.625   4.413   3.510
   31PRO    HB1  398   5.713   4.345   3.516
   31PRO    HB2  399   5.648   4.521   3.505
   31PRO     CG  400   5.541   4.385   3.383
   31PRO    HG1  401   5.584   4.439   3.296
   31PRO    HG2  402   5.525   4.276   3.363
   31PRO      C  403   5.558   4.486   3.748
   31PRO      O  404   5.610   4.421   3.837
   32PRO      N  405   5.534   4.613   3.769
   32PRO     CD  406   5.553   4.713   3.665
   32PRO    HD1  407   5.477   4.696   3.585
   32PRO    HD2  408   5.652   4.724   3.616
   32PRO     CA  409   5.561   4.673   3.896
   32PRO     HA  410   5.657   4.637   3.930
   32PRO     CB  411   5.570   4.827   3.872
   32PRO    HB1  412   5.677   4.857   3.875
   32PRO    HB2  413   5.497   4.875   3.941
   32PRO     CG  414   5.516   4.844   3.730
   32PRO    HG1  415   5.405   4.848   3.732
   32PRO    HG2  416   5.562   4.927   3.673
   32PRO      C  417   5.462   4.622   4.004
   32PRO      O  418   5.505   4.608   4.118
   33VAL      N  419   5.333   4.604   3.968
   33VAL     HN  420   5.304   4.625   3.875
   33VAL     CA  421   5.240   4.553   4.068
   33VAL     HA  422   5.247   4.624   4.149
   33VAL     CB  423   5.086   4.546   4.026
   33VAL     HB  424   5.079   4.466   3.950
   33VAL    CG1  425   4.986   4.496   4.136
   33VAL   HG11  426   4.996   4.398   4.188
   33VAL   HG12  427   4.882   4.500   4.097
   33VAL   HG13  428   4.987   4.557   4.229
   33VAL    CG2  429   5.039   4.683   3.973
   33VAL   HG21  430   5.028   4.745   4.064
   33VAL   HG22  431   4.948   4.694   3.909
   33VAL   HG23  432   5.113   4.739   3.913
   33VAL      C  433   5.259   4.409   4.126
   33VAL      O  434   5.263   4.384   4.245
   34LEU      N  435   5.289   4.312   4.040
   34LEU     HN  436   5.261   4.332   3.947
   34LEU     CA  437   5.338   4.175   4.067
   34LEU     HA  438   5.272   4.132   4.142
   34LEU     CB  439   5.338   4.092   3.943
   34LEU    HB1  440   5.426   4.116   3.879
   34LEU    HB2  441   5.250   4.126   3.885
   34LEU     CG  442   5.338   3.941   3.968
   34LEU     HG  443   5.415   3.917   4.044
   34LEU    CD1  444   5.204   3.905   4.026
   34LEU   HD11  445   5.155   3.976   4.097
   34LEU   HD12  446   5.206   3.808   4.080
   34LEU   HD13  447   5.123   3.882   3.954
   34LEU    CD2  448   5.364   3.853   3.844
   34LEU   HD21  449   5.455   3.881   3.786
   34LEU   HD22  450   5.269   3.859   3.787
   34LEU   HD23  451   5.378   3.746   3.868
   34LEU      C  452   5.475   4.184   4.127
   34LEU      O  453   5.511   4.097   4.206
   35GLY      N  454   5.549   4.286   4.080
   35GLY     HN  455   5.527   4.339   3.998
   35GLY     CA  456   5.671   4.325   4.145
   35GLY    HA1  457   5.705   4.421   4.109
   35GLY    HA2  458   5.745   4.249   4.125
   35GLY      C  459   5.660   4.360   4.287
   35GLY      O  460   5.728   4.298   4.369
   36LEU      N  461   5.560   4.443   4.328
   36LEU     HN  462   5.511   4.487   4.252
   36LEU     CA  463   5.523   4.470   4.470
   36LEU     HA  464   5.612   4.489   4.527
   36LEU     CB  465   5.427   4.596   4.473
   36LEU    HB1  466   5.357   4.575   4.390
   36LEU    HB2  467   5.485   4.685   4.441
   36LEU     CG  468   5.350   4.630   4.603
   36LEU     HG  469   5.304   4.730   4.591
   36LEU    CD1  470   5.235   4.531   4.617
   36LEU   HD11  471   5.167   4.533   4.529
   36LEU   HD12  472   5.168   4.554   4.702
   36LEU   HD13  473   5.250   4.423   4.637
   36LEU    CD2  474   5.439   4.637   4.725
   36LEU   HD21  475   5.531   4.699   4.713
   36LEU   HD22  476   5.489   4.540   4.741
   36LEU   HD23  477   5.377   4.680   4.806
   36LEU      C  478   5.465   4.347   4.536
   36LEU      O  479   5.499   4.320   4.649
   37GLU      N  480   5.386   4.260   4.455
   37GLU     HN  481   5.341   4.281   4.369
   37GLU     CA  482   5.352   4.125   4.517
   37GLU     HA  483   5.304   4.158   4.607
   37GLU     CB  484   5.248   4.044   4.445
   37GLU    HB1  485   5.237   3.939   4.479
   37GLU    HB2  486   5.276   4.038   4.338
   37GLU     CG  487   5.105   4.094   4.458
   37GLU    HG1  488   5.093   4.204   4.451
   37GLU    HG2  489   5.057   4.060   4.553
   37GLU     CD  490   5.018   4.054   4.345
   37GLU    OE1  491   4.994   4.131   4.245
   37GLU    OE2  492   4.964   3.942   4.351
   37GLU      C  493   5.470   4.038   4.551
   37GLU      O  494   5.470   3.973   4.656
   38PHE      N  495   5.567   4.029   4.464
   38PHE     HN  496   5.555   4.080   4.379
   38PHE     CA  497   5.683   3.953   4.492
   38PHE     HA  498   5.646   3.859   4.532
   38PHE     CB  499   5.772   3.952   4.363
   38PHE    HB1  500   5.780   4.055   4.322
   38PHE    HB2  501   5.710   3.900   4.287
   38PHE     CG  502   5.906   3.898   4.373
   38PHE    CD1  503   5.935   3.761   4.393
   38PHE    HD1  504   5.855   3.688   4.396
   38PHE    CE1  505   6.067   3.718   4.389
   38PHE    HE1  506   6.074   3.610   4.392
   38PHE     CZ  507   6.174   3.809   4.389
   38PHE     HZ  508   6.270   3.762   4.404
   38PHE    CD2  509   6.009   3.991   4.357
   38PHE    HD2  510   5.992   4.097   4.351
   38PHE    CE2  511   6.144   3.945   4.377
   38PHE    HE2  512   6.220   4.021   4.368
   38PHE      C  513   5.771   4.008   4.609
   38PHE      O  514   5.799   3.934   4.700
   39ILE      N  515   5.802   4.134   4.619
   39ILE     HN  516   5.770   4.203   4.554
   39ILE     CA  517   5.885   4.194   4.736
   39ILE     HA  518   5.970   4.132   4.759
   39ILE     CB  519   5.926   4.335   4.688
   39ILE     HB  520   5.835   4.379   4.642
   39ILE    CG2  521   5.973   4.411   4.812
   39ILE   HG21  522   5.998   4.515   4.782
   39ILE   HG22  523   6.070   4.373   4.851
   39ILE   HG23  524   5.904   4.424   4.899
   39ILE    CG1  525   6.026   4.331   4.565
   39ILE   HG11  526   6.002   4.427   4.515
   39ILE   HG12  527   5.987   4.253   4.497
   39ILE     CD  528   6.176   4.301   4.592
   39ILE    HD1  529   6.211   4.368   4.673
   39ILE    HD2  530   6.243   4.295   4.504
   39ILE    HD3  531   6.180   4.199   4.636
   39ILE      C  532   5.819   4.188   4.872
   39ILE      O  533   5.874   4.151   4.974
   40PHE      N  534   5.683   4.208   4.867
   40PHE     HN  535   5.637   4.229   4.781
   40PHE     CA  536   5.594   4.191   4.983
   40PHE     HA  537   5.649   4.234   5.065
   40PHE     CB  538   5.455   4.251   4.948
   40PHE    HB1  539   5.414   4.204   4.856
   40PHE    HB2  540   5.458   4.362   4.938
   40PHE     CG  541   5.348   4.226   5.064
   40PHE    CD1  542   5.210   4.193   5.029
   40PHE    HD1  543   5.193   4.194   4.922
   40PHE    CE1  544   5.112   4.194   5.124
   40PHE    HE1  545   5.017   4.171   5.077
   40PHE     CZ  546   5.143   4.208   5.260
   40PHE     HZ  547   5.065   4.197   5.333
   40PHE    CD2  548   5.382   4.249   5.198
   40PHE    HD2  549   5.479   4.271   5.240
   40PHE    CE2  550   5.276   4.240   5.294
   40PHE    HE2  551   5.302   4.253   5.398
   40PHE      C  552   5.587   4.042   5.018
   40PHE      O  553   5.600   3.996   5.132
   41GLY      N  554   5.580   3.958   4.919
   41GLY     HN  555   5.601   3.997   4.830
   41GLY     CA  556   5.575   3.810   4.951
   41GLY    HA1  557   5.535   3.765   4.862
   41GLY    HA2  558   5.507   3.794   5.033
   41GLY      C  559   5.699   3.737   4.991
   41GLY      O  560   5.696   3.638   5.069
   42LEU      N  561   5.815   3.785   4.946
   42LEU     HN  562   5.811   3.855   4.875
   42LEU     CA  563   5.947   3.753   4.985
   42LEU     HA  564   5.950   3.645   4.984
   42LEU     CB  565   6.043   3.825   4.876
   42LEU    HB1  566   6.032   3.935   4.882
   42LEU    HB2  567   5.999   3.799   4.777
   42LEU     CG  568   6.195   3.798   4.869
   42LEU     HG  569   6.210   3.689   4.852
   42LEU    CD1  570   6.245   3.882   4.753
   42LEU   HD11  571   6.355   3.866   4.751
   42LEU   HD12  572   6.224   3.991   4.758
   42LEU   HD13  573   6.211   3.838   4.656
   42LEU    CD2  574   6.268   3.830   5.003
   42LEU   HD21  575   6.378   3.818   4.991
   42LEU   HD22  576   6.231   3.761   5.082
   42LEU   HD23  577   6.235   3.927   5.044
   42LEU      C  578   5.981   3.802   5.123
   42LEU      O  579   6.044   3.730   5.202
   43LEU      N  580   5.931   3.915   5.164
   43LEU     HN  581   5.878   3.980   5.109
   43LEU     CA  582   5.953   3.960   5.300
   43LEU     HA  583   6.060   3.958   5.319
   43LEU     CB  584   5.916   4.114   5.303
   43LEU    HB1  585   5.830   4.126   5.233
   43LEU    HB2  586   5.998   4.173   5.258
   43LEU     CG  587   5.908   4.190   5.439
   43LEU     HG  588   5.823   4.156   5.502
   43LEU    CD1  589   6.035   4.161   5.529
   43LEU   HD11  590   6.028   4.220   5.623
   43LEU   HD12  591   6.118   4.188   5.460
   43LEU   HD13  592   6.051   4.054   5.552
   43LEU    CD2  593   5.870   4.338   5.418
   43LEU   HD21  594   5.769   4.343   5.373
   43LEU   HD22  595   5.949   4.368   5.347
   43LEU   HD23  596   5.867   4.389   5.517
   43LEU      C  597   5.878   3.874   5.400
   43LEU      O  598   5.925   3.815   5.494
   44GLY      N  599   5.747   3.861   5.370
   44GLY     HN  600   5.704   3.917   5.300
   44GLY     CA  601   5.642   3.773   5.434
   44GLY    HA1  602   5.553   3.770   5.374
   44GLY    HA2  603   5.627   3.820   5.530
   44GLY      C  604   5.686   3.629   5.453
   44GLY      O  605   5.682   3.582   5.562
   45ASN      N  606   5.727   3.559   5.343
   45ASN     HN  607   5.711   3.598   5.252
   45ASN     CA  608   5.778   3.421   5.336
   45ASN     HA  609   5.718   3.360   5.402
   45ASN     CB  610   5.763   3.361   5.200
   45ASN    HB1  611   5.820   3.426   5.130
   45ASN    HB2  612   5.655   3.358   5.174
   45ASN     CG  613   5.823   3.221   5.176
   45ASN    OD1  614   5.911   3.199   5.094
   45ASN    ND2  615   5.778   3.128   5.266
   45ASN   HD21  616   5.825   3.040   5.261
   45ASN   HD22  617   5.703   3.149   5.328
   45ASN      C  618   5.910   3.408   5.396
   45ASN      O  619   5.939   3.315   5.472
   46GLY      N  620   6.006   3.506   5.367
   46GLY     HN  621   5.986   3.580   5.304
   46GLY     CA  622   6.136   3.490   5.430
   46GLY    HA1  623   6.193   3.578   5.406
   46GLY    HA2  624   6.178   3.393   5.404
   46GLY      C  625   6.142   3.490   5.582
   46GLY      O  626   6.203   3.406   5.645
   47LEU      N  627   6.064   3.578   5.643
   47LEU     HN  628   6.019   3.631   5.571
   47LEU     CA  629   6.037   3.574   5.784
   47LEU     HA  630   6.133   3.575   5.833
   47LEU     CB  631   5.965   3.712   5.823
   47LEU    HB1  632   5.878   3.724   5.755
   47LEU    HB2  633   6.032   3.795   5.792
   47LEU     CG  634   5.935   3.733   5.972
   47LEU     HG  635   5.894   3.643   6.022
   47LEU    CD1  636   6.056   3.767   6.067
   47LEU   HD11  637   6.106   3.863   6.042
   47LEU   HD12  638   6.129   3.687   6.042
   47LEU   HD13  639   6.030   3.775   6.175
   47LEU    CD2  640   5.826   3.841   5.975
   47LEU   HD21  641   5.757   3.858   5.889
   47LEU   HD22  642   5.881   3.937   5.988
   47LEU   HD23  643   5.762   3.834   6.066
   47LEU      C  644   5.974   3.440   5.843
   47LEU      O  645   6.013   3.401   5.952
   48ALA      N  646   5.874   3.377   5.775
   48ALA     HN  647   5.829   3.428   5.702
   48ALA     CA  648   5.811   3.253   5.813
   48ALA     HA  649   5.754   3.255   5.905
   48ALA     CB  650   5.704   3.217   5.707
   48ALA    HB1  651   5.742   3.226   5.602
   48ALA    HB2  652   5.612   3.278   5.721
   48ALA    HB3  653   5.668   3.112   5.716
   48ALA      C  654   5.908   3.130   5.821
   48ALA      O  655   5.922   3.055   5.920
   49LEU      N  656   5.997   3.114   5.716
   49LEU     HN  657   5.992   3.175   5.638
   49LEU     CA  658   6.098   3.014   5.721
   49LEU     HA  659   6.048   2.923   5.750
   49LEU     CB  660   6.154   2.997   5.580
   49LEU    HB1  661   6.216   2.905   5.582
   49LEU    HB2  662   6.219   3.085   5.563
   49LEU     CG  663   6.052   2.979   5.467
   49LEU     HG  664   5.988   3.071   5.463
   49LEU    CD1  665   6.132   2.966   5.339
   49LEU   HD11  666   6.197   2.876   5.332
   49LEU   HD12  667   6.202   3.052   5.328
   49LEU   HD13  668   6.065   2.971   5.250
   49LEU    CD2  669   5.956   2.856   5.479
   49LEU   HD21  670   5.892   2.871   5.568
   49LEU   HD22  671   6.016   2.765   5.497
   49LEU   HD23  672   5.908   2.834   5.381
   49LEU      C  673   6.216   3.036   5.823
   49LEU      O  674   6.263   2.942   5.886
   50TRP      N  675   6.235   3.166   5.857
   50TRP     HN  676   6.193   3.248   5.818
   50TRP     CA  677   6.337   3.205   5.944
   50TRP     HA  678   6.429   3.152   5.925
   50TRP     CB  679   6.358   3.360   5.919
   50TRP    HB1  680   6.262   3.407   5.946
   50TRP    HB2  681   6.373   3.375   5.810
   50TRP     CG  682   6.480   3.414   5.991
   50TRP    CD1  683   6.502   3.419   6.123
   50TRP    HD1  684   6.420   3.412   6.193
   50TRP    NE1  685   6.623   3.470   6.154
   50TRP    HE1  686   6.663   3.480   6.242
   50TRP    CE2  687   6.690   3.491   6.036
   50TRP    CD2  688   6.603   3.465   5.926
   50TRP    CE3  689   6.637   3.493   5.797
   50TRP    HE3  690   6.566   3.489   5.715
   50TRP    CZ3  691   6.760   3.543   5.779
   50TRP    HZ3  692   6.801   3.567   5.682
   50TRP    CZ2  693   6.816   3.546   6.015
   50TRP    HZ2  694   6.888   3.559   6.094
   50TRP    CH2  695   6.848   3.575   5.882
   50TRP    HH2  696   6.950   3.604   5.858
   50TRP      C  697   6.303   3.165   6.087
   50TRP      O  698   6.385   3.111   6.169
   51ILE      N  699   6.175   3.183   6.114
   51ILE     HN  700   6.123   3.221   6.038
   51ILE     CA  701   6.099   3.153   6.241
   51ILE     HA  702   6.158   3.197   6.321
   51ILE     CB  703   5.954   3.212   6.227
   51ILE     HB  704   5.931   3.222   6.118
   51ILE    CG2  705   5.842   3.139   6.294
   51ILE   HG21  706   5.833   3.031   6.270
   51ILE   HG22  707   5.745   3.186   6.269
   51ILE   HG23  708   5.854   3.140   6.405
   51ILE    CG1  709   5.959   3.361   6.276
   51ILE   HG11  710   6.038   3.410   6.216
   51ILE   HG12  711   5.979   3.370   6.385
   51ILE     CD  712   5.832   3.433   6.234
   51ILE    HD1  713   5.847   3.540   6.259
   51ILE    HD2  714   5.737   3.392   6.274
   51ILE    HD3  715   5.823   3.428   6.123
   51ILE      C  716   6.100   3.001   6.264
   51ILE      O  717   6.141   2.959   6.374
   52PHE      N  718   6.062   2.925   6.162
   52PHE     HN  719   6.027   2.962   6.075
   52PHE     CA  720   6.054   2.778   6.170
   52PHE     HA  721   5.993   2.754   6.256
   52PHE     CB  722   5.985   2.705   6.057
   52PHE    HB1  723   6.000   2.596   6.069
   52PHE    HB2  724   6.023   2.718   5.954
   52PHE     CG  725   5.835   2.734   6.063
   52PHE    CD1  726   5.762   2.660   6.162
   52PHE    HD1  727   5.815   2.597   6.232
   52PHE    CE1  728   5.624   2.660   6.162
   52PHE    HE1  729   5.567   2.601   6.232
   52PHE     CZ  730   5.558   2.722   6.059
   52PHE     HZ  731   5.451   2.712   6.063
   52PHE    CD2  732   5.769   2.796   5.963
   52PHE    HD2  733   5.825   2.841   5.884
   52PHE    CE2  734   5.627   2.788   5.954
   52PHE    HE2  735   5.577   2.845   5.878
   52PHE      C  736   6.195   2.718   6.191
   52PHE      O  737   6.220   2.650   6.292
   53CYS      N  738   6.295   2.764   6.109
   53CYS     HN  739   6.276   2.828   6.035
   53CYS     CA  740   6.428   2.703   6.098
   53CYS     HA  741   6.410   2.597   6.098
   53CYS     CB  742   6.507   2.750   5.967
   53CYS    HB1  743   6.613   2.716   5.977
   53CYS    HB2  744   6.505   2.861   5.960
   53CYS     SG  745   6.437   2.678   5.817
   53CYS    HG1  746   6.331   2.754   5.794
   53CYS      C  747   6.507   2.739   6.223
   53CYS      O  748   6.569   2.647   6.275
   54PHE      N  749   6.518   2.865   6.269
   54PHE     HN  750   6.482   2.943   6.217
   54PHE     CA  751   6.612   2.898   6.377
   54PHE     HA  752   6.678   2.821   6.414
   54PHE     CB  753   6.704   3.016   6.338
   54PHE    HB1  754   6.786   3.021   6.413
   54PHE    HB2  755   6.652   3.112   6.317
   54PHE     CG  756   6.768   2.999   6.210
   54PHE    CD1  757   6.712   3.046   6.090
   54PHE    HD1  758   6.631   3.116   6.088
   54PHE    CE1  759   6.773   3.012   5.969
   54PHE    HE1  760   6.733   3.048   5.876
   54PHE     CZ  761   6.888   2.935   5.969
   54PHE     HZ  762   6.937   2.914   5.875
   54PHE    CD2  763   6.882   2.920   6.210
   54PHE    HD2  764   6.935   2.902   6.302
   54PHE    CE2  765   6.944   2.886   6.090
   54PHE    HE2  766   7.042   2.841   6.087
   54PHE      C  767   6.543   2.940   6.499
   54PHE      O  768   6.610   2.976   6.595
   55HSD      N  769   6.404   2.930   6.515
   55HSD     HN  770   6.342   2.906   6.441
   55HSD     CA  771   6.343   2.966   6.644
   55HSD     HA  772   6.415   2.962   6.724
   55HSD     CB  773   6.276   3.106   6.640
   55HSD    HB1  774   6.234   3.128   6.740
   55HSD    HB2  775   6.195   3.096   6.564
   55HSD    ND1  776   6.406   3.249   6.477
   55HSD    HD1  777   6.397   3.200   6.390
   55HSD     CG  778   6.356   3.224   6.604
   55HSD    CE1  779   6.467   3.369   6.485
   55HSD    HE1  780   6.515   3.414   6.398
   55HSD    NE2  781   6.460   3.421   6.608
   55HSD    CD2  782   6.395   3.324   6.685
   55HSD    HD2  783   6.357   3.341   6.785
   55HSD      C  784   6.246   2.864   6.691
   55HSD      O  785   6.201   2.867   6.808
   56LEU      N  786   6.200   2.770   6.608
   56LEU     HN  787   6.224   2.767   6.511
   56LEU     CA  788   6.104   2.671   6.659
   56LEU     HA  789   6.045   2.713   6.740
   56LEU     CB  790   5.996   2.632   6.548
   56LEU    HB1  791   6.050   2.592   6.459
   56LEU    HB2  792   5.947   2.727   6.516
   56LEU     CG  793   5.882   2.553   6.603
   56LEU     HG  794   5.883   2.533   6.712
   56LEU    CD1  795   5.748   2.619   6.591
   56LEU   HD11  796   5.670   2.557   6.640
   56LEU   HD12  797   5.712   2.635   6.487
   56LEU   HD13  798   5.751   2.719   6.638
   56LEU    CD2  799   5.874   2.414   6.533
   56LEU   HD21  800   5.840   2.404   6.428
   56LEU   HD22  801   5.804   2.349   6.590
   56LEU   HD23  802   5.970   2.359   6.538
   56LEU      C  803   6.178   2.551   6.713
   56LEU      O  804   6.268   2.500   6.653
   57LYS      N  805   6.137   2.493   6.830
   57LYS     HN  806   6.068   2.545   6.880
   57LYS     CA  807   6.198   2.369   6.877
   57LYS     HA  808   6.277   2.336   6.811
   57LYS     CB  809   6.251   2.390   7.027
   57LYS    HB1  810   6.286   2.290   7.059
   57LYS    HB2  811   6.163   2.407   7.092
   57LYS     CG  812   6.371   2.491   7.054
   57LYS    HG1  813   6.397   2.465   7.159
   57LYS    HG2  814   6.327   2.591   7.040
   57LYS     CD  815   6.494   2.474   6.965
   57LYS    HD1  816   6.568   2.555   6.981
   57LYS    HD2  817   6.465   2.487   6.858
   57LYS     CE  818   6.572   2.344   6.975
   57LYS    HE1  819   6.508   2.257   6.952
   57LYS    HE2  820   6.619   2.332   7.075
   57LYS     NZ  821   6.686   2.332   6.878
   57LYS    HZ1  822   6.770   2.332   6.939
   57LYS    HZ2  823   6.696   2.414   6.815
   57LYS    HZ3  824   6.680   2.250   6.814
   57LYS      C  825   6.099   2.254   6.868
   57LYS      O  826   6.119   2.147   6.805
   58SER      N  827   5.989   2.269   6.927
   58SER     HN  828   5.960   2.362   6.949
   58SER     CA  829   5.901   2.157   6.949
   58SER     HA  830   5.947   2.064   6.919
   58SER     CB  831   5.857   2.131   7.097
   58SER    HB1  832   5.785   2.047   7.105
   58SER    HB2  833   5.800   2.219   7.134
   58SER     OG  834   5.969   2.095   7.174
   58SER    HG1  835   6.015   2.173   7.206
   58SER      C  836   5.764   2.176   6.872
   58SER      O  837   5.679   2.251   6.904
   59TRP      N  838   5.757   2.099   6.760
   59TRP     HN  839   5.833   2.037   6.745
   59TRP     CA  840   5.653   2.109   6.665
   59TRP     HA  841   5.637   2.208   6.626
   59TRP     CB  842   5.696   2.022   6.546
   59TRP    HB1  843   5.619   1.975   6.482
   59TRP    HB2  844   5.742   1.930   6.588
   59TRP     CG  845   5.800   2.086   6.461
   59TRP    CD1  846   5.934   2.059   6.469
   59TRP    HD1  847   5.987   2.002   6.544
   59TRP    NE1  848   5.998   2.126   6.362
   59TRP    HE1  849   6.088   2.149   6.332
   59TRP    CE2  850   5.903   2.179   6.281
   59TRP    CD2  851   5.776   2.158   6.337
   59TRP    CE3  852   5.662   2.193   6.265
   59TRP    HE3  853   5.565   2.172   6.308
   59TRP    CZ3  854   5.678   2.254   6.146
   59TRP    HZ3  855   5.599   2.273   6.074
   59TRP    CZ2  856   5.913   2.240   6.153
   59TRP    HZ2  857   6.006   2.281   6.116
   59TRP    CH2  858   5.799   2.280   6.088
   59TRP    HH2  859   5.803   2.327   5.991
   59TRP      C  860   5.520   2.055   6.711
   59TRP      O  861   5.513   1.951   6.778
   60LYS      N  862   5.413   2.122   6.672
   60LYS     HN  863   5.421   2.192   6.602
   60LYS     CA  864   5.277   2.085   6.703
   60LYS     HA  865   5.274   1.981   6.733
   60LYS     CB  866   5.215   2.184   6.806
   60LYS    HB1  867   5.109   2.160   6.827
   60LYS    HB2  868   5.235   2.282   6.759
   60LYS     CG  869   5.284   2.198   6.943
   60LYS    HG1  870   5.240   2.287   6.993
   60LYS    HG2  871   5.394   2.215   6.933
   60LYS     CD  872   5.279   2.074   7.039
   60LYS    HD1  873   5.359   2.002   7.015
   60LYS    HD2  874   5.178   2.034   7.015
   60LYS     CE  875   5.281   2.108   7.188
   60LYS    HE1  876   5.223   2.196   7.224
   60LYS    HE2  877   5.380   2.147   7.219
   60LYS     NZ  878   5.244   1.989   7.270
   60LYS    HZ1  879   5.327   1.932   7.246
   60LYS    HZ2  880   5.163   1.941   7.226
   60LYS    HZ3  881   5.235   1.993   7.374
   60LYS      C  882   5.210   2.106   6.568
   60LYS      O  883   5.269   2.161   6.474
   61SER      N  884   5.087   2.052   6.555
   61SER     HN  885   5.042   2.015   6.635
   61SER     CA  886   5.026   2.031   6.428
   61SER     HA  887   5.094   1.976   6.366
   61SER     CB  888   4.893   1.949   6.444
   61SER    HB1  889   4.915   1.844   6.476
   61SER    HB2  890   4.832   1.943   6.352
   61SER     OG  891   4.805   2.001   6.548
   61SER    HG1  892   4.778   2.089   6.520
   61SER      C  893   4.989   2.154   6.351
   61SER      O  894   5.001   2.170   6.234
   62SER      N  895   4.934   2.262   6.416
   62SER     HN  896   4.921   2.259   6.515
   62SER     CA  897   4.898   2.387   6.356
   62SER     HA  898   4.836   2.354   6.274
   62SER     CB  899   4.841   2.493   6.456
   62SER    HB1  900   4.914   2.527   6.532
   62SER    HB2  901   4.750   2.454   6.505
   62SER     OG  902   4.787   2.603   6.383
   62SER    HG1  903   4.697   2.593   6.413
   62SER      C  904   5.025   2.445   6.290
   62SER      O  905   5.030   2.491   6.177
   63ARG      N  906   5.132   2.435   6.362
   63ARG     HN  907   5.129   2.394   6.452
   63ARG     CA  908   5.265   2.475   6.317
   63ARG     HA  909   5.255   2.571   6.268
   63ARG     CB  910   5.362   2.474   6.440
   63ARG    HB1  911   5.466   2.508   6.419
   63ARG    HB2  912   5.387   2.372   6.476
   63ARG     CG  913   5.297   2.559   6.552
   63ARG    HG1  914   5.375   2.585   6.626
   63ARG    HG2  915   5.219   2.501   6.606
   63ARG     CD  916   5.216   2.691   6.521
   63ARG    HD1  917   5.115   2.659   6.486
   63ARG    HD2  918   5.265   2.754   6.443
   63ARG     NE  919   5.219   2.765   6.645
   63ARG     HE  920   5.269   2.731   6.725
   63ARG     CZ  921   5.148   2.875   6.682
   63ARG    NH1  922   5.067   2.943   6.601
   63ARG   HH11  923   5.021   2.900   6.523
   63ARG   HH12  924   5.051   3.042   6.607
   63ARG    NH2  925   5.169   2.925   6.798
   63ARG   HH21  926   5.117   3.003   6.833
   63ARG   HH22  927   5.209   2.876   6.876
   63ARG      C  928   5.315   2.379   6.199
   63ARG      O  929   5.369   2.429   6.099
   64ILE      N  930   5.280   2.246   6.196
   64ILE     HN  931   5.239   2.204   6.277
   64ILE     CA  932   5.291   2.170   6.069
   64ILE     HA  933   5.396   2.166   6.044
   64ILE     CB  934   5.260   2.021   6.094
   64ILE     HB  935   5.158   2.014   6.138
   64ILE    CG2  936   5.269   1.948   5.958
   64ILE   HG21  937   5.274   1.838   5.966
   64ILE   HG22  938   5.364   1.964   5.902
   64ILE   HG23  939   5.190   1.980   5.887
   64ILE    CG1  940   5.355   1.952   6.194
   64ILE   HG11  941   5.304   1.858   6.221
   64ILE   HG12  942   5.350   2.009   6.289
   64ILE     CD  943   5.504   1.933   6.153
   64ILE    HD1  944   5.538   2.030   6.112
   64ILE    HD2  945   5.503   1.862   6.068
   64ILE    HD3  946   5.568   1.904   6.240
   64ILE      C  947   5.204   2.220   5.953
   64ILE      O  948   5.255   2.240   5.843
   65PHE      N  949   5.075   2.254   5.965
   65PHE     HN  950   5.026   2.234   6.049
   65PHE     CA  951   4.982   2.314   5.858
   65PHE     HA  952   4.999   2.249   5.774
   65PHE     CB  953   4.832   2.324   5.894
   65PHE    HB1  954   4.784   2.356   5.799
   65PHE    HB2  955   4.816   2.395   5.978
   65PHE     CG  956   4.769   2.192   5.934
   65PHE    CD1  957   4.775   2.087   5.840
   65PHE    HD1  958   4.832   2.089   5.748
   65PHE    CE1  959   4.696   1.974   5.858
   65PHE    HE1  960   4.698   1.904   5.776
   65PHE     CZ  961   4.616   1.961   5.975
   65PHE     HZ  962   4.555   1.875   5.998
   65PHE    CD2  963   4.681   2.182   6.045
   65PHE    HD2  964   4.665   2.265   6.112
   65PHE    CE2  965   4.601   2.069   6.057
   65PHE    HE2  966   4.523   2.060   6.132
   65PHE      C  967   5.034   2.455   5.812
   65PHE      O  968   5.038   2.493   5.696
   66LEU      N  969   5.075   2.545   5.905
   66LEU     HN  970   5.060   2.520   6.000
   66LEU     CA  971   5.129   2.679   5.877
   66LEU     HA  972   5.050   2.725   5.821
   66LEU     CB  973   5.153   2.754   6.012
   66LEU    HB1  974   5.227   2.701   6.076
   66LEU    HB2  975   5.059   2.751   6.070
   66LEU     CG  976   5.191   2.907   5.999
   66LEU     HG  977   5.271   2.918   5.923
   66LEU    CD1  978   5.077   2.992   5.946
   66LEU   HD11  979   5.047   2.946   5.849
   66LEU   HD12  980   5.103   3.099   5.925
   66LEU   HD13  981   4.990   2.985   6.014
   66LEU    CD2  982   5.256   2.955   6.123
   66LEU   HD21  983   5.320   2.877   6.170
   66LEU   HD22  984   5.186   2.990   6.201
   66LEU   HD23  985   5.335   3.029   6.097
   66LEU      C  986   5.259   2.656   5.798
   66LEU      O  987   5.291   2.739   5.716
   67PHE      N  988   5.333   2.546   5.824
   67PHE     HN  989   5.313   2.478   5.895
   67PHE     CA  990   5.456   2.517   5.747
   67PHE     HA  991   5.505   2.613   5.744
   67PHE     CB  992   5.550   2.415   5.822
   67PHE    HB1  993   5.515   2.310   5.837
   67PHE    HB2  994   5.584   2.456   5.919
   67PHE     CG  995   5.677   2.398   5.751
   67PHE    CD1  996   5.719   2.263   5.710
   67PHE    HD1  997   5.664   2.182   5.755
   67PHE    CE1  998   5.835   2.241   5.630
   67PHE    HE1  999   5.867   2.140   5.608
   67PHE     CZ 1000   5.907   2.349   5.592
   67PHE     HZ 1001   5.997   2.329   5.536
   67PHE    CD2 1002   5.753   2.506   5.700
   67PHE    HD2 1003   5.727   2.605   5.736
   67PHE    CE2 1004   5.874   2.482   5.632
   67PHE    HE2 1005   5.945   2.560   5.607
   67PHE      C 1006   5.424   2.489   5.599
   67PHE      O 1007   5.502   2.519   5.511
   68ASN      N 1008   5.308   2.424   5.572
   68ASN     HN 1009   5.249   2.390   5.644
   68ASN     CA 1010   5.263   2.397   5.437
   68ASN     HA 1011   5.357   2.370   5.390
   68ASN     CB 1012   5.164   2.281   5.425
   68ASN    HB1 1013   5.114   2.268   5.327
   68ASN    HB2 1014   5.081   2.297   5.497
   68ASN     CG 1015   5.216   2.150   5.462
   68ASN    OD1 1016   5.193   2.061   5.387
   68ASN    ND2 1017   5.278   2.132   5.581
   68ASN   HD21 1018   5.289   2.207   5.647
   68ASN   HD22 1019   5.313   2.040   5.600
   68ASN      C 1020   5.219   2.531   5.372
   68ASN      O 1021   5.258   2.555   5.251
   69LEU      N 1022   5.160   2.622   5.453
   69LEU     HN 1023   5.139   2.591   5.546
   69LEU     CA 1024   5.119   2.756   5.411
   69LEU     HA 1025   5.056   2.744   5.325
   69LEU     CB 1026   5.046   2.839   5.513
   69LEU    HB1 1027   5.107   2.865   5.602
   69LEU    HB2 1028   4.974   2.764   5.553
   69LEU     CG 1029   4.955   2.947   5.471
   69LEU     HG 1030   5.007   3.026   5.412
   69LEU    CD1 1031   4.832   2.896   5.400
   69LEU   HD11 1032   4.779   2.817   5.457
   69LEU   HD12 1033   4.865   2.849   5.305
   69LEU   HD13 1034   4.767   2.977   5.362
   69LEU    CD2 1035   4.911   3.023   5.594
   69LEU   HD21 1036   4.846   2.949   5.646
   69LEU   HD22 1037   4.854   3.113   5.564
   69LEU   HD23 1038   5.002   3.044   5.655
   69LEU      C 1039   5.249   2.829   5.364
   69LEU      O 1040   5.256   2.886   5.254
   70ALA      N 1041   5.354   2.818   5.448
   70ALA     HN 1042   5.349   2.771   5.536
   70ALA     CA 1043   5.481   2.877   5.412
   70ALA     HA 1044   5.458   2.974   5.370
   70ALA     CB 1045   5.569   2.892   5.538
   70ALA    HB1 1046   5.506   2.932   5.621
   70ALA    HB2 1047   5.657   2.958   5.520
   70ALA    HB3 1048   5.607   2.791   5.567
   70ALA      C 1049   5.560   2.814   5.303
   70ALA      O 1050   5.634   2.889   5.232
   71VAL      N 1051   5.561   2.683   5.277
   71VAL     HN 1052   5.518   2.613   5.333
   71VAL     CA 1053   5.622   2.626   5.161
   71VAL     HA 1054   5.714   2.682   5.150
   71VAL     CB 1055   5.678   2.483   5.176
   71VAL     HB 1056   5.734   2.447   5.088
   71VAL    CG1 1057   5.771   2.479   5.301
   71VAL   HG11 1058   5.713   2.513   5.389
   71VAL   HG12 1059   5.858   2.548   5.290
   71VAL   HG13 1060   5.798   2.373   5.319
   71VAL    CG2 1061   5.567   2.369   5.189
   71VAL   HG21 1062   5.535   2.346   5.292
   71VAL   HG22 1063   5.607   2.273   5.149
   71VAL   HG23 1064   5.482   2.392   5.121
   71VAL      C 1065   5.547   2.654   5.035
   71VAL      O 1066   5.605   2.669   4.934
   72ALA      N 1067   5.413   2.670   5.041
   72ALA     HN 1068   5.365   2.645   5.124
   72ALA     CA 1069   5.332   2.726   4.937
   72ALA     HA 1070   5.350   2.662   4.853
   72ALA     CB 1071   5.177   2.725   4.970
   72ALA    HB1 1072   5.155   2.797   5.051
   72ALA    HB2 1073   5.142   2.622   4.993
   72ALA    HB3 1074   5.120   2.769   4.885
   72ALA      C 1075   5.368   2.862   4.880
   72ALA      O 1076   5.367   2.881   4.756
   73ASP      N 1077   5.402   2.962   4.961
   73ASP     HN 1078   5.391   2.946   5.059
   73ASP     CA 1079   5.458   3.092   4.918
   73ASP     HA 1080   5.402   3.134   4.836
   73ASP     CB 1081   5.457   3.185   5.045
   73ASP    HB1 1082   5.514   3.277   5.021
   73ASP    HB2 1083   5.505   3.133   5.131
   73ASP     CG 1084   5.326   3.236   5.096
   73ASP    OD1 1085   5.326   3.277   5.214
   73ASP    OD2 1086   5.232   3.251   5.017
   73ASP      C 1087   5.606   3.078   4.865
   73ASP      O 1088   5.643   3.136   4.767
   74PHE      N 1089   5.690   2.994   4.925
   74PHE     HN 1090   5.660   2.946   5.007
   74PHE     CA 1091   5.825   2.976   4.879
   74PHE     HA 1092   5.888   3.063   4.887
   74PHE     CB 1093   5.891   2.887   4.983
   74PHE    HB1 1094   5.824   2.798   4.981
   74PHE    HB2 1095   5.873   2.936   5.082
   74PHE     CG 1096   6.043   2.858   4.967
   74PHE    CD1 1097   6.131   2.969   4.956
   74PHE    HD1 1098   6.085   3.067   4.947
   74PHE    CE1 1099   6.261   2.955   4.921
   74PHE    HE1 1100   6.331   3.037   4.930
   74PHE     CZ 1101   6.314   2.825   4.913
   74PHE     HZ 1102   6.419   2.807   4.899
   74PHE    CD2 1103   6.090   2.734   4.948
   74PHE    HD2 1104   6.029   2.646   4.960
   74PHE    CE2 1105   6.231   2.710   4.922
   74PHE    HE2 1106   6.252   2.606   4.906
   74PHE      C 1107   5.846   2.931   4.736
   74PHE      O 1108   5.907   2.997   4.653
   75LEU      N 1109   5.766   2.831   4.696
   75LEU     HN 1110   5.711   2.780   4.761
   75LEU     CA 1111   5.768   2.776   4.556
   75LEU     HA 1112   5.873   2.772   4.532
   75LEU     CB 1113   5.701   2.631   4.552
   75LEU    HB1 1114   5.706   2.576   4.455
   75LEU    HB2 1115   5.597   2.641   4.588
   75LEU     CG 1116   5.776   2.524   4.645
   75LEU     HG 1117   5.790   2.569   4.745
   75LEU    CD1 1118   5.681   2.404   4.664
   75LEU   HD11 1119   5.591   2.426   4.726
   75LEU   HD12 1120   5.739   2.330   4.723
   75LEU   HD13 1121   5.645   2.346   4.576
   75LEU    CD2 1122   5.911   2.478   4.583
   75LEU   HD21 1123   5.963   2.403   4.646
   75LEU   HD22 1124   5.989   2.557   4.575
   75LEU   HD23 1125   5.886   2.430   4.486
   75LEU      C 1126   5.699   2.873   4.458
   75LEU      O 1127   5.742   2.893   4.344
   76LEU      N 1128   5.602   2.953   4.498
   76LEU     HN 1129   5.572   2.928   4.590
   76LEU     CA 1130   5.539   3.065   4.423
   76LEU     HA 1131   5.531   3.017   4.327
   76LEU     CB 1132   5.410   3.111   4.490
   76LEU    HB1 1133   5.437   3.161   4.585
   76LEU    HB2 1134   5.346   3.020   4.495
   76LEU     CG 1135   5.332   3.215   4.411
   76LEU     HG 1136   5.400   3.290   4.365
   76LEU    CD1 1137   5.255   3.148   4.301
   76LEU   HD11 1138   5.170   3.084   4.334
   76LEU   HD12 1139   5.319   3.083   4.238
   76LEU   HD13 1140   5.196   3.218   4.238
   76LEU    CD2 1141   5.249   3.296   4.507
   76LEU   HD21 1142   5.169   3.228   4.542
   76LEU   HD22 1143   5.206   3.378   4.446
   76LEU   HD23 1144   5.309   3.331   4.594
   76LEU      C 1145   5.643   3.185   4.415
   76LEU      O 1146   5.645   3.254   4.314
   77ILE      N 1147   5.725   3.218   4.515
   77ILE     HN 1148   5.699   3.169   4.598
   77ILE     CA 1149   5.830   3.321   4.509
   77ILE     HA 1150   5.781   3.412   4.480
   77ILE     CB 1151   5.894   3.351   4.653
   77ILE     HB 1152   5.891   3.260   4.717
   77ILE    CG2 1153   6.031   3.401   4.637
   77ILE   HG21 1154   6.044   3.483   4.563
   77ILE   HG22 1155   6.104   3.321   4.611
   77ILE   HG23 1156   6.062   3.451   4.731
   77ILE    CG1 1157   5.795   3.451   4.730
   77ILE   HG11 1158   5.835   3.464   4.833
   77ILE   HG12 1159   5.698   3.398   4.744
   77ILE     CD 1160   5.780   3.590   4.674
   77ILE    HD1 1161   5.872   3.646   4.698
   77ILE    HD2 1162   5.700   3.639   4.732
   77ILE    HD3 1163   5.761   3.590   4.565
   77ILE      C 1164   5.933   3.297   4.410
   77ILE      O 1165   5.995   3.388   4.347
   78ILE      N 1166   5.962   3.169   4.386
   78ILE     HN 1167   5.928   3.102   4.452
   78ILE     CA 1168   6.048   3.121   4.283
   78ILE     HA 1169   6.139   3.179   4.285
   78ILE     CB 1170   6.097   2.975   4.303
   78ILE     HB 1171   6.008   2.919   4.338
   78ILE    CG2 1172   6.162   2.911   4.180
   78ILE   HG21 1173   6.205   2.810   4.193
   78ILE   HG22 1174   6.241   2.975   4.136
   78ILE   HG23 1175   6.098   2.896   4.090
   78ILE    CG1 1176   6.192   2.979   4.423
   78ILE   HG11 1177   6.179   3.071   4.483
   78ILE   HG12 1178   6.298   2.976   4.389
   78ILE     CD 1179   6.185   2.848   4.507
   78ILE    HD1 1180   6.214   2.764   4.439
   78ILE    HD2 1181   6.083   2.842   4.551
   78ILE    HD3 1182   6.263   2.847   4.586
   78ILE      C 1183   5.987   3.140   4.143
   78ILE      O 1184   6.058   3.189   4.055
   79CYS      N 1185   5.853   3.104   4.123
   79CYS     HN 1186   5.793   3.072   4.196
   79CYS     CA 1187   5.793   3.127   3.993
   79CYS     HA 1188   5.863   3.082   3.924
   79CYS     CB 1189   5.668   3.045   3.983
   79CYS    HB1 1190   5.632   3.044   3.878
   79CYS    HB2 1191   5.602   3.101   4.052
   79CYS     SG 1192   5.690   2.872   4.039
   79CYS    HG1 1193   5.705   2.871   4.171
   79CYS      C 1194   5.763   3.276   3.959
   79CYS      O 1195   5.762   3.309   3.838
   80LEU      N 1196   5.735   3.366   4.059
   80LEU     HN 1197   5.741   3.347   4.157
   80LEU     CA 1198   5.697   3.503   4.024
   80LEU     HA 1199   5.605   3.492   3.969
   80LEU     CB 1200   5.677   3.586   4.155
   80LEU    HB1 1201   5.694   3.696   4.144
   80LEU    HB2 1202   5.748   3.544   4.229
   80LEU     CG 1203   5.534   3.561   4.215
   80LEU     HG 1204   5.521   3.451   4.215
   80LEU    CD1 1205   5.513   3.625   4.350
   80LEU   HD11 1206   5.554   3.558   4.430
   80LEU   HD12 1207   5.403   3.629   4.364
   80LEU   HD13 1208   5.550   3.729   4.361
   80LEU    CD2 1209   5.423   3.611   4.122
   80LEU   HD21 1210   5.437   3.571   4.020
   80LEU   HD22 1211   5.428   3.722   4.113
   80LEU   HD23 1212   5.316   3.598   4.149
   80LEU      C 1213   5.792   3.585   3.934
   80LEU      O 1214   5.734   3.648   3.843
   81PRO      N 1215   5.923   3.599   3.949
   81PRO     CD 1216   6.003   3.538   4.058
   81PRO    HD1 1217   5.990   3.428   4.066
   81PRO    HD2 1218   5.989   3.577   4.161
   81PRO     CA 1219   6.007   3.664   3.845
   81PRO     HA 1220   5.966   3.761   3.826
   81PRO     CB 1221   6.142   3.673   3.919
   81PRO    HB1 1222   6.148   3.771   3.971
   81PRO    HB2 1223   6.225   3.661   3.846
   81PRO     CG 1224   6.149   3.567   4.032
   81PRO    HG1 1225   6.187   3.476   3.981
   81PRO    HG2 1226   6.215   3.600   4.115
   81PRO      C 1227   6.014   3.599   3.711
   81PRO      O 1228   6.029   3.675   3.618
   82PHE      N 1229   6.002   3.463   3.695
   82PHE     HN 1230   6.000   3.419   3.785
   82PHE     CA 1231   5.987   3.411   3.558
   82PHE     HA 1232   6.060   3.463   3.497
   82PHE     CB 1233   6.017   3.259   3.554
   82PHE    HB1 1234   6.009   3.228   3.448
   82PHE    HB2 1235   5.937   3.205   3.610
   82PHE     CG 1236   6.151   3.229   3.618
   82PHE    CD1 1237   6.165   3.155   3.738
   82PHE    HD1 1238   6.079   3.119   3.794
   82PHE    CE1 1239   6.291   3.140   3.798
   82PHE    HE1 1240   6.301   3.079   3.887
   82PHE     CZ 1241   6.401   3.201   3.748
   82PHE     HZ 1242   6.497   3.193   3.797
   82PHE    CD2 1243   6.270   3.286   3.565
   82PHE    HD2 1244   6.265   3.347   3.476
   82PHE    CE2 1245   6.393   3.275   3.630
   82PHE    HE2 1246   6.484   3.312   3.584
   82PHE      C 1247   5.851   3.446   3.489
   82PHE      O 1248   5.849   3.476   3.370
   83LEU      N 1249   5.742   3.463   3.576
   83LEU     HN 1250   5.760   3.460   3.674
   83LEU     CA 1251   5.613   3.516   3.537
   83LEU     HA 1252   5.584   3.454   3.453
   83LEU     CB 1253   5.516   3.480   3.653
   83LEU    HB1 1254   5.562   3.529   3.741
   83LEU    HB2 1255   5.524   3.371   3.669
   83LEU     CG 1256   5.376   3.517   3.624
   83LEU     HG 1257   5.369   3.624   3.594
   83LEU    CD1 1258   5.313   3.433   3.508
   83LEU   HD11 1259   5.385   3.446   3.425
   83LEU   HD12 1260   5.208   3.461   3.481
   83LEU   HD13 1261   5.310   3.325   3.532
   83LEU    CD2 1262   5.296   3.496   3.763
   83LEU   HD21 1263   5.296   3.388   3.788
   83LEU   HD22 1264   5.195   3.539   3.751
   83LEU   HD23 1265   5.341   3.554   3.847
   83LEU      C 1266   5.618   3.663   3.498
   83LEU      O 1267   5.556   3.704   3.398
   84MET      N 1268   5.698   3.748   3.570
   84MET     HN 1269   5.727   3.727   3.663
   84MET     CA 1270   5.725   3.889   3.520
   84MET     HA 1271   5.628   3.935   3.517
   84MET     CB 1272   5.787   3.971   3.629
   84MET    HB1 1273   5.808   4.066   3.576
   84MET    HB2 1274   5.885   3.936   3.669
   84MET     CG 1275   5.684   4.011   3.738
   84MET    HG1 1276   5.648   3.918   3.787
   84MET    HG2 1277   5.598   4.060   3.689
   84MET     SD 1278   5.750   4.129   3.866
   84MET     CE 1279   5.823   4.005   3.975
   84MET    HE1 1280   5.741   3.964   4.037
   84MET    HE2 1281   5.901   4.048   4.042
   84MET    HE3 1282   5.843   3.918   3.908
   84MET      C 1283   5.799   3.893   3.388
   84MET      O 1284   5.766   3.974   3.298
   85ASP      N 1285   5.898   3.812   3.371
   85ASP     HN 1286   5.927   3.765   3.454
   85ASP     CA 1287   5.962   3.790   3.238
   85ASP     HA 1288   6.005   3.880   3.196
   85ASP     CB 1289   6.084   3.693   3.259
   85ASP    HB1 1290   6.052   3.598   3.308
   85ASP    HB2 1291   6.154   3.751   3.323
   85ASP     CG 1292   6.172   3.655   3.140
   85ASP    OD1 1293   6.232   3.741   3.071
   85ASP    OD2 1294   6.182   3.535   3.104
   85ASP      C 1295   5.881   3.747   3.114
   85ASP      O 1296   5.889   3.800   3.009
   86ASN      N 1297   5.790   3.646   3.136
   86ASN     HN 1298   5.792   3.597   3.222
   86ASN     CA 1299   5.681   3.611   3.046
   86ASN     HA 1300   5.710   3.580   2.946
   86ASN     CB 1301   5.620   3.479   3.100
   86ASN    HB1 1302   5.581   3.496   3.203
   86ASN    HB2 1303   5.704   3.407   3.106
   86ASN     CG 1304   5.506   3.426   3.018
   86ASN    OD1 1305   5.397   3.425   3.075
   86ASN    ND2 1306   5.527   3.374   2.894
   86ASN   HD21 1307   5.621   3.388   2.861
   86ASN   HD22 1308   5.449   3.366   2.832
   86ASN      C 1309   5.574   3.723   3.027
   86ASN      O 1310   5.529   3.746   2.910
   87TYR      N 1311   5.543   3.802   3.134
   87TYR     HN 1312   5.574   3.782   3.227
   87TYR     CA 1313   5.456   3.916   3.120
   87TYR     HA 1314   5.368   3.884   3.066
   87TYR     CB 1315   5.428   3.992   3.250
   87TYR    HB1 1316   5.404   4.098   3.228
   87TYR    HB2 1317   5.525   3.995   3.304
   87TYR     CG 1318   5.319   3.939   3.341
   87TYR    CD1 1319   5.260   3.811   3.329
   87TYR    HD1 1320   5.292   3.747   3.249
   87TYR    CE1 1321   5.167   3.766   3.429
   87TYR    HE1 1322   5.130   3.665   3.429
   87TYR     CZ 1323   5.138   3.851   3.539
   87TYR     OH 1324   5.030   3.819   3.630
   87TYR     HH 1325   4.999   3.895   3.680
   87TYR    CD2 1326   5.294   4.014   3.456
   87TYR    HD2 1327   5.344   4.109   3.465
   87TYR    CE2 1328   5.200   3.972   3.551
   87TYR    HE2 1329   5.187   4.024   3.644
   87TYR      C 1330   5.509   4.017   3.025
   87TYR      O 1331   5.448   4.052   2.929
   88VAL      N 1332   5.637   4.056   3.049
   88VAL     HN 1333   5.686   4.026   3.130
   88VAL     CA 1334   5.698   4.170   2.960
   88VAL     HA 1335   5.648   4.263   2.981
   88VAL     CB 1336   5.836   4.206   3.014
   88VAL     HB 1337   5.881   4.112   3.052
   88VAL    CG1 1338   5.924   4.286   2.916
   88VAL   HG11 1339   5.874   4.380   2.884
   88VAL   HG12 1340   5.947   4.216   2.833
   88VAL   HG13 1341   6.013   4.325   2.969
   88VAL    CG2 1342   5.799   4.295   3.135
   88VAL   HG21 1343   5.741   4.237   3.209
   88VAL   HG22 1344   5.745   4.387   3.102
   88VAL   HG23 1345   5.895   4.321   3.185
   88VAL      C 1346   5.697   4.147   2.810
   88VAL      O 1347   5.683   4.234   2.724
   89ARG      N 1348   5.706   4.019   2.770
   89ARG     HN 1349   5.682   3.943   2.829
   89ARG     CA 1350   5.730   3.981   2.633
   89ARG     HA 1351   5.773   4.059   2.572
   89ARG     CB 1352   5.841   3.870   2.640
   89ARG    HB1 1353   5.875   3.834   2.541
   89ARG    HB2 1354   5.795   3.786   2.695
   89ARG     CG 1355   5.977   3.909   2.711
   89ARG    HG1 1356   6.033   3.815   2.728
   89ARG    HG2 1357   5.962   3.960   2.809
   89ARG     CD 1358   6.072   3.989   2.629
   89ARG    HD1 1359   6.022   4.087   2.613
   89ARG    HD2 1360   6.104   3.935   2.538
   89ARG     NE 1361   6.200   4.023   2.704
   89ARG     HE 1362   6.215   3.986   2.796
   89ARG     CZ 1363   6.304   4.095   2.669
   89ARG    NH1 1364   6.302   4.158   2.554
   89ARG   HH11 1365   6.230   4.136   2.489
   89ARG   HH12 1366   6.384   4.209   2.530
   89ARG    NH2 1367   6.406   4.116   2.749
   89ARG   HH21 1368   6.401   4.079   2.842
   89ARG   HH22 1369   6.463   4.196   2.729
   89ARG      C 1370   5.597   3.945   2.572
   89ARG      O 1371   5.591   3.896   2.458
   90ARG      N 1372   5.490   3.967   2.648
   90ARG     HN 1373   5.508   4.006   2.738
   90ARG     CA 1374   5.351   3.947   2.601
   90ARG     HA 1375   5.286   3.978   2.681
   90ARG     CB 1376   5.312   4.045   2.484
   90ARG    HB1 1377   5.206   4.013   2.472
   90ARG    HB2 1378   5.358   4.031   2.384
   90ARG     CG 1379   5.309   4.196   2.527
   90ARG    HG1 1380   5.419   4.212   2.535
   90ARG    HG2 1381   5.244   4.221   2.614
   90ARG     CD 1382   5.265   4.276   2.398
   90ARG    HD1 1383   5.170   4.225   2.371
   90ARG    HD2 1384   5.338   4.274   2.314
   90ARG     NE 1385   5.241   4.416   2.444
   90ARG     HE 1386   5.144   4.434   2.461
   90ARG     CZ 1387   5.329   4.515   2.425
   90ARG    NH1 1388   5.457   4.506   2.390
   90ARG   HH11 1389   5.504   4.424   2.423
   90ARG   HH12 1390   5.517   4.587   2.385
   90ARG    NH2 1391   5.284   4.633   2.455
   90ARG   HH21 1392   5.185   4.647   2.458
   90ARG   HH22 1393   5.342   4.713   2.438
   90ARG      C 1394   5.318   3.803   2.572
   90ARG      O 1395   5.281   3.761   2.463
   91TRP      N 1396   5.345   3.724   2.677
   91TRP     HN 1397   5.383   3.764   2.760
   91TRP     CA 1398   5.308   3.580   2.688
   91TRP     HA 1399   5.340   3.563   2.789
   91TRP     CB 1400   5.155   3.546   2.663
   91TRP    HB1 1401   5.144   3.436   2.675
   91TRP    HB2 1402   5.130   3.566   2.557
   91TRP     CG 1403   5.052   3.620   2.746
   91TRP    CD1 1404   4.950   3.703   2.694
   91TRP    HD1 1405   4.917   3.702   2.592
   91TRP    NE1 1406   4.884   3.765   2.796
   91TRP    HE1 1407   4.800   3.816   2.794
   91TRP    CE2 1408   4.937   3.737   2.913
   91TRP    CD2 1409   5.051   3.645   2.887
   91TRP    CE3 1410   5.117   3.590   2.993
   91TRP    HE3 1411   5.192   3.515   2.973
   91TRP    CZ3 1412   5.076   3.614   3.122
   91TRP    HZ3 1413   5.130   3.567   3.204
   91TRP    CZ2 1414   4.906   3.773   3.036
   91TRP    HZ2 1415   4.836   3.853   3.056
   91TRP    CH2 1416   4.976   3.714   3.147
   91TRP    HH2 1417   4.931   3.721   3.245
   91TRP      C 1418   5.403   3.493   2.602
   91TRP      O 1419   5.385   3.374   2.590
   92ASP      N 1420   5.511   3.552   2.547
   92ASP     HN 1421   5.505   3.651   2.536
   92ASP     CA 1422   5.627   3.491   2.486
   92ASP     HA 1423   5.586   3.419   2.416
   92ASP     CB 1424   5.710   3.597   2.402
   92ASP    HB1 1425   5.766   3.661   2.474
   92ASP    HB2 1426   5.638   3.659   2.345
   92ASP     CG 1427   5.817   3.547   2.308
   92ASP    OD1 1428   5.806   3.433   2.266
   92ASP    OD2 1429   5.915   3.619   2.274
   92ASP      C 1430   5.709   3.406   2.578
   92ASP      O 1431   5.757   3.451   2.686
   93TRP      N 1432   5.736   3.283   2.536
   93TRP     HN 1433   5.702   3.257   2.446
   93TRP     CA 1434   5.807   3.186   2.614
   93TRP     HA 1435   5.834   3.230   2.709
   93TRP     CB 1436   5.694   3.079   2.648
   93TRP    HB1 1437   5.650   3.034   2.556
   93TRP    HB2 1438   5.609   3.138   2.688
   93TRP     CG 1439   5.730   2.971   2.746
   93TRP    CD1 1440   5.730   2.837   2.714
   93TRP    HD1 1441   5.717   2.789   2.618
   93TRP    NE1 1442   5.765   2.769   2.835
   93TRP    HE1 1443   5.769   2.672   2.850
   93TRP    CE2 1444   5.775   2.861   2.938
   93TRP    CD2 1445   5.753   2.984   2.885
   93TRP    CE3 1446   5.757   3.088   2.974
   93TRP    HE3 1447   5.733   3.189   2.943
   93TRP    CZ3 1448   5.790   3.067   3.108
   93TRP    HZ3 1449   5.812   3.150   3.173
   93TRP    CZ2 1450   5.802   2.834   3.071
   93TRP    HZ2 1451   5.807   2.731   3.101
   93TRP    CH2 1452   5.800   2.940   3.163
   93TRP    HH2 1453   5.813   2.914   3.267
   93TRP      C 1454   5.934   3.125   2.548
   93TRP      O 1455   5.932   3.079   2.436
   94LYS      N 1456   6.038   3.127   2.625
   94LYS     HN 1457   6.033   3.181   2.709
   94LYS     CA 1458   6.170   3.099   2.563
   94LYS     HA 1459   6.167   3.101   2.455
   94LYS     CB 1460   6.273   3.208   2.603
   94LYS    HB1 1461   6.233   3.306   2.570
   94LYS    HB2 1462   6.364   3.176   2.550
   94LYS     CG 1463   6.316   3.203   2.751
   94LYS    HG1 1464   6.407   3.139   2.757
   94LYS    HG2 1465   6.228   3.168   2.810
   94LYS     CD 1466   6.351   3.349   2.797
   94LYS    HD1 1467   6.259   3.411   2.792
   94LYS    HD2 1468   6.432   3.389   2.732
   94LYS     CE 1469   6.379   3.341   2.953
   94LYS    HE1 1470   6.460   3.270   2.981
   94LYS    HE2 1471   6.283   3.313   3.003
   94LYS     NZ 1472   6.411   3.476   3.000
   94LYS    HZ1 1473   6.495   3.458   3.059
   94LYS    HZ2 1474   6.328   3.504   3.056
   94LYS    HZ3 1475   6.434   3.545   2.926
   94LYS      C 1476   6.226   2.957   2.602
   94LYS      O 1477   6.332   2.914   2.561
   95PHE      N 1478   6.148   2.871   2.677
   95PHE     HN 1479   6.060   2.911   2.701
   95PHE     CA 1480   6.172   2.735   2.715
   95PHE     HA 1481   6.272   2.704   2.687
   95PHE     CB 1482   6.143   2.728   2.874
   95PHE    HB1 1483   6.179   2.634   2.920
   95PHE    HB2 1484   6.033   2.734   2.891
   95PHE     CG 1485   6.213   2.828   2.950
   95PHE    CD1 1486   6.351   2.843   2.957
   95PHE    HD1 1487   6.417   2.775   2.905
   95PHE    CE1 1488   6.413   2.932   3.047
   95PHE    HE1 1489   6.521   2.939   3.055
   95PHE     CZ 1490   6.337   3.021   3.123
   95PHE     HZ 1491   6.373   3.090   3.198
   95PHE    CD2 1492   6.135   2.921   3.033
   95PHE    HD2 1493   6.028   2.912   3.025
   95PHE    CE2 1494   6.196   3.019   3.111
   95PHE    HE2 1495   6.143   3.081   3.181
   95PHE      C 1496   6.073   2.639   2.645
   95PHE      O 1497   5.989   2.681   2.569
   96GLY      N 1498   6.086   2.502   2.674
   96GLY     HN 1499   6.162   2.474   2.731
   96GLY     CA 1500   6.010   2.401   2.610
   96GLY    HA1 1501   6.050   2.308   2.647
   96GLY    HA2 1502   6.024   2.411   2.503
   96GLY      C 1503   5.864   2.408   2.647
   96GLY      O 1504   5.822   2.492   2.725
   97ASP      N 1505   5.782   2.313   2.592
   97ASP     HN 1506   5.819   2.260   2.516
   97ASP     CA 1507   5.640   2.318   2.609
   97ASP     HA 1508   5.613   2.422   2.611
   97ASP     CB 1509   5.565   2.238   2.502
   97ASP    HB1 1510   5.456   2.239   2.524
   97ASP    HB2 1511   5.596   2.131   2.506
   97ASP     CG 1512   5.591   2.291   2.366
   97ASP    OD1 1513   5.678   2.377   2.344
   97ASP    OD2 1514   5.514   2.248   2.268
   97ASP      C 1515   5.607   2.246   2.741
   97ASP      O 1516   5.513   2.276   2.813
   98ILE      N 1517   5.688   2.139   2.774
   98ILE     HN 1518   5.763   2.130   2.709
   98ILE     CA 1519   5.676   2.071   2.902
   98ILE     HA 1520   5.572   2.046   2.919
   98ILE     CB 1521   5.748   1.942   2.907
   98ILE     HB 1522   5.857   1.956   2.891
   98ILE    CG2 1523   5.719   1.877   3.048
   98ILE   HG21 1524   5.756   1.942   3.131
   98ILE   HG22 1525   5.776   1.783   3.063
   98ILE   HG23 1526   5.611   1.853   3.064
   98ILE    CG1 1527   5.701   1.849   2.785
   98ILE   HG11 1528   5.717   1.743   2.813
   98ILE   HG12 1529   5.775   1.873   2.706
   98ILE     CD 1530   5.553   1.852   2.740
   98ILE    HD1 1531   5.511   1.955   2.736
   98ILE    HD2 1532   5.499   1.795   2.818
   98ILE    HD3 1533   5.524   1.793   2.650
   98ILE      C 1534   5.713   2.168   3.026
   98ILE      O 1535   5.625   2.180   3.117
   99PRO      N 1536   5.827   2.246   3.022
   99PRO     CD 1537   5.950   2.199   2.981
   99PRO    HD1 1538   5.953   2.200   2.870
   99PRO    HD2 1539   5.966   2.102   3.032
   99PRO     CA 1540   5.835   2.371   3.097
   99PRO     HA 1541   5.846   2.341   3.200
   99PRO     CB 1542   5.960   2.435   3.046
   99PRO    HB1 1543   6.004   2.503   3.122
   99PRO    HB2 1544   5.948   2.497   2.954
   99PRO     CG 1545   6.049   2.311   3.025
   99PRO    HG1 1546   6.136   2.333   2.960
   99PRO    HG2 1547   6.089   2.285   3.126
   99PRO      C 1548   5.717   2.463   3.110
   99PRO      O 1549   5.682   2.496   3.219
  100CYS      N 1550   5.645   2.510   2.998
  100CYS     HN 1551   5.671   2.478   2.907
  100CYS     CA 1552   5.519   2.591   3.008
  100CYS     HA 1553   5.542   2.688   3.051
  100CYS     CB 1554   5.455   2.628   2.873
  100CYS    HB1 1555   5.426   2.532   2.825
  100CYS    HB2 1556   5.541   2.664   2.813
  100CYS     SG 1557   5.309   2.734   2.896
  100CYS      C 1558   5.409   2.516   3.093
  100CYS      O 1559   5.355   2.581   3.180
  101ARG      N 1560   5.387   2.384   3.076
  101ARG     HN 1561   5.433   2.333   3.004
  101ARG     CA 1562   5.281   2.310   3.144
  101ARG     HA 1563   5.185   2.359   3.145
  101ARG     CB 1564   5.264   2.171   3.085
  101ARG    HB1 1565   5.198   2.111   3.151
  101ARG    HB2 1566   5.358   2.114   3.069
  101ARG     CG 1567   5.197   2.165   2.945
  101ARG    HG1 1568   5.256   2.228   2.875
  101ARG    HG2 1569   5.106   2.229   2.949
  101ARG     CD 1570   5.180   2.035   2.873
  101ARG    HD1 1571   5.096   1.984   2.925
  101ARG    HD2 1572   5.267   1.966   2.881
  101ARG     NE 1573   5.148   2.068   2.737
  101ARG     HE 1574   5.103   2.153   2.709
  101ARG     CZ 1575   5.166   1.991   2.633
  101ARG    NH1 1576   5.217   1.868   2.650
  101ARG   HH11 1577   5.221   1.846   2.748
  101ARG   HH12 1578   5.212   1.790   2.588
  101ARG    NH2 1579   5.131   2.022   2.513
  101ARG   HH21 1580   5.154   1.964   2.435
  101ARG   HH22 1581   5.099   2.116   2.500
  101ARG      C 1582   5.311   2.310   3.290
  101ARG      O 1583   5.224   2.335   3.378
  102LEU      N 1584   5.440   2.279   3.316
  102LEU     HN 1585   5.498   2.268   3.236
  102LEU     CA 1586   5.498   2.282   3.454
  102LEU     HA 1587   5.447   2.208   3.514
  102LEU     CB 1588   5.641   2.220   3.442
  102LEU    HB1 1589   5.706   2.280   3.374
  102LEU    HB2 1590   5.630   2.119   3.397
  102LEU     CG 1591   5.716   2.209   3.573
  102LEU     HG 1592   5.717   2.306   3.626
  102LEU    CD1 1593   5.659   2.114   3.667
  102LEU   HD11 1594   5.716   2.121   3.762
  102LEU   HD12 1595   5.656   2.011   3.625
  102LEU   HD13 1596   5.557   2.148   3.695
  102LEU    CD2 1597   5.857   2.152   3.545
  102LEU   HD21 1598   5.862   2.059   3.485
  102LEU   HD22 1599   5.905   2.134   3.644
  102LEU   HD23 1600   5.901   2.229   3.479
  102LEU      C 1601   5.490   2.413   3.527
  102LEU      O 1602   5.447   2.419   3.641
  103MET      N 1603   5.520   2.523   3.457
  103MET     HN 1604   5.562   2.520   3.367
  103MET     CA 1605   5.512   2.656   3.517
  103MET     HA 1606   5.570   2.642   3.607
  103MET     CB 1607   5.582   2.747   3.418
  103MET    HB1 1608   5.537   2.735   3.317
  103MET    HB2 1609   5.692   2.737   3.405
  103MET     CG 1610   5.572   2.896   3.437
  103MET    HG1 1611   5.469   2.938   3.438
  103MET    HG2 1612   5.626   2.942   3.352
  103MET     SD 1613   5.655   2.943   3.595
  103MET     CE 1614   5.659   3.118   3.565
  103MET    HE1 1615   5.559   3.165   3.554
  103MET    HE2 1616   5.714   3.139   3.470
  103MET    HE3 1617   5.718   3.169   3.643
  103MET      C 1618   5.375   2.703   3.563
  103MET      O 1619   5.348   2.759   3.672
  104LEU      N 1620   5.279   2.679   3.473
  104LEU     HN 1621   5.305   2.635   3.388
  104LEU     CA 1622   5.139   2.706   3.489
  104LEU     HA 1623   5.116   2.800   3.536
  104LEU     CB 1624   5.068   2.700   3.352
  104LEU    HB1 1625   4.960   2.723   3.367
  104LEU    HB2 1626   5.081   2.599   3.308
  104LEU     CG 1627   5.122   2.794   3.247
  104LEU     HG 1628   5.231   2.779   3.229
  104LEU    CD1 1629   5.042   2.769   3.116
  104LEU   HD11 1630   5.063   2.670   3.070
  104LEU   HD12 1631   5.062   2.847   3.040
  104LEU   HD13 1632   4.931   2.770   3.131
  104LEU    CD2 1633   5.091   2.937   3.295
  104LEU   HD21 1634   5.151   2.964   3.384
  104LEU   HD22 1635   4.986   2.951   3.329
  104LEU   HD23 1636   5.123   3.009   3.217
  104LEU      C 1637   5.082   2.616   3.595
  104LEU      O 1638   5.013   2.666   3.686
  105PHE      N 1639   5.120   2.486   3.593
  105PHE     HN 1640   5.176   2.455   3.517
  105PHE     CA 1641   5.081   2.400   3.701
  105PHE     HA 1642   4.975   2.414   3.709
  105PHE     CB 1643   5.114   2.249   3.670
  105PHE    HB1 1644   5.211   2.247   3.616
  105PHE    HB2 1645   5.034   2.211   3.603
  105PHE     CG 1646   5.122   2.153   3.793
  105PHE    CD1 1647   5.008   2.107   3.860
  105PHE    HD1 1648   4.907   2.130   3.828
  105PHE    CE1 1649   5.022   2.030   3.972
  105PHE    HE1 1650   4.942   1.983   4.027
  105PHE     CZ 1651   5.150   1.998   4.025
  105PHE     HZ 1652   5.160   1.926   4.106
  105PHE    CD2 1653   5.250   2.122   3.841
  105PHE    HD2 1654   5.336   2.166   3.794
  105PHE    CE2 1655   5.264   2.045   3.961
  105PHE    HE2 1656   5.364   2.032   4.000
  105PHE      C 1657   5.133   2.443   3.845
  105PHE      O 1658   5.050   2.462   3.936
  106MET      N 1659   5.267   2.474   3.855
  106MET     HN 1660   5.327   2.449   3.779
  106MET     CA 1661   5.320   2.518   3.979
  106MET     HA 1662   5.300   2.441   4.052
  106MET     CB 1663   5.475   2.542   3.956
  106MET    HB1 1664   5.525   2.603   4.035
  106MET    HB2 1665   5.490   2.602   3.864
  106MET     CG 1666   5.556   2.413   3.945
  106MET    HG1 1667   5.661   2.441   3.924
  106MET    HG2 1668   5.532   2.357   3.852
  106MET     SD 1669   5.557   2.307   4.087
  106MET     CE 1670   5.612   2.418   4.224
  106MET    HE1 1671   5.641   2.361   4.315
  106MET    HE2 1672   5.538   2.496   4.253
  106MET    HE3 1673   5.704   2.476   4.201
  106MET      C 1674   5.253   2.643   4.037
  106MET      O 1675   5.228   2.645   4.159
  107LEU      N 1676   5.214   2.737   3.958
  107LEU     HN 1677   5.246   2.733   3.863
  107LEU     CA 1678   5.135   2.860   3.988
  107LEU     HA 1679   5.172   2.907   4.078
  107LEU     CB 1680   5.136   2.968   3.876
  107LEU    HB1 1681   5.065   3.049   3.907
  107LEU    HB2 1682   5.089   2.924   3.785
  107LEU     CG 1683   5.265   3.033   3.834
  107LEU     HG 1684   5.333   2.951   3.802
  107LEU    CD1 1685   5.242   3.118   3.706
  107LEU   HD11 1686   5.177   3.208   3.715
  107LEU   HD12 1687   5.210   3.051   3.623
  107LEU   HD13 1688   5.343   3.152   3.676
  107LEU    CD2 1689   5.324   3.113   3.957
  107LEU   HD21 1690   5.244   3.180   3.995
  107LEU   HD22 1691   5.412   3.170   3.923
  107LEU   HD23 1692   5.355   3.043   4.038
  107LEU      C 1693   4.996   2.823   4.024
  107LEU      O 1694   4.941   2.866   4.128
  108ALA      N 1695   4.932   2.748   3.940
  108ALA     HN 1696   4.980   2.721   3.856
  108ALA     CA 1697   4.794   2.699   3.970
  108ALA     HA 1698   4.736   2.786   3.999
  108ALA     CB 1699   4.732   2.619   3.856
  108ALA    HB1 1700   4.718   2.692   3.774
  108ALA    HB2 1701   4.638   2.566   3.882
  108ALA    HB3 1702   4.803   2.541   3.821
  108ALA      C 1703   4.783   2.611   4.099
  108ALA      O 1704   4.685   2.611   4.170
  109MET      N 1705   4.884   2.525   4.129
  109MET     HN 1706   4.957   2.517   4.062
  109MET     CA 1707   4.875   2.422   4.233
  109MET     HA 1708   4.776   2.380   4.242
  109MET     CB 1709   4.974   2.302   4.208
  109MET    HB1 1710   5.070   2.352   4.186
  109MET    HB2 1711   4.934   2.257   4.114
  109MET     CG 1712   5.001   2.205   4.319
  109MET    HG1 1713   4.916   2.133   4.320
  109MET    HG2 1714   5.000   2.247   4.422
  109MET     SD 1715   5.166   2.126   4.308
  109MET     CE 1716   5.271   2.263   4.370
  109MET    HE1 1717   5.213   2.339   4.426
  109MET    HE2 1718   5.327   2.316   4.291
  109MET    HE3 1719   5.345   2.219   4.440
  109MET      C 1720   4.906   2.486   4.366
  109MET      O 1721   4.840   2.465   4.466
  110ASN      N 1722   5.004   2.588   4.376
  110ASN     HN 1723   5.071   2.603   4.303
  110ASN     CA 1724   5.030   2.652   4.501
  110ASN     HA 1725   5.036   2.576   4.577
  110ASN     CB 1726   5.159   2.731   4.496
  110ASN    HB1 1727   5.168   2.803   4.581
  110ASN    HB2 1728   5.164   2.796   4.406
  110ASN     CG 1729   5.276   2.636   4.513
  110ASN    OD1 1730   5.321   2.591   4.622
  110ASN    ND2 1731   5.355   2.612   4.403
  110ASN   HD21 1732   5.319   2.629   4.312
  110ASN   HD22 1733   5.442   2.571   4.431
  110ASN      C 1734   4.915   2.740   4.536
  110ASN      O 1735   4.876   2.736   4.652
  111ARG      N 1736   4.849   2.808   4.433
  111ARG     HN 1737   4.893   2.803   4.344
  111ARG     CA 1738   4.733   2.888   4.451
  111ARG     HA 1739   4.754   2.955   4.533
  111ARG     CB 1740   4.682   2.965   4.328
  111ARG    HB1 1741   4.576   2.996   4.336
  111ARG    HB2 1742   4.685   2.895   4.242
  111ARG     CG 1743   4.768   3.092   4.301
  111ARG    HG1 1744   4.727   3.168   4.232
  111ARG    HG2 1745   4.869   3.059   4.267
  111ARG     CD 1746   4.798   3.180   4.426
  111ARG    HD1 1747   4.860   3.133   4.505
  111ARG    HD2 1748   4.697   3.200   4.469
  111ARG     NE 1749   4.874   3.301   4.387
  111ARG     HE 1750   4.908   3.317   4.295
  111ARG     CZ 1751   4.901   3.393   4.470
  111ARG    NH1 1752   4.886   3.395   4.600
  111ARG   HH11 1753   4.862   3.306   4.640
  111ARG   HH12 1754   4.921   3.470   4.656
  111ARG    NH2 1755   4.970   3.498   4.428
  111ARG   HH21 1756   4.992   3.495   4.330
  111ARG   HH22 1757   4.999   3.575   4.484
  111ARG      C 1758   4.611   2.801   4.513
  111ARG      O 1759   4.555   2.849   4.611
  112GLN      N 1760   4.579   2.682   4.457
  112GLN     HN 1761   4.612   2.650   4.368
  112GLN     CA 1762   4.471   2.599   4.517
  112GLN     HA 1763   4.373   2.644   4.521
  112GLN     CB 1764   4.456   2.486   4.411
  112GLN    HB1 1765   4.552   2.436   4.388
  112GLN    HB2 1766   4.419   2.535   4.319
  112GLN     CG 1767   4.354   2.371   4.451
  112GLN    HG1 1768   4.377   2.320   4.547
  112GLN    HG2 1769   4.351   2.299   4.367
  112GLN     CD 1770   4.212   2.434   4.460
  112GLN    OE1 1771   4.190   2.537   4.393
  112GLN    NE2 1772   4.121   2.367   4.533
  112GLN   HE21 1773   4.157   2.302   4.600
  112GLN   HE22 1774   4.032   2.409   4.549
  112GLN      C 1775   4.504   2.549   4.658
  112GLN      O 1776   4.431   2.539   4.755
  113GLY      N 1777   4.631   2.504   4.666
  113GLY     HN 1778   4.687   2.515   4.585
  113GLY     CA 1779   4.674   2.447   4.797
  113GLY    HA1 1780   4.780   2.426   4.789
  113GLY    HA2 1781   4.609   2.364   4.819
  113GLY      C 1782   4.673   2.552   4.914
  113GLY      O 1783   4.625   2.523   5.018
  114SER      N 1784   4.729   2.674   4.880
  114SER     HN 1785   4.773   2.688   4.792
  114SER     CA 1786   4.740   2.786   4.974
  114SER     HA 1787   4.791   2.747   5.061
  114SER     CB 1788   4.818   2.908   4.913
  114SER    HB1 1789   4.766   2.951   4.825
  114SER    HB2 1790   4.923   2.880   4.889
  114SER     OG 1791   4.837   3.007   5.012
  114SER    HG1 1792   4.923   2.990   5.050
  114SER      C 1793   4.600   2.820   5.022
  114SER      O 1794   4.592   2.839   5.144
  115ILE      N 1795   4.491   2.829   4.940
  115ILE     HN 1796   4.505   2.826   4.841
  115ILE     CA 1797   4.362   2.872   4.990
  115ILE     HA 1798   4.390   2.956   5.051
  115ILE     CB 1799   4.259   2.911   4.884
  115ILE     HB 1800   4.245   2.828   4.811
  115ILE    CG2 1801   4.118   2.948   4.938
  115ILE   HG21 1802   4.063   3.014   4.869
  115ILE   HG22 1803   4.122   3.000   5.036
  115ILE   HG23 1804   4.058   2.856   4.956
  115ILE    CG1 1805   4.322   3.033   4.807
  115ILE   HG11 1806   4.242   3.048   4.731
  115ILE   HG12 1807   4.409   3.010   4.743
  115ILE     CD 1808   4.351   3.157   4.895
  115ILE    HD1 1809   4.279   3.150   4.979
  115ILE    HD2 1810   4.336   3.248   4.833
  115ILE    HD3 1811   4.452   3.156   4.942
  115ILE      C 1812   4.301   2.766   5.083
  115ILE      O 1813   4.244   2.788   5.190
  116ILE      N 1814   4.318   2.640   5.038
  116ILE     HN 1815   4.355   2.611   4.951
  116ILE     CA 1816   4.283   2.530   5.130
  116ILE     HA 1817   4.184   2.547   5.169
  116ILE     CB 1818   4.278   2.398   5.052
  116ILE     HB 1819   4.367   2.392   4.985
  116ILE    CG2 1820   4.281   2.273   5.144
  116ILE   HG21 1821   4.203   2.270   5.223
  116ILE   HG22 1822   4.376   2.268   5.203
  116ILE   HG23 1823   4.272   2.180   5.084
  116ILE    CG1 1824   4.158   2.399   4.958
  116ILE   HG11 1825   4.170   2.317   4.884
  116ILE   HG12 1826   4.172   2.492   4.899
  116ILE     CD 1827   4.022   2.398   5.029
  116ILE    HD1 1828   3.938   2.432   4.965
  116ILE    HD2 1829   4.013   2.462   5.119
  116ILE    HD3 1830   4.005   2.293   5.059
  116ILE      C 1831   4.357   2.517   5.261
  116ILE      O 1832   4.294   2.500   5.362
  117PHE      N 1833   4.489   2.538   5.264
  117PHE     HN 1834   4.531   2.539   5.174
  117PHE     CA 1835   4.567   2.562   5.382
  117PHE     HA 1836   4.543   2.478   5.446
  117PHE     CB 1837   4.721   2.557   5.365
  117PHE    HB1 1838   4.791   2.593   5.443
  117PHE    HB2 1839   4.744   2.617   5.274
  117PHE     CG 1840   4.766   2.408   5.343
  117PHE    CD1 1841   4.831   2.379   5.223
  117PHE    HD1 1842   4.858   2.457   5.154
  117PHE    CE1 1843   4.866   2.249   5.183
  117PHE    HE1 1844   4.907   2.232   5.085
  117PHE     CZ 1845   4.837   2.144   5.271
  117PHE     HZ 1846   4.870   2.044   5.244
  117PHE    CD2 1847   4.750   2.301   5.436
  117PHE    HD2 1848   4.716   2.333   5.533
  117PHE    CE2 1849   4.781   2.166   5.399
  117PHE    HE2 1850   4.773   2.096   5.481
  117PHE      C 1851   4.525   2.683   5.464
  117PHE      O 1852   4.502   2.673   5.585
  118LEU      N 1853   4.505   2.799   5.401
  118LEU     HN 1854   4.529   2.811   5.305
  118LEU     CA 1855   4.453   2.917   5.465
  118LEU     HA 1856   4.513   2.955   5.546
  118LEU     CB 1857   4.432   3.022   5.356
  118LEU    HB1 1858   4.377   2.983   5.267
  118LEU    HB2 1859   4.534   3.042   5.319
  118LEU     CG 1860   4.361   3.157   5.384
  118LEU     HG 1861   4.261   3.135   5.429
  118LEU    CD1 1862   4.440   3.240   5.491
  118LEU   HD11 1863   4.399   3.343   5.501
  118LEU   HD12 1864   4.545   3.253   5.457
  118LEU   HD13 1865   4.436   3.177   5.583
  118LEU    CD2 1866   4.332   3.247   5.260
  118LEU   HD21 1867   4.418   3.232   5.192
  118LEU   HD22 1868   4.306   3.350   5.291
  118LEU   HD23 1869   4.237   3.209   5.216
  118LEU      C 1870   4.321   2.886   5.535
  118LEU      O 1871   4.303   2.912   5.653
  119THR      N 1872   4.227   2.817   5.466
  119THR     HN 1873   4.246   2.800   5.370
  119THR     CA 1874   4.103   2.777   5.526
  119THR     HA 1875   4.051   2.865   5.562
  119THR     CB 1876   4.014   2.701   5.433
  119THR     HB 1877   4.064   2.609   5.397
  119THR    OG1 1878   3.985   2.780   5.323
  119THR    HG1 1879   4.069   2.779   5.277
  119THR    CG2 1880   3.880   2.676   5.497
  119THR   HG21 1881   3.832   2.770   5.531
  119THR   HG22 1882   3.892   2.612   5.587
  119THR   HG23 1883   3.817   2.624   5.422
  119THR      C 1884   4.127   2.685   5.649
  119THR      O 1885   4.063   2.703   5.752
  120VAL      N 1886   4.215   2.585   5.638
  120VAL     HN 1887   4.256   2.561   5.551
  120VAL     CA 1888   4.243   2.483   5.738
  120VAL     HA 1889   4.151   2.429   5.754
  120VAL     CB 1890   4.341   2.363   5.690
  120VAL     HB 1891   4.426   2.395   5.625
  120VAL    CG1 1892   4.409   2.293   5.809
  120VAL   HG11 1893   4.469   2.206   5.775
  120VAL   HG12 1894   4.327   2.255   5.875
  120VAL   HG13 1895   4.485   2.345   5.871
  120VAL    CG2 1896   4.249   2.259   5.620
  120VAL   HG21 1897   4.202   2.192   5.695
  120VAL   HG22 1898   4.284   2.194   5.537
  120VAL   HG23 1899   4.171   2.312   5.561
  120VAL      C 1900   4.302   2.545   5.867
  120VAL      O 1901   4.249   2.519   5.975
  121VAL      N 1902   4.391   2.642   5.848
  121VAL     HN 1903   4.431   2.657   5.758
  121VAL     CA 1904   4.448   2.729   5.953
  121VAL     HA 1905   4.492   2.664   6.027
  121VAL     CB 1906   4.568   2.812   5.903
  121VAL     HB 1907   4.539   2.865   5.809
  121VAL    CG1 1908   4.613   2.911   6.009
  121VAL   HG11 1909   4.532   2.981   6.039
  121VAL   HG12 1910   4.702   2.969   5.978
  121VAL   HG13 1911   4.631   2.842   6.095
  121VAL    CG2 1912   4.679   2.716   5.863
  121VAL   HG21 1913   4.755   2.776   5.808
  121VAL   HG22 1914   4.652   2.634   5.794
  121VAL   HG23 1915   4.734   2.671   5.948
  121VAL      C 1916   4.349   2.812   6.024
  121VAL      O 1917   4.353   2.820   6.145
  122ALA      N 1918   4.253   2.877   5.946
  122ALA     HN 1919   4.253   2.868   5.846
  122ALA     CA 1920   4.151   2.965   5.996
  122ALA     HA 1921   4.196   3.038   6.062
  122ALA     CB 1922   4.079   3.041   5.884
  122ALA    HB1 1923   4.149   3.114   5.839
  122ALA    HB2 1924   3.997   3.104   5.923
  122ALA    HB3 1925   4.054   2.970   5.802
  122ALA      C 1926   4.048   2.890   6.077
  122ALA      O 1927   4.014   2.941   6.185
  123VAL      N 1928   4.010   2.766   6.036
  123VAL     HN 1929   4.043   2.728   5.950
  123VAL     CA 1930   3.936   2.671   6.116
  123VAL     HA 1931   3.843   2.721   6.142
  123VAL     CB 1932   3.895   2.551   6.035
  123VAL     HB 1933   3.982   2.496   5.992
  123VAL    CG1 1934   3.816   2.448   6.123
  123VAL   HG11 1935   3.879   2.383   6.188
  123VAL   HG12 1936   3.776   2.376   6.049
  123VAL   HG13 1937   3.734   2.492   6.183
  123VAL    CG2 1938   3.796   2.598   5.919
  123VAL   HG21 1939   3.844   2.679   5.860
  123VAL   HG22 1940   3.706   2.625   5.978
  123VAL   HG23 1941   3.775   2.507   5.858
  123VAL      C 1942   4.004   2.635   6.246
  123VAL      O 1943   3.950   2.650   6.355
  124ASP      N 1944   4.131   2.589   6.241
  124ASP     HN 1945   4.184   2.588   6.156
  124ASP     CA 1946   4.207   2.559   6.362
  124ASP     HA 1947   4.153   2.476   6.405
  124ASP     CB 1948   4.349   2.507   6.317
  124ASP    HB1 1949   4.399   2.557   6.231
  124ASP    HB2 1950   4.329   2.405   6.277
  124ASP     CG 1951   4.451   2.489   6.425
  124ASP    OD1 1952   4.534   2.586   6.441
  124ASP    OD2 1953   4.452   2.394   6.505
  124ASP      C 1954   4.212   2.670   6.464
  124ASP      O 1955   4.183   2.662   6.584
  125ARG      N 1956   4.238   2.797   6.411
  125ARG     HN 1957   4.242   2.800   6.311
  125ARG     CA 1958   4.232   2.928   6.483
  125ARG     HA 1959   4.306   2.934   6.561
  125ARG     CB 1960   4.284   3.037   6.385
  125ARG    HB1 1961   4.249   2.999   6.287
  125ARG    HB2 1962   4.395   3.039   6.374
  125ARG     CG 1963   4.235   3.188   6.397
  125ARG    HG1 1964   4.126   3.205   6.380
  125ARG    HG2 1965   4.293   3.231   6.313
  125ARG     CD 1966   4.271   3.252   6.535
  125ARG    HD1 1967   4.370   3.213   6.568
  125ARG    HD2 1968   4.187   3.243   6.607
  125ARG     NE 1969   4.278   3.399   6.515
  125ARG     HE 1970   4.239   3.444   6.435
  125ARG     CZ 1971   4.283   3.485   6.610
  125ARG    NH1 1972   4.328   3.466   6.731
  125ARG   HH11 1973   4.361   3.377   6.763
  125ARG   HH12 1974   4.353   3.544   6.788
  125ARG    NH2 1975   4.265   3.614   6.583
  125ARG   HH21 1976   4.252   3.637   6.487
  125ARG   HH22 1977   4.290   3.671   6.662
  125ARG      C 1978   4.101   2.969   6.553
  125ARG      O 1979   4.104   2.991   6.673
  126TYR      N 1980   3.990   2.954   6.477
  126TYR     HN 1981   4.000   2.940   6.379
  126TYR     CA 1982   3.851   2.955   6.525
  126TYR     HA 1983   3.830   3.054   6.563
  126TYR     CB 1984   3.775   2.927   6.400
  126TYR    HB1 1985   3.815   2.837   6.348
  126TYR    HB2 1986   3.795   3.005   6.325
  126TYR     CG 1987   3.617   2.899   6.419
  126TYR    CD1 1988   3.556   2.797   6.344
  126TYR    HD1 1989   3.616   2.747   6.268
  126TYR    CE1 1990   3.422   2.757   6.368
  126TYR    HE1 1991   3.377   2.688   6.298
  126TYR     CZ 1992   3.354   2.812   6.475
  126TYR     OH 1993   3.222   2.769   6.497
  126TYR     HH 1994   3.215   2.737   6.587
  126TYR    CD2 1995   3.546   2.967   6.516
  126TYR    HD2 1996   3.592   3.042   6.578
  126TYR    CE2 1997   3.415   2.918   6.549
  126TYR    HE2 1998   3.373   2.957   6.640
  126TYR      C 1999   3.818   2.870   6.640
  126TYR      O 2000   3.763   2.912   6.740
  127PHE      N 2001   3.863   2.742   6.626
  127PHE     HN 2002   3.904   2.714   6.540
  127PHE     CA 2003   3.851   2.641   6.729
  127PHE     HA 2004   3.750   2.643   6.765
  127PHE     CB 2005   3.877   2.498   6.675
  127PHE    HB1 2006   3.884   2.420   6.754
  127PHE    HB2 2007   3.968   2.505   6.611
  127PHE     CG 2008   3.760   2.451   6.596
  127PHE    CD1 2009   3.767   2.316   6.557
  127PHE    HD1 2010   3.863   2.267   6.566
  127PHE    CE1 2011   3.666   2.256   6.486
  127PHE    HE1 2012   3.682   2.155   6.451
  127PHE     CZ 2013   3.549   2.324   6.447
  127PHE     HZ 2014   3.484   2.281   6.371
  127PHE    CD2 2015   3.640   2.522   6.573
  127PHE    HD2 2016   3.632   2.627   6.595
  127PHE    CE2 2017   3.539   2.457   6.492
  127PHE    HE2 2018   3.454   2.517   6.463
  127PHE      C 2019   3.939   2.666   6.852
  127PHE      O 2020   3.896   2.655   6.966
  128ARG      N 2021   4.067   2.718   6.831
  128ARG     HN 2022   4.104   2.726   6.739
  128ARG     CA 2023   4.160   2.773   6.932
  128ARG     HA 2024   4.165   2.696   7.008
  128ARG     CB 2025   4.305   2.795   6.890
  128ARG    HB1 2026   4.370   2.852   6.960
  128ARG    HB2 2027   4.301   2.853   6.795
  128ARG     CG 2028   4.380   2.669   6.850
  128ARG    HG1 2029   4.322   2.616   6.772
  128ARG    HG2 2030   4.402   2.606   6.938
  128ARG     CD 2031   4.514   2.705   6.781
  128ARG    HD1 2032   4.585   2.768   6.840
  128ARG    HD2 2033   4.491   2.774   6.698
  128ARG     NE 2034   4.574   2.581   6.727
  128ARG     HE 2035   4.553   2.559   6.631
  128ARG     CZ 2036   4.604   2.471   6.793
  128ARG    NH1 2037   4.647   2.476   6.919
  128ARG   HH11 2038   4.716   2.408   6.943
  128ARG   HH12 2039   4.641   2.567   6.961
  128ARG    NH2 2040   4.600   2.359   6.730
  128ARG   HH21 2041   4.571   2.363   6.635
  128ARG   HH22 2042   4.640   2.277   6.771
  128ARG      C 2043   4.096   2.883   7.013
  128ARG      O 2044   4.107   2.875   7.139
  129VAL      N 2045   4.027   2.973   6.950
  129VAL     HN 2046   4.030   2.978   6.851
  129VAL     CA 2047   3.953   3.081   7.013
  129VAL     HA 2048   4.010   3.126   7.093
  129VAL     CB 2049   3.906   3.197   6.922
  129VAL     HB 2050   3.871   3.149   6.828
  129VAL    CG1 2051   3.803   3.297   6.984
  129VAL   HG11 2052   3.789   3.392   6.926
  129VAL   HG12 2053   3.845   3.338   7.078
  129VAL   HG13 2054   3.703   3.249   6.989
  129VAL    CG2 2055   4.026   3.283   6.879
  129VAL   HG21 2056   4.002   3.365   6.809
  129VAL   HG22 2057   4.096   3.217   6.822
  129VAL   HG23 2058   4.070   3.331   6.969
  129VAL      C 2059   3.834   3.026   7.093
  129VAL      O 2060   3.821   3.059   7.211
  130VAL      N 2061   3.760   2.933   7.037
  130VAL     HN 2062   3.770   2.910   6.940
  130VAL     CA 2063   3.650   2.859   7.108
  130VAL     HA 2064   3.590   2.942   7.141
  130VAL     CB 2065   3.566   2.768   7.020
  130VAL     HB 2066   3.637   2.698   6.971
  130VAL    CG1 2067   3.460   2.686   7.087
  130VAL   HG11 2068   3.515   2.614   7.151
  130VAL   HG12 2069   3.389   2.637   7.016
  130VAL   HG13 2070   3.400   2.751   7.154
  130VAL    CG2 2071   3.494   2.863   6.913
  130VAL   HG21 2072   3.445   2.801   6.835
  130VAL   HG22 2073   3.566   2.925   6.856
  130VAL   HG23 2074   3.410   2.926   6.950
  130VAL      C 2075   3.690   2.781   7.234
  130VAL      O 2076   3.620   2.794   7.333
  131HSD      N 2077   3.802   2.709   7.222
  131HSD     HN 2078   3.850   2.698   7.135
  131HSD     CA 2079   3.875   2.638   7.326
  131HSD     HA 2080   3.918   2.714   7.390
  131HSD     CB 2081   3.786   2.552   7.421
  131HSD    HB1 2082   3.739   2.475   7.357
  131HSD    HB2 2083   3.700   2.608   7.464
  131HSD    ND1 2084   3.917   2.523   7.637
  131HSD    HD1 2085   3.944   2.619   7.643
  131HSD     CG 2086   3.850   2.471   7.527
  131HSD    CE1 2087   3.920   2.432   7.731
  131HSD    HE1 2088   3.977   2.444   7.823
  131HSD    NE2 2089   3.869   2.317   7.687
  131HSD    CD2 2090   3.821   2.339   7.558
  131HSD    HD2 2091   3.761   2.256   7.521
  131HSD      C 2092   3.989   2.548   7.265
  131HSD      O 2093   3.949   2.474   7.182
  132PRO      N 2094   4.115   2.542   7.307
  132PRO     CD 2095   4.170   2.645   7.393
  132PRO    HD1 2096   4.111   2.638   7.488
  132PRO    HD2 2097   4.162   2.743   7.342
  132PRO     CA 2098   4.228   2.484   7.234
  132PRO     HA 2099   4.213   2.511   7.130
  132PRO     CB 2100   4.356   2.563   7.277
  132PRO    HB1 2101   4.380   2.647   7.209
  132PRO    HB2 2102   4.446   2.498   7.272
  132PRO     CG 2103   4.322   2.627   7.414
  132PRO    HG1 2104   4.336   2.561   7.503
  132PRO    HG2 2105   4.362   2.729   7.429
  132PRO      C 2106   4.232   2.338   7.251
  132PRO      O 2107   4.336   2.273   7.233
  133HSD      N 2108   4.121   2.270   7.269
  133HSD     HN 2109   4.030   2.311   7.265
  133HSD     CA 2110   4.115   2.123   7.288
  133HSD     HA 2111   4.207   2.073   7.264
  133HSD     CB 2112   4.077   2.091   7.436
  133HSD    HB1 2113   4.061   1.981   7.441
  133HSD    HB2 2114   3.979   2.134   7.464
  133HSD    ND1 2115   4.301   2.051   7.559
  133HSD    HD1 2116   4.326   1.964   7.516
  133HSD     CG 2117   4.190   2.132   7.530
  133HSD    CE1 2118   4.381   2.123   7.641
  133HSD    HE1 2119   4.465   2.073   7.689
  133HSD    NE2 2120   4.327   2.239   7.671
  133HSD    CD2 2121   4.208   2.245   7.600
  133HSD    HD2 2122   4.147   2.334   7.606
  133HSD      C 2123   4.008   2.067   7.187
  133HSD      O 2124   3.961   1.955   7.202
  134HSD      N 2125   3.970   2.139   7.078
  134HSD     HN 2126   4.012   2.227   7.062
  134HSD     CA 2127   3.899   2.072   6.966
  134HSD     HA 2128   3.807   2.029   7.002
  134HSD     CB 2129   3.850   2.171   6.854
  134HSD    HB1 2130   3.839   2.126   6.753
  134HSD    HB2 2131   3.926   2.251   6.848
  134HSD    ND1 2132   3.735   2.334   7.006
  134HSD    HD1 2133   3.817   2.358   7.057
  134HSD     CG 2134   3.725   2.243   6.906
  134HSD    CE1 2135   3.610   2.389   7.012
  134HSD    HE1 2136   3.581   2.451   7.097
  134HSD    NE2 2137   3.525   2.340   6.921
  134HSD    CD2 2138   3.601   2.254   6.852
  134HSD    HD2 2139   3.571   2.199   6.764
  134HSD      C 2140   3.977   1.965   6.895
  134HSD      O 2141   4.099   1.963   6.907
  135ALA      N 2142   3.910   1.867   6.835
  135ALA     HN 2143   3.810   1.869   6.830
  135ALA     CA 2144   3.962   1.750   6.765
  135ALA     HA 2145   4.011   1.693   6.843
  135ALA     CB 2146   3.854   1.656   6.706
  135ALA    HB1 2147   3.782   1.634   6.788
  135ALA    HB2 2148   3.917   1.567   6.685
  135ALA    HB3 2149   3.797   1.701   6.622
  135ALA      C 2150   4.067   1.781   6.656
  135ALA      O 2151   4.172   1.715   6.639
  136LEU      N 2152   4.050   1.888   6.590
  136LEU     HN 2153   3.965   1.939   6.601
  136LEU     CA 2154   4.148   1.937   6.502
  136LEU     HA 2155   4.187   1.855   6.443
  136LEU     CB 2156   4.070   2.030   6.413
  136LEU    HB1 2157   4.013   2.110   6.465
  136LEU    HB2 2158   4.003   1.961   6.358
  136LEU     CG 2159   4.151   2.108   6.311
  136LEU     HG 2160   4.221   2.180   6.359
  136LEU    CD1 2161   4.234   2.015   6.223
  136LEU   HD11 2162   4.271   2.075   6.137
  136LEU   HD12 2163   4.171   1.931   6.187
  136LEU   HD13 2164   4.317   1.962   6.274
  136LEU    CD2 2165   4.055   2.189   6.225
  136LEU   HD21 2166   3.995   2.133   6.150
  136LEU   HD22 2167   4.100   2.267   6.160
  136LEU   HD23 2168   3.992   2.255   6.288
  136LEU      C 2169   4.270   1.999   6.563
  136LEU      O 2170   4.374   2.005   6.501
  137ASN      N 2171   4.264   2.040   6.689
  137ASN     HN 2172   4.174   2.032   6.731
  137ASN     CA 2173   4.370   2.119   6.754
  137ASN     HA 2174   4.429   2.169   6.679
  137ASN     CB 2175   4.313   2.228   6.855
  137ASN    HB1 2176   4.404   2.283   6.888
  137ASN    HB2 2177   4.260   2.190   6.945
  137ASN     CG 2178   4.221   2.328   6.800
  137ASN    OD1 2179   4.131   2.370   6.873
  137ASN    ND2 2180   4.233   2.367   6.669
  137ASN   HD21 2181   4.160   2.425   6.633
  137ASN   HD22 2182   4.321   2.368   6.621
  137ASN      C 2183   4.463   2.026   6.832
  137ASN      O 2184   4.567   2.076   6.873
  138LYS      N 2185   4.433   1.900   6.844
  138LYS     HN 2186   4.345   1.883   6.802
  138LYS     CA 2187   4.503   1.802   6.926
  138LYS     HA 2188   4.586   1.849   6.977
  138LYS     CB 2189   4.405   1.748   7.030
  138LYS    HB1 2190   4.362   1.833   7.086
  138LYS    HB2 2191   4.464   1.685   7.100
  138LYS     CG 2192   4.295   1.656   6.971
  138LYS    HG1 2193   4.338   1.580   6.902
  138LYS    HG2 2194   4.223   1.710   6.906
  138LYS     CD 2195   4.195   1.584   7.072
  138LYS    HD1 2196   4.264   1.538   7.146
  138LYS    HD2 2197   4.138   1.495   7.035
  138LYS     CE 2198   4.099   1.691   7.132
  138LYS    HE1 2199   4.018   1.702   7.057
  138LYS    HE2 2200   4.142   1.789   7.163
  138LYS     NZ 2201   4.044   1.643   7.262
  138LYS    HZ1 2202   4.031   1.540   7.248
  138LYS    HZ2 2203   3.954   1.688   7.287
  138LYS    HZ3 2204   4.110   1.656   7.341
  138LYS      C 2205   4.571   1.692   6.839
  138LYS      O 2206   4.641   1.601   6.895
  139ILE      N 2207   4.560   1.693   6.704
  139ILE     HN 2208   4.516   1.766   6.653
  139ILE     CA 2209   4.602   1.583   6.610
  139ILE     HA 2210   4.571   1.490   6.656
  139ILE     CB 2211   4.549   1.596   6.465
  139ILE     HB 2212   4.574   1.507   6.403
  139ILE    CG2 2213   4.393   1.615   6.463
  139ILE   HG21 2214   4.368   1.711   6.512
  139ILE   HG22 2215   4.348   1.538   6.529
  139ILE   HG23 2216   4.353   1.600   6.360
  139ILE    CG1 2217   4.602   1.724   6.394
  139ILE   HG11 2218   4.712   1.726   6.414
  139ILE   HG12 2219   4.555   1.819   6.426
  139ILE     CD 2220   4.588   1.726   6.242
  139ILE    HD1 2221   4.653   1.652   6.193
  139ILE    HD2 2222   4.606   1.829   6.205
  139ILE    HD3 2223   4.480   1.702   6.227
  139ILE      C 2224   4.754   1.561   6.611
  139ILE      O 2225   4.843   1.648   6.625
  140SER      N 2226   4.797   1.438   6.585
  140SER     HN 2227   4.737   1.362   6.563
  140SER     CA 2228   4.940   1.401   6.601
  140SER     HA 2229   4.983   1.451   6.686
  140SER     CB 2230   4.957   1.242   6.625
  140SER    HB1 2231   4.875   1.192   6.569
  140SER    HB2 2232   4.925   1.228   6.731
  140SER     OG 2233   5.081   1.177   6.586
  140SER    HG1 2234   5.062   1.084   6.572
  140SER      C 2235   5.029   1.456   6.491
  140SER      O 2236   4.983   1.464   6.380
  141ASN      N 2237   5.158   1.492   6.510
  141ASN     HN 2238   5.198   1.483   6.601
  141ASN     CA 2239   5.248   1.538   6.400
  141ASN     HA 2240   5.203   1.625   6.354
  141ASN     CB 2241   5.395   1.558   6.456
  141ASN    HB1 2242   5.469   1.564   6.373
  141ASN    HB2 2243   5.420   1.468   6.517
  141ASN     CG 2244   5.399   1.687   6.529
  141ASN    OD1 2245   5.303   1.770   6.516
  141ASN    ND2 2246   5.500   1.709   6.610
  141ASN   HD21 2247   5.502   1.801   6.649
  141ASN   HD22 2248   5.581   1.650   6.621
  141ASN      C 2249   5.252   1.446   6.284
  141ASN      O 2250   5.246   1.496   6.173
  142ARG      N 2251   5.267   1.316   6.309
  142ARG     HN 2252   5.273   1.293   6.406
  142ARG     CA 2253   5.256   1.213   6.211
  142ARG     HA 2254   5.338   1.218   6.141
  142ARG     CB 2255   5.255   1.077   6.286
  142ARG    HB1 2256   5.219   0.993   6.222
  142ARG    HB2 2257   5.204   1.079   6.385
  142ARG     CG 2258   5.401   1.035   6.325
  142ARG    HG1 2259   5.455   1.113   6.383
  142ARG    HG2 2260   5.457   1.007   6.233
  142ARG     CD 2261   5.388   0.917   6.420
  142ARG    HD1 2262   5.309   0.848   6.381
  142ARG    HD2 2263   5.342   0.930   6.520
  142ARG     NE 2264   5.513   0.838   6.432
  142ARG     HE 2265   5.597   0.859   6.382
  142ARG     CZ 2266   5.537   0.743   6.523
  142ARG    NH1 2267   5.449   0.719   6.619
  142ARG   HH11 2268   5.353   0.744   6.605
  142ARG   HH12 2269   5.469   0.638   6.675
  142ARG    NH2 2270   5.658   0.687   6.532
  142ARG   HH21 2271   5.732   0.730   6.481
  142ARG   HH22 2272   5.670   0.615   6.600
  142ARG      C 2273   5.134   1.225   6.124
  142ARG      O 2274   5.133   1.223   5.996
  143THR      N 2275   5.019   1.251   6.198
  143THR     HN 2276   5.025   1.260   6.297
  143THR     CA 2277   4.883   1.274   6.139
  143THR     HA 2278   4.881   1.192   6.068
  143THR     CB 2279   4.770   1.239   6.243
  143THR     HB 2280   4.780   1.302   6.333
  143THR    OG1 2281   4.773   1.104   6.291
  143THR    HG1 2282   4.781   1.049   6.213
  143THR    CG2 2283   4.637   1.257   6.176
  143THR   HG21 2284   4.614   1.363   6.156
  143THR   HG22 2285   4.552   1.227   6.240
  143THR   HG23 2286   4.636   1.202   6.079
  143THR      C 2287   4.848   1.405   6.078
  143THR      O 2288   4.786   1.417   5.968
  144ALA      N 2289   4.913   1.510   6.124
  144ALA     HN 2290   4.971   1.504   6.205
  144ALA     CA 2291   4.915   1.646   6.062
  144ALA     HA 2292   4.812   1.678   6.058
  144ALA     CB 2293   4.996   1.746   6.151
  144ALA    HB1 2294   5.099   1.711   6.170
  144ALA    HB2 2295   4.946   1.768   6.248
  144ALA    HB3 2296   5.001   1.839   6.091
  144ALA      C 2297   4.987   1.643   5.929
  144ALA      O 2298   4.943   1.713   5.840
  145ALA      N 2299   5.095   1.554   5.918
  145ALA     HN 2300   5.131   1.511   6.000
  145ALA     CA 2301   5.164   1.533   5.788
  145ALA     HA 2302   5.190   1.632   5.753
  145ALA     CB 2303   5.305   1.475   5.808
  145ALA    HB1 2304   5.299   1.378   5.862
  145ALA    HB2 2305   5.379   1.536   5.865
  145ALA    HB3 2306   5.349   1.455   5.708
  145ALA      C 2307   5.079   1.448   5.694
  145ALA      O 2308   5.063   1.485   5.578
  146ILE      N 2309   5.006   1.347   5.747
  146ILE     HN 2310   5.038   1.312   5.835
  146ILE     CA 2311   4.922   1.257   5.671
  146ILE     HA 2312   4.976   1.229   5.582
  146ILE     CB 2313   4.888   1.135   5.749
  146ILE     HB 2314   4.863   1.172   5.850
  146ILE    CG2 2315   4.761   1.066   5.701
  146ILE   HG21 2316   4.772   1.063   5.590
  146ILE   HG22 2317   4.676   1.133   5.729
  146ILE   HG23 2318   4.747   0.963   5.739
  146ILE    CG1 2319   5.012   1.041   5.766
  146ILE   HG11 2320   5.106   1.097   5.788
  146ILE   HG12 2321   5.032   0.988   5.671
  146ILE     CD 2322   4.990   0.933   5.868
  146ILE    HD1 2323   5.002   0.970   5.972
  146ILE    HD2 2324   5.065   0.854   5.848
  146ILE    HD3 2325   4.888   0.889   5.859
  146ILE      C 2326   4.806   1.324   5.609
  146ILE      O 2327   4.789   1.308   5.484
  147ILE      N 2328   4.734   1.411   5.683
  147ILE     HN 2329   4.738   1.390   5.780
  147ILE     CA 2330   4.647   1.515   5.636
  147ILE     HA 2331   4.574   1.469   5.572
  147ILE     CB 2332   4.565   1.575   5.747
  147ILE     HB 2333   4.629   1.618   5.828
  147ILE    CG2 2334   4.473   1.685   5.695
  147ILE   HG21 2335   4.533   1.775   5.669
  147ILE   HG22 2336   4.403   1.710   5.779
  147ILE   HG23 2337   4.418   1.655   5.604
  147ILE    CG1 2338   4.479   1.463   5.830
  147ILE   HG11 2339   4.543   1.374   5.847
  147ILE   HG12 2340   4.395   1.432   5.765
  147ILE     CD 2341   4.433   1.504   5.971
  147ILE    HD1 2342   4.527   1.523   6.028
  147ILE    HD2 2343   4.365   1.425   6.009
  147ILE    HD3 2344   4.380   1.600   5.956
  147ILE      C 2345   4.704   1.620   5.544
  147ILE      O 2346   4.643   1.656   5.442
  148SER      N 2347   4.825   1.679   5.574
  148SER     HN 2348   4.870   1.674   5.663
  148SER     CA 2349   4.887   1.768   5.475
  148SER     HA 2350   4.814   1.847   5.470
  148SER     CB 2351   5.011   1.827   5.545
  148SER    HB1 2352   5.088   1.880   5.485
  148SER    HB2 2353   5.065   1.747   5.599
  148SER     OG 2354   4.974   1.923   5.643
  148SER    HG1 2355   4.974   1.873   5.725
  148SER      C 2356   4.925   1.708   5.345
  148SER      O 2357   4.900   1.762   5.239
  149CYS      N 2358   4.981   1.586   5.346
  149CYS     HN 2359   5.013   1.553   5.435
  149CYS     CA 2360   5.016   1.510   5.231
  149CYS     HA 2361   5.074   1.577   5.168
  149CYS     CB 2362   5.099   1.389   5.275
  149CYS    HB1 2363   5.119   1.346   5.175
  149CYS    HB2 2364   5.042   1.316   5.336
  149CYS     SG 2365   5.266   1.422   5.348
  149CYS    HG1 2366   5.226   1.488   5.455
  149CYS      C 2367   4.896   1.470   5.149
  149CYS      O 2368   4.893   1.468   5.027
  150LEU      N 2369   4.782   1.436   5.216
  150LEU     HN 2370   4.786   1.438   5.316
  150LEU     CA 2371   4.651   1.410   5.161
  150LEU     HA 2372   4.661   1.336   5.084
  150LEU     CB 2373   4.553   1.369   5.274
  150LEU    HB1 2374   4.591   1.423   5.364
  150LEU    HB2 2375   4.582   1.265   5.300
  150LEU     CG 2376   4.404   1.391   5.253
  150LEU     HG 2377   4.378   1.494   5.224
  150LEU    CD1 2378   4.354   1.299   5.137
  150LEU   HD11 2379   4.393   1.337   5.040
  150LEU   HD12 2380   4.243   1.291   5.128
  150LEU   HD13 2381   4.393   1.197   5.156
  150LEU    CD2 2382   4.332   1.351   5.389
  150LEU   HD21 2383   4.367   1.432   5.458
  150LEU   HD22 2384   4.376   1.254   5.422
  150LEU   HD23 2385   4.223   1.355   5.371
  150LEU      C 2386   4.603   1.535   5.088
  150LEU      O 2387   4.545   1.529   4.978
  151LEU      N 2388   4.610   1.658   5.152
  151LEU     HN 2389   4.653   1.666   5.241
  151LEU     CA 2390   4.566   1.788   5.093
  151LEU     HA 2391   4.462   1.782   5.068
  151LEU     CB 2392   4.563   1.907   5.201
  151LEU    HB1 2393   4.550   2.002   5.145
  151LEU    HB2 2394   4.662   1.914   5.250
  151LEU     CG 2395   4.452   1.894   5.305
  151LEU     HG 2396   4.458   1.805   5.370
  151LEU    CD1 2397   4.465   2.019   5.398
  151LEU   HD11 2398   4.372   2.030   5.458
  151LEU   HD12 2399   4.469   2.106   5.330
  151LEU   HD13 2400   4.560   2.010   5.455
  151LEU    CD2 2401   4.302   1.889   5.245
  151LEU   HD21 2402   4.287   1.967   5.168
  151LEU   HD22 2403   4.230   1.896   5.330
  151LEU   HD23 2404   4.299   1.791   5.192
  151LEU      C 2405   4.644   1.821   4.968
  151LEU      O 2406   4.587   1.860   4.862
  152TRP      N 2407   4.780   1.797   4.970
  152TRP     HN 2408   4.829   1.781   5.056
  152TRP     CA 2409   4.862   1.803   4.849
  152TRP     HA 2410   4.843   1.902   4.809
  152TRP     CB 2411   5.015   1.780   4.867
  152TRP    HB1 2412   5.056   1.763   4.765
  152TRP    HB2 2413   5.026   1.690   4.930
  152TRP     CG 2414   5.078   1.891   4.933
  152TRP    CD1 2415   5.108   1.889   5.072
  152TRP    HD1 2416   5.094   1.802   5.135
  152TRP    NE1 2417   5.158   2.002   5.120
  152TRP    HE1 2418   5.174   2.030   5.212
  152TRP    CE2 2419   5.179   2.078   5.012
  152TRP    CD2 2420   5.122   2.021   4.893
  152TRP    CE3 2421   5.107   2.094   4.772
  152TRP    HE3 2422   5.063   2.059   4.680
  152TRP    CZ3 2423   5.142   2.227   4.773
  152TRP    HZ3 2424   5.125   2.292   4.688
  152TRP    CZ2 2425   5.225   2.209   5.004
  152TRP    HZ2 2426   5.262   2.266   5.088
  152TRP    CH2 2427   5.205   2.285   4.889
  152TRP    HH2 2428   5.227   2.391   4.881
  152TRP      C 2429   4.815   1.711   4.734
  152TRP      O 2430   4.806   1.747   4.618
  153GLY      N 2431   4.784   1.589   4.769
  153GLY     HN 2432   4.805   1.566   4.864
  153GLY     CA 2433   4.723   1.496   4.675
  153GLY    HA1 2434   4.710   1.400   4.722
  153GLY    HA2 2435   4.800   1.480   4.601
  153GLY      C 2436   4.594   1.538   4.606
  153GLY      O 2437   4.587   1.528   4.485
  154ILE      N 2438   4.500   1.588   4.687
  154ILE     HN 2439   4.514   1.579   4.785
  154ILE     CA 2440   4.375   1.656   4.647
  154ILE     HA 2441   4.315   1.585   4.593
  154ILE     CB 2442   4.279   1.675   4.766
  154ILE     HB 2443   4.337   1.726   4.845
  154ILE    CG2 2444   4.167   1.763   4.723
  154ILE   HG21 2445   4.077   1.774   4.787
  154ILE   HG22 2446   4.125   1.729   4.625
  154ILE   HG23 2447   4.202   1.866   4.701
  154ILE    CG1 2448   4.223   1.537   4.815
  154ILE   HG11 2449   4.316   1.494   4.857
  154ILE   HG12 2450   4.185   1.463   4.741
  154ILE     CD 2451   4.125   1.545   4.938
  154ILE    HD1 2452   4.149   1.622   5.014
  154ILE    HD2 2453   4.124   1.454   5.003
  154ILE    HD3 2454   4.025   1.572   4.899
  154ILE      C 2455   4.391   1.783   4.563
  154ILE      O 2456   4.317   1.806   4.469
  155THR      N 2457   4.494   1.865   4.595
  155THR     HN 2458   4.558   1.841   4.668
  155THR     CA 2459   4.525   1.983   4.524
  155THR     HA 2460   4.437   2.044   4.520
  155THR     CB 2461   4.639   2.049   4.593
  155THR     HB 2462   4.730   1.987   4.606
  155THR    OG1 2463   4.600   2.083   4.726
  155THR    HG1 2464   4.621   2.005   4.777
  155THR    CG2 2465   4.674   2.184   4.528
  155THR   HG21 2466   4.703   2.176   4.421
  155THR   HG22 2467   4.762   2.229   4.579
  155THR   HG23 2468   4.594   2.259   4.543
  155THR      C 2469   4.567   1.953   4.383
  155THR      O 2470   4.522   2.010   4.285
  156ILE      N 2471   4.656   1.851   4.368
  156ILE     HN 2472   4.696   1.802   4.445
  156ILE     CA 2473   4.703   1.806   4.238
  156ILE     HA 2474   4.737   1.882   4.169
  156ILE     CB 2475   4.829   1.713   4.256
  156ILE     HB 2476   4.806   1.627   4.322
  156ILE    CG2 2477   4.868   1.636   4.122
  156ILE   HG21 2478   4.796   1.552   4.111
  156ILE   HG22 2479   4.970   1.594   4.131
  156ILE   HG23 2480   4.870   1.707   4.036
  156ILE    CG1 2481   4.941   1.794   4.319
  156ILE   HG11 2482   4.910   1.865   4.398
  156ILE   HG12 2483   4.984   1.860   4.240
  156ILE     CD 2484   5.037   1.693   4.381
  156ILE    HD1 2485   4.980   1.664   4.472
  156ILE    HD2 2486   5.138   1.732   4.408
  156ILE    HD3 2487   5.057   1.602   4.322
  156ILE      C 2488   4.586   1.745   4.161
  156ILE      O 2489   4.561   1.767   4.039
  157GLY      N 2490   4.504   1.669   4.233
  157GLY     HN 2491   4.534   1.650   4.326
  157GLY     CA 2492   4.379   1.598   4.194
  157GLY    HA1 2493   4.333   1.539   4.272
  157GLY    HA2 2494   4.412   1.539   4.110
  157GLY      C 2495   4.272   1.682   4.133
  157GLY      O 2496   4.204   1.645   4.036
  158LEU      N 2497   4.253   1.804   4.192
  158LEU     HN 2498   4.297   1.822   4.280
  158LEU     CA 2499   4.158   1.915   4.152
  158LEU     HA 2500   4.069   1.868   4.114
  158LEU     CB 2501   4.127   2.013   4.270
  158LEU    HB1 2502   4.078   2.102   4.223
  158LEU    HB2 2503   4.225   2.042   4.313
  158LEU     CG 2504   4.032   1.964   4.372
  158LEU     HG 2505   4.069   1.866   4.408
  158LEU    CD1 2506   4.043   2.056   4.488
  158LEU   HD11 2507   4.005   2.016   4.585
  158LEU   HD12 2508   3.987   2.150   4.468
  158LEU   HD13 2509   4.149   2.082   4.510
  158LEU    CD2 2510   3.889   1.952   4.316
  158LEU   HD21 2511   3.890   1.909   4.214
  158LEU   HD22 2512   3.850   2.056   4.316
  158LEU   HD23 2513   3.832   1.882   4.381
  158LEU      C 2514   4.218   1.991   4.029
  158LEU      O 2515   4.149   2.071   3.964
  159THR      N 2516   4.352   1.966   3.999
  159THR     HN 2517   4.409   1.916   4.065
  159THR     CA 2518   4.420   2.041   3.885
  159THR     HA 2519   4.356   2.121   3.850
  159THR     CB 2520   4.550   2.099   3.931
  159THR     HB 2521   4.630   2.026   3.951
  159THR    OG1 2522   4.518   2.180   4.047
  159THR    HG1 2523   4.473   2.120   4.108
  159THR    CG2 2524   4.612   2.213   3.836
  159THR   HG21 2525   4.699   2.253   3.893
  159THR   HG22 2526   4.532   2.290   3.837
  159THR   HG23 2527   4.631   2.180   3.732
  159THR      C 2528   4.437   1.956   3.765
  159THR      O 2529   4.516   1.991   3.676
  160VAL      N 2530   4.375   1.833   3.770
  160VAL     HN 2531   4.326   1.800   3.851
  160VAL     CA 2532   4.391   1.734   3.666
  160VAL     HA 2533   4.498   1.729   3.657
  160VAL     CB 2534   4.321   1.596   3.695
  160VAL     HB 2535   4.215   1.616   3.722
  160VAL    CG1 2536   4.330   1.511   3.566
  160VAL   HG11 2537   4.260   1.543   3.486
  160VAL   HG12 2538   4.309   1.407   3.599
  160VAL   HG13 2539   4.435   1.511   3.528
  160VAL    CG2 2540   4.399   1.532   3.808
  160VAL   HG21 2541   4.422   1.605   3.888
  160VAL   HG22 2542   4.502   1.503   3.777
  160VAL   HG23 2543   4.343   1.444   3.846
  160VAL      C 2544   4.356   1.791   3.529
  160VAL      O 2545   4.424   1.771   3.425
  161HSD      N 2546   4.255   1.879   3.530
  161HSD     HN 2547   4.191   1.871   3.606
  161HSD     CA 2548   4.204   1.942   3.404
  161HSD     HA 2549   4.182   1.854   3.344
  161HSD     CB 2550   4.078   2.032   3.421
  161HSD    HB1 2551   4.007   1.981   3.490
  161HSD    HB2 2552   4.020   2.049   3.328
  161HSD    ND1 2553   4.071   2.183   3.620
  161HSD    HD1 2554   4.054   2.108   3.685
  161HSD     CG 2555   4.107   2.167   3.491
  161HSD    CE1 2556   4.093   2.310   3.653
  161HSD    HE1 2557   4.063   2.355   3.747
  161HSD    NE2 2558   4.142   2.378   3.547
  161HSD    CD2 2559   4.144   2.288   3.442
  161HSD    HD2 2560   4.168   2.320   3.342
  161HSD      C 2561   4.311   2.017   3.331
  161HSD      O 2562   4.326   1.998   3.215
  162LEU      N 2563   4.390   2.104   3.400
  162LEU     HN 2564   4.383   2.103   3.500
  162LEU     CA 2565   4.496   2.180   3.351
  162LEU     HA 2566   4.461   2.242   3.270
  162LEU     CB 2567   4.554   2.279   3.457
  162LEU    HB1 2568   4.583   2.216   3.543
  162LEU    HB2 2569   4.469   2.346   3.482
  162LEU     CG 2570   4.678   2.365   3.409
  162LEU     HG 2571   4.758   2.297   3.373
  162LEU    CD1 2572   4.637   2.455   3.298
  162LEU   HD11 2573   4.603   2.400   3.207
  162LEU   HD12 2574   4.727   2.517   3.276
  162LEU   HD13 2575   4.549   2.517   3.324
  162LEU    CD2 2576   4.716   2.458   3.519
  162LEU   HD21 2577   4.729   2.402   3.614
  162LEU   HD22 2578   4.634   2.531   3.535
  162LEU   HD23 2579   4.809   2.511   3.492
  162LEU      C 2580   4.606   2.094   3.292
  162LEU      O 2581   4.652   2.113   3.179
  163LEU      N 2582   4.633   1.985   3.365
  163LEU     HN 2583   4.591   1.972   3.454
  163LEU     CA 2584   4.740   1.896   3.321
  163LEU     HA 2585   4.827   1.955   3.297
  163LEU     CB 2586   4.761   1.790   3.432
  163LEU    HB1 2587   4.832   1.711   3.398
  163LEU    HB2 2588   4.670   1.735   3.463
  163LEU     CG 2589   4.810   1.852   3.564
  163LEU     HG 2590   4.722   1.896   3.616
  163LEU    CD1 2591   4.869   1.734   3.637
  163LEU   HD11 2592   4.896   1.752   3.743
  163LEU   HD12 2593   4.953   1.687   3.581
  163LEU   HD13 2594   4.800   1.647   3.643
  163LEU    CD2 2595   4.916   1.961   3.550
  163LEU   HD21 2596   4.883   2.052   3.496
  163LEU   HD22 2597   5.000   1.919   3.490
  163LEU   HD23 2598   4.952   1.998   3.648
  163LEU      C 2599   4.723   1.831   3.187
  163LEU      O 2600   4.821   1.810   3.116
  164LYS      N 2601   4.601   1.803   3.141
  164LYS     HN 2602   4.527   1.816   3.207
  164LYS     CA 2603   4.569   1.732   3.016
  164LYS     HA 2604   4.653   1.675   2.980
  164LYS     CB 2605   4.443   1.646   3.038
  164LYS    HB1 2606   4.402   1.608   2.942
  164LYS    HB2 2607   4.370   1.719   3.078
  164LYS     CG 2608   4.447   1.533   3.142
  164LYS    HG1 2609   4.452   1.577   3.244
  164LYS    HG2 2610   4.531   1.462   3.134
  164LYS     CD 2611   4.316   1.455   3.168
  164LYS    HD1 2612   4.331   1.398   3.263
  164LYS    HD2 2613   4.297   1.385   3.084
  164LYS     CE 2614   4.188   1.544   3.179
  164LYS    HE1 2615   4.173   1.616   3.096
  164LYS    HE2 2616   4.192   1.609   3.269
  164LYS     NZ 2617   4.071   1.456   3.178
  164LYS    HZ1 2618   4.064   1.408   3.086
  164LYS    HZ2 2619   3.987   1.509   3.209
  164LYS    HZ3 2620   4.080   1.383   3.251
  164LYS      C 2621   4.544   1.833   2.898
  164LYS      O 2622   4.512   1.793   2.783
  165LYS      N 2623   4.548   1.970   2.931
  165LYS     HN 2624   4.553   1.999   3.026
  165LYS     CA 2625   4.530   2.072   2.826
  165LYS     HA 2626   4.428   2.049   2.799
  165LYS     CB 2627   4.533   2.223   2.882
  165LYS    HB1 2628   4.532   2.299   2.801
  165LYS    HB2 2629   4.627   2.230   2.942
  165LYS     CG 2630   4.419   2.260   2.979
  165LYS    HG1 2631   4.456   2.346   3.039
  165LYS    HG2 2632   4.403   2.179   3.054
  165LYS     CD 2633   4.281   2.309   2.922
  165LYS    HD1 2634   4.206   2.228   2.941
  165LYS    HD2 2635   4.295   2.321   2.812
  165LYS     CE 2636   4.233   2.437   2.975
  165LYS    HE1 2637   4.295   2.526   2.954
  165LYS    HE2 2638   4.229   2.436   3.087
  165LYS     NZ 2639   4.095   2.464   2.932
  165LYS    HZ1 2640   4.078   2.468   2.830
  165LYS    HZ2 2641   4.064   2.551   2.981
  165LYS    HZ3 2642   4.041   2.383   2.968
  165LYS      C 2643   4.630   2.058   2.710
  165LYS      O 2644   4.741   2.005   2.728
  166LYS      N 2645   4.593   2.106   2.588
  166LYS     HN 2646   4.504   2.151   2.584
  166LYS     CA 2647   4.671   2.110   2.466
  166LYS     HA 2648   4.719   2.014   2.456
  166LYS     CB 2649   4.575   2.124   2.342
  166LYS    HB1 2650   4.642   2.144   2.256
  166LYS    HB2 2651   4.505   2.209   2.363
  166LYS     CG 2652   4.482   2.005   2.316
  166LYS    HG1 2653   4.449   2.022   2.211
  166LYS    HG2 2654   4.391   2.005   2.380
  166LYS     CD 2655   4.557   1.871   2.337
  166LYS    HD1 2656   4.563   1.869   2.448
  166LYS    HD2 2657   4.657   1.868   2.288
  166LYS     CE 2658   4.476   1.752   2.283
  166LYS    HE1 2659   4.472   1.771   2.173
  166LYS    HE2 2660   4.376   1.739   2.330
  166LYS     NZ 2661   4.540   1.629   2.317
  166LYS    HZ1 2662   4.625   1.624   2.256
  166LYS    HZ2 2663   4.470   1.555   2.297
  166LYS    HZ3 2664   4.565   1.618   2.417
  166LYS      C 2665   4.780   2.215   2.454
  166LYS      O 2666   4.882   2.190   2.391
  167MET      N 2667   4.762   2.333   2.513
  167MET     HN 2668   4.676   2.352   2.559
  167MET     CA 2669   4.853   2.437   2.534
  167MET     HA 2670   4.842   2.488   2.439
  167MET     CB 2671   4.812   2.539   2.644
  167MET    HB1 2672   4.710   2.575   2.616
  167MET    HB2 2673   4.873   2.632   2.642
  167MET     CG 2674   4.816   2.475   2.790
  167MET    HG1 2675   4.784   2.370   2.773
  167MET    HG2 2676   4.731   2.524   2.842
  167MET     SD 2677   4.972   2.493   2.867
  167MET     CE 2678   4.924   2.418   3.023
  167MET    HE1 2679   4.837   2.472   3.064
  167MET    HE2 2680   5.005   2.430   3.099
  167MET    HE3 2681   4.897   2.311   3.006
  167MET      C 2682   5.002   2.401   2.551
  167MET      O 2683   5.034   2.287   2.590
  168PRO      N 2684   5.100   2.482   2.524
  168PRO     CD 2685   5.236   2.442   2.571
  168PRO    HD1 2686   5.260   2.347   2.518
  168PRO    HD2 2687   5.252   2.456   2.680
  168PRO     CA 2688   5.103   2.618   2.464
  168PRO     HA 2689   5.089   2.678   2.553
  168PRO     CB 2690   5.244   2.633   2.416
  168PRO    HB1 2691   5.283   2.736   2.398
  168PRO    HB2 2692   5.256   2.585   2.316
  168PRO     CG 2693   5.318   2.562   2.526
  168PRO    HG1 2694   5.422   2.541   2.493
  168PRO    HG2 2695   5.337   2.637   2.606
  168PRO      C 2696   4.997   2.665   2.365
  168PRO      O 2697   4.955   2.591   2.279
  169ILE      N 2698   4.956   2.788   2.368
  169ILE     HN 2699   5.000   2.857   2.425
  169ILE     CA 2700   4.855   2.847   2.278
  169ILE     HA 2701   4.787   2.768   2.251
  169ILE     CB 2702   4.782   2.958   2.350
  169ILE     HB 2703   4.857   3.024   2.398
  169ILE    CG2 2704   4.699   3.050   2.268
  169ILE   HG21 2705   4.760   3.117   2.204
  169ILE   HG22 2706   4.639   3.123   2.326
  169ILE   HG23 2707   4.643   2.985   2.196
  169ILE    CG1 2708   4.703   2.887   2.460
  169ILE   HG11 2709   4.657   2.965   2.525
  169ILE   HG12 2710   4.766   2.836   2.536
  169ILE     CD 2711   4.601   2.782   2.411
  169ILE    HD1 2712   4.530   2.754   2.492
  169ILE    HD2 2713   4.663   2.693   2.385
  169ILE    HD3 2714   4.532   2.809   2.329
  169ILE      C 2715   4.912   2.891   2.141
  169ILE      O 2716   5.000   2.984   2.130
  170GLN      N 2717   4.869   2.813   2.040
  170GLN     HN 2718   4.785   2.762   2.061
  170GLN     CA 2719   4.914   2.811   1.901
  170GLN     HA 2720   5.017   2.779   1.897
  170GLN     CB 2721   4.822   2.715   1.820
  170GLN    HB1 2722   4.835   2.719   1.710
  170GLN    HB2 2723   4.717   2.744   1.840
  170GLN     CG 2724   4.827   2.564   1.856
  170GLN    HG1 2725   4.775   2.498   1.782
  170GLN    HG2 2726   4.791   2.531   1.956
  170GLN     CD 2727   4.973   2.525   1.834
  170GLN    OE1 2728   5.050   2.575   1.752
  170GLN    NE2 2729   5.023   2.438   1.922
  170GLN   HE21 2730   5.123   2.443   1.922
  170GLN   HE22 2731   4.969   2.410   2.000
  170GLN      C 2732   4.917   2.949   1.835
  170GLN      O 2733   4.813   3.018   1.833
  171ASN      N 2734   5.033   2.986   1.790
  171ASN     HN 2735   5.104   2.916   1.786
  171ASN     CA 2736   5.068   3.126   1.745
  171ASN     HA 2737   4.975   3.174   1.718
  171ASN     CB 2738   5.133   3.197   1.873
  171ASN    HB1 2739   5.222   3.139   1.905
  171ASN    HB2 2740   5.060   3.203   1.957
  171ASN     CG 2741   5.189   3.336   1.845
  171ASN    OD1 2742   5.133   3.393   1.750
  171ASN    ND2 2743   5.296   3.392   1.911
  171ASN   HD21 2744   5.335   3.347   1.991
  171ASN   HD22 2745   5.314   3.490   1.903
  171ASN      C 2746   5.163   3.112   1.624
  171ASN      O 2747   5.237   3.009   1.620
  172GLY      N 2748   5.152   3.208   1.531
  172GLY     HN 2749   5.099   3.288   1.560
  172GLY     CA 2750   5.247   3.206   1.419
  172GLY    HA1 2751   5.228   3.286   1.349
  172GLY    HA2 2752   5.231   3.116   1.360
  172GLY      C 2753   5.398   3.220   1.452
  172GLY      O 2754   5.487   3.156   1.395
  173GLY      N 2755   5.429   3.290   1.564
  173GLY     HN 2756   5.352   3.334   1.609
  173GLY     CA 2757   5.568   3.284   1.621
  173GLY    HA1 2758   5.595   3.370   1.681
  173GLY    HA2 2759   5.640   3.261   1.544
  173GLY      C 2760   5.577   3.172   1.724
  173GLY      O 2761   5.519   3.060   1.711
  174ALA      N 2762   5.655   3.194   1.829
  174ALA     HN 2763   5.707   3.280   1.830
  174ALA     CA 2764   5.663   3.109   1.948
  174ALA     HA 2765   5.676   3.009   1.910
  174ALA     CB 2766   5.785   3.149   2.040
  174ALA    HB1 2767   5.781   3.253   2.080
  174ALA    HB2 2768   5.882   3.140   1.987
  174ALA    HB3 2769   5.793   3.079   2.126
  174ALA      C 2770   5.527   3.107   2.017
  174ALA      O 2771   5.461   3.206   2.050
  175ASN      N 2772   5.481   2.983   2.051
  175ASN     HN 2773   5.529   2.897   2.034
  175ASN     CA 2774   5.350   2.960   2.119
  175ASN     HA 2775   5.272   3.011   2.064
  175ASN     CB 2776   5.302   2.821   2.110
  175ASN    HB1 2777   5.203   2.815   2.161
  175ASN    HB2 2778   5.359   2.745   2.167
  175ASN     CG 2779   5.292   2.764   1.965
  175ASN    OD1 2780   5.282   2.840   1.868
  175ASN    ND2 2781   5.286   2.628   1.954
  175ASN   HD21 2782   5.292   2.580   2.042
  175ASN   HD22 2783   5.287   2.584   1.865
  175ASN      C 2784   5.334   3.018   2.252
  175ASN      O 2785   5.429   3.019   2.338
  176LEU      N 2786   5.215   3.067   2.289
  176LEU     HN 2787   5.132   3.066   2.233
  176LEU     CA 2788   5.217   3.145   2.411
  176LEU     HA 2789   5.307   3.204   2.422
  176LEU     CB 2790   5.100   3.242   2.406
  176LEU    HB1 2791   5.088   3.305   2.497
  176LEU    HB2 2792   5.007   3.181   2.404
  176LEU     CG 2793   5.092   3.334   2.284
  176LEU     HG 2794   5.076   3.276   2.190
  176LEU    CD1 2795   4.975   3.436   2.291
  176LEU   HD11 2796   4.875   3.389   2.293
  176LEU   HD12 2797   4.990   3.492   2.196
  176LEU   HD13 2798   4.997   3.502   2.377
  176LEU    CD2 2799   5.227   3.423   2.252
  176LEU   HD21 2800   5.322   3.368   2.268
  176LEU   HD22 2801   5.220   3.515   2.314
  176LEU   HD23 2802   5.223   3.466   2.150
  176LEU      C 2803   5.211   3.049   2.534
  176LEU      O 2804   5.162   2.936   2.527
  177CYS      N 2805   5.262   3.095   2.651
  177CYS     HN 2806   5.300   3.186   2.637
  177CYS     CA 2807   5.247   3.040   2.781
  177CYS     HA 2808   5.196   2.945   2.768
  177CYS     CB 2809   5.381   3.014   2.856
  177CYS    HB1 2810   5.423   3.112   2.887
  177CYS    HB2 2811   5.454   2.984   2.778
  177CYS     SG 2812   5.374   2.897   2.987
  177CYS      C 2813   5.164   3.144   2.858
  177CYS      O 2814   5.204   3.251   2.893
  178SER      N 2815   5.042   3.105   2.910
  178SER     HN 2816   5.007   3.015   2.886
  178SER     CA 2817   4.961   3.193   2.997
  178SER     HA 2818   5.034   3.244   3.057
  178SER     CB 2819   4.896   3.296   2.907
  178SER    HB1 2820   4.825   3.246   2.837
  178SER    HB2 2821   4.972   3.334   2.836
  178SER     OG 2822   4.836   3.392   2.994
  178SER    HG1 2823   4.893   3.469   2.999
  178SER      C 2824   4.858   3.114   3.081
  178SER      O 2825   4.798   3.023   3.027
  179SER      N 2826   4.826   3.147   3.209
  179SER     HN 2827   4.873   3.221   3.256
  179SER     CA 2828   4.734   3.062   3.286
  179SER     HA 2829   4.780   2.965   3.284
  179SER     CB 2830   4.730   3.113   3.429
  179SER    HB1 2831   4.665   3.043   3.485
  179SER    HB2 2832   4.687   3.214   3.448
  179SER     OG 2833   4.864   3.117   3.485
  179SER    HG1 2834   4.908   3.181   3.429
  179SER      C 2835   4.593   3.053   3.235
  179SER      O 2836   4.528   2.949   3.236
  180PHE      N 2837   4.538   3.165   3.196
  180PHE     HN 2838   4.585   3.249   3.223
  180PHE     CA 2839   4.401   3.186   3.149
  180PHE     HA 2840   4.333   3.105   3.169
  180PHE     CB 2841   4.344   3.300   3.234
  180PHE    HB1 2842   4.238   3.311   3.202
  180PHE    HB2 2843   4.388   3.402   3.229
  180PHE     CG 2844   4.349   3.263   3.373
  180PHE    CD1 2845   4.436   3.325   3.465
  180PHE    HD1 2846   4.503   3.399   3.423
  180PHE    CE1 2847   4.451   3.289   3.597
  180PHE    HE1 2848   4.522   3.341   3.660
  180PHE     CZ 2849   4.379   3.178   3.639
  180PHE     HZ 2850   4.391   3.135   3.737
  180PHE    CD2 2851   4.267   3.156   3.419
  180PHE    HD2 2852   4.207   3.103   3.347
  180PHE    CE2 2853   4.287   3.107   3.548
  180PHE    HE2 2854   4.231   3.023   3.587
  180PHE      C 2855   4.372   3.227   3.006
  180PHE      O 2856   4.409   3.337   2.965
  181SER      N 2857   4.304   3.147   2.927
  181SER     HN 2858   4.275   3.057   2.958
  181SER     CA 2859   4.272   3.181   2.790
  181SER     HA 2860   4.261   3.287   2.776
  181SER     CB 2861   4.378   3.123   2.687
  181SER    HB1 2862   4.350   3.150   2.583
  181SER    HB2 2863   4.359   3.014   2.696
  181SER     OG 2864   4.508   3.161   2.726
  181SER    HG1 2865   4.500   3.228   2.795
  181SER      C 2866   4.127   3.137   2.773
  181SER      O 2867   4.077   3.032   2.812
  182ILE      N 2868   4.046   3.220   2.701
  182ILE     HN 2869   4.088   3.305   2.671
  182ILE     CA 2870   3.909   3.184   2.655
  182ILE     HA 2871   3.877   3.106   2.722
  182ILE     CB 2872   3.802   3.287   2.678
  182ILE     HB 2873   3.798   3.300   2.788
  182ILE    CG2 2874   3.832   3.420   2.617
  182ILE   HG21 2875   3.799   3.500   2.686
  182ILE   HG22 2876   3.759   3.443   2.537
  182ILE   HG23 2877   3.934   3.443   2.578
  182ILE    CG1 2878   3.656   3.254   2.641
  182ILE   HG11 2879   3.641   3.226   2.535
  182ILE   HG12 2880   3.588   3.340   2.660
  182ILE     CD 2881   3.611   3.138   2.723
  182ILE    HD1 2882   3.640   3.153   2.830
  182ILE    HD2 2883   3.659   3.045   2.688
  182ILE    HD3 2884   3.500   3.126   2.721
  182ILE      C 2885   3.906   3.141   2.512
  182ILE      O 2886   3.946   3.216   2.423
  183CYS      N 2887   3.864   3.024   2.482
  183CYS     HN 2888   3.837   2.969   2.561
  183CYS     CA 2889   3.866   2.974   2.344
  183CYS     HA 2890   3.896   3.055   2.280
  183CYS     CB 2891   3.969   2.854   2.324
  183CYS    HB1 2892   3.972   2.813   2.221
  183CYS    HB2 2893   3.938   2.774   2.394
  183CYS     SG 2894   4.133   2.888   2.394
  183CYS      C 2895   3.727   2.920   2.311
  183CYS      O 2896   3.633   2.898   2.389
  184HSD      N 2897   3.705   2.898   2.178
  184HSD     HN 2898   3.769   2.924   2.107
  184HSD     CA 2899   3.587   2.823   2.128
  184HSD     HA 2900   3.493   2.865   2.159
  184HSD     CB 2901   3.581   2.828   1.970
  184HSD    HB1 2902   3.526   2.736   1.937
  184HSD    HB2 2903   3.679   2.831   1.918
  184HSD    ND1 2904   3.375   2.978   1.938
  184HSD    HD1 2905   3.313   2.909   1.976
  184HSD     CG 2906   3.509   2.958   1.919
  184HSD    CE1 2907   3.345   3.096   1.875
  184HSD    HE1 2908   3.249   3.145   1.888
  184HSD    NE2 2909   3.451   3.158   1.823
  184HSD    CD2 2910   3.555   3.072   1.846
  184HSD    HD2 2911   3.659   3.086   1.820
  184HSD      C 2912   3.572   2.686   2.175
  184HSD      O 2913   3.663   2.610   2.212
  185THR      N 2914   3.440   2.650   2.190
  185THR     HN 2915   3.374   2.711   2.146
  185THR     CA 2916   3.388   2.547   2.276
  185THR     HA 2917   3.290   2.526   2.235
  185THR     CB 2918   3.454   2.411   2.253
  185THR     HB 2919   3.559   2.412   2.289
  185THR    OG1 2920   3.466   2.384   2.111
  185THR    HG1 2921   3.381   2.407   2.073
  185THR    CG2 2922   3.377   2.296   2.312
  185THR   HG21 2923   3.273   2.292   2.272
  185THR   HG22 2924   3.368   2.298   2.423
  185THR   HG23 2925   3.430   2.201   2.287
  185THR      C 2926   3.381   2.576   2.426
  185THR      O 2927   3.482   2.594   2.500
  186PHE      N 2928   3.262   2.585   2.486
  186PHE     HN 2929   3.179   2.595   2.432
  186PHE     CA 2930   3.243   2.604   2.628
  186PHE     HA 2931   3.291   2.699   2.649
  186PHE     CB 2932   3.084   2.626   2.659
  186PHE    HB1 2933   3.038   2.535   2.614
  186PHE    HB2 2934   3.048   2.719   2.610
  186PHE     CG 2935   3.060   2.630   2.807
  186PHE    CD1 2936   3.069   2.750   2.869
  186PHE    HD1 2937   3.107   2.835   2.813
  186PHE    CE1 2938   3.036   2.763   3.009
  186PHE    HE1 2939   3.048   2.865   3.043
  186PHE     CZ 2940   2.993   2.655   3.082
  186PHE     HZ 2941   2.961   2.658   3.185
  186PHE    CD2 2942   3.007   2.520   2.880
  186PHE    HD2 2943   2.970   2.440   2.819
  186PHE    CE2 2944   2.979   2.531   3.014
  186PHE    HE2 2945   2.929   2.452   3.067
  186PHE      C 2946   3.298   2.496   2.718
  186PHE      O 2947   3.271   2.379   2.705
  187GLN      N 2948   3.386   2.533   2.812
  187GLN     HN 2949   3.403   2.631   2.817
  187GLN     CA 2950   3.448   2.440   2.909
  187GLN     HA 2951   3.438   2.335   2.885
  187GLN     CB 2952   3.596   2.479   2.927
  187GLN    HB1 2953   3.637   2.393   2.984
  187GLN    HB2 2954   3.601   2.578   2.977
  187GLN     CG 2955   3.683   2.487   2.796
  187GLN    HG1 2956   3.788   2.501   2.830
  187GLN    HG2 2957   3.650   2.563   2.722
  187GLN     CD 2958   3.682   2.347   2.728
  187GLN    OE1 2959   3.734   2.247   2.780
  187GLN    NE2 2960   3.604   2.325   2.625
  187GLN   HE21 2961   3.586   2.228   2.612
  187GLN   HE22 2962   3.562   2.397   2.570
  187GLN      C 2963   3.390   2.448   3.051
  187GLN      O 2964   3.359   2.553   3.103
  188TRP      N 2965   3.355   2.331   3.107
  188TRP     HN 2966   3.359   2.253   3.046
  188TRP     CA 2967   3.299   2.328   3.241
  188TRP     HA 2968   3.219   2.401   3.240
  188TRP     CB 2969   3.239   2.184   3.248
  188TRP    HB1 2970   3.319   2.108   3.233
  188TRP    HB2 2971   3.166   2.165   3.166
  188TRP     CG 2972   3.149   2.162   3.365
  188TRP    CD1 2973   3.202   2.109   3.483
  188TRP    HD1 2974   3.300   2.064   3.484
  188TRP    NE1 2975   3.106   2.107   3.577
  188TRP    HE1 2976   3.123   2.066   3.664
  188TRP    CE2 2977   2.993   2.159   3.530
  188TRP    CD2 2978   3.014   2.192   3.394
  188TRP    CE3 2979   2.910   2.242   3.321
  188TRP    HE3 2980   2.933   2.280   3.222
  188TRP    CZ3 2981   2.784   2.245   3.380
  188TRP    HZ3 2982   2.704   2.270   3.312
  188TRP    CZ2 2983   2.875   2.179   3.593
  188TRP    HZ2 2984   2.857   2.155   3.697
  188TRP    CH2 2985   2.770   2.211   3.514
  188TRP    HH2 2986   2.670   2.229   3.552
  188TRP      C 2987   3.383   2.369   3.360
  188TRP      O 2988   3.350   2.437   3.458
  189HSD      N 2989   3.504   2.318   3.363
  189HSD     HN 2990   3.531   2.257   3.289
  189HSD     CA 2991   3.606   2.356   3.462
  189HSD     HA 2992   3.571   2.334   3.562
  189HSD     CB 2993   3.736   2.272   3.430
  189HSD    HB1 2994   3.720   2.164   3.453
  189HSD    HB2 2995   3.825   2.296   3.492
  189HSD    ND1 2996   3.753   2.209   3.176
  189HSD    HD1 2997   3.692   2.130   3.186
  189HSD     CG 2998   3.792   2.289   3.291
  189HSD    CE1 2999   3.836   2.239   3.072
  189HSD    HE1 3000   3.856   2.170   2.990
  189HSD    NE2 3001   3.925   2.329   3.111
  189HSD    CD2 3002   3.893   2.361   3.248
  189HSD    HD2 3003   3.942   2.439   3.305
  189HSD      C 3004   3.652   2.500   3.475
  189HSD      O 3005   3.668   2.544   3.587
  190GLU      N 3006   3.658   2.571   3.362
  190GLU     HN 3007   3.645   2.519   3.278
  190GLU     CA 3008   3.665   2.715   3.356
  190GLU     HA 3009   3.753   2.753   3.406
  190GLU     CB 3010   3.685   2.754   3.210
  190GLU    HB1 3011   3.673   2.863   3.190
  190GLU    HB2 3012   3.608   2.704   3.147
  190GLU     CG 3013   3.831   2.721   3.167
  190GLU    HG1 3014   3.846   2.611   3.178
  190GLU    HG2 3015   3.918   2.759   3.224
  190GLU     CD 3016   3.860   2.751   3.022
  190GLU    OE1 3017   3.965   2.700   2.977
  190GLU    OE2 3018   3.783   2.809   2.943
  190GLU      C 3019   3.540   2.780   3.427
  190GLU      O 3020   3.562   2.871   3.503
  191ALA      N 3021   3.419   2.727   3.402
  191ALA     HN 3022   3.402   2.657   3.332
  191ALA     CA 3023   3.302   2.777   3.467
  191ALA     HA 3024   3.289   2.883   3.453
  191ALA     CB 3025   3.181   2.699   3.405
  191ALA    HB1 3026   3.078   2.728   3.438
  191ALA    HB2 3027   3.180   2.591   3.429
  191ALA    HB3 3028   3.187   2.704   3.294
  191ALA      C 3029   3.290   2.756   3.613
  191ALA      O 3030   3.244   2.846   3.685
  192MET      N 3031   3.338   2.641   3.659
  192MET     HN 3032   3.353   2.568   3.592
  192MET     CA 3033   3.337   2.615   3.800
  192MET     HA 3034   3.247   2.649   3.848
  192MET     CB 3035   3.353   2.466   3.824
  192MET    HB1 3036   3.376   2.447   3.931
  192MET    HB2 3037   3.433   2.425   3.759
  192MET     CG 3038   3.228   2.387   3.796
  192MET    HG1 3039   3.257   2.287   3.836
  192MET    HG2 3040   3.212   2.372   3.687
  192MET     SD 3041   3.075   2.433   3.883
  192MET     CE 3042   2.992   2.515   3.741
  192MET    HE1 3043   2.993   2.456   3.647
  192MET    HE2 3044   3.041   2.613   3.721
  192MET    HE3 3045   2.883   2.527   3.763
  192MET      C 3046   3.446   2.694   3.870
  192MET      O 3047   3.439   2.692   3.993
  193PHE      N 3048   3.550   2.745   3.803
  193PHE     HN 3049   3.572   2.712   3.712
  193PHE     CA 3050   3.670   2.807   3.868
  193PHE     HA 3051   3.733   2.729   3.905
  193PHE     CB 3052   3.747   2.881   3.752
  193PHE    HB1 3053   3.677   2.939   3.689
  193PHE    HB2 3054   3.785   2.808   3.677
  193PHE     CG 3055   3.865   2.956   3.790
  193PHE    CD1 3056   3.880   3.085   3.745
  193PHE    HD1 3057   3.808   3.134   3.681
  193PHE    CE1 3058   3.992   3.163   3.782
  193PHE    HE1 3059   4.005   3.258   3.730
  193PHE     CZ 3060   4.085   3.111   3.873
  193PHE     HZ 3061   4.167   3.167   3.915
  193PHE    CD2 3062   3.972   2.900   3.867
  193PHE    HD2 3063   3.967   2.796   3.895
  193PHE    CE2 3064   4.075   2.976   3.912
  193PHE    HE2 3065   4.148   2.930   3.978
  193PHE      C 3066   3.643   2.903   3.984
  193PHE      O 3067   3.687   2.891   4.101
  194LEU      N 3068   3.549   2.999   3.961
  194LEU     HN 3069   3.515   3.011   3.868
  194LEU     CA 3070   3.495   3.088   4.062
  194LEU     HA 3071   3.586   3.125   4.107
  194LEU     CB 3072   3.402   3.187   3.992
  194LEU    HB1 3073   3.310   3.140   3.951
  194LEU    HB2 3074   3.466   3.235   3.916
  194LEU     CG 3075   3.354   3.304   4.084
  194LEU     HG 3076   3.309   3.255   4.173
  194LEU    CD1 3077   3.467   3.381   4.155
  194LEU   HD11 3078   3.529   3.413   4.069
  194LEU   HD12 3079   3.525   3.324   4.231
  194LEU   HD13 3080   3.422   3.471   4.202
  194LEU    CD2 3081   3.263   3.397   4.006
  194LEU   HD21 3082   3.235   3.479   4.076
  194LEU   HD22 3083   3.174   3.345   3.965
  194LEU   HD23 3084   3.318   3.457   3.930
  194LEU      C 3085   3.417   3.030   4.172
  194LEU      O 3086   3.438   3.071   4.294
  195LEU      N 3087   3.333   2.922   4.143
  195LEU     HN 3088   3.335   2.882   4.051
  195LEU     CA 3089   3.244   2.863   4.243
  195LEU     HA 3090   3.206   2.937   4.311
  195LEU     CB 3091   3.126   2.779   4.177
  195LEU    HB1 3092   3.185   2.708   4.115
  195LEU    HB2 3093   3.055   2.843   4.122
  195LEU     CG 3094   3.036   2.710   4.282
  195LEU     HG 3095   3.096   2.635   4.339
  195LEU    CD1 3096   2.973   2.803   4.389
  195LEU   HD11 3097   2.900   2.744   4.449
  195LEU   HD12 3098   2.912   2.882   4.341
  195LEU   HD13 3099   3.043   2.836   4.468
  195LEU    CD2 3100   2.932   2.624   4.206
  195LEU   HD21 3101   2.881   2.554   4.275
  195LEU   HD22 3102   2.980   2.572   4.120
  195LEU   HD23 3103   2.846   2.687   4.173
  195LEU      C 3104   3.327   2.781   4.341
  195LEU      O 3105   3.306   2.792   4.462
  196GLU      N 3106   3.439   2.726   4.285
  196GLU     HN 3107   3.473   2.715   4.192
  196GLU     CA 3108   3.542   2.664   4.366
  196GLU     HA 3109   3.481   2.603   4.430
  196GLU     CB 3110   3.631   2.575   4.278
  196GLU    HB1 3111   3.720   2.532   4.329
  196GLU    HB2 3112   3.669   2.634   4.192
  196GLU     CG 3113   3.552   2.455   4.206
  196GLU    HG1 3114   3.478   2.491   4.132
  196GLU    HG2 3115   3.501   2.388   4.279
  196GLU     CD 3116   3.646   2.374   4.108
  196GLU    OE1 3117   3.603   2.266   4.068
  196GLU    OE2 3118   3.757   2.424   4.067
  196GLU      C 3119   3.615   2.750   4.471
  196GLU      O 3120   3.643   2.701   4.578
  197PHE      N 3121   3.652   2.878   4.443
  197PHE     HN 3122   3.651   2.923   4.354
  197PHE     CA 3123   3.699   2.970   4.541
  197PHE     HA 3124   3.785   2.919   4.582
  197PHE     CB 3125   3.748   3.096   4.469
  197PHE    HB1 3126   3.671   3.146   4.405
  197PHE    HB2 3127   3.832   3.065   4.402
  197PHE     CG 3128   3.812   3.205   4.559
  197PHE    CD1 3129   3.895   3.167   4.665
  197PHE    HD1 3130   3.914   3.062   4.676
  197PHE    CE1 3131   3.947   3.266   4.756
  197PHE    HE1 3132   4.005   3.226   4.838
  197PHE     CZ 3133   3.919   3.402   4.731
  197PHE     HZ 3134   3.961   3.473   4.802
  197PHE    CD2 3135   3.783   3.341   4.535
  197PHE    HD2 3136   3.730   3.380   4.450
  197PHE    CE2 3137   3.838   3.436   4.621
  197PHE    HE2 3138   3.818   3.540   4.600
  197PHE      C 3139   3.592   2.996   4.651
  197PHE      O 3140   3.622   2.995   4.767
  198PHE      N 3141   3.465   3.014   4.612
  198PHE     HN 3142   3.435   3.002   4.518
  198PHE     CA 3143   3.354   3.047   4.709
  198PHE     HA 3144   3.377   3.145   4.750
  198PHE     CB 3145   3.227   3.062   4.628
  198PHE    HB1 3146   3.174   2.967   4.609
  198PHE    HB2 3147   3.257   3.118   4.537
  198PHE     CG 3148   3.127   3.150   4.702
  198PHE    CD1 3149   2.992   3.109   4.704
  198PHE    HD1 3150   2.968   3.014   4.659
  198PHE    CE1 3151   2.899   3.190   4.766
  198PHE    HE1 3152   2.798   3.154   4.773
  198PHE     CZ 3153   2.935   3.315   4.818
  198PHE     HZ 3154   2.855   3.376   4.858
  198PHE    CD2 3155   3.170   3.280   4.743
  198PHE    HD2 3156   3.275   3.305   4.734
  198PHE    CE2 3157   3.073   3.357   4.812
  198PHE    HE2 3158   3.097   3.457   4.845
  198PHE      C 3159   3.332   2.945   4.825
  198PHE      O 3160   3.298   2.988   4.938
  199LEU      N 3161   3.353   2.814   4.800
  199LEU     HN 3162   3.383   2.780   4.711
  199LEU     CA 3163   3.346   2.704   4.896
  199LEU     HA 3164   3.249   2.701   4.943
  199LEU     CB 3165   3.349   2.565   4.818
  199LEU    HB1 3166   3.328   2.483   4.891
  199LEU    HB2 3167   3.453   2.554   4.781
  199LEU     CG 3168   3.240   2.547   4.708
  199LEU     HG 3169   3.245   2.631   4.635
  199LEU    CD1 3170   3.256   2.416   4.619
  199LEU   HD11 3171   3.208   2.437   4.520
  199LEU   HD12 3172   3.225   2.319   4.663
  199LEU   HD13 3173   3.364   2.407   4.599
  199LEU    CD2 3174   3.103   2.549   4.770
  199LEU   HD21 3175   3.092   2.475   4.851
  199LEU   HD22 3176   3.036   2.522   4.686
  199LEU   HD23 3177   3.090   2.651   4.814
  199LEU      C 3178   3.440   2.703   5.015
  199LEU      O 3179   3.397   2.673   5.122
  200PRO      N 3180   3.573   2.727   5.006
  200PRO     CD 3181   3.655   2.708   4.885
  200PRO    HD1 3182   3.611   2.764   4.800
  200PRO    HD2 3183   3.646   2.599   4.863
  200PRO     CA 3184   3.651   2.754   5.124
  200PRO     HA 3185   3.641   2.691   5.211
  200PRO     CB 3186   3.788   2.733   5.070
  200PRO    HB1 3187   3.814   2.626   5.079
  200PRO    HB2 3188   3.865   2.807   5.101
  200PRO     CG 3189   3.788   2.763   4.925
  200PRO    HG1 3190   3.789   2.870   4.894
  200PRO    HG2 3191   3.867   2.704   4.874
  200PRO      C 3192   3.630   2.901   5.161
  200PRO      O 3193   3.633   2.920   5.285
  201LEU      N 3194   3.611   2.998   5.073
  201LEU     HN 3195   3.620   2.978   4.976
  201LEU     CA 3196   3.582   3.134   5.110
  201LEU     HA 3197   3.665   3.152   5.178
  201LEU     CB 3198   3.580   3.214   4.978
  201LEU    HB1 3199   3.501   3.160   4.922
  201LEU    HB2 3200   3.683   3.208   4.936
  201LEU     CG 3201   3.531   3.363   4.999
  201LEU     HG 3202   3.430   3.357   5.045
  201LEU    CD1 3203   3.633   3.430   5.099
  201LEU   HD11 3204   3.641   3.540   5.081
  201LEU   HD12 3205   3.733   3.389   5.075
  201LEU   HD13 3206   3.603   3.408   5.204
  201LEU    CD2 3207   3.527   3.441   4.865
  201LEU   HD21 3208   3.454   3.525   4.874
  201LEU   HD22 3209   3.489   3.382   4.779
  201LEU   HD23 3210   3.626   3.486   4.840
  201LEU      C 3211   3.460   3.157   5.200
  201LEU      O 3212   3.465   3.221   5.306
  202GLY      N 3213   3.345   3.096   5.166
  202GLY     HN 3214   3.336   3.041   5.083
  202GLY     CA 3215   3.227   3.090   5.252
  202GLY    HA1 3216   3.165   3.016   5.204
  202GLY    HA2 3217   3.174   3.184   5.255
  202GLY      C 3218   3.251   3.048   5.399
  202GLY      O 3219   3.201   3.108   5.493
  203ILE      N 3220   3.329   2.944   5.419
  203ILE     HN 3221   3.358   2.887   5.343
  203ILE     CA 3222   3.383   2.903   5.546
  203ILE     HA 3223   3.299   2.922   5.611
  203ILE     CB 3224   3.425   2.764   5.546
  203ILE     HB 3225   3.512   2.755   5.478
  203ILE    CG2 3226   3.475   2.708   5.680
  203ILE   HG21 3227   3.402   2.728   5.761
  203ILE   HG22 3228   3.568   2.759   5.712
  203ILE   HG23 3229   3.487   2.598   5.667
  203ILE    CG1 3230   3.309   2.667   5.495
  203ILE   HG11 3231   3.356   2.566   5.490
  203ILE   HG12 3232   3.286   2.695   5.390
  203ILE     CD 3233   3.179   2.672   5.578
  203ILE    HD1 3234   3.121   2.766   5.573
  203ILE    HD2 3235   3.190   2.645   5.685
  203ILE    HD3 3236   3.113   2.589   5.545
  203ILE      C 3237   3.470   2.996   5.619
  203ILE      O 3238   3.456   3.027   5.735
  204ILE      N 3239   3.562   3.064   5.541
  204ILE     HN 3240   3.554   3.034   5.446
  204ILE     CA 3241   3.637   3.179   5.592
  204ILE     HA 3242   3.685   3.139   5.679
  204ILE     CB 3243   3.751   3.218   5.498
  204ILE     HB 3244   3.703   3.235   5.400
  204ILE    CG2 3245   3.816   3.347   5.546
  204ILE   HG21 3246   3.876   3.338   5.638
  204ILE   HG22 3247   3.737   3.423   5.565
  204ILE   HG23 3248   3.897   3.384   5.479
  204ILE    CG1 3249   3.856   3.106   5.475
  204ILE   HG11 3250   3.808   3.017   5.430
  204ILE   HG12 3251   3.897   3.071   5.572
  204ILE     CD 3252   3.959   3.145   5.371
  204ILE    HD1 3253   4.031   3.224   5.402
  204ILE    HD2 3254   3.916   3.181   5.275
  204ILE    HD3 3255   4.032   3.062   5.355
  204ILE      C 3256   3.549   3.299   5.642
  204ILE      O 3257   3.561   3.350   5.749
  205LEU      N 3258   3.431   3.338   5.577
  205LEU     HN 3259   3.416   3.300   5.486
  205LEU     CA 3260   3.326   3.435   5.623
  205LEU     HA 3261   3.365   3.529   5.658
  205LEU     CB 3262   3.226   3.462   5.505
  205LEU    HB1 3263   3.139   3.523   5.537
  205LEU    HB2 3264   3.202   3.361   5.465
  205LEU     CG 3265   3.287   3.532   5.379
  205LEU     HG 3266   3.372   3.469   5.346
  205LEU    CD1 3267   3.197   3.533   5.258
  205LEU   HD11 3268   3.253   3.591   5.181
  205LEU   HD12 3269   3.105   3.584   5.293
  205LEU   HD13 3270   3.170   3.432   5.222
  205LEU    CD2 3271   3.345   3.679   5.408
  205LEU   HD21 3272   3.276   3.746   5.464
  205LEU   HD22 3273   3.368   3.733   5.314
  205LEU   HD23 3274   3.438   3.675   5.469
  205LEU      C 3275   3.255   3.379   5.747
  205LEU      O 3276   3.236   3.456   5.844
  206PHE      N 3277   3.221   3.247   5.742
  206PHE     HN 3278   3.233   3.190   5.661
  206PHE     CA 3279   3.161   3.181   5.866
  206PHE     HA 3280   3.065   3.223   5.890
  206PHE     CB 3281   3.120   3.036   5.826
  206PHE    HB1 3282   3.213   2.979   5.804
  206PHE    HB2 3283   3.068   3.039   5.728
  206PHE     CG 3284   3.035   2.964   5.929
  206PHE    CD1 3285   2.918   3.019   5.983
  206PHE    HD1 3286   2.889   3.118   5.952
  206PHE    CE1 3287   2.842   2.945   6.076
  206PHE    HE1 3288   2.756   2.996   6.118
  206PHE     CZ 3289   2.870   2.809   6.101
  206PHE     HZ 3290   2.811   2.746   6.166
  206PHE    CD2 3291   3.068   2.834   5.964
  206PHE    HD2 3292   3.159   2.793   5.922
  206PHE    CE2 3293   2.993   2.755   6.052
  206PHE    HE2 3294   3.023   2.657   6.085
  206PHE      C 3295   3.248   3.183   5.986
  206PHE      O 3296   3.206   3.231   6.089
  207CYS      N 3297   3.374   3.139   5.972
  207CYS     HN 3298   3.412   3.099   5.888
  207CYS     CA 3299   3.475   3.155   6.077
  207CYS     HA 3300   3.444   3.103   6.166
  207CYS     CB 3301   3.611   3.111   6.030
  207CYS    HB1 3302   3.690   3.131   6.106
  207CYS    HB2 3303   3.634   3.160   5.933
  207CYS     SG 3304   3.613   2.928   5.993
  207CYS    HG1 3305   3.534   2.929   5.887
  207CYS      C 3306   3.497   3.298   6.119
  207CYS      O 3307   3.515   3.322   6.236
  208SER      N 3308   3.497   3.396   6.025
  208SER     HN 3309   3.488   3.384   5.927
  208SER     CA 3310   3.516   3.534   6.054
  208SER     HA 3311   3.608   3.544   6.110
  208SER     CB 3312   3.543   3.629   5.931
  208SER    HB1 3313   3.590   3.723   5.967
  208SER    HB2 3314   3.446   3.643   5.877
  208SER     OG 3315   3.652   3.591   5.848
  208SER    HG1 3316   3.611   3.525   5.792
  208SER      C 3317   3.407   3.589   6.141
  208SER      O 3318   3.433   3.665   6.237
  209ALA      N 3319   3.278   3.553   6.119
  209ALA     HN 3320   3.255   3.490   6.045
  209ALA     CA 3321   3.170   3.585   6.209
  209ALA     HA 3322   3.182   3.690   6.234
  209ALA     CB 3323   3.030   3.556   6.144
  209ALA    HB1 3324   3.009   3.589   6.040
  209ALA    HB2 3325   2.952   3.608   6.204
  209ALA    HB3 3326   3.011   3.447   6.147
  209ALA      C 3327   3.181   3.520   6.344
  209ALA      O 3328   3.157   3.580   6.448
  210ARG      N 3329   3.208   3.383   6.342
  210ARG     HN 3330   3.215   3.336   6.254
  210ARG     CA 3331   3.219   3.306   6.465
  210ARG     HA 3332   3.129   3.328   6.521
  210ARG     CB 3333   3.219   3.153   6.441
  210ARG    HB1 3334   3.231   3.108   6.542
  210ARG    HB2 3335   3.307   3.124   6.380
  210ARG     CG 3336   3.099   3.083   6.370
  210ARG    HG1 3337   3.108   2.973   6.379
  210ARG    HG2 3338   3.101   3.096   6.260
  210ARG     CD 3339   2.953   3.123   6.415
  210ARG    HD1 3340   2.883   3.063   6.353
  210ARG    HD2 3341   2.948   3.233   6.407
  210ARG     NE 3342   2.933   3.079   6.559
  210ARG     HE 3343   3.016   3.035   6.594
  210ARG     CZ 3344   2.823   3.075   6.631
  210ARG    NH1 3345   2.707   3.107   6.576
  210ARG   HH11 3346   2.704   3.154   6.488
  210ARG   HH12 3347   2.629   3.099   6.637
  210ARG    NH2 3348   2.828   3.039   6.756
  210ARG   HH21 3349   2.919   3.049   6.795
  210ARG   HH22 3350   2.745   3.039   6.812
  210ARG      C 3351   3.329   3.344   6.562
  210ARG      O 3352   3.307   3.357   6.682
  211ILE      N 3353   3.455   3.377   6.520
  211ILE     HN 3354   3.484   3.377   6.424
  211ILE     CA 3355   3.556   3.433   6.608
  211ILE     HA 3356   3.576   3.370   6.694
  211ILE     CB 3357   3.703   3.458   6.551
  211ILE     HB 3358   3.693   3.518   6.458
  211ILE    CG2 3359   3.806   3.520   6.649
  211ILE   HG21 3360   3.903   3.543   6.598
  211ILE   HG22 3361   3.822   3.449   6.732
  211ILE   HG23 3362   3.767   3.618   6.684
  211ILE    CG1 3363   3.754   3.323   6.496
  211ILE   HG11 3364   3.683   3.255   6.444
  211ILE   HG12 3365   3.790   3.264   6.583
  211ILE     CD 3366   3.876   3.334   6.394
  211ILE    HD1 3367   3.913   3.234   6.363
  211ILE    HD2 3368   3.967   3.375   6.442
  211ILE    HD3 3369   3.860   3.395   6.303
  211ILE      C 3370   3.513   3.569   6.668
  211ILE      O 3371   3.534   3.594   6.785
  212ILE      N 3372   3.458   3.661   6.590
  212ILE     HN 3373   3.454   3.658   6.490
  212ILE     CA 3374   3.397   3.785   6.635
  212ILE     HA 3375   3.465   3.834   6.703
  212ILE     CB 3376   3.350   3.872   6.519
  212ILE     HB 3377   3.278   3.813   6.458
  212ILE    CG2 3378   3.262   3.982   6.579
  212ILE   HG21 3379   3.172   3.951   6.635
  212ILE   HG22 3380   3.233   4.052   6.498
  212ILE   HG23 3381   3.326   4.032   6.655
  212ILE    CG1 3382   3.477   3.932   6.441
  212ILE   HG11 3383   3.554   3.853   6.427
  212ILE   HG12 3384   3.536   3.993   6.513
  212ILE     CD 3385   3.441   3.989   6.301
  212ILE    HD1 3386   3.353   4.056   6.303
  212ILE    HD2 3387   3.406   3.903   6.239
  212ILE    HD3 3388   3.530   4.040   6.258
  212ILE      C 3389   3.273   3.744   6.730
  212ILE      O 3390   3.255   3.809   6.831
  213TRP      N 3391   3.189   3.647   6.702
  213TRP     HN 3392   3.193   3.597   6.616
  213TRP     CA 3393   3.084   3.604   6.786
  213TRP     HA 3394   3.019   3.690   6.796
  213TRP     CB 3395   3.005   3.484   6.727
  213TRP    HB1 3396   3.054   3.385   6.717
  213TRP    HB2 3397   2.980   3.508   6.622
  213TRP     CG 3398   2.871   3.469   6.792
  213TRP    CD1 3399   2.751   3.525   6.769
  213TRP    HD1 3400   2.730   3.613   6.710
  213TRP    NE1 3401   2.652   3.464   6.838
  213TRP    HE1 3402   2.557   3.485   6.837
  213TRP    CE2 3403   2.703   3.372   6.917
  213TRP    CD2 3404   2.839   3.365   6.891
  213TRP    CE3 3405   2.913   3.280   6.968
  213TRP    HE3 3406   3.020   3.272   6.960
  213TRP    CZ3 3407   2.853   3.197   7.059
  213TRP    HZ3 3408   2.915   3.131   7.118
  213TRP    CZ2 3409   2.648   3.304   7.018
  213TRP    HZ2 3410   2.540   3.302   7.022
  213TRP    CH2 3411   2.714   3.213   7.088
  213TRP    HH2 3412   2.674   3.153   7.168
  213TRP      C 3413   3.130   3.565   6.925
  213TRP      O 3414   3.073   3.597   7.028
  214SER      N 3415   3.240   3.495   6.929
  214SER     HN 3416   3.286   3.481   6.842
  214SER     CA 3417   3.300   3.428   7.037
  214SER     HA 3418   3.214   3.386   7.088
  214SER     CB 3419   3.388   3.312   6.985
  214SER    HB1 3420   3.461   3.363   6.918
  214SER    HB2 3421   3.331   3.245   6.917
  214SER     OG 3422   3.470   3.244   7.081
  214SER    HG1 3423   3.417   3.174   7.119
  214SER      C 3424   3.374   3.520   7.131
  214SER      O 3425   3.376   3.499   7.253
  215LEU      N 3426   3.441   3.630   7.089
  215LEU     HN 3427   3.445   3.639   6.990
  215LEU     CA 3428   3.495   3.720   7.181
  215LEU     HA 3429   3.549   3.678   7.264
  215LEU     CB 3430   3.604   3.801   7.102
  215LEU    HB1 3431   3.648   3.860   7.185
  215LEU    HB2 3432   3.549   3.871   7.035
  215LEU     CG 3433   3.720   3.718   7.039
  215LEU     HG 3434   3.674   3.645   6.970
  215LEU    CD1 3435   3.789   3.811   6.935
  215LEU   HD11 3436   3.732   3.823   6.840
  215LEU   HD12 3437   3.890   3.771   6.910
  215LEU   HD13 3438   3.809   3.913   6.975
  215LEU    CD2 3439   3.821   3.658   7.142
  215LEU   HD21 3440   3.864   3.746   7.196
  215LEU   HD22 3441   3.895   3.604   7.080
  215LEU   HD23 3442   3.770   3.597   7.220
  215LEU      C 3443   3.393   3.817   7.229
  215LEU      O 3444   3.394   3.865   7.346
  216ARG      N 3445   3.301   3.854   7.144
  216ARG     HN 3446   3.300   3.814   7.053
  216ARG     CA 3447   3.182   3.927   7.172
  216ARG     HA 3448   3.213   4.019   7.219
  216ARG     CB 3449   3.097   3.975   7.048
  216ARG    HB1 3450   3.008   4.008   7.107
  216ARG    HB2 3451   3.076   3.886   6.986
  216ARG     CG 3452   3.140   4.097   6.963
  216ARG    HG1 3453   3.248   4.087   6.937
  216ARG    HG2 3454   3.127   4.186   7.027
  216ARG     CD 3455   3.049   4.123   6.842
  216ARG    HD1 3456   2.947   4.120   6.885
  216ARG    HD2 3457   3.068   4.047   6.764
  216ARG     NE 3458   3.083   4.259   6.787
  216ARG     HE 3459   3.172   4.299   6.809
  216ARG     CZ 3460   3.008   4.346   6.743
  216ARG    NH1 3461   2.886   4.325   6.704
  216ARG   HH11 3462   2.833   4.242   6.715
  216ARG   HH12 3463   2.837   4.402   6.664
  216ARG    NH2 3464   3.045   4.475   6.731
  216ARG   HH21 3465   3.122   4.501   6.790
  216ARG   HH22 3466   2.974   4.535   6.695
  216ARG      C 3467   3.084   3.865   7.275
  216ARG      O 3468   3.050   3.942   7.364
  217GLN      N 3469   3.052   3.737   7.280
  217GLN     HN 3470   3.069   3.681   7.200
  217GLN     CA 3471   2.986   3.678   7.393
  217GLN     HA 3472   2.890   3.727   7.389
  217GLN     CB 3473   2.959   3.523   7.374
  217GLN    HB1 3474   2.901   3.483   7.460
  217GLN    HB2 3475   3.054   3.468   7.358
  217GLN     CG 3476   2.860   3.479   7.259
  217GLN    HG1 3477   2.826   3.375   7.278
  217GLN    HG2 3478   2.911   3.489   7.161
  217GLN     CD 3479   2.740   3.580   7.247
  217GLN    OE1 3480   2.730   3.655   7.151
  217GLN    NE2 3481   2.654   3.575   7.349
  217GLN   HE21 3482   2.687   3.526   7.429
  217GLN   HE22 3483   2.589   3.650   7.366
  217GLN      C 3484   3.054   3.682   7.527
  217GLN      O 3485   2.996   3.706   7.636
  218ARG      N 3486   3.188   3.665   7.525
  218ARG     HN 3487   3.236   3.650   7.439
  218ARG     CA 3488   3.274   3.654   7.640
  218ARG     HA 3489   3.214   3.618   7.723
  218ARG     CB 3490   3.383   3.544   7.609
  218ARG    HB1 3491   3.459   3.531   7.688
  218ARG    HB2 3492   3.441   3.586   7.524
  218ARG     CG 3493   3.335   3.400   7.577
  218ARG    HG1 3494   3.270   3.394   7.488
  218ARG    HG2 3495   3.267   3.368   7.659
  218ARG     CD 3496   3.447   3.299   7.560
  218ARG    HD1 3497   3.402   3.197   7.556
  218ARG    HD2 3498   3.527   3.307   7.637
  218ARG     NE 3499   3.510   3.337   7.431
  218ARG     HE 3500   3.460   3.384   7.358
  218ARG     CZ 3501   3.632   3.296   7.399
  218ARG    NH1 3502   3.722   3.247   7.484
  218ARG   HH11 3503   3.715   3.292   7.573
  218ARG   HH12 3504   3.819   3.238   7.459
  218ARG    NH2 3505   3.677   3.311   7.274
  218ARG   HH21 3506   3.602   3.315   7.208
  218ARG   HH22 3507   3.758   3.255   7.258
  218ARG      C 3508   3.326   3.788   7.688
  218ARG      O 3509   3.410   3.800   7.775
  219GLN      N 3510   3.267   3.898   7.636
  219GLN     HN 3511   3.205   3.876   7.561
  219GLN     CA 3512   3.284   4.045   7.658
  219GLN     HA 3513   3.237   4.085   7.570
  219GLN     CB 3514   3.212   4.110   7.778
  219GLN    HB1 3515   3.248   4.213   7.797
  219GLN    HB2 3516   3.254   4.061   7.868
  219GLN     CG 3517   3.055   4.101   7.786
  219GLN    HG1 3518   3.015   4.104   7.890
  219GLN    HG2 3519   3.026   4.000   7.751
  219GLN     CD 3520   2.981   4.191   7.691
  219GLN    OE1 3521   2.862   4.169   7.670
  219GLN    NE2 3522   3.044   4.293   7.628
  219GLN   HE21 3523   2.986   4.345   7.566
  219GLN   HE22 3524   3.137   4.317   7.654
  219GLN      C 3525   3.436   4.084   7.657
  219GLN      O 3526   3.480   4.166   7.736
  220MET      N 3527   3.513   4.031   7.561
  220MET     HN 3528   3.456   3.978   7.499
  220MET     CA 3529   3.652   4.059   7.540
  220MET     HA 3530   3.697   4.101   7.628
  220MET     CB 3531   3.723   3.934   7.484
  220MET    HB1 3532   3.831   3.955   7.466
  220MET    HB2 3533   3.691   3.909   7.381
  220MET     CG 3534   3.705   3.805   7.578
  220MET    HG1 3535   3.594   3.808   7.588
  220MET    HG2 3536   3.750   3.830   7.677
  220MET     SD 3537   3.762   3.650   7.504
  220MET     CE 3538   3.920   3.636   7.583
  220MET    HE1 3539   3.906   3.597   7.686
  220MET    HE2 3540   3.975   3.732   7.591
  220MET    HE3 3541   3.978   3.550   7.542
  220MET      C 3542   3.676   4.168   7.440
  220MET      O 3543   3.791   4.214   7.441
  221ASP      N 3544   3.576   4.219   7.360
  221ASP     HN 3545   3.481   4.190   7.359
  221ASP     CA 3546   3.596   4.315   7.254
  221ASP     HA 3547   3.688   4.299   7.199
  221ASP     CB 3548   3.483   4.307   7.162
  221ASP    HB1 3549   3.464   4.201   7.136
  221ASP    HB2 3550   3.491   4.373   7.073
  221ASP     CG 3551   3.339   4.329   7.226
  221ASP    OD1 3552   3.260   4.405   7.164
  221ASP    OD2 3553   3.308   4.258   7.326
  221ASP      C 3554   3.623   4.454   7.308
  221ASP      O 3555   3.664   4.544   7.235
  222ARG      N 3556   3.599   4.480   7.429
  222ARG     HN 3557   3.561   4.412   7.491
  222ARG     CA 3558   3.641   4.604   7.497
  222ARG     HA 3559   3.604   4.693   7.449
  222ARG     CB 3560   3.568   4.586   7.636
  222ARG    HB1 3561   3.465   4.563   7.602
  222ARG    HB2 3562   3.551   4.689   7.676
  222ARG     CG 3563   3.611   4.478   7.739
  222ARG    HG1 3564   3.715   4.483   7.780
  222ARG    HG2 3565   3.619   4.376   7.694
  222ARG     CD 3566   3.509   4.470   7.850
  222ARG    HD1 3567   3.414   4.462   7.794
  222ARG    HD2 3568   3.486   4.561   7.911
  222ARG     NE 3569   3.528   4.349   7.932
  222ARG     HE 3570   3.509   4.268   7.877
  222ARG     CZ 3571   3.607   4.335   8.040
  222ARG    NH1 3572   3.664   4.436   8.096
  222ARG   HH11 3573   3.630   4.520   8.054
  222ARG   HH12 3574   3.720   4.422   8.178
  222ARG    NH2 3575   3.628   4.215   8.075
  222ARG   HH21 3576   3.598   4.141   8.014
  222ARG   HH22 3577   3.680   4.193   8.158
  222ARG      C 3578   3.791   4.618   7.520
  222ARG      O 3579   3.833   4.731   7.552
  223HSD      N 3580   3.871   4.511   7.514
  223HSD     HN 3581   3.822   4.433   7.475
  223HSD     CA 3582   4.014   4.507   7.546
  223HSD     HA 3583   4.040   4.578   7.623
  223HSD     CB 3584   4.063   4.365   7.588
  223HSD    HB1 3585   4.174   4.363   7.590
  223HSD    HB2 3586   4.029   4.297   7.507
  223HSD    ND1 3587   4.018   4.378   7.835
  223HSD    HD1 3588   4.067   4.463   7.854
  223HSD     CG 3589   4.008   4.314   7.715
  223HSD    CE1 3590   3.951   4.300   7.922
  223HSD    HE1 3591   3.945   4.319   8.029
  223HSD    NE2 3592   3.896   4.189   7.865
  223HSD    CD2 3593   3.932   4.203   7.734
  223HSD    HD2 3594   3.918   4.125   7.660
  223HSD      C 3595   4.092   4.567   7.431
  223HSD      O 3596   4.050   4.582   7.322
  224ALA      N 3597   4.217   4.615   7.466
  224ALA     HN 3598   4.257   4.621   7.557
  224ALA     CA 3599   4.289   4.697   7.379
  224ALA     HA 3600   4.221   4.778   7.361
  224ALA     CB 3601   4.410   4.755   7.448
  224ALA    HB1 3602   4.492   4.681   7.451
  224ALA    HB2 3603   4.380   4.799   7.545
  224ALA    HB3 3604   4.442   4.850   7.400
  224ALA      C 3605   4.333   4.637   7.242
  224ALA      O 3606   4.313   4.696   7.137
  225LYS      N 3607   4.387   4.514   7.243
  225LYS     HN 3608   4.410   4.462   7.325
  225LYS     CA 3609   4.415   4.445   7.117
  225LYS     HA 3610   4.434   4.519   7.041
  225LYS     CB 3611   4.543   4.359   7.135
  225LYS    HB1 3612   4.539   4.277   7.059
  225LYS    HB2 3613   4.546   4.316   7.237
  225LYS     CG 3614   4.673   4.441   7.107
  225LYS    HG1 3615   4.664   4.495   7.010
  225LYS    HG2 3616   4.754   4.366   7.099
  225LYS     CD 3617   4.713   4.527   7.229
  225LYS    HD1 3618   4.708   4.466   7.322
  225LYS    HD2 3619   4.636   4.607   7.235
  225LYS     CE 3620   4.857   4.568   7.214
  225LYS    HE1 3621   4.880   4.631   7.125
  225LYS    HE2 3622   4.934   4.490   7.225
  225LYS     NZ 3623   4.876   4.659   7.334
  225LYS    HZ1 3624   4.841   4.616   7.421
  225LYS    HZ2 3625   4.819   4.741   7.304
  225LYS    HZ3 3626   4.979   4.666   7.350
  225LYS      C 3627   4.296   4.370   7.059
  225LYS      O 3628   4.296   4.333   6.941
  226ILE      N 3629   4.199   4.329   7.141
  226ILE     HN 3630   4.213   4.327   7.240
  226ILE     CA 3631   4.081   4.250   7.104
  226ILE     HA 3632   4.124   4.168   7.049
  226ILE     CB 3633   3.993   4.194   7.219
  226ILE     HB 3634   3.949   4.268   7.290
  226ILE    CG2 3635   3.885   4.104   7.154
  226ILE   HG21 3636   3.844   4.041   7.236
  226ILE   HG22 3637   3.929   4.039   7.076
  226ILE   HG23 3638   3.794   4.156   7.117
  226ILE    CG1 3639   4.085   4.102   7.301
  226ILE   HG11 3640   4.032   4.074   7.395
  226ILE   HG12 3641   4.178   4.150   7.336
  226ILE     CD 3642   4.133   3.977   7.233
  226ILE    HD1 3643   4.142   3.985   7.122
  226ILE    HD2 3644   4.063   3.896   7.262
  226ILE    HD3 3645   4.230   3.940   7.273
  226ILE      C 3646   4.003   4.320   6.991
  226ILE      O 3647   3.971   4.257   6.890
  227LYS      N 3648   3.985   4.454   7.009
  227LYS     HN 3649   4.019   4.493   7.094
  227LYS     CA 3650   3.899   4.533   6.921
  227LYS     HA 3651   3.807   4.483   6.895
  227LYS     CB 3652   3.871   4.663   6.989
  227LYS    HB1 3653   3.815   4.633   7.080
  227LYS    HB2 3654   3.805   4.727   6.927
  227LYS     CG 3655   3.977   4.761   7.029
  227LYS    HG1 3656   4.026   4.795   6.936
  227LYS    HG2 3657   4.059   4.712   7.085
  227LYS     CD 3658   3.909   4.882   7.101
  227LYS    HD1 3659   3.814   4.918   7.058
  227LYS    HD2 3660   3.985   4.964   7.101
  227LYS     CE 3661   3.878   4.861   7.261
  227LYS    HE1 3662   3.962   4.904   7.320
  227LYS    HE2 3663   3.872   4.753   7.284
  227LYS     NZ 3664   3.752   4.924   7.308
  227LYS    HZ1 3665   3.752   4.932   7.412
  227LYS    HZ2 3666   3.675   4.863   7.273
  227LYS    HZ3 3667   3.742   5.020   7.270
  227LYS      C 3668   3.970   4.560   6.789
  227LYS      O 3669   3.908   4.560   6.682
  228ARG      N 3670   4.104   4.568   6.798
  228ARG     HN 3671   4.153   4.553   6.883
  228ARG     CA 3672   4.187   4.573   6.682
  228ARG     HA 3673   4.140   4.648   6.621
  228ARG     CB 3674   4.333   4.618   6.716
  228ARG    HB1 3675   4.397   4.617   6.625
  228ARG    HB2 3676   4.381   4.538   6.776
  228ARG     CG 3677   4.361   4.746   6.795
  228ARG    HG1 3678   4.468   4.771   6.814
  228ARG    HG2 3679   4.310   4.730   6.892
  228ARG     CD 3680   4.298   4.864   6.716
  228ARG    HD1 3681   4.191   4.839   6.701
  228ARG    HD2 3682   4.349   4.874   6.617
  228ARG     NE 3683   4.322   4.985   6.805
  228ARG     HE 3684   4.304   4.978   6.903
  228ARG     CZ 3685   4.401   5.088   6.767
  228ARG    NH1 3686   4.462   5.110   6.651
  228ARG   HH11 3687   4.433   5.040   6.586
  228ARG   HH12 3688   4.538   5.174   6.635
  228ARG    NH2 3689   4.425   5.193   6.846
  228ARG   HH21 3690   4.378   5.188   6.934
  228ARG   HH22 3691   4.495   5.261   6.824
  228ARG      C 3692   4.182   4.440   6.597
  228ARG      O 3693   4.164   4.453   6.472
  229ALA      N 3694   4.188   4.318   6.661
  229ALA     HN 3695   4.215   4.309   6.757
  229ALA     CA 3696   4.158   4.191   6.598
  229ALA     HA 3697   4.230   4.173   6.520
  229ALA     CB 3698   4.180   4.073   6.698
  229ALA    HB1 3699   4.285   4.067   6.736
  229ALA    HB2 3700   4.159   3.981   6.639
  229ALA    HB3 3701   4.099   4.082   6.774
  229ALA      C 3702   4.023   4.185   6.533
  229ALA      O 3703   4.017   4.149   6.415
  230ILE      N 3704   3.922   4.223   6.609
  230ILE     HN 3705   3.946   4.253   6.701
  230ILE     CA 3706   3.786   4.222   6.555
  230ILE     HA 3707   3.755   4.122   6.531
  230ILE     CB 3708   3.680   4.261   6.671
  230ILE     HB 3709   3.723   4.346   6.729
  230ILE    CG2 3710   3.542   4.298   6.616
  230ILE   HG21 3711   3.534   4.396   6.564
  230ILE   HG22 3712   3.469   4.305   6.700
  230ILE   HG23 3713   3.513   4.222   6.541
  230ILE    CG1 3714   3.672   4.146   6.767
  230ILE   HG11 3715   3.770   4.124   6.814
  230ILE   HG12 3716   3.640   4.063   6.700
  230ILE     CD 3717   3.568   4.155   6.881
  230ILE    HD1 3718   3.464   4.148   6.844
  230ILE    HD2 3719   3.583   4.258   6.919
  230ILE    HD3 3720   3.594   4.075   6.955
  230ILE      C 3721   3.776   4.311   6.434
  230ILE      O 3722   3.708   4.279   6.335
  231THR      N 3723   3.842   4.428   6.438
  231THR     HN 3724   3.904   4.454   6.511
  231THR     CA 3725   3.836   4.522   6.328
  231THR     HA 3726   3.732   4.527   6.299
  231THR     CB 3727   3.869   4.669   6.359
  231THR     HB 3728   3.978   4.677   6.376
  231THR    OG1 3729   3.804   4.713   6.482
  231THR    HG1 3730   3.849   4.662   6.549
  231THR    CG2 3731   3.831   4.770   6.253
  231THR   HG21 3732   3.850   4.735   6.149
  231THR   HG22 3733   3.892   4.860   6.274
  231THR   HG23 3734   3.726   4.808   6.255
  231THR      C 3735   3.919   4.474   6.202
  231THR      O 3736   3.873   4.481   6.090
  232PHE      N 3737   4.037   4.414   6.221
  232PHE     HN 3738   4.085   4.420   6.308
  232PHE     CA 3739   4.118   4.351   6.119
  232PHE     HA 3740   4.129   4.428   6.043
  232PHE     CB 3741   4.258   4.296   6.176
  232PHE    HB1 3742   4.254   4.201   6.233
  232PHE    HB2 3743   4.290   4.365   6.257
  232PHE     CG 3744   4.376   4.292   6.086
  232PHE    CD1 3745   4.489   4.237   6.131
  232PHE    HD1 3746   4.493   4.183   6.225
  232PHE    CE1 3747   4.605   4.234   6.054
  232PHE    HE1 3748   4.693   4.175   6.077
  232PHE     CZ 3749   4.602   4.285   5.923
  232PHE     HZ 3750   4.682   4.277   5.850
  232PHE    CD2 3751   4.377   4.356   5.964
  232PHE    HD2 3752   4.291   4.408   5.924
  232PHE    CE2 3753   4.485   4.346   5.878
  232PHE    HE2 3754   4.481   4.381   5.776
  232PHE      C 3755   4.038   4.237   6.046
  232PHE      O 3756   4.042   4.219   5.925
  233ILE      N 3757   3.965   4.151   6.127
  233ILE     HN 3758   3.983   4.153   6.225
  233ILE     CA 3759   3.881   4.037   6.078
  233ILE     HA 3760   3.950   3.974   6.024
  233ILE     CB 3761   3.831   3.948   6.192
  233ILE     HB 3762   3.779   4.015   6.264
  233ILE    CG2 3763   3.723   3.848   6.153
  233ILE   HG21 3764   3.758   3.775   6.077
  233ILE   HG22 3765   3.640   3.906   6.108
  233ILE   HG23 3766   3.676   3.806   6.245
  233ILE    CG1 3767   3.951   3.883   6.258
  233ILE   HG11 3768   4.011   3.965   6.304
  233ILE   HG12 3769   4.016   3.829   6.185
  233ILE     CD 3770   3.916   3.788   6.375
  233ILE    HD1 3771   4.000   3.787   6.448
  233ILE    HD2 3772   3.900   3.688   6.329
  233ILE    HD3 3773   3.823   3.821   6.426
  233ILE      C 3774   3.771   4.085   5.990
  233ILE      O 3775   3.741   4.017   5.893
  234MET      N 3776   3.706   4.205   6.031
  234MET     HN 3777   3.727   4.240   6.122
  234MET     CA 3778   3.595   4.273   5.959
  234MET     HA 3779   3.515   4.206   5.930
  234MET     CB 3780   3.530   4.390   6.042
  234MET    HB1 3781   3.457   4.436   5.971
  234MET    HB2 3782   3.609   4.467   6.048
  234MET     CG 3783   3.470   4.342   6.166
  234MET    HG1 3784   3.478   4.419   6.246
  234MET    HG2 3785   3.516   4.249   6.202
  234MET     SD 3786   3.287   4.318   6.156
  234MET     CE 3787   3.267   4.324   6.336
  234MET    HE1 3788   3.297   4.419   6.386
  234MET    HE2 3789   3.339   4.246   6.371
  234MET    HE3 3790   3.164   4.292   6.363
  234MET      C 3791   3.651   4.337   5.826
  234MET      O 3792   3.585   4.319   5.727
  235VAL      N 3793   3.767   4.406   5.823
  235VAL     HN 3794   3.815   4.412   5.910
  235VAL     CA 3795   3.846   4.448   5.705
  235VAL     HA 3796   3.781   4.519   5.656
  235VAL     CB 3797   3.973   4.523   5.749
  235VAL     HB 3798   4.018   4.466   5.834
  235VAL    CG1 3799   4.080   4.531   5.636
  235VAL   HG11 3800   4.153   4.448   5.640
  235VAL   HG12 3801   4.129   4.627   5.664
  235VAL   HG13 3802   4.038   4.552   5.535
  235VAL    CG2 3803   3.936   4.669   5.796
  235VAL   HG21 3804   3.880   4.656   5.891
  235VAL   HG22 3805   3.875   4.724   5.722
  235VAL   HG23 3806   4.034   4.718   5.813
  235VAL      C 3807   3.866   4.337   5.602
  235VAL      O 3808   3.814   4.348   5.494
  236VAL      N 3809   3.939   4.231   5.642
  236VAL     HN 3810   3.980   4.223   5.733
  236VAL     CA 3811   3.964   4.114   5.550
  236VAL     HA 3812   4.018   4.153   5.466
  236VAL     CB 3813   4.057   4.014   5.615
  236VAL     HB 3814   4.003   3.983   5.708
  236VAL    CG1 3815   4.081   3.894   5.515
  236VAL   HG11 3816   4.142   3.922   5.426
  236VAL   HG12 3817   3.986   3.851   5.477
  236VAL   HG13 3818   4.132   3.814   5.572
  236VAL    CG2 3819   4.186   4.093   5.651
  236VAL   HG21 3820   4.176   4.162   5.738
  236VAL   HG22 3821   4.217   4.161   5.569
  236VAL   HG23 3822   4.270   4.022   5.668
  236VAL      C 3823   3.839   4.053   5.497
  236VAL      O 3824   3.827   4.028   5.376
  237ALA      N 3825   3.746   4.028   5.590
  237ALA     HN 3826   3.763   4.050   5.686
  237ALA     CA 3827   3.616   3.977   5.546
  237ALA     HA 3828   3.628   3.886   5.490
  237ALA     CB 3829   3.541   3.935   5.671
  237ALA    HB1 3830   3.601   3.845   5.696
  237ALA    HB2 3831   3.437   3.900   5.650
  237ALA    HB3 3832   3.552   4.016   5.747
  237ALA      C 3833   3.530   4.057   5.461
  237ALA      O 3834   3.478   4.012   5.359
  238ILE      N 3835   3.527   4.189   5.484
  238ILE     HN 3836   3.584   4.225   5.557
  238ILE     CA 3837   3.457   4.270   5.383
  238ILE     HA 3838   3.368   4.218   5.348
  238ILE     CB 3839   3.407   4.402   5.458
  238ILE     HB 3840   3.497   4.452   5.501
  238ILE    CG2 3841   3.352   4.508   5.355
  238ILE   HG21 3842   3.432   4.549   5.290
  238ILE   HG22 3843   3.306   4.592   5.411
  238ILE   HG23 3844   3.273   4.459   5.294
  238ILE    CG1 3845   3.300   4.371   5.567
  238ILE   HG11 3846   3.345   4.296   5.636
  238ILE   HG12 3847   3.211   4.327   5.519
  238ILE     CD 3848   3.251   4.489   5.654
  238ILE    HD1 3849   3.326   4.555   5.703
  238ILE    HD2 3850   3.184   4.453   5.735
  238ILE    HD3 3851   3.189   4.566   5.602
  238ILE      C 3852   3.529   4.285   5.252
  238ILE      O 3853   3.460   4.272   5.151
  239VAL      N 3854   3.664   4.317   5.250
  239VAL     HN 3855   3.723   4.342   5.327
  239VAL     CA 3856   3.741   4.315   5.130
  239VAL     HA 3857   3.700   4.401   5.079
  239VAL     CB 3858   3.886   4.365   5.145
  239VAL     HB 3859   3.938   4.293   5.212
  239VAL    CG1 3860   3.964   4.373   5.010
  239VAL   HG11 3861   3.911   4.450   4.949
  239VAL   HG12 3862   3.972   4.273   4.963
  239VAL   HG13 3863   4.064   4.419   5.025
  239VAL    CG2 3864   3.894   4.505   5.200
  239VAL   HG21 3865   3.833   4.523   5.291
  239VAL   HG22 3866   3.865   4.582   5.126
  239VAL   HG23 3867   4.000   4.526   5.226
  239VAL      C 3868   3.729   4.188   5.051
  239VAL      O 3869   3.718   4.196   4.928
  240PHE      N 3870   3.728   4.073   5.116
  240PHE     HN 3871   3.741   4.071   5.215
  240PHE     CA 3872   3.689   3.946   5.052
  240PHE     HA 3873   3.758   3.923   4.972
  240PHE     CB 3874   3.694   3.817   5.152
  240PHE    HB1 3875   3.620   3.740   5.119
  240PHE    HB2 3876   3.668   3.846   5.256
  240PHE     CG 3877   3.832   3.741   5.162
  240PHE    CD1 3878   3.913   3.712   5.055
  240PHE    HD1 3879   3.880   3.742   4.956
  240PHE    CE1 3880   4.036   3.645   5.059
  240PHE    HE1 3881   4.092   3.621   4.970
  240PHE     CZ 3882   4.076   3.603   5.185
  240PHE     HZ 3883   4.160   3.536   5.190
  240PHE    CD2 3884   3.871   3.687   5.281
  240PHE    HD2 3885   3.809   3.708   5.366
  240PHE    CE2 3886   3.991   3.618   5.295
  240PHE    HE2 3887   4.020   3.593   5.396
  240PHE      C 3888   3.556   3.945   4.978
  240PHE      O 3889   3.560   3.901   4.864
  241VAL      N 3890   3.443   3.994   5.034
  241VAL     HN 3891   3.448   4.039   5.122
  241VAL     CA 3892   3.319   4.007   4.958
  241VAL     HA 3893   3.299   3.910   4.914
  241VAL     CB 3894   3.196   4.042   5.048
  241VAL     HB 3895   3.228   4.132   5.106
  241VAL    CG1 3896   3.060   4.066   4.973
  241VAL   HG11 3897   2.978   4.089   5.044
  241VAL   HG12 3898   3.027   3.979   4.912
  241VAL   HG13 3899   3.065   4.159   4.912
  241VAL    CG2 3900   3.175   3.943   5.161
  241VAL   HG21 3901   3.165   3.841   5.117
  241VAL   HG22 3902   3.100   3.972   5.237
  241VAL   HG23 3903   3.264   3.939   5.227
  241VAL      C 3904   3.333   4.108   4.846
  241VAL      O 3905   3.286   4.079   4.736
  242ILE      N 3906   3.397   4.221   4.872
  242ILE     HN 3907   3.420   4.246   4.966
  242ILE     CA 3908   3.422   4.323   4.769
  242ILE     HA 3909   3.324   4.355   4.739
  242ILE     CB 3910   3.489   4.445   4.840
  242ILE     HB 3911   3.568   4.404   4.907
  242ILE    CG2 3912   3.554   4.547   4.750
  242ILE   HG21 3913   3.635   4.518   4.680
  242ILE   HG22 3914   3.606   4.631   4.802
  242ILE   HG23 3915   3.478   4.593   4.683
  242ILE    CG1 3916   3.387   4.517   4.935
  242ILE   HG11 3917   3.350   4.435   5.000
  242ILE   HG12 3918   3.301   4.559   4.879
  242ILE     CD 3919   3.444   4.625   5.029
  242ILE    HD1 3920   3.378   4.658   5.112
  242ILE    HD2 3921   3.477   4.712   4.967
  242ILE    HD3 3922   3.539   4.588   5.074
  242ILE      C 3923   3.506   4.270   4.652
  242ILE      O 3924   3.472   4.297   4.537
  243CYS      N 3925   3.609   4.191   4.680
  243CYS     HN 3926   3.636   4.179   4.775
  243CYS     CA 3927   3.694   4.120   4.584
  243CYS     HA 3928   3.729   4.193   4.512
  243CYS     CB 3929   3.820   4.054   4.649
  243CYS    HB1 3930   3.866   3.983   4.578
  243CYS    HB2 3931   3.788   3.985   4.729
  243CYS     SG 3932   3.940   4.176   4.711
  243CYS    HG1 3933   3.868   4.213   4.816
  243CYS      C 3934   3.629   4.008   4.504
  243CYS      O 3935   3.677   3.980   4.398
  244PHE      N 3936   3.527   3.942   4.555
  244PHE     HN 3937   3.492   3.956   4.647
  244PHE     CA 3938   3.463   3.831   4.485
  244PHE     HA 3939   3.532   3.772   4.426
  244PHE     CB 3940   3.404   3.731   4.593
  244PHE    HB1 3941   3.323   3.775   4.654
  244PHE    HB2 3942   3.489   3.701   4.657
  244PHE     CG 3943   3.337   3.607   4.530
  244PHE    CD1 3944   3.414   3.495   4.509
  244PHE    HD1 3945   3.521   3.496   4.524
  244PHE    CE1 3946   3.354   3.380   4.455
  244PHE    HE1 3947   3.411   3.292   4.431
  244PHE     CZ 3948   3.218   3.384   4.419
  244PHE     HZ 3949   3.179   3.299   4.365
  244PHE    CD2 3950   3.194   3.608   4.512
  244PHE    HD2 3951   3.124   3.688   4.533
  244PHE    CE2 3952   3.136   3.499   4.446
  244PHE    HE2 3953   3.029   3.510   4.430
  244PHE      C 3954   3.351   3.883   4.387
  244PHE      O 3955   3.344   3.829   4.275
  245LEU      N 3956   3.281   3.994   4.420
  245LEU     HN 3957   3.302   4.047   4.502
  245LEU     CA 3958   3.173   4.052   4.344
  245LEU     HA 3959   3.098   3.975   4.346
  245LEU     CB 3960   3.120   4.178   4.415
  245LEU    HB1 3961   3.064   4.237   4.338
  245LEU    HB2 3962   3.208   4.230   4.459
  245LEU     CG 3963   3.018   4.159   4.532
  245LEU     HG 3964   3.070   4.085   4.596
  245LEU    CD1 3965   2.998   4.278   4.617
  245LEU   HD11 3966   2.932   4.250   4.702
  245LEU   HD12 3967   2.959   4.364   4.559
  245LEU   HD13 3968   3.090   4.303   4.675
  245LEU    CD2 3969   2.878   4.106   4.485
  245LEU   HD21 3970   2.827   4.066   4.576
  245LEU   HD22 3971   2.902   4.016   4.425
  245LEU   HD23 3972   2.827   4.187   4.429
  245LEU      C 3973   3.203   4.092   4.192
  245LEU      O 3974   3.120   4.062   4.109
  246PRO      N 3975   3.311   4.155   4.152
  246PRO     CD 3976   3.427   4.204   4.233
  246PRO    HD1 3977   3.459   4.131   4.311
  246PRO    HD2 3978   3.396   4.298   4.283
  246PRO     CA 3979   3.330   4.189   4.012
  246PRO     HA 3980   3.239   4.228   3.968
  246PRO     CB 3981   3.453   4.282   4.010
  246PRO    HB1 3982   3.420   4.388   4.023
  246PRO    HB2 3983   3.507   4.278   3.913
  246PRO     CG 3984   3.536   4.242   4.132
  246PRO    HG1 3985   3.591   4.149   4.106
  246PRO    HG2 3986   3.604   4.323   4.165
  246PRO      C 3987   3.360   4.060   3.928
  246PRO      O 3988   3.328   4.052   3.810
  247SER      N 3989   3.418   3.954   3.987
  247SER     HN 3990   3.422   3.959   4.087
  247SER     CA 3991   3.443   3.822   3.935
  247SER     HA 3992   3.505   3.832   3.847
  247SER     CB 3993   3.534   3.749   4.034
  247SER    HB1 3994   3.478   3.727   4.127
  247SER    HB2 3995   3.620   3.812   4.065
  247SER     OG 3996   3.589   3.630   3.973
  247SER    HG1 3997   3.661   3.597   4.027
  247SER      C 3998   3.320   3.751   3.897
  247SER      O 3999   3.321   3.676   3.797
  248VAL      N 4000   3.201   3.773   3.960
  248VAL     HN 4001   3.188   3.847   4.026
  248VAL     CA 4002   3.068   3.728   3.909
  248VAL     HA 4003   3.079   3.625   3.879
  248VAL     CB 4004   2.947   3.732   4.016
  248VAL     HB 4005   2.907   3.834   4.031
  248VAL    CG1 4006   2.815   3.658   3.963
  248VAL   HG11 4007   2.730   3.688   4.028
  248VAL   HG12 4008   2.834   3.549   3.972
  248VAL   HG13 4009   2.783   3.685   3.860
  248VAL    CG2 4010   2.986   3.677   4.157
  248VAL   HG21 4011   2.982   3.760   4.231
  248VAL   HG22 4012   3.071   3.604   4.157
  248VAL   HG23 4013   2.902   3.611   4.189
  248VAL      C 4014   3.027   3.788   3.775
  248VAL      O 4015   2.980   3.719   3.682
  249VAL      N 4016   3.047   3.924   3.755
  249VAL     HN 4017   3.094   3.978   3.825
  249VAL     CA 4018   3.002   3.993   3.633
  249VAL     HA 4019   2.901   3.966   3.607
  249VAL     CB 4020   2.987   4.138   3.673
  249VAL     HB 4021   3.084   4.192   3.680
  249VAL    CG1 4022   2.913   4.215   3.559
  249VAL   HG11 4023   2.865   4.308   3.594
  249VAL   HG12 4024   2.833   4.146   3.524
  249VAL   HG13 4025   2.982   4.240   3.475
  249VAL    CG2 4026   2.891   4.146   3.797
  249VAL   HG21 4027   2.850   4.249   3.799
  249VAL   HG22 4028   2.954   4.128   3.887
  249VAL   HG23 4029   2.811   4.070   3.788
  249VAL      C 4030   3.101   3.969   3.524
  249VAL      O 4031   3.073   3.985   3.407
  250VAL      N 4032   3.220   3.933   3.563
  250VAL     HN 4033   3.227   3.934   3.662
  250VAL     CA 4034   3.326   3.881   3.470
  250VAL     HA 4035   3.345   3.962   3.402
  250VAL     CB 4036   3.456   3.861   3.544
  250VAL     HB 4037   3.447   3.801   3.637
  250VAL    CG1 4038   3.549   3.771   3.459
  250VAL   HG11 4039   3.525   3.663   3.466
  250VAL   HG12 4040   3.641   3.763   3.520
  250VAL   HG13 4041   3.576   3.807   3.357
  250VAL    CG2 4042   3.532   3.993   3.560
  250VAL   HG21 4043   3.636   3.972   3.594
  250VAL   HG22 4044   3.485   4.071   3.623
  250VAL   HG23 4045   3.545   4.033   3.457
  250VAL      C 4046   3.281   3.753   3.394
  250VAL      O 4047   3.268   3.748   3.268
  251ARG      N 4048   3.250   3.651   3.472
  251ARG     HN 4049   3.262   3.667   3.570
  251ARG     CA 4050   3.210   3.523   3.430
  251ARG     HA 4051   3.290   3.486   3.367
  251ARG     CB 4052   3.206   3.425   3.546
  251ARG    HB1 4053   3.122   3.450   3.615
  251ARG    HB2 4054   3.301   3.458   3.593
  251ARG     CG 4055   3.198   3.278   3.510
  251ARG    HG1 4056   3.105   3.266   3.451
  251ARG    HG2 4057   3.186   3.232   3.610
  251ARG     CD 4058   3.312   3.221   3.426
  251ARG    HD1 4059   3.286   3.249   3.322
  251ARG    HD2 4060   3.309   3.110   3.429
  251ARG     NE 4061   3.442   3.275   3.482
  251ARG     HE 4062   3.438   3.313   3.574
  251ARG     CZ 4063   3.550   3.304   3.411
  251ARG    NH1 4064   3.563   3.267   3.286
  251ARG   HH11 4065   3.513   3.184   3.260
  251ARG   HH12 4066   3.651   3.276   3.238
  251ARG    NH2 4067   3.640   3.384   3.463
  251ARG   HH21 4068   3.632   3.412   3.559
  251ARG   HH22 4069   3.703   3.421   3.395
  251ARG      C 4070   3.082   3.532   3.349
  251ARG      O 4071   3.068   3.474   3.239
  252ILE      N 4072   2.978   3.608   3.390
  252ILE     HN 4073   2.990   3.655   3.478
  252ILE     CA 4074   2.862   3.631   3.304
  252ILE     HA 4075   2.838   3.531   3.271
  252ILE     CB 4076   2.728   3.677   3.368
  252ILE     HB 4077   2.737   3.788   3.376
  252ILE    CG2 4078   2.602   3.644   3.284
  252ILE   HG21 4079   2.511   3.690   3.327
  252ILE   HG22 4080   2.600   3.535   3.263
  252ILE   HG23 4081   2.608   3.696   3.186
  252ILE    CG1 4082   2.711   3.608   3.507
  252ILE   HG11 4083   2.806   3.605   3.565
  252ILE   HG12 4084   2.679   3.504   3.486
  252ILE     CD 4085   2.621   3.686   3.600
  252ILE    HD1 4086   2.615   3.630   3.696
  252ILE    HD2 4087   2.521   3.697   3.553
  252ILE    HD3 4088   2.674   3.782   3.615
  252ILE      C 4089   2.888   3.702   3.174
  252ILE      O 4090   2.837   3.667   3.068
  253ARG      N 4091   2.975   3.807   3.180
  253ARG     HN 4092   3.005   3.854   3.262
  253ARG     CA 4093   3.022   3.881   3.057
  253ARG     HA 4094   2.937   3.917   3.000
  253ARG     CB 4095   3.126   3.987   3.091
  253ARG    HB1 4096   3.222   3.967   3.143
  253ARG    HB2 4097   3.086   4.051   3.173
  253ARG     CG 4098   3.169   4.078   2.973
  253ARG    HG1 4099   3.236   4.015   2.911
  253ARG    HG2 4100   3.240   4.151   3.017
  253ARG     CD 4101   3.057   4.142   2.888
  253ARG    HD1 4102   2.999   4.204   2.959
  253ARG    HD2 4103   2.995   4.066   2.835
  253ARG     NE 4104   3.113   4.238   2.783
  253ARG     HE 4105   3.207   4.272   2.791
  253ARG     CZ 4106   3.038   4.315   2.710
  253ARG    NH1 4107   2.913   4.289   2.684
  253ARG   HH11 4108   2.858   4.235   2.747
  253ARG   HH12 4109   2.873   4.353   2.618
  253ARG    NH2 4110   3.098   4.415   2.647
  253ARG   HH21 4111   3.197   4.428   2.649
  253ARG   HH22 4112   3.044   4.452   2.571
  253ARG      C 4113   3.088   3.791   2.956
  253ARG      O 4114   3.046   3.784   2.841
  254ILE      N 4115   3.181   3.710   3.005
  254ILE     HN 4116   3.219   3.727   3.096
  254ILE     CA 4117   3.243   3.601   2.930
  254ILE     HA 4118   3.300   3.641   2.847
  254ILE     CB 4119   3.349   3.532   3.024
  254ILE     HB 4120   3.306   3.537   3.126
  254ILE    CG2 4121   3.378   3.388   2.984
  254ILE   HG21 4122   3.451   3.333   3.048
  254ILE   HG22 4123   3.422   3.395   2.883
  254ILE   HG23 4124   3.286   3.326   2.991
  254ILE    CG1 4125   3.466   3.633   3.032
  254ILE   HG11 4126   3.444   3.739   3.053
  254ILE   HG12 4127   3.511   3.625   2.931
  254ILE     CD 4128   3.564   3.582   3.140
  254ILE    HD1 4129   3.551   3.472   3.150
  254ILE    HD2 4130   3.553   3.639   3.235
  254ILE    HD3 4131   3.663   3.600   3.094
  254ILE      C 4132   3.149   3.493   2.874
  254ILE      O 4133   3.166   3.460   2.759
  255PHE      N 4134   3.050   3.443   2.949
  255PHE     HN 4135   3.045   3.463   3.047
  255PHE     CA 4136   2.951   3.355   2.902
  255PHE     HA 4137   2.999   3.275   2.848
  255PHE     CB 4138   2.846   3.289   2.996
  255PHE    HB1 4139   2.773   3.214   2.959
  255PHE    HB2 4140   2.794   3.370   3.051
  255PHE     CG 4141   2.923   3.212   3.103
  255PHE    CD1 4142   2.860   3.202   3.225
  255PHE    HD1 4143   2.762   3.246   3.232
  255PHE    CE1 4144   2.907   3.111   3.326
  255PHE    HE1 4145   2.859   3.099   3.422
  255PHE     CZ 4146   3.029   3.048   3.307
  255PHE     HZ 4147   3.052   2.972   3.380
  255PHE    CD2 4148   3.052   3.150   3.082
  255PHE    HD2 4149   3.102   3.160   2.987
  255PHE    CE2 4150   3.104   3.076   3.189
  255PHE    HE2 4151   3.193   3.017   3.176
  255PHE      C 4152   2.862   3.414   2.787
  255PHE      O 4153   2.838   3.352   2.683
  256TRP      N 4154   2.817   3.544   2.799
  256TRP     HN 4155   2.847   3.595   2.879
  256TRP     CA 4156   2.745   3.620   2.704
  256TRP     HA 4157   2.664   3.556   2.671
  256TRP     CB 4158   2.686   3.742   2.770
  256TRP    HB1 4159   2.761   3.822   2.791
  256TRP    HB2 4160   2.651   3.713   2.871
  256TRP     CG 4161   2.563   3.797   2.692
  256TRP    CD1 4162   2.552   3.926   2.641
  256TRP    HD1 4163   2.631   3.999   2.638
  256TRP    NE1 4164   2.434   3.939   2.570
  256TRP    HE1 4165   2.405   4.007   2.505
  256TRP    CE2 4166   2.369   3.819   2.582
  256TRP    CD2 4167   2.447   3.728   2.652
  256TRP    CE3 4168   2.403   3.607   2.686
  256TRP    HE3 4169   2.459   3.535   2.743
  256TRP    CZ3 4170   2.277   3.570   2.633
  256TRP    HZ3 4171   2.242   3.471   2.662
  256TRP    CZ2 4172   2.244   3.782   2.539
  256TRP    HZ2 4173   2.180   3.853   2.488
  256TRP    CH2 4174   2.193   3.658   2.565
  256TRP    HH2 4175   2.092   3.627   2.544
  256TRP      C 4176   2.831   3.651   2.584
  256TRP      O 4177   2.791   3.638   2.472
  257LEU      N 4178   2.955   3.687   2.613
  257LEU     HN 4179   2.982   3.698   2.708
  257LEU     CA 4180   3.058   3.708   2.506
  257LEU     HA 4181   3.018   3.774   2.431
  257LEU     CB 4182   3.195   3.767   2.549
  257LEU    HB1 4183   3.258   3.765   2.457
  257LEU    HB2 4184   3.246   3.705   2.626
  257LEU     CG 4185   3.193   3.918   2.590
  257LEU     HG 4186   3.147   3.936   2.690
  257LEU    CD1 4187   3.343   3.957   2.629
  257LEU   HD11 4188   3.408   3.953   2.539
  257LEU   HD12 4189   3.371   3.897   2.718
  257LEU   HD13 4190   3.338   4.063   2.663
  257LEU    CD2 4191   3.145   4.011   2.483
  257LEU   HD21 4192   3.200   3.995   2.388
  257LEU   HD22 4193   3.156   4.120   2.502
  257LEU   HD23 4194   3.039   3.983   2.465
  257LEU      C 4195   3.093   3.582   2.424
  257LEU      O 4196   3.097   3.579   2.296
  258LEU      N 4197   3.115   3.472   2.482
  258LEU     HN 4198   3.137   3.471   2.579
  258LEU     CA 4199   3.120   3.344   2.412
  258LEU     HA 4200   3.204   3.343   2.344
  258LEU     CB 4201   3.157   3.235   2.518
  258LEU    HB1 4202   3.093   3.245   2.608
  258LEU    HB2 4203   3.252   3.261   2.569
  258LEU     CG 4204   3.168   3.091   2.468
  258LEU     HG 4205   3.083   3.056   2.406
  258LEU    CD1 4206   3.297   3.070   2.378
  258LEU   HD11 4207   3.295   3.130   2.285
  258LEU   HD12 4208   3.301   2.960   2.361
  258LEU   HD13 4209   3.393   3.104   2.422
  258LEU    CD2 4210   3.177   2.994   2.587
  258LEU   HD21 4211   3.249   3.020   2.667
  258LEU   HD22 4212   3.215   2.897   2.547
  258LEU   HD23 4213   3.085   2.979   2.647
  258LEU      C 4214   2.994   3.300   2.336
  258LEU      O 4215   2.999   3.250   2.224
  259HSD      N 4216   2.875   3.319   2.399
  259HSD     HN 4217   2.872   3.356   2.492
  259HSD     CA 4218   2.750   3.300   2.328
  259HSD     HA 4219   2.755   3.202   2.281
  259HSD     CB 4220   2.633   3.314   2.427
  259HSD    HB1 4221   2.639   3.408   2.486
  259HSD    HB2 4222   2.654   3.231   2.498
  259HSD    ND1 4223   2.452   3.161   2.322
  259HSD    HD1 4224   2.508   3.078   2.319
  259HSD     CG 4225   2.491   3.282   2.371
  259HSD    CE1 4226   2.321   3.167   2.287
  259HSD    HE1 4227   2.264   3.088   2.236
  259HSD    NE2 4228   2.274   3.289   2.311
  259HSD    CD2 4229   2.382   3.363   2.362
  259HSD    HD2 4230   2.381   3.465   2.398
  259HSD      C 4231   2.723   3.392   2.212
  259HSD      O 4232   2.669   3.356   2.108
  260THR      N 4233   2.752   3.525   2.231
  260THR     HN 4234   2.772   3.558   2.323
  260THR     CA 4235   2.709   3.624   2.130
  260THR     HA 4236   2.628   3.587   2.069
  260THR     CB 4237   2.668   3.753   2.192
  260THR     HB 4238   2.637   3.822   2.110
  260THR    OG1 4239   2.766   3.817   2.269
  260THR    HG1 4240   2.738   3.789   2.356
  260THR    CG2 4241   2.538   3.737   2.281
  260THR   HG21 4242   2.512   3.838   2.320
  260THR   HG22 4243   2.542   3.663   2.364
  260THR   HG23 4244   2.451   3.694   2.227
  260THR      C 4245   2.822   3.655   2.030
  260THR      O 4246   2.794   3.665   1.910
  261SER      N 4247   2.949   3.655   2.073
  261SER     HN 4248   2.976   3.638   2.168
  261SER     CA 4249   3.058   3.709   1.996
  261SER     HA 4250   3.020   3.755   1.906
  261SER     CB 4251   3.121   3.818   2.086
  261SER    HB1 4252   3.159   3.778   2.183
  261SER    HB2 4253   3.041   3.890   2.112
  261SER     OG 4254   3.223   3.879   2.015
  261SER    HG1 4255   3.294   3.816   2.031
  261SER      C 4256   3.160   3.604   1.951
  261SER      O 4257   3.238   3.616   1.859
  262GLY      N 4258   3.151   3.494   2.029
  262GLY     HN 4259   3.084   3.486   2.103
  262GLY     CA 4260   3.256   3.393   2.034
  262GLY    HA1 4261   3.272   3.360   1.932
  262GLY    HA2 4262   3.215   3.323   2.105
  262GLY      C 4263   3.391   3.435   2.093
  262GLY      O 4264   3.401   3.527   2.174
  263THR      N 4265   3.496   3.373   2.039
  263THR     HN 4266   3.478   3.295   1.980
  263THR     CA 4267   3.633   3.411   2.051
  263THR     HA 4268   3.642   3.496   2.118
  263THR     CB 4269   3.714   3.318   2.119
  263THR     HB 4270   3.813   3.365   2.140
  263THR    OG1 4271   3.739   3.210   2.027
  263THR    HG1 4272   3.817   3.161   2.055
  263THR    CG2 4273   3.649   3.266   2.249
  263THR   HG21 4274   3.617   3.349   2.316
  263THR   HG22 4275   3.723   3.206   2.305
  263THR   HG23 4276   3.566   3.197   2.224
  263THR      C 4277   3.695   3.465   1.919
  263THR      O 4278   3.816   3.477   1.903
  264GLN      N 4279   3.618   3.495   1.821
  264GLN     HN 4280   3.522   3.465   1.822
  264GLN     CA 4281   3.671   3.559   1.701
  264GLN     HA 4282   3.748   3.498   1.658
  264GLN     CB 4283   3.565   3.576   1.592
  264GLN    HB1 4284   3.606   3.636   1.508
  264GLN    HB2 4285   3.478   3.630   1.636
  264GLN     CG 4286   3.510   3.443   1.545
  264GLN    HG1 4287   3.435   3.469   1.467
  264GLN    HG2 4288   3.447   3.396   1.623
  264GLN     CD 4289   3.616   3.344   1.502
  264GLN    OE1 4290   3.693   3.372   1.402
  264GLN    NE2 4291   3.622   3.229   1.575
  264GLN   HE21 4292   3.695   3.161   1.569
  264GLN   HE22 4293   3.545   3.207   1.635
  264GLN      C 4294   3.731   3.698   1.719
  264GLN      O 4295   3.842   3.726   1.677
  265ASN      N 4296   3.657   3.786   1.788
  265ASN     HN 4297   3.573   3.756   1.832
  265ASN     CA 4298   3.702   3.914   1.824
  265ASN     HA 4299   3.778   3.949   1.755
  265ASN     CB 4300   3.583   4.011   1.821
  265ASN    HB1 4301   3.505   3.970   1.888
  265ASN    HB2 4302   3.542   3.999   1.718
  265ASN     CG 4303   3.626   4.153   1.840
  265ASN    OD1 4304   3.743   4.183   1.842
  265ASN    ND2 4305   3.528   4.232   1.883
  265ASN   HD21 4306   3.556   4.322   1.916
  265ASN   HD22 4307   3.431   4.210   1.884
  265ASN      C 4308   3.762   3.909   1.962
  265ASN      O 4309   3.691   3.882   2.061
  266CYS      N 4310   3.894   3.943   1.977
  266CYS     HN 4311   3.958   3.938   1.901
  266CYS     CA 4312   3.953   3.943   2.115
  266CYS     HA 4313   3.892   3.895   2.191
  266CYS     CB 4314   4.090   3.863   2.106
  266CYS    HB1 4315   4.112   3.840   2.212
  266CYS    HB2 4316   4.179   3.922   2.074
  266CYS     SG 4317   4.063   3.691   2.033
  266CYS      C 4318   3.968   4.092   2.164
  266CYS      O 4319   4.019   4.110   2.270
  267GLU      N 4320   3.914   4.189   2.083
  267GLU     HN 4321   3.871   4.170   1.995
  267GLU     CA 4322   3.928   4.327   2.132
  267GLU     HA 4323   4.021   4.355   2.177
  267GLU     CB 4324   3.913   4.428   2.013
  267GLU    HB1 4325   3.897   4.531   2.052
  267GLU    HB2 4326   3.820   4.397   1.961
  267GLU     CG 4327   4.039   4.421   1.939
  267GLU    HG1 4328   4.081   4.318   1.937
  267GLU    HG2 4329   4.110   4.487   1.993
  267GLU     CD 4330   4.031   4.465   1.795
  267GLU    OE1 4331   4.100   4.564   1.751
  267GLU    OE2 4332   3.962   4.395   1.711
  267GLU      C 4333   3.824   4.353   2.235
  267GLU      O 4334   3.853   4.431   2.325
  268VAL      N 4335   3.710   4.287   2.218
  268VAL     HN 4336   3.690   4.228   2.140
  268VAL     CA 4337   3.602   4.298   2.315
  268VAL     HA 4338   3.588   4.404   2.332
  268VAL     CB 4339   3.481   4.239   2.254
  268VAL     HB 4340   3.464   4.275   2.151
  268VAL    CG1 4341   3.478   4.083   2.253
  268VAL   HG11 4342   3.379   4.054   2.212
  268VAL   HG12 4343   3.495   4.054   2.359
  268VAL   HG13 4344   3.564   4.039   2.197
  268VAL    CG2 4345   3.357   4.297   2.328
  268VAL   HG21 4346   3.355   4.273   2.437
  268VAL   HG22 4347   3.263   4.249   2.296
  268VAL   HG23 4348   3.357   4.406   2.306
  268VAL      C 4349   3.626   4.255   2.457
  268VAL      O 4350   3.580   4.322   2.547
  269TYR      N 4351   3.705   4.150   2.473
  269TYR     HN 4352   3.751   4.107   2.395
  269TYR     CA 4353   3.742   4.086   2.595
  269TYR     HA 4354   3.662   4.072   2.666
  269TYR     CB 4355   3.798   3.949   2.571
  269TYR    HB1 4356   3.847   3.924   2.668
  269TYR    HB2 4357   3.879   3.943   2.495
  269TYR     CG 4358   3.705   3.843   2.542
  269TYR    CD1 4359   3.640   3.766   2.639
  269TYR    HD1 4360   3.663   3.800   2.739
  269TYR    CE1 4361   3.544   3.677   2.611
  269TYR    HE1 4362   3.492   3.621   2.687
  269TYR     CZ 4363   3.520   3.636   2.479
  269TYR     OH 4364   3.438   3.521   2.452
  269TYR     HH 4365   3.441   3.499   2.358
  269TYR    CD2 4366   3.667   3.809   2.408
  269TYR    HD2 4367   3.717   3.858   2.325
  269TYR    CE2 4368   3.580   3.709   2.374
  269TYR    HE2 4369   3.567   3.672   2.274
  269TYR      C 4370   3.842   4.174   2.680
  269TYR      O 4371   3.857   4.143   2.798
  270ARG      N 4372   3.914   4.270   2.619
  270ARG     HN 4373   3.895   4.289   2.523
  270ARG     CA 4374   4.021   4.341   2.683
  270ARG     HA 4375   4.101   4.272   2.705
  270ARG     CB 4376   4.091   4.448   2.595
  270ARG    HB1 4377   4.170   4.501   2.653
  270ARG    HB2 4378   4.010   4.519   2.571
  270ARG     CG 4379   4.160   4.383   2.476
  270ARG    HG1 4380   4.079   4.342   2.413
  270ARG    HG2 4381   4.231   4.303   2.508
  270ARG     CD 4382   4.254   4.475   2.393
  270ARG    HD1 4383   4.308   4.423   2.312
  270ARG    HD2 4384   4.331   4.524   2.457
  270ARG     NE 4385   4.165   4.577   2.341
  270ARG     HE 4386   4.095   4.612   2.405
  270ARG     CZ 4387   4.182   4.645   2.228
  270ARG    NH1 4388   4.297   4.656   2.160
  270ARG   HH11 4389   4.375   4.621   2.211
  270ARG   HH12 4390   4.298   4.684   2.064
  270ARG    NH2 4391   4.088   4.711   2.168
  270ARG   HH21 4392   4.122   4.776   2.100
  270ARG   HH22 4393   3.998   4.696   2.208
  270ARG      C 4394   3.993   4.409   2.818
  270ARG      O 4395   4.060   4.396   2.917
  271SER      N 4396   3.889   4.491   2.822
  271SER     HN 4397   3.828   4.503   2.744
  271SER     CA 4398   3.826   4.539   2.946
  271SER     HA 4399   3.898   4.603   2.995
  271SER     CB 4400   3.695   4.617   2.923
  271SER    HB1 4401   3.727   4.707   2.866
  271SER    HB2 4402   3.650   4.646   3.020
  271SER     OG 4403   3.607   4.543   2.835
  271SER    HG1 4404   3.637   4.548   2.744
  271SER      C 4405   3.787   4.431   3.046
  271SER      O 4406   3.798   4.447   3.171
  272VAL      N 4407   3.734   4.314   3.007
  272VAL     HN 4408   3.725   4.293   2.910
  272VAL     CA 4409   3.702   4.204   3.092
  272VAL     HA 4410   3.640   4.248   3.169
  272VAL     CB 4411   3.613   4.099   3.020
  272VAL     HB 4412   3.670   4.018   2.970
  272VAL    CG1 4413   3.529   4.036   3.133
  272VAL   HG11 4414   3.471   4.114   3.186
  272VAL   HG12 4415   3.602   3.986   3.200
  272VAL   HG13 4416   3.453   3.961   3.101
  272VAL    CG2 4417   3.521   4.163   2.920
  272VAL   HG21 4418   3.565   4.212   2.830
  272VAL   HG22 4419   3.453   4.241   2.962
  272VAL   HG23 4420   3.455   4.079   2.890
  272VAL      C 4421   3.814   4.139   3.172
  272VAL      O 4422   3.809   4.110   3.288
  273ASP      N 4423   3.921   4.106   3.099
  273ASP     HN 4424   3.924   4.104   3.000
  273ASP     CA 4425   4.045   4.049   3.151
  273ASP     HA 4426   4.032   3.962   3.213
  273ASP     CB 4427   4.130   4.004   3.035
  273ASP    HB1 4428   4.225   3.959   3.069
  273ASP    HB2 4429   4.154   4.088   2.967
  273ASP     CG 4430   4.076   3.883   2.956
  273ASP    OD1 4431   3.993   3.805   3.010
  273ASP    OD2 4432   4.121   3.855   2.839
  273ASP      C 4433   4.121   4.147   3.244
  273ASP      O 4434   4.173   4.106   3.353
  274LEU      N 4435   4.129   4.273   3.212
  274LEU     HN 4436   4.093   4.299   3.123
  274LEU     CA 4437   4.191   4.378   3.292
  274LEU     HA 4438   4.296   4.357   3.305
  274LEU     CB 4439   4.191   4.505   3.196
  274LEU    HB1 4440   4.085   4.532   3.179
  274LEU    HB2 4441   4.231   4.473   3.098
  274LEU     CG 4442   4.273   4.628   3.237
  274LEU     HG 4443   4.376   4.594   3.262
  274LEU    CD1 4444   4.275   4.726   3.121
  274LEU   HD11 4445   4.319   4.687   3.027
  274LEU   HD12 4446   4.324   4.822   3.148
  274LEU   HD13 4447   4.169   4.751   3.102
  274LEU    CD2 4448   4.226   4.703   3.362
  274LEU   HD21 4449   4.272   4.803   3.378
  274LEU   HD22 4450   4.243   4.652   3.459
  274LEU   HD23 4451   4.116   4.713   3.346
  274LEU      C 4452   4.128   4.408   3.436
  274LEU      O 4453   4.198   4.417   3.532
  275ALA      N 4454   3.991   4.401   3.438
  275ALA     HN 4455   3.937   4.410   3.355
  275ALA     CA 4456   3.910   4.396   3.556
  275ALA     HA 4457   3.931   4.483   3.617
  275ALA     CB 4458   3.763   4.382   3.516
  275ALA    HB1 4459   3.729   4.468   3.454
  275ALA    HB2 4460   3.694   4.361   3.601
  275ALA    HB3 4461   3.759   4.296   3.446
  275ALA      C 4462   3.940   4.278   3.646
  275ALA      O 4463   3.951   4.282   3.769
  276PHE      N 4464   3.946   4.164   3.577
  276PHE     HN 4465   3.923   4.165   3.480
  276PHE     CA 4466   3.987   4.035   3.633
  276PHE     HA 4467   3.924   4.024   3.720
  276PHE     CB 4468   3.958   3.924   3.527
  276PHE    HB1 4469   3.997   3.954   3.428
  276PHE    HB2 4470   3.848   3.914   3.518
  276PHE     CG 4471   4.015   3.784   3.555
  276PHE    CD1 4472   3.955   3.688   3.638
  276PHE    HD1 4473   3.863   3.709   3.691
  276PHE    CE1 4474   4.002   3.558   3.647
  276PHE    HE1 4475   3.944   3.488   3.706
  276PHE     CZ 4476   4.107   3.513   3.565
  276PHE     HZ 4477   4.151   3.416   3.581
  276PHE    CD2 4478   4.129   3.746   3.485
  276PHE    HD2 4479   4.174   3.819   3.420
  276PHE    CE2 4480   4.168   3.611   3.482
  276PHE    HE2 4481   4.248   3.574   3.420
  276PHE      C 4482   4.128   4.031   3.693
  276PHE      O 4483   4.156   3.972   3.796
  277PHE      N 4484   4.224   4.093   3.621
  277PHE     HN 4485   4.212   4.128   3.528
  277PHE     CA 4486   4.356   4.108   3.677
  277PHE     HA 4487   4.375   4.004   3.696
  277PHE     CB 4488   4.472   4.147   3.579
  277PHE    HB1 4489   4.571   4.171   3.624
  277PHE    HB2 4490   4.444   4.237   3.520
  277PHE     CG 4491   4.496   4.028   3.490
  277PHE    CD1 4492   4.562   3.916   3.551
  277PHE    HD1 4493   4.598   3.933   3.652
  277PHE    CE1 4494   4.601   3.807   3.475
  277PHE    HE1 4495   4.651   3.724   3.522
  277PHE     CZ 4496   4.561   3.791   3.342
  277PHE     HZ 4497   4.588   3.710   3.276
  277PHE    CD2 4498   4.460   4.014   3.356
  277PHE    HD2 4499   4.408   4.097   3.312
  277PHE    CE2 4500   4.488   3.895   3.285
  277PHE    HE2 4501   4.449   3.888   3.184
  277PHE      C 4502   4.368   4.192   3.804
  277PHE      O 4503   4.433   4.153   3.899
  278ILE      N 4504   4.311   4.311   3.802
  278ILE     HN 4505   4.281   4.357   3.719
  278ILE     CA 4506   4.311   4.390   3.921
  278ILE     HA 4507   4.414   4.401   3.953
  278ILE     CB 4508   4.249   4.523   3.897
  278ILE     HB 4509   4.147   4.495   3.863
  278ILE    CG2 4510   4.253   4.601   4.029
  278ILE   HG21 4511   4.236   4.707   3.999
  278ILE   HG22 4512   4.345   4.579   4.087
  278ILE   HG23 4513   4.161   4.585   4.090
  278ILE    CG1 4514   4.321   4.604   3.789
  278ILE   HG11 4515   4.254   4.691   3.773
  278ILE   HG12 4516   4.334   4.543   3.697
  278ILE     CD 4517   4.453   4.663   3.839
  278ILE    HD1 4518   4.446   4.734   3.925
  278ILE    HD2 4519   4.502   4.724   3.761
  278ILE    HD3 4520   4.531   4.593   3.877
  278ILE      C 4521   4.243   4.325   4.038
  278ILE      O 4522   4.286   4.315   4.159
  279THR      N 4523   4.135   4.259   4.008
  279THR     HN 4524   4.099   4.265   3.916
  279THR     CA 4525   4.061   4.169   4.103
  279THR     HA 4526   4.032   4.226   4.191
  279THR     CB 4527   3.938   4.122   4.037
  279THR     HB 4528   3.958   4.072   3.939
  279THR    OG1 4529   3.849   4.230   4.006
  279THR    HG1 4530   3.871   4.265   3.920
  279THR    CG2 4531   3.854   4.025   4.118
  279THR   HG21 4532   3.823   4.063   4.218
  279THR   HG22 4533   3.912   3.931   4.131
  279THR   HG23 4534   3.758   4.009   4.066
  279THR      C 4535   4.147   4.050   4.159
  279THR      O 4536   4.141   4.010   4.275
  280LEU      N 4537   4.230   3.974   4.074
  280LEU     HN 4538   4.232   4.001   3.978
  280LEU     CA 4539   4.315   3.872   4.119
  280LEU     HA 4540   4.261   3.804   4.183
  280LEU     CB 4541   4.384   3.788   4.004
  280LEU    HB1 4542   4.456   3.720   4.055
  280LEU    HB2 4543   4.441   3.853   3.934
  280LEU     CG 4544   4.301   3.694   3.922
  280LEU     HG 4545   4.206   3.746   3.896
  280LEU    CD1 4546   4.363   3.674   3.783
  280LEU   HD11 4547   4.293   3.614   3.721
  280LEU   HD12 4548   4.463   3.631   3.806
  280LEU   HD13 4549   4.395   3.769   3.735
  280LEU    CD2 4550   4.266   3.560   3.991
  280LEU   HD21 4551   4.357   3.516   4.037
  280LEU   HD22 4552   4.229   3.490   3.914
  280LEU   HD23 4553   4.185   3.567   4.066
  280LEU      C 4554   4.421   3.935   4.211
  280LEU      O 4555   4.429   3.882   4.323
  281SER      N 4556   4.496   4.049   4.184
  281SER     HN 4557   4.492   4.080   4.089
  281SER     CA 4558   4.582   4.116   4.282
  281SER     HA 4559   4.659   4.046   4.311
  281SER     CB 4560   4.656   4.235   4.228
  281SER    HB1 4561   4.706   4.281   4.315
  281SER    HB2 4562   4.593   4.307   4.171
  281SER     OG 4563   4.762   4.186   4.144
  281SER    HG1 4564   4.833   4.161   4.203
  281SER      C 4565   4.517   4.157   4.408
  281SER      O 4566   4.566   4.118   4.515
  282PHE      N 4567   4.391   4.213   4.404
  282PHE     HN 4568   4.351   4.252   4.322
  282PHE     CA 4569   4.323   4.256   4.533
  282PHE     HA 4570   4.396   4.311   4.590
  282PHE     CB 4571   4.195   4.341   4.508
  282PHE    HB1 4572   4.133   4.349   4.600
  282PHE    HB2 4573   4.127   4.304   4.428
  282PHE     CG 4574   4.225   4.485   4.486
  282PHE    CD1 4575   4.319   4.554   4.570
  282PHE    HD1 4576   4.372   4.502   4.647
  282PHE    CE1 4577   4.350   4.686   4.541
  282PHE    HE1 4578   4.430   4.734   4.595
  282PHE     CZ 4579   4.271   4.768   4.458
  282PHE     HZ 4580   4.287   4.875   4.454
  282PHE    CD2 4581   4.137   4.563   4.407
  282PHE    HD2 4582   4.057   4.518   4.350
  282PHE    CE2 4583   4.155   4.704   4.387
  282PHE    HE2 4584   4.095   4.770   4.326
  282PHE      C 4585   4.278   4.130   4.613
  282PHE      O 4586   4.260   4.129   4.732
  283THR      N 4587   4.261   4.013   4.544
  283THR     HN 4588   4.256   4.019   4.445
  283THR     CA 4589   4.232   3.888   4.613
  283THR     HA 4590   4.164   3.910   4.694
  283THR     CB 4591   4.171   3.787   4.518
  283THR     HB 4592   4.242   3.751   4.440
  283THR    OG1 4593   4.048   3.826   4.462
  283THR    HG1 4594   4.063   3.885   4.388
  283THR    CG2 4595   4.133   3.663   4.606
  283THR   HG21 4596   4.218   3.598   4.637
  283THR   HG22 4597   4.082   3.591   4.539
  283THR   HG23 4598   4.078   3.702   4.694
  283THR      C 4599   4.357   3.829   4.674
  283THR      O 4600   4.361   3.802   4.797
  284TYR      N 4601   4.471   3.818   4.600
  284TYR     HN 4602   4.463   3.828   4.501
  284TYR     CA 4603   4.598   3.771   4.647
  284TYR     HA 4604   4.585   3.676   4.697
  284TYR     CB 4605   4.687   3.749   4.523
  284TYR    HB1 4606   4.796   3.747   4.544
  284TYR    HB2 4607   4.669   3.850   4.481
  284TYR     CG 4608   4.651   3.643   4.425
  284TYR    CD1 4609   4.714   3.658   4.293
  284TYR    HD1 4610   4.777   3.744   4.284
  284TYR    CE1 4611   4.665   3.579   4.193
  284TYR    HE1 4612   4.685   3.602   4.090
  284TYR     CZ 4613   4.581   3.474   4.223
  284TYR     OH 4614   4.548   3.392   4.111
  284TYR     HH 4615   4.592   3.427   4.033
  284TYR    CD2 4616   4.574   3.530   4.448
  284TYR    HD2 4617   4.534   3.507   4.546
  284TYR    CE2 4618   4.529   3.446   4.347
  284TYR    HE2 4619   4.476   3.352   4.352
  284TYR      C 4620   4.656   3.851   4.763
  284TYR      O 4621   4.713   3.796   4.857
  285MET      N 4622   4.645   3.986   4.759
  285MET     HN 4623   4.627   4.033   4.673
  285MET     CA 4624   4.688   4.079   4.860
  285MET     HA 4625   4.792   4.052   4.875
  285MET     CB 4626   4.671   4.227   4.811
  285MET    HB1 4627   4.677   4.293   4.900
  285MET    HB2 4628   4.570   4.245   4.768
  285MET     CG 4629   4.778   4.260   4.711
  285MET    HG1 4630   4.773   4.192   4.623
  285MET    HG2 4631   4.879   4.235   4.751
  285MET     SD 4632   4.785   4.437   4.667
  285MET     CE 4633   4.891   4.431   4.513
  285MET    HE1 4634   4.994   4.392   4.527
  285MET    HE2 4635   4.904   4.525   4.454
  285MET    HE3 4636   4.843   4.361   4.442
  285MET      C 4637   4.617   4.066   4.994
  285MET      O 4638   4.677   4.076   5.098
  286ASN      N 4639   4.484   4.036   4.994
  286ASN     HN 4640   4.445   4.015   4.904
  286ASN     CA 4641   4.402   4.024   5.110
  286ASN     HA 4642   4.427   4.095   5.187
  286ASN     CB 4643   4.255   4.035   5.065
  286ASN    HB1 4644   4.210   3.945   5.018
  286ASN    HB2 4645   4.252   4.120   4.993
  286ASN     CG 4646   4.160   4.064   5.187
  286ASN    OD1 4647   4.173   4.175   5.240
  286ASN    ND2 4648   4.057   3.977   5.212
  286ASN   HD21 4649   4.061   3.886   5.169
  286ASN   HD22 4650   4.007   3.978   5.298
  286ASN      C 4651   4.424   3.890   5.178
  286ASN      O 4652   4.427   3.873   5.297
  287SER      N 4653   4.433   3.783   5.091
  287SER     HN 4654   4.425   3.799   4.993
  287SER     CA 4655   4.482   3.653   5.137
  287SER     HA 4656   4.410   3.607   5.204
  287SER     CB 4657   4.495   3.548   5.022
  287SER    HB1 4658   4.518   3.448   5.066
  287SER    HB2 4659   4.590   3.566   4.968
  287SER     OG 4660   4.388   3.550   4.932
  287SER    HG1 4661   4.382   3.638   4.893
  287SER      C 4662   4.611   3.660   5.218
  287SER      O 4663   4.622   3.597   5.324
  288MET      N 4664   4.710   3.733   5.183
  288MET     HN 4665   4.712   3.784   5.097
  288MET     CA 4666   4.841   3.729   5.245
  288MET     HA 4667   4.857   3.630   5.285
  288MET     CB 4668   4.955   3.741   5.141
  288MET    HB1 4669   4.939   3.664   5.062
  288MET    HB2 4670   5.054   3.724   5.190
  288MET     CG 4671   4.964   3.878   5.076
  288MET    HG1 4672   5.018   3.939   5.152
  288MET    HG2 4673   4.859   3.915   5.073
  288MET     SD 4674   5.049   3.903   4.913
  288MET     CE 4675   5.216   3.829   4.952
  288MET    HE1 4676   5.281   3.867   4.870
  288MET    HE2 4677   5.205   3.719   4.961
  288MET    HE3 4678   5.242   3.879   5.047
  288MET      C 4679   4.853   3.842   5.351
  288MET      O 4680   4.950   3.852   5.425
  289LEU      N 4681   4.757   3.933   5.371
  289LEU     HN 4682   4.675   3.917   5.317
  289LEU     CA 4683   4.764   4.042   5.465
  289LEU     HA 4684   4.860   4.089   5.449
  289LEU     CB 4685   4.635   4.125   5.443
  289LEU    HB1 4686   4.550   4.056   5.463
  289LEU    HB2 4687   4.631   4.156   5.337
  289LEU     CG 4688   4.611   4.251   5.533
  289LEU     HG 4689   4.602   4.214   5.637
  289LEU    CD1 4690   4.734   4.340   5.537
  289LEU   HD11 4691   4.811   4.307   5.611
  289LEU   HD12 4692   4.698   4.443   5.555
  289LEU   HD13 4693   4.789   4.343   5.441
  289LEU    CD2 4694   4.483   4.322   5.486
  289LEU   HD21 4695   4.394   4.258   5.506
  289LEU   HD22 4696   4.494   4.320   5.376
  289LEU   HD23 4697   4.480   4.427   5.523
  289LEU      C 4698   4.759   4.002   5.613
  289LEU      O 4699   4.839   4.046   5.692
  290ASP      N 4700   4.663   3.912   5.654
  290ASP     HN 4701   4.587   3.890   5.593
  290ASP     CA 4702   4.649   3.854   5.789
  290ASP     HA 4703   4.655   3.934   5.861
  290ASP     CB 4704   4.514   3.779   5.792
  290ASP    HB1 4705   4.513   3.705   5.709
  290ASP    HB2 4706   4.435   3.857   5.785
  290ASP     CG 4707   4.490   3.709   5.925
  290ASP    OD1 4708   4.519   3.761   6.028
  290ASP    OD2 4709   4.429   3.600   5.909
  290ASP      C 4710   4.770   3.764   5.836
  290ASP      O 4711   4.824   3.795   5.943
  291PRO      N 4712   4.826   3.664   5.762
  291PRO     CD 4713   4.760   3.610   5.647
  291PRO    HD1 4714   4.733   3.688   5.573
  291PRO    HD2 4715   4.667   3.554   5.675
  291PRO     CA 4716   4.938   3.580   5.806
  291PRO     HA 4717   4.927   3.568   5.913
  291PRO     CB 4718   4.941   3.462   5.713
  291PRO    HB1 4719   4.882   3.374   5.746
  291PRO    HB2 4720   5.045   3.433   5.686
  291PRO     CG 4721   4.872   3.519   5.588
  291PRO    HG1 4722   4.952   3.580   5.543
  291PRO    HG2 4723   4.844   3.431   5.526
  291PRO      C 4724   5.074   3.656   5.803
  291PRO      O 4725   5.158   3.623   5.883
  292VAL      N 4726   5.095   3.752   5.711
  292VAL     HN 4727   5.021   3.774   5.647
  292VAL     CA 4728   5.225   3.818   5.708
  292VAL     HA 4729   5.307   3.749   5.720
  292VAL     CB 4730   5.259   3.897   5.582
  292VAL     HB 4731   5.172   3.963   5.564
  292VAL    CG1 4732   5.386   3.991   5.583
  292VAL   HG11 4733   5.366   4.077   5.650
  292VAL   HG12 4734   5.403   4.030   5.481
  292VAL   HG13 4735   5.470   3.927   5.620
  292VAL    CG2 4736   5.261   3.799   5.462
  292VAL   HG21 4737   5.343   3.725   5.468
  292VAL   HG22 4738   5.265   3.856   5.367
  292VAL   HG23 4739   5.170   3.737   5.449
  292VAL      C 4740   5.236   3.912   5.830
  292VAL      O 4741   5.332   3.913   5.911
  293VAL      N 4742   5.133   3.989   5.862
  293VAL     HN 4743   5.048   3.978   5.811
  293VAL     CA 4744   5.137   4.061   5.990
  293VAL     HA 4745   5.216   4.134   5.980
  293VAL     CB 4746   5.014   4.147   6.011
  293VAL     HB 4747   4.932   4.079   5.981
  293VAL    CG1 4748   4.977   4.202   6.149
  293VAL   HG11 4749   4.897   4.277   6.130
  293VAL   HG12 4750   5.065   4.253   6.192
  293VAL   HG13 4751   4.937   4.127   6.220
  293VAL    CG2 4752   4.996   4.255   5.901
  293VAL   HG21 4753   5.071   4.338   5.906
  293VAL   HG22 4754   4.897   4.305   5.899
  293VAL   HG23 4755   5.015   4.209   5.802
  293VAL      C 4756   5.151   3.966   6.116
  293VAL      O 4757   5.226   3.990   6.211
  294TYR      N 4758   5.082   3.848   6.118
  294TYR     HN 4759   5.010   3.822   6.054
  294TYR     CA 4760   5.107   3.747   6.222
  294TYR     HA 4761   5.093   3.801   6.314
  294TYR     CB 4762   5.004   3.634   6.209
  294TYR    HB1 4763   4.996   3.570   6.118
  294TYR    HB2 4764   4.906   3.677   6.237
  294TYR     CG 4765   5.019   3.523   6.314
  294TYR    CD1 4766   4.984   3.548   6.449
  294TYR    HD1 4767   4.962   3.649   6.482
  294TYR    CE1 4768   5.001   3.444   6.543
  294TYR    HE1 4769   4.974   3.464   6.646
  294TYR     CZ 4770   5.037   3.318   6.502
  294TYR     OH 4771   5.053   3.224   6.607
  294TYR     HH 4772   5.012   3.258   6.687
  294TYR    CD2 4773   5.076   3.399   6.282
  294TYR    HD2 4774   5.094   3.376   6.178
  294TYR    CE2 4775   5.085   3.290   6.372
  294TYR    HE2 4776   5.135   3.195   6.362
  294TYR      C 4777   5.256   3.705   6.233
  294TYR      O 4778   5.305   3.691   6.345
  295TYR      N 4779   5.333   3.681   6.126
  295TYR     HN 4780   5.281   3.686   6.041
  295TYR     CA 4781   5.477   3.663   6.132
  295TYR     HA 4782   5.498   3.572   6.186
  295TYR     CB 4783   5.536   3.633   5.987
  295TYR    HB1 4784   5.644   3.613   5.996
  295TYR    HB2 4785   5.526   3.723   5.923
  295TYR     CG 4786   5.466   3.517   5.919
  295TYR    CD1 4787   5.437   3.394   5.983
  295TYR    HD1 4788   5.476   3.390   6.083
  295TYR    CE1 4789   5.363   3.291   5.922
  295TYR    HE1 4790   5.326   3.208   5.980
  295TYR     CZ 4791   5.319   3.311   5.789
  295TYR     OH 4792   5.245   3.214   5.715
  295TYR     HH 4793   5.218   3.254   5.633
  295TYR    CD2 4794   5.430   3.526   5.780
  295TYR    HD2 4795   5.457   3.618   5.728
  295TYR    CE2 4796   5.365   3.421   5.711
  295TYR    HE2 4797   5.354   3.423   5.604
  295TYR      C 4798   5.545   3.775   6.195
  295TYR      O 4799   5.617   3.751   6.295
  296PHE      N 4800   5.526   3.896   6.160
  296PHE     HN 4801   5.465   3.908   6.081
  296PHE     CA 4802   5.576   4.023   6.225
  296PHE     HA 4803   5.684   4.017   6.228
  296PHE     CB 4804   5.523   4.141   6.151
  296PHE    HB1 4805   5.529   4.235   6.210
  296PHE    HB2 4806   5.420   4.118   6.115
  296PHE     CG 4807   5.601   4.169   6.022
  296PHE    CD1 4808   5.539   4.160   5.897
  296PHE    HD1 4809   5.432   4.148   5.893
  296PHE    CE1 4810   5.619   4.173   5.782
  296PHE    HE1 4811   5.570   4.183   5.686
  296PHE     CZ 4812   5.748   4.202   5.788
  296PHE     HZ 4813   5.804   4.223   5.698
  296PHE    CD2 4814   5.729   4.189   6.029
  296PHE    HD2 4815   5.777   4.196   6.126
  296PHE    CE2 4816   5.814   4.199   5.911
  296PHE    HE2 4817   5.919   4.215   5.930
  296PHE      C 4818   5.548   4.025   6.372
  296PHE      O 4819   5.633   4.068   6.445
  297SER      N 4820   5.433   3.964   6.416
  297SER     HN 4821   5.365   3.925   6.353
  297SER     CA 4822   5.391   3.958   6.555
  297SER     HA 4823   5.430   4.042   6.611
  297SER     CB 4824   5.237   3.957   6.557
  297SER    HB1 4825   5.191   3.867   6.511
  297SER    HB2 4826   5.202   4.042   6.494
  297SER     OG 4827   5.179   3.978   6.687
  297SER    HG1 4828   5.224   4.060   6.710
  297SER      C 4829   5.442   3.842   6.629
  297SER      O 4830   5.433   3.830   6.752
  298SER      N 4831   5.503   3.749   6.557
  298SER     HN 4832   5.501   3.760   6.458
  298SER     CA 4833   5.582   3.637   6.596
  298SER     HA 4834   5.641   3.611   6.509
  298SER     CB 4835   5.694   3.664   6.706
  298SER    HB1 4836   5.654   3.686   6.808
  298SER    HB2 4837   5.744   3.761   6.683
  298SER     OG 4838   5.784   3.551   6.710
  298SER    HG1 4839   5.857   3.565   6.649
  298SER      C 4840   5.503   3.525   6.652
  298SER      O 4841   5.454   3.545   6.763
  299PRO      N 4842   5.473   3.411   6.583
  299PRO     CD 4843   5.542   3.367   6.461
  299PRO    HD1 4844   5.645   3.336   6.489
  299PRO    HD2 4845   5.551   3.452   6.390
  299PRO     CA 4846   5.401   3.293   6.645
  299PRO     HA 4847   5.297   3.320   6.653
  299PRO     CB 4848   5.419   3.184   6.536
  299PRO    HB1 4849   5.317   3.140   6.536
  299PRO    HB2 4850   5.498   3.109   6.558
  299PRO     CG 4851   5.454   3.258   6.405
  299PRO    HG1 4852   5.504   3.191   6.331
  299PRO    HG2 4853   5.357   3.294   6.364
  299PRO      C 4854   5.441   3.247   6.789
  299PRO      O 4855   5.559   3.226   6.815
  300SER      N 4856   5.345   3.227   6.878
  300SER     HN 4857   5.248   3.239   6.856
  300SER     CA 4858   5.384   3.187   7.012
  300SER     HA 4859   5.458   3.259   7.045
  300SER     CB 4860   5.249   3.196   7.099
  300SER    HB1 4861   5.231   3.306   7.097
  300SER    HB2 4862   5.283   3.178   7.203
  300SER     OG 4863   5.143   3.124   7.041
  300SER    HG1 4864   5.157   3.034   7.071
  300SER      C 4865   5.445   3.047   7.024
  300SER      O 4866   5.403   2.959   6.950
  301PHE      N 4867   5.545   3.037   7.112
  301PHE     HN 4868   5.582   3.112   7.166
  301PHE     CA 4869   5.634   2.920   7.108
  301PHE     HA 4870   5.633   2.863   7.016
  301PHE     CB 4871   5.778   2.974   7.117
  301PHE    HB1 4872   5.864   2.916   7.157
  301PHE    HB2 4873   5.774   3.056   7.192
  301PHE     CG 4874   5.822   3.022   6.986
  301PHE    CD1 4875   5.846   3.158   6.967
  301PHE    HD1 4876   5.830   3.222   7.053
  301PHE    CE1 4877   5.891   3.205   6.843
  301PHE    HE1 4878   5.896   3.311   6.822
  301PHE     CZ 4879   5.911   3.120   6.742
  301PHE     HZ 4880   5.939   3.149   6.641
  301PHE    CD2 4881   5.846   2.935   6.878
  301PHE    HD2 4882   5.829   2.828   6.887
  301PHE    CE2 4883   5.886   2.987   6.759
  301PHE    HE2 4884   5.906   2.922   6.675
  301PHE      C 4885   5.613   2.829   7.225
  301PHE      O 4886   5.594   2.872   7.338
  302ASN      N 4887   5.615   2.689   7.206
  302ASN     HN 4888   5.633   2.665   7.111
  302ASN     CA 4889   5.614   2.590   7.307
  302ASN     HA 4890   5.554   2.613   7.394
  302ASN     CB 4891   5.568   2.454   7.253
  302ASN    HB1 4892   5.555   2.387   7.340
  302ASN    HB2 4893   5.648   2.409   7.191
  302ASN     CG 4894   5.438   2.469   7.177
  302ASN    OD1 4895   5.427   2.495   7.056
  302ASN    ND2 4896   5.330   2.454   7.259
  302ASN   HD21 4897   5.234   2.462   7.230
  302ASN   HD22 4898   5.339   2.449   7.358
  302ASN      C 4899   5.757   2.572   7.366
  302ASN    OT1 4900   5.854   2.569   7.285
  302ASN    OT2 4901   5.775   2.557   7.493
  3033HR    C01 4902   4.229   2.885   4.407
  3033HR    O02 4903   4.117   2.844   4.442
  3033HR    C03 4904   4.288   3.024   4.430
  3033HR    O04 4905   4.103   3.125   4.311
  3033HR    C05 4906   4.162   3.121   4.440
  3033HR    O06 4907   4.317   2.803   4.348
  3033HR    C07 4908   4.195   3.267   4.484
  3033HR     H1 4909   4.358   3.046   4.346
  3033HR     H2 4910   4.332   3.029   4.532
  3033HR     H3 4911   4.169   3.170   4.258
  3033HR     H4 4912   4.086   3.081   4.511
  3033HR     H5 4913   4.278   2.722   4.313
  3033HR     H6 4914   4.259   3.302   4.400
  3033HR     H7 4915   4.249   3.263   4.580
  3033HR     H8 4916   4.094   3.315   4.484
   7.69803   7.69803   9.22288
