# Supplementary material for: Orthosteric and allosteric modulation of human HCAR2 signaling complex
Source: Nat Commun. 2023 Nov 22;14:7620. doi: 10.1038/s41467-023-43537-z (PMC10665550; doi:10.1038/s41467-023-43537-z)
Supplement: Supplementary file 8 — Supplementary Data 5 [file 41467_2023_43537_MOESM8_ESM.zip › supplementary data 5/trjfiles/Niacin_end6.gro]

Title t= 1000000.00000 step= 500000000
 4915
    8ASP      N    1   3.309   3.996   3.317
    8ASP    HT1    2   3.325   4.023   3.217
    8ASP    HT2    3   3.386   4.019   3.383
    8ASP    HT3    4   3.247   4.066   3.363
    8ASP     CA    5   3.238   3.862   3.320
    8ASP     HA    6   3.133   3.887   3.324
    8ASP     CB    7   3.277   3.766   3.202
    8ASP    HB1    8   3.235   3.665   3.221
    8ASP    HB2    9   3.386   3.764   3.178
    8ASP     CG   10   3.214   3.813   3.073
    8ASP    OD1   11   3.135   3.915   3.069
    8ASP    OD2   12   3.241   3.753   2.968
    8ASP      C   13   3.277   3.784   3.442
    8ASP      O   14   3.254   3.832   3.554
    9HSD      N   15   3.342   3.672   3.426
    9HSD     HN   16   3.365   3.648   3.332
    9HSD     CA   17   3.380   3.575   3.528
    9HSD     HA   18   3.429   3.497   3.472
    9HSD     CB   19   3.490   3.639   3.618
    9HSD    HB1   20   3.511   3.564   3.697
    9HSD    HB2   21   3.442   3.723   3.673
    9HSD    ND1   22   3.689   3.567   3.469
    9HSD    HD1   23   3.665   3.472   3.450
    9HSD     CG   24   3.613   3.659   3.537
    9HSD    CE1   25   3.803   3.629   3.428
    9HSD    HE1   26   3.886   3.579   3.378
    9HSD    NE2   27   3.804   3.760   3.462
    9HSD    CD2   28   3.683   3.782   3.532
    9HSD    HD2   29   3.652   3.883   3.557
    9HSD      C   30   3.268   3.501   3.596
    9HSD      O   31   3.217   3.531   3.706
   10PHE      N   32   3.221   3.405   3.512
   10PHE     HN   33   3.253   3.402   3.417
   10PHE     CA   34   3.111   3.320   3.547
   10PHE     HA   35   3.055   3.380   3.617
   10PHE     CB   36   3.016   3.280   3.427
   10PHE    HB1   37   2.931   3.220   3.467
   10PHE    HB2   38   3.066   3.218   3.350
   10PHE     CG   39   2.960   3.399   3.361
   10PHE    CD1   40   2.861   3.471   3.422
   10PHE    HD1   41   2.825   3.456   3.523
   10PHE    CE1   42   2.811   3.591   3.362
   10PHE    HE1   43   2.738   3.651   3.414
   10PHE     CZ   44   2.856   3.632   3.240
   10PHE     HZ   45   2.831   3.723   3.188
   10PHE    CD2   46   2.998   3.431   3.228
   10PHE    HD2   47   3.071   3.370   3.176
   10PHE    CE2   48   2.944   3.551   3.173
   10PHE    HE2   49   2.989   3.567   3.076
   10PHE      C   50   3.159   3.189   3.609
   10PHE      O   51   3.240   3.118   3.557
   11LEU      N   52   3.108   3.143   3.724
   11LEU     HN   53   3.037   3.198   3.767
   11LEU     CA   54   3.135   3.020   3.785
   11LEU     HA   55   3.211   2.968   3.730
   11LEU     CB   56   3.191   3.039   3.932
   11LEU    HB1   57   3.125   3.105   3.993
   11LEU    HB2   58   3.296   3.073   3.921
   11LEU     CG   59   3.200   2.914   4.026
   11LEU     HG   60   3.096   2.873   4.026
   11LEU    CD1   61   3.307   2.814   3.985
   11LEU   HD11   62   3.292   2.771   3.883
   11LEU   HD12   63   3.312   2.728   4.054
   11LEU   HD13   64   3.400   2.874   3.976
   11LEU    CD2   65   3.230   2.961   4.169
   11LEU   HD21   66   3.321   3.024   4.164
   11LEU   HD22   67   3.257   2.878   4.239
   11LEU   HD23   68   3.148   3.018   4.219
   11LEU      C   69   3.004   2.945   3.791
   11LEU      O   70   2.909   2.988   3.851
   12GLU      N   71   2.994   2.830   3.727
   12GLU     HN   72   3.071   2.792   3.676
   12GLU     CA   73   2.883   2.744   3.765
   12GLU     HA   74   2.793   2.795   3.797
   12GLU     CB   75   2.841   2.668   3.637
   12GLU    HB1   76   2.784   2.574   3.647
   12GLU    HB2   77   2.936   2.640   3.586
   12GLU     CG   78   2.771   2.754   3.532
   12GLU    HG1   79   2.783   2.717   3.428
   12GLU    HG2   80   2.823   2.852   3.534
   12GLU     CD   81   2.623   2.768   3.550
   12GLU    OE1   82   2.564   2.848   3.468
   12GLU    OE2   83   2.559   2.705   3.637
   12GLU      C   84   2.928   2.644   3.872
   12GLU      O   85   3.034   2.588   3.863
   13ILE      N   86   2.847   2.620   3.977
   13ILE     HN   87   2.769   2.683   3.985
   13ILE     CA   88   2.887   2.541   4.087
   13ILE     HA   89   2.919   2.443   4.053
   13ILE     CB   90   2.991   2.607   4.180
   13ILE     HB   91   3.073   2.641   4.113
   13ILE    CG2   92   2.932   2.737   4.240
   13ILE   HG21   93   2.844   2.711   4.303
   13ILE   HG22   94   2.907   2.806   4.157
   13ILE   HG23   95   2.999   2.797   4.305
   13ILE    CG1   96   3.049   2.505   4.281
   13ILE   HG11   97   2.965   2.471   4.345
   13ILE   HG12   98   3.118   2.571   4.338
   13ILE     CD   99   3.117   2.376   4.218
   13ILE    HD1  100   3.172   2.317   4.293
   13ILE    HD2  101   3.190   2.417   4.145
   13ILE    HD3  102   3.048   2.304   4.167
   13ILE      C  103   2.763   2.509   4.168
   13ILE      O  104   2.662   2.584   4.174
   14ASP      N  105   2.759   2.397   4.236
   14ASP     HN  106   2.840   2.340   4.223
   14ASP     CA  107   2.648   2.344   4.322
   14ASP     HA  108   2.661   2.237   4.316
   14ASP     CB  109   2.656   2.405   4.470
   14ASP    HB1  110   2.572   2.365   4.530
   14ASP    HB2  111   2.636   2.514   4.471
   14ASP     CG  112   2.780   2.368   4.544
   14ASP    OD1  113   2.820   2.445   4.638
   14ASP    OD2  114   2.815   2.251   4.523
   14ASP      C  115   2.504   2.364   4.273
   14ASP      O  116   2.415   2.401   4.352
   15LYS      N  117   2.476   2.326   4.147
   15LYS     HN  118   2.546   2.269   4.106
   15LYS     CA  119   2.354   2.352   4.072
   15LYS     HA  120   2.368   2.303   3.977
   15LYS     CB  121   2.236   2.274   4.137
   15LYS    HB1  122   2.146   2.307   4.081
   15LYS    HB2  123   2.222   2.324   4.236
   15LYS     CG  124   2.233   2.124   4.122
   15LYS    HG1  125   2.302   2.085   4.044
   15LYS    HG2  126   2.137   2.084   4.083
   15LYS     CD  127   2.254   2.056   4.264
   15LYS    HD1  128   2.361   2.082   4.284
   15LYS    HD2  129   2.244   1.947   4.247
   15LYS     CE  130   2.159   2.094   4.376
   15LYS    HE1  131   2.061   2.054   4.342
   15LYS    HE2  132   2.147   2.205   4.386
   15LYS     NZ  133   2.185   2.034   4.509
   15LYS    HZ1  134   2.279   1.992   4.526
   15LYS    HZ2  135   2.116   1.957   4.525
   15LYS    HZ3  136   2.178   2.107   4.582
   15LYS      C  137   2.314   2.500   4.040
   15LYS      O  138   2.212   2.528   3.979
   16LYS      N  139   2.405   2.592   4.057
   16LYS     HN  140   2.487   2.567   4.107
   16LYS     CA  141   2.386   2.734   4.039
   16LYS     HA  142   2.306   2.754   3.970
   16LYS     CB  143   2.342   2.802   4.177
   16LYS    HB1  144   2.242   2.754   4.184
   16LYS    HB2  145   2.329   2.910   4.153
   16LYS     CG  146   2.419   2.779   4.301
   16LYS    HG1  147   2.458   2.678   4.323
   16LYS    HG2  148   2.342   2.792   4.380
   16LYS     CD  149   2.527   2.890   4.330
   16LYS    HD1  150   2.481   2.989   4.309
   16LYS    HD2  151   2.615   2.881   4.263
   16LYS     CE  152   2.568   2.878   4.481
   16LYS    HE1  153   2.657   2.942   4.500
   16LYS    HE2  154   2.582   2.769   4.492
   16LYS     NZ  155   2.459   2.920   4.570
   16LYS    HZ1  156   2.403   3.000   4.534
   16LYS    HZ2  157   2.509   2.950   4.656
   16LYS    HZ3  158   2.389   2.842   4.577
   16LYS      C  159   2.512   2.812   3.985
   16LYS      O  160   2.621   2.763   3.960
   17ASN      N  161   2.490   2.937   3.951
   17ASN     HN  162   2.398   2.969   3.973
   17ASN     CA  163   2.579   3.024   3.873
   17ASN     HA  164   2.666   2.968   3.845
   17ASN     CB  165   2.511   3.065   3.737
   17ASN    HB1  166   2.422   3.116   3.779
   17ASN    HB2  167   2.467   2.985   3.675
   17ASN     CG  168   2.609   3.151   3.654
   17ASN    OD1  169   2.594   3.273   3.651
   17ASN    ND2  170   2.697   3.087   3.573
   17ASN   HD21  171   2.756   3.129   3.504
   17ASN   HD22  172   2.679   2.989   3.563
   17ASN      C  173   2.623   3.142   3.963
   17ASN      O  174   2.543   3.187   4.051
   18CYS      N  175   2.752   3.198   3.950
   18CYS     HN  176   2.815   3.179   3.874
   18CYS     CA  177   2.805   3.296   4.038
   18CYS     HA  178   2.726   3.359   4.078
   18CYS     CB  179   2.898   3.248   4.151
   18CYS    HB1  180   2.949   3.326   4.212
   18CYS    HB2  181   2.981   3.190   4.105
   18CYS     SG  182   2.810   3.139   4.264
   18CYS      C  183   2.884   3.390   3.960
   18CYS      O  184   2.942   3.348   3.857
   19CYS      N  185   2.902   3.521   4.005
   19CYS     HN  186   2.860   3.554   4.089
   19CYS     CA  187   2.989   3.617   3.938
   19CYS     HA  188   3.025   3.592   3.839
   19CYS     CB  189   2.924   3.755   3.921
   19CYS    HB1  190   2.999   3.836   3.908
   19CYS    HB2  191   2.878   3.783   4.019
   19CYS     SG  192   2.799   3.753   3.798
   19CYS      C  193   3.111   3.626   4.028
   19CYS      O  194   3.087   3.657   4.146
   20VAL      N  195   3.231   3.584   3.986
   20VAL     HN  196   3.244   3.548   3.894
   20VAL     CA  197   3.352   3.589   4.069
   20VAL     HA  198   3.321   3.587   4.173
   20VAL     CB  199   3.441   3.477   4.035
   20VAL     HB  200   3.484   3.475   3.932
   20VAL    CG1  201   3.555   3.460   4.137
   20VAL   HG11  202   3.514   3.458   4.240
   20VAL   HG12  203   3.621   3.548   4.133
   20VAL   HG13  204   3.606   3.364   4.114
   20VAL    CG2  205   3.360   3.346   4.050
   20VAL   HG21  206   3.296   3.338   3.959
   20VAL   HG22  207   3.296   3.338   4.140
   20VAL   HG23  208   3.430   3.261   4.054
   20VAL      C  209   3.422   3.721   4.058
   20VAL      O  210   3.443   3.778   3.949
   21PHE      N  211   3.466   3.785   4.171
   21PHE     HN  212   3.448   3.751   4.263
   21PHE     CA  213   3.536   3.912   4.171
   21PHE     HA  214   3.503   3.977   4.092
   21PHE     CB  215   3.510   3.989   4.302
   21PHE    HB1  216   3.566   4.085   4.297
   21PHE    HB2  217   3.552   3.937   4.391
   21PHE     CG  218   3.361   4.029   4.329
   21PHE    CD1  219   3.272   4.032   4.214
   21PHE    HD1  220   3.308   4.004   4.116
   21PHE    CE1  221   3.150   4.100   4.234
   21PHE    HE1  222   3.091   4.148   4.157
   21PHE     CZ  223   3.110   4.142   4.362
   21PHE     HZ  224   3.020   4.201   4.369
   21PHE    CD2  225   3.320   4.066   4.457
   21PHE    HD2  226   3.393   4.075   4.536
   21PHE    CE2  227   3.190   4.113   4.474
   21PHE    HE2  228   3.168   4.168   4.565
   21PHE      C  229   3.681   3.896   4.149
   21PHE      O  230   3.746   3.824   4.222
   22ARG      N  231   3.731   3.968   4.046
   22ARG     HN  232   3.666   4.003   3.980
   22ARG     CA  233   3.868   3.964   4.009
   22ARG     HA  234   3.919   3.982   4.103
   22ARG     CB  235   3.907   3.821   3.957
   22ARG    HB1  236   3.893   3.755   4.045
   22ARG    HB2  237   4.011   3.802   3.923
   22ARG     CG  238   3.813   3.775   3.843
   22ARG    HG1  239   3.840   3.838   3.756
   22ARG    HG2  240   3.708   3.802   3.866
   22ARG     CD  241   3.827   3.627   3.801
   22ARG    HD1  242   3.740   3.600   3.738
   22ARG    HD2  243   3.825   3.562   3.892
   22ARG     NE  244   3.957   3.615   3.728
   22ARG     HE  245   4.014   3.697   3.719
   22ARG     CZ  246   4.007   3.501   3.675
   22ARG    NH1  247   3.941   3.387   3.688
   22ARG   HH11  248   3.844   3.391   3.714
   22ARG   HH12  249   3.982   3.325   3.622
   22ARG    NH2  250   4.120   3.500   3.605
   22ARG   HH21  251   4.170   3.587   3.604
   22ARG   HH22  252   4.169   3.413   3.597
   22ARG      C  253   3.895   4.070   3.904
   22ARG      O  254   3.961   4.042   3.805
   23ASP      N  255   3.846   4.196   3.915
   23ASP     HN  256   3.782   4.226   3.985
   23ASP     CA  257   3.869   4.312   3.823
   23ASP     HA  258   3.871   4.280   3.720
   23ASP     CB  259   3.752   4.413   3.827
   23ASP    HB1  260   3.785   4.501   3.768
   23ASP    HB2  261   3.735   4.435   3.935
   23ASP     CG  262   3.631   4.346   3.756
   23ASP    OD1  263   3.650   4.240   3.677
   23ASP    OD2  264   3.519   4.398   3.769
   23ASP      C  265   4.002   4.376   3.854
   23ASP      O  266   4.059   4.363   3.964
   24ASP      N  267   4.064   4.450   3.755
   24ASP     HN  268   4.022   4.460   3.665
   24ASP     CA  269   4.195   4.504   3.770
   24ASP     HA  270   4.249   4.413   3.789
   24ASP     CB  271   4.238   4.575   3.632
   24ASP    HB1  272   4.329   4.633   3.655
   24ASP    HB2  273   4.164   4.655   3.609
   24ASP     CG  274   4.272   4.476   3.523
   24ASP    OD1  275   4.360   4.392   3.548
   24ASP    OD2  276   4.229   4.494   3.405
   24ASP      C  277   4.206   4.607   3.879
   24ASP      O  278   4.307   4.610   3.947
   25PHE      N  279   4.105   4.702   3.897
   25PHE     HN  280   4.042   4.705   3.819
   25PHE     CA  281   4.109   4.813   3.997
   25PHE     HA  282   4.190   4.880   3.976
   25PHE     CB  283   3.981   4.909   3.987
   25PHE    HB1  284   3.891   4.851   4.014
   25PHE    HB2  285   3.969   4.956   3.887
   25PHE     CG  286   3.988   5.026   4.081
   25PHE    CD1  287   4.074   5.138   4.063
   25PHE    HD1  288   4.137   5.142   3.975
   25PHE    CE1  289   4.089   5.242   4.158
   25PHE    HE1  290   4.155   5.322   4.130
   25PHE     CZ  291   4.015   5.243   4.273
   25PHE     HZ  292   4.024   5.313   4.355
   25PHE    CD2  293   3.913   5.033   4.202
   25PHE    HD2  294   3.838   4.958   4.224
   25PHE    CE2  295   3.925   5.143   4.292
   25PHE    HE2  296   3.861   5.150   4.380
   25PHE      C  297   4.123   4.764   4.141
   25PHE      O  298   4.196   4.815   4.229
   26ILE      N  299   4.053   4.654   4.177
   26ILE     HN  300   4.007   4.611   4.099
   26ILE     CA  301   4.049   4.598   4.309
   26ILE     HA  302   3.989   4.668   4.364
   26ILE     CB  303   3.960   4.473   4.313
   26ILE     HB  304   3.986   4.394   4.239
   26ILE    CG2  305   3.972   4.411   4.455
   26ILE   HG21  306   3.891   4.336   4.471
   26ILE   HG22  307   3.970   4.500   4.522
   26ILE   HG23  308   4.065   4.351   4.461
   26ILE    CG1  309   3.804   4.503   4.295
   26ILE   HG11  310   3.745   4.411   4.317
   26ILE   HG12  311   3.785   4.529   4.189
   26ILE     CD  312   3.754   4.624   4.380
   26ILE    HD1  313   3.779   4.721   4.331
   26ILE    HD2  314   3.796   4.625   4.483
   26ILE    HD3  315   3.645   4.628   4.403
   26ILE      C  316   4.192   4.575   4.374
   26ILE      O  317   4.216   4.618   4.488
   27VAL      N  318   4.286   4.514   4.293
   27VAL     HN  319   4.254   4.472   4.209
   27VAL     CA  320   4.422   4.485   4.333
   27VAL     HA  321   4.430   4.456   4.437
   27VAL     CB  322   4.472   4.371   4.252
   27VAL     HB  323   4.581   4.355   4.269
   27VAL    CG1  324   4.401   4.252   4.298
   27VAL   HG11  325   4.428   4.234   4.404
   27VAL   HG12  326   4.418   4.166   4.229
   27VAL   HG13  327   4.292   4.258   4.278
   27VAL    CG2  328   4.451   4.385   4.105
   27VAL   HG21  329   4.502   4.462   4.044
   27VAL   HG22  330   4.342   4.384   4.081
   27VAL   HG23  331   4.500   4.295   4.063
   27VAL      C  332   4.512   4.597   4.313
   27VAL      O  333   4.632   4.588   4.331
   28LYS      N  334   4.461   4.718   4.289
   28LYS     HN  335   4.362   4.725   4.289
   28LYS     CA  336   4.539   4.838   4.306
   28LYS     HA  337   4.643   4.815   4.323
   28LYS     CB  338   4.533   4.923   4.180
   28LYS    HB1  339   4.601   5.011   4.189
   28LYS    HB2  340   4.436   4.976   4.175
   28LYS     CG  341   4.560   4.833   4.061
   28LYS    HG1  342   4.490   4.747   4.053
   28LYS    HG2  343   4.662   4.789   4.066
   28LYS     CD  344   4.547   4.919   3.929
   28LYS    HD1  345   4.611   5.007   3.948
   28LYS    HD2  346   4.437   4.934   3.929
   28LYS     CE  347   4.584   4.852   3.801
   28LYS    HE1  348   4.530   4.756   3.786
   28LYS    HE2  349   4.693   4.836   3.792
   28LYS     NZ  350   4.561   4.949   3.683
   28LYS    HZ1  351   4.461   4.967   3.659
   28LYS    HZ2  352   4.601   4.906   3.597
   28LYS    HZ3  353   4.614   5.036   3.704
   28LYS      C  354   4.496   4.903   4.438
   28LYS      O  355   4.570   4.992   4.477
   29VAL      N  356   4.396   4.857   4.514
   29VAL     HN  357   4.331   4.792   4.474
   29VAL     CA  358   4.354   4.914   4.642
   29VAL     HA  359   4.406   5.005   4.666
   29VAL     CB  360   4.204   4.930   4.662
   29VAL     HB  361   4.153   4.831   4.663
   29VAL    CG1  362   4.172   4.990   4.800
   29VAL   HG11  363   4.190   4.929   4.891
   29VAL   HG12  364   4.062   5.004   4.796
   29VAL   HG13  365   4.223   5.087   4.818
   29VAL    CG2  366   4.155   5.021   4.543
   29VAL   HG21  367   4.212   5.116   4.552
   29VAL   HG22  368   4.050   5.052   4.558
   29VAL   HG23  369   4.164   4.986   4.438
   29VAL      C  370   4.405   4.815   4.748
   29VAL      O  371   4.481   4.856   4.837
   30LEU      N  372   4.377   4.680   4.742
   30LEU     HN  373   4.343   4.633   4.660
   30LEU     CA  374   4.398   4.578   4.847
   30LEU     HA  375   4.340   4.600   4.935
   30LEU     CB  376   4.342   4.440   4.797
   30LEU    HB1  377   4.382   4.354   4.854
   30LEU    HB2  378   4.372   4.430   4.691
   30LEU     CG  379   4.186   4.421   4.806
   30LEU     HG  380   4.144   4.507   4.751
   30LEU    CD1  381   4.137   4.297   4.727
   30LEU   HD11  382   4.160   4.299   4.618
   30LEU   HD12  383   4.028   4.295   4.746
   30LEU   HD13  384   4.179   4.199   4.760
   30LEU    CD2  385   4.141   4.413   4.950
   30LEU   HD21  386   4.147   4.514   4.995
   30LEU   HD22  387   4.201   4.334   5.000
   30LEU   HD23  388   4.034   4.383   4.960
   30LEU      C  389   4.543   4.561   4.894
   30LEU      O  390   4.556   4.540   5.014
   31PRO      N  391   4.653   4.567   4.820
   31PRO     CD  392   4.652   4.555   4.670
   31PRO    HD1  393   4.643   4.659   4.631
   31PRO    HD2  394   4.565   4.495   4.637
   31PRO     CA  395   4.777   4.532   4.882
   31PRO     HA  396   4.760   4.434   4.923
   31PRO     CB  397   4.868   4.519   4.766
   31PRO    HB1  398   4.939   4.436   4.789
   31PRO    HB2  399   4.937   4.606   4.753
   31PRO     CG  400   4.782   4.482   4.644
   31PRO    HG1  401   4.833   4.493   4.546
   31PRO    HG2  402   4.748   4.377   4.660
   31PRO      C  403   4.848   4.629   4.983
   31PRO      O  404   4.887   4.572   5.087
   32PRO      N  405   4.857   4.758   4.976
   32PRO     CD  406   4.817   4.844   4.863
   32PRO    HD1  407   4.709   4.836   4.838
   32PRO    HD2  408   4.891   4.825   4.782
   32PRO     CA  409   4.925   4.837   5.081
   32PRO     HA  410   5.023   4.800   5.105
   32PRO     CB  411   4.941   4.981   5.022
   32PRO    HB1  412   5.035   4.986   4.963
   32PRO    HB2  413   4.926   5.061   5.097
   32PRO     CG  414   4.828   4.984   4.920
   32PRO    HG1  415   4.732   5.020   4.963
   32PRO    HG2  416   4.847   5.060   4.841
   32PRO      C  417   4.837   4.840   5.203
   32PRO      O  418   4.880   4.874   5.310
   33VAL      N  419   4.711   4.811   5.191
   33VAL     HN  420   4.678   4.796   5.098
   33VAL     CA  421   4.628   4.784   5.312
   33VAL     HA  422   4.640   4.857   5.391
   33VAL     CB  423   4.476   4.793   5.291
   33VAL     HB  424   4.445   4.720   5.213
   33VAL    CG1  425   4.392   4.776   5.414
   33VAL   HG11  426   4.419   4.846   5.497
   33VAL   HG12  427   4.392   4.670   5.445
   33VAL   HG13  428   4.286   4.797   5.389
   33VAL    CG2  429   4.454   4.948   5.252
   33VAL   HG21  430   4.477   5.015   5.338
   33VAL   HG22  431   4.352   4.985   5.226
   33VAL   HG23  432   4.521   4.972   5.167
   33VAL      C  433   4.653   4.655   5.378
   33VAL      O  434   4.673   4.637   5.497
   34LEU      N  435   4.663   4.550   5.297
   34LEU     HN  436   4.637   4.561   5.202
   34LEU     CA  437   4.717   4.417   5.339
   34LEU     HA  438   4.655   4.399   5.426
   34LEU     CB  439   4.680   4.303   5.235
   34LEU    HB1  440   4.705   4.325   5.129
   34LEU    HB2  441   4.569   4.309   5.231
   34LEU     CG  442   4.712   4.157   5.274
   34LEU     HG  443   4.822   4.153   5.259
   34LEU    CD1  444   4.674   4.109   5.418
   34LEU   HD11  445   4.727   4.013   5.438
   34LEU   HD12  446   4.565   4.088   5.422
   34LEU   HD13  447   4.682   4.188   5.495
   34LEU    CD2  448   4.645   4.060   5.177
   34LEU   HD21  449   4.535   4.069   5.189
   34LEU   HD22  450   4.671   3.954   5.196
   34LEU   HD23  451   4.680   4.082   5.074
   34LEU      C  452   4.855   4.421   5.395
   34LEU      O  453   4.888   4.356   5.494
   35GLY      N  454   4.944   4.500   5.335
   35GLY     HN  455   4.926   4.545   5.248
   35GLY     CA  456   5.072   4.533   5.397
   35GLY    HA1  457   5.135   4.586   5.327
   35GLY    HA2  458   5.117   4.435   5.407
   35GLY      C  459   5.068   4.596   5.535
   35GLY      O  460   5.141   4.557   5.627
   36LEU      N  461   4.989   4.708   5.554
   36LEU     HN  462   4.929   4.729   5.477
   36LEU     CA  463   4.960   4.768   5.682
   36LEU     HA  464   5.047   4.814   5.726
   36LEU     CB  465   4.864   4.879   5.665
   36LEU    HB1  466   4.775   4.830   5.618
   36LEU    HB2  467   4.904   4.954   5.593
   36LEU     CG  468   4.838   4.953   5.796
   36LEU     HG  469   4.794   4.893   5.878
   36LEU    CD1  470   4.980   5.006   5.850
   36LEU   HD11  471   4.962   5.083   5.928
   36LEU   HD12  472   5.040   5.046   5.765
   36LEU   HD13  473   5.031   4.918   5.894
   36LEU    CD2  474   4.744   5.079   5.777
   36LEU   HD21  475   4.787   5.141   5.695
   36LEU   HD22  476   4.722   5.122   5.877
   36LEU   HD23  477   4.652   5.031   5.738
   36LEU      C  478   4.897   4.667   5.778
   36LEU      O  479   4.931   4.658   5.899
   37GLU      N  480   4.808   4.580   5.728
   37GLU     HN  481   4.768   4.599   5.639
   37GLU     CA  482   4.733   4.484   5.809
   37GLU     HA  483   4.675   4.526   5.889
   37GLU     CB  484   4.623   4.408   5.730
   37GLU    HB1  485   4.687   4.362   5.651
   37GLU    HB2  486   4.560   4.481   5.674
   37GLU     CG  487   4.547   4.291   5.794
   37GLU    HG1  488   4.479   4.312   5.879
   37GLU    HG2  489   4.630   4.226   5.827
   37GLU     CD  490   4.472   4.199   5.689
   37GLU    OE1  491   4.429   4.085   5.737
   37GLU    OE2  492   4.441   4.246   5.577
   37GLU      C  493   4.828   4.379   5.869
   37GLU      O  494   4.815   4.347   5.991
   38PHE      N  495   4.921   4.328   5.786
   38PHE     HN  496   4.908   4.353   5.690
   38PHE     CA  497   5.037   4.245   5.827
   38PHE     HA  498   4.991   4.159   5.872
   38PHE     CB  499   5.129   4.220   5.703
   38PHE    HB1  500   5.185   4.308   5.663
   38PHE    HB2  501   5.062   4.190   5.620
   38PHE     CG  502   5.232   4.108   5.713
   38PHE    CD1  503   5.363   4.144   5.752
   38PHE    HD1  504   5.401   4.245   5.757
   38PHE    CE1  505   5.455   4.046   5.788
   38PHE    HE1  506   5.558   4.068   5.813
   38PHE     CZ  507   5.410   3.915   5.802
   38PHE     HZ  508   5.467   3.828   5.831
   38PHE    CD2  509   5.191   3.972   5.716
   38PHE    HD2  510   5.087   3.950   5.695
   38PHE    CE2  511   5.281   3.879   5.772
   38PHE    HE2  512   5.245   3.777   5.782
   38PHE      C  513   5.119   4.303   5.942
   38PHE      O  514   5.158   4.232   6.033
   39ILE      N  515   5.152   4.438   5.940
   39ILE     HN  516   5.120   4.503   5.872
   39ILE     CA  517   5.227   4.500   6.046
   39ILE     HA  518   5.316   4.442   6.066
   39ILE     CB  519   5.277   4.636   5.997
   39ILE     HB  520   5.198   4.708   5.967
   39ILE    CG2  521   5.354   4.710   6.104
   39ILE   HG21  522   5.413   4.641   6.168
   39ILE   HG22  523   5.280   4.765   6.165
   39ILE   HG23  524   5.420   4.787   6.058
   39ILE    CG1  525   5.371   4.627   5.870
   39ILE   HG11  526   5.402   4.727   5.833
   39ILE   HG12  527   5.300   4.592   5.791
   39ILE     CD  528   5.480   4.525   5.880
   39ILE    HD1  529   5.536   4.537   5.976
   39ILE    HD2  530   5.547   4.537   5.793
   39ILE    HD3  531   5.430   4.426   5.884
   39ILE      C  532   5.154   4.489   6.175
   39ILE      O  533   5.208   4.446   6.273
   40PHE      N  534   5.027   4.528   6.181
   40PHE     HN  535   4.993   4.565   6.095
   40PHE     CA  536   4.940   4.509   6.296
   40PHE     HA  537   4.976   4.565   6.381
   40PHE     CB  538   4.796   4.569   6.273
   40PHE    HB1  539   4.727   4.546   6.357
   40PHE    HB2  540   4.759   4.532   6.175
   40PHE     CG  541   4.802   4.722   6.286
   40PHE    CD1  542   4.766   4.798   6.170
   40PHE    HD1  543   4.739   4.748   6.078
   40PHE    CE1  544   4.767   4.939   6.185
   40PHE    HE1  545   4.749   4.992   6.092
   40PHE     CZ  546   4.812   4.998   6.300
   40PHE     HZ  547   4.813   5.106   6.309
   40PHE    CD2  548   4.840   4.778   6.410
   40PHE    HD2  549   4.869   4.715   6.494
   40PHE    CE2  550   4.853   4.922   6.411
   40PHE    HE2  551   4.876   4.978   6.500
   40PHE      C  552   4.932   4.366   6.356
   40PHE      O  553   4.942   4.343   6.478
   41GLY      N  554   4.920   4.273   6.265
   41GLY     HN  555   4.921   4.311   6.173
   41GLY     CA  556   4.939   4.129   6.285
   41GLY    HA1  557   4.916   4.085   6.189
   41GLY    HA2  558   4.873   4.100   6.365
   41GLY      C  559   5.069   4.081   6.343
   41GLY      O  560   5.076   4.017   6.449
   42LEU      N  561   5.183   4.123   6.272
   42LEU     HN  562   5.176   4.161   6.180
   42LEU     CA  563   5.324   4.090   6.307
   42LEU     HA  564   5.338   3.983   6.301
   42LEU     CB  565   5.424   4.142   6.190
   42LEU    HB1  566   5.398   4.248   6.170
   42LEU    HB2  567   5.405   4.076   6.103
   42LEU     CG  568   5.577   4.141   6.219
   42LEU     HG  569   5.593   4.204   6.309
   42LEU    CD1  570   5.629   4.001   6.257
   42LEU   HD11  571   5.633   3.937   6.166
   42LEU   HD12  572   5.561   3.952   6.330
   42LEU   HD13  573   5.732   4.006   6.299
   42LEU    CD2  574   5.646   4.208   6.102
   42LEU   HD21  575   5.755   4.190   6.093
   42LEU   HD22  576   5.613   4.314   6.105
   42LEU   HD23  577   5.613   4.172   6.002
   42LEU      C  578   5.355   4.152   6.442
   42LEU      O  579   5.412   4.088   6.532
   43LEU      N  580   5.306   4.280   6.462
   43LEU     HN  581   5.254   4.319   6.386
   43LEU     CA  582   5.305   4.350   6.590
   43LEU     HA  583   5.405   4.334   6.629
   43LEU     CB  584   5.268   4.497   6.573
   43LEU    HB1  585   5.171   4.497   6.520
   43LEU    HB2  586   5.326   4.546   6.492
   43LEU     CG  587   5.269   4.589   6.691
   43LEU     HG  588   5.200   4.547   6.767
   43LEU    CD1  589   5.412   4.613   6.748
   43LEU   HD11  590   5.412   4.678   6.838
   43LEU   HD12  591   5.477   4.666   6.675
   43LEU   HD13  592   5.458   4.515   6.769
   43LEU    CD2  593   5.209   4.729   6.654
   43LEU   HD21  594   5.270   4.775   6.573
   43LEU   HD22  595   5.202   4.794   6.744
   43LEU   HD23  596   5.107   4.712   6.615
   43LEU      C  597   5.230   4.293   6.704
   43LEU      O  598   5.290   4.277   6.807
   44GLY      N  599   5.106   4.240   6.685
   44GLY     HN  600   5.065   4.269   6.599
   44GLY     CA  601   5.025   4.178   6.792
   44GLY    HA1  602   4.927   4.164   6.748
   44GLY    HA2  603   5.023   4.247   6.875
   44GLY      C  604   5.063   4.050   6.843
   44GLY      O  605   5.036   4.019   6.958
   45ASN      N  606   5.124   3.973   6.757
   45ASN     HN  607   5.136   4.003   6.663
   45ASN     CA  608   5.165   3.835   6.791
   45ASN     HA  609   5.093   3.782   6.853
   45ASN     CB  610   5.178   3.750   6.661
   45ASN    HB1  611   5.235   3.655   6.668
   45ASN    HB2  612   5.221   3.821   6.588
   45ASN     CG  613   5.038   3.703   6.620
   45ASN    OD1  614   4.999   3.594   6.665
   45ASN    ND2  615   4.957   3.780   6.544
   45ASN   HD21  616   4.865   3.739   6.540
   45ASN   HD22  617   4.995   3.858   6.494
   45ASN      C  618   5.302   3.846   6.862
   45ASN      O  619   5.345   3.754   6.928
   46GLY      N  620   5.370   3.957   6.846
   46GLY     HN  621   5.344   4.027   6.781
   46GLY     CA  622   5.487   3.986   6.918
   46GLY    HA1  623   5.536   4.056   6.853
   46GLY    HA2  624   5.552   3.900   6.928
   46GLY      C  625   5.463   4.049   7.050
   46GLY      O  626   5.529   4.017   7.145
   47LEU      N  627   5.358   4.141   7.063
   47LEU     HN  628   5.320   4.179   6.979
   47LEU     CA  629   5.303   4.195   7.184
   47LEU     HA  630   5.383   4.243   7.238
   47LEU     CB  631   5.185   4.297   7.160
   47LEU    HB1  632   5.146   4.313   7.263
   47LEU    HB2  633   5.102   4.258   7.099
   47LEU     CG  634   5.225   4.436   7.113
   47LEU     HG  635   5.293   4.431   7.025
   47LEU    CD1  636   5.097   4.510   7.068
   47LEU   HD11  637   5.043   4.448   6.993
   47LEU   HD12  638   5.141   4.603   7.028
   47LEU   HD13  639   5.030   4.537   7.153
   47LEU    CD2  640   5.289   4.517   7.222
   47LEU   HD21  641   5.208   4.532   7.297
   47LEU   HD22  642   5.320   4.614   7.178
   47LEU   HD23  643   5.374   4.463   7.269
   47LEU      C  644   5.261   4.071   7.269
   47LEU      O  645   5.292   4.065   7.386
   48ALA      N  646   5.190   3.969   7.200
   48ALA     HN  647   5.164   3.984   7.105
   48ALA     CA  648   5.129   3.854   7.270
   48ALA     HA  649   5.057   3.884   7.345
   48ALA     CB  650   5.064   3.752   7.178
   48ALA    HB1  651   5.126   3.688   7.112
   48ALA    HB2  652   4.993   3.811   7.116
   48ALA    HB3  653   4.997   3.685   7.236
   48ALA      C  654   5.243   3.769   7.336
   48ALA      O  655   5.224   3.725   7.451
   49LEU      N  656   5.355   3.750   7.267
   49LEU     HN  657   5.363   3.769   7.169
   49LEU     CA  658   5.476   3.686   7.318
   49LEU     HA  659   5.458   3.589   7.362
   49LEU     CB  660   5.569   3.677   7.190
   49LEU    HB1  661   5.547   3.761   7.121
   49LEU    HB2  662   5.534   3.581   7.149
   49LEU     CG  663   5.724   3.664   7.215
   49LEU     HG  664   5.751   3.744   7.288
   49LEU    CD1  665   5.751   3.526   7.282
   49LEU   HD11  666   5.732   3.440   7.215
   49LEU   HD12  667   5.689   3.511   7.373
   49LEU   HD13  668   5.856   3.517   7.318
   49LEU    CD2  669   5.805   3.669   7.086
   49LEU   HD21  670   5.776   3.578   7.029
   49LEU   HD22  671   5.910   3.664   7.123
   49LEU   HD23  672   5.785   3.763   7.030
   49LEU      C  673   5.536   3.767   7.435
   49LEU      O  674   5.573   3.703   7.530
   50TRP      N  675   5.542   3.903   7.428
   50TRP     HN  676   5.502   3.945   7.347
   50TRP     CA  677   5.598   3.991   7.533
   50TRP     HA  678   5.699   3.953   7.543
   50TRP     CB  679   5.602   4.144   7.487
   50TRP    HB1  680   5.509   4.173   7.433
   50TRP    HB2  681   5.687   4.145   7.416
   50TRP     CG  682   5.625   4.259   7.587
   50TRP    CD1  683   5.727   4.280   7.673
   50TRP    HD1  684   5.808   4.212   7.690
   50TRP    NE1  685   5.701   4.401   7.746
   50TRP    HE1  686   5.749   4.435   7.824
   50TRP    CE2  687   5.585   4.455   7.707
   50TRP    CD2  688   5.529   4.369   7.606
   50TRP    CE3  689   5.414   4.403   7.547
   50TRP    HE3  690   5.361   4.337   7.481
   50TRP    CZ3  691   5.347   4.513   7.595
   50TRP    HZ3  692   5.259   4.556   7.549
   50TRP    CZ2  693   5.531   4.570   7.740
   50TRP    HZ2  694   5.582   4.636   7.809
   50TRP    CH2  695   5.398   4.593   7.697
   50TRP    HH2  696   5.343   4.677   7.737
   50TRP      C  697   5.517   3.974   7.669
   50TRP      O  698   5.566   3.953   7.778
   51ILE      N  699   5.381   3.985   7.643
   51ILE     HN  700   5.342   3.995   7.552
   51ILE     CA  701   5.278   3.967   7.745
   51ILE     HA  702   5.296   4.034   7.828
   51ILE     CB  703   5.146   4.024   7.691
   51ILE     HB  704   5.122   3.977   7.593
   51ILE    CG2  705   5.032   3.982   7.791
   51ILE   HG21  706   4.932   4.025   7.768
   51ILE   HG22  707   5.059   4.029   7.888
   51ILE   HG23  708   5.015   3.872   7.796
   51ILE    CG1  709   5.162   4.172   7.678
   51ILE   HG11  710   5.088   4.213   7.606
   51ILE   HG12  711   5.269   4.191   7.652
   51ILE     CD  712   5.127   4.258   7.800
   51ILE    HD1  713   5.023   4.247   7.837
   51ILE    HD2  714   5.145   4.366   7.779
   51ILE    HD3  715   5.194   4.244   7.887
   51ILE      C  716   5.272   3.828   7.806
   51ILE      O  717   5.287   3.809   7.925
   52PHE      N  718   5.253   3.724   7.719
   52PHE     HN  719   5.231   3.750   7.626
   52PHE     CA  720   5.247   3.589   7.769
   52PHE     HA  721   5.166   3.584   7.841
   52PHE     CB  722   5.201   3.493   7.660
   52PHE    HB1  723   5.197   3.386   7.689
   52PHE    HB2  724   5.267   3.513   7.573
   52PHE     CG  725   5.061   3.509   7.614
   52PHE    CD1  726   4.953   3.579   7.679
   52PHE    HD1  727   4.978   3.626   7.772
   52PHE    CE1  728   4.823   3.566   7.637
   52PHE    HE1  729   4.746   3.627   7.681
   52PHE     CZ  730   4.795   3.506   7.515
   52PHE     HZ  731   4.695   3.500   7.473
   52PHE    CD2  732   5.028   3.458   7.486
   52PHE    HD2  733   5.106   3.403   7.436
   52PHE    CE2  734   4.895   3.447   7.440
   52PHE    HE2  735   4.873   3.409   7.342
   52PHE      C  736   5.371   3.536   7.842
   52PHE      O  737   5.369   3.475   7.954
   53CYS      N  738   5.484   3.564   7.795
   53CYS     HN  739   5.487   3.612   7.708
   53CYS     CA  740   5.613   3.545   7.872
   53CYS     HA  741   5.611   3.443   7.909
   53CYS     CB  742   5.740   3.568   7.780
   53CYS    HB1  743   5.834   3.550   7.837
   53CYS    HB2  744   5.751   3.674   7.748
   53CYS     SG  745   5.736   3.440   7.648
   53CYS    HG1  746   5.661   3.520   7.574
   53CYS      C  747   5.632   3.625   7.998
   53CYS      O  748   5.642   3.568   8.109
   54PHE      N  749   5.619   3.761   7.993
   54PHE     HN  750   5.608   3.813   7.909
   54PHE     CA  751   5.655   3.843   8.115
   54PHE     HA  752   5.713   3.788   8.187
   54PHE     CB  753   5.751   3.963   8.072
   54PHE    HB1  754   5.759   4.039   8.153
   54PHE    HB2  755   5.714   4.028   7.990
   54PHE     CG  756   5.887   3.907   8.026
   54PHE    CD1  757   5.903   3.871   7.889
   54PHE    HD1  758   5.835   3.909   7.814
   54PHE    CE1  759   6.006   3.787   7.851
   54PHE    HE1  760   6.030   3.750   7.752
   54PHE     CZ  761   6.105   3.749   7.950
   54PHE     HZ  762   6.194   3.693   7.927
   54PHE    CD2  763   5.972   3.857   8.123
   54PHE    HD2  764   5.970   3.882   8.228
   54PHE    CE2  765   6.083   3.780   8.084
   54PHE    HE2  766   6.153   3.750   8.161
   54PHE      C  767   5.545   3.905   8.202
   54PHE      O  768   5.574   3.956   8.313
   55HSD      N  769   5.423   3.917   8.157
   55HSD     HN  770   5.394   3.873   8.073
   55HSD     CA  771   5.314   3.984   8.229
   55HSD     HA  772   5.354   4.021   8.322
   55HSD     CB  773   5.258   4.104   8.149
   55HSD    HB1  774   5.170   4.151   8.200
   55HSD    HB2  775   5.230   4.074   8.046
   55HSD    ND1  776   5.417   4.266   8.246
   55HSD    HD1  777   5.387   4.254   8.341
   55HSD     CG  778   5.369   4.204   8.134
   55HSD    CE1  779   5.514   4.355   8.213
   55HSD    HE1  780   5.578   4.397   8.290
   55HSD    NE2  781   5.536   4.346   8.086
   55HSD    CD2  782   5.441   4.262   8.033
   55HSD    HD2  783   5.442   4.235   7.928
   55HSD      C  784   5.201   3.895   8.264
   55HSD      O  785   5.126   3.915   8.359
   56LEU      N  786   5.177   3.786   8.189
   56LEU     HN  787   5.230   3.775   8.105
   56LEU     CA  788   5.080   3.680   8.218
   56LEU     HA  789   4.985   3.731   8.229
   56LEU     CB  790   5.067   3.585   8.097
   56LEU    HB1  791   5.171   3.551   8.073
   56LEU    HB2  792   5.029   3.645   8.011
   56LEU     CG  793   4.976   3.461   8.104
   56LEU     HG  794   5.018   3.389   8.178
   56LEU    CD1  795   4.837   3.507   8.161
   56LEU   HD11  796   4.836   3.565   8.256
   56LEU   HD12  797   4.771   3.421   8.187
   56LEU   HD13  798   4.790   3.564   8.078
   56LEU    CD2  799   4.965   3.386   7.965
   56LEU   HD21  800   4.891   3.304   7.979
   56LEU   HD22  801   5.065   3.351   7.930
   56LEU   HD23  802   4.921   3.458   7.893
   56LEU      C  803   5.112   3.599   8.350
   56LEU      O  804   5.196   3.509   8.354
   57LYS      N  805   5.047   3.627   8.464
   57LYS     HN  806   4.986   3.706   8.456
   57LYS     CA  807   5.086   3.580   8.596
   57LYS     HA  808   5.179   3.524   8.596
   57LYS     CB  809   5.098   3.696   8.704
   57LYS    HB1  810   5.111   3.651   8.804
   57LYS    HB2  811   5.001   3.750   8.707
   57LYS     CG  812   5.212   3.792   8.686
   57LYS    HG1  813   5.215   3.851   8.781
   57LYS    HG2  814   5.186   3.864   8.605
   57LYS     CD  815   5.341   3.732   8.666
   57LYS    HD1  816   5.344   3.678   8.569
   57LYS    HD2  817   5.377   3.659   8.742
   57LYS     CE  818   5.454   3.842   8.650
   57LYS    HE1  819   5.431   3.915   8.569
   57LYS    HE2  820   5.553   3.801   8.624
   57LYS     NZ  821   5.476   3.919   8.775
   57LYS    HZ1  822   5.577   3.939   8.788
   57LYS    HZ2  823   5.424   3.871   8.851
   57LYS    HZ3  824   5.430   4.013   8.770
   57LYS      C  825   4.992   3.482   8.652
   57LYS      O  826   5.012   3.418   8.750
   58SER      N  827   4.877   3.467   8.589
   58SER     HN  828   4.867   3.521   8.506
   58SER     CA  829   4.775   3.371   8.632
   58SER     HA  830   4.822   3.315   8.712
   58SER     CB  831   4.650   3.434   8.685
   58SER    HB1  832   4.621   3.501   8.602
   58SER    HB2  833   4.685   3.488   8.775
   58SER     OG  834   4.550   3.337   8.731
   58SER    HG1  835   4.579   3.302   8.816
   58SER      C  836   4.736   3.272   8.520
   58SER      O  837   4.737   3.314   8.406
   59TRP      N  838   4.708   3.150   8.553
   59TRP     HN  839   4.734   3.112   8.642
   59TRP     CA  840   4.652   3.063   8.444
   59TRP     HA  841   4.640   3.116   8.351
   59TRP     CB  842   4.747   2.947   8.407
   59TRP    HB1  843   4.753   2.876   8.492
   59TRP    HB2  844   4.851   2.986   8.398
   59TRP     CG  845   4.713   2.881   8.276
   59TRP    CD1  846   4.694   2.747   8.268
   59TRP    HD1  847   4.703   2.679   8.351
   59TRP    NE1  848   4.679   2.705   8.138
   59TRP    HE1  849   4.675   2.611   8.113
   59TRP    CE2  850   4.703   2.818   8.057
   59TRP    CD2  851   4.728   2.932   8.140
   59TRP    CE3  852   4.767   3.052   8.081
   59TRP    HE3  853   4.800   3.140   8.135
   59TRP    CZ3  854   4.769   3.058   7.946
   59TRP    HZ3  855   4.778   3.147   7.887
   59TRP    CZ2  856   4.713   2.823   7.919
   59TRP    HZ2  857   4.686   2.734   7.866
   59TRP    CH2  858   4.749   2.945   7.864
   59TRP    HH2  859   4.759   2.954   7.756
   59TRP      C  860   4.512   3.025   8.502
   59TRP      O  861   4.501   2.960   8.603
   60LYS      N  862   4.410   3.055   8.420
   60LYS     HN  863   4.420   3.099   8.331
   60LYS     CA  864   4.268   3.028   8.454
   60LYS     HA  865   4.267   2.926   8.489
   60LYS     CB  866   4.200   3.118   8.557
   60LYS    HB1  867   4.094   3.086   8.555
   60LYS    HB2  868   4.202   3.227   8.536
   60LYS     CG  869   4.255   3.120   8.707
   60LYS    HG1  870   4.357   3.163   8.702
   60LYS    HG2  871   4.252   3.012   8.729
   60LYS     CD  872   4.164   3.202   8.801
   60LYS    HD1  873   4.057   3.173   8.806
   60LYS    HD2  874   4.173   3.307   8.767
   60LYS     CE  875   4.205   3.189   8.950
   60LYS    HE1  876   4.239   3.086   8.974
   60LYS    HE2  877   4.117   3.218   9.012
   60LYS     NZ  878   4.315   3.292   8.990
   60LYS    HZ1  879   4.411   3.265   8.958
   60LYS    HZ2  880   4.322   3.313   9.091
   60LYS    HZ3  881   4.292   3.383   8.945
   60LYS      C  882   4.191   3.026   8.317
   60LYS      O  883   4.243   3.060   8.213
   61SER      N  884   4.064   2.985   8.319
   61SER     HN  885   4.031   2.958   8.409
   61SER     CA  886   3.987   2.941   8.203
   61SER     HA  887   4.056   2.870   8.160
   61SER     CB  888   3.847   2.883   8.231
   61SER    HB1  889   3.847   2.778   8.266
   61SER    HB2  890   3.787   2.878   8.138
   61SER     OG  891   3.791   2.963   8.331
   61SER    HG1  892   3.753   3.035   8.282
   61SER      C  893   3.959   3.051   8.101
   61SER      O  894   3.965   3.033   7.984
   62SER      N  895   3.941   3.167   8.153
   62SER     HN  896   3.936   3.192   8.250
   62SER     CA  897   3.922   3.288   8.068
   62SER     HA  898   3.850   3.262   7.992
   62SER     CB  899   3.879   3.411   8.145
   62SER    HB1  900   3.843   3.496   8.083
   62SER    HB2  901   3.965   3.441   8.209
   62SER     OG  902   3.765   3.383   8.224
   62SER    HG1  903   3.690   3.412   8.171
   62SER      C  904   4.050   3.325   7.995
   62SER      O  905   4.051   3.346   7.876
   63ARG      N  906   4.171   3.321   8.058
   63ARG     HN  907   4.184   3.300   8.154
   63ARG     CA  908   4.294   3.324   7.982
   63ARG     HA  909   4.282   3.419   7.931
   63ARG     CB  910   4.424   3.329   8.077
   63ARG    HB1  911   4.517   3.307   8.020
   63ARG    HB2  912   4.427   3.253   8.159
   63ARG     CG  913   4.428   3.462   8.149
   63ARG    HG1  914   4.494   3.454   8.238
   63ARG    HG2  915   4.324   3.479   8.183
   63ARG     CD  916   4.466   3.580   8.059
   63ARG    HD1  917   4.410   3.579   7.963
   63ARG    HD2  918   4.574   3.584   8.031
   63ARG     NE  919   4.454   3.711   8.138
   63ARG     HE  920   4.448   3.708   8.238
   63ARG     CZ  921   4.411   3.826   8.089
   63ARG    NH1  922   4.406   3.840   7.959
   63ARG   HH11  923   4.458   3.774   7.905
   63ARG   HH12  924   4.364   3.927   7.932
   63ARG    NH2  925   4.388   3.923   8.171
   63ARG   HH21  926   4.409   3.905   8.267
   63ARG   HH22  927   4.381   4.015   8.134
   63ARG      C  928   4.310   3.217   7.881
   63ARG      O  929   4.390   3.238   7.793
   64ILE      N  930   4.250   3.096   7.891
   64ILE     HN  931   4.187   3.091   7.968
   64ILE     CA  932   4.259   2.986   7.791
   64ILE     HA  933   4.362   2.978   7.758
   64ILE     CB  934   4.217   2.842   7.840
   64ILE     HB  935   4.115   2.843   7.885
   64ILE    CG2  936   4.243   2.738   7.728
   64ILE   HG21  937   4.201   2.639   7.754
   64ILE   HG22  938   4.351   2.722   7.706
   64ILE   HG23  939   4.195   2.772   7.634
   64ILE    CG1  940   4.307   2.806   7.956
   64ILE   HG11  941   4.278   2.871   8.042
   64ILE   HG12  942   4.412   2.831   7.932
   64ILE     CD  943   4.297   2.660   7.998
   64ILE    HD1  944   4.206   2.628   8.053
   64ILE    HD2  945   4.382   2.632   8.064
   64ILE    HD3  946   4.322   2.585   7.920
   64ILE      C  947   4.182   3.020   7.672
   64ILE      O  948   4.238   2.995   7.564
   65PHE      N  949   4.055   3.074   7.694
   65PHE     HN  950   4.015   3.064   7.785
   65PHE     CA  951   3.966   3.116   7.579
   65PHE     HA  952   3.957   3.031   7.514
   65PHE     CB  953   3.828   3.167   7.627
   65PHE    HB1  954   3.771   3.198   7.536
   65PHE    HB2  955   3.837   3.249   7.702
   65PHE     CG  956   3.751   3.051   7.691
   65PHE    CD1  957   3.752   2.915   7.639
   65PHE    HD1  958   3.811   2.888   7.553
   65PHE    CE1  959   3.681   2.813   7.706
   65PHE    HE1  960   3.676   2.713   7.666
   65PHE     CZ  961   3.617   2.845   7.821
   65PHE     HZ  962   3.568   2.763   7.873
   65PHE    CD2  963   3.674   3.075   7.809
   65PHE    HD2  964   3.663   3.174   7.850
   65PHE    CE2  965   3.608   2.972   7.872
   65PHE    HE2  966   3.556   2.994   7.964
   65PHE      C  967   4.034   3.229   7.509
   65PHE      O  968   4.024   3.233   7.386
   66LEU      N  969   4.116   3.310   7.580
   66LEU     HN  970   4.105   3.314   7.679
   66LEU     CA  971   4.200   3.414   7.519
   66LEU     HA  972   4.153   3.461   7.434
   66LEU     CB  973   4.227   3.526   7.631
   66LEU    HB1  974   4.303   3.599   7.598
   66LEU    HB2  975   4.278   3.472   7.714
   66LEU     CG  976   4.107   3.618   7.673
   66LEU     HG  977   4.014   3.562   7.693
   66LEU    CD1  978   4.143   3.695   7.802
   66LEU   HD11  979   4.183   3.621   7.875
   66LEU   HD12  980   4.055   3.751   7.840
   66LEU   HD13  981   4.222   3.770   7.785
   66LEU    CD2  982   4.073   3.715   7.555
   66LEU   HD21  983   3.984   3.780   7.570
   66LEU   HD22  984   4.058   3.657   7.462
   66LEU   HD23  985   4.162   3.780   7.535
   66LEU      C  986   4.331   3.366   7.462
   66LEU      O  987   4.392   3.431   7.379
   67PHE      N  988   4.378   3.243   7.496
   67PHE     HN  989   4.332   3.176   7.554
   67PHE     CA  990   4.496   3.190   7.428
   67PHE     HA  991   4.555   3.278   7.407
   67PHE     CB  992   4.572   3.111   7.539
   67PHE    HB1  993   4.519   3.014   7.553
   67PHE    HB2  994   4.577   3.174   7.630
   67PHE     CG  995   4.717   3.083   7.486
   67PHE    CD1  996   4.740   2.982   7.392
   67PHE    HD1  997   4.658   2.933   7.341
   67PHE    CE1  998   4.874   2.953   7.351
   67PHE    HE1  999   4.881   2.885   7.267
   67PHE     CZ 1000   4.981   3.018   7.410
   67PHE     HZ 1001   5.081   2.997   7.377
   67PHE    CD2 1002   4.835   3.136   7.548
   67PHE    HD2 1003   4.825   3.208   7.629
   67PHE    CE2 1004   4.961   3.105   7.517
   67PHE    HE2 1005   5.043   3.132   7.582
   67PHE      C 1006   4.453   3.113   7.300
   67PHE      O 1007   4.525   3.098   7.203
   68ASN      N 1008   4.323   3.062   7.300
   68ASN     HN 1009   4.274   3.074   7.387
   68ASN     CA 1010   4.260   3.017   7.171
   68ASN     HA 1011   4.338   2.961   7.123
   68ASN     CB 1012   4.131   2.930   7.196
   68ASN    HB1 1013   4.077   2.911   7.100
   68ASN    HB2 1014   4.076   2.983   7.276
   68ASN     CG 1015   4.169   2.793   7.262
   68ASN    OD1 1016   4.195   2.699   7.187
   68ASN    ND2 1017   4.169   2.781   7.394
   68ASN   HD21 1018   4.178   2.869   7.441
   68ASN   HD22 1019   4.181   2.689   7.433
   68ASN      C 1020   4.231   3.130   7.070
   68ASN      O 1021   4.252   3.123   6.951
   69LEU      N 1022   4.182   3.246   7.118
   69LEU     HN 1023   4.165   3.257   7.215
   69LEU     CA 1024   4.178   3.375   7.047
   69LEU     HA 1025   4.114   3.365   6.961
   69LEU     CB 1026   4.102   3.481   7.136
   69LEU    HB1 1027   4.169   3.510   7.219
   69LEU    HB2 1028   4.014   3.430   7.182
   69LEU     CG 1029   4.058   3.613   7.063
   69LEU     HG 1030   4.141   3.663   7.009
   69LEU    CD1 1031   3.939   3.583   6.974
   69LEU   HD11 1032   3.848   3.536   7.016
   69LEU   HD12 1033   3.972   3.514   6.894
   69LEU   HD13 1034   3.920   3.680   6.922
   69LEU    CD2 1035   4.025   3.712   7.178
   69LEU   HD21 1036   4.000   3.812   7.138
   69LEU   HD22 1037   4.110   3.720   7.250
   69LEU   HD23 1038   3.930   3.685   7.228
   69LEU      C 1039   4.313   3.422   6.995
   69LEU      O 1040   4.335   3.455   6.875
   70ALA      N 1041   4.416   3.407   7.074
   70ALA     HN 1042   4.413   3.378   7.169
   70ALA     CA 1043   4.546   3.443   7.027
   70ALA     HA 1044   4.547   3.521   6.953
   70ALA     CB 1045   4.626   3.464   7.154
   70ALA    HB1 1046   4.581   3.536   7.226
   70ALA    HB2 1047   4.724   3.505   7.123
   70ALA    HB3 1048   4.648   3.368   7.207
   70ALA      C 1049   4.614   3.332   6.939
   70ALA      O 1050   4.690   3.372   6.844
   71VAL      N 1051   4.581   3.205   6.953
   71VAL     HN 1052   4.551   3.177   7.044
   71VAL     CA 1053   4.627   3.106   6.852
   71VAL     HA 1054   4.733   3.115   6.836
   71VAL     CB 1055   4.611   2.964   6.910
   71VAL     HB 1056   4.518   2.964   6.971
   71VAL    CG1 1057   4.591   2.847   6.809
   71VAL   HG11 1058   4.674   2.847   6.736
   71VAL   HG12 1059   4.497   2.840   6.750
   71VAL   HG13 1060   4.590   2.755   6.872
   71VAL    CG2 1061   4.728   2.942   7.009
   71VAL   HG21 1062   4.730   3.024   7.084
   71VAL   HG22 1063   4.826   2.936   6.957
   71VAL   HG23 1064   4.714   2.846   7.062
   71VAL      C 1065   4.560   3.120   6.717
   71VAL      O 1066   4.618   3.104   6.615
   72ALA      N 1067   4.439   3.171   6.708
   72ALA     HN 1068   4.377   3.191   6.783
   72ALA     CA 1069   4.371   3.204   6.581
   72ALA     HA 1070   4.376   3.114   6.522
   72ALA     CB 1071   4.219   3.240   6.623
   72ALA    HB1 1072   4.159   3.275   6.537
   72ALA    HB2 1073   4.222   3.325   6.695
   72ALA    HB3 1074   4.173   3.152   6.672
   72ALA      C 1075   4.444   3.314   6.506
   72ALA      O 1076   4.443   3.311   6.384
   73ASP      N 1077   4.481   3.419   6.580
   73ASP     HN 1078   4.465   3.408   6.677
   73ASP     CA 1079   4.557   3.528   6.527
   73ASP     HA 1080   4.506   3.563   6.438
   73ASP     CB 1081   4.576   3.637   6.635
   73ASP    HB1 1082   4.647   3.718   6.609
   73ASP    HB2 1083   4.598   3.588   6.733
   73ASP     CG 1084   4.438   3.701   6.657
   73ASP    OD1 1085   4.349   3.679   6.576
   73ASP    OD2 1086   4.433   3.778   6.759
   73ASP      C 1087   4.700   3.476   6.488
   73ASP      O 1088   4.746   3.493   6.372
   74PHE      N 1089   4.767   3.386   6.568
   74PHE     HN 1090   4.735   3.368   6.660
   74PHE     CA 1091   4.892   3.312   6.531
   74PHE     HA 1092   4.963   3.390   6.509
   74PHE     CB 1093   4.948   3.227   6.651
   74PHE    HB1 1094   4.862   3.166   6.686
   74PHE    HB2 1095   4.979   3.283   6.741
   74PHE     CG 1096   5.050   3.130   6.602
   74PHE    CD1 1097   5.179   3.169   6.579
   74PHE    HD1 1098   5.197   3.274   6.595
   74PHE    CE1 1099   5.284   3.082   6.543
   74PHE    HE1 1100   5.388   3.103   6.526
   74PHE     CZ 1101   5.245   2.951   6.516
   74PHE     HZ 1102   5.325   2.883   6.488
   74PHE    CD2 1103   5.023   2.996   6.583
   74PHE    HD2 1104   4.921   2.961   6.593
   74PHE    CE2 1105   5.115   2.905   6.535
   74PHE    HE2 1106   5.091   2.803   6.510
   74PHE      C 1107   4.878   3.222   6.403
   74PHE      O 1108   4.964   3.222   6.314
   75LEU      N 1109   4.764   3.156   6.377
   75LEU     HN 1110   4.700   3.137   6.452
   75LEU     CA 1111   4.731   3.096   6.253
   75LEU     HA 1112   4.813   3.029   6.232
   75LEU     CB 1113   4.620   2.993   6.269
   75LEU    HB1 1114   4.593   2.932   6.180
   75LEU    HB2 1115   4.523   3.040   6.298
   75LEU     CG 1116   4.641   2.882   6.382
   75LEU     HG 1117   4.686   2.927   6.473
   75LEU    CD1 1118   4.500   2.818   6.411
   75LEU   HD11 1119   4.430   2.889   6.459
   75LEU   HD12 1120   4.526   2.738   6.484
   75LEU   HD13 1121   4.446   2.784   6.319
   75LEU    CD2 1122   4.741   2.774   6.327
   75LEU   HD21 1123   4.714   2.750   6.222
   75LEU   HD22 1124   4.723   2.686   6.392
   75LEU   HD23 1125   4.846   2.809   6.325
   75LEU      C 1126   4.713   3.182   6.130
   75LEU      O 1127   4.763   3.159   6.017
   76LEU      N 1128   4.633   3.292   6.150
   76LEU     HN 1129   4.593   3.311   6.239
   76LEU     CA 1130   4.605   3.392   6.050
   76LEU     HA 1131   4.547   3.345   5.972
   76LEU     CB 1132   4.513   3.509   6.102
   76LEU    HB1 1133   4.553   3.542   6.200
   76LEU    HB2 1134   4.410   3.480   6.131
   76LEU     CG 1135   4.501   3.636   6.013
   76LEU     HG 1136   4.600   3.679   5.991
   76LEU    CD1 1137   4.437   3.603   5.876
   76LEU   HD11 1138   4.432   3.692   5.809
   76LEU   HD12 1139   4.336   3.568   5.906
   76LEU   HD13 1140   4.487   3.511   5.840
   76LEU    CD2 1141   4.404   3.737   6.069
   76LEU   HD21 1142   4.393   3.820   5.997
   76LEU   HD22 1143   4.435   3.779   6.167
   76LEU   HD23 1144   4.305   3.689   6.086
   76LEU      C 1145   4.735   3.447   5.988
   76LEU      O 1146   4.749   3.451   5.868
   77ILE      N 1147   4.829   3.492   6.072
   77ILE     HN 1148   4.821   3.491   6.171
   77ILE     CA 1149   4.944   3.568   6.035
   77ILE     HA 1150   4.907   3.641   5.965
   77ILE     CB 1151   5.007   3.645   6.159
   77ILE     HB 1152   4.928   3.700   6.216
   77ILE    CG2 1153   5.076   3.550   6.263
   77ILE   HG21 1154   5.006   3.472   6.300
   77ILE   HG22 1155   5.108   3.616   6.347
   77ILE   HG23 1156   5.173   3.504   6.234
   77ILE    CG1 1157   5.106   3.756   6.111
   77ILE   HG11 1158   5.195   3.711   6.063
   77ILE   HG12 1159   5.136   3.817   6.199
   77ILE     CD 1160   5.042   3.865   6.020
   77ILE    HD1 1161   4.941   3.897   6.055
   77ILE    HD2 1162   5.038   3.821   5.918
   77ILE    HD3 1163   5.113   3.949   6.005
   77ILE      C 1164   5.054   3.482   5.954
   77ILE      O 1165   5.130   3.530   5.868
   78ILE      N 1166   5.061   3.351   5.981
   78ILE     HN 1167   5.015   3.317   6.062
   78ILE     CA 1168   5.127   3.262   5.887
   78ILE     HA 1169   5.228   3.298   5.879
   78ILE     CB 1170   5.131   3.124   5.950
   78ILE     HB 1171   5.026   3.096   5.973
   78ILE    CG2 1172   5.184   3.016   5.845
   78ILE   HG21 1173   5.286   3.041   5.808
   78ILE   HG22 1174   5.127   2.999   5.751
   78ILE   HG23 1175   5.193   2.919   5.898
   78ILE    CG1 1176   5.227   3.122   6.071
   78ILE   HG11 1177   5.221   3.220   6.121
   78ILE   HG12 1178   5.326   3.101   6.024
   78ILE     CD 1179   5.203   3.012   6.175
   78ILE    HD1 1180   5.134   3.049   6.254
   78ILE    HD2 1181   5.302   3.000   6.224
   78ILE    HD3 1182   5.163   2.919   6.130
   78ILE      C 1183   5.068   3.258   5.748
   78ILE      O 1184   5.138   3.260   5.646
   79CYS      N 1185   4.932   3.266   5.736
   79CYS     HN 1186   4.887   3.277   5.824
   79CYS     CA 1187   4.869   3.251   5.612
   79CYS     HA 1188   4.924   3.176   5.557
   79CYS     CB 1189   4.721   3.190   5.619
   79CYS    HB1 1190   4.696   3.163   5.514
   79CYS    HB2 1191   4.654   3.272   5.652
   79CYS     SG 1192   4.690   3.051   5.725
   79CYS    HG1 1193   4.698   3.121   5.837
   79CYS      C 1194   4.867   3.370   5.523
   79CYS      O 1195   4.884   3.356   5.404
   80LEU      N 1196   4.841   3.495   5.576
   80LEU     HN 1197   4.808   3.498   5.670
   80LEU     CA 1198   4.852   3.618   5.492
   80LEU     HA 1199   4.768   3.612   5.425
   80LEU     CB 1200   4.854   3.744   5.581
   80LEU    HB1 1201   4.875   3.833   5.519
   80LEU    HB2 1202   4.934   3.744   5.658
   80LEU     CG 1203   4.726   3.777   5.661
   80LEU     HG 1204   4.706   3.692   5.730
   80LEU    CD1 1205   4.731   3.907   5.741
   80LEU   HD11 1206   4.789   3.891   5.835
   80LEU   HD12 1207   4.628   3.933   5.774
   80LEU   HD13 1208   4.765   3.991   5.676
   80LEU    CD2 1209   4.601   3.773   5.569
   80LEU   HD21 1210   4.508   3.780   5.629
   80LEU   HD22 1211   4.592   3.667   5.534
   80LEU   HD23 1212   4.596   3.841   5.481
   80LEU      C 1213   4.961   3.645   5.392
   80LEU      O 1214   4.926   3.694   5.289
   81PRO      N 1215   5.095   3.632   5.410
   81PRO     CD 1216   5.152   3.593   5.536
   81PRO    HD1 1217   5.142   3.485   5.561
   81PRO    HD2 1218   5.120   3.657   5.621
   81PRO     CA 1219   5.197   3.635   5.301
   81PRO     HA 1220   5.213   3.737   5.271
   81PRO     CB 1221   5.321   3.578   5.368
   81PRO    HB1 1222   5.416   3.613   5.324
   81PRO    HB2 1223   5.324   3.468   5.359
   81PRO     CG 1224   5.296   3.604   5.518
   81PRO    HG1 1225   5.346   3.529   5.584
   81PRO    HG2 1226   5.321   3.710   5.539
   81PRO      C 1227   5.164   3.568   5.168
   81PRO      O 1228   5.181   3.635   5.066
   82PHE      N 1229   5.127   3.441   5.165
   82PHE     HN 1230   5.117   3.393   5.252
   82PHE     CA 1231   5.078   3.365   5.048
   82PHE     HA 1232   5.158   3.376   4.976
   82PHE     CB 1233   5.050   3.226   5.091
   82PHE    HB1 1234   5.025   3.155   5.009
   82PHE    HB2 1235   4.968   3.210   5.164
   82PHE     CG 1236   5.183   3.186   5.155
   82PHE    CD1 1237   5.186   3.155   5.287
   82PHE    HD1 1238   5.095   3.171   5.343
   82PHE    CE1 1239   5.302   3.106   5.347
   82PHE    HE1 1240   5.295   3.085   5.453
   82PHE     CZ 1241   5.420   3.091   5.273
   82PHE     HZ 1242   5.508   3.047   5.318
   82PHE    CD2 1243   5.300   3.172   5.077
   82PHE    HD2 1244   5.299   3.211   4.976
   82PHE    CE2 1245   5.414   3.117   5.133
   82PHE    HE2 1246   5.502   3.097   5.073
   82PHE      C 1247   4.953   3.425   4.974
   82PHE      O 1248   4.937   3.432   4.852
   83LEU      N 1249   4.852   3.481   5.052
   83LEU     HN 1250   4.844   3.479   5.151
   83LEU     CA 1251   4.750   3.559   4.991
   83LEU     HA 1252   4.710   3.498   4.912
   83LEU     CB 1253   4.634   3.580   5.094
   83LEU    HB1 1254   4.654   3.639   5.186
   83LEU    HB2 1255   4.609   3.482   5.140
   83LEU     CG 1256   4.494   3.621   5.027
   83LEU     HG 1257   4.499   3.732   5.019
   83LEU    CD1 1258   4.465   3.563   4.888
   83LEU   HD11 1259   4.367   3.592   4.846
   83LEU   HD12 1260   4.482   3.453   4.893
   83LEU   HD13 1261   4.533   3.604   4.810
   83LEU    CD2 1262   4.379   3.587   5.120
   83LEU   HD21 1263   4.405   3.580   5.227
   83LEU   HD22 1264   4.327   3.491   5.100
   83LEU   HD23 1265   4.300   3.665   5.114
   83LEU      C 1266   4.793   3.688   4.931
   83LEU      O 1267   4.756   3.724   4.816
   84MET      N 1268   4.881   3.762   5.005
   84MET     HN 1269   4.895   3.715   5.093
   84MET     CA 1270   4.951   3.885   4.970
   84MET     HA 1271   4.864   3.948   4.956
   84MET     CB 1272   5.040   3.951   5.084
   84MET    HB1 1273   5.103   3.867   5.120
   84MET    HB2 1274   4.977   3.974   5.172
   84MET     CG 1275   5.120   4.082   5.047
   84MET    HG1 1276   5.185   4.065   4.958
   84MET    HG2 1277   5.185   4.112   5.132
   84MET     SD 1278   5.005   4.226   5.024
   84MET     CE 1279   5.142   4.347   5.021
   84MET    HE1 1280   5.104   4.450   5.006
   84MET    HE2 1281   5.207   4.340   4.931
   84MET    HE3 1282   5.200   4.340   5.116
   84MET      C 1283   5.027   3.889   4.835
   84MET      O 1284   5.011   3.978   4.749
   85ASP      N 1285   5.104   3.783   4.806
   85ASP     HN 1286   5.109   3.712   4.876
   85ASP     CA 1287   5.151   3.744   4.672
   85ASP     HA 1288   5.222   3.822   4.651
   85ASP     CB 1289   5.229   3.608   4.673
   85ASP    HB1 1290   5.157   3.524   4.685
   85ASP    HB2 1291   5.295   3.612   4.761
   85ASP     CG 1292   5.302   3.565   4.553
   85ASP    OD1 1293   5.257   3.465   4.493
   85ASP    OD2 1294   5.409   3.624   4.519
   85ASP      C 1295   5.057   3.745   4.562
   85ASP      O 1296   5.084   3.794   4.451
   86ASN      N 1297   4.938   3.696   4.593
   86ASN     HN 1298   4.919   3.655   4.682
   86ASN     CA 1299   4.829   3.701   4.499
   86ASN     HA 1300   4.867   3.686   4.398
   86ASN     CB 1301   4.736   3.576   4.534
   86ASN    HB1 1302   4.729   3.572   4.645
   86ASN    HB2 1303   4.803   3.492   4.506
   86ASN     CG 1304   4.611   3.562   4.462
   86ASN    OD1 1305   4.605   3.506   4.353
   86ASN    ND2 1306   4.505   3.619   4.521
   86ASN   HD21 1307   4.411   3.597   4.493
   86ASN   HD22 1308   4.519   3.680   4.598
   86ASN      C 1309   4.770   3.838   4.470
   86ASN      O 1310   4.744   3.870   4.353
   87TYR      N 1311   4.744   3.917   4.571
   87TYR     HN 1312   4.758   3.880   4.662
   87TYR     CA 1313   4.705   4.054   4.553
   87TYR     HA 1314   4.623   4.052   4.483
   87TYR     CB 1315   4.648   4.117   4.684
   87TYR    HB1 1316   4.618   4.223   4.678
   87TYR    HB2 1317   4.727   4.110   4.762
   87TYR     CG 1318   4.521   4.057   4.740
   87TYR    CD1 1319   4.444   3.950   4.686
   87TYR    HD1 1320   4.459   3.912   4.587
   87TYR    CE1 1321   4.325   3.915   4.747
   87TYR    HE1 1322   4.258   3.846   4.697
   87TYR     CZ 1323   4.288   3.968   4.866
   87TYR     OH 1324   4.182   3.905   4.936
   87TYR     HH 1325   4.184   3.933   5.028
   87TYR    CD2 1326   4.482   4.109   4.869
   87TYR    HD2 1327   4.545   4.186   4.910
   87TYR    CE2 1328   4.364   4.062   4.932
   87TYR    HE2 1329   4.324   4.086   5.029
   87TYR      C 1330   4.818   4.145   4.481
   87TYR      O 1331   4.794   4.218   4.386
   88VAL      N 1332   4.945   4.140   4.518
   88VAL     HN 1333   4.969   4.083   4.597
   88VAL     CA 1334   5.056   4.202   4.457
   88VAL     HA 1335   5.041   4.308   4.452
   88VAL     CB 1336   5.183   4.188   4.544
   88VAL     HB 1337   5.183   4.084   4.584
   88VAL    CG1 1338   5.319   4.219   4.470
   88VAL   HG11 1339   5.409   4.211   4.535
   88VAL   HG12 1340   5.316   4.318   4.420
   88VAL   HG13 1341   5.339   4.145   4.389
   88VAL    CG2 1342   5.170   4.270   4.668
   88VAL   HG21 1343   5.172   4.377   4.637
   88VAL   HG22 1344   5.253   4.258   4.741
   88VAL   HG23 1345   5.081   4.236   4.725
   88VAL      C 1346   5.081   4.153   4.315
   88VAL      O 1347   5.107   4.230   4.230
   89ARG      N 1348   5.072   4.025   4.289
   89ARG     HN 1349   5.065   3.954   4.359
   89ARG     CA 1350   5.085   3.981   4.153
   89ARG     HA 1351   5.151   4.041   4.093
   89ARG     CB 1352   5.148   3.840   4.161
   89ARG    HB1 1353   5.161   3.819   4.053
   89ARG    HB2 1354   5.079   3.760   4.196
   89ARG     CG 1355   5.291   3.835   4.209
   89ARG    HG1 1356   5.309   3.725   4.205
   89ARG    HG2 1357   5.295   3.858   4.317
   89ARG     CD 1358   5.381   3.919   4.118
   89ARG    HD1 1359   5.365   4.028   4.131
   89ARG    HD2 1360   5.363   3.888   4.013
   89ARG     NE 1361   5.520   3.886   4.147
   89ARG     HE 1362   5.533   3.855   4.241
   89ARG     CZ 1363   5.623   3.922   4.071
   89ARG    NH1 1364   5.604   3.986   3.959
   89ARG   HH11 1365   5.513   4.026   3.954
   89ARG   HH12 1366   5.687   4.014   3.910
   89ARG    NH2 1367   5.740   3.876   4.095
   89ARG   HH21 1368   5.806   3.857   4.022
   89ARG   HH22 1369   5.751   3.831   4.184
   89ARG      C 1370   4.946   3.983   4.083
   89ARG      O 1371   4.934   3.916   3.983
   90ARG      N 1372   4.845   4.062   4.120
   90ARG     HN 1373   4.848   4.115   4.205
   90ARG     CA 1374   4.730   4.095   4.039
   90ARG     HA 1375   4.680   4.159   4.110
   90ARG     CB 1376   4.775   4.190   3.926
   90ARG    HB1 1377   4.678   4.222   3.883
   90ARG    HB2 1378   4.840   4.136   3.854
   90ARG     CG 1379   4.827   4.330   3.976
   90ARG    HG1 1380   4.936   4.327   3.995
   90ARG    HG2 1381   4.784   4.352   4.076
   90ARG     CD 1382   4.799   4.448   3.881
   90ARG    HD1 1383   4.690   4.460   3.869
   90ARG    HD2 1384   4.839   4.434   3.778
   90ARG     NE 1385   4.858   4.568   3.962
   90ARG     HE 1386   4.846   4.570   4.061
   90ARG     CZ 1387   4.921   4.671   3.898
   90ARG    NH1 1388   4.919   4.678   3.765
   90ARG   HH11 1389   4.873   4.605   3.716
   90ARG   HH12 1390   4.985   4.735   3.716
   90ARG    NH2 1391   4.973   4.780   3.955
   90ARG   HH21 1392   4.967   4.793   4.054
   90ARG   HH22 1393   5.033   4.834   3.896
   90ARG      C 1394   4.629   3.982   3.993
   90ARG      O 1395   4.561   3.998   3.893
   91TRP      N 1396   4.620   3.870   4.069
   91TRP     HN 1397   4.692   3.875   4.139
   91TRP     CA 1398   4.536   3.759   4.062
   91TRP     HA 1399   4.531   3.733   4.166
   91TRP     CB 1400   4.393   3.778   4.004
   91TRP    HB1 1401   4.331   3.691   4.035
   91TRP    HB2 1402   4.383   3.771   3.893
   91TRP     CG 1403   4.314   3.898   4.047
   91TRP    CD1 1404   4.281   4.004   3.961
   91TRP    HD1 1405   4.314   4.003   3.859
   91TRP    NE1 1406   4.193   4.088   4.035
   91TRP    HE1 1407   4.164   4.175   4.002
   91TRP    CE2 1408   4.175   4.040   4.158
   91TRP    CD2 1409   4.255   3.922   4.173
   91TRP    CE3 1410   4.248   3.854   4.295
   91TRP    HE3 1411   4.302   3.760   4.295
   91TRP    CZ3 1412   4.160   3.897   4.394
   91TRP    HZ3 1413   4.148   3.850   4.491
   91TRP    CZ2 1414   4.095   4.086   4.260
   91TRP    HZ2 1415   4.023   4.165   4.241
   91TRP    CH2 1416   4.089   4.016   4.378
   91TRP    HH2 1417   4.024   4.043   4.459
   91TRP      C 1418   4.598   3.637   4.002
   91TRP      O 1419   4.529   3.544   3.958
   92ASP      N 1420   4.732   3.639   3.997
   92ASP     HN 1421   4.794   3.713   4.022
   92ASP     CA 1422   4.812   3.534   3.942
   92ASP     HA 1423   4.746   3.466   3.889
   92ASP     CB 1424   4.936   3.574   3.851
   92ASP    HB1 1425   4.999   3.488   3.821
   92ASP    HB2 1426   4.989   3.647   3.915
   92ASP     CG 1427   4.908   3.623   3.707
   92ASP    OD1 1428   5.010   3.648   3.638
   92ASP    OD2 1429   4.795   3.639   3.663
   92ASP      C 1430   4.864   3.457   4.059
   92ASP      O 1431   4.908   3.513   4.158
   93TRP      N 1432   4.871   3.322   4.048
   93TRP     HN 1433   4.834   3.286   3.963
   93TRP     CA 1434   4.914   3.233   4.159
   93TRP     HA 1435   4.953   3.298   4.235
   93TRP     CB 1436   4.793   3.140   4.203
   93TRP    HB1 1437   4.758   3.080   4.117
   93TRP    HB2 1438   4.709   3.203   4.239
   93TRP     CG 1439   4.820   3.041   4.314
   93TRP    CD1 1440   4.819   2.902   4.307
   93TRP    HD1 1441   4.812   2.837   4.221
   93TRP    NE1 1442   4.824   2.851   4.431
   93TRP    HE1 1443   4.848   2.760   4.455
   93TRP    CE2 1444   4.829   2.951   4.522
   93TRP    CD2 1445   4.818   3.074   4.453
   93TRP    CE3 1446   4.807   3.188   4.526
   93TRP    HE3 1447   4.796   3.280   4.471
   93TRP    CZ3 1448   4.821   3.184   4.667
   93TRP    HZ3 1449   4.805   3.272   4.727
   93TRP    CZ2 1450   4.835   2.945   4.663
   93TRP    HZ2 1451   4.837   2.858   4.727
   93TRP    CH2 1452   4.835   3.065   4.735
   93TRP    HH2 1453   4.848   3.052   4.841
   93TRP      C 1454   5.023   3.152   4.095
   93TRP      O 1455   4.998   3.090   3.992
   94LYS      N 1456   5.140   3.150   4.156
   94LYS     HN 1457   5.153   3.208   4.236
   94LYS     CA 1458   5.242   3.069   4.099
   94LYS     HA 1459   5.228   3.036   3.998
   94LYS     CB 1460   5.375   3.156   4.089
   94LYS    HB1 1461   5.362   3.237   4.014
   94LYS    HB2 1462   5.455   3.092   4.046
   94LYS     CG 1463   5.416   3.204   4.227
   94LYS    HG1 1464   5.410   3.114   4.292
   94LYS    HG2 1465   5.355   3.289   4.263
   94LYS     CD 1466   5.557   3.257   4.237
   94LYS    HD1 1467   5.589   3.298   4.139
   94LYS    HD2 1468   5.629   3.174   4.257
   94LYS     CE 1469   5.571   3.366   4.351
   94LYS    HE1 1470   5.679   3.378   4.372
   94LYS    HE2 1471   5.522   3.327   4.443
   94LYS     NZ 1472   5.514   3.497   4.302
   94LYS    HZ1 1473   5.586   3.539   4.241
   94LYS    HZ2 1474   5.496   3.557   4.386
   94LYS    HZ3 1475   5.422   3.480   4.256
   94LYS      C 1476   5.262   2.940   4.182
   94LYS      O 1477   5.341   2.849   4.137
   95PHE      N 1478   5.198   2.918   4.300
   95PHE     HN 1479   5.150   3.002   4.325
   95PHE     CA 1480   5.218   2.800   4.376
   95PHE     HA 1481   5.320   2.769   4.361
   95PHE     CB 1482   5.195   2.832   4.531
   95PHE    HB1 1483   5.239   2.754   4.597
   95PHE    HB2 1484   5.086   2.836   4.547
   95PHE     CG 1485   5.265   2.957   4.582
   95PHE    CD1 1486   5.195   3.029   4.680
   95PHE    HD1 1487   5.094   3.002   4.706
   95PHE    CE1 1488   5.256   3.133   4.743
   95PHE    HE1 1489   5.188   3.186   4.808
   95PHE     CZ 1490   5.387   3.172   4.710
   95PHE     HZ 1491   5.439   3.255   4.756
   95PHE    CD2 1492   5.394   2.994   4.549
   95PHE    HD2 1493   5.439   2.930   4.475
   95PHE    CE2 1494   5.456   3.099   4.615
   95PHE    HE2 1495   5.555   3.135   4.593
   95PHE      C 1496   5.128   2.683   4.338
   95PHE      O 1497   5.042   2.709   4.253
   96GLY      N 1498   5.134   2.559   4.393
   96GLY     HN 1499   5.215   2.543   4.448
   96GLY     CA 1500   5.048   2.447   4.367
   96GLY    HA1 1501   5.084   2.365   4.429
   96GLY    HA2 1502   5.038   2.434   4.261
   96GLY      C 1503   4.902   2.478   4.399
   96GLY      O 1504   4.871   2.563   4.479
   97ASP      N 1505   4.807   2.409   4.339
   97ASP     HN 1506   4.846   2.360   4.261
   97ASP     CA 1507   4.669   2.412   4.365
   97ASP     HA 1508   4.639   2.514   4.348
   97ASP     CB 1509   4.593   2.323   4.255
   97ASP    HB1 1510   4.489   2.304   4.290
   97ASP    HB2 1511   4.639   2.222   4.243
   97ASP     CG 1512   4.589   2.393   4.124
   97ASP    OD1 1513   4.634   2.508   4.093
   97ASP    OD2 1514   4.523   2.321   4.038
   97ASP      C 1515   4.628   2.375   4.514
   97ASP      O 1516   4.553   2.443   4.583
   98ILE      N 1517   4.696   2.271   4.571
   98ILE     HN 1518   4.760   2.213   4.522
   98ILE     CA 1519   4.664   2.221   4.704
   98ILE     HA 1520   4.557   2.208   4.708
   98ILE     CB 1521   4.723   2.083   4.740
   98ILE     HB 1522   4.833   2.079   4.730
   98ILE    CG2 1523   4.690   2.055   4.888
   98ILE   HG21 1524   4.742   2.121   4.961
   98ILE   HG22 1525   4.715   1.954   4.925
   98ILE   HG23 1526   4.580   2.065   4.899
   98ILE    CG1 1527   4.675   1.961   4.663
   98ILE   HG11 1528   4.700   1.868   4.718
   98ILE   HG12 1529   4.735   1.961   4.569
   98ILE     CD 1530   4.520   1.960   4.627
   98ILE    HD1 1531   4.495   2.044   4.560
   98ILE    HD2 1532   4.458   1.975   4.718
   98ILE    HD3 1533   4.499   1.861   4.581
   98ILE      C 1534   4.690   2.334   4.808
   98ILE      O 1535   4.598   2.354   4.888
   99PRO      N 1536   4.806   2.406   4.799
   99PRO     CD 1537   4.932   2.362   4.740
   99PRO    HD1 1538   4.920   2.360   4.630
   99PRO    HD2 1539   4.957   2.267   4.792
   99PRO     CA 1540   4.835   2.534   4.860
   99PRO     HA 1541   4.860   2.503   4.961
   99PRO     CB 1542   4.958   2.592   4.787
   99PRO    HB1 1543   5.018   2.665   4.847
   99PRO    HB2 1544   4.936   2.625   4.683
   99PRO     CG 1545   5.041   2.463   4.774
   99PRO    HG1 1546   5.115   2.461   4.691
   99PRO    HG2 1547   5.085   2.432   4.871
   99PRO      C 1548   4.721   2.627   4.876
   99PRO      O 1549   4.698   2.677   4.984
  100CYS      N 1550   4.648   2.652   4.765
  100CYS     HN 1551   4.670   2.611   4.677
  100CYS     CA 1552   4.535   2.739   4.765
  100CYS     HA 1553   4.567   2.835   4.804
  100CYS     CB 1554   4.486   2.767   4.622
  100CYS    HB1 1555   4.455   2.682   4.559
  100CYS    HB2 1556   4.573   2.809   4.566
  100CYS     SG 1557   4.366   2.906   4.619
  100CYS      C 1558   4.421   2.695   4.853
  100CYS      O 1559   4.369   2.772   4.929
  101ARG      N 1560   4.391   2.559   4.843
  101ARG     HN 1561   4.439   2.490   4.788
  101ARG     CA 1562   4.273   2.497   4.909
  101ARG     HA 1563   4.187   2.556   4.883
  101ARG     CB 1564   4.250   2.351   4.872
  101ARG    HB1 1565   4.148   2.331   4.909
  101ARG    HB2 1566   4.323   2.277   4.911
  101ARG     CG 1567   4.242   2.336   4.717
  101ARG    HG1 1568   4.350   2.343   4.692
  101ARG    HG2 1569   4.179   2.415   4.670
  101ARG     CD 1570   4.177   2.203   4.666
  101ARG    HD1 1571   4.069   2.193   4.693
  101ARG    HD2 1572   4.230   2.113   4.705
  101ARG     NE 1573   4.192   2.208   4.517
  101ARG     HE 1574   4.205   2.295   4.469
  101ARG     CZ 1575   4.165   2.107   4.445
  101ARG    NH1 1576   4.152   1.980   4.490
  101ARG   HH11 1577   4.114   1.913   4.427
  101ARG   HH12 1578   4.173   1.961   4.586
  101ARG    NH2 1579   4.161   2.109   4.313
  101ARG   HH21 1580   4.144   2.021   4.268
  101ARG   HH22 1581   4.160   2.190   4.254
  101ARG      C 1582   4.297   2.507   5.054
  101ARG      O 1583   4.216   2.561   5.127
  102LEU      N 1584   4.417   2.463   5.099
  102LEU     HN 1585   4.481   2.416   5.038
  102LEU     CA 1586   4.455   2.468   5.234
  102LEU     HA 1587   4.379   2.417   5.292
  102LEU     CB 1588   4.587   2.384   5.245
  102LEU    HB1 1589   4.666   2.444   5.193
  102LEU    HB2 1590   4.586   2.286   5.192
  102LEU     CG 1591   4.642   2.354   5.383
  102LEU     HG 1592   4.634   2.446   5.445
  102LEU    CD1 1593   4.571   2.235   5.435
  102LEU   HD11 1594   4.641   2.198   5.513
  102LEU   HD12 1595   4.557   2.150   5.365
  102LEU   HD13 1596   4.472   2.255   5.482
  102LEU    CD2 1597   4.794   2.338   5.368
  102LEU   HD21 1598   4.821   2.252   5.303
  102LEU   HD22 1599   4.837   2.310   5.466
  102LEU   HD23 1600   4.851   2.430   5.342
  102LEU      C 1601   4.465   2.614   5.286
  102LEU      O 1602   4.425   2.634   5.400
  103MET      N 1603   4.521   2.711   5.208
  103MET     HN 1604   4.556   2.688   5.117
  103MET     CA 1605   4.520   2.846   5.261
  103MET     HA 1606   4.576   2.858   5.352
  103MET     CB 1607   4.580   2.941   5.160
  103MET    HB1 1608   4.536   2.925   5.059
  103MET    HB2 1609   4.687   2.911   5.155
  103MET     CG 1610   4.574   3.093   5.195
  103MET    HG1 1611   4.604   3.101   5.302
  103MET    HG2 1612   4.464   3.107   5.188
  103MET     SD 1613   4.654   3.200   5.075
  103MET     CE 1614   4.506   3.172   4.965
  103MET    HE1 1615   4.525   3.236   4.876
  103MET    HE2 1616   4.406   3.201   5.003
  103MET    HE3 1617   4.496   3.071   4.919
  103MET      C 1618   4.381   2.896   5.287
  103MET      O 1619   4.355   2.947   5.394
  104LEU      N 1620   4.287   2.879   5.195
  104LEU     HN 1621   4.309   2.839   5.107
  104LEU     CA 1622   4.153   2.927   5.211
  104LEU     HA 1623   4.154   3.027   5.254
  104LEU     CB 1624   4.090   2.920   5.074
  104LEU    HB1 1625   3.980   2.933   5.080
  104LEU    HB2 1626   4.111   2.826   5.019
  104LEU     CG 1627   4.130   3.039   4.975
  104LEU     HG 1628   4.237   3.020   4.950
  104LEU    CD1 1629   4.064   3.031   4.834
  104LEU   HD11 1630   4.072   3.131   4.788
  104LEU   HD12 1631   3.956   3.015   4.852
  104LEU   HD13 1632   4.111   2.950   4.774
  104LEU    CD2 1633   4.096   3.178   5.038
  104LEU   HD21 1634   4.149   3.176   5.136
  104LEU   HD22 1635   3.987   3.192   5.051
  104LEU   HD23 1636   4.125   3.267   4.979
  104LEU      C 1637   4.074   2.855   5.320
  104LEU      O 1638   4.005   2.910   5.394
  105PHE      N 1639   4.096   2.719   5.333
  105PHE     HN 1640   4.152   2.664   5.271
  105PHE     CA 1641   4.050   2.644   5.452
  105PHE     HA 1642   3.942   2.648   5.457
  105PHE     CB 1643   4.102   2.499   5.425
  105PHE    HB1 1644   4.209   2.500   5.395
  105PHE    HB2 1645   4.035   2.469   5.343
  105PHE     CG 1646   4.089   2.402   5.544
  105PHE    CD1 1647   3.967   2.356   5.587
  105PHE    HD1 1648   3.878   2.388   5.534
  105PHE    CE1 1649   3.960   2.279   5.703
  105PHE    HE1 1650   3.865   2.270   5.754
  105PHE     CZ 1651   4.073   2.252   5.782
  105PHE     HZ 1652   4.055   2.196   5.872
  105PHE    CD2 1653   4.203   2.376   5.623
  105PHE    HD2 1654   4.299   2.415   5.592
  105PHE    CE2 1655   4.199   2.293   5.737
  105PHE    HE2 1656   4.292   2.283   5.791
  105PHE      C 1657   4.104   2.695   5.582
  105PHE      O 1658   4.020   2.728   5.661
  106MET      N 1659   4.236   2.714   5.589
  106MET     HN 1660   4.301   2.674   5.525
  106MET     CA 1661   4.290   2.775   5.712
  106MET     HA 1662   4.261   2.709   5.792
  106MET     CB 1663   4.444   2.782   5.702
  106MET    HB1 1664   4.479   2.851   5.782
  106MET    HB2 1665   4.485   2.817   5.605
  106MET     CG 1666   4.510   2.649   5.736
  106MET    HG1 1667   4.617   2.675   5.748
  106MET    HG2 1668   4.503   2.579   5.649
  106MET     SD 1669   4.458   2.560   5.894
  106MET     CE 1670   4.484   2.684   6.020
  106MET    HE1 1671   4.585   2.729   6.007
  106MET    HE2 1672   4.470   2.649   6.124
  106MET    HE3 1673   4.414   2.770   6.019
  106MET      C 1674   4.238   2.918   5.738
  106MET      O 1675   4.188   2.948   5.848
  107LEU      N 1676   4.232   3.009   5.636
  107LEU     HN 1677   4.274   2.983   5.549
  107LEU     CA 1678   4.178   3.142   5.647
  107LEU     HA 1679   4.215   3.201   5.729
  107LEU     CB 1680   4.205   3.211   5.515
  107LEU    HB1 1681   4.147   3.305   5.519
  107LEU    HB2 1682   4.172   3.143   5.434
  107LEU     CG 1683   4.347   3.262   5.500
  107LEU     HG 1684   4.423   3.184   5.524
  107LEU    CD1 1685   4.354   3.303   5.352
  107LEU   HD11 1686   4.460   3.306   5.320
  107LEU   HD12 1687   4.313   3.404   5.328
  107LEU   HD13 1688   4.297   3.225   5.297
  107LEU    CD2 1689   4.385   3.387   5.583
  107LEU   HD21 1690   4.397   3.355   5.689
  107LEU   HD22 1691   4.313   3.471   5.584
  107LEU   HD23 1692   4.482   3.426   5.545
  107LEU      C 1693   4.027   3.139   5.686
  107LEU      O 1694   3.989   3.220   5.776
  108ALA      N 1695   3.948   3.063   5.631
  108ALA     HN 1696   3.981   3.021   5.547
  108ALA     CA 1697   3.803   3.056   5.659
  108ALA     HA 1698   3.764   3.157   5.662
  108ALA     CB 1699   3.725   2.970   5.558
  108ALA    HB1 1700   3.755   2.863   5.556
  108ALA    HB2 1701   3.728   3.024   5.461
  108ALA    HB3 1702   3.623   2.971   5.601
  108ALA      C 1703   3.782   3.001   5.798
  108ALA      O 1704   3.706   3.044   5.889
  109MET      N 1705   3.857   2.897   5.832
  109MET     HN 1706   3.928   2.855   5.777
  109MET     CA 1707   3.860   2.826   5.964
  109MET     HA 1708   3.756   2.805   5.986
  109MET     CB 1709   3.955   2.700   5.953
  109MET    HB1 1710   4.060   2.734   5.941
  109MET    HB2 1711   3.927   2.642   5.862
  109MET     CG 1712   3.944   2.591   6.062
  109MET    HG1 1713   3.859   2.521   6.046
  109MET    HG2 1714   3.934   2.647   6.158
  109MET     SD 1715   4.093   2.484   6.080
  109MET     CE 1716   4.193   2.594   6.189
  109MET    HE1 1717   4.143   2.593   6.287
  109MET    HE2 1718   4.206   2.699   6.155
  109MET    HE3 1719   4.296   2.553   6.192
  109MET      C 1720   3.910   2.914   6.078
  109MET      O 1721   3.855   2.912   6.190
  110ASN      N 1722   4.013   3.001   6.053
  110ASN     HN 1723   4.073   2.976   5.977
  110ASN     CA 1724   4.064   3.100   6.146
  110ASN     HA 1725   4.082   3.056   6.243
  110ASN     CB 1726   4.192   3.175   6.104
  110ASN    HB1 1727   4.222   3.246   6.184
  110ASN    HB2 1728   4.176   3.217   6.002
  110ASN     CG 1729   4.309   3.069   6.098
  110ASN    OD1 1730   4.304   2.967   6.168
  110ASN    ND2 1731   4.413   3.094   6.021
  110ASN   HD21 1732   4.409   3.172   5.959
  110ASN   HD22 1733   4.490   3.031   6.013
  110ASN      C 1734   3.955   3.205   6.168
  110ASN      O 1735   3.920   3.230   6.284
  111ARG      N 1736   3.885   3.255   6.062
  111ARG     HN 1737   3.917   3.230   5.971
  111ARG     CA 1738   3.774   3.347   6.078
  111ARG     HA 1739   3.816   3.421   6.144
  111ARG     CB 1740   3.744   3.418   5.946
  111ARG    HB1 1741   3.665   3.493   5.967
  111ARG    HB2 1742   3.695   3.348   5.875
  111ARG     CG 1743   3.859   3.502   5.883
  111ARG    HG1 1744   3.829   3.510   5.776
  111ARG    HG2 1745   3.950   3.439   5.868
  111ARG     CD 1746   3.886   3.634   5.952
  111ARG    HD1 1747   3.907   3.617   6.060
  111ARG    HD2 1748   3.795   3.697   5.946
  111ARG     NE 1749   4.000   3.695   5.879
  111ARG     HE 1750   4.023   3.659   5.789
  111ARG     CZ 1751   4.059   3.806   5.918
  111ARG    NH1 1752   4.042   3.864   6.035
  111ARG   HH11 1753   4.018   3.802   6.111
  111ARG   HH12 1754   4.120   3.922   6.059
  111ARG    NH2 1755   4.138   3.864   5.833
  111ARG   HH21 1756   4.164   3.836   5.741
  111ARG   HH22 1757   4.200   3.931   5.875
  111ARG      C 1758   3.649   3.299   6.151
  111ARG      O 1759   3.592   3.368   6.240
  112GLN      N 1760   3.607   3.173   6.133
  112GLN     HN 1761   3.654   3.120   6.063
  112GLN     CA 1762   3.501   3.111   6.211
  112GLN     HA 1763   3.418   3.180   6.213
  112GLN     CB 1764   3.438   2.983   6.144
  112GLN    HB1 1765   3.370   2.927   6.212
  112GLN    HB2 1766   3.531   2.930   6.114
  112GLN     CG 1767   3.357   3.004   6.011
  112GLN    HG1 1768   3.306   2.918   5.963
  112GLN    HG2 1769   3.423   3.049   5.934
  112GLN     CD 1770   3.239   3.099   6.042
  112GLN    OE1 1771   3.164   3.063   6.127
  112GLN    NE2 1772   3.230   3.218   5.975
  112GLN   HE21 1773   3.152   3.279   5.993
  112GLN   HE22 1774   3.308   3.246   5.919
  112GLN      C 1775   3.537   3.095   6.360
  112GLN      O 1776   3.460   3.134   6.449
  113GLY      N 1777   3.662   3.050   6.392
  113GLY     HN 1778   3.720   3.030   6.313
  113GLY     CA 1779   3.714   3.027   6.522
  113GLY    HA1 1780   3.799   2.961   6.511
  113GLY    HA2 1781   3.638   2.984   6.584
  113GLY      C 1782   3.749   3.150   6.601
  113GLY      O 1783   3.726   3.163   6.726
  114SER      N 1784   3.806   3.252   6.537
  114SER     HN 1785   3.824   3.238   6.440
  114SER     CA 1786   3.836   3.385   6.590
  114SER     HA 1787   3.896   3.384   6.680
  114SER     CB 1788   3.901   3.484   6.483
  114SER    HB1 1789   3.827   3.496   6.401
  114SER    HB2 1790   3.998   3.443   6.449
  114SER     OG 1791   3.927   3.616   6.536
  114SER    HG1 1792   4.003   3.614   6.595
  114SER      C 1793   3.709   3.452   6.639
  114SER      O 1794   3.701   3.497   6.755
  115ILE      N 1795   3.601   3.458   6.559
  115ILE     HN 1796   3.605   3.417   6.468
  115ILE     CA 1797   3.472   3.499   6.602
  115ILE     HA 1798   3.472   3.593   6.655
  115ILE     CB 1799   3.394   3.518   6.471
  115ILE     HB 1800   3.429   3.440   6.399
  115ILE    CG2 1801   3.238   3.504   6.499
  115ILE   HG21 1802   3.217   3.589   6.567
  115ILE   HG22 1803   3.208   3.402   6.534
  115ILE   HG23 1804   3.179   3.525   6.407
  115ILE    CG1 1805   3.416   3.653   6.405
  115ILE   HG11 1806   3.520   3.689   6.423
  115ILE   HG12 1807   3.357   3.731   6.457
  115ILE     CD 1808   3.364   3.658   6.259
  115ILE    HD1 1809   3.381   3.759   6.216
  115ILE    HD2 1810   3.253   3.661   6.253
  115ILE    HD3 1811   3.416   3.603   6.178
  115ILE      C 1812   3.394   3.408   6.703
  115ILE      O 1813   3.332   3.463   6.790
  116ILE      N 1814   3.397   3.272   6.689
  116ILE     HN 1815   3.422   3.233   6.600
  116ILE     CA 1816   3.346   3.182   6.790
  116ILE     HA 1817   3.244   3.216   6.797
  116ILE     CB 1818   3.337   3.040   6.732
  116ILE     HB 1819   3.426   3.014   6.670
  116ILE    CG2 1820   3.330   2.945   6.851
  116ILE   HG21 1821   3.423   2.946   6.911
  116ILE   HG22 1822   3.307   2.843   6.815
  116ILE   HG23 1823   3.241   2.968   6.914
  116ILE    CG1 1824   3.209   3.022   6.645
  116ILE   HG11 1825   3.195   3.110   6.580
  116ILE   HG12 1826   3.120   2.998   6.707
  116ILE     CD 1827   3.218   2.905   6.543
  116ILE    HD1 1828   3.310   2.926   6.485
  116ILE    HD2 1829   3.129   2.912   6.477
  116ILE    HD3 1830   3.216   2.799   6.577
  116ILE      C 1831   3.418   3.199   6.921
  116ILE      O 1832   3.347   3.193   7.019
  117PHE      N 1833   3.557   3.202   6.931
  117PHE     HN 1834   3.602   3.184   6.844
  117PHE     CA 1835   3.630   3.217   7.052
  117PHE     HA 1836   3.588   3.153   7.129
  117PHE     CB 1837   3.782   3.192   7.040
  117PHE    HB1 1838   3.841   3.256   7.109
  117PHE    HB2 1839   3.807   3.229   6.938
  117PHE     CG 1840   3.820   3.044   7.059
  117PHE    CD1 1841   3.804   2.991   7.192
  117PHE    HD1 1842   3.787   3.057   7.275
  117PHE    CE1 1843   3.799   2.855   7.210
  117PHE    HE1 1844   3.791   2.815   7.310
  117PHE     CZ 1845   3.829   2.771   7.105
  117PHE     HZ 1846   3.848   2.665   7.116
  117PHE    CD2 1847   3.828   2.954   6.952
  117PHE    HD2 1848   3.845   2.992   6.853
  117PHE    CE2 1849   3.839   2.813   6.976
  117PHE    HE2 1850   3.858   2.744   6.895
  117PHE      C 1851   3.607   3.361   7.093
  117PHE      O 1852   3.586   3.389   7.212
  118LEU      N 1853   3.600   3.459   7.001
  118LEU     HN 1854   3.616   3.439   6.905
  118LEU     CA 1855   3.562   3.599   7.042
  118LEU     HA 1856   3.638   3.615   7.118
  118LEU     CB 1857   3.574   3.707   6.932
  118LEU    HB1 1858   3.493   3.689   6.858
  118LEU    HB2 1859   3.665   3.698   6.868
  118LEU     CG 1860   3.581   3.853   6.983
  118LEU     HG 1861   3.486   3.869   7.040
  118LEU    CD1 1862   3.691   3.883   7.079
  118LEU   HD11 1863   3.782   3.929   7.035
  118LEU   HD12 1864   3.734   3.794   7.131
  118LEU   HD13 1865   3.660   3.955   7.156
  118LEU    CD2 1866   3.574   3.947   6.864
  118LEU   HD21 1867   3.658   3.930   6.793
  118LEU   HD22 1868   3.566   4.051   6.903
  118LEU   HD23 1869   3.479   3.916   6.816
  118LEU      C 1870   3.428   3.608   7.107
  118LEU      O 1871   3.403   3.685   7.199
  119THR      N 1872   3.325   3.538   7.054
  119THR     HN 1873   3.317   3.489   6.968
  119THR     CA 1874   3.199   3.514   7.122
  119THR     HA 1875   3.163   3.613   7.146
  119THR     CB 1876   3.103   3.441   7.028
  119THR     HB 1877   3.146   3.346   6.993
  119THR    OG1 1878   3.085   3.528   6.913
  119THR    HG1 1879   3.152   3.507   6.847
  119THR    CG2 1880   2.961   3.416   7.084
  119THR   HG21 1881   2.899   3.508   7.080
  119THR   HG22 1882   2.965   3.379   7.189
  119THR   HG23 1883   2.907   3.334   7.032
  119THR      C 1884   3.199   3.444   7.259
  119THR      O 1885   3.138   3.494   7.357
  120VAL      N 1886   3.280   3.336   7.271
  120VAL     HN 1887   3.328   3.306   7.190
  120VAL     CA 1888   3.304   3.262   7.400
  120VAL     HA 1889   3.202   3.242   7.427
  120VAL     CB 1890   3.390   3.134   7.380
  120VAL     HB 1891   3.467   3.158   7.304
  120VAL    CG1 1892   3.459   3.084   7.512
  120VAL   HG11 1893   3.382   3.067   7.590
  120VAL   HG12 1894   3.538   3.157   7.540
  120VAL   HG13 1895   3.508   2.991   7.476
  120VAL    CG2 1896   3.300   3.025   7.324
  120VAL   HG21 1897   3.357   2.930   7.322
  120VAL   HG22 1898   3.257   3.061   7.227
  120VAL   HG23 1899   3.208   3.004   7.383
  120VAL      C 1900   3.357   3.356   7.507
  120VAL      O 1901   3.305   3.369   7.615
  121VAL      N 1902   3.463   3.434   7.475
  121VAL     HN 1903   3.526   3.422   7.398
  121VAL     CA 1904   3.509   3.536   7.579
  121VAL     HA 1905   3.540   3.480   7.666
  121VAL     CB 1906   3.632   3.615   7.522
  121VAL     HB 1907   3.609   3.658   7.422
  121VAL    CG1 1908   3.672   3.738   7.609
  121VAL   HG11 1909   3.723   3.696   7.698
  121VAL   HG12 1910   3.586   3.800   7.641
  121VAL   HG13 1911   3.743   3.806   7.558
  121VAL    CG2 1912   3.755   3.534   7.488
  121VAL   HG21 1913   3.791   3.490   7.584
  121VAL   HG22 1914   3.835   3.595   7.441
  121VAL   HG23 1915   3.733   3.438   7.437
  121VAL      C 1916   3.394   3.634   7.631
  121VAL      O 1917   3.371   3.654   7.750
  122ALA      N 1918   3.312   3.682   7.532
  122ALA     HN 1919   3.323   3.649   7.439
  122ALA     CA 1920   3.197   3.770   7.563
  122ALA     HA 1921   3.237   3.849   7.624
  122ALA     CB 1922   3.150   3.844   7.438
  122ALA    HB1 1923   3.077   3.925   7.461
  122ALA    HB2 1924   3.089   3.769   7.383
  122ALA    HB3 1925   3.234   3.873   7.372
  122ALA      C 1926   3.087   3.709   7.647
  122ALA      O 1927   3.041   3.759   7.752
  123VAL      N 1928   3.051   3.581   7.611
  123VAL     HN 1929   3.092   3.551   7.526
  123VAL     CA 1930   2.966   3.491   7.680
  123VAL     HA 1931   2.874   3.546   7.692
  123VAL     CB 1932   2.951   3.352   7.605
  123VAL     HB 1933   3.048   3.304   7.580
  123VAL    CG1 1934   2.866   3.252   7.686
  123VAL   HG11 1935   2.850   3.156   7.633
  123VAL   HG12 1936   2.772   3.295   7.726
  123VAL   HG13 1937   2.912   3.212   7.779
  123VAL    CG2 1938   2.879   3.367   7.470
  123VAL   HG21 1939   2.777   3.410   7.481
  123VAL   HG22 1940   2.871   3.267   7.421
  123VAL   HG23 1941   2.932   3.432   7.398
  123VAL      C 1942   3.022   3.457   7.825
  123VAL      O 1943   2.951   3.456   7.924
  124ASP      N 1944   3.151   3.428   7.845
  124ASP     HN 1945   3.215   3.426   7.768
  124ASP     CA 1946   3.211   3.418   7.978
  124ASP     HA 1947   3.153   3.347   8.035
  124ASP     CB 1948   3.357   3.364   7.971
  124ASP    HB1 1949   3.413   3.420   7.893
  124ASP    HB2 1950   3.356   3.255   7.947
  124ASP     CG 1951   3.438   3.380   8.102
  124ASP    OD1 1952   3.399   3.331   8.211
  124ASP    OD2 1953   3.546   3.442   8.093
  124ASP      C 1954   3.188   3.542   8.063
  124ASP      O 1955   3.140   3.540   8.179
  125ARG      N 1956   3.213   3.666   8.009
  125ARG     HN 1957   3.227   3.676   7.910
  125ARG     CA 1958   3.195   3.791   8.077
  125ARG     HA 1959   3.257   3.791   8.165
  125ARG     CB 1960   3.234   3.914   7.996
  125ARG    HB1 1961   3.206   4.010   8.045
  125ARG    HB2 1962   3.186   3.904   7.897
  125ARG     CG 1963   3.393   3.930   7.970
  125ARG    HG1 1964   3.437   3.832   7.941
  125ARG    HG2 1965   3.434   3.972   8.063
  125ARG     CD 1966   3.425   4.035   7.856
  125ARG    HD1 1967   3.386   4.136   7.878
  125ARG    HD2 1968   3.380   4.002   7.760
  125ARG     NE 1969   3.573   4.034   7.850
  125ARG     HE 1970   3.624   3.961   7.894
  125ARG     CZ 1971   3.648   4.130   7.791
  125ARG    NH1 1972   3.583   4.228   7.730
  125ARG   HH11 1973   3.486   4.213   7.710
  125ARG   HH12 1974   3.638   4.281   7.664
  125ARG    NH2 1975   3.776   4.118   7.771
  125ARG   HH21 1976   3.815   4.027   7.786
  125ARG   HH22 1977   3.815   4.167   7.693
  125ARG      C 1978   3.052   3.814   8.126
  125ARG      O 1979   3.028   3.870   8.230
  126TYR      N 1980   2.954   3.767   8.040
  126TYR     HN 1981   2.981   3.719   7.957
  126TYR     CA 1982   2.812   3.765   8.066
  126TYR     HA 1983   2.772   3.865   8.077
  126TYR     CB 1984   2.733   3.709   7.951
  126TYR    HB1 1985   2.780   3.620   7.903
  126TYR    HB2 1986   2.738   3.779   7.865
  126TYR     CG 1987   2.588   3.669   7.973
  126TYR    CD1 1988   2.481   3.753   7.936
  126TYR    HD1 1989   2.505   3.855   7.909
  126TYR    CE1 1990   2.356   3.702   7.936
  126TYR    HE1 1991   2.275   3.766   7.904
  126TYR     CZ 1992   2.325   3.577   7.990
  126TYR     OH 1993   2.185   3.546   7.987
  126TYR     HH 1994   2.176   3.460   8.028
  126TYR    CD2 1995   2.565   3.533   8.002
  126TYR    HD2 1996   2.650   3.468   8.008
  126TYR    CE2 1997   2.432   3.490   8.016
  126TYR    HE2 1998   2.409   3.392   8.054
  126TYR      C 1999   2.778   3.679   8.196
  126TYR      O 2000   2.700   3.720   8.282
  127PHE      N 2001   2.835   3.557   8.205
  127PHE     HN 2002   2.887   3.526   8.126
  127PHE     CA 2003   2.819   3.478   8.324
  127PHE     HA 2004   2.717   3.478   8.361
  127PHE     CB 2005   2.860   3.331   8.295
  127PHE    HB1 2006   2.880   3.270   8.385
  127PHE    HB2 2007   2.948   3.336   8.228
  127PHE     CG 2008   2.756   3.255   8.219
  127PHE    CD1 2009   2.634   3.229   8.278
  127PHE    HD1 2010   2.617   3.250   8.383
  127PHE    CE1 2011   2.538   3.158   8.210
  127PHE    HE1 2012   2.446   3.130   8.259
  127PHE     CZ 2013   2.560   3.128   8.075
  127PHE     HZ 2014   2.489   3.083   8.007
  127PHE    CD2 2015   2.782   3.221   8.087
  127PHE    HD2 2016   2.871   3.254   8.037
  127PHE    CE2 2017   2.681   3.162   8.016
  127PHE    HE2 2018   2.703   3.148   7.912
  127PHE      C 2019   2.900   3.529   8.446
  127PHE      O 2020   2.858   3.512   8.557
  128ARG      N 2021   3.018   3.589   8.421
  128ARG     HN 2022   3.033   3.592   8.322
  128ARG     CA 2023   3.097   3.655   8.527
  128ARG     HA 2024   3.107   3.586   8.610
  128ARG     CB 2025   3.238   3.698   8.470
  128ARG    HB1 2026   3.300   3.767   8.531
  128ARG    HB2 2027   3.219   3.752   8.375
  128ARG     CG 2028   3.324   3.573   8.423
  128ARG    HG1 2029   3.393   3.607   8.343
  128ARG    HG2 2030   3.257   3.502   8.370
  128ARG     CD 2031   3.394   3.515   8.536
  128ARG    HD1 2032   3.321   3.475   8.609
  128ARG    HD2 2033   3.457   3.594   8.583
  128ARG     NE 2034   3.465   3.391   8.483
  128ARG     HE 2035   3.448   3.378   8.385
  128ARG     CZ 2036   3.541   3.311   8.555
  128ARG    NH1 2037   3.559   3.333   8.678
  128ARG   HH11 2038   3.515   3.411   8.722
  128ARG   HH12 2039   3.625   3.272   8.722
  128ARG    NH2 2040   3.590   3.209   8.489
  128ARG   HH21 2041   3.570   3.185   8.394
  128ARG   HH22 2042   3.641   3.137   8.536
  128ARG      C 2043   3.027   3.775   8.592
  128ARG      O 2044   3.027   3.799   8.716
  129VAL      N 2045   2.953   3.849   8.510
  129VAL     HN 2046   2.950   3.829   8.412
  129VAL     CA 2047   2.889   3.971   8.562
  129VAL     HA 2048   2.944   4.007   8.648
  129VAL     CB 2049   2.889   4.085   8.461
  129VAL     HB 2050   2.847   4.039   8.369
  129VAL    CG1 2051   2.800   4.204   8.508
  129VAL   HG11 2052   2.696   4.168   8.506
  129VAL   HG12 2053   2.814   4.283   8.431
  129VAL   HG13 2054   2.817   4.243   8.611
  129VAL    CG2 2055   3.035   4.128   8.452
  129VAL   HG21 2056   3.073   4.136   8.556
  129VAL   HG22 2057   3.049   4.225   8.401
  129VAL   HG23 2058   3.100   4.055   8.399
  129VAL      C 2059   2.746   3.941   8.613
  129VAL      O 2060   2.700   3.991   8.718
  130VAL      N 2061   2.667   3.874   8.532
  130VAL     HN 2062   2.697   3.840   8.444
  130VAL     CA 2063   2.522   3.875   8.563
  130VAL     HA 2064   2.495   3.966   8.614
  130VAL     CB 2065   2.437   3.874   8.431
  130VAL     HB 2066   2.457   3.778   8.379
  130VAL    CG1 2067   2.289   3.889   8.470
  130VAL   HG11 2068   2.222   3.924   8.389
  130VAL   HG12 2069   2.261   3.961   8.550
  130VAL   HG13 2070   2.248   3.787   8.486
  130VAL    CG2 2071   2.479   3.980   8.337
  130VAL   HG21 2072   2.427   3.973   8.239
  130VAL   HG22 2073   2.588   3.974   8.313
  130VAL   HG23 2074   2.459   4.081   8.379
  130VAL      C 2075   2.479   3.760   8.654
  130VAL      O 2076   2.382   3.772   8.725
  131HSD      N 2077   2.558   3.649   8.656
  131HSD     HN 2078   2.641   3.649   8.602
  131HSD     CA 2079   2.525   3.527   8.719
  131HSD     HA 2080   2.443   3.546   8.786
  131HSD     CB 2081   2.496   3.417   8.620
  131HSD    HB1 2082   2.469   3.328   8.681
  131HSD    HB2 2083   2.578   3.396   8.548
  131HSD    ND1 2084   2.254   3.404   8.578
  131HSD    HD1 2085   2.248   3.370   8.672
  131HSD     CG 2086   2.373   3.450   8.537
  131HSD    CE1 2087   2.160   3.440   8.488
  131HSD    HE1 2088   2.054   3.417   8.485
  131HSD    NE2 2089   2.217   3.496   8.381
  131HSD    CD2 2090   2.351   3.509   8.412
  131HSD    HD2 2091   2.427   3.529   8.337
  131HSD      C 2092   2.645   3.480   8.807
  131HSD      O 2093   2.704   3.372   8.785
  132PRO      N 2094   2.690   3.556   8.911
  132PRO     CD 2095   2.622   3.670   8.980
  132PRO    HD1 2096   2.561   3.634   9.065
  132PRO    HD2 2097   2.568   3.739   8.912
  132PRO     CA 2098   2.831   3.539   8.966
  132PRO     HA 2099   2.900   3.533   8.883
  132PRO     CB 2100   2.863   3.666   9.049
  132PRO    HB1 2101   2.951   3.715   9.003
  132PRO    HB2 2102   2.882   3.653   9.158
  132PRO     CG 2103   2.743   3.759   9.027
  132PRO    HG1 2104   2.714   3.805   9.124
  132PRO    HG2 2105   2.762   3.829   8.943
  132PRO      C 2106   2.851   3.408   9.038
  132PRO      O 2107   2.960   3.351   9.030
  133HSD      N 2108   2.750   3.344   9.090
  133HSD     HN 2109   2.657   3.380   9.080
  133HSD     CA 2110   2.772   3.223   9.165
  133HSD     HA 2111   2.873   3.223   9.203
  133HSD     CB 2112   2.662   3.209   9.270
  133HSD    HB1 2113   2.698   3.129   9.338
  133HSD    HB2 2114   2.560   3.183   9.237
  133HSD    ND1 2115   2.548   3.429   9.320
  133HSD    HD1 2116   2.493   3.425   9.236
  133HSD     CG 2117   2.651   3.340   9.346
  133HSD    CE1 2118   2.579   3.538   9.390
  133HSD    HE1 2119   2.523   3.631   9.374
  133HSD    NE2 2120   2.684   3.526   9.466
  133HSD    CD2 2121   2.732   3.402   9.434
  133HSD    HD2 2122   2.830   3.383   9.475
  133HSD      C 2123   2.761   3.103   9.073
  133HSD      O 2124   2.769   2.984   9.119
  134HSD      N 2125   2.741   3.122   8.940
  134HSD     HN 2126   2.735   3.221   8.926
  134HSD     CA 2127   2.736   3.013   8.843
  134HSD     HA 2128   2.663   2.947   8.888
  134HSD     CB 2129   2.700   3.056   8.692
  134HSD    HB1 2130   2.753   2.990   8.620
  134HSD    HB2 2131   2.738   3.156   8.663
  134HSD    ND1 2132   2.449   3.086   8.769
  134HSD    HD1 2133   2.465   3.099   8.866
  134HSD     CG 2134   2.552   3.061   8.670
  134HSD    CE1 2135   2.331   3.082   8.703
  134HSD    HE1 2136   2.231   3.071   8.745
  134HSD    NE2 2137   2.344   3.051   8.575
  134HSD    CD2 2138   2.481   3.039   8.556
  134HSD    HD2 2139   2.522   3.015   8.459
  134HSD      C 2140   2.870   2.931   8.837
  134HSD      O 2141   2.985   2.988   8.836
  135ALA      N 2142   2.855   2.799   8.824
  135ALA     HN 2143   2.767   2.753   8.824
  135ALA     CA 2144   2.969   2.706   8.830
  135ALA     HA 2145   3.029   2.733   8.916
  135ALA     CB 2146   2.908   2.570   8.845
  135ALA    HB1 2147   2.836   2.543   8.765
  135ALA    HB2 2148   2.843   2.570   8.936
  135ALA    HB3 2149   2.981   2.486   8.853
  135ALA      C 2150   3.058   2.706   8.703
  135ALA      O 2151   3.172   2.652   8.713
  136LEU      N 2152   3.013   2.768   8.590
  136LEU     HN 2153   2.923   2.811   8.589
  136LEU     CA 2154   3.092   2.790   8.469
  136LEU     HA 2155   3.146   2.705   8.432
  136LEU     CB 2156   2.989   2.822   8.355
  136LEU    HB1 2157   2.936   2.914   8.388
  136LEU    HB2 2158   2.913   2.741   8.351
  136LEU     CG 2159   3.044   2.854   8.214
  136LEU     HG 2160   3.140   2.910   8.219
  136LEU    CD1 2161   3.075   2.721   8.146
  136LEU   HD11 2162   3.135   2.660   8.217
  136LEU   HD12 2163   3.129   2.718   8.049
  136LEU   HD13 2164   2.977   2.669   8.137
  136LEU    CD2 2165   2.942   2.937   8.134
  136LEU   HD21 2166   2.981   2.952   8.030
  136LEU   HD22 2167   2.943   3.041   8.173
  136LEU   HD23 2168   2.843   2.888   8.125
  136LEU      C 2169   3.193   2.900   8.486
  136LEU      O 2170   3.287   2.912   8.408
  137ASN      N 2171   3.186   2.979   8.597
  137ASN     HN 2172   3.112   2.963   8.661
  137ASN     CA 2173   3.285   3.070   8.636
  137ASN     HA 2174   3.342   3.109   8.553
  137ASN     CB 2175   3.224   3.181   8.724
  137ASN    HB1 2176   3.296   3.253   8.768
  137ASN    HB2 2177   3.163   3.133   8.803
  137ASN     CG 2178   3.127   3.262   8.644
  137ASN    OD1 2179   3.138   3.284   8.525
  137ASN    ND2 2180   3.020   3.312   8.711
  137ASN   HD21 2181   2.954   3.364   8.657
  137ASN   HD22 2182   3.029   3.309   8.811
  137ASN      C 2183   3.388   3.004   8.734
  137ASN      O 2184   3.478   3.070   8.786
  138LYS      N 2185   3.368   2.874   8.759
  138LYS     HN 2186   3.297   2.810   8.730
  138LYS     CA 2187   3.466   2.799   8.837
  138LYS     HA 2188   3.548   2.859   8.874
  138LYS     CB 2189   3.407   2.737   8.967
  138LYS    HB1 2190   3.491   2.681   9.013
  138LYS    HB2 2191   3.329   2.660   8.948
  138LYS     CG 2192   3.343   2.831   9.074
  138LYS    HG1 2193   3.282   2.774   9.148
  138LYS    HG2 2194   3.270   2.901   9.029
  138LYS     CD 2195   3.440   2.924   9.151
  138LYS    HD1 2196   3.511   2.977   9.084
  138LYS    HD2 2197   3.504   2.852   9.207
  138LYS     CE 2198   3.372   3.009   9.263
  138LYS    HE1 2199   3.304   3.090   9.230
  138LYS    HE2 2200   3.450   3.051   9.330
  138LYS     NZ 2201   3.289   2.922   9.349
  138LYS    HZ1 2202   3.344   2.840   9.380
  138LYS    HZ2 2203   3.205   2.880   9.305
  138LYS    HZ3 2204   3.250   2.964   9.436
  138LYS      C 2205   3.530   2.695   8.743
  138LYS      O 2206   3.604   2.609   8.787
  139ILE      N 2207   3.500   2.697   8.613
  139ILE     HN 2208   3.440   2.767   8.577
  139ILE     CA 2209   3.538   2.592   8.514
  139ILE     HA 2210   3.487   2.504   8.550
  139ILE     CB 2211   3.473   2.613   8.378
  139ILE     HB 2212   3.366   2.636   8.394
  139ILE    CG2 2213   3.529   2.746   8.305
  139ILE   HG21 2214   3.520   2.836   8.371
  139ILE   HG22 2215   3.461   2.755   8.218
  139ILE   HG23 2216   3.635   2.747   8.273
  139ILE    CG1 2217   3.482   2.488   8.284
  139ILE   HG11 2218   3.466   2.392   8.337
  139ILE   HG12 2219   3.587   2.486   8.247
  139ILE     CD 2220   3.372   2.490   8.182
  139ILE    HD1 2221   3.274   2.492   8.233
  139ILE    HD2 2222   3.350   2.397   8.125
  139ILE    HD3 2223   3.378   2.578   8.115
  139ILE      C 2224   3.692   2.579   8.509
  139ILE      O 2225   3.763   2.680   8.503
  140SER      N 2226   3.741   2.456   8.526
  140SER     HN 2227   3.686   2.373   8.535
  140SER     CA 2228   3.880   2.430   8.529
  140SER     HA 2229   3.927   2.494   8.602
  140SER     CB 2230   3.917   2.285   8.577
  140SER    HB1 2231   3.867   2.275   8.676
  140SER    HB2 2232   4.027   2.276   8.592
  140SER     OG 2233   3.879   2.180   8.483
  140SER    HG1 2234   3.784   2.184   8.476
  140SER      C 2235   3.951   2.446   8.392
  140SER      O 2236   3.899   2.459   8.280
  141ASN      N 2237   4.083   2.455   8.404
  141ASN     HN 2238   4.122   2.457   8.496
  141ASN     CA 2239   4.179   2.470   8.295
  141ASN     HA 2240   4.135   2.541   8.227
  141ASN     CB 2241   4.319   2.502   8.349
  141ASN    HB1 2242   4.391   2.503   8.264
  141ASN    HB2 2243   4.347   2.422   8.421
  141ASN     CG 2244   4.323   2.648   8.407
  141ASN    OD1 2245   4.239   2.726   8.372
  141ASN    ND2 2246   4.420   2.684   8.489
  141ASN   HD21 2247   4.405   2.770   8.538
  141ASN   HD22 2248   4.484   2.610   8.506
  141ASN      C 2249   4.182   2.349   8.205
  141ASN      O 2250   4.211   2.373   8.087
  142ARG      N 2251   4.167   2.223   8.257
  142ARG     HN 2252   4.166   2.199   8.354
  142ARG     CA 2253   4.150   2.108   8.167
  142ARG     HA 2254   4.227   2.130   8.095
  142ARG     CB 2255   4.177   1.971   8.238
  142ARG    HB1 2256   4.168   1.895   8.157
  142ARG    HB2 2257   4.093   1.955   8.309
  142ARG     CG 2258   4.322   1.942   8.291
  142ARG    HG1 2259   4.363   2.029   8.347
  142ARG    HG2 2260   4.396   1.920   8.211
  142ARG     CD 2261   4.314   1.821   8.386
  142ARG    HD1 2262   4.417   1.782   8.402
  142ARG    HD2 2263   4.250   1.746   8.336
  142ARG     NE 2264   4.255   1.865   8.513
  142ARG     HE 2265   4.240   1.964   8.519
  142ARG     CZ 2266   4.238   1.794   8.621
  142ARG    NH1 2267   4.256   1.660   8.628
  142ARG   HH11 2268   4.320   1.613   8.568
  142ARG   HH12 2269   4.206   1.615   8.702
  142ARG    NH2 2270   4.209   1.852   8.736
  142ARG   HH21 2271   4.201   1.952   8.730
  142ARG   HH22 2272   4.212   1.807   8.825
  142ARG      C 2273   4.010   2.103   8.109
  142ARG      O 2274   3.997   2.061   7.992
  143THR      N 2275   3.901   2.141   8.176
  143THR     HN 2276   3.908   2.163   8.273
  143THR     CA 2277   3.771   2.150   8.116
  143THR     HA 2278   3.746   2.055   8.071
  143THR     CB 2279   3.661   2.173   8.214
  143THR     HB 2280   3.678   2.274   8.257
  143THR    OG1 2281   3.672   2.080   8.318
  143THR    HG1 2282   3.608   2.106   8.384
  143THR    CG2 2283   3.519   2.152   8.149
  143THR   HG21 2284   3.437   2.148   8.223
  143THR   HG22 2285   3.504   2.058   8.092
  143THR   HG23 2286   3.500   2.240   8.084
  143THR      C 2287   3.761   2.255   8.007
  143THR      O 2288   3.705   2.234   7.896
  144ALA      N 2289   3.816   2.374   8.026
  144ALA     HN 2290   3.853   2.414   8.109
  144ALA     CA 2291   3.832   2.465   7.916
  144ALA     HA 2292   3.733   2.485   7.880
  144ALA     CB 2293   3.888   2.605   7.979
  144ALA    HB1 2294   3.899   2.686   7.904
  144ALA    HB2 2295   3.989   2.574   8.014
  144ALA    HB3 2296   3.825   2.633   8.067
  144ALA      C 2297   3.913   2.417   7.799
  144ALA      O 2298   3.889   2.453   7.684
  145ALA      N 2299   4.022   2.340   7.821
  145ALA     HN 2300   4.039   2.313   7.915
  145ALA     CA 2301   4.096   2.275   7.715
  145ALA     HA 2302   4.124   2.353   7.646
  145ALA     CB 2303   4.223   2.209   7.768
  145ALA    HB1 2304   4.200   2.131   7.843
  145ALA    HB2 2305   4.286   2.288   7.814
  145ALA    HB3 2306   4.283   2.173   7.681
  145ALA      C 2307   4.007   2.175   7.640
  145ALA      O 2308   4.004   2.190   7.516
  146ILE      N 2309   3.932   2.084   7.701
  146ILE     HN 2310   3.924   2.092   7.801
  146ILE     CA 2311   3.836   1.992   7.629
  146ILE     HA 2312   3.891   1.931   7.559
  146ILE     CB 2313   3.762   1.901   7.735
  146ILE     HB 2314   3.733   1.974   7.814
  146ILE    CG2 2315   3.643   1.823   7.673
  146ILE   HG21 2316   3.661   1.784   7.570
  146ILE   HG22 2317   3.552   1.886   7.657
  146ILE   HG23 2318   3.604   1.739   7.734
  146ILE    CG1 2319   3.867   1.810   7.803
  146ILE   HG11 2320   3.821   1.775   7.897
  146ILE   HG12 2321   3.967   1.855   7.820
  146ILE     CD 2322   3.876   1.677   7.717
  146ILE    HD1 2323   3.880   1.703   7.609
  146ILE    HD2 2324   3.787   1.613   7.733
  146ILE    HD3 2325   3.962   1.615   7.751
  146ILE      C 2326   3.733   2.071   7.543
  146ILE      O 2327   3.699   2.035   7.430
  147ILE      N 2328   3.684   2.184   7.601
  147ILE     HN 2329   3.721   2.214   7.689
  147ILE     CA 2330   3.586   2.263   7.532
  147ILE     HA 2331   3.515   2.203   7.478
  147ILE     CB 2332   3.514   2.355   7.624
  147ILE     HB 2333   3.590   2.393   7.695
  147ILE    CG2 2334   3.455   2.476   7.544
  147ILE   HG21 2335   3.399   2.537   7.618
  147ILE   HG22 2336   3.388   2.432   7.466
  147ILE   HG23 2337   3.524   2.543   7.488
  147ILE    CG1 2338   3.409   2.285   7.723
  147ILE   HG11 2339   3.457   2.204   7.783
  147ILE   HG12 2340   3.337   2.237   7.653
  147ILE     CD 2341   3.337   2.385   7.817
  147ILE    HD1 2342   3.285   2.332   7.900
  147ILE    HD2 2343   3.273   2.461   7.767
  147ILE    HD3 2344   3.414   2.448   7.866
  147ILE      C 2345   3.634   2.340   7.414
  147ILE      O 2346   3.567   2.335   7.314
  148SER      N 2347   3.747   2.418   7.427
  148SER     HN 2348   3.785   2.412   7.519
  148SER     CA 2349   3.821   2.481   7.323
  148SER     HA 2350   3.762   2.562   7.283
  148SER     CB 2351   3.949   2.542   7.375
  148SER    HB1 2352   3.986   2.596   7.285
  148SER    HB2 2353   4.022   2.465   7.408
  148SER     OG 2354   3.926   2.629   7.482
  148SER    HG1 2355   3.916   2.573   7.559
  148SER      C 2356   3.864   2.382   7.208
  148SER      O 2357   3.846   2.413   7.090
  149CYS      N 2358   3.912   2.259   7.243
  149CYS     HN 2359   3.938   2.244   7.339
  149CYS     CA 2360   3.932   2.153   7.143
  149CYS     HA 2361   3.998   2.176   7.061
  149CYS     CB 2362   3.984   2.032   7.218
  149CYS    HB1 2363   3.904   1.989   7.283
  149CYS    HB2 2364   4.056   2.070   7.294
  149CYS     SG 2365   4.049   1.891   7.124
  149CYS    HG1 2366   4.162   1.946   7.080
  149CYS      C 2367   3.809   2.109   7.059
  149CYS      O 2368   3.820   2.092   6.937
  150LEU      N 2369   3.696   2.088   7.129
  150LEU     HN 2370   3.703   2.110   7.226
  150LEU     CA 2371   3.563   2.071   7.069
  150LEU     HA 2372   3.568   1.988   7.001
  150LEU     CB 2373   3.447   2.043   7.168
  150LEU    HB1 2374   3.346   2.060   7.127
  150LEU    HB2 2375   3.434   2.125   7.241
  150LEU     CG 2376   3.446   1.892   7.217
  150LEU     HG 2377   3.549   1.869   7.248
  150LEU    CD1 2378   3.351   1.872   7.337
  150LEU   HD11 2379   3.391   1.937   7.417
  150LEU   HD12 2380   3.336   1.766   7.368
  150LEU   HD13 2381   3.247   1.897   7.310
  150LEU    CD2 2382   3.398   1.791   7.102
  150LEU   HD21 2383   3.381   1.691   7.147
  150LEU   HD22 2384   3.481   1.793   7.027
  150LEU   HD23 2385   3.306   1.829   7.052
  150LEU      C 2386   3.521   2.184   6.979
  150LEU      O 2387   3.475   2.160   6.866
  151LEU      N 2388   3.539   2.311   7.016
  151LEU     HN 2389   3.551   2.320   7.115
  151LEU     CA 2390   3.509   2.426   6.931
  151LEU     HA 2391   3.407   2.425   6.898
  151LEU     CB 2392   3.533   2.558   7.016
  151LEU    HB1 2393   3.542   2.645   6.949
  151LEU    HB2 2394   3.628   2.537   7.072
  151LEU     CG 2395   3.429   2.579   7.124
  151LEU     HG 2396   3.412   2.484   7.180
  151LEU    CD1 2397   3.472   2.687   7.224
  151LEU   HD11 2398   3.507   2.780   7.177
  151LEU   HD12 2399   3.557   2.656   7.289
  151LEU   HD13 2400   3.388   2.713   7.292
  151LEU    CD2 2401   3.298   2.618   7.051
  151LEU   HD21 2402   3.215   2.667   7.106
  151LEU   HD22 2403   3.249   2.532   7.001
  151LEU   HD23 2404   3.310   2.700   6.977
  151LEU      C 2405   3.595   2.438   6.806
  151LEU      O 2406   3.547   2.463   6.701
  152TRP      N 2407   3.727   2.401   6.820
  152TRP     HN 2408   3.772   2.381   6.907
  152TRP     CA 2409   3.818   2.385   6.701
  152TRP     HA 2410   3.807   2.472   6.638
  152TRP     CB 2411   3.973   2.374   6.751
  152TRP    HB1 2412   4.024   2.340   6.659
  152TRP    HB2 2413   3.973   2.302   6.836
  152TRP     CG 2414   4.037   2.506   6.787
  152TRP    CD1 2415   4.090   2.545   6.904
  152TRP    HD1 2416   4.093   2.481   6.991
  152TRP    NE1 2417   4.137   2.676   6.897
  152TRP    HE1 2418   4.150   2.747   6.963
  152TRP    CE2 2419   4.115   2.717   6.775
  152TRP    CD2 2420   4.053   2.618   6.698
  152TRP    CE3 2421   4.033   2.640   6.558
  152TRP    HE3 2422   3.992   2.563   6.494
  152TRP    CZ3 2423   4.068   2.764   6.504
  152TRP    HZ3 2424   4.059   2.776   6.397
  152TRP    CZ2 2425   4.149   2.835   6.722
  152TRP    HZ2 2426   4.196   2.921   6.767
  152TRP    CH2 2427   4.130   2.861   6.583
  152TRP    HH2 2428   4.154   2.958   6.541
  152TRP      C 2429   3.771   2.270   6.621
  152TRP      O 2430   3.762   2.277   6.492
  153GLY      N 2431   3.726   2.151   6.674
  153GLY     HN 2432   3.740   2.132   6.771
  153GLY     CA 2433   3.665   2.039   6.593
  153GLY    HA1 2434   3.631   1.958   6.656
  153GLY    HA2 2435   3.725   2.007   6.509
  153GLY      C 2436   3.536   2.079   6.531
  153GLY      O 2437   3.507   2.044   6.422
  154ILE      N 2438   3.454   2.162   6.600
  154ILE     HN 2439   3.471   2.169   6.698
  154ILE     CA 2440   3.334   2.226   6.545
  154ILE     HA 2441   3.267   2.149   6.509
  154ILE     CB 2442   3.251   2.297   6.659
  154ILE     HB 2443   3.308   2.313   6.754
  154ILE    CG2 2444   3.187   2.433   6.628
  154ILE   HG21 2445   3.115   2.454   6.710
  154ILE   HG22 2446   3.126   2.439   6.535
  154ILE   HG23 2447   3.267   2.509   6.622
  154ILE    CG1 2448   3.145   2.185   6.701
  154ILE   HG11 2449   3.195   2.089   6.677
  154ILE   HG12 2450   3.062   2.185   6.628
  154ILE     CD 2451   3.092   2.192   6.843
  154ILE    HD1 2452   3.170   2.180   6.921
  154ILE    HD2 2453   3.028   2.103   6.864
  154ILE    HD3 2454   3.034   2.283   6.871
  154ILE      C 2455   3.358   2.310   6.420
  154ILE      O 2456   3.291   2.290   6.314
  155THR      N 2457   3.458   2.394   6.431
  155THR     HN 2458   3.511   2.383   6.515
  155THR     CA 2459   3.508   2.479   6.326
  155THR     HA 2460   3.423   2.535   6.291
  155THR     CB 2461   3.594   2.582   6.395
  155THR     HB 2462   3.688   2.542   6.439
  155THR    OG1 2463   3.534   2.660   6.499
  155THR    HG1 2464   3.526   2.604   6.577
  155THR    CG2 2465   3.651   2.688   6.295
  155THR   HG21 2466   3.695   2.633   6.209
  155THR   HG22 2467   3.734   2.744   6.342
  155THR   HG23 2468   3.573   2.762   6.267
  155THR      C 2469   3.569   2.408   6.213
  155THR      O 2470   3.544   2.442   6.095
  156ILE      N 2471   3.650   2.306   6.241
  156ILE     HN 2472   3.682   2.274   6.329
  156ILE     CA 2473   3.693   2.215   6.137
  156ILE     HA 2474   3.752   2.263   6.060
  156ILE     CB 2475   3.797   2.110   6.188
  156ILE     HB 2476   3.755   2.067   6.281
  156ILE    CG2 2477   3.819   1.993   6.089
  156ILE   HG21 2478   3.847   2.037   5.992
  156ILE   HG22 2479   3.728   1.930   6.076
  156ILE   HG23 2480   3.891   1.919   6.130
  156ILE    CG1 2481   3.926   2.171   6.230
  156ILE   HG11 2482   3.917   2.260   6.297
  156ILE   HG12 2483   3.985   2.204   6.142
  156ILE     CD 2484   4.028   2.078   6.308
  156ILE    HD1 2485   4.064   2.005   6.233
  156ILE    HD2 2486   3.980   2.033   6.397
  156ILE    HD3 2487   4.122   2.132   6.331
  156ILE      C 2488   3.574   2.150   6.069
  156ILE      O 2489   3.573   2.147   5.946
  157GLY      N 2490   3.470   2.110   6.136
  157GLY     HN 2491   3.469   2.121   6.236
  157GLY     CA 2492   3.342   2.069   6.078
  157GLY    HA1 2493   3.266   2.056   6.154
  157GLY    HA2 2494   3.358   1.980   6.019
  157GLY      C 2495   3.276   2.173   5.989
  157GLY      O 2496   3.228   2.140   5.879
  158LEU      N 2497   3.285   2.298   6.026
  158LEU     HN 2498   3.317   2.320   6.118
  158LEU     CA 2499   3.215   2.397   5.953
  158LEU     HA 2500   3.121   2.358   5.916
  158LEU     CB 2501   3.180   2.511   6.047
  158LEU    HB1 2502   3.134   2.596   5.991
  158LEU    HB2 2503   3.264   2.560   6.100
  158LEU     CG 2504   3.068   2.472   6.152
  158LEU     HG 2505   3.089   2.374   6.199
  158LEU    CD1 2506   3.071   2.576   6.265
  158LEU   HD11 2507   3.002   2.539   6.344
  158LEU   HD12 2508   3.042   2.671   6.216
  158LEU   HD13 2509   3.172   2.589   6.310
  158LEU    CD2 2510   2.932   2.465   6.082
  158LEU   HD21 2511   2.855   2.449   6.160
  158LEU   HD22 2512   2.933   2.377   6.014
  158LEU   HD23 2513   2.905   2.558   6.027
  158LEU      C 2514   3.296   2.453   5.833
  158LEU      O 2515   3.239   2.521   5.755
  159THR      N 2516   3.425   2.418   5.811
  159THR     HN 2517   3.463   2.358   5.882
  159THR     CA 2518   3.500   2.458   5.693
  159THR     HA 2519   3.455   2.541   5.639
  159THR     CB 2520   3.626   2.531   5.737
  159THR     HB 2521   3.696   2.449   5.766
  159THR    OG1 2522   3.601   2.617   5.845
  159THR    HG1 2523   3.585   2.555   5.916
  159THR    CG2 2524   3.692   2.613   5.626
  159THR   HG21 2525   3.747   2.558   5.546
  159THR   HG22 2526   3.763   2.676   5.684
  159THR   HG23 2527   3.619   2.678   5.573
  159THR      C 2528   3.537   2.346   5.593
  159THR      O 2529   3.595   2.362   5.482
  160VAL      N 2530   3.480   2.228   5.613
  160VAL     HN 2531   3.424   2.204   5.692
  160VAL     CA 2532   3.525   2.112   5.534
  160VAL     HA 2533   3.622   2.140   5.494
  160VAL     CB 2534   3.542   1.989   5.618
  160VAL     HB 2535   3.564   1.896   5.562
  160VAL    CG1 2536   3.683   1.994   5.684
  160VAL   HG11 2537   3.752   1.950   5.609
  160VAL   HG12 2538   3.677   1.932   5.777
  160VAL   HG13 2539   3.708   2.100   5.706
  160VAL    CG2 2540   3.434   1.968   5.725
  160VAL   HG21 2541   3.454   1.870   5.773
  160VAL   HG22 2542   3.329   1.960   5.689
  160VAL   HG23 2543   3.422   2.058   5.789
  160VAL      C 2544   3.434   2.079   5.415
  160VAL      O 2545   3.473   1.988   5.346
  161HSD      N 2546   3.326   2.154   5.386
  161HSD     HN 2547   3.289   2.213   5.457
  161HSD     CA 2548   3.281   2.164   5.247
  161HSD     HA 2549   3.307   2.076   5.190
  161HSD     CB 2550   3.127   2.182   5.250
  161HSD    HB1 2551   3.110   2.290   5.271
  161HSD    HB2 2552   3.089   2.126   5.338
  161HSD    ND1 2553   3.062   2.034   5.044
  161HSD    HD1 2554   3.109   1.951   5.073
  161HSD     CG 2555   3.045   2.151   5.122
  161HSD    CE1 2556   2.988   2.050   4.934
  161HSD    HE1 2557   2.979   1.984   4.848
  161HSD    NE2 2558   2.916   2.163   4.935
  161HSD    CD2 2559   2.954   2.227   5.057
  161HSD    HD2 2560   2.921   2.328   5.076
  161HSD      C 2561   3.340   2.273   5.163
  161HSD      O 2562   3.358   2.254   5.039
  162LEU      N 2563   3.395   2.378   5.220
  162LEU     HN 2564   3.375   2.398   5.316
  162LEU     CA 2565   3.488   2.467   5.151
  162LEU     HA 2566   3.436   2.503   5.063
  162LEU     CB 2567   3.532   2.587   5.231
  162LEU    HB1 2568   3.588   2.556   5.322
  162LEU    HB2 2569   3.432   2.626   5.259
  162LEU     CG 2570   3.619   2.691   5.156
  162LEU     HG 2571   3.717   2.649   5.127
  162LEU    CD1 2572   3.551   2.750   5.031
  162LEU   HD11 2573   3.520   2.678   4.952
  162LEU   HD12 2574   3.598   2.840   4.987
  162LEU   HD13 2575   3.455   2.790   5.071
  162LEU    CD2 2576   3.655   2.804   5.252
  162LEU   HD21 2577   3.691   2.897   5.203
  162LEU   HD22 2578   3.730   2.784   5.331
  162LEU   HD23 2579   3.560   2.840   5.297
  162LEU      C 2580   3.613   2.393   5.105
  162LEU      O 2581   3.637   2.388   4.985
  163LEU      N 2582   3.691   2.329   5.187
  163LEU     HN 2583   3.661   2.327   5.282
  163LEU     CA 2584   3.805   2.248   5.151
  163LEU     HA 2585   3.868   2.319   5.100
  163LEU     CB 2586   3.878   2.183   5.278
  163LEU    HB1 2587   3.812   2.117   5.337
  163LEU    HB2 2588   3.905   2.275   5.335
  163LEU     CG 2589   4.020   2.113   5.248
  163LEU     HG 2590   3.998   2.019   5.194
  163LEU    CD1 2591   4.122   2.179   5.160
  163LEU   HD11 2592   4.070   2.195   5.063
  163LEU   HD12 2593   4.211   2.112   5.153
  163LEU   HD13 2594   4.161   2.274   5.201
  163LEU    CD2 2595   4.090   2.071   5.382
  163LEU   HD21 2596   4.144   2.154   5.432
  163LEU   HD22 2597   4.159   1.985   5.369
  163LEU   HD23 2598   4.016   2.034   5.456
  163LEU      C 2599   3.780   2.151   5.043
  163LEU      O 2600   3.868   2.135   4.958
  164LYS      N 2601   3.663   2.083   5.035
  164LYS     HN 2602   3.592   2.089   5.106
  164LYS     CA 2603   3.623   2.010   4.922
  164LYS     HA 2604   3.697   1.932   4.915
  164LYS     CB 2605   3.485   1.943   4.957
  164LYS    HB1 2606   3.418   2.011   5.014
  164LYS    HB2 2607   3.503   1.868   5.036
  164LYS     CG 2608   3.405   1.895   4.835
  164LYS    HG1 2609   3.391   1.982   4.769
  164LYS    HG2 2610   3.302   1.861   4.860
  164LYS     CD 2611   3.465   1.762   4.774
  164LYS    HD1 2612   3.461   1.705   4.870
  164LYS    HD2 2613   3.571   1.781   4.747
  164LYS     CE 2614   3.384   1.692   4.665
  164LYS    HE1 2615   3.277   1.669   4.685
  164LYS    HE2 2616   3.436   1.597   4.642
  164LYS     NZ 2617   3.388   1.764   4.531
  164LYS    HZ1 2618   3.319   1.730   4.461
  164LYS    HZ2 2619   3.485   1.763   4.495
  164LYS    HZ3 2620   3.359   1.863   4.546
  164LYS      C 2621   3.629   2.076   4.781
  164LYS      O 2622   3.657   2.013   4.674
  165LYS      N 2623   3.591   2.202   4.769
  165LYS     HN 2624   3.573   2.251   4.854
  165LYS     CA 2625   3.574   2.270   4.641
  165LYS     HA 2626   3.504   2.206   4.588
  165LYS     CB 2627   3.504   2.410   4.652
  165LYS    HB1 2628   3.493   2.463   4.555
  165LYS    HB2 2629   3.577   2.469   4.712
  165LYS     CG 2630   3.368   2.404   4.721
  165LYS    HG1 2631   3.338   2.508   4.748
  165LYS    HG2 2632   3.398   2.342   4.808
  165LYS     CD 2633   3.262   2.326   4.641
  165LYS    HD1 2634   3.304   2.229   4.607
  165LYS    HD2 2635   3.218   2.381   4.555
  165LYS     CE 2636   3.143   2.294   4.735
  165LYS    HE1 2637   3.183   2.254   4.831
  165LYS    HE2 2638   3.070   2.231   4.680
  165LYS     NZ 2639   3.069   2.419   4.763
  165LYS    HZ1 2640   3.120   2.496   4.715
  165LYS    HZ2 2641   3.059   2.435   4.865
  165LYS    HZ3 2642   2.977   2.415   4.716
  165LYS      C 2643   3.704   2.283   4.566
  165LYS      O 2644   3.802   2.311   4.628
  166LYS      N 2645   3.702   2.265   4.428
  166LYS     HN 2646   3.620   2.247   4.374
  166LYS     CA 2647   3.824   2.259   4.350
  166LYS     HA 2648   3.891   2.203   4.414
  166LYS     CB 2649   3.820   2.186   4.214
  166LYS    HB1 2650   3.925   2.179   4.177
  166LYS    HB2 2651   3.756   2.242   4.144
  166LYS     CG 2652   3.783   2.040   4.237
  166LYS    HG1 2653   3.681   2.029   4.278
  166LYS    HG2 2654   3.851   2.007   4.319
  166LYS     CD 2655   3.782   1.949   4.116
  166LYS    HD1 2656   3.887   1.939   4.079
  166LYS    HD2 2657   3.726   1.979   4.025
  166LYS     CE 2658   3.736   1.811   4.165
  166LYS    HE1 2659   3.638   1.827   4.215
  166LYS    HE2 2660   3.808   1.779   4.243
  166LYS     NZ 2661   3.720   1.709   4.058
  166LYS    HZ1 2662   3.813   1.703   4.011
  166LYS    HZ2 2663   3.640   1.734   3.997
  166LYS    HZ3 2664   3.699   1.617   4.102
  166LYS      C 2665   3.894   2.394   4.330
  166LYS      O 2666   3.928   2.440   4.219
  167MET      N 2667   3.917   2.475   4.438
  167MET     HN 2668   3.881   2.447   4.527
  167MET     CA 2669   4.019   2.575   4.437
  167MET     HA 2670   3.971   2.649   4.374
  167MET     CB 2671   4.039   2.644   4.576
  167MET    HB1 2672   4.131   2.706   4.580
  167MET    HB2 2673   4.047   2.570   4.658
  167MET     CG 2674   3.920   2.737   4.606
  167MET    HG1 2675   3.931   2.777   4.709
  167MET    HG2 2676   3.822   2.686   4.603
  167MET     SD 2677   3.917   2.886   4.516
  167MET     CE 2678   3.757   2.925   4.592
  167MET    HE1 2679   3.682   2.849   4.561
  167MET    HE2 2680   3.725   3.027   4.561
  167MET    HE3 2681   3.770   2.932   4.702
  167MET      C 2682   4.154   2.539   4.377
  167MET      O 2683   4.199   2.424   4.386
  168PRO      N 2684   4.235   2.633   4.326
  168PRO     CD 2685   4.373   2.605   4.296
  168PRO    HD1 2686   4.373   2.535   4.209
  168PRO    HD2 2687   4.423   2.548   4.378
  168PRO     CA 2688   4.187   2.761   4.264
  168PRO     HA 2689   4.153   2.825   4.344
  168PRO     CB 2690   4.314   2.811   4.197
  168PRO    HB1 2691   4.328   2.910   4.243
  168PRO    HB2 2692   4.322   2.821   4.087
  168PRO     CG 2693   4.434   2.732   4.254
  168PRO    HG1 2694   4.506   2.706   4.173
  168PRO    HG2 2695   4.470   2.797   4.337
  168PRO      C 2696   4.072   2.741   4.166
  168PRO      O 2697   4.072   2.639   4.103
  169ILE      N 2698   3.970   2.831   4.160
  169ILE     HN 2699   3.973   2.924   4.196
  169ILE     CA 2700   3.840   2.805   4.100
  169ILE     HA 2701   3.824   2.698   4.107
  169ILE     CB 2702   3.721   2.866   4.169
  169ILE     HB 2703   3.630   2.876   4.106
  169ILE    CG2 2704   3.681   2.770   4.288
  169ILE   HG21 2705   3.607   2.818   4.355
  169ILE   HG22 2706   3.769   2.728   4.341
  169ILE   HG23 2707   3.634   2.690   4.227
  169ILE    CG1 2708   3.739   3.012   4.225
  169ILE   HG11 2709   3.807   3.063   4.154
  169ILE   HG12 2710   3.783   3.028   4.326
  169ILE     CD 2711   3.606   3.094   4.231
  169ILE    HD1 2712   3.591   3.130   4.126
  169ILE    HD2 2713   3.627   3.177   4.302
  169ILE    HD3 2714   3.521   3.031   4.263
  169ILE      C 2715   3.850   2.843   3.947
  169ILE      O 2716   3.912   2.947   3.912
  170GLN      N 2717   3.791   2.754   3.865
  170GLN     HN 2718   3.777   2.660   3.893
  170GLN     CA 2719   3.764   2.786   3.726
  170GLN     HA 2720   3.847   2.838   3.680
  170GLN     CB 2721   3.720   2.652   3.657
  170GLN    HB1 2722   3.630   2.609   3.706
  170GLN    HB2 2723   3.789   2.569   3.685
  170GLN     CG 2724   3.692   2.651   3.505
  170GLN    HG1 2725   3.591   2.689   3.477
  170GLN    HG2 2726   3.687   2.544   3.476
  170GLN     CD 2727   3.792   2.727   3.422
  170GLN    OE1 2728   3.757   2.829   3.356
  170GLN    NE2 2729   3.915   2.679   3.416
  170GLN   HE21 2730   3.986   2.740   3.382
  170GLN   HE22 2731   3.947   2.618   3.488
  170GLN      C 2732   3.650   2.896   3.715
  170GLN      O 2733   3.545   2.870   3.769
  171ASN      N 2734   3.667   3.006   3.635
  171ASN     HN 2735   3.761   3.024   3.607
  171ASN     CA 2736   3.560   3.114   3.619
  171ASN     HA 2737   3.475   3.052   3.593
  171ASN     CB 2738   3.519   3.195   3.742
  171ASN    HB1 2739   3.468   3.125   3.812
  171ASN    HB2 2740   3.444   3.267   3.701
  171ASN     CG 2741   3.644   3.262   3.802
  171ASN    OD1 2742   3.670   3.380   3.783
  171ASN    ND2 2743   3.711   3.186   3.890
  171ASN   HD21 2744   3.801   3.212   3.926
  171ASN   HD22 2745   3.654   3.114   3.929
  171ASN      C 2746   3.602   3.190   3.496
  171ASN      O 2747   3.559   3.303   3.472
  172GLY      N 2748   3.676   3.117   3.409
  172GLY     HN 2749   3.689   3.019   3.419
  172GLY     CA 2750   3.732   3.181   3.291
  172GLY    HA1 2751   3.659   3.247   3.245
  172GLY    HA2 2752   3.749   3.102   3.220
  172GLY      C 2753   3.854   3.271   3.298
  172GLY      O 2754   3.886   3.331   3.398
  173GLY      N 2755   3.934   3.263   3.187
  173GLY     HN 2756   3.912   3.212   3.104
  173GLY     CA 2757   4.076   3.290   3.200
  173GLY    HA1 2758   4.090   3.387   3.246
  173GLY    HA2 2759   4.128   3.296   3.105
  173GLY      C 2760   4.157   3.189   3.279
  173GLY      O 2761   4.108   3.083   3.318
  174ALA      N 2762   4.283   3.229   3.316
  174ALA     HN 2763   4.333   3.310   3.285
  174ALA     CA 2764   4.354   3.158   3.422
  174ALA     HA 2765   4.362   3.057   3.385
  174ALA     CB 2766   4.498   3.200   3.448
  174ALA    HB1 2767   4.508   3.309   3.468
  174ALA    HB2 2768   4.564   3.174   3.362
  174ALA    HB3 2769   4.535   3.154   3.542
  174ALA      C 2770   4.272   3.149   3.551
  174ALA      O 2771   4.190   3.237   3.590
  175ASN      N 2772   4.293   3.044   3.635
  175ASN     HN 2773   4.360   2.973   3.616
  175ASN     CA 2774   4.212   3.031   3.755
  175ASN     HA 2775   4.107   3.045   3.733
  175ASN     CB 2776   4.236   2.890   3.809
  175ASN    HB1 2777   4.182   2.866   3.903
  175ASN    HB2 2778   4.339   2.866   3.843
  175ASN     CG 2779   4.177   2.794   3.710
  175ASN    OD1 2780   4.107   2.841   3.621
  175ASN    ND2 2781   4.197   2.663   3.730
  175ASN   HD21 2782   4.155   2.606   3.660
  175ASN   HD22 2783   4.240   2.629   3.813
  175ASN      C 2784   4.252   3.129   3.866
  175ASN      O 2785   4.357   3.192   3.864
  176LEU      N 2786   4.157   3.150   3.951
  176LEU     HN 2787   4.072   3.101   3.933
  176LEU     CA 2788   4.166   3.243   4.057
  176LEU     HA 2789   4.243   3.318   4.044
  176LEU     CB 2790   4.021   3.310   4.064
  176LEU    HB1 2791   3.953   3.229   4.099
  176LEU    HB2 2792   3.997   3.349   3.963
  176LEU     CG 2793   4.027   3.424   4.167
  176LEU     HG 2794   4.075   3.380   4.258
  176LEU    CD1 2795   4.108   3.552   4.123
  176LEU   HD11 2796   4.205   3.529   4.074
  176LEU   HD12 2797   4.120   3.622   4.208
  176LEU   HD13 2798   4.052   3.597   4.038
  176LEU    CD2 2799   3.890   3.478   4.197
  176LEU   HD21 2800   3.839   3.406   4.265
  176LEU   HD22 2801   3.830   3.491   4.104
  176LEU   HD23 2802   3.899   3.579   4.243
  176LEU      C 2803   4.190   3.166   4.190
  176LEU      O 2804   4.119   3.077   4.230
  177CYS      N 2805   4.293   3.205   4.261
  177CYS     HN 2806   4.362   3.269   4.228
  177CYS     CA 2807   4.307   3.171   4.409
  177CYS     HA 2808   4.253   3.079   4.429
  177CYS     CB 2809   4.459   3.148   4.454
  177CYS    HB1 2810   4.526   3.236   4.443
  177CYS    HB2 2811   4.487   3.071   4.379
  177CYS     SG 2812   4.469   3.078   4.626
  177CYS      C 2813   4.239   3.288   4.480
  177CYS      O 2814   4.300   3.391   4.483
  178SER      N 2815   4.116   3.286   4.531
  178SER     HN 2816   4.062   3.204   4.514
  178SER     CA 2817   4.031   3.389   4.591
  178SER     HA 2818   4.058   3.398   4.695
  178SER     CB 2819   4.042   3.534   4.533
  178SER    HB1 2820   4.005   3.546   4.429
  178SER    HB2 2821   4.147   3.568   4.546
  178SER     OG 2822   3.978   3.635   4.614
  178SER    HG1 2823   3.897   3.656   4.566
  178SER      C 2824   3.894   3.337   4.585
  178SER      O 2825   3.867   3.270   4.485
  179SER      N 2826   3.809   3.366   4.686
  179SER     HN 2827   3.842   3.423   4.760
  179SER     CA 2828   3.678   3.304   4.697
  179SER     HA 2829   3.676   3.235   4.614
  179SER     CB 2830   3.664   3.218   4.827
  179SER    HB1 2831   3.725   3.126   4.811
  179SER    HB2 2832   3.557   3.188   4.836
  179SER     OG 2833   3.701   3.284   4.949
  179SER    HG1 2834   3.765   3.353   4.934
  179SER      C 2835   3.554   3.387   4.680
  179SER      O 2836   3.444   3.339   4.650
  180PHE      N 2837   3.572   3.517   4.683
  180PHE     HN 2838   3.664   3.550   4.701
  180PHE     CA 2839   3.469   3.619   4.688
  180PHE     HA 2840   3.408   3.581   4.769
  180PHE     CB 2841   3.521   3.760   4.735
  180PHE    HB1 2842   3.438   3.827   4.763
  180PHE    HB2 2843   3.590   3.800   4.658
  180PHE     CG 2844   3.608   3.753   4.851
  180PHE    CD1 2845   3.742   3.803   4.843
  180PHE    HD1 2846   3.781   3.830   4.747
  180PHE    CE1 2847   3.826   3.791   4.953
  180PHE    HE1 2848   3.929   3.820   4.941
  180PHE     CZ 2849   3.778   3.724   5.068
  180PHE     HZ 2850   3.837   3.712   5.158
  180PHE    CD2 2851   3.559   3.692   4.967
  180PHE    HD2 2852   3.461   3.647   4.970
  180PHE    CE2 2853   3.644   3.678   5.076
  180PHE    HE2 2854   3.614   3.608   5.152
  180PHE      C 2855   3.391   3.640   4.556
  180PHE      O 2856   3.448   3.671   4.450
  181SER      N 2857   3.256   3.625   4.560
  181SER     HN 2858   3.210   3.608   4.647
  181SER     CA 2859   3.181   3.603   4.442
  181SER     HA 2860   3.205   3.683   4.374
  181SER     CB 2861   3.190   3.455   4.393
  181SER    HB1 2862   3.292   3.443   4.349
  181SER    HB2 2863   3.119   3.429   4.312
  181SER     OG 2864   3.176   3.365   4.501
  181SER    HG1 2865   3.254   3.386   4.551
  181SER      C 2866   3.038   3.629   4.482
  181SER      O 2867   3.008   3.632   4.602
  182ILE      N 2868   2.955   3.657   4.381
  182ILE     HN 2869   2.985   3.667   4.286
  182ILE     CA 2870   2.813   3.692   4.396
  182ILE     HA 2871   2.794   3.707   4.501
  182ILE     CB 2872   2.759   3.820   4.325
  182ILE     HB 2873   2.798   3.830   4.222
  182ILE    CG2 2874   2.604   3.823   4.335
  182ILE   HG21 2875   2.553   3.745   4.275
  182ILE   HG22 2876   2.570   3.923   4.302
  182ILE   HG23 2877   2.567   3.821   4.440
  182ILE    CG1 2878   2.828   3.947   4.379
  182ILE   HG11 2879   2.775   4.028   4.324
  182ILE   HG12 2880   2.934   3.945   4.348
  182ILE     CD 2881   2.822   3.965   4.534
  182ILE    HD1 2882   2.867   4.061   4.566
  182ILE    HD2 2883   2.896   3.900   4.586
  182ILE    HD3 2884   2.722   3.950   4.581
  182ILE      C 2885   2.740   3.575   4.340
  182ILE      O 2886   2.742   3.552   4.221
  183CYS      N 2887   2.683   3.491   4.420
  183CYS     HN 2888   2.687   3.512   4.518
  183CYS     CA 2889   2.611   3.371   4.384
  183CYS     HA 2890   2.630   3.346   4.280
  183CYS     CB 2891   2.648   3.247   4.484
  183CYS    HB1 2892   2.581   3.163   4.457
  183CYS    HB2 2893   2.641   3.284   4.588
  183CYS     SG 2894   2.815   3.202   4.453
  183CYS      C 2895   2.465   3.396   4.397
  183CYS      O 2896   2.420   3.479   4.476
  184HSD      N 2897   2.387   3.309   4.328
  184HSD     HN 2898   2.432   3.238   4.274
  184HSD     CA 2899   2.241   3.306   4.338
  184HSD     HA 2900   2.217   3.395   4.395
  184HSD     CB 2901   2.164   3.309   4.197
  184HSD    HB1 2902   2.201   3.395   4.136
  184HSD    HB2 2903   2.060   3.328   4.229
  184HSD    ND1 2904   2.075   3.076   4.145
  184HSD    HD1 2905   1.992   3.083   4.200
  184HSD     CG 2906   2.166   3.177   4.123
  184HSD    CE1 2907   2.085   2.988   4.043
  184HSD    HE1 2908   2.018   2.902   4.042
  184HSD    NE2 2909   2.177   3.023   3.958
  184HSD    CD2 2910   2.230   3.141   4.005
  184HSD    HD2 2911   2.297   3.201   3.944
  184HSD      C 2912   2.200   3.183   4.421
  184HSD      O 2913   2.288   3.093   4.432
  185THR      N 2914   2.084   3.183   4.487
  185THR     HN 2915   2.017   3.246   4.448
  185THR     CA 2916   2.035   3.075   4.571
  185THR     HA 2917   1.940   3.107   4.610
  185THR     CB 2918   2.013   2.942   4.495
  185THR     HB 2919   2.060   2.947   4.394
  185THR    OG1 2920   1.871   2.924   4.464
  185THR    HG1 2921   1.847   2.994   4.402
  185THR    CG2 2922   2.056   2.814   4.571
  185THR   HG21 2923   2.033   2.723   4.512
  185THR   HG22 2924   2.005   2.807   4.669
  185THR   HG23 2925   2.166   2.811   4.586
  185THR      C 2926   2.121   3.054   4.695
  185THR      O 2927   2.248   3.048   4.704
  186PHE      N 2928   2.049   3.056   4.805
  186PHE     HN 2929   1.951   3.074   4.802
  186PHE     CA 2930   2.104   3.031   4.936
  186PHE     HA 2931   2.190   3.096   4.932
  186PHE     CB 2932   2.020   3.091   5.054
  186PHE    HB1 2933   1.921   3.042   5.059
  186PHE    HB2 2934   2.003   3.199   5.032
  186PHE     CG 2935   2.078   3.085   5.201
  186PHE    CD1 2936   2.142   3.200   5.246
  186PHE    HD1 2937   2.139   3.288   5.184
  186PHE    CE1 2938   2.186   3.209   5.383
  186PHE    HE1 2939   2.231   3.303   5.411
  186PHE     CZ 2940   2.173   3.099   5.472
  186PHE     HZ 2941   2.206   3.107   5.574
  186PHE    CD2 2942   2.070   2.980   5.283
  186PHE    HD2 2943   2.030   2.884   5.252
  186PHE    CE2 2944   2.115   2.988   5.420
  186PHE    HE2 2945   2.097   2.899   5.478
  186PHE      C 2946   2.131   2.888   4.960
  186PHE      O 2947   2.052   2.795   4.953
  187GLN      N 2948   2.258   2.849   4.986
  187GLN     HN 2949   2.326   2.921   4.979
  187GLN     CA 2950   2.315   2.720   5.008
  187GLN     HA 2951   2.231   2.655   5.030
  187GLN     CB 2952   2.374   2.673   4.876
  187GLN    HB1 2953   2.457   2.599   4.882
  187GLN    HB2 2954   2.405   2.771   4.833
  187GLN     CG 2955   2.270   2.597   4.795
  187GLN    HG1 2956   2.172   2.646   4.776
  187GLN    HG2 2957   2.252   2.501   4.847
  187GLN     CD 2958   2.325   2.571   4.655
  187GLN    OE1 2959   2.354   2.663   4.576
  187GLN    NE2 2960   2.345   2.440   4.625
  187GLN   HE21 2961   2.396   2.427   4.539
  187GLN   HE22 2962   2.325   2.370   4.693
  187GLN      C 2963   2.413   2.724   5.128
  187GLN      O 2964   2.406   2.808   5.210
  188TRP      N 2965   2.504   2.627   5.143
  188TRP     HN 2966   2.501   2.541   5.093
  188TRP     CA 2967   2.586   2.629   5.264
  188TRP     HA 2968   2.523   2.636   5.351
  188TRP     CB 2969   2.669   2.494   5.270
  188TRP    HB1 2970   2.737   2.506   5.183
  188TRP    HB2 2971   2.594   2.412   5.260
  188TRP     CG 2972   2.749   2.464   5.387
  188TRP    CD1 2973   2.888   2.467   5.384
  188TRP    HD1 2974   2.950   2.506   5.304
  188TRP    NE1 2975   2.931   2.432   5.507
  188TRP    HE1 2976   3.027   2.423   5.526
  188TRP    CE2 2977   2.832   2.391   5.587
  188TRP    CD2 2978   2.714   2.418   5.513
  188TRP    CE3 2979   2.595   2.399   5.576
  188TRP    HE3 2980   2.502   2.400   5.520
  188TRP    CZ3 2981   2.593   2.357   5.704
  188TRP    HZ3 2982   2.499   2.350   5.757
  188TRP    CZ2 2983   2.832   2.342   5.718
  188TRP    HZ2 2984   2.924   2.326   5.773
  188TRP    CH2 2985   2.708   2.322   5.776
  188TRP    HH2 2986   2.705   2.284   5.877
  188TRP      C 2987   2.689   2.746   5.284
  188TRP      O 2988   2.712   2.793   5.392
  189HSD      N 2989   2.750   2.796   5.171
  189HSD     HN 2990   2.738   2.760   5.079
  189HSD     CA 2991   2.850   2.899   5.187
  189HSD     HA 2992   2.911   2.879   5.274
  189HSD     CB 2993   2.948   2.899   5.067
  189HSD    HB1 2994   3.032   2.971   5.079
  189HSD    HB2 2995   2.893   2.931   4.976
  189HSD    ND1 2996   3.126   2.728   5.133
  189HSD    HD1 2997   3.142   2.783   5.215
  189HSD     CG 2998   3.023   2.764   5.048
  189HSD    CE1 2999   3.148   2.597   5.103
  189HSD    HE1 3000   3.214   2.532   5.161
  189HSD    NE2 3001   3.068   2.549   5.018
  189HSD    CD2 3002   2.987   2.654   4.984
  189HSD    HD2 3003   2.902   2.637   4.919
  189HSD      C 3004   2.783   3.041   5.203
  189HSD      O 3005   2.829   3.125   5.280
  190GLU      N 3006   2.666   3.060   5.143
  190GLU     HN 3007   2.639   3.003   5.066
  190GLU     CA 3008   2.574   3.166   5.183
  190GLU     HA 3009   2.626   3.259   5.168
  190GLU     CB 3010   2.454   3.165   5.083
  190GLU    HB1 3011   2.380   3.242   5.111
  190GLU    HB2 3012   2.400   3.069   5.096
  190GLU     CG 3013   2.486   3.175   4.928
  190GLU    HG1 3014   2.543   3.270   4.918
  190GLU    HG2 3015   2.390   3.192   4.875
  190GLU     CD 3016   2.553   3.050   4.868
  190GLU    OE1 3017   2.557   2.941   4.922
  190GLU    OE2 3018   2.612   3.060   4.752
  190GLU      C 3019   2.529   3.161   5.329
  190GLU      O 3020   2.523   3.267   5.393
  191ALA      N 3021   2.503   3.040   5.381
  191ALA     HN 3022   2.506   2.958   5.326
  191ALA     CA 3023   2.485   3.017   5.526
  191ALA     HA 3024   2.405   3.082   5.559
  191ALA     CB 3025   2.440   2.872   5.553
  191ALA    HB1 3026   2.381   2.855   5.460
  191ALA    HB2 3027   2.380   2.872   5.646
  191ALA    HB3 3028   2.527   2.802   5.549
  191ALA      C 3029   2.605   3.055   5.616
  191ALA      O 3030   2.588   3.111   5.728
  192MET      N 3031   2.730   3.027   5.576
  192MET     HN 3032   2.735   2.980   5.489
  192MET     CA 3033   2.859   3.074   5.628
  192MET     HA 3034   2.864   3.036   5.729
  192MET     CB 3035   2.979   3.007   5.548
  192MET    HB1 3036   3.075   3.053   5.582
  192MET    HB2 3037   2.957   3.026   5.441
  192MET     CG 3038   3.001   2.855   5.569
  192MET    HG1 3039   3.085   2.820   5.505
  192MET    HG2 3040   2.920   2.789   5.531
  192MET     SD 3041   3.038   2.789   5.730
  192MET     CE 3042   2.871   2.722   5.781
  192MET    HE1 3043   2.802   2.800   5.820
  192MET    HE2 3044   2.895   2.648   5.860
  192MET    HE3 3045   2.812   2.669   5.703
  192MET      C 3046   2.873   3.229   5.632
  192MET      O 3047   2.913   3.278   5.733
  193PHE      N 3048   2.818   3.304   5.535
  193PHE     HN 3049   2.782   3.254   5.456
  193PHE     CA 3050   2.813   3.444   5.544
  193PHE     HA 3051   2.909   3.476   5.582
  193PHE     CB 3052   2.795   3.525   5.414
  193PHE    HB1 3053   2.821   3.632   5.417
  193PHE    HB2 3054   2.691   3.512   5.377
  193PHE     CG 3055   2.870   3.473   5.298
  193PHE    CD1 3056   2.818   3.467   5.173
  193PHE    HD1 3057   2.713   3.482   5.151
  193PHE    CE1 3058   2.891   3.418   5.061
  193PHE    HE1 3059   2.846   3.391   4.966
  193PHE     CZ 3060   3.019   3.365   5.089
  193PHE     HZ 3061   3.073   3.314   5.010
  193PHE    CD2 3062   3.008   3.441   5.319
  193PHE    HD2 3063   3.047   3.454   5.419
  193PHE    CE2 3064   3.081   3.394   5.212
  193PHE    HE2 3065   3.182   3.361   5.230
  193PHE      C 3066   2.717   3.489   5.647
  193PHE      O 3067   2.751   3.579   5.719
  194LEU      N 3068   2.595   3.432   5.659
  194LEU     HN 3069   2.583   3.358   5.594
  194LEU     CA 3070   2.487   3.455   5.755
  194LEU     HA 3071   2.470   3.561   5.746
  194LEU     CB 3072   2.349   3.376   5.728
  194LEU    HB1 3073   2.360   3.266   5.742
  194LEU    HB2 3074   2.330   3.395   5.621
  194LEU     CG 3075   2.220   3.429   5.799
  194LEU     HG 3076   2.227   3.413   5.909
  194LEU    CD1 3077   2.216   3.580   5.778
  194LEU   HD11 3078   2.245   3.602   5.673
  194LEU   HD12 3079   2.288   3.635   5.842
  194LEU   HD13 3080   2.116   3.625   5.796
  194LEU    CD2 3081   2.091   3.362   5.747
  194LEU   HD21 3082   1.999   3.400   5.796
  194LEU   HD22 3083   2.101   3.254   5.772
  194LEU   HD23 3084   2.084   3.368   5.636
  194LEU      C 3085   2.528   3.424   5.898
  194LEU      O 3086   2.502   3.500   5.986
  195LEU      N 3087   2.602   3.314   5.923
  195LEU     HN 3088   2.614   3.251   5.846
  195LEU     CA 3089   2.663   3.271   6.049
  195LEU     HA 3090   2.591   3.264   6.129
  195LEU     CB 3091   2.723   3.132   6.032
  195LEU    HB1 3092   2.794   3.124   5.947
  195LEU    HB2 3093   2.640   3.066   6.000
  195LEU     CG 3094   2.784   3.065   6.160
  195LEU     HG 3095   2.863   3.124   6.212
  195LEU    CD1 3096   2.679   3.048   6.273
  195LEU   HD11 3097   2.719   2.995   6.362
  195LEU   HD12 3098   2.586   2.991   6.250
  195LEU   HD13 3099   2.661   3.147   6.319
  195LEU    CD2 3100   2.844   2.928   6.123
  195LEU   HD21 3101   2.772   2.865   6.067
  195LEU   HD22 3102   2.885   2.872   6.210
  195LEU   HD23 3103   2.933   2.951   6.060
  195LEU      C 3104   2.768   3.363   6.100
  195LEU      O 3105   2.760   3.418   6.210
  196GLU      N 3106   2.866   3.393   6.010
  196GLU     HN 3107   2.855   3.347   5.922
  196GLU     CA 3108   2.962   3.496   6.030
  196GLU     HA 3109   3.016   3.454   6.113
  196GLU     CB 3110   3.044   3.506   5.905
  196GLU    HB1 3111   2.986   3.548   5.820
  196GLU    HB2 3112   3.061   3.400   5.875
  196GLU     CG 3113   3.188   3.570   5.943
  196GLU    HG1 3114   3.234   3.508   6.024
  196GLU    HG2 3115   3.165   3.670   5.984
  196GLU     CD 3116   3.274   3.590   5.828
  196GLU    OE1 3117   3.382   3.528   5.818
  196GLU    OE2 3118   3.233   3.668   5.734
  196GLU      C 3119   2.910   3.637   6.058
  196GLU      O 3120   2.959   3.709   6.148
  197PHE      N 3121   2.812   3.687   5.981
  197PHE     HN 3122   2.776   3.639   5.902
  197PHE     CA 3123   2.743   3.818   6.006
  197PHE     HA 3124   2.816   3.897   6.008
  197PHE     CB 3125   2.656   3.828   5.884
  197PHE    HB1 3126   2.593   3.737   5.878
  197PHE    HB2 3127   2.722   3.827   5.795
  197PHE     CG 3128   2.573   3.958   5.879
  197PHE    CD1 3129   2.445   3.950   5.936
  197PHE    HD1 3130   2.400   3.854   5.956
  197PHE    CE1 3131   2.363   4.066   5.939
  197PHE    HE1 3132   2.262   4.066   5.978
  197PHE     CZ 3133   2.421   4.188   5.899
  197PHE     HZ 3134   2.371   4.280   5.924
  197PHE    CD2 3135   2.625   4.076   5.842
  197PHE    HD2 3136   2.729   4.077   5.811
  197PHE    CE2 3137   2.553   4.191   5.859
  197PHE    HE2 3138   2.604   4.286   5.848
  197PHE      C 3139   2.674   3.826   6.137
  197PHE      O 3140   2.682   3.925   6.212
  198PHE      N 3141   2.592   3.717   6.173
  198PHE     HN 3142   2.578   3.640   6.112
  198PHE     CA 3143   2.495   3.721   6.274
  198PHE     HA 3144   2.465   3.823   6.295
  198PHE     CB 3145   2.364   3.638   6.235
  198PHE    HB1 3146   2.406   3.535   6.226
  198PHE    HB2 3147   2.318   3.687   6.146
  198PHE     CG 3148   2.259   3.618   6.340
  198PHE    CD1 3149   2.206   3.497   6.397
  198PHE    HD1 3150   2.247   3.405   6.357
  198PHE    CE1 3151   2.104   3.498   6.486
  198PHE    HE1 3152   2.057   3.403   6.508
  198PHE     CZ 3153   2.055   3.616   6.535
  198PHE     HZ 3154   1.980   3.625   6.612
  198PHE    CD2 3155   2.203   3.739   6.385
  198PHE    HD2 3156   2.227   3.838   6.349
  198PHE    CE2 3157   2.100   3.741   6.478
  198PHE    HE2 3158   2.054   3.830   6.520
  198PHE      C 3159   2.545   3.681   6.412
  198PHE      O 3160   2.489   3.720   6.518
  199LEU      N 3161   2.648   3.591   6.422
  199LEU     HN 3162   2.683   3.546   6.341
  199LEU     CA 3163   2.699   3.551   6.552
  199LEU     HA 3164   2.617   3.505   6.604
  199LEU     CB 3165   2.799   3.438   6.535
  199LEU    HB1 3166   2.886   3.487   6.487
  199LEU    HB2 3167   2.746   3.370   6.464
  199LEU     CG 3168   2.844   3.361   6.666
  199LEU     HG 3169   2.878   3.444   6.731
  199LEU    CD1 3170   2.727   3.285   6.737
  199LEU   HD11 3171   2.695   3.201   6.672
  199LEU   HD12 3172   2.641   3.349   6.766
  199LEU   HD13 3173   2.777   3.233   6.821
  199LEU    CD2 3174   2.949   3.254   6.634
  199LEU   HD21 3175   2.904   3.182   6.563
  199LEU   HD22 3176   2.984   3.208   6.729
  199LEU   HD23 3177   3.035   3.311   6.594
  199LEU      C 3178   2.754   3.670   6.637
  199LEU      O 3179   2.697   3.683   6.746
  200PRO      N 3180   2.835   3.771   6.598
  200PRO     CD 3181   2.927   3.768   6.478
  200PRO    HD1 3182   2.866   3.757   6.386
  200PRO    HD2 3183   3.005   3.690   6.490
  200PRO     CA 3184   2.869   3.884   6.681
  200PRO     HA 3185   2.876   3.845   6.782
  200PRO     CB 3186   3.001   3.946   6.617
  200PRO    HB1 3187   3.087   3.895   6.666
  200PRO    HB2 3188   3.009   4.055   6.634
  200PRO     CG 3189   2.986   3.911   6.467
  200PRO    HG1 3190   2.903   3.972   6.426
  200PRO    HG2 3191   3.076   3.919   6.403
  200PRO      C 3192   2.756   3.985   6.685
  200PRO      O 3193   2.746   4.044   6.791
  201LEU      N 3194   2.673   4.002   6.574
  201LEU     HN 3195   2.692   3.957   6.487
  201LEU     CA 3196   2.565   4.090   6.564
  201LEU     HA 3197   2.600   4.187   6.595
  201LEU     CB 3198   2.505   4.113   6.417
  201LEU    HB1 3199   2.476   4.012   6.382
  201LEU    HB2 3200   2.593   4.148   6.361
  201LEU     CG 3201   2.383   4.208   6.409
  201LEU     HG 3202   2.298   4.193   6.479
  201LEU    CD1 3203   2.433   4.355   6.430
  201LEU   HD11 3204   2.461   4.383   6.534
  201LEU   HD12 3205   2.348   4.425   6.410
  201LEU   HD13 3206   2.520   4.369   6.362
  201LEU    CD2 3207   2.324   4.209   6.267
  201LEU   HD21 3208   2.411   4.225   6.200
  201LEU   HD22 3209   2.241   4.278   6.240
  201LEU   HD23 3210   2.295   4.105   6.241
  201LEU      C 3211   2.451   4.062   6.663
  201LEU      O 3212   2.402   4.148   6.729
  202GLY      N 3213   2.420   3.930   6.691
  202GLY     HN 3214   2.457   3.858   6.634
  202GLY     CA 3215   2.325   3.901   6.798
  202GLY    HA1 3216   2.273   3.811   6.768
  202GLY    HA2 3217   2.263   3.986   6.820
  202GLY      C 3218   2.380   3.868   6.934
  202GLY      O 3219   2.329   3.922   7.034
  203ILE      N 3220   2.480   3.784   6.943
  203ILE     HN 3221   2.532   3.750   6.865
  203ILE     CA 3222   2.514   3.727   7.075
  203ILE     HA 3223   2.419   3.718   7.125
  203ILE     CB 3224   2.583   3.586   7.045
  203ILE     HB 3225   2.683   3.608   7.000
  203ILE    CG2 3226   2.606   3.508   7.173
  203ILE   HG21 3227   2.652   3.408   7.159
  203ILE   HG22 3228   2.510   3.474   7.216
  203ILE   HG23 3229   2.666   3.558   7.252
  203ILE    CG1 3230   2.497   3.490   6.958
  203ILE   HG11 3231   2.543   3.389   6.968
  203ILE   HG12 3232   2.503   3.511   6.849
  203ILE     CD 3233   2.353   3.477   6.987
  203ILE    HD1 3234   2.296   3.414   6.916
  203ILE    HD2 3235   2.301   3.576   6.983
  203ILE    HD3 3236   2.339   3.437   7.089
  203ILE      C 3237   2.604   3.820   7.157
  203ILE      O 3238   2.583   3.842   7.276
  204ILE      N 3239   2.700   3.891   7.095
  204ILE     HN 3240   2.701   3.895   6.995
  204ILE     CA 3241   2.800   3.983   7.150
  204ILE     HA 3242   2.834   3.930   7.238
  204ILE     CB 3243   2.924   4.010   7.066
  204ILE     HB 3244   2.900   4.034   6.960
  204ILE    CG2 3245   3.006   4.132   7.125
  204ILE   HG21 3246   3.107   4.143   7.079
  204ILE   HG22 3247   3.028   4.115   7.233
  204ILE   HG23 3248   2.956   4.229   7.103
  204ILE    CG1 3249   3.013   3.885   7.066
  204ILE   HG11 3250   2.946   3.805   7.030
  204ILE   HG12 3251   3.047   3.851   7.166
  204ILE     CD 3252   3.141   3.882   6.987
  204ILE    HD1 3253   3.119   3.896   6.879
  204ILE    HD2 3254   3.190   3.783   6.985
  204ILE    HD3 3255   3.216   3.954   7.026
  204ILE      C 3256   2.731   4.108   7.201
  204ILE      O 3257   2.752   4.154   7.315
  205LEU      N 3258   2.642   4.163   7.117
  205LEU     HN 3259   2.632   4.128   7.024
  205LEU     CA 3260   2.564   4.278   7.156
  205LEU     HA 3261   2.632   4.349   7.200
  205LEU     CB 3262   2.493   4.342   7.032
  205LEU    HB1 3263   2.446   4.437   7.066
  205LEU    HB2 3264   2.417   4.272   6.990
  205LEU     CG 3265   2.586   4.392   6.919
  205LEU     HG 3266   2.626   4.298   6.875
  205LEU    CD1 3267   2.509   4.466   6.811
  205LEU   HD11 3268   2.572   4.497   6.725
  205LEU   HD12 3269   2.457   4.560   6.842
  205LEU   HD13 3270   2.432   4.401   6.764
  205LEU    CD2 3271   2.698   4.479   6.968
  205LEU   HD21 3272   2.759   4.507   6.880
  205LEU   HD22 3273   2.761   4.415   7.034
  205LEU   HD23 3274   2.661   4.566   7.025
  205LEU      C 3275   2.470   4.244   7.269
  205LEU      O 3276   2.451   4.325   7.360
  206PHE      N 3277   2.402   4.124   7.267
  206PHE     HN 3278   2.413   4.064   7.189
  206PHE     CA 3279   2.317   4.085   7.380
  206PHE     HA 3280   2.250   4.164   7.409
  206PHE     CB 3281   2.243   3.954   7.347
  206PHE    HB1 3282   2.319   3.879   7.318
  206PHE    HB2 3283   2.178   3.979   7.261
  206PHE     CG 3284   2.167   3.888   7.458
  206PHE    CD1 3285   2.057   3.955   7.511
  206PHE    HD1 3286   2.019   4.045   7.465
  206PHE    CE1 3287   2.000   3.904   7.635
  206PHE    HE1 3288   1.910   3.944   7.679
  206PHE     CZ 3289   2.038   3.783   7.686
  206PHE     HZ 3290   1.986   3.721   7.758
  206PHE    CD2 3291   2.208   3.767   7.516
  206PHE    HD2 3292   2.291   3.711   7.476
  206PHE    CE2 3293   2.141   3.717   7.624
  206PHE    HE2 3294   2.181   3.627   7.668
  206PHE      C 3295   2.396   4.073   7.515
  206PHE      O 3296   2.359   4.138   7.616
  207CYS      N 3297   2.514   4.015   7.509
  207CYS     HN 3298   2.537   3.972   7.422
  207CYS     CA 3299   2.611   4.010   7.621
  207CYS     HA 3300   2.564   3.962   7.706
  207CYS     CB 3301   2.733   3.921   7.572
  207CYS    HB1 3302   2.814   3.935   7.646
  207CYS    HB2 3303   2.776   3.958   7.476
  207CYS     SG 3304   2.695   3.743   7.556
  207CYS    HG1 3305   2.624   3.749   7.444
  207CYS      C 3306   2.659   4.148   7.667
  207CYS      O 3307   2.665   4.178   7.788
  208SER      N 3308   2.681   4.242   7.566
  208SER     HN 3309   2.669   4.207   7.473
  208SER     CA 3310   2.743   4.371   7.601
  208SER     HA 3311   2.823   4.355   7.671
  208SER     CB 3312   2.797   4.456   7.481
  208SER    HB1 3313   2.850   4.549   7.511
  208SER    HB2 3314   2.722   4.479   7.402
  208SER     OG 3315   2.893   4.369   7.416
  208SER    HG1 3316   2.840   4.299   7.378
  208SER      C 3317   2.643   4.459   7.671
  208SER      O 3318   2.670   4.520   7.771
  209ALA      N 3319   2.519   4.454   7.620
  209ALA     HN 3320   2.506   4.413   7.530
  209ALA     CA 3321   2.401   4.505   7.685
  209ALA     HA 3322   2.407   4.611   7.702
  209ALA     CB 3323   2.280   4.485   7.592
  209ALA    HB1 3324   2.306   4.520   7.490
  209ALA    HB2 3325   2.199   4.547   7.637
  209ALA    HB3 3326   2.252   4.378   7.585
  209ALA      C 3327   2.380   4.456   7.833
  209ALA      O 3328   2.366   4.527   7.930
  210ARG      N 3329   2.379   4.318   7.844
  210ARG     HN 3330   2.388   4.264   7.760
  210ARG     CA 3331   2.367   4.248   7.965
  210ARG     HA 3332   2.282   4.294   8.012
  210ARG     CB 3333   2.340   4.102   7.941
  210ARG    HB1 3334   2.345   4.045   8.036
  210ARG    HB2 3335   2.411   4.053   7.871
  210ARG     CG 3336   2.197   4.079   7.888
  210ARG    HG1 3337   2.172   3.981   7.844
  210ARG    HG2 3338   2.190   4.159   7.811
  210ARG     CD 3339   2.085   4.119   7.994
  210ARG    HD1 3340   1.997   4.151   7.935
  210ARG    HD2 3341   2.115   4.214   8.044
  210ARG     NE 3342   2.056   4.004   8.087
  210ARG     HE 3343   2.117   3.930   8.115
  210ARG     CZ 3344   1.957   4.003   8.174
  210ARG    NH1 3345   1.870   4.095   8.191
  210ARG   HH11 3346   1.856   4.165   8.121
  210ARG   HH12 3347   1.811   4.091   8.272
  210ARG    NH2 3348   1.958   3.906   8.264
  210ARG   HH21 3349   2.017   3.827   8.248
  210ARG   HH22 3350   1.872   3.893   8.315
  210ARG      C 3351   2.468   4.269   8.073
  210ARG      O 3352   2.434   4.282   8.193
  211ILE      N 3353   2.594   4.281   8.034
  211ILE     HN 3354   2.619   4.262   7.939
  211ILE     CA 3355   2.700   4.321   8.125
  211ILE     HA 3356   2.698   4.248   8.205
  211ILE     CB 3357   2.832   4.314   8.058
  211ILE     HB 3358   2.823   4.370   7.963
  211ILE    CG2 3359   2.947   4.389   8.143
  211ILE   HG21 3360   2.940   4.386   8.254
  211ILE   HG22 3361   2.943   4.498   8.119
  211ILE   HG23 3362   3.048   4.349   8.117
  211ILE    CG1 3363   2.869   4.167   8.031
  211ILE   HG11 3364   2.777   4.108   8.009
  211ILE   HG12 3365   2.921   4.136   8.124
  211ILE     CD 3366   2.968   4.151   7.913
  211ILE    HD1 3367   3.010   4.048   7.922
  211ILE    HD2 3368   3.053   4.221   7.930
  211ILE    HD3 3369   2.919   4.156   7.813
  211ILE      C 3370   2.681   4.452   8.185
  211ILE      O 3371   2.679   4.462   8.306
  212ILE      N 3372   2.664   4.555   8.100
  212ILE     HN 3373   2.653   4.540   8.002
  212ILE     CA 3374   2.660   4.694   8.137
  212ILE     HA 3375   2.737   4.714   8.210
  212ILE     CB 3376   2.673   4.795   8.026
  212ILE     HB 3377   2.591   4.777   7.953
  212ILE    CG2 3378   2.664   4.939   8.078
  212ILE   HG21 3379   2.735   4.952   8.162
  212ILE   HG22 3380   2.556   4.961   8.096
  212ILE   HG23 3381   2.687   5.017   8.002
  212ILE    CG1 3382   2.805   4.770   7.947
  212ILE   HG11 3383   2.803   4.660   7.933
  212ILE   HG12 3384   2.892   4.802   8.008
  212ILE     CD 3385   2.811   4.845   7.816
  212ILE    HD1 3386   2.773   4.949   7.828
  212ILE    HD2 3387   2.753   4.797   7.734
  212ILE    HD3 3388   2.918   4.849   7.787
  212ILE      C 3389   2.544   4.724   8.223
  212ILE      O 3390   2.557   4.797   8.326
  213TRP      N 3391   2.431   4.663   8.186
  213TRP     HN 3392   2.431   4.604   8.106
  213TRP     CA 3393   2.306   4.678   8.256
  213TRP     HA 3394   2.281   4.783   8.266
  213TRP     CB 3395   2.191   4.625   8.158
  213TRP    HB1 3396   2.205   4.515   8.158
  213TRP    HB2 3397   2.200   4.670   8.057
  213TRP     CG 3398   2.050   4.637   8.203
  213TRP    CD1 3399   1.973   4.751   8.187
  213TRP    HD1 3400   2.013   4.838   8.137
  213TRP    NE1 3401   1.852   4.735   8.251
  213TRP    HE1 3402   1.770   4.788   8.250
  213TRP    CE2 3403   1.846   4.611   8.308
  213TRP    CD2 3404   1.974   4.551   8.287
  213TRP    CE3 3405   1.998   4.429   8.334
  213TRP    HE3 3406   2.081   4.364   8.309
  213TRP    CZ3 3407   1.901   4.358   8.413
  213TRP    HZ3 3408   1.918   4.268   8.469
  213TRP    CZ2 3409   1.745   4.547   8.384
  213TRP    HZ2 3410   1.643   4.580   8.395
  213TRP    CH2 3411   1.784   4.422   8.442
  213TRP    HH2 3412   1.715   4.368   8.505
  213TRP      C 3413   2.297   4.623   8.400
  213TRP      O 3414   2.241   4.680   8.496
  214SER      N 3415   2.375   4.517   8.423
  214SER     HN 3416   2.427   4.462   8.358
  214SER     CA 3417   2.371   4.448   8.554
  214SER     HA 3418   2.273   4.459   8.599
  214SER     CB 3419   2.403   4.291   8.544
  214SER    HB1 3420   2.493   4.270   8.483
  214SER    HB2 3421   2.321   4.258   8.477
  214SER     OG 3422   2.408   4.212   8.662
  214SER    HG1 3423   2.319   4.183   8.679
  214SER      C 3424   2.458   4.520   8.652
  214SER      O 3425   2.421   4.536   8.764
  215LEU      N 3426   2.578   4.566   8.615
  215LEU     HN 3427   2.618   4.540   8.527
  215LEU     CA 3428   2.660   4.654   8.689
  215LEU     HA 3429   2.677   4.602   8.782
  215LEU     CB 3430   2.790   4.690   8.618
  215LEU    HB1 3431   2.857   4.746   8.687
  215LEU    HB2 3432   2.759   4.746   8.527
  215LEU     CG 3433   2.882   4.569   8.588
  215LEU     HG 3434   2.825   4.492   8.531
  215LEU    CD1 3435   2.989   4.607   8.489
  215LEU   HD11 3436   2.941   4.615   8.389
  215LEU   HD12 3437   3.069   4.530   8.479
  215LEU   HD13 3438   3.045   4.698   8.519
  215LEU    CD2 3439   2.950   4.513   8.709
  215LEU   HD21 3440   2.879   4.462   8.778
  215LEU   HD22 3441   3.004   4.593   8.765
  215LEU   HD23 3442   3.021   4.430   8.687
  215LEU      C 3443   2.587   4.788   8.728
  215LEU      O 3444   2.596   4.835   8.841
  216ARG      N 3445   2.516   4.851   8.629
  216ARG     HN 3446   2.522   4.815   8.536
  216ARG     CA 3447   2.434   4.969   8.642
  216ARG     HA 3448   2.487   5.058   8.674
  216ARG     CB 3449   2.372   5.000   8.504
  216ARG    HB1 3450   2.292   5.076   8.515
  216ARG    HB2 3451   2.326   4.907   8.464
  216ARG     CG 3452   2.471   5.068   8.410
  216ARG    HG1 3453   2.424   5.058   8.309
  216ARG    HG2 3454   2.564   5.007   8.401
  216ARG     CD 3455   2.504   5.208   8.443
  216ARG    HD1 3456   2.573   5.247   8.365
  216ARG    HD2 3457   2.553   5.212   8.542
  216ARG     NE 3458   2.382   5.305   8.440
  216ARG     HE 3459   2.306   5.281   8.379
  216ARG     CZ 3460   2.383   5.433   8.484
  216ARG    NH1 3461   2.483   5.485   8.548
  216ARG   HH11 3462   2.570   5.438   8.566
  216ARG   HH12 3463   2.472   5.581   8.572
  216ARG    NH2 3464   2.279   5.507   8.468
  216ARG   HH21 3465   2.195   5.469   8.429
  216ARG   HH22 3466   2.295   5.600   8.501
  216ARG      C 3467   2.326   4.958   8.746
  216ARG      O 3468   2.303   5.047   8.826
  217GLN      N 3469   2.256   4.838   8.748
  217GLN     HN 3470   2.275   4.762   8.687
  217GLN     CA 3471   2.150   4.809   8.842
  217GLN     HA 3472   2.088   4.897   8.849
  217GLN     CB 3473   2.068   4.683   8.810
  217GLN    HB1 3474   2.012   4.645   8.898
  217GLN    HB2 3475   2.143   4.605   8.784
  217GLN     CG 3476   1.970   4.700   8.690
  217GLN    HG1 3477   1.868   4.661   8.713
  217GLN    HG2 3478   2.004   4.644   8.601
  217GLN     CD 3479   1.942   4.843   8.649
  217GLN    OE1 3480   1.861   4.903   8.716
  217GLN    NE2 3481   1.993   4.899   8.538
  217GLN   HE21 3482   1.977   4.997   8.525
  217GLN   HE22 3483   2.058   4.850   8.480
  217GLN      C 3484   2.210   4.799   8.983
  217GLN      O 3485   2.145   4.841   9.077
  218ARG      N 3486   2.330   4.754   9.010
  218ARG     HN 3487   2.378   4.717   8.931
  218ARG     CA 3488   2.380   4.731   9.145
  218ARG     HA 3489   2.302   4.713   9.217
  218ARG     CB 3490   2.468   4.605   9.157
  218ARG    HB1 3491   2.506   4.595   9.261
  218ARG    HB2 3492   2.559   4.609   9.093
  218ARG     CG 3493   2.385   4.470   9.116
  218ARG    HG1 3494   2.331   4.491   9.021
  218ARG    HG2 3495   2.308   4.460   9.196
  218ARG     CD 3496   2.479   4.352   9.105
  218ARG    HD1 3497   2.560   4.379   9.033
  218ARG    HD2 3498   2.419   4.268   9.063
  218ARG     NE 3499   2.523   4.313   9.240
  218ARG     HE 3500   2.603   4.359   9.280
  218ARG     CZ 3501   2.453   4.242   9.326
  218ARG    NH1 3502   2.333   4.194   9.305
  218ARG   HH11 3503   2.297   4.217   9.214
  218ARG   HH12 3504   2.305   4.109   9.348
  218ARG    NH2 3505   2.516   4.207   9.437
  218ARG   HH21 3506   2.613   4.228   9.447
  218ARG   HH22 3507   2.462   4.162   9.509
  218ARG      C 3508   2.459   4.844   9.193
  218ARG      O 3509   2.508   4.849   9.302
  219GLN      N 3510   2.478   4.944   9.103
  219GLN     HN 3511   2.427   4.950   9.017
  219GLN     CA 3512   2.548   5.072   9.135
  219GLN     HA 3513   2.531   5.129   9.045
  219GLN     CB 3514   2.473   5.151   9.248
  219GLN    HB1 3515   2.532   5.233   9.293
  219GLN    HB2 3516   2.449   5.078   9.327
  219GLN     CG 3517   2.334   5.204   9.208
  219GLN    HG1 3518   2.284   5.233   9.302
  219GLN    HG2 3519   2.285   5.124   9.148
  219GLN     CD 3520   2.346   5.327   9.126
  219GLN    OE1 3521   2.444   5.398   9.109
  219GLN    NE2 3522   2.228   5.365   9.062
  219GLN   HE21 3523   2.241   5.426   8.984
  219GLN   HE22 3524   2.147   5.312   9.086
  219GLN      C 3525   2.692   5.064   9.140
  219GLN      O 3526   2.752   5.153   9.197
  220MET      N 3527   2.751   4.964   9.079
  220MET     HN 3528   2.693   4.907   9.022
  220MET     CA 3529   2.894   4.934   9.094
  220MET     HA 3530   2.921   4.964   9.194
  220MET     CB 3531   2.916   4.780   9.077
  220MET    HB1 3532   3.024   4.753   9.069
  220MET    HB2 3533   2.877   4.764   8.974
  220MET     CG 3534   2.829   4.699   9.173
  220MET    HG1 3535   2.728   4.743   9.187
  220MET    HG2 3536   2.877   4.703   9.273
  220MET     SD 3537   2.830   4.520   9.119
  220MET     CE 3538   3.000   4.473   9.142
  220MET    HE1 3539   3.017   4.364   9.132
  220MET    HE2 3540   3.042   4.498   9.242
  220MET    HE3 3541   3.066   4.514   9.063
  220MET      C 3542   2.977   5.012   9.000
  220MET      O 3543   3.094   5.041   9.022
  221ASP      N 3544   2.914   5.057   8.888
  221ASP     HN 3545   2.820   5.045   8.859
  221ASP     CA 3546   2.982   5.156   8.799
  221ASP     HA 3547   3.065   5.107   8.750
  221ASP     CB 3548   2.889   5.193   8.680
  221ASP    HB1 3549   2.854   5.098   8.633
  221ASP    HB2 3550   2.944   5.253   8.605
  221ASP     CG 3551   2.761   5.270   8.705
  221ASP    OD1 3552   2.692   5.244   8.806
  221ASP    OD2 3553   2.722   5.366   8.627
  221ASP      C 3554   3.032   5.281   8.865
  221ASP      O 3555   3.079   5.365   8.792
  222ARG      N 3556   3.024   5.303   8.998
  222ARG     HN 3557   2.963   5.244   9.051
  222ARG     CA 3558   3.090   5.411   9.069
  222ARG     HA 3559   3.069   5.498   9.009
  222ARG     CB 3560   3.029   5.423   9.213
  222ARG    HB1 3561   3.082   5.507   9.263
  222ARG    HB2 3562   3.048   5.331   9.271
  222ARG     CG 3563   2.880   5.454   9.215
  222ARG    HG1 3564   2.828   5.381   9.149
  222ARG    HG2 3565   2.884   5.549   9.158
  222ARG     CD 3566   2.820   5.473   9.357
  222ARG    HD1 3567   2.718   5.517   9.363
  222ARG    HD2 3568   2.891   5.532   9.419
  222ARG     NE 3569   2.816   5.332   9.407
  222ARG     HE 3570   2.811   5.253   9.345
  222ARG     CZ 3571   2.853   5.286   9.527
  222ARG    NH1 3572   2.885   5.368   9.622
  222ARG   HH11 3573   2.867   5.466   9.613
  222ARG   HH12 3574   2.932   5.341   9.706
  222ARG    NH2 3575   2.879   5.157   9.548
  222ARG   HH21 3576   2.851   5.086   9.483
  222ARG   HH22 3577   2.921   5.119   9.630
  222ARG      C 3578   3.237   5.398   9.075
  222ARG      O 3579   3.309   5.497   9.099
  223HSD      N 3580   3.292   5.273   9.064
  223HSD     HN 3581   3.238   5.195   9.036
  223HSD     CA 3582   3.431   5.246   9.071
  223HSD     HA 3583   3.483   5.320   9.130
  223HSD     CB 3584   3.466   5.111   9.149
  223HSD    HB1 3585   3.394   5.034   9.115
  223HSD    HB2 3586   3.425   5.134   9.249
  223HSD    ND1 3587   3.728   5.133   9.160
  223HSD    HD1 3588   3.732   5.227   9.193
  223HSD     CG 3589   3.610   5.060   9.155
  223HSD    CE1 3590   3.829   5.043   9.181
  223HSD    HE1 3591   3.927   5.083   9.207
  223HSD    NE2 3592   3.783   4.916   9.179
  223HSD    CD2 3593   3.644   4.927   9.168
  223HSD    HD2 3594   3.593   4.832   9.175
  223HSD      C 3595   3.497   5.253   8.934
  223HSD      O 3596   3.448   5.190   8.841
  224ALA      N 3597   3.612   5.328   8.919
  224ALA     HN 3598   3.643   5.367   9.005
  224ALA     CA 3599   3.695   5.344   8.805
  224ALA     HA 3600   3.652   5.407   8.729
  224ALA     CB 3601   3.832   5.400   8.852
  224ALA    HB1 3602   3.818   5.497   8.904
  224ALA    HB2 3603   3.907   5.415   8.772
  224ALA    HB3 3604   3.876   5.326   8.923
  224ALA      C 3605   3.713   5.213   8.717
  224ALA      O 3606   3.699   5.204   8.598
  225LYS      N 3607   3.748   5.103   8.787
  225LYS     HN 3608   3.778   5.129   8.879
  225LYS     CA 3609   3.779   4.976   8.722
  225LYS     HA 3610   3.848   4.999   8.642
  225LYS     CB 3611   3.839   4.875   8.818
  225LYS    HB1 3612   3.855   4.777   8.767
  225LYS    HB2 3613   3.780   4.853   8.909
  225LYS     CG 3614   3.978   4.922   8.876
  225LYS    HG1 3615   3.946   4.995   8.953
  225LYS    HG2 3616   4.029   4.980   8.796
  225LYS     CD 3617   4.063   4.811   8.940
  225LYS    HD1 3618   3.998   4.774   9.021
  225LYS    HD2 3619   4.148   4.868   8.985
  225LYS     CE 3620   4.119   4.705   8.847
  225LYS    HE1 3621   4.189   4.755   8.777
  225LYS    HE2 3622   4.055   4.644   8.780
  225LYS     NZ 3623   4.199   4.619   8.936
  225LYS    HZ1 3624   4.279   4.671   8.977
  225LYS    HZ2 3625   4.237   4.539   8.881
  225LYS    HZ3 3626   4.144   4.574   9.012
  225LYS      C 3627   3.662   4.915   8.647
  225LYS      O 3628   3.668   4.861   8.536
  226ILE      N 3629   3.546   4.916   8.717
  226ILE     HN 3630   3.540   4.962   8.806
  226ILE     CA 3631   3.416   4.882   8.670
  226ILE     HA 3632   3.429   4.784   8.627
  226ILE     CB 3633   3.309   4.878   8.770
  226ILE     HB 3634   3.279   4.983   8.789
  226ILE    CG2 3635   3.181   4.805   8.727
  226ILE   HG21 3636   3.200   4.702   8.693
  226ILE   HG22 3637   3.133   4.856   8.641
  226ILE   HG23 3638   3.109   4.804   8.812
  226ILE    CG1 3639   3.365   4.818   8.902
  226ILE   HG11 3640   3.280   4.796   8.971
  226ILE   HG12 3641   3.446   4.876   8.951
  226ILE     CD 3642   3.427   4.678   8.884
  226ILE    HD1 3643   3.510   4.675   8.811
  226ILE    HD2 3644   3.352   4.603   8.853
  226ILE    HD3 3645   3.456   4.643   8.986
  226ILE      C 3646   3.384   4.981   8.550
  226ILE      O 3647   3.338   4.933   8.442
  227LYS      N 3648   3.413   5.115   8.553
  227LYS     HN 3649   3.444   5.157   8.639
  227LYS     CA 3650   3.393   5.213   8.445
  227LYS     HA 3651   3.289   5.210   8.415
  227LYS     CB 3652   3.420   5.359   8.493
  227LYS    HB1 3653   3.403   5.428   8.408
  227LYS    HB2 3654   3.528   5.370   8.520
  227LYS     CG 3655   3.341   5.409   8.619
  227LYS    HG1 3656   3.374   5.350   8.707
  227LYS    HG2 3657   3.234   5.382   8.608
  227LYS     CD 3658   3.373   5.554   8.653
  227LYS    HD1 3659   3.358   5.624   8.568
  227LYS    HD2 3660   3.476   5.556   8.694
  227LYS     CE 3661   3.281   5.617   8.766
  227LYS    HE1 3662   3.297   5.561   8.861
  227LYS    HE2 3663   3.172   5.607   8.744
  227LYS     NZ 3664   3.316   5.754   8.794
  227LYS    HZ1 3665   3.416   5.774   8.812
  227LYS    HZ2 3666   3.272   5.792   8.880
  227LYS    HZ3 3667   3.282   5.815   8.717
  227LYS      C 3668   3.476   5.171   8.324
  227LYS      O 3669   3.438   5.174   8.208
  228ARG      N 3670   3.600   5.128   8.346
  228ARG     HN 3671   3.637   5.140   8.437
  228ARG     CA 3672   3.697   5.084   8.242
  228ARG     HA 3673   3.706   5.155   8.162
  228ARG     CB 3674   3.836   5.071   8.304
  228ARG    HB1 3675   3.842   4.970   8.352
  228ARG    HB2 3676   3.862   5.147   8.381
  228ARG     CG 3677   3.951   5.095   8.207
  228ARG    HG1 3678   3.951   5.204   8.185
  228ARG    HG2 3679   3.941   5.053   8.105
  228ARG     CD 3680   4.084   5.057   8.265
  228ARG    HD1 3681   4.091   4.949   8.291
  228ARG    HD2 3682   4.107   5.112   8.359
  228ARG     NE 3683   4.193   5.089   8.168
  228ARG     HE 3684   4.201   5.173   8.113
  228ARG     CZ 3685   4.305   5.026   8.171
  228ARG    NH1 3686   4.336   4.941   8.264
  228ARG   HH11 3687   4.427   4.901   8.253
  228ARG   HH12 3688   4.299   4.945   8.357
  228ARG    NH2 3689   4.390   5.031   8.067
  228ARG   HH21 3690   4.369   5.075   7.980
  228ARG   HH22 3691   4.463   4.962   8.069
  228ARG      C 3692   3.658   4.949   8.169
  228ARG      O 3693   3.658   4.945   8.045
  229ALA      N 3694   3.609   4.846   8.240
  229ALA     HN 3695   3.604   4.862   8.338
  229ALA     CA 3696   3.540   4.731   8.183
  229ALA     HA 3697   3.609   4.678   8.120
  229ALA     CB 3698   3.507   4.640   8.302
  229ALA    HB1 3699   3.480   4.538   8.268
  229ALA    HB2 3700   3.420   4.678   8.360
  229ALA    HB3 3701   3.594   4.628   8.371
  229ALA      C 3702   3.416   4.762   8.105
  229ALA      O 3703   3.403   4.724   7.986
  230ILE      N 3704   3.325   4.844   8.173
  230ILE     HN 3705   3.351   4.876   8.263
  230ILE     CA 3706   3.206   4.897   8.099
  230ILE     HA 3707   3.143   4.814   8.069
  230ILE     CB 3708   3.121   4.986   8.198
  230ILE     HB 3709   3.191   5.062   8.239
  230ILE    CG2 3710   3.001   5.053   8.129
  230ILE   HG21 3711   3.049   5.142   8.082
  230ILE   HG22 3712   2.920   5.085   8.199
  230ILE   HG23 3713   2.961   4.987   8.050
  230ILE    CG1 3714   3.061   4.900   8.308
  230ILE   HG11 3715   3.139   4.834   8.352
  230ILE   HG12 3716   2.992   4.832   8.254
  230ILE     CD 3717   3.006   4.981   8.425
  230ILE    HD1 3718   2.970   4.913   8.505
  230ILE    HD2 3719   2.932   5.059   8.398
  230ILE    HD3 3720   3.086   5.035   8.480
  230ILE      C 3721   3.235   4.973   7.968
  230ILE      O 3722   3.181   4.938   7.860
  231THR      N 3723   3.330   5.068   7.970
  231THR     HN 3724   3.374   5.082   8.058
  231THR     CA 3725   3.379   5.133   7.844
  231THR     HA 3726   3.304   5.190   7.792
  231THR     CB 3727   3.473   5.240   7.883
  231THR     HB 3728   3.555   5.196   7.945
  231THR    OG1 3729   3.417   5.331   7.983
  231THR    HG1 3730   3.419   5.286   8.067
  231THR    CG2 3731   3.522   5.333   7.769
  231THR   HG21 3732   3.571   5.271   7.691
  231THR   HG22 3733   3.597   5.407   7.803
  231THR   HG23 3734   3.437   5.394   7.731
  231THR      C 3735   3.449   5.039   7.744
  231THR      O 3736   3.430   5.046   7.627
  232PHE      N 3737   3.537   4.943   7.781
  232PHE     HN 3738   3.568   4.933   7.875
  232PHE     CA 3739   3.592   4.843   7.688
  232PHE     HA 3740   3.629   4.903   7.607
  232PHE     CB 3741   3.710   4.753   7.745
  232PHE    HB1 3742   3.756   4.689   7.666
  232PHE    HB2 3743   3.682   4.685   7.828
  232PHE     CG 3744   3.830   4.835   7.796
  232PHE    CD1 3745   3.862   4.964   7.737
  232PHE    HD1 3746   3.804   5.001   7.653
  232PHE    CE1 3747   3.971   5.035   7.795
  232PHE    HE1 3748   3.982   5.138   7.763
  232PHE     CZ 3749   4.066   4.976   7.876
  232PHE     HZ 3750   4.152   5.026   7.917
  232PHE    CD2 3751   3.920   4.779   7.885
  232PHE    HD2 3752   3.897   4.679   7.920
  232PHE    CE2 3753   4.036   4.850   7.927
  232PHE    HE2 3754   4.104   4.803   7.997
  232PHE      C 3755   3.489   4.756   7.617
  232PHE      O 3756   3.496   4.745   7.498
  233ILE      N 3757   3.387   4.701   7.688
  233ILE     HN 3758   3.389   4.721   7.786
  233ILE     CA 3759   3.271   4.623   7.639
  233ILE     HA 3760   3.310   4.539   7.583
  233ILE     CB 3761   3.193   4.559   7.749
  233ILE     HB 3762   3.181   4.635   7.829
  233ILE    CG2 3763   3.050   4.511   7.699
  233ILE   HG21 3764   2.984   4.596   7.671
  233ILE   HG22 3765   3.003   4.444   7.775
  233ILE   HG23 3766   3.069   4.452   7.607
  233ILE    CG1 3767   3.279   4.447   7.810
  233ILE   HG11 3768   3.389   4.456   7.795
  233ILE   HG12 3769   3.252   4.356   7.753
  233ILE     CD 3770   3.256   4.437   7.956
  233ILE    HD1 3771   3.273   4.335   7.998
  233ILE    HD2 3772   3.147   4.450   7.965
  233ILE    HD3 3773   3.312   4.513   8.015
  233ILE      C 3774   3.185   4.706   7.540
  233ILE      O 3775   3.160   4.661   7.425
  234MET      N 3776   3.159   4.838   7.572
  234MET     HN 3777   3.188   4.883   7.657
  234MET     CA 3778   3.098   4.925   7.474
  234MET     HA 3779   3.005   4.877   7.448
  234MET     CB 3780   3.064   5.053   7.554
  234MET    HB1 3781   3.150   5.122   7.570
  234MET    HB2 3782   3.027   5.024   7.655
  234MET     CG 3783   2.960   5.139   7.475
  234MET    HG1 3784   2.994   5.179   7.378
  234MET    HG2 3785   2.940   5.236   7.527
  234MET     SD 3786   2.804   5.058   7.435
  234MET     CE 3787   2.718   5.178   7.328
  234MET    HE1 3788   2.692   5.273   7.380
  234MET    HE2 3789   2.625   5.138   7.282
  234MET    HE3 3790   2.777   5.203   7.237
  234MET      C 3791   3.182   4.958   7.358
  234MET      O 3792   3.119   4.966   7.253
  235VAL      N 3793   3.317   4.980   7.363
  235VAL     HN 3794   3.369   4.983   7.448
  235VAL     CA 3795   3.397   4.993   7.244
  235VAL     HA 3796   3.360   5.083   7.196
  235VAL     CB 3797   3.547   5.000   7.276
  235VAL     HB 3798   3.572   4.925   7.354
  235VAL    CG1 3799   3.640   4.971   7.157
  235VAL   HG11 3800   3.748   4.971   7.187
  235VAL   HG12 3801   3.621   5.044   7.076
  235VAL   HG13 3802   3.631   4.865   7.125
  235VAL    CG2 3803   3.559   5.141   7.326
  235VAL   HG21 3804   3.503   5.173   7.416
  235VAL   HG22 3805   3.538   5.212   7.243
  235VAL   HG23 3806   3.662   5.155   7.366
  235VAL      C 3807   3.383   4.874   7.156
  235VAL      O 3808   3.367   4.888   7.031
  236VAL      N 3809   3.382   4.749   7.203
  236VAL     HN 3810   3.406   4.722   7.296
  236VAL     CA 3811   3.357   4.628   7.117
  236VAL     HA 3812   3.433   4.633   7.040
  236VAL     CB 3813   3.371   4.496   7.197
  236VAL     HB 3814   3.295   4.487   7.278
  236VAL    CG1 3815   3.355   4.372   7.100
  236VAL   HG11 3816   3.427   4.389   7.017
  236VAL   HG12 3817   3.253   4.368   7.057
  236VAL   HG13 3818   3.377   4.278   7.155
  236VAL    CG2 3819   3.511   4.482   7.258
  236VAL   HG21 3820   3.580   4.505   7.175
  236VAL   HG22 3821   3.523   4.378   7.297
  236VAL   HG23 3822   3.521   4.559   7.337
  236VAL      C 3823   3.211   4.633   7.060
  236VAL      O 3824   3.198   4.605   6.938
  237ALA      N 3825   3.111   4.679   7.136
  237ALA     HN 3826   3.131   4.697   7.232
  237ALA     CA 3827   2.979   4.704   7.091
  237ALA     HA 3828   2.947   4.620   7.032
  237ALA     CB 3829   2.880   4.732   7.203
  237ALA    HB1 3830   2.891   4.833   7.248
  237ALA    HB2 3831   2.898   4.664   7.289
  237ALA    HB3 3832   2.773   4.714   7.180
  237ALA      C 3833   2.968   4.810   6.981
  237ALA      O 3834   2.911   4.787   6.873
  238ILE      N 3835   3.033   4.924   7.002
  238ILE     HN 3836   3.077   4.928   7.091
  238ILE     CA 3837   3.043   5.028   6.908
  238ILE     HA 3838   2.941   5.054   6.883
  238ILE     CB 3839   3.111   5.148   6.977
  238ILE     HB 3840   3.188   5.104   7.043
  238ILE    CG2 3841   3.173   5.248   6.873
  238ILE   HG21 3842   3.091   5.262   6.799
  238ILE   HG22 3843   3.265   5.205   6.827
  238ILE   HG23 3844   3.194   5.348   6.917
  238ILE    CG1 3845   3.016   5.214   7.078
  238ILE   HG11 3846   2.969   5.134   7.139
  238ILE   HG12 3847   2.937   5.273   7.025
  238ILE     CD 3848   3.077   5.314   7.169
  238ILE    HD1 3849   3.004   5.371   7.230
  238ILE    HD2 3850   3.129   5.386   7.102
  238ILE    HD3 3851   3.155   5.265   7.232
  238ILE      C 3852   3.111   4.980   6.782
  238ILE      O 3853   3.064   5.007   6.676
  239VAL      N 3854   3.220   4.897   6.791
  239VAL     HN 3855   3.262   4.873   6.878
  239VAL     CA 3856   3.299   4.848   6.677
  239VAL     HA 3857   3.325   4.936   6.620
  239VAL     CB 3858   3.435   4.792   6.730
  239VAL     HB 3859   3.429   4.744   6.830
  239VAL    CG1 3860   3.487   4.674   6.646
  239VAL   HG11 3861   3.500   4.705   6.540
  239VAL   HG12 3862   3.416   4.589   6.635
  239VAL   HG13 3863   3.587   4.637   6.678
  239VAL    CG2 3864   3.531   4.910   6.743
  239VAL   HG21 3865   3.607   4.889   6.822
  239VAL   HG22 3866   3.473   5.002   6.766
  239VAL   HG23 3867   3.579   4.915   6.642
  239VAL      C 3868   3.223   4.753   6.586
  239VAL      O 3869   3.229   4.758   6.466
  240PHE      N 3870   3.147   4.661   6.644
  240PHE     HN 3871   3.147   4.651   6.743
  240PHE     CA 3872   3.057   4.569   6.574
  240PHE     HA 3873   3.121   4.545   6.490
  240PHE     CB 3874   3.027   4.447   6.656
  240PHE    HB1 3875   2.927   4.405   6.632
  240PHE    HB2 3876   3.022   4.488   6.759
  240PHE     CG 3877   3.135   4.342   6.647
  240PHE    CD1 3878   3.151   4.276   6.520
  240PHE    HD1 3879   3.098   4.318   6.436
  240PHE    CE1 3880   3.253   4.174   6.513
  240PHE    HE1 3881   3.265   4.126   6.417
  240PHE     CZ 3882   3.324   4.142   6.627
  240PHE     HZ 3883   3.399   4.065   6.620
  240PHE    CD2 3884   3.211   4.303   6.757
  240PHE    HD2 3885   3.194   4.351   6.852
  240PHE    CE2 3886   3.301   4.197   6.749
  240PHE    HE2 3887   3.362   4.163   6.831
  240PHE      C 3888   2.939   4.640   6.506
  240PHE      O 3889   2.912   4.626   6.385
  241VAL      N 3890   2.879   4.735   6.582
  241VAL     HN 3891   2.911   4.757   6.674
  241VAL     CA 3892   2.778   4.824   6.523
  241VAL     HA 3893   2.697   4.759   6.493
  241VAL     CB 3894   2.723   4.918   6.633
  241VAL     HB 3895   2.806   4.969   6.686
  241VAL    CG1 3896   2.634   5.034   6.577
  241VAL   HG11 3897   2.536   4.997   6.539
  241VAL   HG12 3898   2.688   5.093   6.500
  241VAL   HG13 3899   2.620   5.098   6.667
  241VAL    CG2 3900   2.625   4.831   6.719
  241VAL   HG21 3901   2.670   4.734   6.747
  241VAL   HG22 3902   2.531   4.811   6.664
  241VAL   HG23 3903   2.602   4.892   6.809
  241VAL      C 3904   2.830   4.891   6.396
  241VAL      O 3905   2.762   4.901   6.292
  242ILE      N 3906   2.956   4.948   6.402
  242ILE     HN 3907   2.996   4.954   6.493
  242ILE     CA 3908   3.030   5.003   6.295
  242ILE     HA 3909   2.969   5.081   6.252
  242ILE     CB 3910   3.168   5.074   6.345
  242ILE     HB 3911   3.226   4.997   6.400
  242ILE    CG2 3912   3.267   5.102   6.222
  242ILE   HG21 3913   3.209   5.155   6.143
  242ILE   HG22 3914   3.310   5.013   6.171
  242ILE   HG23 3915   3.356   5.158   6.255
  242ILE    CG1 3916   3.129   5.202   6.420
  242ILE   HG11 3917   3.042   5.179   6.485
  242ILE   HG12 3918   3.102   5.279   6.345
  242ILE     CD 3919   3.242   5.260   6.503
  242ILE    HD1 3920   3.223   5.360   6.548
  242ILE    HD2 3921   3.339   5.269   6.450
  242ILE    HD3 3922   3.270   5.198   6.591
  242ILE      C 3923   3.056   4.916   6.175
  242ILE      O 3924   3.023   4.962   6.059
  243CYS      N 3925   3.111   4.795   6.196
  243CYS     HN 3926   3.127   4.763   6.290
  243CYS     CA 3927   3.140   4.710   6.086
  243CYS     HA 3928   3.195   4.766   6.012
  243CYS     CB 3929   3.228   4.590   6.118
  243CYS    HB1 3930   3.247   4.538   6.022
  243CYS    HB2 3931   3.185   4.533   6.204
  243CYS     SG 3932   3.387   4.643   6.185
  243CYS    HG1 3933   3.321   4.704   6.283
  243CYS      C 3934   3.019   4.664   6.009
  243CYS      O 3935   3.020   4.652   5.885
  244PHE      N 3936   2.909   4.634   6.078
  244PHE     HN 3937   2.904   4.630   6.177
  244PHE     CA 3938   2.793   4.580   6.001
  244PHE     HA 3939   2.833   4.517   5.922
  244PHE     CB 3940   2.705   4.494   6.097
  244PHE    HB1 3941   2.608   4.461   6.055
  244PHE    HB2 3942   2.678   4.555   6.186
  244PHE     CG 3943   2.793   4.368   6.129
  244PHE    CD1 3944   2.850   4.292   6.026
  244PHE    HD1 3945   2.850   4.323   5.922
  244PHE    CE1 3946   2.918   4.175   6.070
  244PHE    HE1 3947   2.965   4.107   6.000
  244PHE     CZ 3948   2.930   4.141   6.199
  244PHE     HZ 3949   2.980   4.046   6.216
  244PHE    CD2 3950   2.800   4.332   6.262
  244PHE    HD2 3951   2.744   4.385   6.338
  244PHE    CE2 3952   2.862   4.211   6.297
  244PHE    HE2 3953   2.858   4.185   6.402
  244PHE      C 3954   2.713   4.687   5.926
  244PHE      O 3955   2.645   4.662   5.831
  245LEU      N 3956   2.724   4.813   5.967
  245LEU     HN 3957   2.783   4.845   6.042
  245LEU     CA 3958   2.640   4.924   5.921
  245LEU     HA 3959   2.536   4.905   5.944
  245LEU     CB 3960   2.672   5.042   6.004
  245LEU    HB1 3961   2.759   5.091   5.957
  245LEU    HB2 3962   2.694   5.010   6.108
  245LEU     CG 3963   2.562   5.145   6.020
  245LEU     HG 3964   2.515   5.169   5.922
  245LEU    CD1 3965   2.456   5.094   6.116
  245LEU   HD11 3966   2.390   5.179   6.141
  245LEU   HD12 3967   2.498   5.047   6.207
  245LEU   HD13 3968   2.396   5.022   6.057
  245LEU    CD2 3969   2.629   5.276   6.077
  245LEU   HD21 3970   2.645   5.258   6.186
  245LEU   HD22 3971   2.548   5.351   6.071
  245LEU   HD23 3972   2.714   5.313   6.017
  245LEU      C 3973   2.661   4.955   5.766
  245LEU      O 3974   2.556   4.958   5.701
  246PRO      N 3975   2.775   4.959   5.696
  246PRO     CD 3976   2.907   4.989   5.756
  246PRO    HD1 3977   2.937   4.935   5.848
  246PRO    HD2 3978   2.899   5.099   5.770
  246PRO     CA 3979   2.788   4.953   5.555
  246PRO     HA 3980   2.725   5.026   5.504
  246PRO     CB 3981   2.930   4.998   5.513
  246PRO    HB1 3982   2.918   5.107   5.499
  246PRO    HB2 3983   2.979   4.949   5.427
  246PRO     CG 3984   3.007   4.965   5.646
  246PRO    HG1 3985   3.038   4.859   5.643
  246PRO    HG2 3986   3.100   5.025   5.653
  246PRO      C 3987   2.757   4.814   5.502
  246PRO      O 3988   2.702   4.807   5.394
  247SER      N 3989   2.783   4.704   5.574
  247SER     HN 3990   2.806   4.716   5.671
  247SER     CA 3991   2.774   4.571   5.510
  247SER     HA 3992   2.829   4.588   5.419
  247SER     CB 3993   2.823   4.462   5.605
  247SER    HB1 3994   2.755   4.429   5.686
  247SER    HB2 3995   2.916   4.503   5.651
  247SER     OG 3996   2.859   4.341   5.534
  247SER    HG1 3997   2.932   4.299   5.580
  247SER      C 3998   2.629   4.543   5.479
  247SER      O 3999   2.599   4.476   5.380
  248VAL      N 4000   2.532   4.593   5.556
  248VAL     HN 4001   2.554   4.638   5.642
  248VAL     CA 4002   2.389   4.572   5.522
  248VAL     HA 4003   2.374   4.467   5.502
  248VAL     CB 4004   2.298   4.609   5.640
  248VAL     HB 4005   2.192   4.584   5.616
  248VAL    CG1 4006   2.340   4.531   5.761
  248VAL   HG11 4007   2.358   4.421   5.752
  248VAL   HG12 4008   2.258   4.561   5.831
  248VAL   HG13 4009   2.437   4.561   5.806
  248VAL    CG2 4010   2.298   4.754   5.684
  248VAL   HG21 4011   2.302   4.829   5.602
  248VAL   HG22 4012   2.390   4.774   5.743
  248VAL   HG23 4013   2.205   4.778   5.740
  248VAL      C 4014   2.349   4.639   5.390
  248VAL      O 4015   2.273   4.584   5.312
  249VAL      N 4016   2.401   4.759   5.368
  249VAL     HN 4017   2.461   4.798   5.438
  249VAL     CA 4018   2.379   4.834   5.247
  249VAL     HA 4019   2.273   4.840   5.230
  249VAL     CB 4020   2.428   4.979   5.253
  249VAL     HB 4021   2.537   4.992   5.273
  249VAL    CG1 4022   2.412   5.039   5.116
  249VAL   HG11 4023   2.502   5.017   5.055
  249VAL   HG12 4024   2.409   5.150   5.125
  249VAL   HG13 4025   2.321   5.004   5.062
  249VAL    CG2 4026   2.332   5.058   5.342
  249VAL   HG21 4027   2.330   5.022   5.447
  249VAL   HG22 4028   2.230   5.065   5.298
  249VAL   HG23 4029   2.362   5.165   5.352
  249VAL      C 4030   2.434   4.752   5.133
  249VAL      O 4031   2.364   4.730   5.029
  250VAL      N 4032   2.554   4.694   5.143
  250VAL     HN 4033   2.599   4.701   5.231
  250VAL     CA 4034   2.609   4.607   5.041
  250VAL     HA 4035   2.618   4.659   4.947
  250VAL     CB 4036   2.746   4.555   5.076
  250VAL     HB 4037   2.730   4.503   5.173
  250VAL    CG1 4038   2.790   4.446   4.981
  250VAL   HG11 4039   2.893   4.413   5.004
  250VAL   HG12 4040   2.787   4.490   4.879
  250VAL   HG13 4041   2.734   4.350   4.990
  250VAL    CG2 4042   2.847   4.665   5.100
  250VAL   HG21 4043   2.857   4.727   5.008
  250VAL   HG22 4044   2.949   4.627   5.123
  250VAL   HG23 4045   2.816   4.725   5.188
  250VAL      C 4046   2.518   4.487   5.010
  250VAL      O 4047   2.479   4.459   4.897
  251ARG      N 4048   2.469   4.421   5.113
  251ARG     HN 4049   2.489   4.446   5.208
  251ARG     CA 4050   2.388   4.299   5.092
  251ARG     HA 4051   2.439   4.246   5.014
  251ARG     CB 4052   2.379   4.204   5.214
  251ARG    HB1 4053   2.303   4.125   5.193
  251ARG    HB2 4054   2.344   4.249   5.309
  251ARG     CG 4055   2.513   4.143   5.247
  251ARG    HG1 4056   2.513   4.091   5.345
  251ARG    HG2 4057   2.581   4.230   5.255
  251ARG     CD 4058   2.566   4.029   5.151
  251ARG    HD1 4059   2.594   4.075   5.054
  251ARG    HD2 4060   2.488   3.953   5.127
  251ARG     NE 4061   2.679   3.970   5.216
  251ARG     HE 4062   2.727   4.010   5.295
  251ARG     CZ 4063   2.762   3.880   5.151
  251ARG    NH1 4064   2.744   3.829   5.029
  251ARG   HH11 4065   2.651   3.831   4.992
  251ARG   HH12 4066   2.822   3.815   4.968
  251ARG    NH2 4067   2.877   3.855   5.210
  251ARG   HH21 4068   2.947   3.809   5.155
  251ARG   HH22 4069   2.889   3.886   5.304
  251ARG      C 4070   2.244   4.324   5.037
  251ARG      O 4071   2.201   4.246   4.949
  252ILE      N 4072   2.169   4.419   5.092
  252ILE     HN 4073   2.195   4.461   5.179
  252ILE     CA 4074   2.046   4.466   5.035
  252ILE     HA 4075   1.980   4.382   5.022
  252ILE     CB 4076   1.981   4.575   5.111
  252ILE     HB 4077   2.034   4.672   5.111
  252ILE    CG2 4078   1.856   4.627   5.035
  252ILE   HG21 4079   1.790   4.539   5.015
  252ILE   HG22 4080   1.868   4.682   4.939
  252ILE   HG23 4081   1.785   4.685   5.098
  252ILE    CG1 4082   1.943   4.520   5.250
  252ILE   HG11 4083   2.017   4.465   5.312
  252ILE   HG12 4084   1.865   4.442   5.238
  252ILE     CD 4085   1.891   4.635   5.339
  252ILE    HD1 4086   1.870   4.606   5.444
  252ILE    HD2 4087   1.793   4.675   5.306
  252ILE    HD3 4088   1.967   4.714   5.350
  252ILE      C 4089   2.069   4.514   4.893
  252ILE      O 4090   1.986   4.490   4.806
  253ARG      N 4091   2.181   4.579   4.854
  253ARG     HN 4092   2.253   4.600   4.920
  253ARG     CA 4093   2.211   4.622   4.715
  253ARG     HA 4094   2.125   4.684   4.695
  253ARG     CB 4095   2.336   4.710   4.700
  253ARG    HB1 4096   2.423   4.647   4.727
  253ARG    HB2 4097   2.330   4.791   4.775
  253ARG     CG 4098   2.368   4.757   4.554
  253ARG    HG1 4099   2.403   4.673   4.490
  253ARG    HG2 4100   2.451   4.829   4.562
  253ARG     CD 4101   2.247   4.830   4.491
  253ARG    HD1 4102   2.237   4.923   4.551
  253ARG    HD2 4103   2.156   4.766   4.496
  253ARG     NE 4104   2.267   4.876   4.354
  253ARG     HE 4105   2.361   4.902   4.331
  253ARG     CZ 4106   2.175   4.900   4.257
  253ARG    NH1 4107   2.049   4.907   4.284
  253ARG   HH11 4108   2.015   4.916   4.378
  253ARG   HH12 4109   1.998   4.956   4.214
  253ARG    NH2 4110   2.217   4.934   4.136
  253ARG   HH21 4111   2.307   4.910   4.100
  253ARG   HH22 4112   2.149   4.940   4.063
  253ARG      C 4113   2.233   4.498   4.625
  253ARG      O 4114   2.177   4.487   4.515
  254ILE      N 4115   2.309   4.398   4.668
  254ILE     HN 4116   2.355   4.402   4.756
  254ILE     CA 4117   2.313   4.276   4.585
  254ILE     HA 4118   2.353   4.317   4.494
  254ILE     CB 4119   2.418   4.175   4.634
  254ILE     HB 4120   2.391   4.153   4.739
  254ILE    CG2 4121   2.418   4.054   4.540
  254ILE   HG21 4122   2.413   4.080   4.432
  254ILE   HG22 4123   2.335   3.988   4.573
  254ILE   HG23 4124   2.510   3.994   4.558
  254ILE    CG1 4125   2.558   4.236   4.621
  254ILE   HG11 4126   2.547   4.346   4.625
  254ILE   HG12 4127   2.614   4.193   4.534
  254ILE     CD 4128   2.640   4.197   4.743
  254ILE    HD1 4129   2.748   4.219   4.727
  254ILE    HD2 4130   2.629   4.091   4.776
  254ILE    HD3 4131   2.606   4.263   4.825
  254ILE      C 4132   2.178   4.206   4.575
  254ILE      O 4133   2.147   4.150   4.470
  255PHE      N 4134   2.092   4.190   4.685
  255PHE     HN 4135   2.110   4.233   4.773
  255PHE     CA 4136   1.963   4.121   4.671
  255PHE     HA 4137   1.980   4.017   4.646
  255PHE     CB 4138   1.896   4.126   4.811
  255PHE    HB1 4139   1.798   4.074   4.804
  255PHE    HB2 4140   1.889   4.229   4.852
  255PHE     CG 4141   1.975   4.047   4.919
  255PHE    CD1 4142   1.961   4.080   5.054
  255PHE    HD1 4143   1.920   4.177   5.080
  255PHE    CE1 4144   2.019   3.993   5.155
  255PHE    HE1 4145   1.997   4.008   5.260
  255PHE     CZ 4146   2.068   3.869   5.118
  255PHE     HZ 4147   2.116   3.808   5.193
  255PHE    CD2 4148   2.022   3.914   4.893
  255PHE    HD2 4149   2.015   3.873   4.793
  255PHE    CE2 4150   2.072   3.827   4.988
  255PHE    HE2 4151   2.101   3.724   4.975
  255PHE      C 4152   1.868   4.186   4.563
  255PHE      O 4153   1.795   4.117   4.487
  256TRP      N 4154   1.868   4.320   4.547
  256TRP     HN 4155   1.919   4.381   4.609
  256TRP     CA 4156   1.803   4.395   4.443
  256TRP     HA 4157   1.704   4.351   4.438
  256TRP     CB 4158   1.815   4.544   4.473
  256TRP    HB1 4159   1.917   4.584   4.452
  256TRP    HB2 4160   1.792   4.578   4.576
  256TRP     CG 4161   1.726   4.629   4.390
  256TRP    CD1 4162   1.765   4.715   4.293
  256TRP    HD1 4163   1.867   4.738   4.267
  256TRP    NE1 4164   1.656   4.760   4.225
  256TRP    HE1 4165   1.648   4.826   4.153
  256TRP    CE2 4166   1.549   4.700   4.274
  256TRP    CD2 4167   1.587   4.610   4.373
  256TRP    CE3 4168   1.495   4.525   4.428
  256TRP    HE3 4169   1.533   4.452   4.498
  256TRP    CZ3 4170   1.355   4.536   4.393
  256TRP    HZ3 4171   1.281   4.479   4.447
  256TRP    CZ2 4172   1.417   4.723   4.248
  256TRP    HZ2 4173   1.382   4.794   4.174
  256TRP    CH2 4174   1.321   4.642   4.308
  256TRP    HH2 4175   1.216   4.662   4.291
  256TRP      C 4176   1.868   4.370   4.308
  256TRP      O 4177   1.792   4.353   4.211
  257LEU      N 4178   2.002   4.365   4.298
  257LEU     HN 4179   2.058   4.385   4.379
  257LEU     CA 4180   2.072   4.325   4.175
  257LEU     HA 4181   2.033   4.379   4.089
  257LEU     CB 4182   2.231   4.357   4.176
  257LEU    HB1 4183   2.282   4.282   4.111
  257LEU    HB2 4184   2.258   4.334   4.282
  257LEU     CG 4185   2.265   4.506   4.155
  257LEU     HG 4186   2.208   4.560   4.233
  257LEU    CD1 4187   2.415   4.525   4.179
  257LEU   HD11 4188   2.430   4.634   4.198
  257LEU   HD12 4189   2.482   4.491   4.097
  257LEU   HD13 4190   2.444   4.476   4.275
  257LEU    CD2 4191   2.236   4.557   4.015
  257LEU   HD21 4192   2.291   4.498   3.938
  257LEU   HD22 4193   2.273   4.662   4.014
  257LEU   HD23 4194   2.128   4.554   3.988
  257LEU      C 4195   2.034   4.180   4.137
  257LEU      O 4196   2.017   4.151   4.018
  258LEU      N 4197   2.026   4.090   4.232
  258LEU     HN 4198   2.063   4.108   4.323
  258LEU     CA 4199   1.980   3.953   4.212
  258LEU     HA 4200   2.051   3.927   4.135
  258LEU     CB 4201   2.005   3.841   4.320
  258LEU    HB1 4202   1.947   3.750   4.294
  258LEU    HB2 4203   1.958   3.882   4.412
  258LEU     CG 4204   2.148   3.806   4.345
  258LEU     HG 4205   2.202   3.904   4.336
  258LEU    CD1 4206   2.165   3.748   4.485
  258LEU   HD11 4207   2.127   3.809   4.570
  258LEU   HD12 4208   2.270   3.719   4.506
  258LEU   HD13 4209   2.119   3.647   4.494
  258LEU    CD2 4210   2.193   3.696   4.245
  258LEU   HD21 4211   2.141   3.599   4.254
  258LEU   HD22 4212   2.300   3.677   4.269
  258LEU   HD23 4213   2.188   3.741   4.144
  258LEU      C 4214   1.844   3.945   4.163
  258LEU      O 4215   1.817   3.866   4.071
  259HSD      N 4216   1.747   4.026   4.218
  259HSD     HN 4217   1.776   4.091   4.287
  259HSD     CA 4218   1.605   4.035   4.175
  259HSD     HA 4219   1.560   3.938   4.185
  259HSD     CB 4220   1.517   4.120   4.270
  259HSD    HB1 4221   1.564   4.220   4.283
  259HSD    HB2 4222   1.513   4.063   4.365
  259HSD    ND1 4223   1.296   4.028   4.211
  259HSD    HD1 4224   1.310   3.934   4.244
  259HSD     CG 4225   1.377   4.140   4.218
  259HSD    CE1 4226   1.185   4.068   4.152
  259HSD    HE1 4227   1.101   4.000   4.140
  259HSD    NE2 4228   1.182   4.199   4.125
  259HSD    CD2 4229   1.304   4.244   4.164
  259HSD    HD2 4230   1.332   4.347   4.145
  259HSD      C 4231   1.591   4.094   4.034
  259HSD      O 4232   1.507   4.051   3.963
  260THR      N 4233   1.672   4.190   3.996
  260THR     HN 4234   1.747   4.223   4.053
  260THR     CA 4235   1.645   4.266   3.869
  260THR     HA 4236   1.544   4.249   3.835
  260THR     CB 4237   1.654   4.417   3.891
  260THR     HB 4238   1.638   4.476   3.798
  260THR    OG1 4239   1.777   4.450   3.950
  260THR    HG1 4240   1.766   4.414   4.039
  260THR    CG2 4241   1.539   4.471   3.983
  260THR   HG21 4242   1.440   4.465   3.931
  260THR   HG22 4243   1.557   4.578   4.009
  260THR   HG23 4244   1.526   4.418   4.080
  260THR      C 4245   1.741   4.231   3.757
  260THR      O 4246   1.721   4.274   3.643
  261SER      N 4247   1.839   4.146   3.774
  261SER     HN 4248   1.860   4.119   3.867
  261SER     CA 4249   1.926   4.111   3.664
  261SER     HA 4250   1.872   4.105   3.571
  261SER     CB 4251   2.034   4.221   3.651
  261SER    HB1 4252   2.107   4.199   3.731
  261SER    HB2 4253   1.980   4.316   3.672
  261SER     OG 4254   2.094   4.228   3.517
  261SER    HG1 4255   2.176   4.178   3.526
  261SER      C 4256   1.986   3.969   3.687
  261SER      O 4257   2.031   3.911   3.590
  262GLY      N 4258   1.980   3.918   3.809
  262GLY     HN 4259   1.949   3.975   3.885
  262GLY     CA 4260   2.056   3.806   3.845
  262GLY    HA1 4261   2.016   3.727   3.784
  262GLY    HA2 4262   2.040   3.773   3.947
  262GLY      C 4263   2.207   3.813   3.821
  262GLY      O 4264   2.270   3.919   3.808
  263THR      N 4265   2.274   3.695   3.817
  263THR     HN 4266   2.236   3.606   3.839
  263THR     CA 4267   2.419   3.684   3.786
  263THR     HA 4268   2.474   3.773   3.813
  263THR     CB 4269   2.479   3.560   3.856
  263THR     HB 4270   2.588   3.548   3.837
  263THR    OG1 4271   2.418   3.432   3.814
  263THR    HG1 4272   2.475   3.404   3.742
  263THR    CG2 4273   2.456   3.577   4.002
  263THR   HG21 4274   2.349   3.596   4.024
  263THR   HG22 4275   2.525   3.661   4.025
  263THR   HG23 4276   2.498   3.493   4.062
  263THR      C 4277   2.449   3.665   3.638
  263THR      O 4278   2.565   3.633   3.603
  264GLN      N 4279   2.351   3.689   3.550
  264GLN     HN 4280   2.256   3.698   3.579
  264GLN     CA 4281   2.363   3.670   3.402
  264GLN     HA 4282   2.381   3.565   3.384
  264GLN     CB 4283   2.222   3.692   3.340
  264GLN    HB1 4284   2.243   3.708   3.232
  264GLN    HB2 4285   2.171   3.786   3.370
  264GLN     CG 4286   2.129   3.565   3.336
  264GLN    HG1 4287   2.174   3.484   3.275
  264GLN    HG2 4288   2.028   3.584   3.293
  264GLN     CD 4289   2.102   3.526   3.479
  264GLN    OE1 4290   2.044   3.605   3.561
  264GLN    NE2 4291   2.156   3.407   3.519
  264GLN   HE21 4292   2.168   3.396   3.618
  264GLN   HE22 4293   2.195   3.338   3.459
  264GLN      C 4294   2.476   3.750   3.337
  264GLN      O 4295   2.553   3.700   3.249
  265ASN      N 4296   2.480   3.872   3.374
  265ASN     HN 4297   2.418   3.902   3.446
  265ASN     CA 4298   2.571   3.981   3.338
  265ASN     HA 4299   2.655   3.935   3.286
  265ASN     CB 4300   2.509   4.102   3.268
  265ASN    HB1 4301   2.417   4.132   3.323
  265ASN    HB2 4302   2.477   4.059   3.171
  265ASN     CG 4303   2.589   4.229   3.238
  265ASN    OD1 4304   2.712   4.220   3.245
  265ASN    ND2 4305   2.522   4.349   3.222
  265ASN   HD21 4306   2.577   4.429   3.197
  265ASN   HD22 4307   2.423   4.363   3.225
  265ASN      C 4308   2.627   4.027   3.471
  265ASN      O 4309   2.563   4.068   3.566
  266CYS      N 4310   2.760   4.020   3.481
  266CYS     HN 4311   2.818   4.002   3.402
  266CYS     CA 4312   2.828   4.062   3.603
  266CYS     HA 4313   2.764   4.046   3.688
  266CYS     CB 4314   2.946   3.962   3.620
  266CYS    HB1 4315   3.006   3.977   3.712
  266CYS    HB2 4316   3.012   3.972   3.531
  266CYS     SG 4317   2.887   3.789   3.619
  266CYS      C 4318   2.878   4.202   3.610
  266CYS      O 4319   2.916   4.253   3.713
  267GLU      N 4320   2.857   4.284   3.503
  267GLU     HN 4321   2.832   4.243   3.415
  267GLU     CA 4322   2.919   4.419   3.498
  267GLU     HA 4323   3.018   4.396   3.535
  267GLU     CB 4324   2.912   4.482   3.356
  267GLU    HB1 4325   2.943   4.587   3.372
  267GLU    HB2 4326   2.807   4.475   3.320
  267GLU     CG 4327   3.015   4.423   3.252
  267GLU    HG1 4328   2.988   4.316   3.242
  267GLU    HG2 4329   3.119   4.428   3.292
  267GLU     CD 4330   3.007   4.492   3.116
  267GLU    OE1 4331   3.054   4.431   3.019
  267GLU    OE2 4332   2.964   4.603   3.108
  267GLU      C 4333   2.851   4.521   3.586
  267GLU      O 4334   2.912   4.625   3.619
  268VAL      N 4335   2.726   4.491   3.621
  268VAL     HN 4336   2.686   4.413   3.574
  268VAL     CA 4337   2.639   4.566   3.712
  268VAL     HA 4338   2.631   4.666   3.671
  268VAL     CB 4339   2.497   4.518   3.709
  268VAL     HB 4340   2.448   4.582   3.785
  268VAL    CG1 4341   2.430   4.534   3.571
  268VAL   HG11 4342   2.333   4.481   3.579
  268VAL   HG12 4343   2.484   4.499   3.480
  268VAL   HG13 4344   2.403   4.641   3.552
  268VAL    CG2 4345   2.500   4.375   3.755
  268VAL   HG21 4346   2.560   4.308   3.689
  268VAL   HG22 4347   2.397   4.336   3.761
  268VAL   HG23 4348   2.536   4.361   3.860
  268VAL      C 4349   2.691   4.566   3.854
  268VAL      O 4350   2.671   4.656   3.939
  269TYR      N 4351   2.773   4.459   3.886
  269TYR     HN 4352   2.794   4.380   3.828
  269TYR     CA 4353   2.840   4.444   4.017
  269TYR     HA 4354   2.764   4.473   4.087
  269TYR     CB 4355   2.861   4.291   4.064
  269TYR    HB1 4356   2.901   4.287   4.167
  269TYR    HB2 4357   2.933   4.233   4.002
  269TYR     CG 4358   2.728   4.215   4.060
  269TYR    CD1 4359   2.694   4.126   3.959
  269TYR    HD1 4360   2.769   4.110   3.884
  269TYR    CE1 4361   2.568   4.067   3.959
  269TYR    HE1 4362   2.542   3.985   3.892
  269TYR     CZ 4363   2.480   4.090   4.064
  269TYR     OH 4364   2.359   4.023   4.066
  269TYR     HH 4365   2.354   3.983   3.978
  269TYR    CD2 4366   2.644   4.228   4.171
  269TYR    HD2 4367   2.675   4.285   4.256
  269TYR    CE2 4368   2.528   4.164   4.175
  269TYR    HE2 4369   2.457   4.182   4.254
  269TYR      C 4370   2.964   4.531   4.044
  269TYR      O 4371   3.010   4.545   4.156
  270ARG      N 4372   3.017   4.590   3.934
  270ARG     HN 4373   2.973   4.574   3.846
  270ARG     CA 4374   3.129   4.683   3.940
  270ARG     HA 4375   3.210   4.637   3.994
  270ARG     CB 4376   3.166   4.703   3.793
  270ARG    HB1 4377   3.241   4.784   3.784
  270ARG    HB2 4378   3.075   4.745   3.744
  270ARG     CG 4379   3.229   4.580   3.729
  270ARG    HG1 4380   3.161   4.492   3.731
  270ARG    HG2 4381   3.312   4.542   3.792
  270ARG     CD 4382   3.279   4.610   3.584
  270ARG    HD1 4383   3.321   4.712   3.576
  270ARG    HD2 4384   3.191   4.590   3.519
  270ARG     NE 4385   3.387   4.513   3.554
  270ARG     HE 4386   3.436   4.467   3.628
  270ARG     CZ 4387   3.455   4.488   3.444
  270ARG    NH1 4388   3.424   4.532   3.320
  270ARG   HH11 4389   3.336   4.576   3.302
  270ARG   HH12 4390   3.484   4.512   3.243
  270ARG    NH2 4391   3.557   4.404   3.457
  270ARG   HH21 4392   3.589   4.364   3.543
  270ARG   HH22 4393   3.597   4.373   3.371
  270ARG      C 4394   3.094   4.812   4.014
  270ARG      O 4395   2.989   4.861   3.979
  271SER      N 4396   3.171   4.849   4.116
  271SER     HN 4397   3.236   4.781   4.148
  271SER     CA 4398   3.147   4.957   4.212
  271SER     HA 4399   3.235   5.015   4.235
  271SER     CB 4400   3.044   5.067   4.157
  271SER    HB1 4401   2.939   5.030   4.156
  271SER    HB2 4402   3.077   5.080   4.052
  271SER     OG 4403   3.055   5.194   4.225
  271SER    HG1 4404   3.025   5.172   4.313
  271SER      C 4405   3.087   4.897   4.348
  271SER      O 4406   3.134   4.933   4.457
  272VAL      N 4407   2.984   4.805   4.332
  272VAL     HN 4408   2.948   4.791   4.240
  272VAL     CA 4409   2.927   4.721   4.439
  272VAL     HA 4410   2.890   4.790   4.515
  272VAL     CB 4411   2.802   4.638   4.401
  272VAL     HB 4412   2.829   4.546   4.345
  272VAL    CG1 4413   2.731   4.601   4.531
  272VAL   HG11 4414   2.790   4.528   4.591
  272VAL   HG12 4415   2.638   4.549   4.499
  272VAL   HG13 4416   2.694   4.685   4.594
  272VAL    CG2 4417   2.719   4.719   4.308
  272VAL   HG21 4418   2.771   4.743   4.213
  272VAL   HG22 4419   2.686   4.816   4.351
  272VAL   HG23 4420   2.624   4.667   4.284
  272VAL      C 4421   3.040   4.625   4.494
  272VAL      O 4422   3.047   4.604   4.611
  273ASP      N 4423   3.112   4.563   4.403
  273ASP     HN 4424   3.085   4.566   4.307
  273ASP     CA 4425   3.244   4.499   4.437
  273ASP     HA 4426   3.233   4.405   4.488
  273ASP     CB 4427   3.323   4.445   4.309
  273ASP    HB1 4428   3.252   4.386   4.247
  273ASP    HB2 4429   3.420   4.394   4.331
  273ASP     CG 4430   3.366   4.552   4.203
  273ASP    OD1 4431   3.406   4.512   4.093
  273ASP    OD2 4432   3.342   4.673   4.224
  273ASP      C 4433   3.342   4.581   4.528
  273ASP      O 4434   3.368   4.551   4.645
  274LEU      N 4435   3.374   4.705   4.483
  274LEU     HN 4436   3.361   4.709   4.384
  274LEU     CA 4437   3.439   4.813   4.566
  274LEU     HA 4438   3.535   4.767   4.584
  274LEU     CB 4439   3.466   4.941   4.481
  274LEU    HB1 4440   3.376   4.993   4.443
  274LEU    HB2 4441   3.515   4.904   4.389
  274LEU     CG 4442   3.545   5.053   4.557
  274LEU     HG 4443   3.494   5.084   4.650
  274LEU    CD1 4444   3.691   5.009   4.587
  274LEU   HD11 4445   3.695   4.939   4.672
  274LEU   HD12 4446   3.744   5.102   4.617
  274LEU   HD13 4447   3.747   4.975   4.497
  274LEU    CD2 4448   3.547   5.177   4.462
  274LEU   HD21 4449   3.596   5.263   4.512
  274LEU   HD22 4450   3.441   5.202   4.440
  274LEU   HD23 4451   3.600   5.156   4.367
  274LEU      C 4452   3.381   4.841   4.705
  274LEU      O 4453   3.460   4.842   4.802
  275ALA      N 4454   3.247   4.869   4.710
  275ALA     HN 4455   3.197   4.881   4.624
  275ALA     CA 4456   3.178   4.890   4.835
  275ALA     HA 4457   3.223   4.975   4.883
  275ALA     CB 4458   3.031   4.909   4.815
  275ALA    HB1 4459   2.985   4.814   4.781
  275ALA    HB2 4460   3.020   4.989   4.738
  275ALA    HB3 4461   2.984   4.937   4.911
  275ALA      C 4462   3.190   4.771   4.931
  275ALA      O 4463   3.235   4.788   5.046
  276PHE      N 4464   3.170   4.652   4.870
  276PHE     HN 4465   3.145   4.647   4.773
  276PHE     CA 4466   3.199   4.530   4.938
  276PHE     HA 4467   3.137   4.533   5.027
  276PHE     CB 4468   3.146   4.407   4.851
  276PHE    HB1 4469   3.189   4.430   4.750
  276PHE    HB2 4470   3.036   4.404   4.841
  276PHE     CG 4471   3.189   4.268   4.889
  276PHE    CD1 4472   3.309   4.212   4.842
  276PHE    HD1 4473   3.356   4.280   4.772
  276PHE    CE1 4474   3.357   4.086   4.871
  276PHE    HE1 4475   3.449   4.046   4.831
  276PHE     CZ 4476   3.273   4.005   4.950
  276PHE     HZ 4477   3.292   3.903   4.979
  276PHE    CD2 4478   3.111   4.191   4.969
  276PHE    HD2 4479   3.024   4.228   5.021
  276PHE    CE2 4480   3.154   4.058   4.999
  276PHE    HE2 4481   3.083   3.993   5.047
  276PHE      C 4482   3.345   4.512   4.993
  276PHE      O 4483   3.358   4.484   5.113
  277PHE      N 4484   3.451   4.536   4.906
  277PHE     HN 4485   3.422   4.562   4.814
  277PHE     CA 4486   3.591   4.520   4.931
  277PHE     HA 4487   3.594   4.417   4.964
  277PHE     CB 4488   3.666   4.528   4.797
  277PHE    HB1 4489   3.768   4.571   4.798
  277PHE    HB2 4490   3.600   4.591   4.733
  277PHE     CG 4491   3.674   4.383   4.745
  277PHE    CD1 4492   3.615   4.349   4.618
  277PHE    HD1 4493   3.563   4.424   4.560
  277PHE    CE1 4494   3.621   4.218   4.574
  277PHE    HE1 4495   3.584   4.195   4.475
  277PHE     CZ 4496   3.688   4.123   4.642
  277PHE     HZ 4497   3.694   4.027   4.593
  277PHE    CD2 4498   3.748   4.285   4.812
  277PHE    HD2 4499   3.785   4.309   4.910
  277PHE    CE2 4500   3.760   4.158   4.758
  277PHE    HE2 4501   3.814   4.083   4.814
  277PHE      C 4502   3.641   4.613   5.033
  277PHE      O 4503   3.724   4.577   5.118
  278ILE      N 4504   3.598   4.736   5.037
  278ILE     HN 4505   3.558   4.771   4.952
  278ILE     CA 4506   3.632   4.829   5.144
  278ILE     HA 4507   3.739   4.835   5.160
  278ILE     CB 4508   3.592   4.972   5.108
  278ILE     HB 4509   3.496   4.966   5.052
  278ILE    CG2 4510   3.576   5.070   5.231
  278ILE   HG21 4511   3.559   5.020   5.329
  278ILE   HG22 4512   3.492   5.140   5.213
  278ILE   HG23 4513   3.664   5.138   5.239
  278ILE    CG1 4514   3.687   5.040   5.004
  278ILE   HG11 4515   3.713   4.962   4.930
  278ILE   HG12 4516   3.783   5.077   5.045
  278ILE     CD 4517   3.614   5.157   4.927
  278ILE    HD1 4518   3.576   5.240   4.990
  278ILE    HD2 4519   3.524   5.117   4.875
  278ILE    HD3 4520   3.679   5.213   4.857
  278ILE      C 4521   3.574   4.778   5.277
  278ILE      O 4522   3.644   4.782   5.382
  279THR      N 4523   3.451   4.726   5.274
  279THR     HN 4524   3.390   4.723   5.195
  279THR     CA 4525   3.396   4.686   5.401
  279THR     HA 4526   3.420   4.765   5.471
  279THR     CB 4527   3.243   4.678   5.393
  279THR     HB 4528   3.226   4.601   5.315
  279THR    OG1 4529   3.191   4.800   5.350
  279THR    HG1 4530   3.198   4.799   5.255
  279THR    CG2 4531   3.195   4.638   5.536
  279THR   HG21 4532   3.084   4.630   5.536
  279THR   HG22 4533   3.225   4.717   5.608
  279THR   HG23 4534   3.225   4.533   5.555
  279THR      C 4535   3.460   4.556   5.451
  279THR      O 4536   3.487   4.543   5.569
  280LEU      N 4537   3.487   4.462   5.361
  280LEU     HN 4538   3.446   4.478   5.272
  280LEU     CA 4539   3.572   4.345   5.376
  280LEU     HA 4540   3.529   4.280   5.451
  280LEU     CB 4541   3.573   4.268   5.242
  280LEU    HB1 4542   3.610   4.341   5.167
  280LEU    HB2 4543   3.464   4.260   5.226
  280LEU     CG 4544   3.648   4.138   5.243
  280LEU     HG 4545   3.643   4.080   5.338
  280LEU    CD1 4546   3.578   4.050   5.135
  280LEU   HD11 4547   3.627   3.951   5.140
  280LEU   HD12 4548   3.604   4.098   5.038
  280LEU   HD13 4549   3.471   4.031   5.156
  280LEU    CD2 4550   3.797   4.142   5.204
  280LEU   HD21 4551   3.845   4.046   5.178
  280LEU   HD22 4552   3.855   4.185   5.288
  280LEU   HD23 4553   3.803   4.207   5.114
  280LEU      C 4554   3.712   4.377   5.442
  280LEU      O 4555   3.745   4.329   5.548
  281SER      N 4556   3.783   4.476   5.387
  281SER     HN 4557   3.760   4.512   5.297
  281SER     CA 4558   3.914   4.511   5.444
  281SER     HA 4559   3.963   4.415   5.456
  281SER     CB 4560   4.004   4.592   5.358
  281SER    HB1 4561   4.111   4.604   5.386
  281SER    HB2 4562   3.955   4.691   5.353
  281SER     OG 4563   4.009   4.538   5.223
  281SER    HG1 4564   3.921   4.551   5.185
  281SER      C 4565   3.910   4.570   5.575
  281SER      O 4566   4.004   4.559   5.654
  282PHE      N 4567   3.804   4.654   5.600
  282PHE     HN 4568   3.734   4.657   5.529
  282PHE     CA 4569   3.783   4.729   5.725
  282PHE     HA 4570   3.877   4.778   5.741
  282PHE     CB 4571   3.661   4.833   5.695
  282PHE    HB1 4572   3.566   4.775   5.694
  282PHE    HB2 4573   3.680   4.892   5.602
  282PHE     CG 4574   3.646   4.947   5.800
  282PHE    CD1 4575   3.518   5.005   5.819
  282PHE    HD1 4576   3.435   4.953   5.772
  282PHE    CE1 4577   3.488   5.105   5.912
  282PHE    HE1 4578   3.390   5.146   5.932
  282PHE     CZ 4579   3.598   5.165   5.975
  282PHE     HZ 4580   3.578   5.254   6.033
  282PHE    CD2 4581   3.753   5.006   5.874
  282PHE    HD2 4582   3.856   4.975   5.875
  282PHE    CE2 4583   3.727   5.110   5.965
  282PHE    HE2 4584   3.813   5.146   6.020
  282PHE      C 4585   3.754   4.638   5.844
  282PHE      O 4586   3.819   4.644   5.948
  283THR      N 4587   3.671   4.537   5.825
  283THR     HN 4588   3.631   4.526   5.734
  283THR     CA 4589   3.628   4.427   5.909
  283THR     HA 4590   3.592   4.476   5.998
  283THR     CB 4591   3.520   4.349   5.845
  283THR     HB 4592   3.560   4.293   5.757
  283THR    OG1 4593   3.411   4.440   5.818
  283THR    HG1 4594   3.438   4.494   5.743
  283THR    CG2 4595   3.459   4.242   5.943
  283THR   HG21 4596   3.398   4.286   6.025
  283THR   HG22 4597   3.533   4.176   5.993
  283THR   HG23 4598   3.390   4.179   5.883
  283THR      C 4599   3.746   4.344   5.956
  283THR      O 4600   3.767   4.313   6.070
  284TYR      N 4601   3.830   4.311   5.853
  284TYR     HN 4602   3.798   4.332   5.761
  284TYR     CA 4603   3.958   4.244   5.864
  284TYR     HA 4604   3.944   4.162   5.932
  284TYR     CB 4605   4.020   4.202   5.723
  284TYR    HB1 4606   4.129   4.186   5.738
  284TYR    HB2 4607   4.014   4.292   5.658
  284TYR     CG 4608   3.956   4.092   5.654
  284TYR    CD1 4609   3.860   4.016   5.721
  284TYR    HD1 4610   3.832   4.034   5.824
  284TYR    CE1 4611   3.792   3.907   5.655
  284TYR    HE1 4612   3.725   3.840   5.708
  284TYR     CZ 4613   3.818   3.884   5.521
  284TYR     OH 4614   3.761   3.781   5.448
  284TYR     HH 4615   3.711   3.732   5.514
  284TYR    CD2 4616   3.977   4.069   5.518
  284TYR    HD2 4617   4.052   4.122   5.461
  284TYR    CE2 4618   3.909   3.961   5.454
  284TYR    HE2 4619   3.926   3.948   5.348
  284TYR      C 4620   4.054   4.340   5.943
  284TYR      O 4621   4.142   4.284   6.013
  285MET      N 4622   4.048   4.469   5.916
  285MET     HN 4623   3.974   4.502   5.858
  285MET     CA 4624   4.139   4.560   5.977
  285MET     HA 4625   4.239   4.519   5.978
  285MET     CB 4626   4.134   4.696   5.908
  285MET    HB1 4627   4.030   4.736   5.914
  285MET    HB2 4628   4.162   4.675   5.803
  285MET     CG 4629   4.229   4.808   5.962
  285MET    HG1 4630   4.196   4.819   6.067
  285MET    HG2 4631   4.208   4.904   5.910
  285MET     SD 4632   4.405   4.743   5.950
  285MET     CE 4633   4.473   4.782   5.784
  285MET    HE1 4634   4.502   4.889   5.775
  285MET    HE2 4635   4.413   4.754   5.695
  285MET    HE3 4636   4.569   4.728   5.764
  285MET      C 4637   4.112   4.578   6.125
  285MET      O 4638   4.202   4.553   6.202
  286ASN      N 4639   3.988   4.608   6.171
  286ASN     HN 4640   3.911   4.624   6.111
  286ASN     CA 4641   3.952   4.623   6.310
  286ASN     HA 4642   4.011   4.706   6.347
  286ASN     CB 4643   3.804   4.672   6.324
  286ASN    HB1 4644   3.790   4.690   6.433
  286ASN    HB2 4645   3.733   4.595   6.290
  286ASN     CG 4646   3.767   4.811   6.259
  286ASN    OD1 4647   3.842   4.911   6.254
  286ASN    ND2 4648   3.646   4.825   6.215
  286ASN   HD21 4649   3.622   4.920   6.193
  286ASN   HD22 4650   3.583   4.748   6.204
  286ASN      C 4651   3.979   4.507   6.398
  286ASN      O 4652   4.031   4.523   6.508
  287SER      N 4653   3.956   4.385   6.343
  287SER     HN 4654   3.916   4.366   6.253
  287SER     CA 4655   4.006   4.255   6.395
  287SER     HA 4656   3.948   4.237   6.484
  287SER     CB 4657   3.988   4.149   6.294
  287SER    HB1 4658   4.034   4.053   6.327
  287SER    HB2 4659   4.034   4.169   6.195
  287SER     OG 4660   3.854   4.119   6.275
  287SER    HG1 4661   3.804   4.191   6.235
  287SER      C 4662   4.157   4.249   6.432
  287SER      O 4663   4.194   4.183   6.522
  288MET      N 4664   4.245   4.326   6.363
  288MET     HN 4665   4.214   4.375   6.282
  288MET     CA 4666   4.387   4.336   6.401
  288MET     HA 4667   4.423   4.239   6.433
  288MET     CB 4668   4.472   4.378   6.282
  288MET    HB1 4669   4.572   4.420   6.308
  288MET    HB2 4670   4.434   4.462   6.220
  288MET     CG 4671   4.491   4.259   6.184
  288MET    HG1 4672   4.548   4.294   6.095
  288MET    HG2 4673   4.395   4.219   6.144
  288MET     SD 4674   4.590   4.122   6.247
  288MET     CE 4675   4.607   4.033   6.096
  288MET    HE1 4676   4.673   4.088   6.027
  288MET    HE2 4677   4.506   4.010   6.054
  288MET    HE3 4678   4.664   3.938   6.106
  288MET      C 4679   4.418   4.437   6.507
  288MET      O 4680   4.497   4.415   6.599
  289LEU      N 4681   4.341   4.552   6.497
  289LEU     HN 4682   4.274   4.568   6.425
  289LEU     CA 4683   4.350   4.659   6.596
  289LEU     HA 4684   4.456   4.683   6.598
  289LEU     CB 4685   4.265   4.789   6.556
  289LEU    HB1 4686   4.289   4.873   6.625
  289LEU    HB2 4687   4.157   4.763   6.555
  289LEU     CG 4688   4.286   4.846   6.413
  289LEU     HG 4689   4.269   4.763   6.341
  289LEU    CD1 4690   4.184   4.959   6.373
  289LEU   HD11 4691   4.081   4.922   6.394
  289LEU   HD12 4692   4.181   4.978   6.264
  289LEU   HD13 4693   4.206   5.053   6.427
  289LEU    CD2 4694   4.427   4.894   6.385
  289LEU   HD21 4695   4.447   4.905   6.276
  289LEU   HD22 4696   4.498   4.813   6.411
  289LEU   HD23 4697   4.455   4.984   6.444
  289LEU      C 4698   4.307   4.612   6.734
  289LEU      O 4699   4.372   4.639   6.831
  290ASP      N 4700   4.205   4.523   6.739
  290ASP     HN 4701   4.161   4.502   6.652
  290ASP     CA 4702   4.155   4.453   6.857
  290ASP     HA 4703   4.107   4.526   6.920
  290ASP     CB 4704   4.030   4.364   6.809
  290ASP    HB1 4705   4.052   4.283   6.736
  290ASP    HB2 4706   3.957   4.430   6.758
  290ASP     CG 4707   3.963   4.293   6.929
  290ASP    OD1 4708   3.880   4.201   6.906
  290ASP    OD2 4709   3.984   4.326   7.049
  290ASP      C 4710   4.258   4.379   6.956
  290ASP      O 4711   4.252   4.418   7.074
  291PRO      N 4712   4.348   4.293   6.917
  291PRO     CD 4713   4.332   4.208   6.801
  291PRO    HD1 4714   4.314   4.271   6.711
  291PRO    HD2 4715   4.243   4.141   6.804
  291PRO     CA 4716   4.450   4.240   7.004
  291PRO     HA 4717   4.404   4.208   7.096
  291PRO     CB 4718   4.517   4.116   6.933
  291PRO    HB1 4719   4.477   4.022   6.977
  291PRO    HB2 4720   4.626   4.112   6.954
  291PRO     CG 4721   4.468   4.138   6.790
  291PRO    HG1 4722   4.535   4.211   6.740
  291PRO    HG2 4723   4.465   4.043   6.732
  291PRO      C 4724   4.558   4.337   7.038
  291PRO      O 4725   4.614   4.329   7.145
  292VAL      N 4726   4.597   4.428   6.946
  292VAL     HN 4727   4.561   4.424   6.853
  292VAL     CA 4728   4.701   4.533   6.973
  292VAL     HA 4729   4.788   4.483   7.014
  292VAL     CB 4730   4.719   4.619   6.851
  292VAL     HB 4731   4.622   4.662   6.815
  292VAL    CG1 4732   4.812   4.736   6.865
  292VAL   HG11 4733   4.821   4.792   6.770
  292VAL   HG12 4734   4.912   4.700   6.898
  292VAL   HG13 4735   4.779   4.807   6.945
  292VAL    CG2 4736   4.766   4.530   6.730
  292VAL   HG21 4737   4.862   4.487   6.766
  292VAL   HG22 4738   4.770   4.605   6.648
  292VAL   HG23 4739   4.684   4.457   6.711
  292VAL      C 4740   4.649   4.630   7.084
  292VAL      O 4741   4.726   4.670   7.173
  293VAL      N 4742   4.521   4.679   7.071
  293VAL     HN 4743   4.464   4.652   6.994
  293VAL     CA 4744   4.451   4.748   7.178
  293VAL     HA 4745   4.504   4.837   7.207
  293VAL     CB 4746   4.311   4.795   7.132
  293VAL     HB 4747   4.249   4.707   7.104
  293VAL    CG1 4748   4.252   4.870   7.251
  293VAL   HG11 4749   4.320   4.950   7.288
  293VAL   HG12 4750   4.231   4.802   7.337
  293VAL   HG13 4751   4.158   4.921   7.221
  293VAL    CG2 4752   4.332   4.891   7.021
  293VAL   HG21 4753   4.390   4.980   7.056
  293VAL   HG22 4754   4.235   4.931   6.983
  293VAL   HG23 4755   4.382   4.848   6.932
  293VAL      C 4756   4.438   4.670   7.309
  293VAL      O 4757   4.470   4.718   7.419
  294TYR      N 4758   4.406   4.538   7.303
  294TYR     HN 4759   4.384   4.496   7.215
  294TYR     CA 4760   4.395   4.444   7.415
  294TYR     HA 4761   4.317   4.481   7.479
  294TYR     CB 4762   4.349   4.310   7.366
  294TYR    HB1 4763   4.419   4.246   7.308
  294TYR    HB2 4764   4.258   4.331   7.306
  294TYR     CG 4765   4.302   4.225   7.486
  294TYR    CD1 4766   4.199   4.270   7.579
  294TYR    HD1 4767   4.157   4.367   7.561
  294TYR    CE1 4768   4.164   4.195   7.689
  294TYR    HE1 4769   4.091   4.234   7.758
  294TYR     CZ 4770   4.223   4.072   7.710
  294TYR     OH 4771   4.184   3.999   7.830
  294TYR     HH 4772   4.146   4.064   7.891
  294TYR    CD2 4773   4.361   4.098   7.513
  294TYR    HD2 4774   4.431   4.063   7.438
  294TYR    CE2 4775   4.321   4.022   7.623
  294TYR    HE2 4776   4.368   3.928   7.648
  294TYR      C 4777   4.522   4.440   7.494
  294TYR      O 4778   4.517   4.436   7.619
  295TYR      N 4779   4.640   4.431   7.431
  295TYR     HN 4780   4.642   4.417   7.332
  295TYR     CA 4781   4.766   4.409   7.501
  295TYR     HA 4782   4.739   4.336   7.576
  295TYR     CB 4783   4.880   4.346   7.419
  295TYR    HB1 4784   4.967   4.354   7.488
  295TYR    HB2 4785   4.908   4.403   7.328
  295TYR     CG 4786   4.854   4.194   7.392
  295TYR    CD1 4787   4.842   4.098   7.496
  295TYR    HD1 4788   4.858   4.133   7.598
  295TYR    CE1 4789   4.794   3.972   7.468
  295TYR    HE1 4790   4.777   3.897   7.545
  295TYR     CZ 4791   4.783   3.926   7.333
  295TYR     OH 4792   4.734   3.795   7.308
  295TYR     HH 4793   4.746   3.786   7.214
  295TYR    CD2 4794   4.830   4.156   7.260
  295TYR    HD2 4795   4.824   4.228   7.180
  295TYR    CE2 4796   4.797   4.020   7.233
  295TYR    HE2 4797   4.779   3.996   7.130
  295TYR      C 4798   4.809   4.533   7.584
  295TYR      O 4799   4.903   4.526   7.664
  296PHE      N 4800   4.741   4.647   7.571
  296PHE     HN 4801   4.671   4.649   7.500
  296PHE     CA 4802   4.734   4.758   7.665
  296PHE     HA 4803   4.807   4.739   7.742
  296PHE     CB 4804   4.788   4.895   7.601
  296PHE    HB1 4805   4.837   4.952   7.683
  296PHE    HB2 4806   4.710   4.957   7.551
  296PHE     CG 4807   4.888   4.856   7.500
  296PHE    CD1 4808   5.026   4.825   7.532
  296PHE    HD1 4809   5.047   4.794   7.633
  296PHE    CE1 4810   5.113   4.798   7.430
  296PHE    HE1 4811   5.217   4.775   7.451
  296PHE     CZ 4812   5.077   4.806   7.292
  296PHE     HZ 4813   5.151   4.807   7.213
  296PHE    CD2 4814   4.857   4.880   7.365
  296PHE    HD2 4815   4.759   4.917   7.340
  296PHE    CE2 4816   4.950   4.857   7.265
  296PHE    HE2 4817   4.911   4.864   7.164
  296PHE      C 4818   4.601   4.777   7.729
  296PHE      O 4819   4.571   4.878   7.799
  297SER      N 4820   4.507   4.683   7.725
  297SER     HN 4821   4.521   4.597   7.676
  297SER     CA 4822   4.370   4.701   7.778
  297SER     HA 4823   4.367   4.781   7.851
  297SER     CB 4824   4.262   4.729   7.672
  297SER    HB1 4825   4.161   4.745   7.716
  297SER    HB2 4826   4.251   4.644   7.602
  297SER     OG 4827   4.285   4.844   7.593
  297SER    HG1 4828   4.363   4.822   7.542
  297SER      C 4829   4.328   4.577   7.863
  297SER      O 4830   4.221   4.515   7.848
  298SER      N 4831   4.410   4.540   7.962
  298SER     HN 4832   4.499   4.586   7.966
  298SER     CA 4833   4.377   4.442   8.069
  298SER     HA 4834   4.272   4.459   8.086
  298SER     CB 4835   4.394   4.298   8.016
  298SER    HB1 4836   4.499   4.283   7.983
  298SER    HB2 4837   4.330   4.294   7.925
  298SER     OG 4838   4.349   4.204   8.115
  298SER    HG1 4839   4.254   4.215   8.118
  298SER      C 4840   4.459   4.475   8.185
  298SER      O 4841   4.583   4.465   8.176
  299PRO      N 4842   4.407   4.503   8.306
  299PRO     CD 4843   4.264   4.518   8.339
  299PRO    HD1 4844   4.205   4.432   8.299
  299PRO    HD2 4845   4.228   4.609   8.287
  299PRO     CA 4846   4.494   4.545   8.416
  299PRO     HA 4847   4.566   4.618   8.384
  299PRO     CB 4848   4.391   4.606   8.522
  299PRO    HB1 4849   4.383   4.715   8.503
  299PRO    HB2 4850   4.409   4.584   8.629
  299PRO     CG 4851   4.258   4.539   8.489
  299PRO    HG1 4852   4.239   4.443   8.541
  299PRO    HG2 4853   4.174   4.605   8.519
  299PRO      C 4854   4.579   4.438   8.473
  299PRO      O 4855   4.681   4.467   8.532
  300SER      N 4856   4.548   4.315   8.444
  300SER     HN 4857   4.469   4.295   8.385
  300SER     CA 4858   4.623   4.202   8.491
  300SER     HA 4859   4.666   4.232   8.586
  300SER     CB 4860   4.524   4.081   8.499
  300SER    HB1 4861   4.578   3.989   8.527
  300SER    HB2 4862   4.481   4.069   8.397
  300SER     OG 4863   4.415   4.105   8.591
  300SER    HG1 4864   4.345   4.141   8.536
  300SER      C 4865   4.733   4.165   8.399
  300SER      O 4866   4.800   4.063   8.419
  301PHE      N 4867   4.767   4.254   8.304
  301PHE     HN 4868   4.712   4.337   8.289
  301PHE     CA 4869   4.895   4.257   8.241
  301PHE     HA 4870   4.939   4.160   8.257
  301PHE     CB 4871   4.868   4.289   8.087
  301PHE    HB1 4872   4.967   4.302   8.038
  301PHE    HB2 4873   4.809   4.383   8.090
  301PHE     CG 4874   4.804   4.181   8.008
  301PHE    CD1 4875   4.808   4.043   8.038
  301PHE    HD1 4876   4.869   4.008   8.120
  301PHE    CE1 4877   4.732   3.950   7.973
  301PHE    HE1 4878   4.739   3.845   7.998
  301PHE     CZ 4879   4.643   3.994   7.871
  301PHE     HZ 4880   4.584   3.931   7.806
  301PHE    CD2 4881   4.725   4.220   7.901
  301PHE    HD2 4882   4.722   4.323   7.868
  301PHE    CE2 4883   4.641   4.128   7.832
  301PHE    HE2 4884   4.590   4.167   7.746
  301PHE      C 4885   4.982   4.365   8.302
  301PHE      O 4886   5.091   4.387   8.252
  302ASN      N 4887   4.940   4.432   8.416
  302ASN     HN 4888   4.859   4.401   8.464
  302ASN     CA 4889   5.017   4.537   8.487
  302ASN     HA 4890   5.098   4.571   8.423
  302ASN     CB 4891   4.930   4.663   8.527
  302ASN    HB1 4892   5.006   4.735   8.565
  302ASN    HB2 4893   4.843   4.654   8.595
  302ASN     CG 4894   4.870   4.735   8.404
  302ASN    OD1 4895   4.846   4.683   8.294
  302ASN    ND2 4896   4.854   4.870   8.419
  302ASN   HD21 4897   4.808   4.931   8.354
  302ASN   HD22 4898   4.912   4.912   8.489
  302ASN      C 4899   5.079   4.473   8.614
  302ASN    OT1 4900   5.161   4.386   8.602
  302ASN    OT2 4901   5.044   4.514   8.728
  303NIO     C1 4902   4.017   3.532   5.273
  303NIO     N1 4903   3.966   3.430   5.210
  303NIO     O1 4904   4.140   3.757   5.423
  303NIO     C2 4905   4.005   3.549   5.409
  303NIO     O2 4906   4.124   3.630   5.609
  303NIO     C3 4907   3.923   3.454   5.481
  303NIO     C4 4908   3.856   3.355   5.404
  303NIO     C5 4909   3.880   3.345   5.267
  303NIO     C6 4910   4.099   3.643   5.489
  303NIO    H01 4911   4.072   3.602   5.212
  303NIO    H02 4912   3.922   3.452   5.589
  303NIO    H03 4913   3.785   3.292   5.456
  303NIO    H04 4914   3.835   3.266   5.209
  303NIO    H05 4915   4.197   3.812   5.477
   7.56002   7.56002  12.52682
