# Supplementary material for: Orthosteric and allosteric modulation of human HCAR2 signaling complex
Source: Nat Commun. 2023 Nov 22;14:7620. doi: 10.1038/s41467-023-43537-z (PMC10665550; doi:10.1038/s41467-023-43537-z)
Supplement: Supplementary file 8 — Supplementary Data 5 [file 41467_2023_43537_MOESM8_ESM.zip › supplementary data 5/trjfiles/Niacin_end2.gro]

Title t= 1000000.00000 step= 500000000
 4915
    8ASP      N    1   3.673   3.554   2.831
    8ASP    HT1    2   3.776   3.543   2.836
    8ASP    HT2    3   3.635   3.502   2.913
    8ASP    HT3    4   3.661   3.658   2.831
    8ASP     CA    5   3.631   3.509   2.694
    8ASP     HA    6   3.575   3.590   2.651
    8ASP     CB    7   3.756   3.469   2.610
    8ASP    HB1    8   3.811   3.376   2.635
    8ASP    HB2    9   3.828   3.553   2.615
    8ASP     CG   10   3.721   3.455   2.469
    8ASP    OD1   11   3.621   3.517   2.422
    8ASP    OD2   12   3.798   3.386   2.396
    8ASP      C   13   3.538   3.387   2.705
    8ASP      O   14   3.416   3.400   2.674
    9HSD      N   15   3.575   3.273   2.759
    9HSD     HN   16   3.663   3.259   2.805
    9HSD     CA   17   3.488   3.157   2.752
    9HSD     HA   18   3.403   3.177   2.689
    9HSD     CB   19   3.558   3.036   2.684
    9HSD    HB1   20   3.621   3.068   2.598
    9HSD    HB2   21   3.486   2.964   2.639
    9HSD    ND1   22   3.624   2.853   2.853
    9HSD    HD1   23   3.536   2.806   2.853
    9HSD     CG   24   3.652   2.955   2.767
    9HSD    CE1   25   3.739   2.807   2.900
    9HSD    HE1   26   3.755   2.724   2.969
    9HSD    NE2   27   3.841   2.876   2.849
    9HSD    CD2   28   3.786   2.970   2.768
    9HSD    HD2   29   3.842   3.057   2.737
    9HSD      C   30   3.435   3.122   2.890
    9HSD      O   31   3.486   3.161   2.991
   10PHE      N   32   3.317   3.056   2.893
   10PHE     HN   33   3.260   3.046   2.812
   10PHE     CA   34   3.245   3.043   3.023
   10PHE     HA   35   3.246   3.135   3.080
   10PHE     CB   36   3.089   3.008   3.007
   10PHE    HB1   37   3.039   3.008   3.106
   10PHE    HB2   38   3.067   2.911   2.959
   10PHE     CG   39   3.017   3.120   2.927
   10PHE    CD1   40   3.037   3.258   2.941
   10PHE    HD1   41   3.106   3.292   3.016
   10PHE    CE1   42   2.956   3.353   2.873
   10PHE    HE1   43   2.985   3.455   2.891
   10PHE     CZ   44   2.858   3.316   2.783
   10PHE     HZ   45   2.792   3.387   2.738
   10PHE    CD2   46   2.927   3.080   2.819
   10PHE    HD2   47   2.908   2.975   2.801
   10PHE    CE2   48   2.840   3.181   2.754
   10PHE    HE2   49   2.761   3.139   2.694
   10PHE      C   50   3.301   2.939   3.114
   10PHE      O   51   3.346   2.833   3.072
   11LEU      N   52   3.300   2.969   3.250
   11LEU     HN   53   3.243   3.045   3.279
   11LEU     CA   54   3.371   2.889   3.349
   11LEU     HA   55   3.424   2.805   3.307
   11LEU     CB   56   3.486   2.968   3.410
   11LEU    HB1   57   3.564   2.905   3.458
   11LEU    HB2   58   3.459   3.054   3.476
   11LEU     CG   59   3.578   3.035   3.301
   11LEU     HG   60   3.524   3.102   3.231
   11LEU    CD1   61   3.692   3.121   3.362
   11LEU   HD11   62   3.758   3.063   3.431
   11LEU   HD12   63   3.665   3.212   3.418
   11LEU   HD13   64   3.762   3.149   3.280
   11LEU    CD2   65   3.645   2.924   3.218
   11LEU   HD21   66   3.567   2.874   3.158
   11LEU   HD22   67   3.695   2.853   3.287
   11LEU   HD23   68   3.716   2.970   3.145
   11LEU      C   69   3.284   2.841   3.460
   11LEU      O   70   3.200   2.916   3.508
   12GLU      N   71   3.305   2.718   3.503
   12GLU     HN   72   3.377   2.664   3.460
   12GLU     CA   73   3.228   2.653   3.609
   12GLU     HA   74   3.144   2.714   3.640
   12GLU     CB   75   3.161   2.521   3.559
   12GLU    HB1   76   3.104   2.462   3.635
   12GLU    HB2   77   3.237   2.454   3.513
   12GLU     CG   78   3.057   2.557   3.439
   12GLU    HG1   79   3.099   2.624   3.361
   12GLU    HG2   80   2.974   2.612   3.488
   12GLU     CD   81   3.002   2.434   3.382
   12GLU    OE1   82   2.874   2.413   3.383
   12GLU    OE2   83   3.078   2.355   3.325
   12GLU      C   84   3.307   2.620   3.739
   12GLU      O   85   3.424   2.585   3.744
   13ILE      N   86   3.240   2.639   3.849
   13ILE     HN   87   3.152   2.684   3.847
   13ILE     CA   88   3.297   2.607   3.981
   13ILE     HA   89   3.387   2.549   3.964
   13ILE     CB   90   3.357   2.726   4.067
   13ILE     HB   91   3.269   2.785   4.099
   13ILE    CG2   92   3.431   2.670   4.190
   13ILE   HG21   93   3.356   2.599   4.234
   13ILE   HG22   94   3.451   2.747   4.267
   13ILE   HG23   95   3.519   2.608   4.163
   13ILE    CG1   96   3.445   2.817   3.980
   13ILE   HG11   97   3.392   2.849   3.887
   13ILE   HG12   98   3.545   2.774   3.959
   13ILE     CD   99   3.484   2.949   4.048
   13ILE    HD1  100   3.555   2.999   3.979
   13ILE    HD2  101   3.525   2.935   4.151
   13ILE    HD3  102   3.396   3.017   4.055
   13ILE      C  103   3.189   2.528   4.039
   13ILE      O  104   3.080   2.571   4.060
   14ASP      N  105   3.201   2.393   4.060
   14ASP     HN  106   3.290   2.353   4.041
   14ASP     CA  107   3.104   2.296   4.107
   14ASP     HA  108   3.160   2.206   4.086
   14ASP     CB  109   3.074   2.304   4.252
   14ASP    HB1  110   2.986   2.238   4.269
   14ASP    HB2  111   3.052   2.409   4.283
   14ASP     CG  112   3.189   2.262   4.334
   14ASP    OD1  113   3.257   2.161   4.301
   14ASP    OD2  114   3.191   2.314   4.446
   14ASP      C  115   2.987   2.275   4.023
   14ASP      O  116   2.875   2.261   4.071
   15LYS      N  117   2.998   2.290   3.887
   15LYS     HN  118   3.089   2.302   3.850
   15LYS     CA  119   2.889   2.285   3.791
   15LYS     HA  120   2.942   2.295   3.697
   15LYS     CB  121   2.833   2.141   3.766
   15LYS    HB1  122   2.736   2.142   3.712
   15LYS    HB2  123   2.798   2.122   3.870
   15LYS     CG  124   2.919   2.035   3.696
   15LYS    HG1  125   2.870   1.935   3.703
   15LYS    HG2  126   3.016   2.034   3.750
   15LYS     CD  127   2.946   2.059   3.544
   15LYS    HD1  128   3.017   1.980   3.513
   15LYS    HD2  129   3.000   2.156   3.544
   15LYS     CE  130   2.829   2.078   3.450
   15LYS    HE1  131   2.757   2.149   3.498
   15LYS    HE2  132   2.769   1.986   3.432
   15LYS     NZ  133   2.883   2.132   3.320
   15LYS    HZ1  134   2.890   2.236   3.330
   15LYS    HZ2  135   2.817   2.119   3.241
   15LYS    HZ3  136   2.978   2.108   3.284
   15LYS      C  137   2.799   2.414   3.788
   15LYS      O  138   2.682   2.411   3.743
   16LYS      N  139   2.843   2.529   3.845
   16LYS     HN  140   2.926   2.520   3.898
   16LYS     CA  141   2.770   2.660   3.829
   16LYS     HA  142   2.688   2.644   3.761
   16LYS     CB  143   2.727   2.722   3.961
   16LYS    HB1  144   2.680   2.822   3.952
   16LYS    HB2  145   2.816   2.742   4.025
   16LYS     CG  146   2.623   2.642   4.034
   16LYS    HG1  147   2.605   2.689   4.133
   16LYS    HG2  148   2.647   2.534   4.038
   16LYS     CD  149   2.476   2.652   3.976
   16LYS    HD1  150   2.476   2.598   3.879
   16LYS    HD2  151   2.456   2.761   3.972
   16LYS     CE  152   2.360   2.595   4.058
   16LYS    HE1  153   2.262   2.611   4.010
   16LYS    HE2  154   2.353   2.640   4.159
   16LYS     NZ  155   2.365   2.447   4.074
   16LYS    HZ1  156   2.342   2.398   3.985
   16LYS    HZ2  157   2.294   2.422   4.146
   16LYS    HZ3  158   2.447   2.399   4.115
   16LYS      C  159   2.865   2.754   3.757
   16LYS      O  160   2.985   2.756   3.787
   17ASN      N  161   2.824   2.831   3.655
   17ASN     HN  162   2.729   2.821   3.629
   17ASN     CA  163   2.906   2.940   3.597
   17ASN     HA  164   2.999   2.895   3.565
   17ASN     CB  165   2.833   2.994   3.467
   17ASN    HB1  166   2.888   3.086   3.440
   17ASN    HB2  167   2.727   3.017   3.492
   17ASN     CG  168   2.829   2.888   3.358
   17ASN    OD1  169   2.727   2.853   3.302
   17ASN    ND2  170   2.946   2.839   3.317
   17ASN   HD21  171   2.951   2.770   3.245
   17ASN   HD22  172   3.023   2.851   3.380
   17ASN      C  173   2.942   3.048   3.697
   17ASN      O  174   2.868   3.082   3.791
   18CYS      N  175   3.066   3.109   3.681
   18CYS     HN  176   3.138   3.077   3.620
   18CYS     CA  177   3.105   3.217   3.766
   18CYS     HA  178   3.019   3.272   3.801
   18CYS     CB  179   3.193   3.163   3.889
   18CYS    HB1  180   3.207   3.247   3.961
   18CYS    HB2  181   3.297   3.144   3.854
   18CYS     SG  182   3.127   3.022   3.976
   18CYS      C  183   3.181   3.325   3.677
   18CYS      O  184   3.223   3.294   3.563
   19CYS      N  185   3.202   3.441   3.735
   19CYS     HN  186   3.188   3.454   3.833
   19CYS     CA  187   3.296   3.543   3.690
   19CYS     HA  188   3.338   3.518   3.594
   19CYS     CB  189   3.245   3.691   3.710
   19CYS    HB1  190   3.328   3.761   3.733
   19CYS    HB2  191   3.180   3.687   3.801
   19CYS     SG  192   3.137   3.740   3.584
   19CYS      C  193   3.419   3.526   3.776
   19CYS      O  194   3.405   3.528   3.900
   20VAL      N  195   3.531   3.497   3.721
   20VAL     HN  196   3.548   3.510   3.624
   20VAL     CA  197   3.656   3.458   3.788
   20VAL     HA  198   3.637   3.440   3.893
   20VAL     CB  199   3.716   3.329   3.729
   20VAL     HB  200   3.738   3.337   3.620
   20VAL    CG1  201   3.855   3.288   3.786
   20VAL   HG11  202   3.885   3.193   3.737
   20VAL   HG12  203   3.843   3.282   3.896
   20VAL   HG13  204   3.938   3.358   3.766
   20VAL    CG2  205   3.604   3.220   3.751
   20VAL   HG21  206   3.633   3.119   3.713
   20VAL   HG22  207   3.507   3.258   3.714
   20VAL   HG23  208   3.597   3.196   3.859
   20VAL      C  209   3.765   3.567   3.806
   20VAL      O  210   3.806   3.593   3.921
   21PHE      N  211   3.827   3.613   3.693
   21PHE     HN  212   3.784   3.576   3.611
   21PHE     CA  213   3.948   3.691   3.677
   21PHE     HA  214   4.031   3.630   3.708
   21PHE     CB  215   3.979   3.715   3.524
   21PHE    HB1  216   4.080   3.760   3.516
   21PHE    HB2  217   3.904   3.784   3.481
   21PHE     CG  218   3.982   3.585   3.448
   21PHE    CD1  219   3.924   3.582   3.315
   21PHE    HD1  220   3.877   3.675   3.287
   21PHE    CE1  221   3.940   3.468   3.238
   21PHE    HE1  222   3.899   3.472   3.138
   21PHE     CZ  223   4.015   3.356   3.285
   21PHE     HZ  224   4.030   3.277   3.213
   21PHE    CD2  225   4.059   3.469   3.492
   21PHE    HD2  226   4.100   3.461   3.591
   21PHE    CE2  227   4.064   3.355   3.412
   21PHE    HE2  228   4.134   3.278   3.440
   21PHE      C  229   3.953   3.824   3.756
   21PHE      O  230   3.853   3.895   3.784
   22ARG      N  231   4.079   3.863   3.783
   22ARG     HN  232   4.157   3.804   3.764
   22ARG     CA  233   4.108   3.990   3.858
   22ARG     HA  234   4.015   4.025   3.899
   22ARG     CB  235   4.213   3.961   3.968
   22ARG    HB1  236   4.249   4.057   4.010
   22ARG    HB2  237   4.302   3.914   3.921
   22ARG     CG  238   4.163   3.877   4.088
   22ARG    HG1  239   4.110   3.950   4.152
   22ARG    HG2  240   4.245   3.839   4.153
   22ARG     CD  241   4.048   3.767   4.075
   22ARG    HD1  242   4.084   3.691   4.003
   22ARG    HD2  243   3.953   3.809   4.037
   22ARG     NE  244   4.033   3.709   4.211
   22ARG     HE  245   4.094   3.741   4.283
   22ARG     CZ  246   3.925   3.645   4.261
   22ARG    NH1  247   3.848   3.574   4.191
   22ARG   HH11  248   3.837   3.595   4.094
   22ARG   HH12  249   3.766   3.531   4.229
   22ARG    NH2  250   3.913   3.638   4.390
   22ARG   HH21  251   3.980   3.677   4.453
   22ARG   HH22  252   3.858   3.563   4.425
   22ARG      C  253   4.164   4.090   3.769
   22ARG      O  254   4.232   4.064   3.669
   23ASP      N  255   4.144   4.222   3.801
   23ASP     HN  256   4.106   4.230   3.893
   23ASP     CA  257   4.192   4.333   3.725
   23ASP     HA  258   4.195   4.288   3.627
   23ASP     CB  259   4.099   4.459   3.734
   23ASP    HB1  260   4.113   4.512   3.831
   23ASP    HB2  261   4.001   4.410   3.716
   23ASP     CG  262   4.116   4.559   3.617
   23ASP    OD1  263   4.200   4.540   3.526
   23ASP    OD2  264   4.036   4.658   3.614
   23ASP      C  265   4.329   4.373   3.761
   23ASP      O  266   4.377   4.363   3.878
   24ASP      N  267   4.405   4.420   3.661
   24ASP     HN  268   4.360   4.433   3.573
   24ASP     CA  269   4.549   4.422   3.669
   24ASP     HA  270   4.571   4.317   3.685
   24ASP     CB  271   4.607   4.467   3.535
   24ASP    HB1  272   4.717   4.481   3.533
   24ASP    HB2  273   4.577   4.571   3.509
   24ASP     CG  274   4.568   4.370   3.430
   24ASP    OD1  275   4.589   4.244   3.441
   24ASP    OD2  276   4.524   4.423   3.325
   24ASP      C  277   4.605   4.499   3.782
   24ASP      O  278   4.706   4.462   3.840
   25PHE      N  279   4.545   4.618   3.816
   25PHE     HN  280   4.465   4.657   3.771
   25PHE     CA  281   4.593   4.699   3.924
   25PHE     HA  282   4.695   4.728   3.904
   25PHE     CB  283   4.502   4.826   3.929
   25PHE    HB1  284   4.397   4.791   3.936
   25PHE    HB2  285   4.514   4.883   3.834
   25PHE     CG  286   4.537   4.926   4.039
   25PHE    CD1  287   4.648   5.010   4.021
   25PHE    HD1  288   4.722   4.981   3.948
   25PHE    CE1  289   4.680   5.101   4.126
   25PHE    HE1  290   4.774   5.154   4.129
   25PHE     CZ  291   4.586   5.123   4.231
   25PHE     HZ  292   4.609   5.205   4.297
   25PHE    CD2  293   4.450   4.955   4.136
   25PHE    HD2  294   4.356   4.902   4.129
   25PHE    CE2  295   4.464   5.053   4.235
   25PHE    HE2  296   4.395   5.059   4.318
   25PHE      C  297   4.600   4.633   4.060
   25PHE      O  298   4.699   4.637   4.135
   26ILE      N  299   4.491   4.566   4.092
   26ILE     HN  300   4.418   4.550   4.027
   26ILE     CA  301   4.473   4.497   4.219
   26ILE     HA  302   4.485   4.561   4.305
   26ILE     CB  303   4.328   4.439   4.227
   26ILE     HB  304   4.295   4.384   4.136
   26ILE    CG2  305   4.317   4.356   4.354
   26ILE   HG21  306   4.372   4.260   4.351
   26ILE   HG22  307   4.212   4.333   4.381
   26ILE   HG23  308   4.358   4.402   4.446
   26ILE    CG1  309   4.225   4.559   4.224
   26ILE   HG11  310   4.124   4.522   4.253
   26ILE   HG12  311   4.208   4.596   4.121
   26ILE     CD  312   4.258   4.686   4.311
   26ILE    HD1  313   4.343   4.741   4.264
   26ILE    HD2  314   4.292   4.651   4.411
   26ILE    HD3  315   4.171   4.753   4.327
   26ILE      C  316   4.581   4.398   4.253
   26ILE      O  317   4.634   4.395   4.363
   27VAL      N  318   4.624   4.317   4.151
   27VAL     HN  319   4.582   4.316   4.061
   27VAL     CA  320   4.724   4.213   4.176
   27VAL     HA  321   4.709   4.177   4.277
   27VAL     CB  322   4.699   4.087   4.090
   27VAL     HB  323   4.595   4.049   4.104
   27VAL    CG1  324   4.716   4.131   3.942
   27VAL   HG11  325   4.711   4.050   3.866
   27VAL   HG12  326   4.815   4.181   3.932
   27VAL   HG13  327   4.638   4.206   3.915
   27VAL    CG2  328   4.810   3.984   4.119
   27VAL   HG21  329   4.819   3.980   4.229
   27VAL   HG22  330   4.911   4.007   4.078
   27VAL   HG23  331   4.773   3.882   4.092
   27VAL      C  332   4.861   4.267   4.170
   27VAL      O  333   4.957   4.210   4.223
   28LYS      N  334   4.881   4.396   4.119
   28LYS     HN  335   4.808   4.435   4.062
   28LYS     CA  336   5.001   4.475   4.137
   28LYS     HA  337   5.088   4.411   4.130
   28LYS     CB  338   5.011   4.578   4.018
   28LYS    HB1  339   5.098   4.646   4.034
   28LYS    HB2  340   4.914   4.632   4.015
   28LYS     CG  341   5.039   4.508   3.883
   28LYS    HG1  342   4.967   4.426   3.862
   28LYS    HG2  343   5.145   4.475   3.885
   28LYS     CD  344   5.016   4.605   3.760
   28LYS    HD1  345   4.913   4.629   3.727
   28LYS    HD2  346   5.059   4.548   3.675
   28LYS     CE  347   5.100   4.729   3.763
   28LYS    HE1  348   5.209   4.708   3.755
   28LYS    HE2  349   5.071   4.788   3.853
   28LYS     NZ  350   5.067   4.812   3.643
   28LYS    HZ1  351   5.022   4.748   3.575
   28LYS    HZ2  352   5.155   4.858   3.611
   28LYS    HZ3  353   4.986   4.871   3.668
   28LYS      C  354   5.021   4.536   4.277
   28LYS      O  355   5.138   4.545   4.324
   29VAL      N  356   4.913   4.572   4.347
   29VAL     HN  357   4.821   4.586   4.310
   29VAL     CA  358   4.934   4.635   4.483
   29VAL     HA  359   5.030   4.683   4.493
   29VAL     CB  360   4.840   4.752   4.497
   29VAL     HB  361   4.861   4.808   4.590
   29VAL    CG1  362   4.865   4.850   4.380
   29VAL   HG11  363   4.871   4.953   4.420
   29VAL   HG12  364   4.802   4.832   4.290
   29VAL   HG13  365   4.968   4.843   4.340
   29VAL    CG2  366   4.699   4.707   4.496
   29VAL   HG21  367   4.665   4.643   4.581
   29VAL   HG22  368   4.674   4.662   4.398
   29VAL   HG23  369   4.632   4.795   4.505
   29VAL      C  370   4.904   4.531   4.595
   29VAL      O  371   4.961   4.542   4.706
   30LEU      N  372   4.824   4.423   4.570
   30LEU     HN  373   4.777   4.424   4.482
   30LEU     CA  374   4.797   4.321   4.663
   30LEU     HA  375   4.763   4.368   4.754
   30LEU     CB  376   4.705   4.214   4.595
   30LEU    HB1  377   4.749   4.192   4.495
   30LEU    HB2  378   4.614   4.268   4.563
   30LEU     CG  379   4.664   4.079   4.664
   30LEU     HG  380   4.753   4.030   4.709
   30LEU    CD1  381   4.568   4.101   4.783
   30LEU   HD11  382   4.630   4.160   4.853
   30LEU   HD12  383   4.560   4.010   4.847
   30LEU   HD13  384   4.474   4.156   4.762
   30LEU    CD2  385   4.599   3.981   4.566
   30LEU   HD21  386   4.515   4.039   4.521
   30LEU   HD22  387   4.564   3.893   4.623
   30LEU   HD23  388   4.663   3.948   4.482
   30LEU      C  389   4.916   4.248   4.727
   30LEU      O  390   4.912   4.236   4.850
   31PRO      N  391   5.026   4.202   4.665
   31PRO     CD  392   5.054   4.183   4.520
   31PRO    HD1  393   5.057   4.284   4.473
   31PRO    HD2  394   4.971   4.123   4.477
   31PRO     CA  395   5.135   4.143   4.750
   31PRO     HA  396   5.083   4.076   4.816
   31PRO     CB  397   5.215   4.065   4.654
   31PRO    HB1  398   5.177   3.961   4.644
   31PRO    HB2  399   5.321   4.042   4.678
   31PRO     CG  400   5.186   4.124   4.513
   31PRO    HG1  401   5.258   4.199   4.474
   31PRO    HG2  402   5.190   4.030   4.453
   31PRO      C  403   5.209   4.247   4.834
   31PRO      O  404   5.250   4.196   4.939
   32PRO      N  405   5.228   4.378   4.802
   32PRO     CD  406   5.266   4.421   4.666
   32PRO    HD1  407   5.178   4.455   4.607
   32PRO    HD2  408   5.309   4.339   4.606
   32PRO     CA  409   5.277   4.480   4.899
   32PRO     HA  410   5.368   4.443   4.944
   32PRO     CB  411   5.297   4.605   4.811
   32PRO    HB1  412   5.372   4.678   4.846
   32PRO    HB2  413   5.203   4.653   4.776
   32PRO     CG  414   5.358   4.541   4.685
   32PRO    HG1  415   5.368   4.610   4.598
   32PRO    HG2  416   5.460   4.497   4.692
   32PRO      C  417   5.179   4.510   5.017
   32PRO      O  418   5.229   4.511   5.133
   33VAL      N  419   5.052   4.526   4.991
   33VAL     HN  420   5.023   4.527   4.895
   33VAL     CA  421   4.954   4.541   5.092
   33VAL     HA  422   4.984   4.620   5.159
   33VAL     CB  423   4.809   4.576   5.048
   33VAL     HB  424   4.786   4.516   4.957
   33VAL    CG1  425   4.702   4.564   5.155
   33VAL   HG11  426   4.687   4.458   5.186
   33VAL   HG12  427   4.602   4.609   5.140
   33VAL   HG13  428   4.744   4.620   5.242
   33VAL    CG2  429   4.810   4.723   5.005
   33VAL   HG21  430   4.886   4.747   4.928
   33VAL   HG22  431   4.831   4.796   5.087
   33VAL   HG23  432   4.706   4.741   4.970
   33VAL      C  433   4.956   4.411   5.177
   33VAL      O  434   4.969   4.426   5.291
   34LEU      N  435   4.963   4.287   5.116
   34LEU     HN  436   4.918   4.290   5.027
   34LEU     CA  437   4.972   4.154   5.188
   34LEU     HA  438   4.885   4.144   5.250
   34LEU     CB  439   4.982   4.037   5.087
   34LEU    HB1  440   5.079   4.039   5.034
   34LEU    HB2  441   4.912   4.039   5.001
   34LEU     CG  442   4.983   3.891   5.147
   34LEU     HG  443   5.058   3.885   5.230
   34LEU    CD1  444   4.846   3.870   5.211
   34LEU   HD11  445   4.840   3.927   5.306
   34LEU   HD12  446   4.839   3.761   5.235
   34LEU   HD13  447   4.758   3.891   5.147
   34LEU    CD2  448   5.000   3.791   5.035
   34LEU   HD21  449   5.101   3.809   4.992
   34LEU   HD22  450   4.935   3.804   4.945
   34LEU   HD23  451   4.983   3.685   5.065
   34LEU      C  452   5.094   4.143   5.272
   34LEU      O  453   5.085   4.093   5.387
   35GLY      N  454   5.206   4.207   5.228
   35GLY     HN  455   5.217   4.253   5.140
   35GLY     CA  456   5.325   4.221   5.314
   35GLY    HA1  457   5.389   4.279   5.249
   35GLY    HA2  458   5.350   4.119   5.339
   35GLY      C  459   5.307   4.299   5.439
   35GLY      O  460   5.344   4.252   5.544
   36LEU      N  461   5.245   4.413   5.435
   36LEU     HN  462   5.207   4.433   5.345
   36LEU     CA  463   5.205   4.485   5.553
   36LEU     HA  464   5.292   4.500   5.615
   36LEU     CB  465   5.179   4.629   5.498
   36LEU    HB1  466   5.079   4.617   5.450
   36LEU    HB2  467   5.253   4.650   5.419
   36LEU     CG  468   5.167   4.742   5.598
   36LEU     HG  469   5.076   4.739   5.661
   36LEU    CD1  470   5.285   4.752   5.689
   36LEU   HD11  471   5.381   4.771   5.636
   36LEU   HD12  472   5.283   4.657   5.746
   36LEU   HD13  473   5.282   4.835   5.763
   36LEU    CD2  474   5.148   4.880   5.525
   36LEU   HD21  475   5.101   4.954   5.594
   36LEU   HD22  476   5.094   4.874   5.428
   36LEU   HD23  477   5.251   4.916   5.505
   36LEU      C  478   5.093   4.433   5.644
   36LEU      O  479   5.098   4.456   5.764
   37GLU      N  480   4.997   4.358   5.588
   37GLU     HN  481   4.986   4.361   5.489
   37GLU     CA  482   4.899   4.280   5.651
   37GLU     HA  483   4.847   4.340   5.724
   37GLU     CB  484   4.798   4.240   5.541
   37GLU    HB1  485   4.749   4.148   5.578
   37GLU    HB2  486   4.854   4.203   5.452
   37GLU     CG  487   4.704   4.350   5.501
   37GLU    HG1  488   4.745   4.429   5.434
   37GLU    HG2  489   4.651   4.380   5.594
   37GLU     CD  490   4.587   4.295   5.417
   37GLU    OE1  491   4.504   4.382   5.368
   37GLU    OE2  492   4.568   4.173   5.399
   37GLU      C  493   4.964   4.166   5.738
   37GLU      O  494   4.930   4.133   5.852
   38PHE      N  495   5.069   4.102   5.680
   38PHE     HN  496   5.084   4.108   5.582
   38PHE     CA  497   5.155   4.000   5.739
   38PHE     HA  498   5.090   3.928   5.786
   38PHE     CB  499   5.236   3.945   5.620
   38PHE    HB1  500   5.294   4.033   5.585
   38PHE    HB2  501   5.185   3.900   5.533
   38PHE     CG  502   5.343   3.843   5.658
   38PHE    CD1  503   5.312   3.741   5.753
   38PHE    HD1  504   5.219   3.729   5.807
   38PHE    CE1  505   5.412   3.648   5.780
   38PHE    HE1  506   5.384   3.575   5.854
   38PHE     CZ  507   5.530   3.655   5.711
   38PHE     HZ  508   5.599   3.572   5.712
   38PHE    CD2  509   5.472   3.870   5.617
   38PHE    HD2  510   5.493   3.961   5.563
   38PHE    CE2  511   5.563   3.766   5.628
   38PHE    HE2  512   5.661   3.759   5.581
   38PHE      C  513   5.236   4.058   5.857
   38PHE      O  514   5.262   3.993   5.960
   39ILE      N  515   5.289   4.179   5.837
   39ILE     HN  516   5.278   4.218   5.746
   39ILE     CA  517   5.371   4.252   5.929
   39ILE     HA  518   5.439   4.173   5.955
   39ILE     CB  519   5.437   4.373   5.862
   39ILE     HB  520   5.382   4.388   5.767
   39ILE    CG2  521   5.443   4.505   5.940
   39ILE   HG21  522   5.488   4.584   5.877
   39ILE   HG22  523   5.508   4.492   6.029
   39ILE   HG23  524   5.336   4.526   5.962
   39ILE    CG1  525   5.579   4.331   5.817
   39ILE   HG11  526   5.578   4.222   5.794
   39ILE   HG12  527   5.634   4.347   5.912
   39ILE     CD  528   5.651   4.409   5.707
   39ILE    HD1  529   5.753   4.371   5.685
   39ILE    HD2  530   5.673   4.509   5.750
   39ILE    HD3  531   5.589   4.409   5.615
   39ILE      C  532   5.308   4.286   6.061
   39ILE      O  533   5.361   4.278   6.170
   40PHE      N  534   5.175   4.327   6.050
   40PHE     HN  535   5.138   4.346   5.960
   40PHE     CA  536   5.091   4.375   6.162
   40PHE     HA  537   5.154   4.441   6.219
   40PHE     CB  538   4.969   4.465   6.122
   40PHE    HB1  539   4.893   4.409   6.062
   40PHE    HB2  540   5.009   4.539   6.049
   40PHE     CG  541   4.906   4.543   6.241
   40PHE    CD1  542   4.775   4.597   6.234
   40PHE    HD1  543   4.721   4.572   6.143
   40PHE    CE1  544   4.719   4.687   6.325
   40PHE    HE1  545   4.616   4.711   6.304
   40PHE     CZ  546   4.791   4.715   6.441
   40PHE     HZ  547   4.746   4.769   6.523
   40PHE    CD2  548   4.976   4.583   6.363
   40PHE    HD2  549   5.081   4.559   6.377
   40PHE    CE2  550   4.919   4.667   6.463
   40PHE    HE2  551   4.983   4.699   6.544
   40PHE      C  552   5.054   4.247   6.250
   40PHE      O  553   5.050   4.254   6.373
   41GLY      N  554   5.033   4.126   6.186
   41GLY     HN  555   5.010   4.124   6.089
   41GLY     CA  556   5.021   4.001   6.262
   41GLY    HA1  557   4.992   3.923   6.192
   41GLY    HA2  558   4.945   4.011   6.338
   41GLY      C  559   5.145   3.961   6.328
   41GLY      O  560   5.145   3.917   6.444
   42LEU      N  561   5.260   3.979   6.256
   42LEU     HN  562   5.251   4.009   6.161
   42LEU     CA  563   5.397   3.952   6.309
   42LEU     HA  564   5.403   3.853   6.351
   42LEU     CB  565   5.502   3.965   6.204
   42LEU    HB1  566   5.589   4.022   6.243
   42LEU    HB2  567   5.462   4.026   6.120
   42LEU     CG  568   5.553   3.847   6.130
   42LEU     HG  569   5.467   3.804   6.074
   42LEU    CD1  570   5.665   3.880   6.026
   42LEU   HD11  571   5.760   3.908   6.076
   42LEU   HD12  572   5.626   3.960   5.959
   42LEU   HD13  573   5.673   3.803   5.946
   42LEU    CD2  574   5.593   3.731   6.227
   42LEU   HD21  575   5.634   3.648   6.166
   42LEU   HD22  576   5.505   3.692   6.282
   42LEU   HD23  577   5.670   3.761   6.301
   42LEU      C  578   5.434   4.039   6.433
   42LEU      O  579   5.484   3.979   6.525
   43LEU      N  580   5.390   4.169   6.431
   43LEU     HN  581   5.359   4.211   6.346
   43LEU     CA  582   5.395   4.260   6.540
   43LEU     HA  583   5.500   4.263   6.565
   43LEU     CB  584   5.354   4.407   6.483
   43LEU    HB1  585   5.250   4.411   6.445
   43LEU    HB2  586   5.424   4.431   6.400
   43LEU     CG  587   5.368   4.508   6.595
   43LEU     HG  588   5.309   4.474   6.682
   43LEU    CD1  589   5.515   4.508   6.644
   43LEU   HD11  590   5.584   4.545   6.565
   43LEU   HD12  591   5.554   4.413   6.687
   43LEU   HD13  592   5.515   4.579   6.729
   43LEU    CD2  593   5.327   4.653   6.553
   43LEU   HD21  594   5.216   4.654   6.561
   43LEU   HD22  595   5.354   4.680   6.449
   43LEU   HD23  596   5.369   4.722   6.629
   43LEU      C  597   5.312   4.220   6.659
   43LEU      O  598   5.360   4.198   6.773
   44GLY      N  599   5.187   4.187   6.627
   44GLY     HN  600   5.172   4.181   6.529
   44GLY     CA  601   5.092   4.132   6.733
   44GLY    HA1  602   4.998   4.111   6.686
   44GLY    HA2  603   5.102   4.208   6.809
   44GLY      C  604   5.130   4.002   6.798
   44GLY      O  605   5.129   3.980   6.915
   45ASN      N  606   5.178   3.906   6.713
   45ASN     HN  607   5.162   3.932   6.618
   45ASN     CA  608   5.237   3.784   6.759
   45ASN     HA  609   5.173   3.744   6.836
   45ASN     CB  610   5.268   3.689   6.641
   45ASN    HB1  611   5.335   3.605   6.670
   45ASN    HB2  612   5.336   3.746   6.574
   45ASN     CG  613   5.148   3.645   6.567
   45ASN    OD1  614   5.164   3.572   6.469
   45ASN    ND2  615   5.022   3.664   6.614
   45ASN   HD21  616   5.002   3.716   6.697
   45ASN   HD22  617   4.943   3.621   6.572
   45ASN      C  618   5.360   3.811   6.842
   45ASN      O  619   5.366   3.745   6.948
   46GLY      N  620   5.448   3.907   6.812
   46GLY     HN  621   5.442   3.955   6.724
   46GLY     CA  622   5.563   3.957   6.896
   46GLY    HA1  623   5.600   4.053   6.864
   46GLY    HA2  624   5.634   3.876   6.894
   46GLY      C  625   5.521   3.986   7.038
   46GLY      O  626   5.575   3.931   7.135
   47LEU      N  627   5.421   4.066   7.057
   47LEU     HN  628   5.381   4.098   6.971
   47LEU     CA  629   5.353   4.076   7.184
   47LEU     HA  630   5.428   4.108   7.254
   47LEU     CB  631   5.247   4.182   7.167
   47LEU    HB1  632   5.195   4.197   7.264
   47LEU    HB2  633   5.173   4.137   7.097
   47LEU     CG  634   5.291   4.326   7.120
   47LEU     HG  635   5.343   4.309   7.023
   47LEU    CD1  636   5.179   4.420   7.107
   47LEU   HD11  637   5.222   4.516   7.072
   47LEU   HD12  638   5.129   4.447   7.203
   47LEU   HD13  639   5.109   4.381   7.031
   47LEU    CD2  640   5.392   4.377   7.223
   47LEU   HD21  641   5.424   4.481   7.198
   47LEU   HD22  642   5.489   4.325   7.216
   47LEU   HD23  643   5.354   4.376   7.327
   47LEU      C  644   5.295   3.952   7.252
   47LEU      O  645   5.307   3.939   7.374
   48ALA      N  646   5.225   3.860   7.181
   48ALA     HN  647   5.207   3.888   7.087
   48ALA     CA  648   5.165   3.738   7.232
   48ALA     HA  649   5.092   3.767   7.306
   48ALA     CB  650   5.096   3.677   7.109
   48ALA    HB1  651   5.020   3.603   7.141
   48ALA    HB2  652   5.171   3.623   7.048
   48ALA    HB3  653   5.031   3.749   7.055
   48ALA      C  654   5.265   3.645   7.297
   48ALA      O  655   5.244   3.603   7.410
   49LEU      N  656   5.369   3.621   7.222
   49LEU     HN  657   5.364   3.666   7.133
   49LEU     CA  658   5.484   3.550   7.275
   49LEU     HA  659   5.451   3.455   7.316
   49LEU     CB  660   5.585   3.536   7.153
   49LEU    HB1  661   5.628   3.632   7.118
   49LEU    HB2  662   5.512   3.499   7.077
   49LEU     CG  663   5.697   3.435   7.156
   49LEU     HG  664   5.766   3.473   7.235
   49LEU    CD1  665   5.643   3.296   7.208
   49LEU   HD11  666   5.564   3.302   7.285
   49LEU   HD12  667   5.733   3.244   7.247
   49LEU   HD13  668   5.609   3.238   7.119
   49LEU    CD2  669   5.770   3.439   7.022
   49LEU   HD21  670   5.862   3.378   7.015
   49LEU   HD22  671   5.821   3.535   6.997
   49LEU   HD23  672   5.706   3.410   6.937
   49LEU      C  673   5.563   3.613   7.391
   49LEU      O  674   5.609   3.546   7.487
   50TRP      N  675   5.589   3.742   7.382
   50TRP     HN  676   5.562   3.803   7.307
   50TRP     CA  677   5.648   3.821   7.494
   50TRP     HA  678   5.746   3.781   7.514
   50TRP     CB  679   5.682   3.969   7.449
   50TRP    HB1  680   5.585   4.014   7.420
   50TRP    HB2  681   5.747   3.965   7.359
   50TRP     CG  682   5.755   4.056   7.546
   50TRP    CD1  683   5.702   4.166   7.617
   50TRP    HD1  684   5.603   4.203   7.596
   50TRP    NE1  685   5.793   4.206   7.709
   50TRP    HE1  686   5.782   4.256   7.792
   50TRP    CE2  687   5.902   4.130   7.705
   50TRP    CD2  688   5.883   4.028   7.605
   50TRP    CE3  689   5.989   3.936   7.576
   50TRP    HE3  690   5.982   3.862   7.497
   50TRP    CZ3  691   6.111   3.953   7.650
   50TRP    HZ3  692   6.194   3.889   7.627
   50TRP    CZ2  693   6.015   4.135   7.779
   50TRP    HZ2  694   6.029   4.217   7.848
   50TRP    CH2  695   6.119   4.056   7.743
   50TRP    HH2  696   6.202   4.067   7.811
   50TRP      C  697   5.564   3.819   7.622
   50TRP      O  698   5.608   3.786   7.733
   51ILE      N  699   5.439   3.858   7.606
   51ILE     HN  700   5.403   3.877   7.515
   51ILE     CA  701   5.341   3.875   7.717
   51ILE     HA  702   5.387   3.936   7.793
   51ILE     CB  703   5.216   3.949   7.667
   51ILE     HB  704   5.177   3.902   7.575
   51ILE    CG2  705   5.086   3.952   7.766
   51ILE   HG21  706   5.061   3.845   7.783
   51ILE   HG22  707   5.001   4.000   7.713
   51ILE   HG23  708   5.105   4.002   7.863
   51ILE    CG1  709   5.250   4.099   7.630
   51ILE   HG11  710   5.159   4.149   7.589
   51ILE   HG12  711   5.324   4.107   7.548
   51ILE     CD  712   5.291   4.181   7.749
   51ILE    HD1  713   5.370   4.132   7.810
   51ILE    HD2  714   5.208   4.190   7.822
   51ILE    HD3  715   5.332   4.278   7.713
   51ILE      C  716   5.309   3.744   7.783
   51ILE      O  717   5.315   3.746   7.907
   52PHE      N  718   5.270   3.638   7.713
   52PHE     HN  719   5.265   3.643   7.613
   52PHE     CA  720   5.226   3.523   7.788
   52PHE     HA  721   5.168   3.562   7.871
   52PHE     CB  722   5.139   3.425   7.704
   52PHE    HB1  723   5.100   3.343   7.769
   52PHE    HB2  724   5.205   3.369   7.634
   52PHE     CG  725   5.020   3.477   7.617
   52PHE    CD1  726   4.982   3.400   7.504
   52PHE    HD1  727   5.041   3.318   7.467
   52PHE    CE1  728   4.880   3.438   7.419
   52PHE    HE1  729   4.840   3.377   7.339
   52PHE     CZ  730   4.799   3.548   7.453
   52PHE     HZ  731   4.712   3.577   7.396
   52PHE    CD2  732   4.935   3.585   7.652
   52PHE    HD2  733   4.957   3.640   7.743
   52PHE    CE2  734   4.824   3.620   7.573
   52PHE    HE2  735   4.775   3.712   7.601
   52PHE      C  736   5.342   3.442   7.847
   52PHE      O  737   5.322   3.373   7.948
   53CYS      N  738   5.463   3.458   7.792
   53CYS     HN  739   5.474   3.519   7.714
   53CYS     CA  740   5.579   3.393   7.851
   53CYS     HA  741   5.536   3.303   7.891
   53CYS     CB  742   5.688   3.349   7.754
   53CYS    HB1  743   5.778   3.313   7.808
   53CYS    HB2  744   5.725   3.441   7.703
   53CYS     SG  745   5.637   3.222   7.631
   53CYS    HG1  746   5.583   3.311   7.548
   53CYS      C  747   5.653   3.466   7.960
   53CYS      O  748   5.748   3.419   8.017
   54PHE      N  749   5.609   3.597   7.989
   54PHE     HN  750   5.542   3.646   7.933
   54PHE     CA  751   5.663   3.671   8.104
   54PHE     HA  752   5.722   3.599   8.159
   54PHE     CB  753   5.748   3.792   8.058
   54PHE    HB1  754   5.770   3.861   8.142
   54PHE    HB2  755   5.681   3.836   7.982
   54PHE     CG  756   5.877   3.740   7.999
   54PHE    CD1  757   5.916   3.740   7.863
   54PHE    HD1  758   5.849   3.761   7.782
   54PHE    CE1  759   6.040   3.693   7.833
   54PHE    HE1  760   6.080   3.686   7.733
   54PHE     CZ  761   6.132   3.657   7.930
   54PHE     HZ  762   6.229   3.618   7.903
   54PHE    CD2  763   5.971   3.709   8.098
   54PHE    HD2  764   5.937   3.713   8.200
   54PHE    CE2  765   6.100   3.664   8.068
   54PHE    HE2  766   6.166   3.624   8.143
   54PHE      C  767   5.561   3.726   8.206
   54PHE      O  768   5.602   3.735   8.320
   55HSD      N  769   5.443   3.770   8.166
   55HSD     HN  770   5.406   3.764   8.074
   55HSD     CA  771   5.366   3.850   8.256
   55HSD     HA  772   5.409   3.868   8.353
   55HSD     CB  773   5.352   3.988   8.189
   55HSD    HB1  774   5.295   4.062   8.249
   55HSD    HB2  775   5.290   3.990   8.097
   55HSD    ND1  776   5.554   4.108   8.258
   55HSD    HD1  777   5.514   4.118   8.349
   55HSD     CG  778   5.482   4.053   8.159
   55HSD    CE1  779   5.659   4.177   8.202
   55HSD    HE1  780   5.741   4.213   8.264
   55HSD    NE2  781   5.667   4.150   8.076
   55HSD    CD2  782   5.549   4.084   8.045
   55HSD    HD2  783   5.530   4.061   7.941
   55HSD      C  784   5.235   3.783   8.282
   55HSD      O  785   5.148   3.831   8.357
   56LEU      N  786   5.208   3.666   8.213
   56LEU     HN  787   5.270   3.637   8.141
   56LEU     CA  788   5.102   3.577   8.249
   56LEU     HA  789   5.029   3.644   8.293
   56LEU     CB  790   5.040   3.506   8.129
   56LEU    HB1  791   5.116   3.439   8.082
   56LEU    HB2  792   5.020   3.581   8.050
   56LEU     CG  793   4.909   3.427   8.150
   56LEU     HG  794   4.949   3.332   8.191
   56LEU    CD1  795   4.809   3.499   8.238
   56LEU   HD11  796   4.707   3.454   8.244
   56LEU   HD12  797   4.788   3.602   8.202
   56LEU   HD13  798   4.859   3.504   8.337
   56LEU    CD2  799   4.852   3.396   8.012
   56LEU   HD21  800   4.819   3.492   7.967
   56LEU   HD22  801   4.769   3.322   8.020
   56LEU   HD23  802   4.937   3.357   7.953
   56LEU      C  803   5.133   3.478   8.367
   56LEU      O  804   5.208   3.382   8.357
   57LYS      N  805   5.075   3.511   8.486
   57LYS     HN  806   5.030   3.599   8.498
   57LYS     CA  807   5.093   3.443   8.616
   57LYS     HA  808   5.158   3.358   8.601
   57LYS     CB  809   5.156   3.536   8.712
   57LYS    HB1  810   5.160   3.513   8.821
   57LYS    HB2  811   5.105   3.633   8.690
   57LYS     CG  812   5.300   3.581   8.676
   57LYS    HG1  813   5.328   3.658   8.752
   57LYS    HG2  814   5.314   3.627   8.576
   57LYS     CD  815   5.405   3.472   8.679
   57LYS    HD1  816   5.362   3.372   8.656
   57LYS    HD2  817   5.434   3.464   8.786
   57LYS     CE  818   5.530   3.495   8.590
   57LYS    HE1  819   5.495   3.504   8.485
   57LYS    HE2  820   5.602   3.412   8.605
   57LYS     NZ  821   5.590   3.623   8.629
   57LYS    HZ1  822   5.687   3.623   8.592
   57LYS    HZ2  823   5.588   3.644   8.731
   57LYS    HZ3  824   5.531   3.696   8.583
   57LYS      C  825   4.962   3.400   8.665
   57LYS      O  826   4.869   3.485   8.658
   58SER      N  827   4.951   3.271   8.698
   58SER     HN  828   5.033   3.216   8.684
   58SER     CA  829   4.829   3.198   8.719
   58SER     HA  830   4.848   3.099   8.758
   58SER     CB  831   4.738   3.269   8.832
   58SER    HB1  832   4.694   3.362   8.790
   58SER    HB2  833   4.802   3.276   8.922
   58SER     OG  834   4.623   3.178   8.857
   58SER    HG1  835   4.660   3.099   8.895
   58SER      C  836   4.750   3.183   8.586
   58SER      O  837   4.685   3.267   8.532
   59TRP      N  838   4.742   3.058   8.538
   59TRP     HN  839   4.787   2.979   8.579
   59TRP     CA  840   4.662   3.033   8.420
   59TRP     HA  841   4.666   3.117   8.352
   59TRP     CB  842   4.727   2.925   8.325
   59TRP    HB1  843   4.655   2.850   8.284
   59TRP    HB2  844   4.786   2.855   8.387
   59TRP     CG  845   4.818   2.972   8.221
   59TRP    CD1  846   4.951   3.000   8.241
   59TRP    HD1  847   4.992   3.011   8.341
   59TRP    NE1  848   5.013   3.028   8.123
   59TRP    HE1  849   5.103   2.993   8.108
   59TRP    CE2  850   4.921   3.039   8.022
   59TRP    CD2  851   4.799   3.003   8.082
   59TRP    CE3  852   4.684   3.001   7.997
   59TRP    HE3  853   4.586   2.979   8.037
   59TRP    CZ3  854   4.701   3.031   7.857
   59TRP    HZ3  855   4.610   3.046   7.802
   59TRP    CZ2  856   4.940   3.073   7.887
   59TRP    HZ2  857   5.033   3.111   7.847
   59TRP    CH2  858   4.830   3.066   7.807
   59TRP    HH2  859   4.835   3.100   7.705
   59TRP      C  860   4.521   3.005   8.460
   59TRP      O  861   4.487   2.928   8.550
   60LYS      N  862   4.426   3.061   8.385
   60LYS     HN  863   4.446   3.143   8.331
   60LYS     CA  864   4.281   3.039   8.412
   60LYS     HA  865   4.270   2.941   8.454
   60LYS     CB  866   4.203   3.129   8.509
   60LYS    HB1  867   4.094   3.105   8.513
   60LYS    HB2  868   4.227   3.236   8.490
   60LYS     CG  869   4.242   3.116   8.652
   60LYS    HG1  870   4.351   3.139   8.653
   60LYS    HG2  871   4.221   3.007   8.665
   60LYS     CD  872   4.159   3.189   8.755
   60LYS    HD1  873   4.055   3.178   8.719
   60LYS    HD2  874   4.175   3.299   8.756
   60LYS     CE  875   4.187   3.148   8.896
   60LYS    HE1  876   4.150   3.044   8.915
   60LYS    HE2  877   4.148   3.223   8.968
   60LYS     NZ  878   4.327   3.151   8.919
   60LYS    HZ1  879   4.372   3.229   8.866
   60LYS    HZ2  880   4.369   3.060   8.893
   60LYS    HZ3  881   4.350   3.161   9.020
   60LYS      C  882   4.207   3.026   8.283
   60LYS      O  883   4.261   3.060   8.178
   61SER      N  884   4.081   2.980   8.288
   61SER     HN  885   4.046   2.944   8.374
   61SER     CA  886   3.998   2.951   8.174
   61SER     HA  887   4.050   2.874   8.119
   61SER     CB  888   3.861   2.898   8.214
   61SER    HB1  889   3.897   2.802   8.256
   61SER    HB2  890   3.802   2.885   8.121
   61SER     OG  891   3.784   2.973   8.304
   61SER    HG1  892   3.743   3.039   8.248
   61SER      C  893   3.984   3.064   8.070
   61SER      O  894   3.997   3.052   7.946
   62SER      N  895   3.951   3.183   8.117
   62SER     HN  896   3.943   3.198   8.215
   62SER     CA  897   3.948   3.304   8.031
   62SER     HA  898   3.879   3.285   7.950
   62SER     CB  899   3.905   3.430   8.110
   62SER    HB1  900   3.884   3.514   8.040
   62SER    HB2  901   3.976   3.474   8.184
   62SER     OG  902   3.793   3.407   8.188
   62SER    HG1  903   3.723   3.385   8.127
   62SER      C  904   4.070   3.330   7.954
   62SER      O  905   4.068   3.355   7.835
   63ARG      N  906   4.184   3.320   8.016
   63ARG     HN  907   4.196   3.295   8.112
   63ARG     CA  908   4.315   3.333   7.955
   63ARG     HA  909   4.322   3.421   7.892
   63ARG     CB  910   4.430   3.355   8.058
   63ARG    HB1  911   4.524   3.338   8.001
   63ARG    HB2  912   4.428   3.280   8.140
   63ARG     CG  913   4.426   3.499   8.123
   63ARG    HG1  914   4.493   3.507   8.212
   63ARG    HG2  915   4.324   3.529   8.158
   63ARG     CD  916   4.469   3.614   8.029
   63ARG    HD1  917   4.395   3.616   7.945
   63ARG    HD2  918   4.570   3.618   7.983
   63ARG     NE  919   4.459   3.739   8.107
   63ARG     HE  920   4.500   3.737   8.198
   63ARG     CZ  921   4.422   3.860   8.062
   63ARG    NH1  922   4.397   3.878   7.935
   63ARG   HH11  923   4.433   3.806   7.876
   63ARG   HH12  924   4.322   3.935   7.903
   63ARG    NH2  925   4.418   3.963   8.143
   63ARG   HH21  926   4.436   3.940   8.239
   63ARG   HH22  927   4.401   4.058   8.117
   63ARG      C  928   4.344   3.218   7.857
   63ARG      O  929   4.393   3.253   7.746
   64ILE      N  930   4.303   3.092   7.875
   64ILE     HN  931   4.263   3.061   7.961
   64ILE     CA  932   4.301   2.984   7.776
   64ILE     HA  933   4.401   2.981   7.734
   64ILE     CB  934   4.271   2.844   7.828
   64ILE     HB  935   4.182   2.853   7.894
   64ILE    CG2  936   4.231   2.741   7.724
   64ILE   HG21  937   4.317   2.724   7.656
   64ILE   HG22  938   4.146   2.773   7.661
   64ILE   HG23  939   4.182   2.655   7.774
   64ILE    CG1  940   4.375   2.802   7.938
   64ILE   HG11  941   4.376   2.887   8.010
   64ILE   HG12  942   4.464   2.796   7.872
   64ILE     CD  943   4.350   2.670   8.008
   64ILE    HD1  944   4.340   2.594   7.928
   64ILE    HD2  945   4.259   2.668   8.073
   64ILE    HD3  946   4.441   2.641   8.065
   64ILE      C  947   4.216   3.025   7.659
   64ILE      O  948   4.253   3.003   7.544
   65PHE      N  949   4.095   3.081   7.677
   65PHE     HN  950   4.066   3.091   7.772
   65PHE     CA  951   4.012   3.132   7.557
   65PHE     HA  952   4.010   3.044   7.493
   65PHE     CB  953   3.868   3.165   7.602
   65PHE    HB1  954   3.813   3.200   7.512
   65PHE    HB2  955   3.867   3.261   7.658
   65PHE     CG  956   3.791   3.045   7.657
   65PHE    CD1  957   3.796   2.929   7.594
   65PHE    HD1  958   3.847   2.915   7.499
   65PHE    CE1  959   3.748   2.816   7.647
   65PHE    HE1  960   3.759   2.722   7.595
   65PHE     CZ  961   3.683   2.820   7.776
   65PHE     HZ  962   3.646   2.728   7.820
   65PHE    CD2  963   3.731   3.061   7.781
   65PHE    HD2  964   3.730   3.157   7.830
   65PHE    CE2  965   3.674   2.944   7.842
   65PHE    HE2  966   3.631   2.951   7.941
   65PHE      C  967   4.075   3.236   7.470
   65PHE      O  968   4.055   3.228   7.351
   66LEU      N  969   4.140   3.333   7.532
   66LEU     HN  970   4.121   3.346   7.629
   66LEU     CA  971   4.213   3.446   7.481
   66LEU     HA  972   4.161   3.493   7.398
   66LEU     CB  973   4.236   3.553   7.591
   66LEU    HB1  974   4.310   3.631   7.562
   66LEU    HB2  975   4.284   3.509   7.681
   66LEU     CG  976   4.116   3.636   7.634
   66LEU     HG  977   4.025   3.575   7.651
   66LEU    CD1  978   4.135   3.699   7.774
   66LEU   HD11  979   4.045   3.756   7.807
   66LEU   HD12  980   4.221   3.769   7.771
   66LEU   HD13  981   4.154   3.627   7.857
   66LEU    CD2  982   4.080   3.738   7.532
   66LEU   HD21  983   4.045   3.678   7.445
   66LEU   HD22  984   4.169   3.795   7.498
   66LEU   HD23  985   3.998   3.803   7.569
   66LEU      C  986   4.348   3.409   7.421
   66LEU      O  987   4.384   3.463   7.317
   67PHE      N  988   4.412   3.296   7.469
   67PHE     HN  989   4.369   3.257   7.550
   67PHE     CA  990   4.530   3.233   7.416
   67PHE     HA  991   4.601   3.312   7.397
   67PHE     CB  992   4.591   3.126   7.517
   67PHE    HB1  993   4.513   3.063   7.564
   67PHE    HB2  994   4.641   3.186   7.596
   67PHE     CG  995   4.673   3.012   7.450
   67PHE    CD1  996   4.805   3.039   7.404
   67PHE    HD1  997   4.839   3.140   7.421
   67PHE    CE1  998   4.886   2.944   7.337
   67PHE    HE1  999   4.986   2.975   7.313
   67PHE     CZ 1000   4.831   2.820   7.312
   67PHE     HZ 1001   4.887   2.736   7.275
   67PHE    CD2 1002   4.628   2.876   7.436
   67PHE    HD2 1003   4.528   2.857   7.470
   67PHE    CE2 1004   4.702   2.784   7.361
   67PHE    HE2 1005   4.662   2.686   7.340
   67PHE      C 1006   4.509   3.176   7.278
   67PHE      O 1007   4.592   3.177   7.189
   68ASN      N 1008   4.387   3.120   7.251
   68ASN     HN 1009   4.318   3.112   7.323
   68ASN     CA 1010   4.354   3.073   7.116
   68ASN     HA 1011   4.438   3.016   7.080
   68ASN     CB 1012   4.226   2.993   7.108
   68ASN    HB1 1013   4.192   2.965   7.006
   68ASN    HB2 1014   4.157   3.059   7.164
   68ASN     CG 1015   4.237   2.856   7.175
   68ASN    OD1 1016   4.253   2.756   7.101
   68ASN    ND2 1017   4.238   2.847   7.308
   68ASN   HD21 1018   4.253   2.927   7.367
   68ASN   HD22 1019   4.228   2.764   7.363
   68ASN      C 1020   4.334   3.186   7.014
   68ASN      O 1021   4.336   3.163   6.895
   69LEU      N 1022   4.303   3.304   7.061
   69LEU     HN 1023   4.292   3.323   7.158
   69LEU     CA 1024   4.314   3.420   6.969
   69LEU     HA 1025   4.256   3.399   6.880
   69LEU     CB 1026   4.243   3.556   7.028
   69LEU    HB1 1027   4.257   3.636   6.952
   69LEU    HB2 1028   4.302   3.578   7.119
   69LEU     CG 1029   4.094   3.533   7.058
   69LEU     HG 1030   4.065   3.449   7.125
   69LEU    CD1 1031   4.050   3.665   7.121
   69LEU   HD11 1032   3.952   3.640   7.166
   69LEU   HD12 1033   4.032   3.736   7.037
   69LEU   HD13 1034   4.117   3.721   7.189
   69LEU    CD2 1035   4.013   3.516   6.923
   69LEU   HD21 1036   3.907   3.488   6.937
   69LEU   HD22 1037   4.065   3.439   6.862
   69LEU   HD23 1038   4.013   3.608   6.861
   69LEU      C 1039   4.454   3.448   6.917
   69LEU      O 1040   4.460   3.487   6.800
   70ALA      N 1041   4.558   3.429   6.998
   70ALA     HN 1042   4.543   3.414   7.095
   70ALA     CA 1043   4.695   3.431   6.941
   70ALA     HA 1044   4.724   3.525   6.896
   70ALA     CB 1045   4.792   3.421   7.053
   70ALA    HB1 1046   4.771   3.329   7.111
   70ALA    HB2 1047   4.788   3.511   7.118
   70ALA    HB3 1048   4.894   3.422   7.011
   70ALA      C 1049   4.722   3.312   6.839
   70ALA      O 1050   4.781   3.332   6.731
   71VAL      N 1051   4.680   3.189   6.871
   71VAL     HN 1052   4.646   3.177   6.964
   71VAL     CA 1053   4.711   3.065   6.789
   71VAL     HA 1054   4.816   3.063   6.767
   71VAL     CB 1055   4.678   2.943   6.874
   71VAL     HB 1056   4.573   2.940   6.911
   71VAL    CG1 1057   4.706   2.812   6.797
   71VAL   HG11 1058   4.684   2.725   6.862
   71VAL   HG12 1059   4.815   2.798   6.779
   71VAL   HG13 1060   4.630   2.792   6.718
   71VAL    CG2 1061   4.775   2.945   7.000
   71VAL   HG21 1062   4.738   2.868   7.071
   71VAL   HG22 1063   4.760   3.046   7.044
   71VAL   HG23 1064   4.880   2.948   6.965
   71VAL      C 1065   4.637   3.067   6.657
   71VAL      O 1066   4.693   3.035   6.561
   72ALA      N 1067   4.512   3.107   6.659
   72ALA     HN 1068   4.466   3.115   6.747
   72ALA     CA 1069   4.430   3.126   6.541
   72ALA     HA 1070   4.420   3.040   6.477
   72ALA     CB 1071   4.293   3.176   6.591
   72ALA    HB1 1072   4.221   3.189   6.507
   72ALA    HB2 1073   4.299   3.278   6.634
   72ALA    HB3 1074   4.258   3.103   6.667
   72ALA      C 1075   4.495   3.233   6.459
   72ALA      O 1076   4.489   3.221   6.338
   73ASP      N 1077   4.550   3.340   6.515
   73ASP     HN 1078   4.565   3.349   6.613
   73ASP     CA 1079   4.628   3.435   6.436
   73ASP     HA 1080   4.567   3.483   6.360
   73ASP     CB 1081   4.670   3.565   6.515
   73ASP    HB1 1082   4.750   3.620   6.461
   73ASP    HB2 1083   4.717   3.547   6.614
   73ASP     CG 1084   4.559   3.672   6.527
   73ASP    OD1 1085   4.585   3.767   6.604
   73ASP    OD2 1086   4.454   3.673   6.460
   73ASP      C 1087   4.751   3.378   6.365
   73ASP      O 1088   4.776   3.390   6.249
   74PHE      N 1089   4.837   3.311   6.446
   74PHE     HN 1090   4.814   3.305   6.543
   74PHE     CA 1091   4.964   3.254   6.400
   74PHE     HA 1092   5.015   3.338   6.355
   74PHE     CB 1093   5.038   3.211   6.524
   74PHE    HB1 1094   4.961   3.175   6.596
   74PHE    HB2 1095   5.083   3.293   6.583
   74PHE     CG 1096   5.145   3.106   6.512
   74PHE    CD1 1097   5.262   3.133   6.440
   74PHE    HD1 1098   5.290   3.225   6.391
   74PHE    CE1 1099   5.369   3.040   6.441
   74PHE    HE1 1100   5.461   3.060   6.389
   74PHE     CZ 1101   5.352   2.915   6.501
   74PHE     HZ 1102   5.436   2.846   6.498
   74PHE    CD2 1103   5.134   2.983   6.581
   74PHE    HD2 1104   5.043   2.961   6.636
   74PHE    CE2 1105   5.237   2.891   6.570
   74PHE    HE2 1106   5.233   2.797   6.623
   74PHE      C 1107   4.960   3.155   6.283
   74PHE      O 1108   5.028   3.168   6.183
   75LEU      N 1109   4.862   3.063   6.291
   75LEU     HN 1110   4.797   3.068   6.366
   75LEU     CA 1111   4.831   2.963   6.192
   75LEU     HA 1112   4.922   2.914   6.159
   75LEU     CB 1113   4.752   2.842   6.266
   75LEU    HB1 1114   4.733   2.768   6.185
   75LEU    HB2 1115   4.653   2.887   6.287
   75LEU     CG 1116   4.825   2.778   6.381
   75LEU     HG 1117   4.850   2.857   6.456
   75LEU    CD1 1118   4.732   2.675   6.434
   75LEU   HD11 1119   4.764   2.645   6.536
   75LEU   HD12 1120   4.726   2.588   6.365
   75LEU   HD13 1121   4.630   2.715   6.454
   75LEU    CD2 1122   4.961   2.720   6.344
   75LEU   HD21 1123   5.025   2.804   6.309
   75LEU   HD22 1124   4.933   2.652   6.261
   75LEU   HD23 1125   5.022   2.674   6.424
   75LEU      C 1126   4.760   3.025   6.074
   75LEU      O 1127   4.767   2.963   5.968
   76LEU      N 1128   4.687   3.136   6.089
   76LEU     HN 1129   4.696   3.194   6.169
   76LEU     CA 1130   4.654   3.211   5.968
   76LEU     HA 1131   4.593   3.143   5.910
   76LEU     CB 1132   4.540   3.319   6.004
   76LEU    HB1 1133   4.580   3.385   6.085
   76LEU    HB2 1134   4.454   3.266   6.050
   76LEU     CG 1135   4.492   3.401   5.881
   76LEU     HG 1136   4.501   3.335   5.792
   76LEU    CD1 1137   4.339   3.414   5.899
   76LEU   HD11 1138   4.281   3.448   5.810
   76LEU   HD12 1139   4.330   3.487   5.982
   76LEU   HD13 1140   4.300   3.314   5.924
   76LEU    CD2 1141   4.564   3.532   5.850
   76LEU   HD21 1142   4.521   3.575   5.757
   76LEU   HD22 1143   4.675   3.526   5.849
   76LEU   HD23 1144   4.543   3.609   5.928
   76LEU      C 1145   4.775   3.278   5.900
   76LEU      O 1146   4.809   3.262   5.784
   77ILE      N 1147   4.851   3.367   5.975
   77ILE     HN 1148   4.820   3.385   6.068
   77ILE     CA 1149   4.954   3.450   5.903
   77ILE     HA 1150   4.905   3.489   5.816
   77ILE     CB 1151   4.997   3.570   5.992
   77ILE     HB 1152   5.064   3.645   5.944
   77ILE    CG2 1153   4.873   3.651   6.038
   77ILE   HG21 1154   4.797   3.586   6.087
   77ILE   HG22 1155   4.824   3.700   5.952
   77ILE   HG23 1156   4.908   3.738   6.098
   77ILE    CG1 1157   5.072   3.518   6.118
   77ILE   HG11 1158   5.067   3.407   6.121
   77ILE   HG12 1159   5.017   3.560   6.205
   77ILE     CD 1160   5.217   3.562   6.113
   77ILE    HD1 1161   5.263   3.539   6.211
   77ILE    HD2 1162   5.235   3.669   6.089
   77ILE    HD3 1163   5.253   3.491   6.036
   77ILE      C 1164   5.080   3.373   5.860
   77ILE      O 1165   5.150   3.417   5.772
   78ILE      N 1166   5.105   3.253   5.914
   78ILE     HN 1167   5.045   3.228   5.989
   78ILE     CA 1168   5.219   3.171   5.869
   78ILE     HA 1169   5.315   3.219   5.859
   78ILE     CB 1170   5.246   3.059   5.964
   78ILE     HB 1171   5.257   3.101   6.066
   78ILE    CG2 1172   5.121   2.966   5.967
   78ILE   HG21 1173   5.104   2.921   5.867
   78ILE   HG22 1174   5.036   3.032   5.994
   78ILE   HG23 1175   5.139   2.882   6.037
   78ILE    CG1 1176   5.377   2.982   5.928
   78ILE   HG11 1177   5.456   3.053   5.895
   78ILE   HG12 1178   5.366   2.914   5.841
   78ILE     CD 1179   5.435   2.899   6.047
   78ILE    HD1 1180   5.524   2.836   6.025
   78ILE    HD2 1181   5.353   2.830   6.074
   78ILE    HD3 1182   5.462   2.964   6.133
   78ILE      C 1183   5.191   3.123   5.726
   78ILE      O 1184   5.288   3.095   5.651
   79CYS      N 1185   5.068   3.121   5.676
   79CYS     HN 1186   4.995   3.150   5.738
   79CYS     CA 1187   5.025   3.083   5.544
   79CYS     HA 1188   5.090   3.002   5.513
   79CYS     CB 1189   4.879   3.033   5.537
   79CYS    HB1 1190   4.846   3.010   5.433
   79CYS    HB2 1191   4.815   3.105   5.592
   79CYS     SG 1192   4.869   2.881   5.633
   79CYS    HG1 1193   4.879   2.942   5.750
   79CYS      C 1194   5.034   3.194   5.437
   79CYS      O 1195   5.043   3.176   5.316
   80LEU      N 1196   5.030   3.325   5.475
   80LEU     HN 1197   5.037   3.345   5.573
   80LEU     CA 1198   5.046   3.440   5.386
   80LEU     HA 1199   4.964   3.422   5.319
   80LEU     CB 1200   5.015   3.571   5.470
   80LEU    HB1 1201   5.023   3.649   5.391
   80LEU    HB2 1202   5.098   3.583   5.542
   80LEU     CG 1203   4.888   3.579   5.553
   80LEU     HG 1204   4.893   3.489   5.618
   80LEU    CD1 1205   4.907   3.715   5.628
   80LEU   HD11 1206   4.998   3.706   5.691
   80LEU   HD12 1207   4.830   3.712   5.708
   80LEU   HD13 1208   4.902   3.809   5.570
   80LEU    CD2 1209   4.757   3.568   5.477
   80LEU   HD21 1210   4.730   3.655   5.412
   80LEU   HD22 1211   4.682   3.566   5.559
   80LEU   HD23 1212   4.754   3.473   5.419
   80LEU      C 1213   5.172   3.459   5.300
   80LEU      O 1214   5.139   3.508   5.189
   81PRO      N 1215   5.303   3.439   5.327
   81PRO     CD 1216   5.349   3.424   5.466
   81PRO    HD1 1217   5.271   3.384   5.533
   81PRO    HD2 1218   5.374   3.525   5.507
   81PRO     CA 1219   5.404   3.457   5.233
   81PRO     HA 1220   5.401   3.559   5.196
   81PRO     CB 1221   5.534   3.413   5.319
   81PRO    HB1 1222   5.599   3.500   5.345
   81PRO    HB2 1223   5.602   3.335   5.277
   81PRO     CG 1224   5.480   3.343   5.443
   81PRO    HG1 1225   5.454   3.240   5.412
   81PRO    HG2 1226   5.559   3.349   5.520
   81PRO      C 1227   5.389   3.350   5.126
   81PRO      O 1228   5.427   3.376   5.008
   82PHE      N 1229   5.337   3.231   5.155
   82PHE     HN 1230   5.294   3.210   5.243
   82PHE     CA 1231   5.295   3.132   5.049
   82PHE     HA 1232   5.383   3.114   4.989
   82PHE     CB 1233   5.268   2.991   5.109
   82PHE    HB1 1234   5.260   2.919   5.025
   82PHE    HB2 1235   5.171   2.990   5.165
   82PHE     CG 1236   5.381   2.943   5.201
   82PHE    CD1 1237   5.352   2.911   5.334
   82PHE    HD1 1238   5.250   2.916   5.371
   82PHE    CE1 1239   5.453   2.866   5.423
   82PHE    HE1 1240   5.432   2.839   5.525
   82PHE     CZ 1241   5.586   2.869   5.373
   82PHE     HZ 1242   5.661   2.849   5.448
   82PHE    CD2 1243   5.515   2.930   5.152
   82PHE    HD2 1244   5.531   2.949   5.047
   82PHE    CE2 1245   5.622   2.912   5.239
   82PHE    HE2 1246   5.720   2.923   5.195
   82PHE      C 1247   5.191   3.168   4.949
   82PHE      O 1248   5.211   3.141   4.830
   83LEU      N 1249   5.080   3.234   4.996
   83LEU     HN 1250   5.086   3.252   5.094
   83LEU     CA 1251   4.980   3.298   4.909
   83LEU     HA 1252   4.930   3.231   4.840
   83LEU     CB 1253   4.876   3.359   5.006
   83LEU    HB1 1254   4.809   3.423   4.945
   83LEU    HB2 1255   4.937   3.417   5.078
   83LEU     CG 1256   4.796   3.249   5.088
   83LEU     HG 1257   4.860   3.201   5.166
   83LEU    CD1 1258   4.697   3.332   5.177
   83LEU   HD11 1259   4.755   3.412   5.229
   83LEU   HD12 1260   4.652   3.268   5.257
   83LEU   HD13 1261   4.621   3.388   5.119
   83LEU    CD2 1262   4.723   3.145   5.003
   83LEU   HD21 1263   4.648   3.089   5.062
   83LEU   HD22 1264   4.801   3.075   4.969
   83LEU   HD23 1265   4.659   3.179   4.919
   83LEU      C 1266   5.036   3.408   4.819
   83LEU      O 1267   4.993   3.417   4.702
   84MET      N 1268   5.136   3.489   4.871
   84MET     HN 1269   5.154   3.466   4.966
   84MET     CA 1270   5.211   3.601   4.806
   84MET     HA 1271   5.135   3.677   4.796
   84MET     CB 1272   5.328   3.650   4.901
   84MET    HB1 1273   5.407   3.572   4.893
   84MET    HB2 1274   5.291   3.656   5.005
   84MET     CG 1275   5.381   3.787   4.853
   84MET    HG1 1276   5.297   3.859   4.842
   84MET    HG2 1277   5.437   3.773   4.758
   84MET     SD 1278   5.484   3.876   4.967
   84MET     CE 1279   5.376   3.913   5.108
   84MET    HE1 1280   5.420   3.920   5.210
   84MET    HE2 1281   5.300   3.832   5.107
   84MET    HE3 1282   5.324   4.010   5.093
   84MET      C 1283   5.263   3.561   4.665
   84MET      O 1284   5.272   3.646   4.570
   85ASP      N 1285   5.302   3.441   4.655
   85ASP     HN 1286   5.285   3.377   4.730
   85ASP     CA 1287   5.367   3.382   4.546
   85ASP     HA 1288   5.448   3.451   4.525
   85ASP     CB 1289   5.433   3.239   4.577
   85ASP    HB1 1290   5.356   3.160   4.584
   85ASP    HB2 1291   5.470   3.239   4.681
   85ASP     CG 1292   5.545   3.197   4.479
   85ASP    OD1 1293   5.549   3.079   4.442
   85ASP    OD2 1294   5.629   3.286   4.446
   85ASP      C 1295   5.276   3.383   4.419
   85ASP      O 1296   5.323   3.419   4.311
   86ASN      N 1297   5.142   3.362   4.435
   86ASN     HN 1298   5.098   3.346   4.524
   86ASN     CA 1299   5.046   3.354   4.329
   86ASN     HA 1300   5.094   3.296   4.251
   86ASN     CB 1301   4.907   3.299   4.384
   86ASN    HB1 1302   4.869   3.383   4.446
   86ASN    HB2 1303   4.927   3.214   4.452
   86ASN     CG 1304   4.812   3.265   4.274
   86ASN    OD1 1305   4.700   3.306   4.292
   86ASN    ND2 1306   4.843   3.178   4.176
   86ASN   HD21 1307   4.781   3.155   4.101
   86ASN   HD22 1308   4.934   3.137   4.176
   86ASN      C 1309   5.024   3.491   4.266
   86ASN      O 1310   4.999   3.501   4.145
   87TYR      N 1311   5.050   3.595   4.348
   87TYR     HN 1312   5.061   3.572   4.445
   87TYR     CA 1313   5.029   3.739   4.315
   87TYR     HA 1314   4.964   3.729   4.230
   87TYR     CB 1315   4.963   3.825   4.430
   87TYR    HB1 1316   4.916   3.917   4.389
   87TYR    HB2 1317   5.047   3.865   4.491
   87TYR     CG 1318   4.872   3.739   4.517
   87TYR    CD1 1319   4.777   3.657   4.463
   87TYR    HD1 1320   4.761   3.668   4.357
   87TYR    CE1 1321   4.679   3.588   4.540
   87TYR    HE1 1322   4.606   3.519   4.498
   87TYR     CZ 1323   4.686   3.588   4.680
   87TYR     OH 1324   4.608   3.510   4.769
   87TYR     HH 1325   4.567   3.445   4.711
   87TYR    CD2 1326   4.880   3.738   4.660
   87TYR    HD2 1327   4.949   3.803   4.712
   87TYR    CE2 1328   4.787   3.668   4.734
   87TYR    HE2 1329   4.797   3.678   4.841
   87TYR      C 1330   5.159   3.804   4.266
   87TYR      O 1331   5.155   3.899   4.202
   88VAL      N 1332   5.277   3.750   4.299
   88VAL     HN 1333   5.281   3.676   4.365
   88VAL     CA 1334   5.400   3.805   4.245
   88VAL     HA 1335   5.382   3.909   4.220
   88VAL     CB 1336   5.519   3.799   4.343
   88VAL     HB 1337   5.609   3.847   4.299
   88VAL    CG1 1338   5.497   3.893   4.470
   88VAL   HG11 1339   5.419   3.862   4.542
   88VAL   HG12 1340   5.476   3.996   4.434
   88VAL   HG13 1341   5.593   3.905   4.526
   88VAL    CG2 1342   5.567   3.662   4.381
   88VAL   HG21 1343   5.471   3.606   4.387
   88VAL   HG22 1344   5.621   3.670   4.478
   88VAL   HG23 1345   5.630   3.605   4.309
   88VAL      C 1346   5.454   3.739   4.127
   88VAL      O 1347   5.501   3.791   4.029
   89ARG      N 1348   5.418   3.606   4.111
   89ARG     HN 1349   5.391   3.557   4.193
   89ARG     CA 1350   5.443   3.528   3.990
   89ARG     HA 1351   5.531   3.572   3.945
   89ARG     CB 1352   5.480   3.376   4.008
   89ARG    HB1 1353   5.509   3.323   3.915
   89ARG    HB2 1354   5.386   3.321   4.032
   89ARG     CG 1355   5.597   3.340   4.113
   89ARG    HG1 1356   5.619   3.231   4.109
   89ARG    HG2 1357   5.551   3.366   4.210
   89ARG     CD 1358   5.729   3.412   4.100
   89ARG    HD1 1359   5.712   3.518   4.070
   89ARG    HD2 1360   5.788   3.363   4.020
   89ARG     NE 1361   5.797   3.404   4.231
   89ARG     HE 1362   5.738   3.370   4.304
   89ARG     CZ 1363   5.919   3.444   4.258
   89ARG    NH1 1364   5.983   3.499   4.159
   89ARG   HH11 1365   5.942   3.486   4.068
   89ARG   HH12 1366   6.081   3.521   4.160
   89ARG    NH2 1367   5.964   3.435   4.376
   89ARG   HH21 1368   6.056   3.469   4.392
   89ARG   HH22 1369   5.897   3.436   4.451
   89ARG      C 1370   5.331   3.547   3.883
   89ARG      O 1371   5.333   3.504   3.769
   90ARG      N 1372   5.229   3.625   3.918
   90ARG     HN 1373   5.239   3.672   4.006
   90ARG     CA 1374   5.103   3.658   3.854
   90ARG     HA 1375   5.048   3.679   3.944
   90ARG     CB 1376   5.093   3.784   3.764
   90ARG    HB1 1377   4.989   3.787   3.726
   90ARG    HB2 1378   5.164   3.779   3.678
   90ARG     CG 1379   5.111   3.910   3.844
   90ARG    HG1 1380   5.217   3.910   3.879
   90ARG    HG2 1381   5.047   3.901   3.935
   90ARG     CD 1382   5.082   4.051   3.780
   90ARG    HD1 1383   5.078   4.130   3.858
   90ARG    HD2 1384   4.983   4.048   3.730
   90ARG     NE 1385   5.190   4.094   3.689
   90ARG     HE 1386   5.278   4.047   3.687
   90ARG     CZ 1387   5.176   4.174   3.579
   90ARG    NH1 1388   5.062   4.218   3.530
   90ARG   HH11 1389   4.981   4.173   3.567
   90ARG   HH12 1390   5.068   4.263   3.440
   90ARG    NH2 1391   5.280   4.208   3.511
   90ARG   HH21 1392   5.369   4.168   3.533
   90ARG   HH22 1393   5.265   4.273   3.436
   90ARG      C 1394   5.025   3.544   3.788
   90ARG      O 1395   5.023   3.528   3.666
   91TRP      N 1396   4.958   3.469   3.879
   91TRP     HN 1397   4.960   3.487   3.977
   91TRP     CA 1398   4.877   3.360   3.838
   91TRP     HA 1399   4.831   3.344   3.934
   91TRP     CB 1400   4.764   3.387   3.737
   91TRP    HB1 1401   4.690   3.305   3.748
   91TRP    HB2 1402   4.809   3.380   3.635
   91TRP     CG 1403   4.688   3.519   3.742
   91TRP    CD1 1404   4.693   3.624   3.653
   91TRP    HD1 1405   4.753   3.614   3.563
   91TRP    NE1 1406   4.637   3.735   3.709
   91TRP    HE1 1407   4.662   3.823   3.677
   91TRP    CE2 1408   4.608   3.709   3.840
   91TRP    CD2 1409   4.638   3.572   3.861
   91TRP    CE3 1410   4.618   3.528   3.993
   91TRP    HE3 1411   4.651   3.427   4.010
   91TRP    CZ3 1412   4.553   3.607   4.094
   91TRP    HZ3 1413   4.545   3.578   4.198
   91TRP    CZ2 1414   4.550   3.788   3.937
   91TRP    HZ2 1415   4.519   3.889   3.914
   91TRP    CH2 1416   4.527   3.738   4.061
   91TRP    HH2 1417   4.493   3.801   4.142
   91TRP      C 1418   4.946   3.235   3.810
   91TRP      O 1419   4.895   3.145   3.744
   92ASP      N 1420   5.062   3.217   3.868
   92ASP     HN 1421   5.111   3.289   3.917
   92ASP     CA 1422   5.132   3.090   3.858
   92ASP     HA 1423   5.072   3.021   3.800
   92ASP     CB 1424   5.273   3.114   3.811
   92ASP    HB1 1425   5.340   3.148   3.893
   92ASP    HB2 1426   5.268   3.198   3.738
   92ASP     CG 1427   5.326   2.994   3.728
   92ASP    OD1 1428   5.279   2.878   3.732
   92ASP    OD2 1429   5.419   3.019   3.645
   92ASP      C 1430   5.141   3.019   3.995
   92ASP      O 1431   5.144   3.083   4.098
   93TRP      N 1432   5.145   2.889   4.000
   93TRP     HN 1433   5.149   2.835   3.916
   93TRP     CA 1434   5.152   2.812   4.125
   93TRP     HA 1435   5.201   2.876   4.196
   93TRP     CB 1436   5.007   2.776   4.166
   93TRP    HB1 1437   4.955   2.710   4.093
   93TRP    HB2 1438   4.946   2.867   4.147
   93TRP     CG 1439   4.992   2.730   4.309
   93TRP    CD1 1440   4.967   2.599   4.329
   93TRP    HD1 1441   4.938   2.532   4.250
   93TRP    NE1 1442   4.970   2.572   4.467
   93TRP    HE1 1443   4.955   2.489   4.516
   93TRP    CE2 1444   4.986   2.695   4.534
   93TRP    CD2 1445   5.003   2.802   4.436
   93TRP    CE3 1446   5.029   2.931   4.474
   93TRP    HE3 1447   5.060   3.011   4.408
   93TRP    CZ3 1448   5.036   2.953   4.611
   93TRP    HZ3 1449   5.061   3.053   4.645
   93TRP    CZ2 1450   4.998   2.718   4.671
   93TRP    HZ2 1451   4.987   2.647   4.752
   93TRP    CH2 1452   5.013   2.854   4.710
   93TRP    HH2 1453   5.017   2.882   4.814
   93TRP      C 1454   5.233   2.684   4.118
   93TRP      O 1455   5.201   2.609   4.028
   94LYS      N 1456   5.332   2.675   4.213
   94LYS     HN 1457   5.342   2.744   4.284
   94LYS     CA 1458   5.429   2.570   4.222
   94LYS     HA 1459   5.407   2.496   4.147
   94LYS     CB 1460   5.572   2.617   4.180
   94LYS    HB1 1461   5.560   2.668   4.082
   94LYS    HB2 1462   5.631   2.524   4.177
   94LYS     CG 1463   5.635   2.722   4.275
   94LYS    HG1 1464   5.605   2.703   4.380
   94LYS    HG2 1465   5.579   2.817   4.259
   94LYS     CD 1466   5.783   2.722   4.294
   94LYS    HD1 1467   5.818   2.625   4.337
   94LYS    HD2 1468   5.819   2.800   4.364
   94LYS     CE 1469   5.861   2.733   4.162
   94LYS    HE1 1470   5.833   2.654   4.089
   94LYS    HE2 1471   5.970   2.725   4.183
   94LYS     NZ 1472   5.832   2.862   4.113
   94LYS    HZ1 1473   5.735   2.861   4.075
   94LYS    HZ2 1474   5.899   2.883   4.036
   94LYS    HZ3 1475   5.840   2.928   4.193
   94LYS      C 1476   5.442   2.509   4.360
   94LYS      O 1477   5.525   2.422   4.377
   95PHE      N 1478   5.354   2.551   4.453
   95PHE     HN 1479   5.281   2.616   4.436
   95PHE     CA 1480   5.350   2.504   4.591
   95PHE     HA 1481   5.444   2.457   4.615
   95PHE     CB 1482   5.330   2.611   4.705
   95PHE    HB1 1483   5.312   2.555   4.799
   95PHE    HB2 1484   5.238   2.672   4.688
   95PHE     CG 1485   5.438   2.716   4.729
   95PHE    CD1 1486   5.568   2.691   4.696
   95PHE    HD1 1487   5.599   2.596   4.654
   95PHE    CE1 1488   5.663   2.784   4.707
   95PHE    HE1 1489   5.763   2.769   4.670
   95PHE     CZ 1490   5.629   2.906   4.760
   95PHE     HZ 1491   5.707   2.980   4.774
   95PHE    CD2 1492   5.399   2.842   4.773
   95PHE    HD2 1493   5.295   2.866   4.790
   95PHE    CE2 1494   5.498   2.940   4.793
   95PHE    HE2 1495   5.472   3.039   4.828
   95PHE      C 1496   5.249   2.390   4.602
   95PHE      O 1497   5.239   2.330   4.706
   96GLY      N 1498   5.190   2.342   4.486
   96GLY     HN 1499   5.210   2.384   4.397
   96GLY     CA 1500   5.122   2.205   4.476
   96GLY    HA1 1501   5.162   2.132   4.546
   96GLY    HA2 1502   5.117   2.175   4.373
   96GLY      C 1503   4.979   2.211   4.502
   96GLY      O 1504   4.929   2.296   4.576
   97ASP      N 1505   4.893   2.122   4.431
   97ASP     HN 1506   4.938   2.053   4.374
   97ASP     CA 1507   4.751   2.121   4.426
   97ASP     HA 1508   4.717   2.209   4.373
   97ASP     CB 1509   4.696   1.998   4.341
   97ASP    HB1 1510   4.587   1.991   4.362
   97ASP    HB2 1511   4.737   1.898   4.368
   97ASP     CG 1512   4.711   2.004   4.185
   97ASP    OD1 1513   4.761   2.105   4.134
   97ASP    OD2 1514   4.652   1.909   4.123
   97ASP      C 1515   4.679   2.123   4.562
   97ASP      O 1516   4.591   2.210   4.581
   98ILE      N 1517   4.710   2.020   4.644
   98ILE     HN 1518   4.787   1.963   4.618
   98ILE     CA 1519   4.651   2.005   4.779
   98ILE     HA 1520   4.544   2.016   4.771
   98ILE     CB 1521   4.666   1.858   4.848
   98ILE     HB 1522   4.774   1.838   4.863
   98ILE    CG2 1523   4.607   1.858   4.987
   98ILE   HG21 1524   4.498   1.875   4.984
   98ILE   HG22 1525   4.652   1.927   5.062
   98ILE   HG23 1526   4.619   1.762   5.042
   98ILE    CG1 1527   4.602   1.747   4.756
   98ILE   HG11 1528   4.586   1.646   4.799
   98ILE   HG12 1529   4.673   1.723   4.674
   98ILE     CD 1530   4.475   1.786   4.680
   98ILE    HD1 1531   4.444   1.702   4.615
   98ILE    HD2 1532   4.499   1.878   4.623
   98ILE    HD3 1533   4.392   1.802   4.752
   98ILE      C 1534   4.693   2.118   4.872
   98ILE      O 1535   4.603   2.170   4.943
   99PRO      N 1536   4.820   2.167   4.885
   99PRO     CD 1537   4.939   2.090   4.858
   99PRO    HD1 1538   4.979   2.110   4.756
   99PRO    HD2 1539   4.915   1.982   4.856
   99PRO     CA 1540   4.846   2.285   4.969
   99PRO     HA 1541   4.799   2.263   5.064
   99PRO     CB 1542   4.998   2.287   4.977
   99PRO    HB1 1543   5.034   2.328   5.074
   99PRO    HB2 1544   5.047   2.338   4.891
   99PRO     CG 1545   5.034   2.141   4.966
   99PRO    HG1 1546   5.138   2.126   4.931
   99PRO    HG2 1547   5.014   2.079   5.056
   99PRO      C 1548   4.779   2.410   4.928
   99PRO      O 1549   4.767   2.497   5.015
  100CYS      N 1550   4.739   2.439   4.797
  100CYS     HN 1551   4.761   2.378   4.721
  100CYS     CA 1552   4.650   2.553   4.768
  100CYS     HA 1553   4.698   2.639   4.812
  100CYS     CB 1554   4.622   2.577   4.623
  100CYS    HB1 1555   4.574   2.487   4.577
  100CYS    HB2 1556   4.720   2.585   4.571
  100CYS     SG 1557   4.534   2.733   4.589
  100CYS      C 1558   4.515   2.540   4.847
  100CYS      O 1559   4.460   2.628   4.913
  101ARG      N 1560   4.455   2.421   4.843
  101ARG     HN 1561   4.486   2.342   4.791
  101ARG     CA 1562   4.333   2.387   4.921
  101ARG     HA 1563   4.251   2.452   4.893
  101ARG     CB 1564   4.295   2.244   4.876
  101ARG    HB1 1565   4.193   2.226   4.916
  101ARG    HB2 1566   4.362   2.172   4.928
  101ARG     CG 1567   4.288   2.219   4.717
  101ARG    HG1 1568   4.388   2.241   4.675
  101ARG    HG2 1569   4.231   2.302   4.670
  101ARG     CD 1570   4.229   2.085   4.662
  101ARG    HD1 1571   4.127   2.073   4.705
  101ARG    HD2 1572   4.292   2.000   4.695
  101ARG     NE 1573   4.215   2.084   4.510
  101ARG     HE 1574   4.249   2.164   4.462
  101ARG     CZ 1575   4.200   1.967   4.457
  101ARG    NH1 1576   4.158   1.852   4.510
  101ARG   HH11 1577   4.165   1.771   4.453
  101ARG   HH12 1578   4.120   1.842   4.602
  101ARG    NH2 1579   4.237   1.962   4.329
  101ARG   HH21 1580   4.256   1.879   4.277
  101ARG   HH22 1581   4.251   2.050   4.283
  101ARG      C 1582   4.348   2.404   5.066
  101ARG      O 1583   4.268   2.471   5.125
  102LEU      N 1584   4.451   2.354   5.127
  102LEU     HN 1585   4.494   2.289   5.064
  102LEU     CA 1586   4.482   2.374   5.263
  102LEU     HA 1587   4.387   2.345   5.307
  102LEU     CB 1588   4.587   2.278   5.324
  102LEU    HB1 1589   4.608   2.303   5.430
  102LEU    HB2 1590   4.685   2.296   5.274
  102LEU     CG 1591   4.554   2.131   5.317
  102LEU     HG 1592   4.518   2.104   5.216
  102LEU    CD1 1593   4.678   2.049   5.355
  102LEU   HD11 1594   4.710   2.106   5.446
  102LEU   HD12 1595   4.750   2.044   5.271
  102LEU   HD13 1596   4.660   1.940   5.367
  102LEU    CD2 1597   4.442   2.089   5.423
  102LEU   HD21 1598   4.417   1.980   5.427
  102LEU   HD22 1599   4.345   2.141   5.408
  102LEU   HD23 1600   4.490   2.113   5.520
  102LEU      C 1601   4.504   2.519   5.316
  102LEU      O 1602   4.452   2.565   5.416
  103MET      N 1603   4.583   2.599   5.230
  103MET     HN 1604   4.609   2.560   5.142
  103MET     CA 1605   4.606   2.738   5.261
  103MET     HA 1606   4.634   2.735   5.365
  103MET     CB 1607   4.711   2.801   5.161
  103MET    HB1 1608   4.717   2.910   5.179
  103MET    HB2 1609   4.673   2.784   5.058
  103MET     CG 1610   4.857   2.744   5.186
  103MET    HG1 1611   4.856   2.635   5.206
  103MET    HG2 1612   4.898   2.791   5.278
  103MET     SD 1613   4.977   2.763   5.051
  103MET     CE 1614   5.116   2.665   5.122
  103MET    HE1 1615   5.092   2.567   5.169
  103MET    HE2 1616   5.155   2.730   5.203
  103MET    HE3 1617   5.189   2.644   5.041
  103MET      C 1618   4.480   2.820   5.264
  103MET      O 1619   4.454   2.897   5.358
  104LEU      N 1620   4.393   2.800   5.164
  104LEU     HN 1621   4.417   2.746   5.084
  104LEU     CA 1622   4.267   2.874   5.158
  104LEU     HA 1623   4.297   2.975   5.180
  104LEU     CB 1624   4.219   2.850   5.012
  104LEU    HB1 1625   4.118   2.895   5.006
  104LEU    HB2 1626   4.210   2.741   4.995
  104LEU     CG 1627   4.311   2.923   4.909
  104LEU     HG 1628   4.415   2.883   4.904
  104LEU    CD1 1629   4.254   2.890   4.770
  104LEU   HD11 1630   4.242   2.779   4.768
  104LEU   HD12 1631   4.313   2.926   4.684
  104LEU   HD13 1632   4.162   2.951   4.761
  104LEU    CD2 1633   4.306   3.070   4.931
  104LEU   HD21 1634   4.349   3.097   5.030
  104LEU   HD22 1635   4.202   3.107   4.940
  104LEU   HD23 1636   4.358   3.130   4.854
  104LEU      C 1637   4.167   2.837   5.269
  104LEU      O 1638   4.097   2.923   5.321
  105PHE      N 1639   4.156   2.707   5.302
  105PHE     HN 1640   4.223   2.641   5.267
  105PHE     CA 1641   4.091   2.644   5.413
  105PHE     HA 1642   3.990   2.680   5.402
  105PHE     CB 1643   4.088   2.489   5.392
  105PHE    HB1 1644   4.183   2.454   5.346
  105PHE    HB2 1645   4.005   2.454   5.327
  105PHE     CG 1646   4.076   2.414   5.525
  105PHE    CD1 1647   4.193   2.370   5.596
  105PHE    HD1 1648   4.292   2.403   5.567
  105PHE    CE1 1649   4.178   2.265   5.691
  105PHE    HE1 1650   4.264   2.232   5.746
  105PHE     CZ 1651   4.050   2.225   5.727
  105PHE     HZ 1652   4.038   2.147   5.802
  105PHE    CD2 1653   3.947   2.368   5.558
  105PHE    HD2 1654   3.867   2.404   5.495
  105PHE    CE2 1655   3.936   2.283   5.661
  105PHE    HE2 1656   3.837   2.243   5.679
  105PHE      C 1657   4.145   2.694   5.547
  105PHE      O 1658   4.070   2.730   5.633
  106MET      N 1659   4.283   2.701   5.562
  106MET     HN 1660   4.336   2.660   5.488
  106MET     CA 1661   4.348   2.759   5.677
  106MET     HA 1662   4.321   2.698   5.762
  106MET     CB 1663   4.501   2.762   5.673
  106MET    HB1 1664   4.524   2.825   5.762
  106MET    HB2 1665   4.549   2.808   5.584
  106MET     CG 1666   4.561   2.628   5.717
  106MET    HG1 1667   4.670   2.642   5.701
  106MET    HG2 1668   4.527   2.545   5.651
  106MET     SD 1669   4.553   2.572   5.889
  106MET     CE 1670   4.733   2.561   5.898
  106MET    HE1 1671   4.784   2.659   5.885
  106MET    HE2 1672   4.775   2.494   5.821
  106MET    HE3 1673   4.771   2.515   5.992
  106MET      C 1674   4.310   2.895   5.719
  106MET      O 1675   4.277   2.924   5.835
  107LEU      N 1676   4.299   2.989   5.623
  107LEU     HN 1677   4.323   2.969   5.528
  107LEU     CA 1678   4.252   3.123   5.638
  107LEU     HA 1679   4.315   3.168   5.713
  107LEU     CB 1680   4.254   3.194   5.492
  107LEU    HB1 1681   4.157   3.242   5.471
  107LEU    HB2 1682   4.255   3.118   5.411
  107LEU     CG 1683   4.357   3.292   5.474
  107LEU     HG 1684   4.353   3.372   5.551
  107LEU    CD1 1685   4.499   3.235   5.500
  107LEU   HD11 1686   4.523   3.161   5.421
  107LEU   HD12 1687   4.512   3.173   5.592
  107LEU   HD13 1688   4.575   3.315   5.498
  107LEU    CD2 1689   4.351   3.351   5.332
  107LEU   HD21 1690   4.432   3.425   5.311
  107LEU   HD22 1691   4.255   3.401   5.309
  107LEU   HD23 1692   4.373   3.264   5.267
  107LEU      C 1693   4.113   3.127   5.691
  107LEU      O 1694   4.077   3.194   5.782
  108ALA      N 1695   4.025   3.054   5.624
  108ALA     HN 1696   4.054   2.990   5.553
  108ALA     CA 1697   3.883   3.039   5.643
  108ALA     HA 1698   3.835   3.136   5.643
  108ALA     CB 1699   3.811   2.961   5.528
  108ALA    HB1 1700   3.838   3.016   5.435
  108ALA    HB2 1701   3.702   2.959   5.548
  108ALA    HB3 1702   3.858   2.861   5.522
  108ALA      C 1703   3.859   2.982   5.784
  108ALA      O 1704   3.782   3.032   5.865
  109MET      N 1705   3.932   2.869   5.814
  109MET     HN 1706   3.992   2.827   5.746
  109MET     CA 1707   3.927   2.790   5.938
  109MET     HA 1708   3.824   2.765   5.960
  109MET     CB 1709   4.014   2.663   5.931
  109MET    HB1 1710   4.110   2.693   5.884
  109MET    HB2 1711   3.965   2.593   5.860
  109MET     CG 1712   4.069   2.590   6.058
  109MET    HG1 1713   3.979   2.551   6.111
  109MET    HG2 1714   4.113   2.660   6.133
  109MET     SD 1715   4.184   2.452   6.040
  109MET     CE 1716   4.219   2.472   6.221
  109MET    HE1 1717   4.289   2.558   6.228
  109MET    HE2 1718   4.279   2.386   6.258
  109MET    HE3 1719   4.138   2.493   6.294
  109MET      C 1720   3.970   2.862   6.061
  109MET      O 1721   3.892   2.852   6.159
  110ASN      N 1722   4.089   2.933   6.074
  110ASN     HN 1723   4.147   2.931   5.993
  110ASN     CA 1724   4.133   3.005   6.192
  110ASN     HA 1725   4.110   2.951   6.283
  110ASN     CB 1726   4.270   3.038   6.170
  110ASN    HB1 1727   4.314   3.107   6.245
  110ASN    HB2 1728   4.285   3.076   6.067
  110ASN     CG 1729   4.363   2.918   6.182
  110ASN    OD1 1730   4.382   2.869   6.292
  110ASN    ND2 1731   4.423   2.873   6.067
  110ASN   HD21 1732   4.488   2.799   6.084
  110ASN   HD22 1733   4.390   2.920   5.985
  110ASN      C 1734   4.048   3.134   6.211
  110ASN      O 1735   4.014   3.161   6.327
  111ARG      N 1736   4.005   3.202   6.105
  111ARG     HN 1737   4.034   3.177   6.013
  111ARG     CA 1738   3.905   3.314   6.110
  111ARG     HA 1739   3.960   3.386   6.169
  111ARG     CB 1740   3.886   3.400   5.981
  111ARG    HB1 1741   3.858   3.324   5.905
  111ARG    HB2 1742   3.983   3.441   5.947
  111ARG     CG 1743   3.782   3.513   5.964
  111ARG    HG1 1744   3.682   3.466   5.952
  111ARG    HG2 1745   3.799   3.577   5.875
  111ARG     CD 1746   3.775   3.616   6.082
  111ARG    HD1 1747   3.863   3.685   6.083
  111ARG    HD2 1748   3.781   3.550   6.171
  111ARG     NE 1749   3.647   3.700   6.070
  111ARG     HE 1750   3.593   3.685   5.987
  111ARG     CZ 1751   3.618   3.803   6.145
  111ARG    NH1 1752   3.672   3.843   6.259
  111ARG   HH11 1753   3.753   3.803   6.302
  111ARG   HH12 1754   3.661   3.936   6.296
  111ARG    NH2 1755   3.536   3.890   6.093
  111ARG   HH21 1756   3.495   3.881   6.002
  111ARG   HH22 1757   3.515   3.974   6.143
  111ARG      C 1758   3.770   3.265   6.169
  111ARG      O 1759   3.711   3.321   6.262
  112GLN      N 1760   3.716   3.152   6.114
  112GLN     HN 1761   3.764   3.112   6.036
  112GLN     CA 1762   3.599   3.084   6.171
  112GLN     HA 1763   3.519   3.156   6.163
  112GLN     CB 1764   3.570   2.965   6.086
  112GLN    HB1 1765   3.660   2.900   6.091
  112GLN    HB2 1766   3.559   2.989   5.978
  112GLN     CG 1767   3.436   2.880   6.119
  112GLN    HG1 1768   3.436   2.834   6.220
  112GLN    HG2 1769   3.431   2.790   6.053
  112GLN     CD 1770   3.310   2.962   6.099
  112GLN    OE1 1771   3.239   2.969   5.998
  112GLN    NE2 1772   3.268   3.023   6.213
  112GLN   HE21 1773   3.173   3.055   6.214
  112GLN   HE22 1774   3.339   3.033   6.283
  112GLN      C 1775   3.601   3.048   6.312
  112GLN      O 1776   3.505   3.064   6.384
  113GLY      N 1777   3.715   3.000   6.352
  113GLY     HN 1778   3.781   2.965   6.286
  113GLY     CA 1779   3.747   2.971   6.501
  113GLY    HA1 1780   3.840   2.918   6.514
  113GLY    HA2 1781   3.662   2.927   6.551
  113GLY      C 1782   3.762   3.100   6.578
  113GLY      O 1783   3.704   3.115   6.685
  114SER      N 1784   3.830   3.202   6.525
  114SER     HN 1785   3.887   3.191   6.444
  114SER     CA 1786   3.859   3.334   6.585
  114SER     HA 1787   3.903   3.307   6.680
  114SER     CB 1788   3.958   3.416   6.507
  114SER    HB1 1789   3.916   3.440   6.407
  114SER    HB2 1790   4.055   3.364   6.494
  114SER     OG 1791   3.988   3.542   6.576
  114SER    HG1 1792   4.065   3.523   6.629
  114SER      C 1793   3.733   3.410   6.626
  114SER      O 1794   3.714   3.460   6.737
  115ILE      N 1795   3.633   3.408   6.536
  115ILE     HN 1796   3.636   3.365   6.446
  115ILE     CA 1797   3.496   3.460   6.560
  115ILE     HA 1798   3.514   3.556   6.606
  115ILE     CB 1799   3.417   3.471   6.426
  115ILE     HB 1800   3.491   3.456   6.345
  115ILE    CG2 1801   3.325   3.352   6.393
  115ILE   HG21 1802   3.275   3.367   6.295
  115ILE   HG22 1803   3.242   3.345   6.467
  115ILE   HG23 1804   3.377   3.254   6.394
  115ILE    CG1 1805   3.356   3.618   6.416
  115ILE   HG11 1806   3.434   3.688   6.452
  115ILE   HG12 1807   3.275   3.621   6.491
  115ILE     CD 1808   3.315   3.667   6.275
  115ILE    HD1 1809   3.403   3.683   6.210
  115ILE    HD2 1810   3.250   3.757   6.269
  115ILE    HD3 1811   3.269   3.581   6.221
  115ILE      C 1812   3.424   3.381   6.669
  115ILE      O 1813   3.364   3.440   6.761
  116ILE      N 1814   3.434   3.241   6.674
  116ILE     HN 1815   3.472   3.187   6.599
  116ILE     CA 1816   3.390   3.170   6.792
  116ILE     HA 1817   3.294   3.211   6.820
  116ILE     CB 1818   3.380   3.015   6.760
  116ILE     HB 1819   3.480   2.988   6.718
  116ILE    CG2 1820   3.356   2.935   6.879
  116ILE   HG21 1821   3.264   2.964   6.934
  116ILE   HG22 1822   3.438   2.947   6.953
  116ILE   HG23 1823   3.352   2.824   6.866
  116ILE    CG1 1824   3.272   2.981   6.648
  116ILE   HG11 1825   3.279   3.058   6.568
  116ILE   HG12 1826   3.171   2.986   6.695
  116ILE     CD 1827   3.306   2.844   6.591
  116ILE    HD1 1828   3.233   2.817   6.511
  116ILE    HD2 1829   3.285   2.768   6.669
  116ILE    HD3 1830   3.413   2.836   6.563
  116ILE      C 1831   3.469   3.202   6.923
  116ILE      O 1832   3.417   3.210   7.034
  117PHE      N 1833   3.603   3.224   6.920
  117PHE     HN 1834   3.663   3.204   6.842
  117PHE     CA 1835   3.669   3.264   7.042
  117PHE     HA 1836   3.634   3.195   7.118
  117PHE     CB 1837   3.824   3.242   7.043
  117PHE    HB1 1838   3.863   3.266   7.144
  117PHE    HB2 1839   3.872   3.291   6.955
  117PHE     CG 1840   3.842   3.097   7.029
  117PHE    CD1 1841   3.819   3.021   7.146
  117PHE    HD1 1842   3.784   3.074   7.233
  117PHE    CE1 1843   3.859   2.889   7.151
  117PHE    HE1 1844   3.844   2.834   7.243
  117PHE     CZ 1845   3.905   2.828   7.040
  117PHE     HZ 1846   3.942   2.727   7.047
  117PHE    CD2 1847   3.891   3.032   6.911
  117PHE    HD2 1848   3.904   3.093   6.823
  117PHE    CE2 1849   3.927   2.893   6.915
  117PHE    HE2 1850   3.964   2.846   6.826
  117PHE      C 1851   3.636   3.406   7.088
  117PHE      O 1852   3.613   3.421   7.209
  118LEU      N 1853   3.615   3.508   6.996
  118LEU     HN 1854   3.646   3.487   6.903
  118LEU     CA 1855   3.555   3.641   7.026
  118LEU     HA 1856   3.606   3.681   7.112
  118LEU     CB 1857   3.552   3.722   6.896
  118LEU    HB1 1858   3.493   3.816   6.902
  118LEU    HB2 1859   3.515   3.659   6.812
  118LEU     CG 1860   3.693   3.758   6.849
  118LEU     HG 1861   3.764   3.673   6.842
  118LEU    CD1 1862   3.697   3.801   6.703
  118LEU   HD11 1863   3.648   3.724   6.640
  118LEU   HD12 1864   3.800   3.826   6.669
  118LEU   HD13 1865   3.639   3.895   6.691
  118LEU    CD2 1866   3.767   3.853   6.939
  118LEU   HD21 1867   3.720   3.954   6.947
  118LEU   HD22 1868   3.869   3.876   6.902
  118LEU   HD23 1869   3.781   3.814   7.041
  118LEU      C 1870   3.416   3.631   7.081
  118LEU      O 1871   3.379   3.696   7.182
  119THR      N 1872   3.334   3.535   7.029
  119THR     HN 1873   3.351   3.502   6.936
  119THR     CA 1874   3.202   3.498   7.082
  119THR     HA 1875   3.142   3.588   7.081
  119THR     CB 1876   3.134   3.386   7.000
  119THR     HB 1877   3.206   3.301   6.997
  119THR    OG1 1878   3.109   3.430   6.873
  119THR    HG1 1879   3.194   3.429   6.828
  119THR    CG2 1880   3.000   3.348   7.065
  119THR   HG21 1881   2.934   3.437   7.070
  119THR   HG22 1882   3.012   3.300   7.165
  119THR   HG23 1883   2.957   3.273   6.995
  119THR      C 1884   3.213   3.448   7.224
  119THR      O 1885   3.148   3.498   7.318
  120VAL      N 1886   3.308   3.353   7.247
  120VAL     HN 1887   3.359   3.304   7.177
  120VAL     CA 1888   3.330   3.292   7.381
  120VAL     HA 1889   3.235   3.255   7.415
  120VAL     CB 1890   3.414   3.167   7.369
  120VAL     HB 1891   3.499   3.184   7.300
  120VAL    CG1 1892   3.474   3.131   7.505
  120VAL   HG11 1893   3.567   3.189   7.520
  120VAL   HG12 1894   3.510   3.026   7.515
  120VAL   HG13 1895   3.407   3.152   7.591
  120VAL    CG2 1896   3.310   3.058   7.309
  120VAL   HG21 1897   3.354   2.955   7.307
  120VAL   HG22 1898   3.279   3.071   7.204
  120VAL   HG23 1899   3.232   3.058   7.389
  120VAL      C 1900   3.379   3.387   7.491
  120VAL      O 1901   3.333   3.387   7.605
  121VAL      N 1902   3.472   3.477   7.463
  121VAL     HN 1903   3.519   3.467   7.376
  121VAL     CA 1904   3.509   3.592   7.549
  121VAL     HA 1905   3.547   3.548   7.639
  121VAL     CB 1906   3.615   3.692   7.486
  121VAL     HB 1907   3.578   3.725   7.387
  121VAL    CG1 1908   3.656   3.820   7.558
  121VAL   HG11 1909   3.574   3.896   7.556
  121VAL   HG12 1910   3.742   3.860   7.501
  121VAL   HG13 1911   3.685   3.796   7.663
  121VAL    CG2 1912   3.745   3.605   7.466
  121VAL   HG21 1913   3.796   3.579   7.561
  121VAL   HG22 1914   3.811   3.660   7.396
  121VAL   HG23 1915   3.724   3.507   7.417
  121VAL      C 1916   3.386   3.674   7.594
  121VAL      O 1917   3.369   3.715   7.706
  122ALA      N 1918   3.299   3.713   7.497
  122ALA     HN 1919   3.311   3.689   7.401
  122ALA     CA 1920   3.180   3.777   7.527
  122ALA     HA 1921   3.203   3.862   7.589
  122ALA     CB 1922   3.089   3.812   7.408
  122ALA    HB1 1923   3.131   3.891   7.342
  122ALA    HB2 1924   2.997   3.863   7.443
  122ALA    HB3 1925   3.069   3.719   7.351
  122ALA      C 1926   3.083   3.697   7.608
  122ALA      O 1927   3.009   3.746   7.696
  123VAL      N 1928   3.079   3.562   7.580
  123VAL     HN 1929   3.126   3.532   7.498
  123VAL     CA 1930   2.999   3.476   7.658
  123VAL     HA 1931   2.897   3.508   7.667
  123VAL     CB 1932   2.988   3.342   7.589
  123VAL     HB 1933   3.084   3.291   7.568
  123VAL    CG1 1934   2.908   3.247   7.680
  123VAL   HG11 1935   2.955   3.237   7.780
  123VAL   HG12 1936   2.891   3.149   7.630
  123VAL   HG13 1937   2.807   3.293   7.691
  123VAL    CG2 1938   2.911   3.355   7.463
  123VAL   HG21 1939   2.920   3.267   7.395
  123VAL   HG22 1940   2.944   3.447   7.409
  123VAL   HG23 1941   2.802   3.374   7.476
  123VAL      C 1942   3.044   3.459   7.802
  123VAL      O 1943   2.959   3.461   7.893
  124ASP      N 1944   3.179   3.452   7.823
  124ASP     HN 1945   3.237   3.448   7.743
  124ASP     CA 1946   3.242   3.435   7.949
  124ASP     HA 1947   3.201   3.356   8.010
  124ASP     CB 1948   3.391   3.387   7.932
  124ASP    HB1 1949   3.449   3.455   7.865
  124ASP    HB2 1950   3.397   3.279   7.909
  124ASP     CG 1951   3.484   3.395   8.052
  124ASP    OD1 1952   3.454   3.431   8.167
  124ASP    OD2 1953   3.605   3.380   8.022
  124ASP      C 1954   3.226   3.564   8.034
  124ASP      O 1955   3.187   3.551   8.149
  125ARG      N 1956   3.249   3.687   7.977
  125ARG     HN 1957   3.294   3.699   7.889
  125ARG     CA 1958   3.218   3.816   8.035
  125ARG     HA 1959   3.286   3.824   8.118
  125ARG     CB 1960   3.260   3.925   7.934
  125ARG    HB1 1961   3.202   4.016   7.958
  125ARG    HB2 1962   3.217   3.896   7.836
  125ARG     CG 1963   3.407   3.967   7.924
  125ARG    HG1 1964   3.468   3.874   7.922
  125ARG    HG2 1965   3.439   4.027   8.012
  125ARG     CD 1966   3.435   4.045   7.793
  125ARG    HD1 1967   3.387   4.145   7.798
  125ARG    HD2 1968   3.401   3.991   7.702
  125ARG     NE 1969   3.582   4.077   7.788
  125ARG     HE 1970   3.636   4.045   7.866
  125ARG     CZ 1971   3.636   4.166   7.718
  125ARG    NH1 1972   3.578   4.233   7.620
  125ARG   HH11 1973   3.483   4.212   7.594
  125ARG   HH12 1974   3.645   4.278   7.561
  125ARG    NH2 1975   3.763   4.193   7.735
  125ARG   HH21 1976   3.817   4.151   7.807
  125ARG   HH22 1977   3.806   4.245   7.660
  125ARG      C 1978   3.077   3.833   8.083
  125ARG      O 1979   3.051   3.898   8.188
  126TYR      N 1980   2.984   3.776   8.006
  126TYR     HN 1981   3.004   3.748   7.912
  126TYR     CA 1982   2.838   3.772   8.033
  126TYR     HA 1983   2.808   3.870   8.067
  126TYR     CB 1984   2.753   3.745   7.899
  126TYR    HB1 1985   2.805   3.670   7.835
  126TYR    HB2 1986   2.738   3.839   7.842
  126TYR     CG 1987   2.615   3.696   7.923
  126TYR    CD1 1988   2.523   3.796   7.960
  126TYR    HD1 1989   2.550   3.900   7.966
  126TYR    CE1 1990   2.390   3.761   7.988
  126TYR    HE1 1991   2.305   3.818   8.021
  126TYR     CZ 1992   2.357   3.623   7.998
  126TYR     OH 1993   2.229   3.584   8.045
  126TYR     HH 1994   2.245   3.515   8.110
  126TYR    CD2 1995   2.579   3.558   7.925
  126TYR    HD2 1996   2.654   3.481   7.915
  126TYR    CE2 1997   2.449   3.524   7.967
  126TYR    HE2 1998   2.421   3.420   7.970
  126TYR      C 1999   2.803   3.687   8.154
  126TYR      O 2000   2.724   3.725   8.238
  127PHE      N 2001   2.868   3.570   8.165
  127PHE     HN 2002   2.928   3.538   8.092
  127PHE     CA 2003   2.848   3.481   8.281
  127PHE     HA 2004   2.745   3.485   8.313
  127PHE     CB 2005   2.880   3.334   8.252
  127PHE    HB1 2006   2.892   3.286   8.351
  127PHE    HB2 2007   2.971   3.312   8.192
  127PHE     CG 2008   2.757   3.271   8.176
  127PHE    CD1 2009   2.646   3.241   8.254
  127PHE    HD1 2010   2.643   3.266   8.359
  127PHE    CE1 2011   2.531   3.191   8.196
  127PHE    HE1 2012   2.438   3.176   8.250
  127PHE     CZ 2013   2.530   3.161   8.058
  127PHE     HZ 2014   2.439   3.130   8.008
  127PHE    CD2 2015   2.759   3.233   8.037
  127PHE    HD2 2016   2.855   3.256   7.993
  127PHE    CE2 2017   2.649   3.181   7.979
  127PHE    HE2 2018   2.647   3.165   7.873
  127PHE      C 2019   2.913   3.544   8.402
  127PHE      O 2020   2.855   3.557   8.513
  128ARG      N 2021   3.028   3.599   8.388
  128ARG     HN 2022   3.085   3.575   8.310
  128ARG     CA 2023   3.105   3.671   8.492
  128ARG     HA 2024   3.103   3.597   8.571
  128ARG     CB 2025   3.251   3.718   8.442
  128ARG    HB1 2026   3.309   3.767   8.523
  128ARG    HB2 2027   3.236   3.787   8.356
  128ARG     CG 2028   3.338   3.599   8.403
  128ARG    HG1 2029   3.398   3.640   8.319
  128ARG    HG2 2030   3.270   3.519   8.368
  128ARG     CD 2031   3.423   3.542   8.511
  128ARG    HD1 2032   3.359   3.503   8.594
  128ARG    HD2 2033   3.501   3.614   8.544
  128ARG     NE 2034   3.487   3.424   8.456
  128ARG     HE 2035   3.475   3.422   8.357
  128ARG     CZ 2036   3.563   3.337   8.510
  128ARG    NH1 2037   3.594   3.338   8.637
  128ARG   HH11 2038   3.537   3.389   8.701
  128ARG   HH12 2039   3.667   3.275   8.664
  128ARG    NH2 2040   3.620   3.245   8.437
  128ARG   HH21 2041   3.598   3.228   8.341
  128ARG   HH22 2042   3.666   3.173   8.489
  128ARG      C 2043   3.028   3.784   8.553
  128ARG      O 2044   3.042   3.802   8.674
  129VAL      N 2045   2.961   3.868   8.477
  129VAL     HN 2046   2.949   3.860   8.378
  129VAL     CA 2047   2.885   3.982   8.532
  129VAL     HA 2048   2.944   4.015   8.617
  129VAL     CB 2049   2.894   4.099   8.430
  129VAL     HB 2050   2.855   4.067   8.331
  129VAL    CG1 2051   2.817   4.219   8.478
  129VAL   HG11 2052   2.835   4.308   8.414
  129VAL   HG12 2053   2.865   4.245   8.575
  129VAL   HG13 2054   2.708   4.213   8.498
  129VAL    CG2 2055   3.041   4.143   8.410
  129VAL   HG21 2056   3.068   4.203   8.499
  129VAL   HG22 2057   3.054   4.198   8.314
  129VAL   HG23 2058   3.115   4.061   8.397
  129VAL      C 2059   2.737   3.946   8.571
  129VAL      O 2060   2.686   3.965   8.682
  130VAL      N 2061   2.670   3.886   8.477
  130VAL     HN 2062   2.708   3.842   8.396
  130VAL     CA 2063   2.528   3.875   8.481
  130VAL     HA 2064   2.490   3.966   8.524
  130VAL     CB 2065   2.458   3.865   8.342
  130VAL     HB 2066   2.506   3.776   8.296
  130VAL    CG1 2067   2.305   3.846   8.352
  130VAL   HG11 2068   2.255   3.857   8.253
  130VAL   HG12 2069   2.260   3.926   8.416
  130VAL   HG13 2070   2.273   3.751   8.401
  130VAL    CG2 2071   2.504   3.981   8.255
  130VAL   HG21 2072   2.459   3.970   8.154
  130VAL   HG22 2073   2.615   3.986   8.259
  130VAL   HG23 2074   2.475   4.078   8.300
  130VAL      C 2075   2.492   3.762   8.579
  130VAL      O 2076   2.386   3.775   8.638
  131HSD      N 2077   2.576   3.655   8.598
  131HSD     HN 2078   2.667   3.674   8.561
  131HSD     CA 2079   2.548   3.532   8.662
  131HSD     HA 2080   2.450   3.538   8.706
  131HSD     CB 2081   2.534   3.418   8.562
  131HSD    HB1 2082   2.517   3.322   8.615
  131HSD    HB2 2083   2.620   3.422   8.493
  131HSD    ND1 2084   2.293   3.398   8.506
  131HSD    HD1 2085   2.271   3.357   8.594
  131HSD     CG 2086   2.420   3.431   8.467
  131HSD    CE1 2087   2.206   3.435   8.410
  131HSD    HE1 2088   2.098   3.427   8.427
  131HSD    NE2 2089   2.271   3.485   8.310
  131HSD    CD2 2090   2.404   3.475   8.341
  131HSD    HD2 2091   2.476   3.516   8.272
  131HSD      C 2092   2.647   3.500   8.775
  131HSD      O 2093   2.691   3.388   8.778
  132PRO      N 2094   2.694   3.589   8.865
  132PRO     CD 2095   2.629   3.718   8.912
  132PRO    HD1 2096   2.550   3.692   8.985
  132PRO    HD2 2097   2.586   3.782   8.831
  132PRO     CA 2098   2.821   3.570   8.935
  132PRO     HA 2099   2.885   3.580   8.848
  132PRO     CB 2100   2.827   3.677   9.046
  132PRO    HB1 2101   2.921   3.733   9.057
  132PRO    HB2 2102   2.780   3.647   9.142
  132PRO     CG 2103   2.748   3.788   8.985
  132PRO    HG1 2104   2.733   3.871   9.057
  132PRO    HG2 2105   2.808   3.834   8.903
  132PRO      C 2106   2.856   3.431   8.990
  132PRO      O 2107   2.966   3.385   8.973
  133HSD      N 2108   2.767   3.365   9.060
  133HSD     HN 2109   2.677   3.405   9.076
  133HSD     CA 2110   2.793   3.242   9.122
  133HSD     HA 2111   2.895   3.241   9.157
  133HSD     CB 2112   2.699   3.237   9.244
  133HSD    HB1 2113   2.731   3.160   9.318
  133HSD    HB2 2114   2.598   3.213   9.206
  133HSD    ND1 2115   2.587   3.444   9.305
  133HSD    HD1 2116   2.515   3.440   9.237
  133HSD     CG 2117   2.695   3.369   9.327
  133HSD    CE1 2118   2.589   3.546   9.394
  133HSD    HE1 2119   2.501   3.607   9.414
  133HSD    NE2 2120   2.686   3.535   9.483
  133HSD    CD2 2121   2.756   3.428   9.432
  133HSD    HD2 2122   2.861   3.412   9.457
  133HSD      C 2123   2.769   3.124   9.034
  133HSD      O 2124   2.770   3.009   9.073
  134HSD      N 2125   2.733   3.141   8.904
  134HSD     HN 2126   2.728   3.229   8.857
  134HSD     CA 2127   2.699   3.031   8.815
  134HSD     HA 2128   2.628   2.964   8.862
  134HSD     CB 2129   2.643   3.078   8.674
  134HSD    HB1 2130   2.732   3.129   8.631
  134HSD    HB2 2131   2.561   3.151   8.690
  134HSD    ND1 2132   2.485   2.897   8.630
  134HSD    HD1 2133   2.435   2.917   8.715
  134HSD     CG 2134   2.584   2.975   8.583
  134HSD    CE1 2135   2.461   2.804   8.531
  134HSD    HE1 2136   2.375   2.739   8.546
  134HSD    NE2 2137   2.533   2.825   8.427
  134HSD    CD2 2138   2.610   2.932   8.458
  134HSD    HD2 2139   2.668   2.989   8.387
  134HSD      C 2140   2.820   2.937   8.782
  134HSD      O 2141   2.939   2.980   8.783
  135ALA      N 2142   2.796   2.815   8.755
  135ALA     HN 2143   2.699   2.794   8.753
  135ALA     CA 2144   2.889   2.703   8.756
  135ALA     HA 2145   2.951   2.707   8.844
  135ALA     CB 2146   2.802   2.577   8.729
  135ALA    HB1 2147   2.729   2.602   8.650
  135ALA    HB2 2148   2.739   2.555   8.818
  135ALA    HB3 2149   2.862   2.485   8.717
  135ALA      C 2150   2.994   2.716   8.638
  135ALA      O 2151   3.103   2.653   8.639
  136LEU      N 2152   2.955   2.788   8.529
  136LEU     HN 2153   2.861   2.818   8.520
  136LEU     CA 2154   3.046   2.828   8.421
  136LEU     HA 2155   3.082   2.733   8.386
  136LEU     CB 2156   2.971   2.904   8.308
  136LEU    HB1 2157   3.042   2.944   8.232
  136LEU    HB2 2158   2.920   2.988   8.360
  136LEU     CG 2159   2.869   2.809   8.234
  136LEU     HG 2160   2.804   2.752   8.303
  136LEU    CD1 2161   2.793   2.887   8.128
  136LEU   HD11 2162   2.855   2.898   8.036
  136LEU   HD12 2163   2.763   2.983   8.175
  136LEU   HD13 2164   2.699   2.832   8.108
  136LEU    CD2 2165   2.936   2.684   8.164
  136LEU   HD21 2166   2.870   2.642   8.086
  136LEU   HD22 2167   2.970   2.605   8.234
  136LEU   HD23 2168   3.029   2.709   8.108
  136LEU      C 2169   3.166   2.913   8.469
  136LEU      O 2170   3.264   2.917   8.400
  137ASN      N 2171   3.141   2.984   8.582
  137ASN     HN 2172   3.057   2.975   8.633
  137ASN     CA 2173   3.246   3.084   8.625
  137ASN     HA 2174   3.302   3.123   8.541
  137ASN     CB 2175   3.180   3.197   8.711
  137ASN    HB1 2176   3.255   3.262   8.763
  137ASN    HB2 2177   3.123   3.143   8.789
  137ASN     CG 2178   3.090   3.279   8.616
  137ASN    OD1 2179   3.120   3.298   8.495
  137ASN    ND2 2180   2.986   3.338   8.677
  137ASN   HD21 2181   2.934   3.405   8.624
  137ASN   HD22 2182   2.984   3.322   8.776
  137ASN      C 2183   3.351   3.015   8.703
  137ASN      O 2184   3.449   3.081   8.738
  138LYS      N 2185   3.345   2.885   8.731
  138LYS     HN 2186   3.267   2.833   8.698
  138LYS     CA 2187   3.445   2.807   8.816
  138LYS     HA 2188   3.526   2.863   8.860
  138LYS     CB 2189   3.373   2.749   8.941
  138LYS    HB1 2190   3.440   2.687   9.003
  138LYS    HB2 2191   3.288   2.682   8.917
  138LYS     CG 2192   3.332   2.866   9.036
  138LYS    HG1 2193   3.237   2.849   9.090
  138LYS    HG2 2194   3.315   2.957   8.975
  138LYS     CD 2195   3.443   2.905   9.133
  138LYS    HD1 2196   3.519   2.958   9.072
  138LYS    HD2 2197   3.488   2.814   9.178
  138LYS     CE 2198   3.398   2.990   9.251
  138LYS    HE1 2199   3.318   3.062   9.225
  138LYS    HE2 2200   3.480   3.051   9.296
  138LYS     NZ 2201   3.334   2.909   9.354
  138LYS    HZ1 2202   3.286   2.821   9.324
  138LYS    HZ2 2203   3.275   2.963   9.421
  138LYS    HZ3 2204   3.416   2.867   9.402
  138LYS      C 2205   3.513   2.691   8.744
  138LYS      O 2206   3.586   2.611   8.807
  139ILE      N 2207   3.494   2.683   8.608
  139ILE     HN 2208   3.425   2.745   8.573
  139ILE     CA 2209   3.548   2.580   8.528
  139ILE     HA 2210   3.499   2.489   8.562
  139ILE     CB 2211   3.508   2.591   8.383
  139ILE     HB 2212   3.542   2.500   8.330
  139ILE    CG2 2213   3.348   2.579   8.383
  139ILE   HG21 2214   3.315   2.563   8.278
  139ILE   HG22 2215   3.306   2.680   8.406
  139ILE   HG23 2216   3.323   2.487   8.440
  139ILE    CG1 2217   3.547   2.713   8.297
  139ILE   HG11 2218   3.648   2.749   8.329
  139ILE   HG12 2219   3.496   2.808   8.326
  139ILE     CD 2220   3.538   2.701   8.144
  139ILE    HD1 2221   3.581   2.601   8.124
  139ILE    HD2 2222   3.594   2.779   8.087
  139ILE    HD3 2223   3.432   2.698   8.112
  139ILE      C 2224   3.702   2.559   8.536
  139ILE      O 2225   3.785   2.650   8.555
  140SER      N 2226   3.741   2.432   8.526
  140SER     HN 2227   3.663   2.370   8.518
  140SER     CA 2228   3.885   2.396   8.517
  140SER     HA 2229   3.927   2.459   8.594
  140SER     CB 2230   3.910   2.249   8.545
  140SER    HB1 2231   3.859   2.233   8.642
  140SER    HB2 2232   4.011   2.217   8.579
  140SER     OG 2233   3.860   2.166   8.446
  140SER    HG1 2234   3.874   2.077   8.477
  140SER      C 2235   3.958   2.441   8.396
  140SER      O 2236   3.899   2.461   8.285
  141ASN      N 2237   4.089   2.468   8.408
  141ASN     HN 2238   4.125   2.466   8.501
  141ASN     CA 2239   4.177   2.479   8.293
  141ASN     HA 2240   4.134   2.551   8.225
  141ASN     CB 2241   4.326   2.503   8.322
  141ASN    HB1 2242   4.394   2.516   8.235
  141ASN    HB2 2243   4.360   2.431   8.399
  141ASN     CG 2244   4.338   2.645   8.372
  141ASN    OD1 2245   4.284   2.734   8.311
  141ASN    ND2 2246   4.411   2.667   8.488
  141ASN   HD21 2247   4.432   2.761   8.517
  141ASN   HD22 2248   4.428   2.589   8.548
  141ASN      C 2249   4.181   2.355   8.200
  141ASN      O 2250   4.192   2.382   8.076
  142ARG      N 2251   4.179   2.237   8.259
  142ARG     HN 2252   4.167   2.237   8.358
  142ARG     CA 2253   4.152   2.118   8.187
  142ARG     HA 2254   4.233   2.096   8.119
  142ARG     CB 2255   4.160   1.999   8.276
  142ARG    HB1 2256   4.095   2.011   8.366
  142ARG    HB2 2257   4.264   1.994   8.315
  142ARG     CG 2258   4.131   1.865   8.202
  142ARG    HG1 2259   4.205   1.842   8.122
  142ARG    HG2 2260   4.030   1.869   8.155
  142ARG     CD 2261   4.131   1.739   8.295
  142ARG    HD1 2262   4.226   1.736   8.352
  142ARG    HD2 2263   4.133   1.651   8.227
  142ARG     NE 2264   4.008   1.737   8.380
  142ARG     HE 2265   3.938   1.809   8.381
  142ARG     CZ 2266   3.961   1.619   8.423
  142ARG    NH1 2267   4.022   1.507   8.419
  142ARG   HH11 2268   4.121   1.502   8.412
  142ARG   HH12 2269   3.975   1.425   8.451
  142ARG    NH2 2270   3.839   1.618   8.476
  142ARG   HH21 2271   3.786   1.702   8.484
  142ARG   HH22 2272   3.800   1.532   8.509
  142ARG      C 2273   4.019   2.120   8.109
  142ARG      O 2274   4.005   2.099   7.993
  143THR      N 2275   3.904   2.168   8.176
  143THR     HN 2276   3.901   2.196   8.272
  143THR     CA 2277   3.774   2.188   8.098
  143THR     HA 2278   3.738   2.095   8.056
  143THR     CB 2279   3.658   2.220   8.194
  143THR     HB 2280   3.681   2.309   8.256
  143THR    OG1 2281   3.625   2.103   8.268
  143THR    HG1 2282   3.620   2.134   8.359
  143THR    CG2 2283   3.527   2.252   8.111
  143THR   HG21 2284   3.524   2.362   8.093
  143THR   HG22 2285   3.443   2.208   8.169
  143THR   HG23 2286   3.529   2.194   8.016
  143THR      C 2287   3.776   2.297   7.986
  143THR      O 2288   3.736   2.271   7.875
  144ALA      N 2289   3.841   2.409   8.014
  144ALA     HN 2290   3.870   2.425   8.108
  144ALA     CA 2291   3.870   2.508   7.919
  144ALA     HA 2292   3.772   2.530   7.880
  144ALA     CB 2293   3.926   2.629   7.992
  144ALA    HB1 2294   3.963   2.708   7.924
  144ALA    HB2 2295   4.021   2.609   8.045
  144ALA    HB3 2296   3.857   2.678   8.065
  144ALA      C 2297   3.956   2.464   7.803
  144ALA      O 2298   3.937   2.509   7.688
  145ALA      N 2299   4.054   2.378   7.832
  145ALA     HN 2300   4.088   2.346   7.919
  145ALA     CA 2301   4.125   2.310   7.727
  145ALA     HA 2302   4.157   2.384   7.655
  145ALA     CB 2303   4.244   2.253   7.793
  145ALA    HB1 2304   4.308   2.332   7.839
  145ALA    HB2 2305   4.313   2.201   7.725
  145ALA    HB3 2306   4.219   2.173   7.866
  145ALA      C 2307   4.050   2.215   7.641
  145ALA      O 2308   4.049   2.222   7.518
  146ILE      N 2309   3.965   2.131   7.697
  146ILE     HN 2310   3.957   2.139   7.796
  146ILE     CA 2311   3.865   2.043   7.636
  146ILE     HA 2312   3.933   1.981   7.579
  146ILE     CB 2313   3.799   1.956   7.736
  146ILE     HB 2314   3.757   2.025   7.812
  146ILE    CG2 2315   3.674   1.879   7.675
  146ILE   HG21 2316   3.652   1.790   7.738
  146ILE   HG22 2317   3.702   1.828   7.580
  146ILE   HG23 2318   3.586   1.947   7.666
  146ILE    CG1 2319   3.894   1.844   7.792
  146ILE   HG11 2320   3.990   1.880   7.833
  146ILE   HG12 2321   3.924   1.773   7.712
  146ILE     CD 2322   3.833   1.767   7.912
  146ILE    HD1 2323   3.781   1.827   7.991
  146ILE    HD2 2324   3.908   1.698   7.955
  146ILE    HD3 2325   3.755   1.698   7.873
  146ILE      C 2326   3.759   2.124   7.551
  146ILE      O 2327   3.741   2.095   7.433
  147ILE      N 2328   3.712   2.237   7.605
  147ILE     HN 2329   3.720   2.260   7.701
  147ILE     CA 2330   3.627   2.327   7.533
  147ILE     HA 2331   3.554   2.260   7.490
  147ILE     CB 2332   3.559   2.432   7.612
  147ILE     HB 2333   3.638   2.500   7.651
  147ILE    CG2 2334   3.463   2.504   7.521
  147ILE   HG21 2335   3.515   2.568   7.446
  147ILE   HG22 2336   3.408   2.580   7.581
  147ILE   HG23 2337   3.389   2.442   7.466
  147ILE    CG1 2338   3.478   2.379   7.733
  147ILE   HG11 2339   3.517   2.289   7.785
  147ILE   HG12 2340   3.377   2.349   7.697
  147ILE     CD 2341   3.458   2.494   7.836
  147ILE    HD1 2342   3.385   2.466   7.916
  147ILE    HD2 2343   3.432   2.591   7.789
  147ILE    HD3 2344   3.555   2.520   7.884
  147ILE      C 2345   3.705   2.382   7.406
  147ILE      O 2346   3.649   2.399   7.299
  148SER      N 2347   3.838   2.409   7.419
  148SER     HN 2348   3.879   2.378   7.504
  148SER     CA 2349   3.919   2.463   7.309
  148SER     HA 2350   3.865   2.545   7.264
  148SER     CB 2351   4.054   2.525   7.361
  148SER    HB1 2352   4.120   2.555   7.277
  148SER    HB2 2353   4.109   2.453   7.425
  148SER     OG 2354   4.033   2.639   7.442
  148SER    HG1 2355   3.969   2.611   7.507
  148SER      C 2356   3.938   2.366   7.202
  148SER      O 2357   3.916   2.402   7.085
  149CYS      N 2358   3.970   2.242   7.236
  149CYS     HN 2359   3.995   2.229   7.332
  149CYS     CA 2360   3.976   2.124   7.151
  149CYS     HA 2361   4.055   2.144   7.080
  149CYS     CB 2362   4.032   1.995   7.234
  149CYS    HB1 2363   4.053   1.911   7.164
  149CYS    HB2 2364   3.949   1.967   7.302
  149CYS     SG 2365   4.191   2.032   7.312
  149CYS    HG1 2366   4.141   2.090   7.420
  149CYS      C 2367   3.861   2.093   7.062
  149CYS      O 2368   3.878   2.086   6.938
  150LEU      N 2369   3.748   2.096   7.126
  150LEU     HN 2370   3.753   2.111   7.225
  150LEU     CA 2371   3.619   2.086   7.070
  150LEU     HA 2372   3.615   2.000   7.005
  150LEU     CB 2373   3.513   2.065   7.191
  150LEU    HB1 2374   3.534   2.142   7.268
  150LEU    HB2 2375   3.541   1.967   7.236
  150LEU     CG 2376   3.371   2.066   7.154
  150LEU     HG 2377   3.352   2.159   7.097
  150LEU    CD1 2378   3.334   1.947   7.069
  150LEU   HD11 2379   3.339   1.851   7.124
  150LEU   HD12 2380   3.395   1.943   6.976
  150LEU   HD13 2381   3.228   1.953   7.036
  150LEU    CD2 2382   3.290   2.056   7.282
  150LEU   HD21 2383   3.319   1.967   7.340
  150LEU   HD22 2384   3.185   2.058   7.244
  150LEU   HD23 2385   3.293   2.147   7.346
  150LEU      C 2386   3.577   2.194   6.973
  150LEU      O 2387   3.522   2.158   6.872
  151LEU      N 2388   3.593   2.324   7.012
  151LEU     HN 2389   3.617   2.348   7.105
  151LEU     CA 2390   3.557   2.437   6.925
  151LEU     HA 2391   3.453   2.423   6.898
  151LEU     CB 2392   3.572   2.575   6.999
  151LEU    HB1 2393   3.567   2.654   6.920
  151LEU    HB2 2394   3.673   2.588   7.042
  151LEU     CG 2395   3.465   2.597   7.106
  151LEU     HG 2396   3.479   2.523   7.188
  151LEU    CD1 2397   3.497   2.731   7.179
  151LEU   HD11 2398   3.488   2.821   7.113
  151LEU   HD12 2399   3.596   2.743   7.227
  151LEU   HD13 2400   3.430   2.745   7.266
  151LEU    CD2 2401   3.327   2.587   7.057
  151LEU   HD21 2402   3.268   2.642   7.134
  151LEU   HD22 2403   3.289   2.483   7.047
  151LEU   HD23 2404   3.308   2.632   6.957
  151LEU      C 2405   3.632   2.425   6.792
  151LEU      O 2406   3.581   2.444   6.686
  152TRP      N 2407   3.757   2.386   6.801
  152TRP     HN 2408   3.799   2.365   6.888
  152TRP     CA 2409   3.837   2.358   6.685
  152TRP     HA 2410   3.825   2.444   6.621
  152TRP     CB 2411   3.986   2.350   6.719
  152TRP    HB1 2412   4.046   2.310   6.634
  152TRP    HB2 2413   3.997   2.292   6.813
  152TRP     CG 2414   4.047   2.485   6.742
  152TRP    CD1 2415   4.110   2.515   6.860
  152TRP    HD1 2416   4.100   2.450   6.946
  152TRP    NE1 2417   4.166   2.640   6.863
  152TRP    HE1 2418   4.204   2.680   6.943
  152TRP    CE2 2419   4.142   2.695   6.737
  152TRP    CD2 2420   4.062   2.605   6.660
  152TRP    CE3 2421   4.018   2.641   6.530
  152TRP    HE3 2422   3.964   2.583   6.458
  152TRP    CZ3 2423   4.061   2.768   6.480
  152TRP    HZ3 2424   4.031   2.792   6.379
  152TRP    CZ2 2425   4.189   2.812   6.677
  152TRP    HZ2 2426   4.249   2.886   6.729
  152TRP    CH2 2427   4.145   2.842   6.550
  152TRP    HH2 2428   4.188   2.929   6.503
  152TRP      C 2429   3.792   2.237   6.594
  152TRP      O 2430   3.799   2.247   6.472
  153GLY      N 2431   3.748   2.118   6.643
  153GLY     HN 2432   3.730   2.111   6.741
  153GLY     CA 2433   3.695   2.013   6.553
  153GLY    HA1 2434   3.688   1.918   6.604
  153GLY    HA2 2435   3.760   2.007   6.467
  153GLY      C 2436   3.556   2.050   6.502
  153GLY      O 2437   3.519   2.019   6.385
  154ILE      N 2438   3.477   2.129   6.577
  154ILE     HN 2439   3.505   2.145   6.671
  154ILE     CA 2440   3.360   2.198   6.526
  154ILE     HA 2441   3.299   2.120   6.484
  154ILE     CB 2442   3.265   2.260   6.640
  154ILE     HB 2443   3.332   2.309   6.714
  154ILE    CG2 2444   3.159   2.359   6.580
  154ILE   HG21 2445   3.109   2.408   6.666
  154ILE   HG22 2446   3.092   2.299   6.514
  154ILE   HG23 2447   3.210   2.443   6.529
  154ILE    CG1 2448   3.207   2.136   6.719
  154ILE   HG11 2449   3.291   2.066   6.740
  154ILE   HG12 2450   3.128   2.091   6.655
  154ILE     CD 2451   3.150   2.173   6.850
  154ILE    HD1 2452   3.125   2.076   6.898
  154ILE    HD2 2453   3.063   2.241   6.841
  154ILE    HD3 2454   3.227   2.226   6.910
  154ILE      C 2455   3.386   2.292   6.416
  154ILE      O 2456   3.327   2.282   6.311
  155THR      N 2457   3.487   2.381   6.428
  155THR     HN 2458   3.536   2.386   6.514
  155THR     CA 2459   3.535   2.468   6.320
  155THR     HA 2460   3.454   2.532   6.287
  155THR     CB 2461   3.639   2.559   6.380
  155THR     HB 2462   3.732   2.504   6.408
  155THR    OG1 2463   3.585   2.628   6.486
  155THR    HG1 2464   3.549   2.564   6.547
  155THR    CG2 2465   3.697   2.669   6.286
  155THR   HG21 2466   3.742   2.621   6.196
  155THR   HG22 2467   3.781   2.721   6.336
  155THR   HG23 2468   3.618   2.740   6.253
  155THR      C 2469   3.589   2.397   6.195
  155THR      O 2470   3.538   2.417   6.085
  156ILE      N 2471   3.696   2.313   6.206
  156ILE     HN 2472   3.759   2.303   6.283
  156ILE     CA 2473   3.747   2.233   6.092
  156ILE     HA 2474   3.799   2.298   6.024
  156ILE     CB 2475   3.858   2.134   6.143
  156ILE     HB 2476   3.815   2.084   6.232
  156ILE    CG2 2477   3.886   2.026   6.038
  156ILE   HG21 2478   3.977   1.965   6.060
  156ILE   HG22 2479   3.915   2.063   5.937
  156ILE   HG23 2480   3.795   1.964   6.027
  156ILE    CG1 2481   3.987   2.206   6.181
  156ILE   HG11 2482   3.974   2.314   6.201
  156ILE   HG12 2483   4.046   2.221   6.088
  156ILE     CD 2484   4.069   2.145   6.290
  156ILE    HD1 2485   4.013   2.129   6.384
  156ILE    HD2 2486   4.161   2.205   6.308
  156ILE    HD3 2487   4.109   2.048   6.254
  156ILE      C 2488   3.640   2.154   6.016
  156ILE      O 2489   3.626   2.163   5.896
  157GLY      N 2490   3.536   2.103   6.084
  157GLY     HN 2491   3.522   2.129   6.179
  157GLY     CA 2492   3.428   2.030   6.026
  157GLY    HA1 2493   3.362   1.982   6.097
  157GLY    HA2 2494   3.473   1.947   5.973
  157GLY      C 2495   3.336   2.116   5.936
  157GLY      O 2496   3.273   2.069   5.834
  158LEU      N 2497   3.312   2.237   5.981
  158LEU     HN 2498   3.366   2.274   6.056
  158LEU     CA 2499   3.226   2.326   5.905
  158LEU     HA 2500   3.154   2.262   5.857
  158LEU     CB 2501   3.177   2.440   5.999
  158LEU    HB1 2502   3.267   2.493   6.036
  158LEU    HB2 2503   3.134   2.391   6.089
  158LEU     CG 2504   3.085   2.549   5.958
  158LEU     HG 2505   3.126   2.607   5.873
  158LEU    CD1 2506   2.951   2.489   5.922
  158LEU   HD11 2507   2.880   2.570   5.896
  158LEU   HD12 2508   2.908   2.438   6.011
  158LEU   HD13 2509   2.958   2.425   5.831
  158LEU    CD2 2510   3.065   2.650   6.077
  158LEU   HD21 2511   3.150   2.719   6.092
  158LEU   HD22 2512   3.055   2.596   6.174
  158LEU   HD23 2513   2.977   2.716   6.059
  158LEU      C 2514   3.294   2.388   5.785
  158LEU      O 2515   3.233   2.437   5.694
  159THR      N 2516   3.426   2.392   5.785
  159THR     HN 2517   3.470   2.349   5.863
  159THR     CA 2518   3.514   2.455   5.686
  159THR     HA 2519   3.455   2.532   5.640
  159THR     CB 2520   3.634   2.517   5.762
  159THR     HB 2521   3.701   2.442   5.809
  159THR    OG1 2522   3.578   2.586   5.871
  159THR    HG1 2523   3.540   2.524   5.934
  159THR    CG2 2524   3.705   2.618   5.672
  159THR   HG21 2525   3.739   2.705   5.731
  159THR   HG22 2526   3.631   2.664   5.603
  159THR   HG23 2527   3.790   2.578   5.613
  159THR      C 2528   3.561   2.367   5.568
  159THR      O 2529   3.629   2.409   5.477
  160VAL      N 2530   3.505   2.244   5.572
  160VAL     HN 2531   3.448   2.217   5.649
  160VAL     CA 2532   3.520   2.137   5.478
  160VAL     HA 2533   3.625   2.115   5.470
  160VAL     CB 2534   3.439   2.015   5.535
  160VAL     HB 2535   3.338   2.047   5.569
  160VAL    CG1 2536   3.403   1.904   5.429
  160VAL   HG11 2537   3.324   1.943   5.362
  160VAL   HG12 2538   3.365   1.815   5.483
  160VAL   HG13 2539   3.488   1.862   5.372
  160VAL    CG2 2540   3.510   1.945   5.645
  160VAL   HG21 2541   3.572   2.017   5.703
  160VAL   HG22 2542   3.578   1.866   5.607
  160VAL   HG23 2543   3.434   1.901   5.713
  160VAL      C 2544   3.483   2.169   5.337
  160VAL      O 2545   3.560   2.136   5.248
  161HSD      N 2546   3.375   2.238   5.307
  161HSD     HN 2547   3.309   2.279   5.370
  161HSD     CA 2548   3.334   2.265   5.171
  161HSD     HA 2549   3.318   2.168   5.127
  161HSD     CB 2550   3.200   2.339   5.177
  161HSD    HB1 2551   3.198   2.400   5.269
  161HSD    HB2 2552   3.118   2.269   5.203
  161HSD    ND1 2553   3.166   2.552   5.055
  161HSD    HD1 2554   3.216   2.606   5.123
  161HSD     CG 2555   3.162   2.413   5.054
  161HSD    CE1 2556   3.114   2.588   4.938
  161HSD    HE1 2557   3.134   2.689   4.902
  161HSD    NE2 2558   3.071   2.489   4.865
  161HSD    CD2 2559   3.092   2.379   4.946
  161HSD    HD2 2560   3.077   2.278   4.909
  161HSD      C 2561   3.424   2.334   5.074
  161HSD      O 2562   3.442   2.295   4.961
  162LEU      N 2563   3.495   2.437   5.114
  162LEU     HN 2564   3.475   2.478   5.203
  162LEU     CA 2565   3.603   2.492   5.035
  162LEU     HA 2566   3.561   2.523   4.940
  162LEU     CB 2567   3.659   2.624   5.104
  162LEU    HB1 2568   3.669   2.608   5.213
  162LEU    HB2 2569   3.592   2.712   5.091
  162LEU     CG 2570   3.794   2.672   5.045
  162LEU     HG 2571   3.871   2.593   5.061
  162LEU    CD1 2572   3.777   2.700   4.893
  162LEU   HD11 2573   3.741   2.613   4.834
  162LEU   HD12 2574   3.872   2.735   4.849
  162LEU   HD13 2575   3.707   2.784   4.873
  162LEU    CD2 2576   3.845   2.801   5.107
  162LEU   HD21 2577   3.770   2.883   5.115
  162LEU   HD22 2578   3.936   2.840   5.055
  162LEU   HD23 2579   3.873   2.779   5.212
  162LEU      C 2580   3.720   2.394   5.019
  162LEU      O 2581   3.786   2.396   4.911
  163LEU      N 2582   3.752   2.299   5.110
  163LEU     HN 2583   3.691   2.299   5.189
  163LEU     CA 2584   3.865   2.211   5.105
  163LEU     HA 2585   3.956   2.262   5.076
  163LEU     CB 2586   3.886   2.159   5.248
  163LEU    HB1 2587   3.793   2.112   5.285
  163LEU    HB2 2588   3.909   2.244   5.316
  163LEU     CG 2589   3.997   2.059   5.265
  163LEU     HG 2590   3.974   1.963   5.215
  163LEU    CD1 2591   4.133   2.101   5.211
  163LEU   HD11 2592   4.208   2.020   5.228
  163LEU   HD12 2593   4.170   2.190   5.266
  163LEU   HD13 2594   4.130   2.111   5.101
  163LEU    CD2 2595   4.013   2.025   5.415
  163LEU   HD21 2596   4.080   1.937   5.427
  163LEU   HD22 2597   3.920   1.989   5.465
  163LEU   HD23 2598   4.041   2.120   5.466
  163LEU      C 2599   3.842   2.095   5.002
  163LEU      O 2600   3.936   2.045   4.934
  164LYS      N 2601   3.709   2.057   4.981
  164LYS     HN 2602   3.644   2.089   5.050
  164LYS     CA 2603   3.651   1.985   4.869
  164LYS     HA 2604   3.707   1.893   4.865
  164LYS     CB 2605   3.498   1.962   4.892
  164LYS    HB1 2606   3.439   2.054   4.915
  164LYS    HB2 2607   3.497   1.909   4.990
  164LYS     CG 2608   3.424   1.862   4.794
  164LYS    HG1 2609   3.338   1.815   4.846
  164LYS    HG2 2610   3.504   1.789   4.768
  164LYS     CD 2611   3.365   1.922   4.663
  164LYS    HD1 2612   3.316   1.829   4.626
  164LYS    HD2 2613   3.446   1.948   4.592
  164LYS     CE 2614   3.273   2.043   4.680
  164LYS    HE1 2615   3.325   2.139   4.697
  164LYS    HE2 2616   3.209   2.040   4.771
  164LYS     NZ 2617   3.175   2.062   4.563
  164LYS    HZ1 2618   3.090   2.089   4.617
  164LYS    HZ2 2619   3.159   1.971   4.515
  164LYS    HZ3 2620   3.205   2.136   4.496
  164LYS      C 2621   3.669   2.040   4.728
  164LYS      O 2622   3.725   1.969   4.640
  165LYS      N 2623   3.629   2.164   4.704
  165LYS     HN 2624   3.603   2.225   4.779
  165LYS     CA 2625   3.645   2.248   4.588
  165LYS     HA 2626   3.588   2.206   4.506
  165LYS     CB 2627   3.592   2.395   4.613
  165LYS    HB1 2628   3.657   2.478   4.579
  165LYS    HB2 2629   3.595   2.416   4.722
  165LYS     CG 2630   3.449   2.417   4.567
  165LYS    HG1 2631   3.389   2.336   4.613
  165LYS    HG2 2632   3.450   2.410   4.456
  165LYS     CD 2633   3.399   2.560   4.606
  165LYS    HD1 2634   3.472   2.637   4.573
  165LYS    HD2 2635   3.422   2.571   4.714
  165LYS     CE 2636   3.264   2.607   4.561
  165LYS    HE1 2637   3.257   2.632   4.453
  165LYS    HE2 2638   3.241   2.698   4.620
  165LYS     NZ 2639   3.166   2.510   4.607
  165LYS    HZ1 2640   3.187   2.416   4.568
  165LYS    HZ2 2641   3.075   2.541   4.567
  165LYS    HZ3 2642   3.155   2.505   4.710
  165LYS      C 2643   3.777   2.253   4.526
  165LYS      O 2644   3.882   2.247   4.594
  166LYS      N 2645   3.781   2.254   4.394
  166LYS     HN 2646   3.697   2.259   4.341
  166LYS     CA 2647   3.908   2.238   4.314
  166LYS     HA 2648   3.966   2.159   4.359
  166LYS     CB 2649   3.868   2.180   4.172
  166LYS    HB1 2650   3.958   2.169   4.108
  166LYS    HB2 2651   3.793   2.244   4.121
  166LYS     CG 2652   3.802   2.039   4.169
  166LYS    HG1 2653   3.760   2.032   4.066
  166LYS    HG2 2654   3.717   2.042   4.240
  166LYS     CD 2655   3.893   1.919   4.196
  166LYS    HD1 2656   3.936   1.931   4.298
  166LYS    HD2 2657   3.979   1.910   4.126
  166LYS     CE 2658   3.829   1.773   4.186
  166LYS    HE1 2659   3.829   1.750   4.077
  166LYS    HE2 2660   3.728   1.771   4.231
  166LYS     NZ 2661   3.893   1.667   4.263
  166LYS    HZ1 2662   3.870   1.675   4.364
  166LYS    HZ2 2663   3.995   1.685   4.251
  166LYS    HZ3 2664   3.867   1.571   4.233
  166LYS      C 2665   4.002   2.364   4.301
  166LYS      O 2666   4.039   2.400   4.187
  167MET      N 2667   4.046   2.421   4.418
  167MET     HN 2668   4.022   2.376   4.504
  167MET     CA 2669   4.161   2.510   4.408
  167MET     HA 2670   4.147   2.583   4.329
  167MET     CB 2671   4.189   2.587   4.546
  167MET    HB1 2672   4.268   2.664   4.535
  167MET    HB2 2673   4.222   2.508   4.618
  167MET     CG 2674   4.068   2.658   4.607
  167MET    HG1 2675   4.085   2.698   4.709
  167MET    HG2 2676   3.987   2.582   4.608
  167MET     SD 2677   4.023   2.792   4.486
  167MET     CE 2678   3.843   2.804   4.519
  167MET    HE1 2679   3.791   2.708   4.497
  167MET    HE2 2680   3.808   2.873   4.439
  167MET    HE3 2681   3.806   2.854   4.611
  167MET      C 2682   4.287   2.445   4.365
  167MET      O 2683   4.305   2.328   4.390
  168PRO      N 2684   4.391   2.507   4.303
  168PRO     CD 2685   4.510   2.437   4.257
  168PRO    HD1 2686   4.481   2.351   4.192
  168PRO    HD2 2687   4.575   2.388   4.332
  168PRO     CA 2688   4.381   2.639   4.235
  168PRO     HA 2689   4.338   2.712   4.301
  168PRO     CB 2690   4.527   2.674   4.193
  168PRO    HB1 2691   4.582   2.727   4.275
  168PRO    HB2 2692   4.532   2.738   4.103
  168PRO     CG 2693   4.600   2.536   4.171
  168PRO    HG1 2694   4.576   2.503   4.068
  168PRO    HG2 2695   4.706   2.523   4.205
  168PRO      C 2696   4.285   2.642   4.114
  168PRO      O 2697   4.262   2.548   4.045
  169ILE      N 2698   4.232   2.761   4.088
  169ILE     HN 2699   4.241   2.833   4.157
  169ILE     CA 2700   4.138   2.776   3.976
  169ILE     HA 2701   4.080   2.685   3.976
  169ILE     CB 2702   4.038   2.887   4.004
  169ILE     HB 2703   4.097   2.973   4.041
  169ILE    CG2 2704   3.976   2.929   3.868
  169ILE   HG21 2705   3.933   2.852   3.801
  169ILE   HG22 2706   4.043   2.998   3.811
  169ILE   HG23 2707   3.886   2.989   3.890
  169ILE    CG1 2708   3.926   2.848   4.105
  169ILE   HG11 2709   3.874   2.944   4.129
  169ILE   HG12 2710   3.961   2.814   4.205
  169ILE     CD 2711   3.833   2.740   4.064
  169ILE    HD1 2712   3.760   2.724   4.146
  169ILE    HD2 2713   3.881   2.641   4.051
  169ILE    HD3 2714   3.773   2.768   3.974
  169ILE      C 2715   4.217   2.781   3.849
  169ILE      O 2716   4.326   2.841   3.845
  170GLN      N 2717   4.177   2.714   3.739
  170GLN     HN 2718   4.098   2.654   3.750
  170GLN     CA 2719   4.267   2.700   3.628
  170GLN     HA 2720   4.361   2.752   3.640
  170GLN     CB 2721   4.312   2.552   3.609
  170GLN    HB1 2722   4.242   2.472   3.641
  170GLN    HB2 2723   4.390   2.537   3.688
  170GLN     CG 2724   4.359   2.500   3.468
  170GLN    HG1 2725   4.279   2.496   3.392
  170GLN    HG2 2726   4.407   2.400   3.474
  170GLN     CD 2727   4.466   2.590   3.402
  170GLN    OE1 2728   4.437   2.637   3.291
  170GLN    NE2 2729   4.572   2.628   3.475
  170GLN   HE21 2730   4.636   2.695   3.437
  170GLN   HE22 2731   4.572   2.607   3.573
  170GLN      C 2732   4.199   2.753   3.506
  170GLN      O 2733   4.087   2.709   3.476
  171ASN      N 2734   4.254   2.852   3.442
  171ASN     HN 2735   4.345   2.886   3.466
  171ASN     CA 2736   4.211   2.880   3.310
  171ASN     HA 2737   4.181   2.788   3.261
  171ASN     CB 2738   4.090   2.971   3.311
  171ASN    HB1 2739   4.134   3.072   3.326
  171ASN    HB2 2740   4.019   2.946   3.392
  171ASN     CG 2741   4.018   2.965   3.179
  171ASN    OD1 2742   4.033   3.061   3.102
  171ASN    ND2 2743   3.946   2.856   3.146
  171ASN   HD21 2744   3.896   2.847   3.059
  171ASN   HD22 2745   3.952   2.774   3.202
  171ASN      C 2746   4.322   2.937   3.224
  171ASN      O 2747   4.391   3.034   3.263
  172GLY      N 2748   4.342   2.864   3.110
  172GLY     HN 2749   4.291   2.784   3.079
  172GLY     CA 2750   4.439   2.913   3.001
  172GLY    HA1 2751   4.422   3.018   2.981
  172GLY    HA2 2752   4.438   2.842   2.919
  172GLY      C 2753   4.590   2.901   3.051
  172GLY      O 2754   4.679   2.987   3.028
  173GLY      N 2755   4.621   2.792   3.132
  173GLY     HN 2756   4.547   2.732   3.162
  173GLY     CA 2757   4.759   2.762   3.185
  173GLY    HA1 2758   4.825   2.811   3.116
  173GLY    HA2 2759   4.777   2.656   3.192
  173GLY      C 2760   4.792   2.826   3.320
  173GLY      O 2761   4.889   2.787   3.388
  174ALA      N 2762   4.709   2.927   3.360
  174ALA     HN 2763   4.621   2.924   3.314
  174ALA     CA 2764   4.731   3.011   3.478
  174ALA     HA 2765   4.837   3.012   3.498
  174ALA     CB 2766   4.679   3.154   3.454
  174ALA    HB1 2767   4.578   3.156   3.410
  174ALA    HB2 2768   4.741   3.202   3.375
  174ALA    HB3 2769   4.699   3.212   3.546
  174ALA      C 2770   4.646   2.951   3.590
  174ALA      O 2771   4.534   2.901   3.575
  175ASN      N 2772   4.698   2.952   3.711
  175ASN     HN 2773   4.788   2.994   3.723
  175ASN     CA 2774   4.647   2.895   3.836
  175ASN     HA 2775   4.560   2.835   3.818
  175ASN     CB 2776   4.745   2.786   3.891
  175ASN    HB1 2777   4.732   2.761   3.998
  175ASN    HB2 2778   4.850   2.821   3.878
  175ASN     CG 2779   4.724   2.662   3.807
  175ASN    OD1 2780   4.610   2.626   3.776
  175ASN    ND2 2781   4.827   2.591   3.761
  175ASN   HD21 2782   4.921   2.622   3.770
  175ASN   HD22 2783   4.815   2.527   3.685
  175ASN      C 2784   4.635   3.007   3.938
  175ASN      O 2785   4.719   3.097   3.948
  176LEU      N 2786   4.520   3.004   4.016
  176LEU     HN 2787   4.461   2.926   4.001
  176LEU     CA 2788   4.471   3.104   4.100
  176LEU     HA 2789   4.543   3.184   4.109
  176LEU     CB 2790   4.354   3.168   4.024
  176LEU    HB1 2791   4.281   3.089   3.994
  176LEU    HB2 2792   4.402   3.208   3.932
  176LEU     CG 2793   4.263   3.275   4.092
  176LEU     HG 2794   4.212   3.220   4.175
  176LEU    CD1 2795   4.338   3.384   4.161
  176LEU   HD11 2796   4.288   3.481   4.183
  176LEU   HD12 2797   4.434   3.389   4.106
  176LEU   HD13 2798   4.368   3.350   4.263
  176LEU    CD2 2799   4.162   3.343   4.014
  176LEU   HD21 2800   4.095   3.401   4.081
  176LEU   HD22 2801   4.101   3.279   3.948
  176LEU   HD23 2802   4.207   3.416   3.943
  176LEU      C 2803   4.444   3.055   4.237
  176LEU      O 2804   4.363   2.967   4.263
  177CYS      N 2805   4.515   3.101   4.340
  177CYS     HN 2806   4.576   3.178   4.323
  177CYS     CA 2807   4.504   3.062   4.473
  177CYS     HA 2808   4.452   2.968   4.468
  177CYS     CB 2809   4.643   3.025   4.525
  177CYS    HB1 2810   4.694   3.116   4.564
  177CYS    HB2 2811   4.703   2.993   4.437
  177CYS     SG 2812   4.646   2.893   4.657
  177CYS      C 2813   4.425   3.170   4.552
  177CYS      O 2814   4.473   3.241   4.643
  178SER      N 2815   4.298   3.180   4.519
  178SER     HN 2816   4.258   3.120   4.452
  178SER     CA 2817   4.206   3.271   4.585
  178SER     HA 2818   4.241   3.277   4.687
  178SER     CB 2819   4.189   3.416   4.538
  178SER    HB1 2820   4.146   3.408   4.436
  178SER    HB2 2821   4.289   3.464   4.533
  178SER     OG 2822   4.083   3.494   4.602
  178SER    HG1 2823   4.113   3.513   4.691
  178SER      C 2824   4.065   3.211   4.585
  178SER      O 2825   4.014   3.157   4.487
  179SER      N 2826   4.000   3.215   4.704
  179SER     HN 2827   4.035   3.262   4.784
  179SER     CA 2828   3.883   3.135   4.721
  179SER     HA 2829   3.884   3.040   4.670
  179SER     CB 2830   3.890   3.087   4.870
  179SER    HB1 2831   3.982   3.026   4.879
  179SER    HB2 2832   3.804   3.019   4.886
  179SER     OG 2833   3.886   3.191   4.966
  179SER    HG1 2834   3.912   3.154   5.051
  179SER      C 2835   3.746   3.199   4.703
  179SER      O 2836   3.641   3.133   4.720
  180PHE      N 2837   3.756   3.329   4.657
  180PHE     HN 2838   3.846   3.364   4.634
  180PHE     CA 2839   3.641   3.401   4.631
  180PHE     HA 2840   3.558   3.350   4.677
  180PHE     CB 2841   3.637   3.539   4.714
  180PHE    HB1 2842   3.741   3.576   4.707
  180PHE    HB2 2843   3.611   3.532   4.822
  180PHE     CG 2844   3.552   3.644   4.656
  180PHE    CD1 2845   3.594   3.768   4.597
  180PHE    HD1 2846   3.700   3.769   4.574
  180PHE    CE1 2847   3.504   3.860   4.547
  180PHE    HE1 2848   3.538   3.958   4.518
  180PHE     CZ 2849   3.367   3.834   4.563
  180PHE     HZ 2850   3.301   3.904   4.514
  180PHE    CD2 2851   3.415   3.623   4.669
  180PHE    HD2 2852   3.385   3.525   4.701
  180PHE    CE2 2853   3.321   3.709   4.609
  180PHE    HE2 2854   3.215   3.688   4.616
  180PHE      C 2855   3.620   3.413   4.485
  180PHE      O 2856   3.705   3.461   4.410
  181SER      N 2857   3.499   3.373   4.433
  181SER     HN 2858   3.438   3.319   4.491
  181SER     CA 2859   3.454   3.408   4.297
  181SER     HA 2860   3.507   3.496   4.266
  181SER     CB 2861   3.492   3.300   4.197
  181SER    HB1 2862   3.420   3.289   4.113
  181SER    HB2 2863   3.505   3.206   4.254
  181SER     OG 2864   3.615   3.333   4.139
  181SER    HG1 2865   3.672   3.263   4.172
  181SER      C 2866   3.305   3.432   4.297
  181SER      O 2867   3.228   3.361   4.360
  182ILE      N 2868   3.261   3.536   4.215
  182ILE     HN 2869   3.319   3.608   4.180
  182ILE     CA 2870   3.116   3.561   4.203
  182ILE     HA 2871   3.065   3.544   4.296
  182ILE     CB 2872   3.087   3.707   4.171
  182ILE     HB 2873   3.121   3.739   4.070
  182ILE    CG2 2874   2.936   3.730   4.177
  182ILE   HG21 2875   2.917   3.832   4.136
  182ILE   HG22 2876   2.898   3.732   4.281
  182ILE   HG23 2877   2.879   3.668   4.104
  182ILE    CG1 2878   3.159   3.800   4.277
  182ILE   HG11 2879   3.268   3.777   4.282
  182ILE   HG12 2880   3.109   3.798   4.377
  182ILE     CD 2881   3.151   3.945   4.223
  182ILE    HD1 2882   3.195   3.950   4.121
  182ILE    HD2 2883   3.193   4.014   4.300
  182ILE    HD3 2884   3.049   3.986   4.207
  182ILE      C 2885   3.047   3.467   4.099
  182ILE      O 2886   3.082   3.460   3.982
  183CYS      N 2887   2.957   3.382   4.147
  183CYS     HN 2888   2.941   3.385   4.245
  183CYS     CA 2889   2.902   3.266   4.081
  183CYS     HA 2890   2.944   3.269   3.981
  183CYS     CB 2891   2.939   3.138   4.163
  183CYS    HB1 2892   2.883   3.054   4.116
  183CYS    HB2 2893   2.898   3.162   4.264
  183CYS     SG 2894   3.112   3.092   4.166
  183CYS      C 2895   2.751   3.280   4.072
  183CYS      O 2896   2.692   3.368   4.130
  184HSD      N 2897   2.685   3.190   3.990
  184HSD     HN 2898   2.736   3.122   3.938
  184HSD     CA 2899   2.538   3.191   3.977
  184HSD     HA 2900   2.495   3.290   3.981
  184HSD     CB 2901   2.497   3.116   3.846
  184HSD    HB1 2902   2.388   3.098   3.848
  184HSD    HB2 2903   2.550   3.019   3.836
  184HSD    ND1 2904   2.518   3.149   3.597
  184HSD    HD1 2905   2.529   3.053   3.571
  184HSD     CG 2906   2.513   3.198   3.723
  184HSD    CE1 2907   2.523   3.253   3.513
  184HSD    HE1 2908   2.524   3.243   3.404
  184HSD    NE2 2909   2.522   3.369   3.581
  184HSD    CD2 2910   2.514   3.329   3.713
  184HSD    HD2 2911   2.522   3.408   3.787
  184HSD      C 2912   2.467   3.123   4.099
  184HSD      O 2913   2.519   3.026   4.148
  185THR      N 2914   2.348   3.170   4.144
  185THR     HN 2915   2.306   3.255   4.112
  185THR     CA 2916   2.276   3.119   4.257
  185THR     HA 2917   2.184   3.176   4.250
  185THR     CB 2918   2.224   2.980   4.248
  185THR     HB 2919   2.143   2.976   4.324
  185THR    OG1 2920   2.323   2.880   4.269
  185THR    HG1 2921   2.400   2.915   4.223
  185THR    CG2 2922   2.150   2.957   4.111
  185THR   HG21 2923   2.131   2.847   4.108
  185THR   HG22 2924   2.199   2.991   4.018
  185THR   HG23 2925   2.061   3.023   4.109
  185THR      C 2926   2.328   3.153   4.397
  185THR      O 2927   2.446   3.160   4.419
  186PHE      N 2928   2.236   3.172   4.497
  186PHE     HN 2929   2.137   3.168   4.487
  186PHE     CA 2930   2.279   3.187   4.637
  186PHE     HA 2931   2.354   3.265   4.644
  186PHE     CB 2932   2.157   3.224   4.719
  186PHE    HB1 2933   2.073   3.154   4.739
  186PHE    HB2 2934   2.101   3.296   4.656
  186PHE     CG 2935   2.209   3.285   4.843
  186PHE    CD1 2936   2.197   3.219   4.970
  186PHE    HD1 2937   2.140   3.128   4.974
  186PHE    CE1 2938   2.242   3.278   5.086
  186PHE    HE1 2939   2.225   3.229   5.181
  186PHE     CZ 2940   2.299   3.402   5.086
  186PHE     HZ 2941   2.340   3.442   5.178
  186PHE    CD2 2942   2.257   3.413   4.843
  186PHE    HD2 2943   2.278   3.456   4.747
  186PHE    CE2 2944   2.309   3.469   4.963
  186PHE    HE2 2945   2.355   3.567   4.956
  186PHE      C 2946   2.324   3.045   4.676
  186PHE      O 2947   2.245   2.950   4.682
  187GLN      N 2948   2.453   3.022   4.709
  187GLN     HN 2949   2.522   3.093   4.696
  187GLN     CA 2950   2.508   2.900   4.760
  187GLN     HA 2951   2.433   2.822   4.771
  187GLN     CB 2952   2.609   2.847   4.660
  187GLN    HB1 2953   2.641   2.746   4.692
  187GLN    HB2 2954   2.706   2.900   4.651
  187GLN     CG 2955   2.542   2.835   4.517
  187GLN    HG1 2956   2.500   2.929   4.477
  187GLN    HG2 2957   2.457   2.763   4.524
  187GLN     CD 2958   2.640   2.774   4.408
  187GLN    OE1 2959   2.630   2.652   4.376
  187GLN    NE2 2960   2.729   2.864   4.366
  187GLN   HE21 2961   2.774   2.837   4.281
  187GLN   HE22 2962   2.747   2.948   4.417
  187GLN      C 2963   2.572   2.924   4.895
  187GLN      O 2964   2.562   3.024   4.962
  188TRP      N 2965   2.647   2.822   4.934
  188TRP     HN 2966   2.658   2.742   4.876
  188TRP     CA 2967   2.714   2.806   5.062
  188TRP     HA 2968   2.634   2.814   5.135
  188TRP     CB 2969   2.788   2.668   5.072
  188TRP    HB1 2970   2.869   2.654   4.998
  188TRP    HB2 2971   2.718   2.584   5.052
  188TRP     CG 2972   2.850   2.640   5.208
  188TRP    CD1 2973   2.969   2.685   5.259
  188TRP    HD1 2974   3.018   2.765   5.207
  188TRP    NE1 2975   3.010   2.616   5.373
  188TRP    HE1 2976   3.071   2.648   5.442
  188TRP    CE2 2977   2.908   2.528   5.398
  188TRP    CD2 2978   2.810   2.541   5.299
  188TRP    CE3 2979   2.694   2.466   5.308
  188TRP    HE3 2980   2.618   2.486   5.235
  188TRP    CZ3 2981   2.669   2.391   5.423
  188TRP    HZ3 2982   2.574   2.341   5.437
  188TRP    CZ2 2983   2.889   2.447   5.508
  188TRP    HZ2 2984   2.970   2.433   5.578
  188TRP    CH2 2985   2.764   2.385   5.520
  188TRP    HH2 2986   2.741   2.320   5.603
  188TRP      C 2987   2.817   2.921   5.093
  188TRP      O 2988   2.812   2.971   5.207
  189HSD      N 2989   2.912   2.969   5.008
  189HSD     HN 2990   2.915   2.948   4.911
  189HSD     CA 2991   2.996   3.080   5.049
  189HSD     HA 2992   3.041   3.050   5.142
  189HSD     CB 2993   3.120   3.107   4.955
  189HSD    HB1 2994   3.178   3.194   4.992
  189HSD    HB2 2995   3.091   3.142   4.853
  189HSD    ND1 2996   3.276   2.936   5.055
  189HSD    HD1 2997   3.266   2.974   5.147
  189HSD     CG 2998   3.211   2.988   4.943
  189HSD    CE1 2999   3.356   2.828   5.010
  189HSD    HE1 3000   3.423   2.778   5.079
  189HSD    NE2 3001   3.339   2.814   4.876
  189HSD    CD2 3002   3.251   2.913   4.839
  189HSD    HD2 3003   3.246   2.935   4.733
  189HSD      C 3004   2.922   3.209   5.088
  189HSD      O 3005   2.957   3.268   5.191
  190GLU      N 3006   2.823   3.258   5.004
  190GLU     HN 3007   2.801   3.205   4.922
  190GLU     CA 3008   2.736   3.370   5.033
  190GLU     HA 3009   2.797   3.458   5.053
  190GLU     CB 3010   2.645   3.395   4.909
  190GLU    HB1 3011   2.583   3.486   4.925
  190GLU    HB2 3012   2.573   3.311   4.896
  190GLU     CG 3013   2.711   3.423   4.776
  190GLU    HG1 3014   2.789   3.500   4.786
  190GLU    HG2 3015   2.623   3.441   4.710
  190GLU     CD 3016   2.784   3.307   4.716
  190GLU    OE1 3017   2.907   3.309   4.688
  190GLU    OE2 3018   2.720   3.197   4.704
  190GLU      C 3019   2.657   3.354   5.166
  190GLU      O 3020   2.638   3.445   5.243
  191ALA      N 3021   2.611   3.232   5.192
  191ALA     HN 3022   2.635   3.161   5.126
  191ALA     CA 3023   2.537   3.202   5.303
  191ALA     HA 3024   2.469   3.282   5.330
  191ALA     CB 3025   2.454   3.080   5.273
  191ALA    HB1 3026   2.389   3.045   5.356
  191ALA    HB2 3027   2.526   3.000   5.250
  191ALA    HB3 3028   2.386   3.101   5.188
  191ALA      C 3029   2.622   3.175   5.427
  191ALA      O 3030   2.574   3.201   5.535
  192MET      N 3031   2.750   3.130   5.416
  192MET     HN 3032   2.791   3.092   5.334
  192MET     CA 3033   2.849   3.150   5.528
  192MET     HA 3034   2.802   3.116   5.619
  192MET     CB 3035   2.981   3.069   5.507
  192MET    HB1 3036   3.060   3.090   5.582
  192MET    HB2 3037   3.026   3.097   5.410
  192MET     CG 3038   2.963   2.915   5.513
  192MET    HG1 3039   3.058   2.863   5.489
  192MET    HG2 3040   2.896   2.886   5.429
  192MET     SD 3041   2.899   2.854   5.677
  192MET     CE 3042   3.003   2.924   5.810
  192MET    HE1 3043   2.982   3.033   5.805
  192MET    HE2 3044   3.112   2.907   5.793
  192MET    HE3 3045   2.977   2.879   5.908
  192MET      C 3046   2.874   3.297   5.561
  192MET      O 3047   2.883   3.321   5.682
  193PHE      N 3048   2.878   3.384   5.461
  193PHE     HN 3049   2.889   3.354   5.367
  193PHE     CA 3050   2.881   3.533   5.474
  193PHE     HA 3051   2.977   3.544   5.522
  193PHE     CB 3052   2.906   3.594   5.341
  193PHE    HB1 3053   2.827   3.547   5.278
  193PHE    HB2 3054   3.007   3.573   5.298
  193PHE     CG 3055   2.882   3.737   5.353
  193PHE    CD1 3056   2.969   3.818   5.429
  193PHE    HD1 3057   3.057   3.777   5.476
  193PHE    CE1 3058   2.947   3.949   5.451
  193PHE    HE1 3059   3.015   4.011   5.508
  193PHE     CZ 3060   2.834   4.014   5.386
  193PHE     HZ 3061   2.835   4.122   5.389
  193PHE    CD2 3062   2.765   3.795   5.304
  193PHE    HD2 3063   2.687   3.741   5.254
  193PHE    CE2 3064   2.745   3.930   5.319
  193PHE    HE2 3065   2.649   3.971   5.292
  193PHE      C 3066   2.766   3.586   5.564
  193PHE      O 3067   2.777   3.665   5.653
  194LEU      N 3068   2.640   3.534   5.544
  194LEU     HN 3069   2.627   3.477   5.463
  194LEU     CA 3070   2.518   3.560   5.626
  194LEU     HA 3071   2.510   3.668   5.628
  194LEU     CB 3072   2.398   3.504   5.555
  194LEU    HB1 3073   2.405   3.396   5.532
  194LEU    HB2 3074   2.397   3.545   5.452
  194LEU     CG 3075   2.260   3.531   5.614
  194LEU     HG 3076   2.255   3.471   5.707
  194LEU    CD1 3077   2.231   3.677   5.662
  194LEU   HD11 3078   2.310   3.705   5.734
  194LEU   HD12 3079   2.137   3.680   5.721
  194LEU   HD13 3080   2.231   3.753   5.582
  194LEU    CD2 3081   2.148   3.485   5.516
  194LEU   HD21 3082   2.143   3.375   5.498
  194LEU   HD22 3083   2.156   3.554   5.429
  194LEU   HD23 3084   2.056   3.510   5.572
  194LEU      C 3085   2.525   3.508   5.768
  194LEU      O 3086   2.498   3.587   5.861
  195LEU      N 3087   2.572   3.385   5.789
  195LEU     HN 3088   2.581   3.319   5.715
  195LEU     CA 3089   2.599   3.330   5.920
  195LEU     HA 3090   2.510   3.336   5.980
  195LEU     CB 3091   2.638   3.179   5.917
  195LEU    HB1 3092   2.738   3.182   5.867
  195LEU    HB2 3093   2.571   3.134   5.841
  195LEU     CG 3094   2.621   3.104   6.050
  195LEU     HG 3095   2.683   3.164   6.120
  195LEU    CD1 3096   2.479   3.105   6.096
  195LEU   HD11 3097   2.409   3.085   6.012
  195LEU   HD12 3098   2.447   3.198   6.147
  195LEU   HD13 3099   2.471   3.022   6.169
  195LEU    CD2 3100   2.670   2.956   6.045
  195LEU   HD21 3101   2.647   2.916   6.146
  195LEU   HD22 3102   2.779   2.941   6.028
  195LEU   HD23 3103   2.606   2.898   5.975
  195LEU      C 3104   2.709   3.408   5.999
  195LEU      O 3105   2.697   3.423   6.120
  196GLU      N 3106   2.821   3.456   5.929
  196GLU     HN 3107   2.836   3.423   5.836
  196GLU     CA 3108   2.920   3.547   5.983
  196GLU     HA 3109   2.952   3.507   6.078
  196GLU     CB 3110   3.047   3.563   5.899
  196GLU    HB1 3111   3.120   3.634   5.942
  196GLU    HB2 3112   3.017   3.601   5.799
  196GLU     CG 3113   3.124   3.432   5.874
  196GLU    HG1 3114   3.056   3.355   5.832
  196GLU    HG2 3115   3.170   3.393   5.967
  196GLU     CD 3116   3.244   3.433   5.781
  196GLU    OE1 3117   3.264   3.531   5.701
  196GLU    OE2 3118   3.324   3.336   5.782
  196GLU      C 3119   2.862   3.682   6.031
  196GLU      O 3120   2.887   3.733   6.140
  197PHE      N 3121   2.781   3.746   5.941
  197PHE     HN 3122   2.756   3.705   5.854
  197PHE     CA 3123   2.718   3.875   5.964
  197PHE     HA 3124   2.796   3.936   6.007
  197PHE     CB 3125   2.680   3.940   5.829
  197PHE    HB1 3126   2.637   3.864   5.760
  197PHE    HB2 3127   2.777   3.985   5.799
  197PHE     CG 3128   2.576   4.049   5.843
  197PHE    CD1 3129   2.446   4.026   5.801
  197PHE    HD1 3130   2.417   3.927   5.770
  197PHE    CE1 3131   2.339   4.114   5.825
  197PHE    HE1 3132   2.236   4.090   5.802
  197PHE     CZ 3133   2.363   4.238   5.888
  197PHE     HZ 3134   2.286   4.312   5.902
  197PHE    CD2 3135   2.598   4.172   5.911
  197PHE    HD2 3136   2.699   4.189   5.942
  197PHE    CE2 3137   2.494   4.271   5.921
  197PHE    HE2 3138   2.515   4.365   5.969
  197PHE      C 3139   2.613   3.872   6.080
  197PHE      O 3140   2.595   3.974   6.154
  198PHE      N 3141   2.539   3.757   6.093
  198PHE     HN 3142   2.555   3.687   6.023
  198PHE     CA 3143   2.428   3.750   6.177
  198PHE     HA 3144   2.387   3.849   6.191
  198PHE     CB 3145   2.318   3.668   6.105
  198PHE    HB1 3146   2.345   3.561   6.090
  198PHE    HB2 3147   2.315   3.719   6.006
  198PHE     CG 3148   2.178   3.670   6.144
  198PHE    CD1 3149   2.072   3.696   6.051
  198PHE    HD1 3150   2.107   3.703   5.949
  198PHE    CE1 3151   1.942   3.682   6.085
  198PHE    HE1 3152   1.867   3.691   6.008
  198PHE     CZ 3153   1.903   3.637   6.212
  198PHE     HZ 3154   1.796   3.640   6.231
  198PHE    CD2 3155   2.140   3.631   6.274
  198PHE    HD2 3156   2.216   3.611   6.348
  198PHE    CE2 3157   2.004   3.612   6.307
  198PHE    HE2 3158   1.976   3.591   6.410
  198PHE      C 3159   2.451   3.692   6.318
  198PHE      O 3160   2.428   3.758   6.418
  199LEU      N 3161   2.493   3.565   6.324
  199LEU     HN 3162   2.535   3.520   6.245
  199LEU     CA 3163   2.495   3.494   6.451
  199LEU     HA 3164   2.395   3.503   6.490
  199LEU     CB 3165   2.496   3.343   6.426
  199LEU    HB1 3166   2.584   3.324   6.360
  199LEU    HB2 3167   2.408   3.320   6.362
  199LEU     CG 3168   2.481   3.246   6.545
  199LEU     HG 3169   2.574   3.250   6.605
  199LEU    CD1 3170   2.350   3.267   6.628
  199LEU   HD11 3171   2.363   3.325   6.722
  199LEU   HD12 3172   2.319   3.165   6.658
  199LEU   HD13 3173   2.268   3.313   6.568
  199LEU    CD2 3174   2.480   3.101   6.494
  199LEU   HD21 3175   2.391   3.074   6.434
  199LEU   HD22 3176   2.484   3.020   6.570
  199LEU   HD23 3177   2.567   3.078   6.429
  199LEU      C 3178   2.600   3.536   6.556
  199LEU      O 3179   2.555   3.574   6.664
  200PRO      N 3180   2.729   3.547   6.542
  200PRO     CD 3181   2.802   3.506   6.421
  200PRO    HD1 3182   2.763   3.548   6.326
  200PRO    HD2 3183   2.798   3.395   6.420
  200PRO     CA 3184   2.819   3.599   6.642
  200PRO     HA 3185   2.807   3.548   6.736
  200PRO     CB 3186   2.962   3.566   6.592
  200PRO    HB1 3187   2.990   3.468   6.636
  200PRO    HB2 3188   3.027   3.650   6.625
  200PRO     CG 3189   2.946   3.551   6.444
  200PRO    HG1 3190   2.955   3.654   6.402
  200PRO    HG2 3191   3.027   3.493   6.395
  200PRO      C 3192   2.797   3.745   6.654
  200PRO      O 3193   2.816   3.788   6.772
  201LEU      N 3194   2.757   3.834   6.555
  201LEU     HN 3195   2.728   3.795   6.468
  201LEU     CA 3196   2.733   3.974   6.586
  201LEU     HA 3197   2.818   4.007   6.644
  201LEU     CB 3198   2.707   4.045   6.453
  201LEU    HB1 3199   2.625   3.985   6.409
  201LEU    HB2 3200   2.799   4.055   6.391
  201LEU     CG 3201   2.643   4.186   6.478
  201LEU     HG 3202   2.556   4.182   6.548
  201LEU    CD1 3203   2.740   4.286   6.547
  201LEU   HD11 3204   2.829   4.302   6.482
  201LEU   HD12 3205   2.775   4.263   6.650
  201LEU   HD13 3206   2.695   4.387   6.558
  201LEU    CD2 3207   2.605   4.237   6.336
  201LEU   HD21 3208   2.691   4.241   6.266
  201LEU   HD22 3209   2.550   4.333   6.343
  201LEU   HD23 3210   2.541   4.165   6.282
  201LEU      C 3211   2.622   3.985   6.690
  201LEU      O 3212   2.635   4.064   6.789
  202GLY      N 3213   2.516   3.903   6.663
  202GLY     HN 3214   2.507   3.834   6.591
  202GLY     CA 3215   2.396   3.894   6.750
  202GLY    HA1 3216   2.335   3.816   6.707
  202GLY    HA2 3217   2.360   3.996   6.759
  202GLY      C 3218   2.429   3.864   6.893
  202GLY      O 3219   2.395   3.937   6.985
  203ILE      N 3220   2.500   3.754   6.919
  203ILE     HN 3221   2.518   3.695   6.841
  203ILE     CA 3222   2.547   3.715   7.047
  203ILE     HA 3223   2.457   3.700   7.105
  203ILE     CB 3224   2.609   3.575   7.039
  203ILE     HB 3225   2.701   3.585   6.978
  203ILE    CG2 3226   2.642   3.544   7.185
  203ILE   HG21 3227   2.687   3.442   7.190
  203ILE   HG22 3228   2.550   3.550   7.246
  203ILE   HG23 3229   2.719   3.603   7.239
  203ILE    CG1 3230   2.520   3.466   6.979
  203ILE   HG11 3231   2.453   3.501   6.897
  203ILE   HG12 3232   2.469   3.425   7.068
  203ILE     CD 3233   2.595   3.350   6.921
  203ILE    HD1 3234   2.514   3.276   6.903
  203ILE    HD2 3235   2.667   3.309   6.995
  203ILE    HD3 3236   2.640   3.375   6.823
  203ILE      C 3237   2.643   3.815   7.117
  203ILE      O 3238   2.618   3.849   7.233
  204ILE      N 3239   2.745   3.870   7.042
  204ILE     HN 3240   2.755   3.834   6.949
  204ILE     CA 3241   2.837   3.977   7.097
  204ILE     HA 3242   2.881   3.940   7.189
  204ILE     CB 3243   2.950   3.999   7.004
  204ILE     HB 3244   2.909   4.013   6.902
  204ILE    CG2 3245   3.038   4.123   7.039
  204ILE   HG21 3246   2.986   4.205   7.092
  204ILE   HG22 3247   3.082   4.178   6.953
  204ILE   HG23 3248   3.123   4.091   7.103
  204ILE    CG1 3249   3.051   3.879   6.993
  204ILE   HG11 3250   2.994   3.786   6.975
  204ILE   HG12 3251   3.114   3.872   7.084
  204ILE     CD 3252   3.144   3.889   6.867
  204ILE    HD1 3253   3.177   3.992   6.845
  204ILE    HD2 3254   3.093   3.842   6.779
  204ILE    HD3 3255   3.239   3.835   6.887
  204ILE      C 3256   2.757   4.093   7.142
  204ILE      O 3257   2.772   4.147   7.250
  205LEU      N 3258   2.648   4.138   7.066
  205LEU     HN 3259   2.627   4.105   6.974
  205LEU     CA 3260   2.561   4.247   7.115
  205LEU     HA 3261   2.618   4.336   7.139
  205LEU     CB 3262   2.452   4.294   7.011
  205LEU    HB1 3263   2.391   4.374   7.057
  205LEU    HB2 3264   2.388   4.208   6.982
  205LEU     CG 3265   2.508   4.359   6.880
  205LEU     HG 3266   2.583   4.290   6.837
  205LEU    CD1 3267   2.403   4.361   6.779
  205LEU   HD11 3268   2.321   4.426   6.814
  205LEU   HD12 3269   2.356   4.261   6.763
  205LEU   HD13 3270   2.427   4.398   6.677
  205LEU    CD2 3271   2.587   4.491   6.905
  205LEU   HD21 3272   2.646   4.524   6.817
  205LEU   HD22 3273   2.669   4.478   6.979
  205LEU   HD23 3274   2.524   4.573   6.947
  205LEU      C 3275   2.478   4.217   7.236
  205LEU      O 3276   2.460   4.310   7.319
  206PHE      N 3277   2.420   4.100   7.236
  206PHE     HN 3278   2.450   4.040   7.162
  206PHE     CA 3279   2.335   4.062   7.347
  206PHE     HA 3280   2.254   4.133   7.363
  206PHE     CB 3281   2.259   3.926   7.318
  206PHE    HB1 3282   2.329   3.849   7.279
  206PHE    HB2 3283   2.185   3.948   7.237
  206PHE     CG 3284   2.180   3.866   7.437
  206PHE    CD1 3285   2.233   3.756   7.503
  206PHE    HD1 3286   2.324   3.708   7.469
  206PHE    CE1 3287   2.155   3.693   7.604
  206PHE    HE1 3288   2.194   3.606   7.654
  206PHE     CZ 3289   2.035   3.751   7.652
  206PHE     HZ 3290   1.973   3.700   7.724
  206PHE    CD2 3291   2.054   3.922   7.477
  206PHE    HD2 3292   2.021   4.011   7.427
  206PHE    CE2 3293   1.983   3.859   7.583
  206PHE    HE2 3294   1.885   3.896   7.612
  206PHE      C 3295   2.404   4.059   7.483
  206PHE      O 3296   2.360   4.133   7.577
  207CYS      N 3297   2.518   3.980   7.485
  207CYS     HN 3298   2.552   3.937   7.402
  207CYS     CA 3299   2.608   3.967   7.606
  207CYS     HA 3300   2.562   3.921   7.692
  207CYS     CB 3301   2.727   3.876   7.570
  207CYS    HB1 3302   2.810   3.890   7.643
  207CYS    HB2 3303   2.764   3.916   7.473
  207CYS     SG 3304   2.685   3.703   7.551
  207CYS    HG1 3305   2.640   3.702   7.427
  207CYS      C 3306   2.667   4.099   7.647
  207CYS      O 3307   2.674   4.128   7.767
  208SER      N 3308   2.715   4.188   7.550
  208SER     HN 3309   2.716   4.160   7.454
  208SER     CA 3310   2.759   4.321   7.582
  208SER     HA 3311   2.842   4.315   7.652
  208SER     CB 3312   2.818   4.400   7.454
  208SER    HB1 3313   2.862   4.498   7.480
  208SER    HB2 3314   2.739   4.419   7.378
  208SER     OG 3315   2.922   4.324   7.392
  208SER    HG1 3316   2.884   4.259   7.333
  208SER      C 3317   2.663   4.404   7.640
  208SER      O 3318   2.690   4.477   7.733
  209ALA      N 3319   2.538   4.403   7.594
  209ALA     HN 3320   2.511   4.348   7.515
  209ALA     CA 3321   2.435   4.485   7.647
  209ALA     HA 3322   2.481   4.579   7.675
  209ALA     CB 3323   2.328   4.512   7.538
  209ALA    HB1 3324   2.253   4.581   7.583
  209ALA    HB2 3325   2.280   4.415   7.517
  209ALA    HB3 3326   2.383   4.548   7.449
  209ALA      C 3327   2.375   4.440   7.774
  209ALA      O 3328   2.322   4.517   7.857
  210ARG      N 3329   2.382   4.307   7.800
  210ARG     HN 3330   2.409   4.252   7.721
  210ARG     CA 3331   2.346   4.248   7.929
  210ARG     HA 3332   2.253   4.299   7.951
  210ARG     CB 3333   2.316   4.092   7.915
  210ARG    HB1 3334   2.326   4.041   8.014
  210ARG    HB2 3335   2.402   4.056   7.855
  210ARG     CG 3336   2.176   4.060   7.848
  210ARG    HG1 3337   2.160   3.951   7.839
  210ARG    HG2 3338   2.173   4.103   7.746
  210ARG     CD 3339   2.045   4.107   7.923
  210ARG    HD1 3340   1.953   4.095   7.861
  210ARG    HD2 3341   2.042   4.214   7.952
  210ARG     NE 3342   2.034   4.020   8.043
  210ARG     HE 3343   2.063   3.925   8.036
  210ARG     CZ 3344   1.949   4.042   8.137
  210ARG    NH1 3345   1.872   4.151   8.149
  210ARG   HH11 3346   1.849   4.211   8.073
  210ARG   HH12 3347   1.805   4.148   8.223
  210ARG    NH2 3348   1.911   3.942   8.218
  210ARG   HH21 3349   1.953   3.853   8.198
  210ARG   HH22 3350   1.850   3.953   8.296
  210ARG      C 3351   2.447   4.275   8.039
  210ARG      O 3352   2.409   4.317   8.145
  211ILE      N 3353   2.585   4.272   8.013
  211ILE     HN 3354   2.605   4.242   7.920
  211ILE     CA 3355   2.686   4.310   8.106
  211ILE     HA 3356   2.682   4.252   8.197
  211ILE     CB 3357   2.823   4.298   8.038
  211ILE     HB 3358   2.809   4.346   7.939
  211ILE    CG2 3359   2.932   4.377   8.110
  211ILE   HG21 3360   2.934   4.364   8.220
  211ILE   HG22 3361   2.916   4.487   8.100
  211ILE   HG23 3362   3.032   4.360   8.065
  211ILE    CG1 3363   2.866   4.145   8.014
  211ILE   HG11 3364   2.783   4.082   7.976
  211ILE   HG12 3365   2.913   4.103   8.106
  211ILE     CD 3366   2.966   4.135   7.900
  211ILE    HD1 3367   2.966   4.028   7.871
  211ILE    HD2 3368   3.066   4.177   7.926
  211ILE    HD3 3369   2.928   4.185   7.808
  211ILE      C 3370   2.673   4.448   8.165
  211ILE      O 3371   2.686   4.469   8.284
  212ILE      N 3372   2.651   4.543   8.065
  212ILE     HN 3373   2.632   4.527   7.968
  212ILE     CA 3374   2.644   4.685   8.098
  212ILE     HA 3375   2.724   4.709   8.165
  212ILE     CB 3376   2.643   4.767   7.965
  212ILE     HB 3377   2.556   4.732   7.905
  212ILE    CG2 3378   2.596   4.921   7.984
  212ILE   HG21 3379   2.672   4.983   8.036
  212ILE   HG22 3380   2.497   4.916   8.033
  212ILE   HG23 3381   2.585   4.966   7.883
  212ILE    CG1 3382   2.784   4.753   7.897
  212ILE   HG11 3383   2.813   4.647   7.913
  212ILE   HG12 3384   2.854   4.814   7.958
  212ILE     CD 3385   2.778   4.792   7.754
  212ILE    HD1 3386   2.717   4.883   7.737
  212ILE    HD2 3387   2.716   4.712   7.708
  212ILE    HD3 3388   2.881   4.797   7.711
  212ILE      C 3389   2.522   4.716   8.184
  212ILE      O 3390   2.528   4.759   8.296
  213TRP      N 3391   2.405   4.662   8.141
  213TRP     HN 3392   2.398   4.618   8.052
  213TRP     CA 3393   2.283   4.665   8.223
  213TRP     HA 3394   2.245   4.766   8.224
  213TRP     CB 3395   2.172   4.579   8.144
  213TRP    HB1 3396   2.202   4.477   8.113
  213TRP    HB2 3397   2.148   4.632   8.049
  213TRP     CG 3398   2.043   4.560   8.220
  213TRP    CD1 3399   1.935   4.645   8.214
  213TRP    HD1 3400   1.920   4.728   8.147
  213TRP    NE1 3401   1.847   4.601   8.311
  213TRP    HE1 3402   1.777   4.655   8.353
  213TRP    CE2 3403   1.896   4.488   8.372
  213TRP    CD2 3404   2.017   4.454   8.314
  213TRP    CE3 3405   2.092   4.341   8.346
  213TRP    HE3 3406   2.177   4.309   8.288
  213TRP    CZ3 3407   2.044   4.274   8.456
  213TRP    HZ3 3408   2.110   4.198   8.495
  213TRP    CZ2 3409   1.846   4.413   8.474
  213TRP    HZ2 3410   1.761   4.446   8.532
  213TRP    CH2 3411   1.933   4.314   8.524
  213TRP    HH2 3412   1.908   4.258   8.613
  213TRP      C 3413   2.292   4.614   8.367
  213TRP      O 3414   2.237   4.684   8.454
  214SER      N 3415   2.360   4.501   8.399
  214SER     HN 3416   2.404   4.445   8.329
  214SER     CA 3417   2.383   4.452   8.533
  214SER     HA 3418   2.285   4.457   8.578
  214SER     CB 3419   2.426   4.301   8.524
  214SER    HB1 3420   2.497   4.301   8.439
  214SER    HB2 3421   2.344   4.231   8.496
  214SER     OG 3422   2.478   4.243   8.647
  214SER    HG1 3423   2.401   4.242   8.704
  214SER      C 3424   2.474   4.538   8.620
  214SER      O 3425   2.436   4.565   8.736
  215LEU      N 3426   2.585   4.590   8.566
  215LEU     HN 3427   2.607   4.566   8.472
  215LEU     CA 3428   2.680   4.687   8.633
  215LEU     HA 3429   2.714   4.642   8.725
  215LEU     CB 3430   2.813   4.706   8.548
  215LEU    HB1 3431   2.886   4.766   8.606
  215LEU    HB2 3432   2.788   4.736   8.444
  215LEU     CG 3433   2.885   4.569   8.528
  215LEU     HG 3434   2.812   4.498   8.483
  215LEU    CD1 3435   2.999   4.586   8.433
  215LEU   HD11 3436   3.028   4.486   8.395
  215LEU   HD12 3437   3.090   4.634   8.476
  215LEU   HD13 3438   2.971   4.649   8.346
  215LEU    CD2 3439   2.934   4.503   8.660
  215LEU   HD21 3440   2.847   4.462   8.716
  215LEU   HD22 3441   2.999   4.564   8.727
  215LEU   HD23 3442   2.992   4.411   8.638
  215LEU      C 3443   2.614   4.818   8.664
  215LEU      O 3444   2.637   4.884   8.769
  216ARG      N 3445   2.532   4.871   8.580
  216ARG     HN 3446   2.513   4.829   8.491
  216ARG     CA 3447   2.442   4.985   8.613
  216ARG     HA 3448   2.505   5.064   8.651
  216ARG     CB 3449   2.374   5.030   8.484
  216ARG    HB1 3450   2.304   5.114   8.505
  216ARG    HB2 3451   2.301   4.951   8.458
  216ARG     CG 3452   2.463   5.072   8.363
  216ARG    HG1 3453   2.398   5.092   8.275
  216ARG    HG2 3454   2.519   4.978   8.343
  216ARG     CD 3455   2.560   5.188   8.400
  216ARG    HD1 3456   2.651   5.150   8.451
  216ARG    HD2 3457   2.506   5.260   8.464
  216ARG     NE 3458   2.609   5.254   8.271
  216ARG     HE 3459   2.552   5.250   8.188
  216ARG     CZ 3460   2.726   5.306   8.246
  216ARG    NH1 3461   2.810   5.312   8.344
  216ARG   HH11 3462   2.766   5.323   8.433
  216ARG   HH12 3463   2.902   5.350   8.329
  216ARG    NH2 3464   2.768   5.371   8.142
  216ARG   HH21 3465   2.702   5.368   8.067
  216ARG   HH22 3466   2.865   5.387   8.123
  216ARG      C 3467   2.344   4.957   8.723
  216ARG      O 3468   2.335   5.030   8.821
  217GLN      N 3469   2.269   4.848   8.716
  217GLN     HN 3470   2.264   4.799   8.630
  217GLN     CA 3471   2.166   4.811   8.809
  217GLN     HA 3472   2.109   4.903   8.814
  217GLN     CB 3473   2.089   4.686   8.762
  217GLN    HB1 3474   2.026   4.660   8.850
  217GLN    HB2 3475   2.159   4.603   8.738
  217GLN     CG 3476   1.988   4.702   8.644
  217GLN    HG1 3477   1.885   4.687   8.681
  217GLN    HG2 3478   2.012   4.628   8.564
  217GLN     CD 3479   1.976   4.842   8.598
  217GLN    OE1 3480   1.912   4.924   8.657
  217GLN    NE2 3481   2.034   4.876   8.480
  217GLN   HE21 3482   2.088   4.799   8.447
  217GLN   HE22 3483   2.022   4.962   8.431
  217GLN      C 3484   2.215   4.799   8.957
  217GLN      O 3485   2.152   4.852   9.045
  218ARG      N 3486   2.336   4.742   8.971
  218ARG     HN 3487   2.384   4.696   8.897
  218ARG     CA 3488   2.400   4.725   9.101
  218ARG     HA 3489   2.327   4.713   9.180
  218ARG     CB 3490   2.488   4.598   9.101
  218ARG    HB1 3491   2.553   4.584   9.190
  218ARG    HB2 3492   2.557   4.608   9.015
  218ARG     CG 3493   2.403   4.467   9.092
  218ARG    HG1 3494   2.333   4.488   9.009
  218ARG    HG2 3495   2.340   4.460   9.183
  218ARG     CD 3496   2.485   4.341   9.066
  218ARG    HD1 3497   2.562   4.354   8.987
  218ARG    HD2 3498   2.424   4.256   9.029
  218ARG     NE 3499   2.557   4.301   9.193
  218ARG     HE 3500   2.656   4.314   9.201
  218ARG     CZ 3501   2.502   4.236   9.291
  218ARG    NH1 3502   2.376   4.191   9.290
  218ARG   HH11 3503   2.330   4.186   9.202
  218ARG   HH12 3504   2.339   4.158   9.377
  218ARG    NH2 3505   2.576   4.209   9.397
  218ARG   HH21 3506   2.670   4.237   9.375
  218ARG   HH22 3507   2.541   4.172   9.483
  218ARG      C 3508   2.473   4.850   9.152
  218ARG      O 3509   2.530   4.846   9.259
  219GLN      N 3510   2.471   4.960   9.070
  219GLN     HN 3511   2.430   4.959   8.979
  219GLN     CA 3512   2.550   5.076   9.113
  219GLN     HA 3513   2.542   5.141   9.027
  219GLN     CB 3514   2.487   5.145   9.249
  219GLN    HB1 3515   2.548   5.237   9.261
  219GLN    HB2 3516   2.523   5.092   9.341
  219GLN     CG 3517   2.345   5.177   9.241
  219GLN    HG1 3518   2.311   5.246   9.321
  219GLN    HG2 3519   2.287   5.084   9.262
  219GLN     CD 3520   2.314   5.241   9.100
  219GLN    OE1 3521   2.383   5.324   9.043
  219GLN    NE2 3522   2.214   5.180   9.035
  219GLN   HE21 3523   2.177   5.213   8.948
  219GLN   HE22 3524   2.170   5.098   9.072
  219GLN      C 3525   2.706   5.052   9.122
  219GLN      O 3526   2.777   5.089   9.212
  220MET      N 3527   2.758   4.968   9.029
  220MET     HN 3528   2.709   4.918   8.958
  220MET     CA 3529   2.899   4.933   9.035
  220MET     HA 3530   2.934   4.946   9.136
  220MET     CB 3531   2.913   4.779   9.002
  220MET    HB1 3532   3.020   4.750   8.994
  220MET    HB2 3533   2.877   4.746   8.902
  220MET     CG 3534   2.852   4.682   9.112
  220MET    HG1 3535   2.742   4.700   9.116
  220MET    HG2 3536   2.900   4.710   9.208
  220MET     SD 3537   2.896   4.511   9.092
  220MET     CE 3538   3.080   4.500   9.097
  220MET    HE1 3539   3.130   4.515   9.000
  220MET    HE2 3540   3.114   4.400   9.132
  220MET    HE3 3541   3.124   4.569   9.172
  220MET      C 3542   2.994   5.015   8.951
  220MET      O 3543   3.115   5.012   8.965
  221ASP      N 3544   2.941   5.085   8.857
  221ASP     HN 3545   2.842   5.094   8.855
  221ASP     CA 3546   3.006   5.162   8.751
  221ASP     HA 3547   3.075   5.101   8.696
  221ASP     CB 3548   2.902   5.210   8.647
  221ASP    HB1 3549   2.867   5.116   8.598
  221ASP    HB2 3550   2.952   5.280   8.576
  221ASP     CG 3551   2.780   5.288   8.710
  221ASP    OD1 3552   2.728   5.264   8.821
  221ASP    OD2 3553   2.722   5.362   8.622
  221ASP      C 3554   3.079   5.284   8.811
  221ASP      O 3555   3.161   5.350   8.751
  222ARG      N 3556   3.051   5.318   8.943
  222ARG     HN 3557   2.984   5.261   8.990
  222ARG     CA 3558   3.107   5.429   9.024
  222ARG     HA 3559   3.094   5.518   8.965
  222ARG     CB 3560   3.026   5.440   9.158
  222ARG    HB1 3561   3.069   5.516   9.227
  222ARG    HB2 3562   3.041   5.336   9.192
  222ARG     CG 3563   2.876   5.461   9.152
  222ARG    HG1 3564   2.829   5.379   9.092
  222ARG    HG2 3565   2.848   5.550   9.092
  222ARG     CD 3566   2.800   5.460   9.289
  222ARG    HD1 3567   2.692   5.457   9.263
  222ARG    HD2 3568   2.816   5.554   9.347
  222ARG     NE 3569   2.847   5.341   9.362
  222ARG     HE 3570   2.822   5.250   9.329
  222ARG     CZ 3571   2.890   5.331   9.482
  222ARG    NH1 3572   2.918   5.435   9.562
  222ARG   HH11 3573   2.879   5.524   9.538
  222ARG   HH12 3574   2.910   5.425   9.661
  222ARG    NH2 3575   2.908   5.215   9.539
  222ARG   HH21 3576   2.905   5.136   9.477
  222ARG   HH22 3577   2.943   5.212   9.633
  222ARG      C 3578   3.247   5.410   9.062
  222ARG      O 3579   3.316   5.500   9.107
  223HSD      N 3580   3.299   5.290   9.042
  223HSD     HN 3581   3.240   5.229   8.990
  223HSD     CA 3582   3.437   5.245   9.061
  223HSD     HA 3583   3.480   5.315   9.131
  223HSD     CB 3584   3.448   5.104   9.126
  223HSD    HB1 3585   3.392   5.035   9.059
  223HSD    HB2 3586   3.408   5.087   9.228
  223HSD    ND1 3587   3.716   5.117   9.153
  223HSD    HD1 3588   3.742   5.209   9.180
  223HSD     CG 3589   3.594   5.050   9.126
  223HSD    CE1 3590   3.808   5.020   9.152
  223HSD    HE1 3591   3.911   5.043   9.180
  223HSD    NE2 3592   3.765   4.902   9.128
  223HSD    CD2 3593   3.629   4.921   9.109
  223HSD    HD2 3594   3.562   4.837   9.106
  223HSD      C 3595   3.510   5.263   8.926
  223HSD      O 3596   3.454   5.234   8.819
  224ALA      N 3597   3.634   5.300   8.929
  224ALA     HN 3598   3.674   5.331   9.016
  224ALA     CA 3599   3.717   5.341   8.811
  224ALA     HA 3600   3.673   5.426   8.761
  224ALA     CB 3601   3.852   5.406   8.867
  224ALA    HB1 3602   3.887   5.472   8.786
  224ALA    HB2 3603   3.932   5.331   8.886
  224ALA    HB3 3604   3.840   5.470   8.957
  224ALA      C 3605   3.743   5.228   8.712
  224ALA      O 3606   3.736   5.243   8.592
  225LYS      N 3607   3.767   5.112   8.766
  225LYS     HN 3608   3.768   5.106   8.865
  225LYS     CA 3609   3.783   4.991   8.697
  225LYS     HA 3610   3.855   5.022   8.623
  225LYS     CB 3611   3.864   4.892   8.781
  225LYS    HB1 3612   3.904   4.808   8.721
  225LYS    HB2 3613   3.795   4.864   8.863
  225LYS     CG 3614   3.990   4.961   8.846
  225LYS    HG1 3615   3.945   5.022   8.927
  225LYS    HG2 3616   4.053   5.015   8.772
  225LYS     CD 3617   4.079   4.862   8.929
  225LYS    HD1 3618   4.008   4.803   8.992
  225LYS    HD2 3619   4.142   4.928   8.992
  225LYS     CE 3620   4.170   4.766   8.849
  225LYS    HE1 3621   4.241   4.830   8.793
  225LYS    HE2 3622   4.109   4.697   8.787
  225LYS     NZ 3623   4.252   4.687   8.945
  225LYS    HZ1 3624   4.190   4.624   9.000
  225LYS    HZ2 3625   4.288   4.751   9.019
  225LYS    HZ3 3626   4.320   4.623   8.899
  225LYS      C 3627   3.659   4.931   8.628
  225LYS      O 3628   3.658   4.891   8.512
  226ILE      N 3629   3.548   4.939   8.697
  226ILE     HN 3630   3.542   4.969   8.791
  226ILE     CA 3631   3.420   4.901   8.641
  226ILE     HA 3632   3.440   4.806   8.594
  226ILE     CB 3633   3.313   4.886   8.739
  226ILE     HB 3634   3.287   4.979   8.794
  226ILE    CG2 3635   3.187   4.825   8.677
  226ILE   HG21 3636   3.155   4.877   8.584
  226ILE   HG22 3637   3.104   4.830   8.750
  226ILE   HG23 3638   3.202   4.716   8.656
  226ILE    CG1 3639   3.356   4.800   8.867
  226ILE   HG11 3640   3.275   4.785   8.942
  226ILE   HG12 3641   3.428   4.852   8.934
  226ILE     CD 3642   3.403   4.660   8.832
  226ILE    HD1 3643   3.466   4.642   8.742
  226ILE    HD2 3644   3.319   4.591   8.809
  226ILE    HD3 3645   3.456   4.613   8.917
  226ILE      C 3646   3.377   4.992   8.520
  226ILE      O 3647   3.326   4.938   8.417
  227LYS      N 3648   3.395   5.128   8.538
  227LYS     HN 3649   3.434   5.168   8.621
  227LYS     CA 3650   3.374   5.215   8.419
  227LYS     HA 3651   3.274   5.193   8.386
  227LYS     CB 3652   3.376   5.365   8.456
  227LYS    HB1 3653   3.282   5.397   8.506
  227LYS    HB2 3654   3.373   5.430   8.366
  227LYS     CG 3655   3.494   5.427   8.536
  227LYS    HG1 3656   3.593   5.416   8.486
  227LYS    HG2 3657   3.507   5.352   8.617
  227LYS     CD 3658   3.477   5.568   8.593
  227LYS    HD1 3659   3.484   5.641   8.509
  227LYS    HD2 3660   3.564   5.600   8.655
  227LYS     CE 3661   3.363   5.592   8.693
  227LYS    HE1 3662   3.370   5.691   8.743
  227LYS    HE2 3663   3.360   5.517   8.776
  227LYS     NZ 3664   3.231   5.597   8.624
  227LYS    HZ1 3665   3.238   5.627   8.524
  227LYS    HZ2 3666   3.177   5.671   8.674
  227LYS    HZ3 3667   3.199   5.498   8.627
  227LYS      C 3668   3.476   5.195   8.304
  227LYS      O 3669   3.428   5.197   8.190
  228ARG      N 3670   3.602   5.163   8.330
  228ARG     HN 3671   3.625   5.162   8.427
  228ARG     CA 3672   3.698   5.123   8.234
  228ARG     HA 3673   3.718   5.199   8.160
  228ARG     CB 3674   3.831   5.109   8.310
  228ARG    HB1 3675   3.826   5.019   8.376
  228ARG    HB2 3676   3.841   5.205   8.365
  228ARG     CG 3677   3.953   5.100   8.215
  228ARG    HG1 3678   3.944   5.170   8.129
  228ARG    HG2 3679   3.959   4.997   8.174
  228ARG     CD 3680   4.081   5.144   8.288
  228ARG    HD1 3681   4.107   5.079   8.374
  228ARG    HD2 3682   4.088   5.249   8.323
  228ARG     NE 3683   4.191   5.130   8.191
  228ARG     HE 3684   4.199   5.207   8.127
  228ARG     CZ 3685   4.296   5.046   8.181
  228ARG    NH1 3686   4.313   4.937   8.255
  228ARG   HH11 3687   4.409   4.907   8.251
  228ARG   HH12 3688   4.242   4.913   8.321
  228ARG    NH2 3689   4.380   5.081   8.086
  228ARG   HH21 3690   4.370   5.168   8.038
  228ARG   HH22 3691   4.455   5.017   8.068
  228ARG      C 3692   3.654   5.002   8.156
  228ARG      O 3693   3.663   4.986   8.034
  229ALA      N 3694   3.604   4.894   8.231
  229ALA     HN 3695   3.615   4.891   8.330
  229ALA     CA 3696   3.551   4.766   8.181
  229ALA     HA 3697   3.626   4.706   8.131
  229ALA     CB 3698   3.519   4.682   8.312
  229ALA    HB1 3699   3.443   4.746   8.362
  229ALA    HB2 3700   3.607   4.670   8.380
  229ALA    HB3 3701   3.479   4.582   8.284
  229ALA      C 3702   3.436   4.779   8.091
  229ALA      O 3703   3.428   4.733   7.982
  230ILE      N 3704   3.338   4.861   8.131
  230ILE     HN 3705   3.348   4.880   8.229
  230ILE     CA 3706   3.218   4.904   8.050
  230ILE     HA 3707   3.163   4.815   8.026
  230ILE     CB 3708   3.136   4.995   8.138
  230ILE     HB 3709   3.201   5.066   8.193
  230ILE    CG2 3710   3.036   5.082   8.055
  230ILE   HG21 3711   3.097   5.166   8.015
  230ILE   HG22 3712   2.946   5.124   8.104
  230ILE   HG23 3713   3.004   5.024   7.965
  230ILE    CG1 3714   3.060   4.914   8.249
  230ILE   HG11 3715   3.136   4.852   8.300
  230ILE   HG12 3716   2.985   4.859   8.188
  230ILE     CD 3717   2.994   5.004   8.353
  230ILE    HD1 3718   3.072   5.074   8.390
  230ILE    HD2 3719   2.948   4.941   8.432
  230ILE    HD3 3720   2.909   5.061   8.310
  230ILE      C 3721   3.250   4.971   7.922
  230ILE      O 3722   3.202   4.940   7.816
  231THR      N 3723   3.333   5.079   7.930
  231THR     HN 3724   3.372   5.099   8.020
  231THR     CA 3725   3.394   5.140   7.812
  231THR     HA 3726   3.317   5.180   7.748
  231THR     CB 3727   3.491   5.253   7.840
  231THR     HB 3728   3.572   5.221   7.909
  231THR    OG1 3729   3.425   5.354   7.903
  231THR    HG1 3730   3.494   5.410   7.939
  231THR    CG2 3731   3.546   5.312   7.703
  231THR   HG21 3732   3.621   5.253   7.647
  231THR   HG22 3733   3.584   5.415   7.720
  231THR   HG23 3734   3.458   5.326   7.637
  231THR      C 3735   3.454   5.040   7.713
  231THR      O 3736   3.425   5.049   7.598
  232PHE      N 3737   3.539   4.949   7.763
  232PHE     HN 3738   3.548   4.939   7.862
  232PHE     CA 3739   3.604   4.849   7.688
  232PHE     HA 3740   3.659   4.891   7.604
  232PHE     CB 3741   3.720   4.772   7.761
  232PHE    HB1 3742   3.766   4.701   7.689
  232PHE    HB2 3743   3.683   4.699   7.836
  232PHE     CG 3744   3.835   4.856   7.815
  232PHE    CD1 3745   3.874   4.974   7.750
  232PHE    HD1 3746   3.816   5.028   7.677
  232PHE    CE1 3747   3.989   5.049   7.783
  232PHE    HE1 3748   4.015   5.141   7.734
  232PHE     CZ 3749   4.071   4.998   7.888
  232PHE     HZ 3750   4.158   5.060   7.905
  232PHE    CD2 3751   3.926   4.800   7.905
  232PHE    HD2 3752   3.907   4.701   7.944
  232PHE    CE2 3753   4.042   4.872   7.944
  232PHE    HE2 3754   4.106   4.837   8.024
  232PHE      C 3755   3.513   4.744   7.618
  232PHE      O 3756   3.535   4.716   7.496
  233ILE      N 3757   3.417   4.692   7.697
  233ILE     HN 3758   3.417   4.724   7.791
  233ILE     CA 3759   3.321   4.599   7.656
  233ILE     HA 3760   3.368   4.515   7.606
  233ILE     CB 3761   3.260   4.533   7.776
  233ILE     HB 3762   3.240   4.608   7.856
  233ILE    CG2 3763   3.114   4.481   7.753
  233ILE   HG21 3764   3.031   4.553   7.763
  233ILE   HG22 3765   3.072   4.398   7.814
  233ILE   HG23 3766   3.115   4.436   7.651
  233ILE    CG1 3767   3.351   4.411   7.809
  233ILE   HG11 3768   3.459   4.433   7.795
  233ILE   HG12 3769   3.326   4.334   7.733
  233ILE     CD 3770   3.334   4.354   7.946
  233ILE    HD1 3771   3.231   4.317   7.967
  233ILE    HD2 3772   3.351   4.430   8.025
  233ILE    HD3 3773   3.408   4.276   7.973
  233ILE      C 3774   3.234   4.653   7.549
  233ILE      O 3775   3.211   4.596   7.447
  234MET      N 3776   3.193   4.777   7.575
  234MET     HN 3777   3.238   4.822   7.651
  234MET     CA 3778   3.117   4.851   7.473
  234MET     HA 3779   3.026   4.797   7.453
  234MET     CB 3780   3.078   4.992   7.538
  234MET    HB1 3781   3.166   5.026   7.598
  234MET    HB2 3782   3.003   4.964   7.615
  234MET     CG 3783   3.017   5.108   7.454
  234MET    HG1 3784   2.922   5.067   7.413
  234MET    HG2 3785   3.079   5.124   7.363
  234MET     SD 3786   2.978   5.258   7.535
  234MET     CE 3787   3.001   5.212   7.714
  234MET    HE1 3788   2.940   5.122   7.738
  234MET    HE2 3789   2.964   5.303   7.767
  234MET    HE3 3790   3.107   5.191   7.738
  234MET      C 3791   3.182   4.885   7.343
  234MET      O 3792   3.126   4.877   7.232
  235VAL      N 3793   3.304   4.925   7.352
  235VAL     HN 3794   3.343   4.934   7.443
  235VAL     CA 3795   3.384   4.963   7.239
  235VAL     HA 3796   3.325   5.032   7.180
  235VAL     CB 3797   3.512   5.033   7.286
  235VAL     HB 3798   3.544   4.982   7.379
  235VAL    CG1 3799   3.630   5.039   7.184
  235VAL   HG11 3800   3.697   5.121   7.218
  235VAL   HG12 3801   3.589   5.060   7.083
  235VAL   HG13 3802   3.685   4.943   7.183
  235VAL    CG2 3803   3.470   5.182   7.318
  235VAL   HG21 3804   3.449   5.236   7.224
  235VAL   HG22 3805   3.554   5.233   7.370
  235VAL   HG23 3806   3.385   5.186   7.389
  235VAL      C 3807   3.410   4.848   7.140
  235VAL      O 3808   3.409   4.874   7.017
  236VAL      N 3809   3.418   4.721   7.191
  236VAL     HN 3810   3.399   4.699   7.287
  236VAL     CA 3811   3.432   4.601   7.111
  236VAL     HA 3812   3.517   4.619   7.046
  236VAL     CB 3813   3.479   4.482   7.199
  236VAL     HB 3814   3.415   4.472   7.290
  236VAL    CG1 3815   3.463   4.351   7.125
  236VAL   HG11 3816   3.539   4.365   7.046
  236VAL   HG12 3817   3.361   4.328   7.086
  236VAL   HG13 3818   3.501   4.265   7.184
  236VAL    CG2 3819   3.632   4.491   7.242
  236VAL   HG21 3820   3.696   4.488   7.151
  236VAL   HG22 3821   3.654   4.401   7.304
  236VAL   HG23 3822   3.651   4.588   7.292
  236VAL      C 3823   3.309   4.588   7.024
  236VAL      O 3824   3.323   4.543   6.908
  237ALA      N 3825   3.184   4.615   7.071
  237ALA     HN 3826   3.178   4.641   7.167
  237ALA     CA 3827   3.064   4.590   7.003
  237ALA     HA 3828   3.070   4.495   6.953
  237ALA     CB 3829   2.948   4.591   7.101
  237ALA    HB1 3830   2.962   4.525   7.189
  237ALA    HB2 3831   2.861   4.542   7.052
  237ALA    HB3 3832   2.931   4.688   7.152
  237ALA      C 3833   3.053   4.692   6.893
  237ALA      O 3834   3.019   4.656   6.777
  238ILE      N 3835   3.090   4.811   6.915
  238ILE     HN 3836   3.121   4.837   7.007
  238ILE     CA 3837   3.101   4.923   6.814
  238ILE     HA 3838   3.009   4.940   6.758
  238ILE     CB 3839   3.132   5.068   6.868
  238ILE     HB 3840   3.211   5.051   6.945
  238ILE    CG2 3841   3.174   5.176   6.764
  238ILE   HG21 3842   3.105   5.161   6.678
  238ILE   HG22 3843   3.278   5.173   6.724
  238ILE   HG23 3844   3.156   5.278   6.804
  238ILE    CG1 3845   3.019   5.125   6.946
  238ILE   HG11 3846   2.953   5.038   6.969
  238ILE   HG12 3847   2.965   5.202   6.888
  238ILE     CD 3848   3.071   5.201   7.074
  238ILE    HD1 3849   3.114   5.138   7.154
  238ILE    HD2 3850   2.992   5.263   7.124
  238ILE    HD3 3851   3.149   5.273   7.042
  238ILE      C 3852   3.202   4.882   6.700
  238ILE      O 3853   3.162   4.882   6.583
  239VAL      N 3854   3.321   4.843   6.742
  239VAL     HN 3855   3.349   4.857   6.837
  239VAL     CA 3856   3.426   4.802   6.659
  239VAL     HA 3857   3.453   4.879   6.589
  239VAL     CB 3858   3.553   4.767   6.735
  239VAL     HB 3859   3.541   4.714   6.832
  239VAL    CG1 3860   3.662   4.693   6.666
  239VAL   HG11 3861   3.639   4.586   6.647
  239VAL   HG12 3862   3.749   4.693   6.735
  239VAL   HG13 3863   3.695   4.743   6.573
  239VAL    CG2 3864   3.617   4.902   6.777
  239VAL   HG21 3865   3.540   4.969   6.822
  239VAL   HG22 3866   3.645   4.951   6.682
  239VAL   HG23 3867   3.702   4.896   6.848
  239VAL      C 3868   3.387   4.682   6.564
  239VAL      O 3869   3.387   4.684   6.442
  240PHE      N 3870   3.330   4.571   6.621
  240PHE     HN 3871   3.333   4.571   6.720
  240PHE     CA 3872   3.268   4.467   6.553
  240PHE     HA 3873   3.342   4.428   6.485
  240PHE     CB 3874   3.242   4.363   6.662
  240PHE    HB1 3875   3.149   4.387   6.718
  240PHE    HB2 3876   3.330   4.359   6.730
  240PHE     CG 3877   3.232   4.231   6.593
  240PHE    CD1 3878   3.125   4.149   6.617
  240PHE    HD1 3879   3.042   4.191   6.672
  240PHE    CE1 3880   3.112   4.020   6.562
  240PHE    HE1 3881   3.020   3.964   6.568
  240PHE     CZ 3882   3.229   3.965   6.509
  240PHE     HZ 3883   3.226   3.862   6.478
  240PHE    CD2 3884   3.347   4.174   6.541
  240PHE    HD2 3885   3.441   4.228   6.535
  240PHE    CE2 3886   3.347   4.041   6.494
  240PHE    HE2 3887   3.431   3.992   6.446
  240PHE      C 3888   3.147   4.499   6.467
  240PHE      O 3889   3.138   4.442   6.351
  241VAL      N 3890   3.044   4.587   6.504
  241VAL     HN 3891   3.021   4.613   6.598
  241VAL     CA 3892   2.943   4.617   6.409
  241VAL     HA 3893   2.923   4.519   6.369
  241VAL     CB 3894   2.818   4.681   6.470
  241VAL     HB 3895   2.781   4.608   6.545
  241VAL    CG1 3896   2.841   4.819   6.533
  241VAL   HG11 3897   2.926   4.800   6.601
  241VAL   HG12 3898   2.745   4.861   6.567
  241VAL   HG13 3899   2.878   4.889   6.455
  241VAL    CG2 3900   2.705   4.697   6.368
  241VAL   HG21 3901   2.610   4.729   6.415
  241VAL   HG22 3902   2.689   4.610   6.300
  241VAL   HG23 3903   2.736   4.781   6.301
  241VAL      C 3904   2.990   4.695   6.284
  241VAL      O 3905   2.964   4.665   6.170
  242ILE      N 3906   3.076   4.804   6.305
  242ILE     HN 3907   3.120   4.803   6.394
  242ILE     CA 3908   3.122   4.896   6.201
  242ILE     HA 3909   3.031   4.932   6.154
  242ILE     CB 3910   3.199   5.020   6.262
  242ILE     HB 3911   3.274   4.974   6.330
  242ILE    CG2 3912   3.262   5.096   6.151
  242ILE   HG21 3913   3.187   5.118   6.071
  242ILE   HG22 3914   3.346   5.032   6.119
  242ILE   HG23 3915   3.303   5.192   6.190
  242ILE    CG1 3916   3.112   5.114   6.346
  242ILE   HG11 3917   3.178   5.186   6.399
  242ILE   HG12 3918   3.064   5.055   6.427
  242ILE     CD 3919   2.995   5.184   6.275
  242ILE    HD1 3920   3.028   5.255   6.196
  242ILE    HD2 3921   2.926   5.228   6.349
  242ILE    HD3 3922   2.946   5.091   6.239
  242ILE      C 3923   3.200   4.826   6.096
  242ILE      O 3924   3.187   4.851   5.973
  243CYS      N 3925   3.280   4.726   6.142
  243CYS     HN 3926   3.290   4.714   6.240
  243CYS     CA 3927   3.371   4.644   6.060
  243CYS     HA 3928   3.429   4.716   6.005
  243CYS     CB 3929   3.470   4.585   6.159
  243CYS    HB1 3930   3.420   4.519   6.233
  243CYS    HB2 3931   3.526   4.670   6.204
  243CYS     SG 3932   3.582   4.463   6.080
  243CYS    HG1 3933   3.518   4.354   6.118
  243CYS      C 3934   3.292   4.554   5.956
  243CYS      O 3935   3.337   4.546   5.840
  244PHE      N 3936   3.171   4.496   5.985
  244PHE     HN 3937   3.121   4.510   6.070
  244PHE     CA 3938   3.096   4.429   5.882
  244PHE     HA 3939   3.165   4.364   5.830
  244PHE     CB 3940   2.974   4.349   5.952
  244PHE    HB1 3941   2.910   4.321   5.865
  244PHE    HB2 3942   2.908   4.415   6.012
  244PHE     CG 3943   3.019   4.229   6.031
  244PHE    CD1 3944   2.975   4.216   6.163
  244PHE    HD1 3945   2.932   4.298   6.218
  244PHE    CE1 3946   3.012   4.109   6.238
  244PHE    HE1 3947   2.988   4.098   6.343
  244PHE     CZ 3948   3.084   4.007   6.178
  244PHE     HZ 3949   3.094   3.912   6.228
  244PHE    CD2 3950   3.095   4.129   5.968
  244PHE    HD2 3951   3.122   4.143   5.864
  244PHE    CE2 3952   3.132   4.020   6.043
  244PHE    HE2 3953   3.183   3.932   6.008
  244PHE      C 3954   3.033   4.523   5.786
  244PHE      O 3955   3.011   4.487   5.669
  245LEU      N 3956   2.986   4.646   5.828
  245LEU     HN 3957   3.016   4.675   5.918
  245LEU     CA 3958   2.885   4.721   5.750
  245LEU     HA 3959   2.807   4.648   5.733
  245LEU     CB 3960   2.816   4.824   5.846
  245LEU    HB1 3961   2.898   4.853   5.915
  245LEU    HB2 3962   2.743   4.771   5.911
  245LEU     CG 3963   2.755   4.949   5.782
  245LEU     HG 3964   2.833   5.005   5.727
  245LEU    CD1 3965   2.640   4.930   5.677
  245LEU   HD11 3966   2.629   5.025   5.619
  245LEU   HD12 3967   2.548   4.906   5.734
  245LEU   HD13 3968   2.672   4.848   5.610
  245LEU    CD2 3969   2.722   5.039   5.894
  245LEU   HD21 3970   2.618   5.024   5.933
  245LEU   HD22 3971   2.720   5.139   5.846
  245LEU   HD23 3972   2.778   5.046   5.990
  245LEU      C 3973   2.933   4.758   5.611
  245LEU      O 3974   2.859   4.735   5.515
  246PRO      N 3975   3.054   4.801   5.579
  246PRO     CD 3976   3.124   4.890   5.673
  246PRO    HD1 3977   3.207   4.838   5.726
  246PRO    HD2 3978   3.070   4.950   5.750
  246PRO     CA 3979   3.093   4.822   5.444
  246PRO     HA 3980   3.022   4.876   5.383
  246PRO     CB 3981   3.227   4.897   5.457
  246PRO    HB1 3982   3.256   4.953   5.365
  246PRO    HB2 3983   3.312   4.830   5.482
  246PRO     CG 3984   3.208   4.984   5.578
  246PRO    HG1 3985   3.309   5.019   5.607
  246PRO    HG2 3986   3.147   5.073   5.554
  246PRO      C 3987   3.124   4.691   5.372
  246PRO      O 3988   3.082   4.691   5.256
  247SER      N 3989   3.183   4.586   5.428
  247SER     HN 3990   3.226   4.585   5.518
  247SER     CA 3991   3.179   4.453   5.359
  247SER     HA 3992   3.228   4.459   5.263
  247SER     CB 3993   3.242   4.345   5.447
  247SER    HB1 3994   3.216   4.244   5.409
  247SER    HB2 3995   3.218   4.339   5.555
  247SER     OG 3996   3.384   4.346   5.440
  247SER    HG1 3997   3.405   4.310   5.354
  247SER      C 3998   3.042   4.403   5.319
  247SER      O 3999   3.027   4.348   5.213
  248VAL      N 4000   2.940   4.433   5.395
  248VAL     HN 4001   2.964   4.484   5.477
  248VAL     CA 4002   2.794   4.418   5.366
  248VAL     HA 4003   2.788   4.313   5.342
  248VAL     CB 4004   2.709   4.429   5.493
  248VAL     HB 4005   2.728   4.524   5.547
  248VAL    CG1 4006   2.562   4.431   5.456
  248VAL   HG11 4007   2.536   4.532   5.417
  248VAL   HG12 4008   2.494   4.394   5.536
  248VAL   HG13 4009   2.551   4.355   5.375
  248VAL    CG2 4010   2.729   4.309   5.586
  248VAL   HG21 4011   2.713   4.218   5.524
  248VAL   HG22 4012   2.664   4.311   5.676
  248VAL   HG23 4013   2.836   4.301   5.612
  248VAL      C 4014   2.745   4.500   5.241
  248VAL      O 4015   2.681   4.434   5.159
  249VAL      N 4016   2.782   4.631   5.225
  249VAL     HN 4017   2.841   4.674   5.293
  249VAL     CA 4018   2.731   4.706   5.115
  249VAL     HA 4019   2.625   4.691   5.109
  249VAL     CB 4020   2.749   4.861   5.147
  249VAL     HB 4021   2.857   4.885   5.161
  249VAL    CG1 4022   2.687   4.950   5.042
  249VAL   HG11 4023   2.671   5.050   5.088
  249VAL   HG12 4024   2.593   4.910   4.998
  249VAL   HG13 4025   2.762   4.957   4.961
  249VAL    CG2 4026   2.668   4.895   5.283
  249VAL   HG21 4027   2.560   4.877   5.265
  249VAL   HG22 4028   2.693   4.997   5.317
  249VAL   HG23 4029   2.705   4.827   5.363
  249VAL      C 4030   2.797   4.670   4.980
  249VAL      O 4031   2.732   4.662   4.875
  250VAL      N 4032   2.927   4.631   4.977
  250VAL     HN 4033   2.981   4.633   5.061
  250VAL     CA 4034   2.993   4.584   4.858
  250VAL     HA 4035   2.973   4.651   4.776
  250VAL     CB 4036   3.142   4.576   4.871
  250VAL     HB 4037   3.168   4.501   4.948
  250VAL    CG1 4038   3.197   4.535   4.734
  250VAL   HG11 4039   3.176   4.426   4.725
  250VAL   HG12 4040   3.303   4.552   4.706
  250VAL   HG13 4041   3.136   4.584   4.655
  250VAL    CG2 4042   3.194   4.714   4.888
  250VAL   HG21 4043   3.302   4.713   4.913
  250VAL   HG22 4044   3.143   4.770   4.969
  250VAL   HG23 4045   3.179   4.772   4.794
  250VAL      C 4046   2.938   4.449   4.808
  250VAL      O 4047   2.897   4.430   4.696
  251ARG      N 4048   2.926   4.349   4.906
  251ARG     HN 4049   2.948   4.368   5.002
  251ARG     CA 4050   2.843   4.228   4.886
  251ARG     HA 4051   2.890   4.164   4.813
  251ARG     CB 4052   2.843   4.150   5.018
  251ARG    HB1 4053   2.771   4.067   5.030
  251ARG    HB2 4054   2.836   4.224   5.100
  251ARG     CG 4055   2.973   4.076   5.054
  251ARG    HG1 4056   2.975   4.058   5.164
  251ARG    HG2 4057   3.058   4.145   5.034
  251ARG     CD 4058   3.005   3.950   4.975
  251ARG    HD1 4059   3.039   3.965   4.870
  251ARG    HD2 4060   2.920   3.880   4.988
  251ARG     NE 4061   3.120   3.878   5.044
  251ARG     HE 4062   3.165   3.918   5.124
  251ARG     CZ 4063   3.138   3.748   5.024
  251ARG    NH1 4064   3.102   3.689   4.913
  251ARG   HH11 4065   3.116   3.591   4.896
  251ARG   HH12 4066   3.062   3.740   4.838
  251ARG    NH2 4067   3.204   3.676   5.107
  251ARG   HH21 4068   3.243   3.729   5.182
  251ARG   HH22 4069   3.265   3.609   5.065
  251ARG      C 4070   2.695   4.256   4.837
  251ARG      O 4071   2.654   4.198   4.735
  252ILE      N 4072   2.622   4.356   4.900
  252ILE     HN 4073   2.653   4.405   4.980
  252ILE     CA 4074   2.489   4.395   4.855
  252ILE     HA 4075   2.428   4.306   4.851
  252ILE     CB 4076   2.414   4.494   4.951
  252ILE     HB 4077   2.482   4.576   4.982
  252ILE    CG2 4078   2.299   4.568   4.877
  252ILE   HG21 4079   2.252   4.643   4.945
  252ILE   HG22 4080   2.218   4.501   4.844
  252ILE   HG23 4081   2.319   4.626   4.784
  252ILE    CG1 4082   2.354   4.418   5.072
  252ILE   HG11 4083   2.425   4.355   5.129
  252ILE   HG12 4084   2.268   4.352   5.048
  252ILE     CD 4085   2.306   4.511   5.182
  252ILE    HD1 4086   2.218   4.567   5.146
  252ILE    HD2 4087   2.388   4.584   5.200
  252ILE    HD3 4088   2.274   4.456   5.273
  252ILE      C 4089   2.489   4.443   4.712
  252ILE      O 4090   2.402   4.401   4.646
  253ARG      N 4091   2.580   4.536   4.667
  253ARG     HN 4092   2.640   4.578   4.735
  253ARG     CA 4093   2.590   4.570   4.528
  253ARG     HA 4094   2.490   4.601   4.500
  253ARG     CB 4095   2.688   4.686   4.511
  253ARG    HB1 4096   2.787   4.648   4.545
  253ARG    HB2 4097   2.663   4.762   4.588
  253ARG     CG 4098   2.705   4.751   4.371
  253ARG    HG1 4099   2.766   4.683   4.306
  253ARG    HG2 4100   2.769   4.841   4.381
  253ARG     CD 4101   2.579   4.805   4.305
  253ARG    HD1 4102   2.537   4.890   4.363
  253ARG    HD2 4103   2.499   4.728   4.293
  253ARG     NE 4104   2.620   4.859   4.171
  253ARG     HE 4105   2.716   4.884   4.155
  253ARG     CZ 4106   2.545   4.864   4.060
  253ARG    NH1 4107   2.415   4.835   4.060
  253ARG   HH11 4108   2.362   4.827   4.144
  253ARG   HH12 4109   2.371   4.841   3.971
  253ARG    NH2 4110   2.614   4.884   3.949
  253ARG   HH21 4111   2.711   4.902   3.940
  253ARG   HH22 4112   2.566   4.893   3.861
  253ARG      C 4113   2.627   4.453   4.434
  253ARG      O 4114   2.570   4.451   4.321
  254ILE      N 4115   2.716   4.355   4.472
  254ILE     HN 4116   2.763   4.360   4.560
  254ILE     CA 4117   2.732   4.230   4.401
  254ILE     HA 4118   2.762   4.268   4.304
  254ILE     CB 4119   2.839   4.144   4.466
  254ILE     HB 4120   2.819   4.129   4.574
  254ILE    CG2 4121   2.847   4.007   4.401
  254ILE   HG21 4122   2.886   4.014   4.297
  254ILE   HG22 4123   2.762   3.937   4.414
  254ILE   HG23 4124   2.930   3.956   4.455
  254ILE    CG1 4125   2.974   4.222   4.450
  254ILE   HG11 4126   2.965   4.331   4.469
  254ILE   HG12 4127   3.013   4.231   4.347
  254ILE     CD 4128   3.091   4.162   4.534
  254ILE    HD1 4129   3.079   4.182   4.643
  254ILE    HD2 4130   3.186   4.214   4.507
  254ILE    HD3 4131   3.106   4.053   4.519
  254ILE      C 4132   2.610   4.151   4.383
  254ILE      O 4133   2.573   4.110   4.272
  255PHE      N 4134   2.528   4.136   4.488
  255PHE     HN 4135   2.561   4.171   4.575
  255PHE     CA 4136   2.398   4.063   4.482
  255PHE     HA 4137   2.403   3.978   4.417
  255PHE     CB 4138   2.348   4.015   4.618
  255PHE    HB1 4139   2.253   3.960   4.601
  255PHE    HB2 4140   2.323   4.104   4.679
  255PHE     CG 4141   2.433   3.925   4.700
  255PHE    CD1 4142   2.523   3.834   4.638
  255PHE    HD1 4143   2.531   3.822   4.531
  255PHE    CE1 4144   2.619   3.767   4.716
  255PHE    HE1 4145   2.690   3.694   4.679
  255PHE     CZ 4146   2.618   3.785   4.857
  255PHE     HZ 4147   2.697   3.748   4.921
  255PHE    CD2 4148   2.418   3.932   4.838
  255PHE    HD2 4149   2.342   3.994   4.882
  255PHE    CE2 4150   2.505   3.846   4.914
  255PHE    HE2 4151   2.505   3.854   5.022
  255PHE      C 4152   2.286   4.129   4.404
  255PHE      O 4153   2.215   4.060   4.333
  256TRP      N 4154   2.271   4.264   4.412
  256TRP     HN 4155   2.322   4.317   4.480
  256TRP     CA 4156   2.194   4.336   4.323
  256TRP     HA 4157   2.090   4.318   4.344
  256TRP     CB 4158   2.219   4.485   4.354
  256TRP    HB1 4159   2.325   4.513   4.333
  256TRP    HB2 4160   2.204   4.501   4.463
  256TRP     CG 4161   2.136   4.596   4.292
  256TRP    CD1 4162   2.140   4.638   4.162
  256TRP    HD1 4163   2.188   4.590   4.078
  256TRP    NE1 4164   2.040   4.727   4.144
  256TRP    HE1 4165   2.004   4.758   4.059
  256TRP    CE2 4166   1.975   4.749   4.262
  256TRP    CD2 4167   2.035   4.675   4.361
  256TRP    CE3 4168   1.986   4.680   4.492
  256TRP    HE3 4169   2.036   4.621   4.567
  256TRP    CZ3 4170   1.867   4.747   4.518
  256TRP    HZ3 4171   1.820   4.751   4.615
  256TRP    CZ2 4172   1.862   4.838   4.290
  256TRP    HZ2 4173   1.812   4.900   4.217
  256TRP    CH2 4174   1.811   4.836   4.419
  256TRP    HH2 4175   1.719   4.887   4.445
  256TRP      C 4176   2.232   4.311   4.173
  256TRP      O 4177   2.148   4.271   4.090
  257LEU      N 4178   2.363   4.335   4.138
  257LEU     HN 4179   2.435   4.360   4.203
  257LEU     CA 4180   2.408   4.299   4.004
  257LEU     HA 4181   2.357   4.361   3.932
  257LEU     CB 4182   2.557   4.325   3.996
  257LEU    HB1 4183   2.608   4.286   3.904
  257LEU    HB2 4184   2.603   4.286   4.089
  257LEU     CG 4185   2.604   4.470   3.991
  257LEU     HG 4186   2.554   4.520   4.077
  257LEU    CD1 4187   2.754   4.485   4.011
  257LEU   HD11 4188   2.788   4.421   4.095
  257LEU   HD12 4189   2.794   4.589   4.014
  257LEU   HD13 4190   2.810   4.440   3.926
  257LEU    CD2 4191   2.555   4.535   3.861
  257LEU   HD21 4192   2.566   4.464   3.776
  257LEU   HD22 4193   2.611   4.627   3.836
  257LEU   HD23 4194   2.444   4.545   3.862
  257LEU      C 4195   2.392   4.153   3.961
  257LEU      O 4196   2.355   4.136   3.845
  258LEU      N 4197   2.427   4.053   4.046
  258LEU     HN 4198   2.476   4.075   4.130
  258LEU     CA 4199   2.402   3.913   4.014
  258LEU     HA 4200   2.461   3.884   3.929
  258LEU     CB 4201   2.458   3.832   4.139
  258LEU    HB1 4202   2.408   3.866   4.232
  258LEU    HB2 4203   2.565   3.860   4.142
  258LEU     CG 4204   2.438   3.683   4.124
  258LEU     HG 4205   2.327   3.671   4.121
  258LEU    CD1 4206   2.493   3.628   3.994
  258LEU   HD11 4207   2.457   3.673   3.900
  258LEU   HD12 4208   2.463   3.521   3.990
  258LEU   HD13 4209   2.601   3.655   3.997
  258LEU    CD2 4210   2.502   3.609   4.243
  258LEU   HD21 4211   2.453   3.653   4.332
  258LEU   HD22 4212   2.613   3.607   4.248
  258LEU   HD23 4213   2.474   3.501   4.233
  258LEU      C 4214   2.251   3.877   3.987
  258LEU      O 4215   2.220   3.826   3.883
  259HSD      N 4216   2.152   3.926   4.067
  259HSD     HN 4217   2.188   3.974   4.147
  259HSD     CA 4218   2.012   3.925   4.036
  259HSD     HA 4219   1.983   3.821   4.028
  259HSD     CB 4220   1.922   3.975   4.156
  259HSD    HB1 4221   1.946   4.083   4.146
  259HSD    HB2 4222   1.956   3.944   4.257
  259HSD    ND1 4223   1.731   3.823   4.169
  259HSD    HD1 4224   1.786   3.755   4.217
  259HSD     CG 4225   1.778   3.948   4.125
  259HSD    CE1 4226   1.597   3.823   4.149
  259HSD    HE1 4227   1.533   3.745   4.191
  259HSD    NE2 4228   1.556   3.943   4.100
  259HSD    CD2 4229   1.672   4.019   4.079
  259HSD    HD2 4230   1.678   4.119   4.039
  259HSD      C 4231   1.964   4.001   3.902
  259HSD      O 4232   1.883   3.948   3.829
  260THR      N 4233   2.034   4.111   3.870
  260THR     HN 4234   2.107   4.140   3.932
  260THR     CA 4235   2.006   4.200   3.762
  260THR     HA 4236   1.904   4.184   3.729
  260THR     CB 4237   2.015   4.349   3.779
  260THR     HB 4238   2.012   4.399   3.679
  260THR    OG1 4239   2.131   4.389   3.845
  260THR    HG1 4240   2.142   4.336   3.924
  260THR    CG2 4241   1.897   4.384   3.875
  260THR   HG21 4242   1.801   4.346   3.834
  260THR   HG22 4243   1.892   4.495   3.883
  260THR   HG23 4244   1.914   4.347   3.979
  260THR      C 4245   2.069   4.164   3.623
  260THR      O 4246   2.020   4.201   3.520
  261SER      N 4247   2.171   4.080   3.619
  261SER     HN 4248   2.218   4.049   3.701
  261SER     CA 4249   2.249   4.056   3.490
  261SER     HA 4250   2.182   4.044   3.406
  261SER     CB 4251   2.351   4.167   3.459
  261SER    HB1 4252   2.429   4.174   3.538
  261SER    HB2 4253   2.305   4.267   3.459
  261SER     OG 4254   2.402   4.156   3.325
  261SER    HG1 4255   2.470   4.089   3.322
  261SER      C 4256   2.318   3.919   3.503
  261SER      O 4257   2.370   3.862   3.406
  262GLY      N 4258   2.338   3.858   3.616
  262GLY     HN 4259   2.294   3.885   3.701
  262GLY     CA 4260   2.409   3.735   3.623
  262GLY    HA1 4261   2.370   3.648   3.571
  262GLY    HA2 4262   2.404   3.708   3.728
  262GLY      C 4263   2.556   3.744   3.606
  262GLY      O 4264   2.618   3.853   3.624
  263THR      N 4265   2.626   3.636   3.567
  263THR     HN 4266   2.572   3.552   3.572
  263THR     CA 4267   2.769   3.637   3.538
  263THR     HA 4268   2.813   3.717   3.596
  263THR     CB 4269   2.839   3.514   3.594
  263THR     HB 4270   2.949   3.519   3.577
  263THR    OG1 4271   2.808   3.390   3.535
  263THR    HG1 4272   2.720   3.369   3.567
  263THR    CG2 4273   2.818   3.515   3.747
  263THR   HG21 4274   2.713   3.503   3.782
  263THR   HG22 4275   2.859   3.610   3.785
  263THR   HG23 4276   2.873   3.431   3.794
  263THR      C 4277   2.788   3.646   3.388
  263THR      O 4278   2.902   3.634   3.335
  264GLN      N 4279   2.678   3.663   3.316
  264GLN     HN 4280   2.591   3.680   3.362
  264GLN     CA 4281   2.690   3.653   3.165
  264GLN     HA 4282   2.739   3.564   3.128
  264GLN     CB 4283   2.559   3.650   3.088
  264GLN    HB1 4284   2.566   3.632   2.978
  264GLN    HB2 4285   2.517   3.753   3.091
  264GLN     CG 4286   2.450   3.554   3.147
  264GLN    HG1 4287   2.354   3.576   3.095
  264GLN    HG2 4288   2.432   3.584   3.252
  264GLN     CD 4289   2.485   3.404   3.133
  264GLN    OE1 4290   2.558   3.343   3.216
  264GLN    NE2 4291   2.433   3.334   3.031
  264GLN   HE21 4292   2.453   3.236   3.033
  264GLN   HE22 4293   2.373   3.382   2.968
  264GLN      C 4294   2.766   3.780   3.101
  264GLN      O 4295   2.826   3.781   2.996
  265ASN      N 4296   2.774   3.883   3.180
  265ASN     HN 4297   2.743   3.885   3.274
  265ASN     CA 4298   2.864   3.987   3.161
  265ASN     HA 4299   2.938   3.963   3.085
  265ASN     CB 4300   2.795   4.106   3.092
  265ASN    HB1 4301   2.701   4.122   3.150
  265ASN    HB2 4302   2.770   4.074   2.989
  265ASN     CG 4303   2.870   4.241   3.090
  265ASN    OD1 4304   2.990   4.245   3.094
  265ASN    ND2 4305   2.798   4.352   3.070
  265ASN   HD21 4306   2.844   4.441   3.076
  265ASN   HD22 4307   2.707   4.362   3.031
  265ASN      C 4308   2.935   4.013   3.289
  265ASN      O 4309   2.873   4.038   3.391
  266CYS      N 4310   3.070   3.997   3.283
  266CYS     HN 4311   3.108   3.973   3.193
  266CYS     CA 4312   3.169   4.018   3.391
  266CYS     HA 4313   3.111   4.002   3.482
  266CYS     CB 4314   3.285   3.917   3.386
  266CYS    HB1 4315   3.362   3.947   3.460
  266CYS    HB2 4316   3.333   3.923   3.286
  266CYS     SG 4317   3.236   3.743   3.399
  266CYS      C 4318   3.222   4.160   3.400
  266CYS      O 4319   3.286   4.195   3.496
  267GLU      N 4320   3.204   4.243   3.300
  267GLU     HN 4321   3.144   4.216   3.224
  267GLU     CA 4322   3.246   4.377   3.319
  267GLU     HA 4323   3.349   4.376   3.351
  267GLU     CB 4324   3.230   4.441   3.173
  267GLU    HB1 4325   3.260   4.544   3.199
  267GLU    HB2 4326   3.124   4.444   3.138
  267GLU     CG 4327   3.327   4.415   3.059
  267GLU    HG1 4328   3.332   4.498   2.985
  267GLU    HG2 4329   3.294   4.320   3.010
  267GLU     CD 4330   3.472   4.396   3.101
  267GLU    OE1 4331   3.534   4.288   3.072
  267GLU    OE2 4332   3.522   4.498   3.162
  267GLU      C 4333   3.165   4.470   3.418
  267GLU      O 4334   3.212   4.582   3.445
  268VAL      N 4335   3.053   4.428   3.479
  268VAL     HN 4336   3.006   4.340   3.474
  268VAL     CA 4337   2.981   4.519   3.569
  268VAL     HA 4338   2.980   4.622   3.536
  268VAL     CB 4339   2.839   4.471   3.570
  268VAL     HB 4340   2.788   4.543   3.637
  268VAL    CG1 4341   2.775   4.482   3.421
  268VAL   HG11 4342   2.819   4.571   3.373
  268VAL   HG12 4343   2.664   4.482   3.435
  268VAL   HG13 4344   2.800   4.396   3.355
  268VAL    CG2 4345   2.817   4.327   3.614
  268VAL   HG21 4346   2.707   4.312   3.617
  268VAL   HG22 4347   2.853   4.310   3.718
  268VAL   HG23 4348   2.860   4.256   3.540
  268VAL      C 4349   3.041   4.505   3.712
  268VAL      O 4350   2.997   4.582   3.803
  269TYR      N 4351   3.145   4.412   3.727
  269TYR     HN 4352   3.187   4.367   3.648
  269TYR     CA 4353   3.212   4.379   3.850
  269TYR     HA 4354   3.154   4.411   3.936
  269TYR     CB 4355   3.236   4.229   3.866
  269TYR    HB1 4356   3.280   4.211   3.967
  269TYR    HB2 4357   3.297   4.190   3.781
  269TYR     CG 4358   3.101   4.152   3.863
  269TYR    CD1 4359   3.067   4.073   3.754
  269TYR    HD1 4360   3.132   4.048   3.672
  269TYR    CE1 4361   2.935   4.014   3.746
  269TYR    HE1 4362   2.905   3.948   3.667
  269TYR     CZ 4363   2.854   4.012   3.857
  269TYR     OH 4364   2.742   3.916   3.854
  269TYR     HH 4365   2.701   3.919   3.767
  269TYR    CD2 4366   3.012   4.156   3.977
  269TYR    HD2 4367   3.049   4.214   4.060
  269TYR    CE2 4368   2.886   4.090   3.970
  269TYR    HE2 4369   2.816   4.091   4.052
  269TYR      C 4370   3.342   4.453   3.859
  269TYR      O 4371   3.415   4.457   3.958
  270ARG      N 4372   3.366   4.542   3.752
  270ARG     HN 4373   3.309   4.555   3.671
  270ARG     CA 4374   3.474   4.639   3.757
  270ARG     HA 4375   3.566   4.585   3.777
  270ARG     CB 4376   3.509   4.723   3.626
  270ARG    HB1 4377   3.593   4.792   3.650
  270ARG    HB2 4378   3.422   4.780   3.588
  270ARG     CG 4379   3.541   4.636   3.501
  270ARG    HG1 4380   3.555   4.705   3.414
  270ARG    HG2 4381   3.452   4.573   3.481
  270ARG     CD 4382   3.661   4.535   3.508
  270ARG    HD1 4383   3.658   4.475   3.602
  270ARG    HD2 4384   3.757   4.589   3.494
  270ARG     NE 4385   3.652   4.444   3.391
  270ARG     HE 4386   3.602   4.471   3.308
  270ARG     CZ 4387   3.743   4.354   3.364
  270ARG    NH1 4388   3.829   4.319   3.455
  270ARG   HH11 4389   3.794   4.322   3.549
  270ARG   HH12 4390   3.906   4.266   3.419
  270ARG    NH2 4391   3.754   4.315   3.238
  270ARG   HH21 4392   3.680   4.334   3.175
  270ARG   HH22 4393   3.817   4.244   3.204
  270ARG      C 4394   3.442   4.751   3.856
  270ARG      O 4395   3.323   4.796   3.868
  271SER      N 4396   3.536   4.783   3.942
  271SER     HN 4397   3.621   4.732   3.945
  271SER     CA 4398   3.531   4.898   4.032
  271SER     HA 4399   3.630   4.926   4.065
  271SER     CB 4400   3.454   5.026   3.980
  271SER    HB1 4401   3.451   5.094   4.068
  271SER    HB2 4402   3.350   5.012   3.944
  271SER     OG 4403   3.536   5.087   3.876
  271SER    HG1 4404   3.584   5.018   3.831
  271SER      C 4405   3.475   4.861   4.171
  271SER      O 4406   3.526   4.884   4.282
  272VAL      N 4407   3.380   4.772   4.157
  272VAL     HN 4408   3.333   4.765   4.069
  272VAL     CA 4409   3.315   4.693   4.265
  272VAL     HA 4410   3.272   4.765   4.333
  272VAL     CB 4411   3.209   4.607   4.206
  272VAL     HB 4412   3.253   4.533   4.136
  272VAL    CG1 4413   3.135   4.520   4.313
  272VAL   HG11 4414   3.100   4.588   4.393
  272VAL   HG12 4415   3.200   4.438   4.350
  272VAL   HG13 4416   3.041   4.473   4.278
  272VAL    CG2 4417   3.113   4.692   4.129
  272VAL   HG21 4418   3.157   4.726   4.033
  272VAL   HG22 4419   3.078   4.785   4.177
  272VAL   HG23 4420   3.018   4.635   4.118
  272VAL      C 4421   3.414   4.602   4.341
  272VAL      O 4422   3.403   4.591   4.464
  273ASP      N 4423   3.507   4.548   4.266
  273ASP     HN 4424   3.514   4.575   4.170
  273ASP     CA 4425   3.627   4.473   4.307
  273ASP     HA 4426   3.594   4.389   4.365
  273ASP     CB 4427   3.697   4.419   4.171
  273ASP    HB1 4428   3.637   4.336   4.129
  273ASP    HB2 4429   3.793   4.372   4.202
  273ASP     CG 4430   3.742   4.508   4.064
  273ASP    OD1 4431   3.803   4.449   3.969
  273ASP    OD2 4432   3.731   4.636   4.064
  273ASP      C 4433   3.734   4.552   4.394
  273ASP      O 4434   3.789   4.507   4.495
  274LEU      N 4435   3.753   4.673   4.351
  274LEU     HN 4436   3.707   4.694   4.265
  274LEU     CA 4437   3.837   4.769   4.422
  274LEU     HA 4438   3.931   4.720   4.438
  274LEU     CB 4439   3.855   4.903   4.349
  274LEU    HB1 4440   3.762   4.943   4.304
  274LEU    HB2 4441   3.925   4.890   4.263
  274LEU     CG 4442   3.912   5.024   4.433
  274LEU     HG 4443   3.837   5.049   4.511
  274LEU    CD1 4444   4.053   5.005   4.508
  274LEU   HD11 4445   4.077   5.098   4.564
  274LEU   HD12 4446   4.116   4.990   4.417
  274LEU   HD13 4447   4.048   4.912   4.568
  274LEU    CD2 4448   3.916   5.139   4.338
  274LEU   HD21 4449   3.813   5.159   4.300
  274LEU   HD22 4450   3.987   5.125   4.254
  274LEU   HD23 4451   3.966   5.224   4.389
  274LEU      C 4452   3.774   4.799   4.557
  274LEU      O 4453   3.838   4.792   4.657
  275ALA      N 4454   3.641   4.822   4.560
  275ALA     HN 4455   3.586   4.831   4.477
  275ALA     CA 4456   3.569   4.831   4.685
  275ALA     HA 4457   3.624   4.904   4.743
  275ALA     CB 4458   3.420   4.868   4.666
  275ALA    HB1 4459   3.374   4.783   4.610
  275ALA    HB2 4460   3.415   4.967   4.617
  275ALA    HB3 4461   3.381   4.881   4.769
  275ALA      C 4462   3.565   4.707   4.784
  275ALA      O 4463   3.581   4.723   4.904
  276PHE      N 4464   3.552   4.586   4.721
  276PHE     HN 4465   3.527   4.579   4.625
  276PHE     CA 4466   3.573   4.457   4.787
  276PHE     HA 4467   3.500   4.443   4.866
  276PHE     CB 4468   3.548   4.345   4.676
  276PHE    HB1 4469   3.636   4.337   4.609
  276PHE    HB2 4470   3.458   4.370   4.616
  276PHE     CG 4471   3.523   4.210   4.745
  276PHE    CD1 4472   3.627   4.121   4.768
  276PHE    HD1 4473   3.726   4.147   4.733
  276PHE    CE1 4474   3.601   3.998   4.831
  276PHE    HE1 4475   3.681   3.927   4.846
  276PHE     CZ 4476   3.469   3.973   4.876
  276PHE     HZ 4477   3.454   3.875   4.918
  276PHE    CD2 4478   3.398   4.191   4.808
  276PHE    HD2 4479   3.324   4.269   4.796
  276PHE    CE2 4480   3.372   4.069   4.869
  276PHE    HE2 4481   3.271   4.055   4.904
  276PHE      C 4482   3.707   4.442   4.852
  276PHE      O 4483   3.725   4.408   4.969
  277PHE      N 4484   3.815   4.476   4.774
  277PHE     HN 4485   3.792   4.508   4.682
  277PHE     CA 4486   3.962   4.470   4.811
  277PHE     HA 4487   3.975   4.370   4.849
  277PHE     CB 4488   4.049   4.512   4.691
  277PHE    HB1 4489   4.002   4.597   4.637
  277PHE    HB2 4490   4.061   4.435   4.611
  277PHE     CG 4491   4.193   4.555   4.724
  277PHE    CD1 4492   4.281   4.466   4.798
  277PHE    HD1 4493   4.247   4.369   4.832
  277PHE    CE1 4494   4.413   4.511   4.822
  277PHE    HE1 4495   4.480   4.447   4.879
  277PHE     CZ 4496   4.460   4.631   4.779
  277PHE     HZ 4497   4.560   4.669   4.795
  277PHE    CD2 4498   4.245   4.682   4.687
  277PHE    HD2 4499   4.178   4.753   4.641
  277PHE    CE2 4500   4.373   4.716   4.719
  277PHE    HE2 4501   4.408   4.811   4.682
  277PHE      C 4502   3.984   4.558   4.936
  277PHE      O 4503   4.052   4.518   5.034
  278ILE      N 4504   3.935   4.680   4.929
  278ILE     HN 4505   3.892   4.714   4.846
  278ILE     CA 4506   3.949   4.775   5.041
  278ILE     HA 4507   4.051   4.781   5.076
  278ILE     CB 4508   3.910   4.917   4.995
  278ILE     HB 4509   3.807   4.914   4.954
  278ILE    CG2 4510   3.913   5.017   5.113
  278ILE   HG21 4511   3.831   4.997   5.186
  278ILE   HG22 4512   3.897   5.121   5.075
  278ILE   HG23 4513   4.007   5.021   5.172
  278ILE    CG1 4514   4.017   4.967   4.888
  278ILE   HG11 4515   4.024   4.886   4.812
  278ILE   HG12 4516   4.115   4.967   4.940
  278ILE     CD 4517   3.998   5.109   4.833
  278ILE    HD1 4518   3.999   5.197   4.901
  278ILE    HD2 4519   3.905   5.121   4.774
  278ILE    HD3 4520   4.083   5.140   4.769
  278ILE      C 4521   3.868   4.726   5.162
  278ILE      O 4522   3.920   4.726   5.274
  279THR      N 4523   3.742   4.683   5.148
  279THR     HN 4524   3.707   4.681   5.055
  279THR     CA 4525   3.653   4.643   5.265
  279THR     HA 4526   3.659   4.722   5.339
  279THR     CB 4527   3.505   4.626   5.220
  279THR     HB 4528   3.451   4.571   5.301
  279THR    OG1 4529   3.485   4.549   5.103
  279THR    HG1 4530   3.534   4.595   5.034
  279THR    CG2 4531   3.444   4.765   5.210
  279THR   HG21 4532   3.473   4.817   5.304
  279THR   HG22 4533   3.334   4.751   5.214
  279THR   HG23 4534   3.481   4.828   5.127
  279THR      C 4535   3.709   4.517   5.332
  279THR      O 4536   3.712   4.506   5.454
  280LEU      N 4537   3.770   4.417   5.257
  280LEU     HN 4538   3.771   4.416   5.157
  280LEU     CA 4539   3.833   4.303   5.325
  280LEU     HA 4540   3.762   4.261   5.394
  280LEU     CB 4541   3.874   4.190   5.225
  280LEU    HB1 4542   3.932   4.116   5.285
  280LEU    HB2 4543   3.946   4.220   5.146
  280LEU     CG 4544   3.756   4.106   5.163
  280LEU     HG 4545   3.720   4.172   5.082
  280LEU    CD1 4546   3.815   3.980   5.099
  280LEU   HD11 4547   3.736   3.914   5.056
  280LEU   HD12 4548   3.886   3.924   5.163
  280LEU   HD13 4549   3.878   4.018   5.016
  280LEU    CD2 4550   3.645   4.069   5.260
  280LEU   HD21 4551   3.590   4.158   5.298
  280LEU   HD22 4552   3.685   4.022   5.352
  280LEU   HD23 4553   3.567   4.003   5.217
  280LEU      C 4554   3.958   4.344   5.393
  280LEU      O 4555   3.980   4.294   5.506
  281SER      N 4556   4.040   4.435   5.327
  281SER     HN 4557   4.008   4.483   5.246
  281SER     CA 4558   4.166   4.478   5.390
  281SER     HA 4559   4.232   4.397   5.416
  281SER     CB 4560   4.238   4.567   5.291
  281SER    HB1 4561   4.183   4.654   5.248
  281SER    HB2 4562   4.262   4.506   5.201
  281SER     OG 4563   4.362   4.613   5.340
  281SER    HG1 4564   4.420   4.538   5.356
  281SER      C 4565   4.139   4.551   5.521
  281SER      O 4566   4.196   4.529   5.626
  282PHE      N 4567   4.036   4.643   5.528
  282PHE     HN 4568   3.980   4.656   5.446
  282PHE     CA 4569   3.991   4.704   5.651
  282PHE     HA 4570   4.074   4.763   5.688
  282PHE     CB 4571   3.872   4.792   5.614
  282PHE    HB1 4572   3.799   4.729   5.559
  282PHE    HB2 4573   3.904   4.879   5.554
  282PHE     CG 4574   3.788   4.849   5.727
  282PHE    CD1 4575   3.844   4.902   5.842
  282PHE    HD1 4576   3.951   4.901   5.857
  282PHE    CE1 4577   3.764   4.982   5.931
  282PHE    HE1 4578   3.808   5.028   6.018
  282PHE     CZ 4579   3.624   4.967   5.920
  282PHE     HZ 4580   3.553   5.006   5.993
  282PHE    CD2 4581   3.646   4.835   5.721
  282PHE    HD2 4582   3.599   4.772   5.647
  282PHE    CE2 4583   3.565   4.895   5.817
  282PHE    HE2 4584   3.458   4.886   5.814
  282PHE      C 4585   3.963   4.612   5.767
  282PHE      O 4586   4.013   4.628   5.878
  283THR      N 4587   3.880   4.511   5.734
  283THR     HN 4588   3.841   4.497   5.643
  283THR     CA 4589   3.831   4.406   5.823
  283THR     HA 4590   3.797   4.455   5.913
  283THR     CB 4591   3.739   4.307   5.751
  283THR     HB 4592   3.788   4.257   5.665
  283THR    OG1 4593   3.626   4.383   5.702
  283THR    HG1 4594   3.641   4.399   5.609
  283THR    CG2 4595   3.689   4.188   5.847
  283THR   HG21 4596   3.774   4.119   5.869
  283THR   HG22 4597   3.629   4.117   5.785
  283THR   HG23 4598   3.642   4.221   5.942
  283THR      C 4599   3.944   4.323   5.881
  283THR      O 4600   3.957   4.307   6.003
  284TYR      N 4601   4.041   4.287   5.799
  284TYR     HN 4602   4.035   4.301   5.701
  284TYR     CA 4603   4.163   4.228   5.843
  284TYR     HA 4604   4.145   4.137   5.899
  284TYR     CB 4605   4.244   4.177   5.717
  284TYR    HB1 4606   4.256   4.265   5.651
  284TYR    HB2 4607   4.188   4.100   5.660
  284TYR     CG 4608   4.380   4.120   5.754
  284TYR    CD1 4609   4.388   3.983   5.758
  284TYR    HD1 4610   4.301   3.920   5.745
  284TYR    CE1 4611   4.506   3.914   5.790
  284TYR    HE1 4612   4.491   3.807   5.782
  284TYR     CZ 4613   4.626   3.986   5.816
  284TYR     OH 4614   4.745   3.918   5.844
  284TYR     HH 4615   4.811   3.987   5.849
  284TYR    CD2 4616   4.495   4.191   5.780
  284TYR    HD2 4617   4.488   4.298   5.793
  284TYR    CE2 4618   4.615   4.131   5.813
  284TYR    HE2 4619   4.703   4.183   5.846
  284TYR      C 4620   4.247   4.314   5.927
  284TYR      O 4621   4.297   4.277   6.030
  285MET      N 4622   4.267   4.446   5.889
  285MET     HN 4623   4.222   4.475   5.804
  285MET     CA 4624   4.348   4.535   5.973
  285MET     HA 4625   4.438   4.478   5.985
  285MET     CB 4626   4.384   4.658   5.886
  285MET    HB1 4627   4.420   4.746   5.945
  285MET    HB2 4628   4.288   4.685   5.838
  285MET     CG 4629   4.490   4.640   5.772
  285MET    HG1 4630   4.486   4.738   5.720
  285MET    HG2 4631   4.441   4.573   5.699
  285MET     SD 4632   4.653   4.582   5.834
  285MET     CE 4633   4.729   4.735   5.880
  285MET    HE1 4634   4.839   4.727   5.891
  285MET    HE2 4635   4.685   4.764   5.978
  285MET    HE3 4636   4.704   4.800   5.794
  285MET      C 4637   4.292   4.570   6.106
  285MET      O 4638   4.367   4.567   6.206
  286ASN      N 4639   4.156   4.586   6.115
  286ASN     HN 4640   4.104   4.592   6.030
  286ASN     CA 4641   4.081   4.612   6.242
  286ASN     HA 4642   4.137   4.693   6.285
  286ASN     CB 4643   3.941   4.642   6.204
  286ASN    HB1 4644   3.903   4.551   6.153
  286ASN    HB2 4645   3.927   4.727   6.134
  286ASN     CG 4646   3.861   4.670   6.338
  286ASN    OD1 4647   3.911   4.748   6.417
  286ASN    ND2 4648   3.751   4.599   6.357
  286ASN   HD21 4649   3.700   4.612   6.441
  286ASN   HD22 4650   3.712   4.534   6.291
  286ASN      C 4651   4.094   4.490   6.328
  286ASN      O 4652   4.115   4.501   6.444
  287SER      N 4653   4.083   4.372   6.265
  287SER     HN 4654   4.060   4.370   6.168
  287SER     CA 4655   4.118   4.252   6.335
  287SER     HA 4656   4.060   4.240   6.425
  287SER     CB 4657   4.097   4.124   6.244
  287SER    HB1 4658   4.115   4.034   6.306
  287SER    HB2 4659   4.177   4.123   6.168
  287SER     OG 4660   3.959   4.118   6.192
  287SER    HG1 4661   3.956   4.187   6.126
  287SER      C 4662   4.255   4.233   6.392
  287SER      O 4663   4.285   4.191   6.502
  288MET      N 4664   4.358   4.278   6.319
  288MET     HN 4665   4.348   4.309   6.225
  288MET     CA 4666   4.501   4.282   6.366
  288MET     HA 4667   4.535   4.198   6.424
  288MET     CB 4668   4.590   4.288   6.245
  288MET    HB1 4669   4.688   4.316   6.287
  288MET    HB2 4670   4.559   4.371   6.177
  288MET     CG 4671   4.585   4.151   6.170
  288MET    HG1 4672   4.639   4.166   6.074
  288MET    HG2 4673   4.483   4.118   6.143
  288MET     SD 4674   4.664   4.013   6.262
  288MET     CE 4675   4.570   3.874   6.194
  288MET    HE1 4676   4.596   3.776   6.240
  288MET    HE2 4677   4.594   3.866   6.085
  288MET    HE3 4678   4.463   3.894   6.214
  288MET      C 4679   4.536   4.391   6.474
  288MET      O 4680   4.615   4.373   6.569
  289LEU      N 4681   4.465   4.501   6.461
  289LEU     HN 4682   4.400   4.514   6.386
  289LEU     CA 4683   4.463   4.610   6.562
  289LEU     HA 4684   4.562   4.636   6.597
  289LEU     CB 4685   4.383   4.733   6.504
  289LEU    HB1 4686   4.288   4.683   6.475
  289LEU    HB2 4687   4.441   4.741   6.409
  289LEU     CG 4688   4.356   4.850   6.591
  289LEU     HG 4689   4.314   4.822   6.690
  289LEU    CD1 4690   4.487   4.924   6.626
  289LEU   HD11 4691   4.524   4.971   6.532
  289LEU   HD12 4692   4.563   4.860   6.676
  289LEU   HD13 4693   4.467   5.005   6.699
  289LEU    CD2 4694   4.256   4.954   6.533
  289LEU   HD21 4695   4.159   4.904   6.512
  289LEU   HD22 4696   4.281   5.003   6.437
  289LEU   HD23 4697   4.238   5.031   6.611
  289LEU      C 4698   4.405   4.560   6.699
  289LEU      O 4699   4.466   4.584   6.804
  290ASP      N 4700   4.296   4.483   6.705
  290ASP     HN 4701   4.247   4.462   6.621
  290ASP     CA 4702   4.249   4.438   6.834
  290ASP     HA 4703   4.222   4.532   6.879
  290ASP     CB 4704   4.116   4.349   6.822
  290ASP    HB1 4705   4.139   4.247   6.782
  290ASP    HB2 4706   4.041   4.384   6.748
  290ASP     CG 4707   4.046   4.349   6.952
  290ASP    OD1 4708   4.031   4.451   7.027
  290ASP    OD2 4709   3.998   4.237   6.985
  290ASP      C 4710   4.340   4.360   6.937
  290ASP      O 4711   4.336   4.398   7.054
  291PRO      N 4712   4.433   4.265   6.913
  291PRO     CD 4713   4.437   4.187   6.790
  291PRO    HD1 4714   4.442   4.259   6.706
  291PRO    HD2 4715   4.348   4.120   6.791
  291PRO     CA 4716   4.517   4.212   7.020
  291PRO     HA 4717   4.445   4.201   7.101
  291PRO     CB 4718   4.574   4.081   6.958
  291PRO    HB1 4719   4.513   3.994   6.991
  291PRO    HB2 4720   4.677   4.074   6.998
  291PRO     CG 4721   4.564   4.098   6.807
  291PRO    HG1 4722   4.651   4.165   6.790
  291PRO    HG2 4723   4.561   3.998   6.759
  291PRO      C 4724   4.624   4.318   7.056
  291PRO      O 4725   4.659   4.326   7.175
  292VAL      N 4726   4.675   4.405   6.969
  292VAL     HN 4727   4.641   4.412   6.876
  292VAL     CA 4728   4.767   4.514   6.999
  292VAL     HA 4729   4.850   4.471   7.053
  292VAL     CB 4730   4.818   4.585   6.875
  292VAL     HB 4731   4.739   4.637   6.818
  292VAL    CG1 4732   4.914   4.695   6.917
  292VAL   HG11 4733   4.846   4.782   6.932
  292VAL   HG12 4734   4.984   4.727   6.836
  292VAL   HG13 4735   4.982   4.668   7.001
  292VAL    CG2 4736   4.889   4.479   6.801
  292VAL   HG21 4737   4.835   4.384   6.782
  292VAL   HG22 4738   4.975   4.461   6.870
  292VAL   HG23 4739   4.910   4.516   6.698
  292VAL      C 4740   4.706   4.608   7.098
  292VAL      O 4741   4.765   4.642   7.198
  293VAL      N 4742   4.578   4.642   7.085
  293VAL     HN 4743   4.523   4.599   7.014
  293VAL     CA 4744   4.497   4.718   7.175
  293VAL     HA 4745   4.555   4.805   7.202
  293VAL     CB 4746   4.369   4.769   7.103
  293VAL     HB 4747   4.314   4.679   7.070
  293VAL    CG1 4748   4.294   4.855   7.209
  293VAL   HG11 4749   4.353   4.943   7.240
  293VAL   HG12 4750   4.280   4.786   7.295
  293VAL   HG13 4751   4.197   4.890   7.167
  293VAL    CG2 4752   4.398   4.855   6.980
  293VAL   HG21 4753   4.464   4.802   6.908
  293VAL   HG22 4754   4.455   4.945   7.013
  293VAL   HG23 4755   4.297   4.891   6.954
  293VAL      C 4756   4.483   4.641   7.307
  293VAL      O 4757   4.512   4.682   7.418
  294TYR      N 4758   4.450   4.512   7.293
  294TYR     HN 4759   4.426   4.477   7.203
  294TYR     CA 4760   4.420   4.418   7.408
  294TYR     HA 4761   4.346   4.462   7.473
  294TYR     CB 4762   4.353   4.290   7.352
  294TYR    HB1 4763   4.417   4.220   7.295
  294TYR    HB2 4764   4.268   4.308   7.283
  294TYR     CG 4765   4.307   4.213   7.467
  294TYR    CD1 4766   4.185   4.249   7.522
  294TYR    HD1 4767   4.124   4.325   7.474
  294TYR    CE1 4768   4.134   4.194   7.644
  294TYR    HE1 4769   4.040   4.225   7.686
  294TYR     CZ 4770   4.212   4.101   7.709
  294TYR     OH 4771   4.174   4.056   7.839
  294TYR     HH 4772   4.085   4.091   7.850
  294TYR    CD2 4773   4.380   4.102   7.526
  294TYR    HD2 4774   4.468   4.062   7.478
  294TYR    CE2 4775   4.330   4.055   7.648
  294TYR    HE2 4776   4.385   3.972   7.690
  294TYR      C 4777   4.542   4.398   7.501
  294TYR      O 4778   4.529   4.397   7.625
  295TYR      N 4779   4.666   4.384   7.446
  295TYR     HN 4780   4.671   4.392   7.347
  295TYR     CA 4781   4.784   4.359   7.528
  295TYR     HA 4782   4.755   4.276   7.590
  295TYR     CB 4783   4.914   4.328   7.445
  295TYR    HB1 4784   5.005   4.314   7.507
  295TYR    HB2 4785   4.942   4.405   7.370
  295TYR     CG 4786   4.882   4.199   7.374
  295TYR    CD1 4787   4.839   4.090   7.453
  295TYR    HD1 4788   4.855   4.098   7.560
  295TYR    CE1 4789   4.822   3.960   7.400
  295TYR    HE1 4790   4.795   3.875   7.461
  295TYR     CZ 4791   4.841   3.940   7.259
  295TYR     OH 4792   4.818   3.810   7.203
  295TYR     HH 4793   4.817   3.825   7.108
  295TYR    CD2 4794   4.908   4.168   7.235
  295TYR    HD2 4795   4.946   4.243   7.169
  295TYR    CE2 4796   4.886   4.042   7.179
  295TYR    HE2 4797   4.909   4.037   7.074
  295TYR      C 4798   4.816   4.468   7.626
  295TYR      O 4799   4.860   4.450   7.741
  296PHE      N 4800   4.779   4.592   7.584
  296PHE     HN 4801   4.741   4.609   7.493
  296PHE     CA 4802   4.789   4.703   7.674
  296PHE     HA 4803   4.860   4.684   7.752
  296PHE     CB 4804   4.857   4.817   7.600
  296PHE    HB1 4805   4.878   4.907   7.663
  296PHE    HB2 4806   4.805   4.849   7.507
  296PHE     CG 4807   4.997   4.784   7.552
  296PHE    CD1 4808   5.105   4.780   7.639
  296PHE    HD1 4809   5.102   4.781   7.747
  296PHE    CE1 4810   5.243   4.773   7.583
  296PHE    HE1 4811   5.325   4.768   7.654
  296PHE     CZ 4812   5.267   4.759   7.449
  296PHE     HZ 4813   5.366   4.750   7.407
  296PHE    CD2 4814   5.023   4.771   7.413
  296PHE    HD2 4815   4.940   4.763   7.344
  296PHE    CE2 4816   5.150   4.766   7.361
  296PHE    HE2 4817   5.166   4.737   7.259
  296PHE      C 4818   4.659   4.733   7.748
  296PHE      O 4819   4.666   4.795   7.853
  297SER      N 4820   4.541   4.695   7.699
  297SER     HN 4821   4.546   4.655   7.607
  297SER     CA 4822   4.405   4.722   7.744
  297SER     HA 4823   4.411   4.811   7.805
  297SER     CB 4824   4.314   4.754   7.626
  297SER    HB1 4825   4.294   4.664   7.564
  297SER    HB2 4826   4.372   4.828   7.569
  297SER     OG 4827   4.192   4.826   7.656
  297SER    HG1 4828   4.142   4.772   7.717
  297SER      C 4829   4.347   4.619   7.845
  297SER      O 4830   4.225   4.617   7.865
  298SER      N 4831   4.434   4.549   7.915
  298SER     HN 4832   4.531   4.541   7.891
  298SER     CA 4833   4.393   4.466   8.032
  298SER     HA 4834   4.292   4.488   8.064
  298SER     CB 4835   4.404   4.320   7.991
  298SER    HB1 4836   4.508   4.308   7.953
  298SER    HB2 4837   4.339   4.305   7.902
  298SER     OG 4838   4.376   4.229   8.094
  298SER    HG1 4839   4.298   4.263   8.137
  298SER      C 4840   4.487   4.496   8.142
  298SER      O 4841   4.607   4.494   8.110
  299PRO      N 4842   4.449   4.521   8.269
  299PRO     CD 4843   4.310   4.511   8.323
  299PRO    HD1 4844   4.257   4.416   8.301
  299PRO    HD2 4845   4.253   4.597   8.282
  299PRO     CA 4846   4.541   4.573   8.373
  299PRO     HA 4847   4.616   4.638   8.330
  299PRO     CB 4848   4.443   4.649   8.466
  299PRO    HB1 4849   4.415   4.745   8.418
  299PRO    HB2 4850   4.494   4.671   8.563
  299PRO     CG 4851   4.333   4.549   8.463
  299PRO    HG1 4852   4.348   4.463   8.532
  299PRO    HG2 4853   4.240   4.597   8.499
  299PRO      C 4854   4.617   4.459   8.435
  299PRO      O 4855   4.698   4.483   8.525
  300SER      N 4856   4.593   4.331   8.391
  300SER     HN 4857   4.545   4.322   8.304
  300SER     CA 4858   4.642   4.207   8.448
  300SER     HA 4859   4.661   4.230   8.552
  300SER     CB 4860   4.542   4.087   8.451
  300SER    HB1 4861   4.581   3.984   8.463
  300SER    HB2 4862   4.489   4.083   8.353
  300SER     OG 4863   4.446   4.101   8.557
  300SER    HG1 4864   4.503   4.066   8.626
  300SER      C 4865   4.774   4.150   8.401
  300SER      O 4866   4.817   4.038   8.438
  301PHE      N 4867   4.838   4.209   8.295
  301PHE     HN 4868   4.804   4.293   8.254
  301PHE     CA 4869   4.979   4.166   8.272
  301PHE     HA 4870   4.987   4.063   8.303
  301PHE     CB 4871   5.012   4.192   8.122
  301PHE    HB1 4872   5.115   4.166   8.087
  301PHE    HB2 4873   5.003   4.302   8.109
  301PHE     CG 4874   4.908   4.123   8.035
  301PHE    CD1 4875   4.916   3.978   8.038
  301PHE    HD1 4876   4.983   3.921   8.101
  301PHE    CE1 4877   4.823   3.905   7.956
  301PHE    HE1 4878   4.836   3.799   7.939
  301PHE     CZ 4879   4.738   3.974   7.875
  301PHE     HZ 4880   4.671   3.918   7.811
  301PHE    CD2 4881   4.816   4.187   7.957
  301PHE    HD2 4882   4.821   4.294   7.970
  301PHE    CE2 4883   4.721   4.113   7.884
  301PHE    HE2 4884   4.645   4.168   7.831
  301PHE      C 4885   5.075   4.254   8.358
  301PHE      O 4886   5.072   4.377   8.356
  302ASN      N 4887   5.165   4.197   8.435
  302ASN     HN 4888   5.180   4.099   8.444
  302ASN     CA 4889   5.245   4.256   8.539
  302ASN     HA 4890   5.239   4.363   8.526
  302ASN     CB 4891   5.178   4.239   8.683
  302ASN    HB1 4892   5.089   4.304   8.691
  302ASN    HB2 4893   5.250   4.255   8.766
  302ASN     CG 4894   5.132   4.099   8.703
  302ASN    OD1 4895   5.029   4.070   8.770
  302ASN    ND2 4896   5.212   3.997   8.649
  302ASN   HD21 4897   5.300   4.017   8.605
  302ASN   HD22 4898   5.182   3.902   8.659
  302ASN      C 4899   5.399   4.230   8.534
  302ASN    OT1 4900   5.448   4.118   8.562
  302ASN    OT2 4901   5.469   4.320   8.481
  303NIO     C1 4902   3.716   4.000   4.024
  303NIO     N1 4903   3.795   4.081   4.094
  303NIO     O1 4904   3.544   3.678   4.050
  303NIO     C2 4905   3.645   3.895   4.076
  303NIO     O2 4906   3.556   3.819   3.872
  303NIO     C3 4907   3.646   3.888   4.218
  303NIO     C4 4908   3.721   3.981   4.299
  303NIO     C5 4909   3.805   4.067   4.227
  303NIO     C6 4910   3.582   3.803   3.987
  303NIO    H01 4911   3.712   4.017   3.918
  303NIO    H02 4912   3.601   3.807   4.274
  303NIO    H03 4913   3.718   3.964   4.406
  303NIO    H04 4914   3.865   4.140   4.280
  303NIO    H05 4915   3.509   3.612   3.991
   7.58825   7.58825  12.46467
