# Supplementary material for: Orthosteric and allosteric modulation of human HCAR2 signaling complex
Source: Nat Commun. 2023 Nov 22;14:7620. doi: 10.1038/s41467-023-43537-z (PMC10665550; doi:10.1038/s41467-023-43537-z)
Supplement: Supplementary file 8 — Supplementary Data 5 [file 41467_2023_43537_MOESM8_ESM.zip › supplementary data 5/trjfiles/3HB_end1.gro]

Title t= 1000000.00000 step= 500000000
 4916
    8ASP      N    1   2.953   3.953   1.516
    8ASP    HT1    2   2.891   3.971   1.598
    8ASP    HT2    3   2.904   3.973   1.427
    8ASP    HT3    4   3.023   4.029   1.521
    8ASP     CA    5   3.012   3.818   1.505
    8ASP     HA    6   3.086   3.815   1.427
    8ASP     CB    7   3.070   3.771   1.643
    8ASP    HB1    8   2.985   3.726   1.698
    8ASP    HB2    9   3.104   3.861   1.698
    8ASP     CG   10   3.184   3.674   1.633
    8ASP    OD1   11   3.220   3.628   1.525
    8ASP    OD2   12   3.233   3.640   1.744
    8ASP      C   13   2.913   3.710   1.460
    8ASP      O   14   2.794   3.747   1.440
    9HSD      N   15   2.951   3.582   1.446
    9HSD     HN   16   3.047   3.558   1.460
    9HSD     CA   17   2.868   3.466   1.415
    9HSD     HA   18   2.770   3.485   1.455
    9HSD     CB   19   2.858   3.435   1.263
    9HSD    HB1   20   2.961   3.399   1.244
    9HSD    HB2   21   2.842   3.531   1.210
    9HSD    ND1   22   2.769   3.204   1.235
    9HSD    HD1   23   2.852   3.167   1.277
    9HSD     CG   24   2.751   3.341   1.223
    9HSD    CE1   25   2.670   3.150   1.168
    9HSD    HE1   26   2.654   3.042   1.173
    9HSD    NE2   27   2.584   3.241   1.125
    9HSD    CD2   28   2.640   3.365   1.152
    9HSD    HD2   29   2.591   3.457   1.123
    9HSD      C   30   2.929   3.355   1.502
    9HSD      O   31   3.042   3.371   1.544
   10PHE      N   32   2.853   3.254   1.534
   10PHE     HN   33   2.763   3.249   1.491
   10PHE     CA   34   2.897   3.146   1.630
   10PHE     HA   35   2.918   3.196   1.723
   10PHE     CB   36   2.781   3.041   1.676
   10PHE    HB1   37   2.689   3.093   1.710
   10PHE    HB2   38   2.822   2.986   1.763
   10PHE     CG   39   2.721   2.940   1.575
   10PHE    CD1   40   2.605   2.970   1.506
   10PHE    HD1   41   2.550   3.062   1.521
   10PHE    CE1   42   2.563   2.894   1.400
   10PHE    HE1   43   2.474   2.920   1.344
   10PHE     CZ   44   2.628   2.767   1.382
   10PHE     HZ   45   2.586   2.699   1.310
   10PHE    CD2   46   2.791   2.824   1.548
   10PHE    HD2   47   2.870   2.796   1.616
   10PHE    CE2   48   2.737   2.732   1.452
   10PHE    HE2   49   2.782   2.635   1.434
   10PHE      C   50   3.025   3.076   1.587
   10PHE      O   51   3.057   3.049   1.472
   11LEU      N   52   3.107   3.041   1.690
   11LEU     HN   53   3.080   3.063   1.783
   11LEU     CA   54   3.205   2.938   1.669
   11LEU     HA   55   3.238   2.935   1.566
   11LEU     CB   56   3.326   2.972   1.763
   11LEU    HB1   57   3.407   2.896   1.760
   11LEU    HB2   58   3.300   2.987   1.870
   11LEU     CG   59   3.398   3.106   1.719
   11LEU     HG   60   3.331   3.193   1.735
   11LEU    CD1   61   3.524   3.119   1.801
   11LEU   HD11   62   3.593   3.032   1.787
   11LEU   HD12   63   3.508   3.129   1.910
   11LEU   HD13   64   3.591   3.195   1.755
   11LEU    CD2   65   3.438   3.100   1.565
   11LEU   HD21   66   3.525   3.169   1.553
   11LEU   HD22   67   3.366   3.138   1.490
   11LEU   HD23   68   3.469   2.996   1.541
   11LEU      C   69   3.147   2.805   1.717
   11LEU      O   70   3.054   2.805   1.794
   12GLU      N   71   3.194   2.692   1.665
   12GLU     HN   72   3.265   2.692   1.595
   12GLU     CA   73   3.165   2.560   1.717
   12GLU     HA   74   3.072   2.567   1.772
   12GLU     CB   75   3.148   2.462   1.604
   12GLU    HB1   76   3.137   2.360   1.647
   12GLU    HB2   77   3.235   2.483   1.538
   12GLU     CG   78   3.027   2.480   1.510
   12GLU    HG1   79   3.033   2.584   1.473
   12GLU    HG2   80   2.928   2.468   1.560
   12GLU     CD   81   3.029   2.382   1.389
   12GLU    OE1   82   2.978   2.264   1.408
   12GLU    OE2   83   3.075   2.415   1.275
   12GLU      C   84   3.275   2.514   1.808
   12GLU      O   85   3.387   2.482   1.765
   13ILE      N   86   3.241   2.498   1.940
   13ILE     HN   87   3.144   2.505   1.963
   13ILE     CA   88   3.342   2.456   2.036
   13ILE     HA   89   3.432   2.429   1.983
   13ILE     CB   90   3.389   2.556   2.145
   13ILE     HB   91   3.313   2.562   2.226
   13ILE    CG2   92   3.514   2.507   2.208
   13ILE   HG21   93   3.567   2.584   2.269
   13ILE   HG22   94   3.598   2.488   2.138
   13ILE   HG23   95   3.503   2.413   2.266
   13ILE    CG1   96   3.415   2.700   2.090
   13ILE   HG11   97   3.339   2.735   2.017
   13ILE   HG12   98   3.518   2.689   2.049
   13ILE     CD   99   3.415   2.803   2.208
   13ILE    HD1  100   3.492   2.882   2.196
   13ILE    HD2  101   3.446   2.758   2.304
   13ILE    HD3  102   3.318   2.855   2.228
   13ILE      C  103   3.301   2.325   2.099
   13ILE      O  104   3.195   2.309   2.161
   14ASP      N  105   3.394   2.221   2.081
   14ASP     HN  106   3.482   2.247   2.043
   14ASP     CA  107   3.367   2.081   2.106
   14ASP     HA  108   3.435   2.037   2.034
   14ASP     CB  109   3.416   2.033   2.246
   14ASP    HB1  110   3.425   1.923   2.245
   14ASP    HB2  111   3.346   2.062   2.327
   14ASP     CG  112   3.554   2.084   2.279
   14ASP    OD1  113   3.598   2.087   2.405
   14ASP    OD2  114   3.637   2.108   2.188
   14ASP      C  115   3.238   2.024   2.061
   14ASP      O  116   3.171   1.949   2.132
   15LYS      N  117   3.204   2.055   1.932
   15LYS     HN  118   3.271   2.109   1.881
   15LYS     CA  119   3.090   2.015   1.863
   15LYS     HA  120   3.096   2.069   1.769
   15LYS     CB  121   3.091   1.865   1.824
   15LYS    HB1  122   2.995   1.833   1.777
   15LYS    HB2  123   3.108   1.809   1.918
   15LYS     CG  124   3.197   1.831   1.716
   15LYS    HG1  125   3.196   1.913   1.641
   15LYS    HG2  126   3.169   1.741   1.657
   15LYS     CD  127   3.344   1.817   1.766
   15LYS    HD1  128   3.343   1.796   1.875
   15LYS    HD2  129   3.383   1.921   1.762
   15LYS     CE  130   3.426   1.719   1.684
   15LYS    HE1  131   3.373   1.622   1.679
   15LYS    HE2  132   3.525   1.720   1.734
   15LYS     NZ  133   3.456   1.769   1.549
   15LYS    HZ1  134   3.526   1.846   1.555
   15LYS    HZ2  135   3.369   1.804   1.504
   15LYS    HZ3  136   3.498   1.692   1.494
   15LYS      C  137   2.955   2.058   1.922
   15LYS      O  138   2.858   1.983   1.926
   16LYS      N  139   2.952   2.181   1.979
   16LYS     HN  140   3.045   2.216   1.981
   16LYS     CA  141   2.831   2.258   2.022
   16LYS     HA  142   2.742   2.220   1.973
   16LYS     CB  143   2.810   2.243   2.179
   16LYS    HB1  144   2.726   2.312   2.201
   16LYS    HB2  145   2.901   2.280   2.230
   16LYS     CG  146   2.777   2.101   2.221
   16LYS    HG1  147   2.784   2.076   2.329
   16LYS    HG2  148   2.863   2.042   2.183
   16LYS     CD  149   2.637   2.048   2.161
   16LYS    HD1  150   2.650   1.938   2.164
   16LYS    HD2  151   2.611   2.087   2.060
   16LYS     CE  152   2.525   2.067   2.261
   16LYS    HE1  153   2.505   2.175   2.274
   16LYS    HE2  154   2.540   2.024   2.363
   16LYS     NZ  155   2.402   2.008   2.208
   16LYS    HZ1  156   2.378   2.022   2.108
   16LYS    HZ2  157   2.322   2.046   2.263
   16LYS    HZ3  158   2.407   1.905   2.221
   16LYS      C  159   2.838   2.402   1.982
   16LYS      O  160   2.948   2.459   1.969
   17ASN      N  161   2.728   2.469   1.943
   17ASN     HN  162   2.644   2.416   1.937
   17ASN     CA  163   2.729   2.603   1.896
   17ASN     HA  164   2.811   2.615   1.828
   17ASN     CB  165   2.601   2.634   1.808
   17ASN    HB1  166   2.599   2.729   1.751
   17ASN    HB2  167   2.515   2.632   1.879
   17ASN     CG  168   2.585   2.526   1.698
   17ASN    OD1  169   2.656   2.427   1.681
   17ASN    ND2  170   2.472   2.541   1.628
   17ASN   HD21  171   2.442   2.479   1.555
   17ASN   HD22  172   2.418   2.625   1.640
   17ASN      C  173   2.746   2.696   2.011
   17ASN      O  174   2.672   2.691   2.113
   18CYS      N  175   2.850   2.790   2.007
   18CYS     HN  176   2.917   2.775   1.934
   18CYS     CA  177   2.894   2.884   2.109
   18CYS     HA  178   2.810   2.895   2.176
   18CYS     CB  179   3.021   2.818   2.182
   18CYS    HB1  180   3.063   2.893   2.252
   18CYS    HB2  181   3.097   2.801   2.103
   18CYS     SG  182   2.989   2.652   2.258
   18CYS      C  183   2.925   3.028   2.068
   18CYS      O  184   2.960   3.063   1.956
   19CYS      N  185   2.918   3.117   2.167
   19CYS     HN  186   2.884   3.096   2.258
   19CYS     CA  187   2.945   3.257   2.153
   19CYS     HA  188   2.971   3.291   2.054
   19CYS     CB  189   2.829   3.339   2.204
   19CYS    HB1  190   2.869   3.443   2.204
   19CYS    HB2  191   2.800   3.310   2.307
   19CYS     SG  192   2.686   3.319   2.097
   19CYS      C  193   3.064   3.300   2.243
   19CYS      O  194   3.067   3.262   2.359
   20VAL      N  195   3.156   3.376   2.188
   20VAL     HN  196   3.135   3.415   2.098
   20VAL     CA  197   3.288   3.390   2.239
   20VAL     HA  198   3.288   3.346   2.338
   20VAL     CB  199   3.395   3.322   2.155
   20VAL     HB  200   3.365   3.335   2.049
   20VAL    CG1  201   3.537   3.375   2.194
   20VAL   HG11  202   3.595   3.309   2.126
   20VAL   HG12  203   3.571   3.369   2.299
   20VAL   HG13  204   3.549   3.481   2.162
   20VAL    CG2  205   3.399   3.173   2.195
   20VAL   HG21  206   3.302   3.130   2.162
   20VAL   HG22  207   3.423   3.165   2.303
   20VAL   HG23  208   3.475   3.115   2.138
   20VAL      C  209   3.308   3.538   2.249
   20VAL      O  210   3.265   3.606   2.156
   21PHE      N  211   3.349   3.596   2.361
   21PHE     HN  212   3.403   3.543   2.426
   21PHE     CA  213   3.345   3.741   2.380
   21PHE     HA  214   3.312   3.793   2.291
   21PHE     CB  215   3.261   3.785   2.504
   21PHE    HB1  216   3.274   3.894   2.518
   21PHE    HB2  217   3.289   3.728   2.595
   21PHE     CG  218   3.116   3.747   2.497
   21PHE    CD1  219   3.011   3.837   2.490
   21PHE    HD1  220   3.040   3.941   2.490
   21PHE    CE1  221   2.882   3.797   2.482
   21PHE    HE1  222   2.810   3.876   2.471
   21PHE     CZ  223   2.846   3.662   2.483
   21PHE     HZ  224   2.748   3.618   2.467
   21PHE    CD2  225   3.085   3.614   2.513
   21PHE    HD2  226   3.156   3.533   2.514
   21PHE    CE2  227   2.954   3.572   2.497
   21PHE    HE2  228   2.936   3.465   2.502
   21PHE      C  229   3.492   3.788   2.395
   21PHE      O  230   3.564   3.750   2.486
   22ARG      N  231   3.538   3.875   2.303
   22ARG     HN  232   3.481   3.891   2.223
   22ARG     CA  233   3.667   3.931   2.292
   22ARG     HA  234   3.704   3.941   2.393
   22ARG     CB  235   3.757   3.833   2.224
   22ARG    HB1  236   3.763   3.739   2.284
   22ARG    HB2  237   3.861   3.867   2.206
   22ARG     CG  238   3.719   3.792   2.083
   22ARG    HG1  239   3.719   3.881   2.017
   22ARG    HG2  240   3.612   3.763   2.075
   22ARG     CD  241   3.809   3.682   2.023
   22ARG    HD1  242   3.769   3.642   1.927
   22ARG    HD2  243   3.827   3.596   2.091
   22ARG     NE  244   3.944   3.746   1.997
   22ARG     HE  245   3.952   3.845   1.980
   22ARG     CZ  246   4.063   3.704   2.036
   22ARG    NH1  247   4.093   3.582   2.069
   22ARG   HH11  248   4.035   3.510   2.030
   22ARG   HH12  249   4.188   3.557   2.086
   22ARG    NH2  250   4.164   3.796   2.049
   22ARG   HH21  251   4.141   3.889   2.022
   22ARG   HH22  252   4.260   3.775   2.069
   22ARG      C  253   3.662   4.066   2.236
   22ARG      O  254   3.741   4.108   2.154
   23ASP      N  255   3.572   4.152   2.283
   23ASP     HN  256   3.495   4.112   2.332
   23ASP     CA  257   3.562   4.295   2.257
   23ASP     HA  258   3.575   4.324   2.153
   23ASP     CB  259   3.434   4.358   2.306
   23ASP    HB1  260   3.442   4.467   2.328
   23ASP    HB2  261   3.412   4.318   2.408
   23ASP     CG  262   3.322   4.324   2.207
   23ASP    OD1  263   3.348   4.260   2.104
   23ASP    OD2  264   3.207   4.364   2.230
   23ASP      C  265   3.679   4.365   2.324
   23ASP      O  266   3.718   4.321   2.427
   24ASP      N  267   3.738   4.471   2.260
   24ASP     HN  268   3.704   4.497   2.170
   24ASP     CA  269   3.846   4.549   2.317
   24ASP     HA  270   3.927   4.482   2.342
   24ASP     CB  271   3.906   4.649   2.212
   24ASP    HB1  272   3.903   4.598   2.113
   24ASP    HB2  273   4.014   4.667   2.231
   24ASP     CG  274   3.837   4.782   2.180
   24ASP    OD1  275   3.714   4.789   2.144
   24ASP    OD2  276   3.902   4.892   2.184
   24ASP      C  277   3.810   4.633   2.448
   24ASP      O  278   3.895   4.650   2.535
   25PHE      N  279   3.691   4.695   2.460
   25PHE     HN  280   3.626   4.712   2.386
   25PHE     CA  281   3.651   4.765   2.576
   25PHE     HA  282   3.714   4.853   2.575
   25PHE     CB  283   3.510   4.824   2.549
   25PHE    HB1  284   3.429   4.748   2.546
   25PHE    HB2  285   3.518   4.870   2.448
   25PHE     CG  286   3.464   4.922   2.651
   25PHE    CD1  287   3.384   4.898   2.757
   25PHE    HD1  288   3.354   4.803   2.800
   25PHE    CE1  289   3.349   5.009   2.841
   25PHE    HE1  290   3.287   4.986   2.926
   25PHE     CZ  291   3.384   5.138   2.813
   25PHE     HZ  292   3.347   5.207   2.887
   25PHE    CD2  293   3.509   5.056   2.624
   25PHE    HD2  294   3.552   5.084   2.529
   25PHE    CE2  295   3.467   5.163   2.707
   25PHE    HE2  296   3.481   5.266   2.679
   25PHE      C  297   3.648   4.684   2.702
   25PHE      O  298   3.694   4.737   2.806
   26ILE      N  299   3.619   4.549   2.699
   26ILE     HN  300   3.594   4.512   2.610
   26ILE     CA  301   3.621   4.451   2.813
   26ILE     HA  302   3.563   4.483   2.898
   26ILE     CB  303   3.551   4.317   2.782
   26ILE     HB  304   3.582   4.279   2.682
   26ILE    CG2  305   3.592   4.214   2.886
   26ILE   HG21  306   3.702   4.212   2.897
   26ILE   HG22  307   3.548   4.112   2.877
   26ILE   HG23  308   3.555   4.241   2.987
   26ILE    CG1  309   3.395   4.342   2.776
   26ILE   HG11  310   3.367   4.429   2.712
   26ILE   HG12  311   3.367   4.365   2.881
   26ILE     CD  312   3.314   4.225   2.712
   26ILE    HD1  313   3.350   4.206   2.609
   26ILE    HD2  314   3.206   4.251   2.706
   26ILE    HD3  315   3.324   4.132   2.773
   26ILE      C  316   3.763   4.448   2.874
   26ILE      O  317   3.776   4.455   2.996
   27VAL      N  318   3.868   4.449   2.786
   27VAL     HN  319   3.845   4.464   2.690
   27VAL     CA  320   4.009   4.446   2.834
   27VAL     HA  321   3.999   4.417   2.937
   27VAL     CB  322   4.107   4.353   2.754
   27VAL     HB  323   4.209   4.377   2.791
   27VAL    CG1  324   4.070   4.209   2.796
   27VAL   HG11  325   4.127   4.122   2.758
   27VAL   HG12  326   3.965   4.194   2.763
   27VAL   HG13  327   4.076   4.209   2.907
   27VAL    CG2  328   4.094   4.382   2.604
   27VAL   HG21  329   4.116   4.485   2.568
   27VAL   HG22  330   3.991   4.357   2.571
   27VAL   HG23  331   4.158   4.314   2.545
   27VAL      C  332   4.066   4.584   2.843
   27VAL      O  333   4.179   4.594   2.873
   28LYS      N  334   3.989   4.693   2.832
   28LYS     HN  335   3.892   4.678   2.813
   28LYS     CA  336   4.028   4.819   2.890
   28LYS     HA  337   4.136   4.823   2.899
   28LYS     CB  338   3.973   4.941   2.807
   28LYS    HB1  339   3.994   5.034   2.864
   28LYS    HB2  340   3.863   4.943   2.792
   28LYS     CG  341   4.040   4.951   2.670
   28LYS    HG1  342   4.017   4.854   2.621
   28LYS    HG2  343   4.150   4.965   2.675
   28LYS     CD  344   3.983   5.063   2.566
   28LYS    HD1  345   4.011   5.163   2.605
   28LYS    HD2  346   3.873   5.063   2.572
   28LYS     CE  347   4.054   5.052   2.429
   28LYS    HE1  348   4.071   4.943   2.416
   28LYS    HE2  349   4.150   5.106   2.419
   28LYS     NZ  350   3.958   5.099   2.328
   28LYS    HZ1  351   3.861   5.070   2.351
   28LYS    HZ2  352   3.967   5.051   2.237
   28LYS    HZ3  353   3.964   5.203   2.321
   28LYS      C  354   3.971   4.826   3.037
   28LYS      O  355   4.029   4.901   3.118
   29VAL      N  356   3.859   4.760   3.073
   29VAL     HN  357   3.804   4.729   2.996
   29VAL     CA  358   3.800   4.784   3.206
   29VAL     HA  359   3.817   4.886   3.238
   29VAL     CB  360   3.646   4.787   3.190
   29VAL     HB  361   3.616   4.683   3.164
   29VAL    CG1  362   3.577   4.811   3.332
   29VAL   HG11  363   3.606   4.915   3.358
   29VAL   HG12  364   3.597   4.733   3.408
   29VAL   HG13  365   3.471   4.811   3.299
   29VAL    CG2  366   3.601   4.887   3.079
   29VAL   HG21  367   3.579   4.825   2.989
   29VAL   HG22  368   3.689   4.946   3.045
   29VAL   HG23  369   3.521   4.953   3.118
   29VAL      C  370   3.848   4.686   3.310
   29VAL      O  371   3.886   4.721   3.423
   30LEU      N  372   3.867   4.559   3.268
   30LEU     HN  373   3.839   4.543   3.174
   30LEU     CA  374   3.913   4.448   3.347
   30LEU     HA  375   3.848   4.448   3.434
   30LEU     CB  376   3.883   4.306   3.295
   30LEU    HB1  377   3.918   4.236   3.373
   30LEU    HB2  378   3.948   4.290   3.206
   30LEU     CG  379   3.743   4.267   3.251
   30LEU     HG  380   3.718   4.316   3.154
   30LEU    CD1  381   3.735   4.114   3.227
   30LEU   HD11  382   3.630   4.081   3.210
   30LEU   HD12  383   3.785   4.062   3.311
   30LEU   HD13  384   3.788   4.091   3.133
   30LEU    CD2  385   3.636   4.305   3.361
   30LEU   HD21  386   3.612   4.414   3.363
   30LEU   HD22  387   3.675   4.260   3.454
   30LEU   HD23  388   3.545   4.248   3.333
   30LEU      C  389   4.057   4.457   3.407
   30LEU      O  390   4.069   4.427   3.528
   31PRO      N  391   4.164   4.502   3.350
   31PRO     CD  392   4.175   4.521   3.205
   31PRO    HD1  393   4.110   4.604   3.169
   31PRO    HD2  394   4.151   4.424   3.157
   31PRO     CA  395   4.296   4.496   3.415
   31PRO     HA  396   4.311   4.394   3.446
   31PRO     CB  397   4.395   4.512   3.293
   31PRO    HB1  398   4.444   4.416   3.264
   31PRO    HB2  399   4.480   4.578   3.320
   31PRO     CG  400   4.315   4.566   3.177
   31PRO    HG1  401   4.327   4.676   3.182
   31PRO    HG2  402   4.338   4.523   3.077
   31PRO      C  403   4.319   4.590   3.537
   31PRO      O  404   4.382   4.537   3.628
   32PRO      N  405   4.271   4.712   3.553
   32PRO     CD  406   4.251   4.805   3.446
   32PRO    HD1  407   4.145   4.804   3.416
   32PRO    HD2  408   4.321   4.784   3.363
   32PRO     CA  409   4.280   4.775   3.681
   32PRO     HA  410   4.372   4.761   3.734
   32PRO     CB  411   4.268   4.928   3.648
   32PRO    HB1  412   4.342   4.983   3.711
   32PRO    HB2  413   4.165   4.963   3.672
   32PRO     CG  414   4.292   4.939   3.495
   32PRO    HG1  415   4.223   5.011   3.447
   32PRO    HG2  416   4.398   4.968   3.478
   32PRO      C  417   4.171   4.712   3.774
   32PRO      O  418   4.193   4.713   3.894
   33VAL      N  419   4.057   4.655   3.735
   33VAL     HN  420   4.040   4.643   3.637
   33VAL     CA  421   3.969   4.576   3.814
   33VAL     HA  422   3.948   4.632   3.904
   33VAL     CB  423   3.834   4.552   3.739
   33VAL     HB  424   3.842   4.494   3.644
   33VAL    CG1  425   3.739   4.478   3.821
   33VAL   HG11  426   3.697   4.537   3.906
   33VAL   HG12  427   3.775   4.387   3.873
   33VAL   HG13  428   3.648   4.452   3.764
   33VAL    CG2  429   3.776   4.694   3.712
   33VAL   HG21  430   3.756   4.748   3.807
   33VAL   HG22  431   3.691   4.714   3.643
   33VAL   HG23  432   3.851   4.752   3.654
   33VAL      C  433   4.026   4.442   3.870
   33VAL      O  434   4.017   4.410   3.990
   34LEU      N  435   4.095   4.370   3.781
   34LEU     HN  436   4.083   4.404   3.688
   34LEU     CA  437   4.174   4.256   3.819
   34LEU     HA  438   4.110   4.206   3.890
   34LEU     CB  439   4.210   4.164   3.696
   34LEU    HB1  440   4.290   4.216   3.639
   34LEU    HB2  441   4.114   4.157   3.640
   34LEU     CG  442   4.266   4.025   3.734
   34LEU     HG  443   4.362   4.041   3.788
   34LEU    CD1  444   4.173   3.948   3.823
   34LEU   HD11  445   4.219   3.866   3.881
   34LEU   HD12  446   4.089   3.923   3.754
   34LEU   HD13  447   4.142   4.018   3.904
   34LEU    CD2  448   4.316   3.944   3.615
   34LEU   HD21  449   4.372   4.008   3.544
   34LEU   HD22  450   4.236   3.890   3.559
   34LEU   HD23  451   4.394   3.867   3.631
   34LEU      C  452   4.304   4.287   3.893
   34LEU      O  453   4.339   4.217   3.988
   35GLY      N  454   4.373   4.403   3.869
   35GLY     HN  455   4.358   4.449   3.782
   35GLY     CA  456   4.470   4.461   3.965
   35GLY    HA1  457   4.509   4.556   3.930
   35GLY    HA2  458   4.548   4.387   3.969
   35GLY      C  459   4.412   4.481   4.108
   35GLY      O  460   4.475   4.439   4.203
   36LEU      N  461   4.294   4.544   4.121
   36LEU     HN  462   4.250   4.582   4.040
   36LEU     CA  463   4.223   4.570   4.249
   36LEU     HA  464   4.288   4.631   4.310
   36LEU     CB  465   4.098   4.653   4.210
   36LEU    HB1  466   4.025   4.586   4.158
   36LEU    HB2  467   4.121   4.739   4.144
   36LEU     CG  468   4.008   4.706   4.340
   36LEU     HG  469   3.980   4.625   4.411
   36LEU    CD1  470   4.087   4.806   4.423
   36LEU   HD11  471   4.019   4.839   4.505
   36LEU   HD12  472   4.126   4.889   4.361
   36LEU   HD13  473   4.174   4.775   4.484
   36LEU    CD2  474   3.871   4.767   4.287
   36LEU   HD21  475   3.821   4.700   4.214
   36LEU   HD22  476   3.886   4.869   4.246
   36LEU   HD23  477   3.799   4.775   4.371
   36LEU      C  478   4.183   4.448   4.332
   36LEU      O  479   4.206   4.445   4.457
   37GLU      N  480   4.137   4.336   4.267
   37GLU     HN  481   4.109   4.345   4.172
   37GLU     CA  482   4.127   4.206   4.320
   37GLU     HA  483   4.056   4.210   4.402
   37GLU     CB  484   4.083   4.099   4.206
   37GLU    HB1  485   4.103   3.995   4.239
   37GLU    HB2  486   4.150   4.112   4.119
   37GLU     CG  487   3.935   4.109   4.160
   37GLU    HG1  488   3.919   4.201   4.101
   37GLU    HG2  489   3.872   4.120   4.251
   37GLU     CD  490   3.899   3.995   4.067
   37GLU    OE1  491   3.814   4.023   3.980
   37GLU    OE2  492   3.940   3.879   4.090
   37GLU      C  493   4.260   4.156   4.375
   37GLU      O  494   4.271   4.094   4.479
   38PHE      N  495   4.369   4.178   4.300
   38PHE     HN  496   4.357   4.224   4.212
   38PHE     CA  497   4.501   4.122   4.329
   38PHE     HA  498   4.482   4.023   4.367
   38PHE     CB  499   4.574   4.106   4.197
   38PHE    HB1  500   4.551   4.195   4.135
   38PHE    HB2  501   4.536   4.020   4.136
   38PHE     CG  502   4.716   4.083   4.197
   38PHE    CD1  503   4.801   4.172   4.141
   38PHE    HD1  504   4.766   4.259   4.087
   38PHE    CE1  505   4.939   4.157   4.150
   38PHE    HE1  506   4.997   4.240   4.111
   38PHE     CZ  507   4.995   4.043   4.204
   38PHE     HZ  508   5.101   4.023   4.204
   38PHE    CD2  509   4.772   3.966   4.260
   38PHE    HD2  510   4.713   3.887   4.304
   38PHE    CE2  511   4.913   3.951   4.270
   38PHE    HE2  512   4.947   3.858   4.315
   38PHE      C  513   4.581   4.196   4.437
   38PHE      O  514   4.647   4.132   4.514
   39ILE      N  515   4.564   4.331   4.441
   39ILE     HN  516   4.523   4.384   4.368
   39ILE     CA  517   4.622   4.411   4.548
   39ILE     HA  518   4.722   4.373   4.562
   39ILE     CB  519   4.620   4.563   4.518
   39ILE     HB  520   4.516   4.593   4.491
   39ILE    CG2  521   4.665   4.653   4.638
   39ILE   HG21  522   4.622   4.637   4.739
   39ILE   HG22  523   4.651   4.761   4.618
   39ILE   HG23  524   4.772   4.634   4.662
   39ILE    CG1  525   4.713   4.590   4.398
   39ILE   HG11  526   4.710   4.505   4.326
   39ILE   HG12  527   4.823   4.590   4.415
   39ILE     CD  528   4.677   4.720   4.328
   39ILE    HD1  529   4.755   4.741   4.252
   39ILE    HD2  530   4.678   4.813   4.388
   39ILE    HD3  531   4.573   4.718   4.288
   39ILE      C  532   4.553   4.381   4.677
   39ILE      O  533   4.615   4.369   4.781
   40PHE      N  534   4.416   4.361   4.671
   40PHE     HN  535   4.359   4.377   4.590
   40PHE     CA  536   4.338   4.316   4.791
   40PHE     HA  537   4.353   4.382   4.875
   40PHE     CB  538   4.186   4.315   4.759
   40PHE    HB1  539   4.164   4.240   4.680
   40PHE    HB2  540   4.162   4.415   4.715
   40PHE     CG  541   4.097   4.300   4.885
   40PHE    CD1  542   3.978   4.237   4.855
   40PHE    HD1  543   3.951   4.217   4.753
   40PHE    CE1  544   3.877   4.234   4.947
   40PHE    HE1  545   3.787   4.182   4.921
   40PHE     CZ  546   3.898   4.283   5.079
   40PHE     HZ  547   3.822   4.256   5.151
   40PHE    CD2  548   4.119   4.340   5.020
   40PHE    HD2  549   4.216   4.379   5.048
   40PHE    CE2  550   4.020   4.331   5.121
   40PHE    HE2  551   4.033   4.365   5.223
   40PHE      C  552   4.376   4.172   4.841
   40PHE      O  553   4.385   4.151   4.964
   41GLY      N  554   4.409   4.089   4.748
   41GLY     HN  555   4.402   4.114   4.652
   41GLY     CA  556   4.456   3.956   4.772
   41GLY    HA1  557   4.467   3.902   4.679
   41GLY    HA2  558   4.383   3.907   4.835
   41GLY      C  559   4.588   3.948   4.836
   41GLY      O  560   4.601   3.873   4.932
   42LEU      N  561   4.689   4.022   4.782
   42LEU     HN  562   4.687   4.062   4.691
   42LEU     CA  563   4.813   4.040   4.848
   42LEU     HA  564   4.858   3.942   4.849
   42LEU     CB  565   4.911   4.149   4.790
   42LEU    HB1  566   4.990   4.194   4.853
   42LEU    HB2  567   4.844   4.231   4.755
   42LEU     CG  568   5.005   4.110   4.668
   42LEU     HG  569   4.938   4.083   4.584
   42LEU    CD1  570   5.077   4.225   4.604
   42LEU   HD11  571   4.998   4.297   4.573
   42LEU   HD12  572   5.123   4.179   4.514
   42LEU   HD13  573   5.154   4.261   4.675
   42LEU    CD2  574   5.104   3.997   4.702
   42LEU   HD21  575   5.126   4.008   4.811
   42LEU   HD22  576   5.199   4.000   4.645
   42LEU   HD23  577   5.048   3.902   4.692
   42LEU      C  578   4.807   4.087   5.001
   42LEU      O  579   4.855   4.016   5.093
   43LEU      N  580   4.734   4.194   5.028
   43LEU     HN  581   4.701   4.245   4.949
   43LEU     CA  582   4.689   4.250   5.151
   43LEU     HA  583   4.780   4.285   5.197
   43LEU     CB  584   4.604   4.373   5.105
   43LEU    HB1  585   4.516   4.333   5.049
   43LEU    HB2  586   4.661   4.430   5.028
   43LEU     CG  587   4.524   4.450   5.216
   43LEU     HG  588   4.449   4.379   5.258
   43LEU    CD1  589   4.610   4.521   5.322
   43LEU   HD11  590   4.680   4.455   5.379
   43LEU   HD12  591   4.544   4.581   5.388
   43LEU   HD13  592   4.678   4.598   5.279
   43LEU    CD2  593   4.436   4.552   5.142
   43LEU   HD21  594   4.507   4.635   5.119
   43LEU   HD22  595   4.359   4.595   5.210
   43LEU   HD23  596   4.384   4.508   5.054
   43LEU      C  597   4.617   4.165   5.257
   43LEU      O  598   4.654   4.149   5.375
   44GLY      N  599   4.517   4.088   5.208
   44GLY     HN  600   4.484   4.095   5.114
   44GLY     CA  601   4.441   3.997   5.297
   44GLY    HA1  602   4.352   3.956   5.252
   44GLY    HA2  603   4.417   4.042   5.392
   44GLY      C  604   4.520   3.875   5.323
   44GLY      O  605   4.510   3.826   5.434
   45ASN      N  606   4.599   3.825   5.227
   45ASN     HN  607   4.610   3.873   5.140
   45ASN     CA  608   4.680   3.702   5.246
   45ASN     HA  609   4.612   3.628   5.285
   45ASN     CB  610   4.742   3.649   5.115
   45ASN    HB1  611   4.820   3.721   5.084
   45ASN    HB2  612   4.667   3.644   5.034
   45ASN     CG  613   4.807   3.518   5.115
   45ASN    OD1  614   4.908   3.491   5.046
   45ASN    ND2  615   4.750   3.425   5.191
   45ASN   HD21  616   4.791   3.334   5.189
   45ASN   HD22  617   4.660   3.448   5.227
   45ASN      C  618   4.790   3.730   5.355
   45ASN      O  619   4.803   3.662   5.457
   46GLY      N  620   4.852   3.856   5.337
   46GLY     HN  621   4.826   3.897   5.250
   46GLY     CA  622   4.944   3.923   5.433
   46GLY    HA1  623   4.949   4.023   5.394
   46GLY    HA2  624   5.045   3.886   5.444
   46GLY      C  625   4.893   3.934   5.572
   46GLY      O  626   4.954   3.890   5.667
   47LEU      N  627   4.768   3.988   5.587
   47LEU     HN  628   4.719   4.024   5.509
   47LEU     CA  629   4.696   3.992   5.713
   47LEU     HA  630   4.750   4.041   5.793
   47LEU     CB  631   4.556   4.063   5.693
   47LEU    HB1  632   4.488   3.995   5.636
   47LEU    HB2  633   4.581   4.160   5.645
   47LEU     CG  634   4.489   4.097   5.827
   47LEU     HG  635   4.475   4.003   5.884
   47LEU    CD1  636   4.565   4.206   5.904
   47LEU   HD11  637   4.507   4.225   5.997
   47LEU   HD12  638   4.565   4.301   5.845
   47LEU   HD13  639   4.667   4.176   5.935
   47LEU    CD2  640   4.351   4.155   5.793
   47LEU   HD21  641   4.314   4.211   5.881
   47LEU   HD22  642   4.279   4.077   5.761
   47LEU   HD23  643   4.366   4.227   5.709
   47LEU      C  644   4.672   3.849   5.770
   47LEU      O  645   4.681   3.830   5.891
   48ALA      N  646   4.635   3.750   5.687
   48ALA     HN  647   4.595   3.760   5.597
   48ALA     CA  648   4.613   3.612   5.744
   48ALA     HA  649   4.554   3.619   5.834
   48ALA     CB  650   4.536   3.537   5.639
   48ALA    HB1  651   4.520   3.438   5.686
   48ALA    HB2  652   4.588   3.517   5.542
   48ALA    HB3  653   4.437   3.583   5.623
   48ALA      C  654   4.745   3.545   5.786
   48ALA      O  655   4.762   3.481   5.890
   49LEU      N  656   4.852   3.562   5.706
   49LEU     HN  657   4.837   3.600   5.615
   49LEU     CA  658   4.977   3.492   5.737
   49LEU     HA  659   4.958   3.398   5.787
   49LEU     CB  660   5.057   3.475   5.615
   49LEU    HB1  661   5.158   3.441   5.648
   49LEU    HB2  662   5.063   3.569   5.556
   49LEU     CG  663   4.996   3.362   5.525
   49LEU     HG  664   4.889   3.385   5.505
   49LEU    CD1  665   5.073   3.374   5.393
   49LEU   HD11  666   5.169   3.319   5.388
   49LEU   HD12  667   5.101   3.480   5.371
   49LEU   HD13  668   5.003   3.343   5.312
   49LEU    CD2  669   4.989   3.221   5.594
   49LEU   HD21  670   4.928   3.216   5.687
   49LEU   HD22  671   5.083   3.172   5.627
   49LEU   HD23  672   4.938   3.153   5.521
   49LEU      C  673   5.052   3.560   5.851
   49LEU      O  674   5.129   3.500   5.919
   50TRP      N  675   5.021   3.691   5.874
   50TRP     HN  676   4.967   3.736   5.803
   50TRP     CA  677   5.049   3.770   5.994
   50TRP     HA  678   5.156   3.783   6.003
   50TRP     CB  679   4.993   3.921   5.978
   50TRP    HB1  680   4.888   3.917   5.944
   50TRP    HB2  681   5.042   3.964   5.888
   50TRP     CG  682   5.011   4.020   6.089
   50TRP    CD1  683   4.908   4.054   6.170
   50TRP    HD1  684   4.803   4.035   6.151
   50TRP    NE1  685   4.952   4.116   6.282
   50TRP    HE1  686   4.903   4.126   6.366
   50TRP    CE2  687   5.085   4.133   6.268
   50TRP    CD2  688   5.127   4.071   6.147
   50TRP    CE3  689   5.260   4.064   6.115
   50TRP    HE3  690   5.296   4.029   6.019
   50TRP    CZ3  691   5.351   4.120   6.202
   50TRP    HZ3  692   5.455   4.101   6.177
   50TRP    CZ2  693   5.178   4.211   6.350
   50TRP    HZ2  694   5.147   4.269   6.435
   50TRP    CH2  695   5.315   4.193   6.315
   50TRP    HH2  696   5.387   4.234   6.384
   50TRP      C  697   4.995   3.711   6.125
   50TRP      O  698   5.068   3.701   6.221
   51ILE      N  699   4.864   3.685   6.125
   51ILE     HN  700   4.811   3.709   6.044
   51ILE     CA  701   4.788   3.608   6.227
   51ILE     HA  702   4.797   3.662   6.320
   51ILE     CB  703   4.644   3.580   6.192
   51ILE     HB  704   4.643   3.544   6.087
   51ILE    CG2  705   4.569   3.491   6.293
   51ILE   HG21  706   4.459   3.493   6.275
   51ILE   HG22  707   4.571   3.528   6.398
   51ILE   HG23  708   4.602   3.385   6.305
   51ILE    CG1  709   4.559   3.715   6.188
   51ILE   HG11  710   4.452   3.686   6.179
   51ILE   HG12  711   4.574   3.777   6.097
   51ILE     CD  712   4.580   3.806   6.301
   51ILE    HD1  713   4.511   3.893   6.302
   51ILE    HD2  714   4.686   3.838   6.308
   51ILE    HD3  715   4.568   3.758   6.401
   51ILE      C  716   4.853   3.467   6.252
   51ILE      O  717   4.906   3.441   6.363
   52PHE      N  718   4.877   3.386   6.148
   52PHE     HN  719   4.841   3.426   6.064
   52PHE     CA  720   4.921   3.248   6.170
   52PHE     HA  721   4.857   3.208   6.247
   52PHE     CB  722   4.914   3.158   6.043
   52PHE    HB1  723   4.972   3.063   6.047
   52PHE    HB2  724   4.961   3.217   5.961
   52PHE     CG  725   4.777   3.116   6.006
   52PHE    CD1  726   4.715   3.015   6.073
   52PHE    HD1  727   4.779   2.970   6.147
   52PHE    CE1  728   4.588   2.966   6.041
   52PHE    HE1  729   4.546   2.880   6.091
   52PHE     CZ  730   4.519   3.032   5.936
   52PHE     HZ  731   4.418   2.996   5.918
   52PHE    CD2  732   4.706   3.179   5.902
   52PHE    HD2  733   4.758   3.256   5.847
   52PHE    CE2  734   4.577   3.137   5.869
   52PHE    HE2  735   4.510   3.185   5.801
   52PHE      C  736   5.061   3.224   6.230
   52PHE      O  737   5.077   3.141   6.317
   53CYS      N  738   5.164   3.295   6.184
   53CYS     HN  739   5.153   3.364   6.113
   53CYS     CA  740   5.298   3.288   6.241
   53CYS     HA  741   5.328   3.185   6.255
   53CYS     CB  742   5.398   3.355   6.141
   53CYS    HB1  743   5.503   3.362   6.178
   53CYS    HB2  744   5.376   3.464   6.130
   53CYS     SG  745   5.400   3.283   5.977
   53CYS    HG1  746   5.292   3.353   5.947
   53CYS      C  747   5.307   3.357   6.373
   53CYS      O  748   5.373   3.296   6.462
   54PHE      N  749   5.235   3.473   6.393
   54PHE     HN  750   5.171   3.500   6.322
   54PHE     CA  751   5.278   3.566   6.500
   54PHE     HA  752   5.367   3.533   6.551
   54PHE     CB  753   5.307   3.707   6.441
   54PHE    HB1  754   5.338   3.774   6.524
   54PHE    HB2  755   5.216   3.759   6.407
   54PHE     CG  756   5.403   3.700   6.318
   54PHE    CD1  757   5.382   3.761   6.196
   54PHE    HD1  758   5.286   3.811   6.187
   54PHE    CE1  759   5.475   3.753   6.092
   54PHE    HE1  760   5.458   3.793   5.993
   54PHE     CZ  761   5.594   3.678   6.115
   54PHE     HZ  762   5.652   3.664   6.025
   54PHE    CD2  763   5.522   3.633   6.340
   54PHE    HD2  764   5.535   3.597   6.441
   54PHE    CE2  765   5.613   3.612   6.234
   54PHE    HE2  766   5.706   3.562   6.255
   54PHE      C  767   5.179   3.585   6.614
   54PHE      O  768   5.219   3.596   6.728
   55HSD      N  769   5.052   3.597   6.593
   55HSD     HN  770   5.007   3.580   6.506
   55HSD     CA  771   4.946   3.621   6.697
   55HSD     HA  772   4.989   3.659   6.788
   55HSD     CB  773   4.839   3.725   6.648
   55HSD    HB1  774   4.759   3.733   6.724
   55HSD    HB2  775   4.799   3.677   6.556
   55HSD    ND1  776   5.012   3.902   6.676
   55HSD    HD1  777   5.086   3.843   6.709
   55HSD     CG  778   4.889   3.858   6.635
   55HSD    CE1  779   5.006   4.038   6.660
   55HSD    HE1  780   5.092   4.098   6.691
   55HSD    NE2  781   4.891   4.081   6.611
   55HSD    CD2  782   4.818   3.967   6.588
   55HSD    HD2  783   4.716   3.957   6.555
   55HSD      C  784   4.872   3.490   6.728
   55HSD      O  785   4.819   3.476   6.836
   56LEU      N  786   4.875   3.397   6.637
   56LEU     HN  787   4.920   3.398   6.548
   56LEU     CA  788   4.795   3.279   6.655
   56LEU     HA  789   4.703   3.297   6.708
   56LEU     CB  790   4.758   3.220   6.508
   56LEU    HB1  791   4.857   3.194   6.465
   56LEU    HB2  792   4.710   3.306   6.456
   56LEU     CG  793   4.655   3.101   6.513
   56LEU     HG  794   4.702   3.017   6.569
   56LEU    CD1  795   4.533   3.136   6.588
   56LEU   HD11  796   4.469   3.216   6.544
   56LEU   HD12  797   4.554   3.155   6.695
   56LEU   HD13  798   4.465   3.048   6.593
   56LEU    CD2  799   4.603   3.054   6.375
   56LEU   HD21  800   4.678   2.980   6.338
   56LEU   HD22  801   4.599   3.142   6.307
   56LEU   HD23  802   4.508   2.998   6.386
   56LEU      C  803   4.880   3.171   6.722
   56LEU      O  804   4.990   3.140   6.683
   57LYS      N  805   4.829   3.116   6.838
   57LYS     HN  806   4.739   3.153   6.857
   57LYS     CA  807   4.887   3.021   6.929
   57LYS     HA  808   4.976   2.974   6.891
   57LYS     CB  809   4.900   3.090   7.062
   57LYS    HB1  810   4.920   3.019   7.145
   57LYS    HB2  811   4.805   3.135   7.097
   57LYS     CG  812   5.002   3.207   7.060
   57LYS    HG1  813   5.007   3.262   7.157
   57LYS    HG2  814   4.970   3.287   6.990
   57LYS     CD  815   5.139   3.159   7.027
   57LYS    HD1  816   5.141   3.138   6.918
   57LYS    HD2  817   5.162   3.062   7.075
   57LYS     CE  818   5.246   3.267   7.049
   57LYS    HE1  819   5.345   3.233   7.011
   57LYS    HE2  820   5.248   3.291   7.157
   57LYS     NZ  821   5.227   3.391   6.972
   57LYS    HZ1  822   5.294   3.463   7.007
   57LYS    HZ2  823   5.133   3.432   6.990
   57LYS    HZ3  824   5.231   3.383   6.869
   57LYS      C  825   4.785   2.912   6.950
   57LYS      O  826   4.822   2.799   6.947
   58SER      N  827   4.655   2.943   6.962
   58SER     HN  828   4.626   3.038   6.957
   58SER     CA  829   4.541   2.852   6.960
   58SER     HA  830   4.568   2.768   7.020
   58SER     CB  831   4.418   2.904   7.020
   58SER    HB1  832   4.335   2.831   7.028
   58SER    HB2  833   4.385   2.989   6.957
   58SER     OG  834   4.443   2.952   7.154
   58SER    HG1  835   4.401   2.886   7.209
   58SER      C  836   4.517   2.801   6.819
   58SER      O  837   4.457   2.874   6.733
   59TRP      N  838   4.548   2.677   6.789
   59TRP     HN  839   4.608   2.620   6.845
   59TRP     CA  840   4.514   2.608   6.668
   59TRP     HA  841   4.464   2.665   6.592
   59TRP     CB  842   4.638   2.531   6.618
   59TRP    HB1  843   4.600   2.455   6.546
   59TRP    HB2  844   4.694   2.462   6.684
   59TRP     CG  845   4.742   2.619   6.564
   59TRP    CD1  846   4.847   2.680   6.625
   59TRP    HD1  847   4.873   2.686   6.729
   59TRP    NE1  848   4.937   2.726   6.529
   59TRP    HE1  849   5.033   2.730   6.542
   59TRP    CE2  850   4.883   2.711   6.406
   59TRP    CD2  851   4.763   2.639   6.420
   59TRP    CE3  852   4.690   2.604   6.303
   59TRP    HE3  853   4.591   2.560   6.308
   59TRP    CZ3  854   4.749   2.627   6.179
   59TRP    HZ3  855   4.701   2.595   6.088
   59TRP    CZ2  856   4.940   2.739   6.286
   59TRP    HZ2  857   5.040   2.779   6.276
   59TRP    CH2  858   4.874   2.690   6.171
   59TRP    HH2  859   4.925   2.696   6.075
   59TRP      C  860   4.406   2.505   6.708
   59TRP      O  861   4.436   2.410   6.775
   60LYS      N  862   4.287   2.522   6.659
   60LYS     HN  863   4.271   2.604   6.605
   60LYS     CA  864   4.171   2.438   6.674
   60LYS     HA  865   4.210   2.345   6.713
   60LYS     CB  866   4.072   2.497   6.772
   60LYS    HB1  867   4.115   2.493   6.874
   60LYS    HB2  868   3.985   2.427   6.771
   60LYS     CG  869   4.027   2.639   6.753
   60LYS    HG1  870   3.951   2.643   6.672
   60LYS    HG2  871   4.109   2.714   6.748
   60LYS     CD  872   3.948   2.679   6.882
   60LYS    HD1  873   3.992   2.640   6.976
   60LYS    HD2  874   3.846   2.636   6.872
   60LYS     CE  875   3.944   2.833   6.884
   60LYS    HE1  876   3.897   2.881   6.796
   60LYS    HE2  877   4.045   2.879   6.893
   60LYS     NZ  878   3.873   2.872   7.009
   60LYS    HZ1  879   3.900   2.818   7.094
   60LYS    HZ2  880   3.771   2.873   6.993
   60LYS    HZ3  881   3.917   2.966   7.015
   60LYS      C  882   4.112   2.420   6.538
   60LYS      O  883   4.164   2.475   6.441
   61SER      N  884   4.006   2.341   6.522
   61SER     HN  885   3.956   2.303   6.600
   61SER     CA  886   3.950   2.311   6.389
   61SER     HA  887   4.032   2.272   6.331
   61SER     CB  888   3.838   2.207   6.400
   61SER    HB1  889   3.877   2.107   6.428
   61SER    HB2  890   3.787   2.192   6.302
   61SER     OG  891   3.745   2.253   6.501
   61SER    HG1  892   3.664   2.227   6.457
   61SER      C  893   3.906   2.430   6.312
   61SER      O  894   3.923   2.423   6.192
   62SER      N  895   3.860   2.537   6.374
   62SER     HN  896   3.853   2.539   6.473
   62SER     CA  897   3.816   2.655   6.302
   62SER     HA  898   3.732   2.637   6.236
   62SER     CB  899   3.777   2.762   6.400
   62SER    HB1  900   3.692   2.720   6.458
   62SER    HB2  901   3.732   2.856   6.361
   62SER     OG  902   3.872   2.791   6.507
   62SER    HG1  903   3.843   2.871   6.552
   62SER      C  904   3.938   2.703   6.222
   62SER      O  905   3.940   2.745   6.106
   63ARG      N  906   4.049   2.705   6.295
   63ARG     HN  907   4.054   2.677   6.390
   63ARG     CA  908   4.180   2.741   6.243
   63ARG     HA  909   4.163   2.836   6.194
   63ARG     CB  910   4.284   2.758   6.357
   63ARG    HB1  911   4.380   2.790   6.311
   63ARG    HB2  912   4.295   2.664   6.415
   63ARG     CG  913   4.249   2.866   6.455
   63ARG    HG1  914   4.333   2.893   6.522
   63ARG    HG2  915   4.169   2.835   6.526
   63ARG     CD  916   4.200   3.001   6.394
   63ARG    HD1  917   4.110   2.993   6.329
   63ARG    HD2  918   4.288   3.040   6.339
   63ARG     NE  919   4.163   3.097   6.504
   63ARG     HE  920   4.152   3.054   6.593
   63ARG     CZ  921   4.148   3.229   6.492
   63ARG    NH1  922   4.186   3.300   6.392
   63ARG   HH11  923   4.239   3.249   6.323
   63ARG   HH12  924   4.160   3.396   6.384
   63ARG    NH2  925   4.104   3.302   6.593
   63ARG   HH21  926   4.082   3.395   6.564
   63ARG   HH22  927   4.073   3.267   6.682
   63ARG      C  928   4.238   2.654   6.139
   63ARG      O  929   4.287   2.700   6.035
   64ILE      N  930   4.221   2.517   6.158
   64ILE     HN  931   4.174   2.488   6.241
   64ILE     CA  932   4.250   2.420   6.046
   64ILE     HA  933   4.351   2.438   6.013
   64ILE     CB  934   4.228   2.271   6.089
   64ILE     HB  935   4.120   2.261   6.113
   64ILE    CG2  936   4.251   2.175   5.970
   64ILE   HG21  937   4.337   2.195   5.902
   64ILE   HG22  938   4.161   2.168   5.906
   64ILE   HG23  939   4.277   2.079   6.020
   64ILE    CG1  940   4.303   2.236   6.217
   64ILE   HG11  941   4.314   2.127   6.231
   64ILE   HG12  942   4.257   2.262   6.315
   64ILE     CD  943   4.452   2.284   6.220
   64ILE    HD1  944   4.517   2.235   6.296
   64ILE    HD2  945   4.445   2.393   6.240
   64ILE    HD3  946   4.499   2.265   6.121
   64ILE      C  947   4.173   2.450   5.912
   64ILE      O  948   4.225   2.442   5.799
   65PHE      N  949   4.044   2.476   5.928
   65PHE     HN  950   4.011   2.445   6.016
   65PHE     CA  951   3.965   2.525   5.813
   65PHE     HA  952   3.982   2.462   5.727
   65PHE     CB  953   3.820   2.528   5.841
   65PHE    HB1  954   3.763   2.582   5.763
   65PHE    HB2  955   3.805   2.600   5.925
   65PHE     CG  956   3.764   2.395   5.868
   65PHE    CD1  957   3.793   2.281   5.798
   65PHE    HD1  958   3.861   2.289   5.714
   65PHE    CE1  959   3.741   2.156   5.838
   65PHE    HE1  960   3.760   2.063   5.785
   65PHE     CZ  961   3.655   2.149   5.951
   65PHE     HZ  962   3.626   2.049   5.979
   65PHE    CD2  963   3.673   2.385   5.978
   65PHE    HD2  964   3.646   2.474   6.034
   65PHE    CE2  965   3.621   2.267   6.022
   65PHE    HE2  966   3.551   2.264   6.104
   65PHE      C  967   4.004   2.651   5.747
   65PHE      O  968   4.025   2.657   5.627
   66LEU      N  969   4.034   2.762   5.826
   66LEU     HN  970   4.026   2.754   5.925
   66LEU     CA  971   4.074   2.893   5.782
   66LEU     HA  972   4.006   2.931   5.707
   66LEU     CB  973   4.079   2.989   5.902
   66LEU    HB1  974   4.142   3.078   5.880
   66LEU    HB2  975   4.122   2.958   6.000
   66LEU     CG  976   3.946   3.060   5.938
   66LEU     HG  977   3.864   2.991   5.907
   66LEU    CD1  978   3.923   3.076   6.087
   66LEU   HD11  979   4.003   3.139   6.132
   66LEU   HD12  980   3.928   2.975   6.134
   66LEU   HD13  981   3.824   3.125   6.099
   66LEU    CD2  982   3.918   3.186   5.856
   66LEU   HD21  983   3.811   3.209   5.871
   66LEU   HD22  984   3.957   3.169   5.754
   66LEU   HD23  985   3.966   3.270   5.911
   66LEU      C  986   4.202   2.890   5.700
   66LEU      O  987   4.205   2.958   5.596
   67PHE      N  988   4.304   2.816   5.746
   67PHE     HN  989   4.290   2.766   5.831
   67PHE     CA  990   4.436   2.800   5.686
   67PHE     HA  991   4.485   2.895   5.670
   67PHE     CB  992   4.519   2.695   5.769
   67PHE    HB1  993   4.461   2.601   5.782
   67PHE    HB2  994   4.538   2.732   5.872
   67PHE     CG  995   4.648   2.668   5.704
   67PHE    CD1  996   4.679   2.559   5.630
   67PHE    HD1  997   4.602   2.489   5.604
   67PHE    CE1  998   4.807   2.548   5.574
   67PHE    HE1  999   4.832   2.468   5.507
   67PHE     CZ 1000   4.896   2.657   5.576
   67PHE     HZ 1001   4.996   2.659   5.534
   67PHE    CD2 1002   4.745   2.769   5.722
   67PHE    HD2 1003   4.722   2.848   5.793
   67PHE    CE2 1004   4.868   2.763   5.660
   67PHE    HE2 1005   4.935   2.845   5.680
   67PHE      C 1006   4.426   2.752   5.544
   67PHE      O 1007   4.511   2.781   5.455
   68ASN      N 1008   4.331   2.664   5.517
   68ASN     HN 1009   4.264   2.631   5.583
   68ASN     CA 1010   4.305   2.622   5.379
   68ASN     HA 1011   4.401   2.581   5.355
   68ASN     CB 1012   4.196   2.517   5.364
   68ASN    HB1 1013   4.179   2.493   5.257
   68ASN    HB2 1014   4.101   2.564   5.399
   68ASN     CG 1015   4.221   2.386   5.434
   68ASN    OD1 1016   4.326   2.319   5.422
   68ASN    ND2 1017   4.118   2.339   5.511
   68ASN   HD21 1018   4.128   2.252   5.559
   68ASN   HD22 1019   4.033   2.391   5.509
   68ASN      C 1020   4.274   2.734   5.279
   68ASN      O 1021   4.323   2.729   5.166
   69LEU      N 1022   4.195   2.832   5.321
   69LEU     HN 1023   4.152   2.828   5.411
   69LEU     CA 1024   4.167   2.961   5.252
   69LEU     HA 1025   4.128   2.934   5.155
   69LEU     CB 1026   4.065   3.044   5.323
   69LEU    HB1 1027   4.045   3.141   5.272
   69LEU    HB2 1028   4.117   3.083   5.414
   69LEU     CG 1029   3.936   2.987   5.376
   69LEU     HG 1030   3.962   2.896   5.434
   69LEU    CD1 1031   3.863   3.096   5.458
   69LEU   HD11 1032   3.930   3.126   5.541
   69LEU   HD12 1033   3.767   3.066   5.504
   69LEU   HD13 1034   3.825   3.174   5.388
   69LEU    CD2 1035   3.850   2.954   5.251
   69LEU   HD21 1036   3.762   2.897   5.287
   69LEU   HD22 1037   3.900   2.882   5.183
   69LEU   HD23 1038   3.819   3.038   5.186
   69LEU      C 1039   4.290   3.042   5.211
   69LEU      O 1040   4.299   3.110   5.112
   70ALA      N 1041   4.391   3.041   5.301
   70ALA     HN 1042   4.361   2.993   5.384
   70ALA     CA 1043   4.525   3.102   5.276
   70ALA     HA 1044   4.503   3.200   5.236
   70ALA     CB 1045   4.592   3.123   5.412
   70ALA    HB1 1046   4.540   3.190   5.484
   70ALA    HB2 1047   4.699   3.146   5.398
   70ALA    HB3 1048   4.607   3.026   5.463
   70ALA      C 1049   4.618   3.040   5.173
   70ALA      O 1050   4.669   3.116   5.086
   71VAL      N 1051   4.622   2.906   5.169
   71VAL     HN 1052   4.578   2.843   5.232
   71VAL     CA 1053   4.677   2.837   5.056
   71VAL     HA 1054   4.778   2.870   5.039
   71VAL     CB 1055   4.676   2.680   5.077
   71VAL     HB 1056   4.575   2.640   5.099
   71VAL    CG1 1057   4.729   2.595   4.961
   71VAL   HG11 1058   4.839   2.613   4.965
   71VAL   HG12 1059   4.690   2.617   4.859
   71VAL   HG13 1060   4.729   2.486   4.984
   71VAL    CG2 1061   4.770   2.657   5.205
   71VAL   HG21 1062   4.715   2.686   5.297
   71VAL   HG22 1063   4.862   2.714   5.182
   71VAL   HG23 1064   4.793   2.549   5.217
   71VAL      C 1065   4.605   2.857   4.919
   71VAL      O 1066   4.676   2.891   4.826
   72ALA      N 1067   4.469   2.856   4.909
   72ALA     HN 1068   4.415   2.825   4.986
   72ALA     CA 1069   4.392   2.910   4.800
   72ALA     HA 1070   4.423   2.851   4.715
   72ALA     CB 1071   4.240   2.897   4.810
   72ALA    HB1 1072   4.211   2.794   4.840
   72ALA    HB2 1073   4.185   2.924   4.718
   72ALA    HB3 1074   4.205   2.952   4.900
   72ALA      C 1075   4.422   3.057   4.768
   72ALA      O 1076   4.449   3.097   4.656
   73ASP      N 1077   4.434   3.145   4.876
   73ASP     HN 1078   4.391   3.131   4.965
   73ASP     CA 1079   4.472   3.285   4.851
   73ASP     HA 1080   4.404   3.332   4.782
   73ASP     CB 1081   4.445   3.371   4.983
   73ASP    HB1 1082   4.492   3.471   4.968
   73ASP    HB2 1083   4.497   3.323   5.068
   73ASP     CG 1084   4.300   3.404   5.003
   73ASP    OD1 1085   4.267   3.470   5.103
   73ASP    OD2 1086   4.213   3.357   4.922
   73ASP      C 1087   4.612   3.302   4.787
   73ASP      O 1088   4.628   3.387   4.703
   74PHE      N 1089   4.714   3.224   4.837
   74PHE     HN 1090   4.690   3.160   4.910
   74PHE     CA 1091   4.853   3.235   4.799
   74PHE     HA 1092   4.876   3.340   4.807
   74PHE     CB 1093   4.934   3.153   4.899
   74PHE    HB1 1094   4.896   3.051   4.919
   74PHE    HB2 1095   4.933   3.203   4.998
   74PHE     CG 1096   5.081   3.148   4.851
   74PHE    CD1 1097   5.150   3.273   4.842
   74PHE    HD1 1098   5.092   3.361   4.866
   74PHE    CE1 1099   5.284   3.283   4.796
   74PHE    HE1 1100   5.332   3.379   4.782
   74PHE     CZ 1101   5.336   3.160   4.745
   74PHE     HZ 1102   5.436   3.156   4.706
   74PHE    CD2 1103   5.142   3.032   4.801
   74PHE    HD2 1104   5.097   2.934   4.810
   74PHE    CE2 1105   5.268   3.039   4.748
   74PHE    HE2 1106   5.323   2.954   4.709
   74PHE      C 1107   4.868   3.193   4.654
   74PHE      O 1108   4.917   3.256   4.567
   75LEU      N 1109   4.805   3.078   4.620
   75LEU     HN 1110   4.753   3.039   4.696
   75LEU     CA 1111   4.790   3.030   4.481
   75LEU     HA 1112   4.892   3.016   4.446
   75LEU     CB 1113   4.732   2.889   4.474
   75LEU    HB1 1114   4.735   2.870   4.364
   75LEU    HB2 1115   4.629   2.892   4.516
   75LEU     CG 1116   4.815   2.781   4.551
   75LEU     HG 1117   4.848   2.820   4.650
   75LEU    CD1 1118   4.721   2.660   4.583
   75LEU   HD11 1119   4.671   2.613   4.495
   75LEU   HD12 1120   4.643   2.695   4.655
   75LEU   HD13 1121   4.781   2.584   4.638
   75LEU    CD2 1122   4.927   2.735   4.465
   75LEU   HD21 1123   4.995   2.821   4.446
   75LEU   HD22 1124   4.883   2.699   4.370
   75LEU   HD23 1125   4.984   2.651   4.508
   75LEU      C 1126   4.721   3.130   4.392
   75LEU      O 1127   4.775   3.155   4.283
   76LEU      N 1128   4.618   3.195   4.441
   76LEU     HN 1129   4.590   3.174   4.534
   76LEU     CA 1130   4.551   3.299   4.366
   76LEU     HA 1131   4.527   3.261   4.268
   76LEU     CB 1132   4.421   3.345   4.443
   76LEU    HB1 1133   4.455   3.370   4.545
   76LEU    HB2 1134   4.349   3.262   4.460
   76LEU     CG 1135   4.352   3.467   4.382
   76LEU     HG 1136   4.424   3.548   4.363
   76LEU    CD1 1137   4.278   3.431   4.256
   76LEU   HD11 1138   4.233   3.523   4.213
   76LEU   HD12 1139   4.196   3.360   4.280
   76LEU   HD13 1140   4.345   3.390   4.177
   76LEU    CD2 1141   4.243   3.522   4.474
   76LEU   HD21 1142   4.150   3.462   4.473
   76LEU   HD22 1143   4.217   3.627   4.448
   76LEU   HD23 1144   4.287   3.539   4.575
   76LEU      C 1145   4.637   3.418   4.329
   76LEU      O 1146   4.631   3.466   4.218
   77ILE      N 1147   4.725   3.467   4.418
   77ILE     HN 1148   4.732   3.423   4.507
   77ILE     CA 1149   4.810   3.573   4.389
   77ILE     HA 1150   4.771   3.645   4.317
   77ILE     CB 1151   4.847   3.664   4.513
   77ILE     HB 1152   4.926   3.735   4.482
   77ILE    CG2 1153   4.717   3.730   4.564
   77ILE   HG21 1154   4.653   3.652   4.610
   77ILE   HG22 1155   4.653   3.785   4.492
   77ILE   HG23 1156   4.760   3.798   4.640
   77ILE    CG1 1157   4.910   3.576   4.627
   77ILE   HG11 1158   4.966   3.493   4.579
   77ILE   HG12 1159   4.825   3.529   4.681
   77ILE     CD 1160   4.985   3.647   4.740
   77ILE    HD1 1161   4.936   3.740   4.773
   77ILE    HD2 1162   5.080   3.686   4.697
   77ILE    HD3 1163   5.001   3.589   4.833
   77ILE      C 1164   4.932   3.538   4.314
   77ILE      O 1165   4.998   3.621   4.258
   78ILE      N 1166   4.966   3.410   4.304
   78ILE     HN 1167   4.910   3.346   4.357
   78ILE     CA 1168   5.053   3.355   4.191
   78ILE     HA 1169   5.137   3.421   4.174
   78ILE     CB 1170   5.103   3.208   4.211
   78ILE     HB 1171   5.018   3.138   4.220
   78ILE    CG2 1172   5.187   3.163   4.092
   78ILE   HG21 1173   5.122   3.165   4.001
   78ILE   HG22 1174   5.223   3.060   4.112
   78ILE   HG23 1175   5.272   3.232   4.073
   78ILE    CG1 1176   5.190   3.195   4.338
   78ILE   HG11 1177   5.231   3.094   4.360
   78ILE   HG12 1178   5.133   3.222   4.429
   78ILE     CD 1179   5.318   3.286   4.336
   78ILE    HD1 1180   5.294   3.394   4.340
   78ILE    HD2 1181   5.379   3.273   4.244
   78ILE    HD3 1182   5.386   3.277   4.424
   78ILE      C 1183   4.970   3.361   4.063
   78ILE      O 1184   5.022   3.403   3.959
   79CYS      N 1185   4.845   3.317   4.055
   79CYS     HN 1186   4.802   3.277   4.135
   79CYS     CA 1187   4.758   3.317   3.934
   79CYS     HA 1188   4.812   3.262   3.859
   79CYS     CB 1189   4.619   3.247   3.947
   79CYS    HB1 1190   4.562   3.263   3.853
   79CYS    HB2 1191   4.569   3.313   4.022
   79CYS     SG 1192   4.642   3.071   4.003
   79CYS    HG1 1193   4.709   3.079   4.117
   79CYS      C 1194   4.738   3.453   3.854
   79CYS      O 1195   4.755   3.468   3.732
   80LEU      N 1196   4.699   3.563   3.926
   80LEU     HN 1197   4.698   3.554   4.025
   80LEU     CA 1198   4.659   3.691   3.869
   80LEU     HA 1199   4.576   3.661   3.806
   80LEU     CB 1200   4.590   3.778   3.977
   80LEU    HB1 1201   4.550   3.868   3.926
   80LEU    HB2 1202   4.660   3.810   4.058
   80LEU     CG 1203   4.464   3.707   4.051
   80LEU     HG 1204   4.497   3.614   4.102
   80LEU    CD1 1205   4.405   3.794   4.158
   80LEU   HD11 1206   4.353   3.884   4.118
   80LEU   HD12 1207   4.490   3.816   4.226
   80LEU   HD13 1208   4.323   3.744   4.215
   80LEU    CD2 1209   4.360   3.661   3.943
   80LEU   HD21 1210   4.385   3.564   3.897
   80LEU   HD22 1211   4.361   3.739   3.864
   80LEU   HD23 1212   4.263   3.643   3.994
   80LEU      C 1213   4.753   3.769   3.776
   80LEU      O 1214   4.709   3.809   3.666
   81PRO      N 1215   4.881   3.784   3.799
   81PRO     CD 1216   4.946   3.766   3.921
   81PRO    HD1 1217   4.953   3.656   3.941
   81PRO    HD2 1218   4.896   3.825   4.000
   81PRO     CA 1219   4.979   3.822   3.699
   81PRO     HA 1220   4.978   3.930   3.686
   81PRO     CB 1221   5.111   3.794   3.759
   81PRO    HB1 1222   5.197   3.843   3.708
   81PRO    HB2 1223   5.126   3.684   3.751
   81PRO     CG 1224   5.089   3.819   3.902
   81PRO    HG1 1225   5.164   3.777   3.972
   81PRO    HG2 1226   5.088   3.929   3.920
   81PRO      C 1227   4.962   3.767   3.554
   81PRO      O 1228   4.949   3.841   3.462
   82PHE      N 1229   4.953   3.637   3.534
   82PHE     HN 1230   4.957   3.580   3.616
   82PHE     CA 1231   4.933   3.577   3.400
   82PHE     HA 1232   5.019   3.603   3.339
   82PHE     CB 1233   4.925   3.429   3.413
   82PHE    HB1 1234   4.910   3.379   3.315
   82PHE    HB2 1235   4.840   3.413   3.483
   82PHE     CG 1236   5.051   3.384   3.476
   82PHE    CD1 1237   5.160   3.345   3.391
   82PHE    HD1 1238   5.133   3.355   3.287
   82PHE    CE1 1239   5.273   3.288   3.444
   82PHE    HE1 1240   5.356   3.261   3.380
   82PHE     CZ 1241   5.285   3.281   3.582
   82PHE     HZ 1242   5.375   3.243   3.627
   82PHE    CD2 1243   5.062   3.372   3.611
   82PHE    HD2 1244   4.984   3.404   3.679
   82PHE    CE2 1245   5.179   3.327   3.664
   82PHE    HE2 1246   5.182   3.324   3.772
   82PHE      C 1247   4.809   3.615   3.329
   82PHE      O 1248   4.808   3.640   3.208
   83LEU      N 1249   4.700   3.629   3.404
   83LEU     HN 1250   4.707   3.624   3.504
   83LEU     CA 1251   4.571   3.673   3.351
   83LEU     HA 1252   4.564   3.636   3.250
   83LEU     CB 1253   4.453   3.623   3.457
   83LEU    HB1 1254   4.460   3.692   3.543
   83LEU    HB2 1255   4.481   3.520   3.490
   83LEU     CG 1256   4.306   3.632   3.400
   83LEU     HG 1257   4.277   3.738   3.414
   83LEU    CD1 1258   4.296   3.574   3.252
   83LEU   HD11 1259   4.352   3.638   3.179
   83LEU   HD12 1260   4.189   3.594   3.227
   83LEU   HD13 1261   4.322   3.467   3.248
   83LEU    CD2 1262   4.219   3.559   3.496
   83LEU   HD21 1263   4.116   3.549   3.454
   83LEU   HD22 1264   4.211   3.606   3.596
   83LEU   HD23 1265   4.254   3.454   3.496
   83LEU      C 1266   4.573   3.823   3.334
   83LEU      O 1267   4.508   3.873   3.243
   84MET      N 1268   4.636   3.898   3.420
   84MET     HN 1269   4.677   3.863   3.504
   84MET     CA 1270   4.651   4.039   3.396
   84MET     HA 1271   4.551   4.081   3.392
   84MET     CB 1272   4.735   4.103   3.512
   84MET    HB1 1273   4.763   4.201   3.467
   84MET    HB2 1274   4.816   4.035   3.544
   84MET     CG 1275   4.640   4.140   3.625
   84MET    HG1 1276   4.587   4.048   3.658
   84MET    HG2 1277   4.556   4.197   3.580
   84MET     SD 1278   4.711   4.219   3.776
   84MET     CE 1279   4.738   4.384   3.700
   84MET    HE1 1280   4.805   4.449   3.759
   84MET    HE2 1281   4.644   4.444   3.693
   84MET    HE3 1282   4.792   4.381   3.603
   84MET      C 1283   4.726   4.071   3.262
   84MET      O 1284   4.678   4.156   3.179
   85ASP      N 1285   4.833   3.999   3.231
   85ASP     HN 1286   4.865   3.931   3.297
   85ASP     CA 1287   4.914   4.001   3.114
   85ASP     HA 1288   4.950   4.103   3.111
   85ASP     CB 1289   5.043   3.923   3.142
   85ASP    HB1 1290   5.021   3.827   3.195
   85ASP    HB2 1291   5.107   3.982   3.210
   85ASP     CG 1292   5.128   3.896   3.020
   85ASP    OD1 1293   5.102   3.797   2.942
   85ASP    OD2 1294   5.225   3.979   2.997
   85ASP      C 1295   4.835   3.971   2.987
   85ASP      O 1296   4.846   4.041   2.886
   86ASN      N 1297   4.744   3.868   2.988
   86ASN     HN 1298   4.758   3.788   3.046
   86ASN     CA 1299   4.630   3.848   2.881
   86ASN     HA 1300   4.675   3.835   2.784
   86ASN     CB 1301   4.544   3.729   2.922
   86ASN    HB1 1302   4.496   3.759   3.018
   86ASN    HB2 1303   4.604   3.637   2.935
   86ASN     CG 1304   4.440   3.688   2.817
   86ASN    OD1 1305   4.454   3.704   2.695
   86ASN    ND2 1306   4.320   3.645   2.866
   86ASN   HD21 1307   4.311   3.605   2.957
   86ASN   HD22 1308   4.241   3.638   2.805
   86ASN      C 1309   4.548   3.970   2.849
   86ASN      O 1310   4.525   4.002   2.737
   87TYR      N 1311   4.499   4.039   2.955
   87TYR     HN 1312   4.518   4.012   3.049
   87TYR     CA 1313   4.414   4.161   2.930
   87TYR     HA 1314   4.342   4.141   2.852
   87TYR     CB 1315   4.349   4.207   3.058
   87TYR    HB1 1316   4.288   4.294   3.026
   87TYR    HB2 1317   4.429   4.230   3.133
   87TYR     CG 1318   4.237   4.108   3.125
   87TYR    CD1 1319   4.185   3.993   3.056
   87TYR    HD1 1320   4.223   3.976   2.956
   87TYR    CE1 1321   4.089   3.912   3.120
   87TYR    HE1 1322   4.052   3.821   3.074
   87TYR     CZ 1323   4.045   3.944   3.249
   87TYR     OH 1324   3.945   3.870   3.309
   87TYR     HH 1325   3.911   3.928   3.378
   87TYR    CD2 1326   4.189   4.138   3.251
   87TYR    HD2 1327   4.236   4.215   3.311
   87TYR    CE2 1328   4.101   4.049   3.326
   87TYR    HE2 1329   4.057   4.077   3.421
   87TYR      C 1330   4.494   4.279   2.878
   87TYR      O 1331   4.449   4.358   2.795
   88VAL      N 1332   4.621   4.300   2.923
   88VAL     HN 1333   4.656   4.238   2.992
   88VAL     CA 1334   4.720   4.398   2.880
   88VAL     HA 1335   4.667   4.492   2.890
   88VAL     CB 1336   4.844   4.409   2.976
   88VAL     HB 1337   4.890   4.308   2.988
   88VAL    CG1 1338   4.944   4.509   2.918
   88VAL   HG11 1339   4.999   4.470   2.830
   88VAL   HG12 1340   5.016   4.541   2.997
   88VAL   HG13 1341   4.904   4.608   2.889
   88VAL    CG2 1342   4.798   4.462   3.110
   88VAL   HG21 1343   4.878   4.466   3.186
   88VAL   HG22 1344   4.722   4.398   3.159
   88VAL   HG23 1345   4.746   4.560   3.101
   88VAL      C 1346   4.763   4.384   2.730
   88VAL      O 1347   4.778   4.482   2.660
   89ARG      N 1348   4.775   4.259   2.680
   89ARG     HN 1349   4.761   4.183   2.744
   89ARG     CA 1350   4.806   4.217   2.544
   89ARG     HA 1351   4.855   4.304   2.502
   89ARG     CB 1352   4.888   4.077   2.536
   89ARG    HB1 1353   4.815   3.994   2.545
   89ARG    HB2 1354   4.950   4.074   2.628
   89ARG     CG 1355   4.985   4.055   2.421
   89ARG    HG1 1356   5.068   4.128   2.430
   89ARG    HG2 1357   4.947   4.088   2.322
   89ARG     CD 1358   5.039   3.918   2.399
   89ARG    HD1 1359   5.087   3.921   2.299
   89ARG    HD2 1360   4.961   3.839   2.399
   89ARG     NE 1361   5.144   3.892   2.504
   89ARG     HE 1362   5.230   3.939   2.483
   89ARG     CZ 1363   5.135   3.839   2.625
   89ARG    NH1 1364   5.018   3.805   2.670
   89ARG   HH11 1365   4.936   3.813   2.613
   89ARG   HH12 1366   5.014   3.790   2.769
   89ARG    NH2 1367   5.236   3.860   2.713
   89ARG   HH21 1368   5.298   3.937   2.701
   89ARG   HH22 1369   5.205   3.843   2.806
   89ARG      C 1370   4.674   4.205   2.462
   89ARG      O 1371   4.679   4.165   2.348
   90ARG      N 1372   4.565   4.242   2.533
   90ARG     HN 1373   4.571   4.274   2.627
   90ARG     CA 1374   4.431   4.242   2.466
   90ARG     HA 1375   4.365   4.259   2.550
   90ARG     CB 1376   4.412   4.371   2.376
   90ARG    HB1 1377   4.313   4.364   2.327
   90ARG    HB2 1378   4.490   4.359   2.297
   90ARG     CG 1379   4.416   4.508   2.451
   90ARG    HG1 1380   4.523   4.516   2.480
   90ARG    HG2 1381   4.353   4.521   2.542
   90ARG     CD 1382   4.382   4.631   2.361
   90ARG    HD1 1383   4.274   4.634   2.335
   90ARG    HD2 1384   4.452   4.633   2.275
   90ARG     NE 1385   4.401   4.749   2.454
   90ARG     HE 1386   4.427   4.737   2.550
   90ARG     CZ 1387   4.383   4.870   2.404
   90ARG    NH1 1388   4.358   4.890   2.278
   90ARG   HH11 1389   4.371   4.813   2.215
   90ARG   HH12 1390   4.349   4.984   2.247
   90ARG    NH2 1391   4.394   4.973   2.485
   90ARG   HH21 1392   4.430   4.954   2.576
   90ARG   HH22 1393   4.390   5.062   2.438
   90ARG      C 1394   4.384   4.112   2.403
   90ARG      O 1395   4.356   4.120   2.288
   91TRP      N 1396   4.375   4.003   2.477
   91TRP     HN 1397   4.401   4.019   2.572
   91TRP     CA 1398   4.318   3.878   2.441
   91TRP     HA 1399   4.297   3.829   2.535
   91TRP     CB 1400   4.188   3.880   2.363
   91TRP    HB1 1401   4.157   3.775   2.346
   91TRP    HB2 1402   4.199   3.935   2.267
   91TRP     CG 1403   4.075   3.951   2.429
   91TRP    CD1 1404   4.009   4.055   2.375
   91TRP    HD1 1405   4.030   4.096   2.277
   91TRP    NE1 1406   3.908   4.095   2.461
   91TRP    HE1 1407   3.842   4.164   2.441
   91TRP    CE2 1408   3.910   4.015   2.572
   91TRP    CD2 1409   4.018   3.925   2.555
   91TRP    CE3 1410   4.048   3.831   2.649
   91TRP    HE3 1411   4.132   3.765   2.636
   91TRP    CZ3 1412   3.967   3.835   2.765
   91TRP    HZ3 1413   3.981   3.762   2.843
   91TRP    CZ2 1414   3.825   4.013   2.679
   91TRP    HZ2 1415   3.738   4.076   2.689
   91TRP    CH2 1416   3.858   3.922   2.778
   91TRP    HH2 1417   3.809   3.919   2.874
   91TRP      C 1418   4.418   3.788   2.370
   91TRP      O 1419   4.376   3.692   2.303
   92ASP      N 1420   4.549   3.815   2.379
   92ASP     HN 1421   4.578   3.900   2.422
   92ASP     CA 1422   4.653   3.734   2.316
   92ASP     HA 1423   4.608   3.648   2.268
   92ASP     CB 1424   4.726   3.808   2.204
   92ASP    HB1 1425   4.792   3.884   2.251
   92ASP    HB2 1426   4.653   3.857   2.135
   92ASP     CG 1427   4.806   3.709   2.120
   92ASP    OD1 1428   4.774   3.592   2.122
   92ASP    OD2 1429   4.895   3.759   2.045
   92ASP      C 1430   4.740   3.678   2.426
   92ASP      O 1431   4.780   3.735   2.528
   93TRP      N 1432   4.773   3.543   2.408
   93TRP     HN 1433   4.756   3.505   2.318
   93TRP     CA 1434   4.855   3.466   2.504
   93TRP     HA 1435   4.899   3.526   2.582
   93TRP     CB 1436   4.759   3.357   2.559
   93TRP    HB1 1437   4.711   3.300   2.476
   93TRP    HB2 1438   4.689   3.417   2.621
   93TRP     CG 1439   4.814   3.255   2.650
   93TRP    CD1 1440   4.868   3.138   2.611
   93TRP    HD1 1441   4.880   3.107   2.508
   93TRP    NE1 1442   4.925   3.068   2.716
   93TRP    HE1 1443   4.978   2.987   2.704
   93TRP    CE2 1444   4.910   3.143   2.829
   93TRP    CD2 1445   4.832   3.258   2.795
   93TRP    CE3 1446   4.798   3.349   2.897
   93TRP    HE3 1447   4.741   3.438   2.877
   93TRP    CZ3 1448   4.850   3.330   3.024
   93TRP    HZ3 1449   4.828   3.396   3.107
   93TRP    CZ2 1450   4.954   3.116   2.957
   93TRP    HZ2 1451   5.012   3.030   2.988
   93TRP    CH2 1452   4.922   3.216   3.056
   93TRP    HH2 1453   4.964   3.208   3.155
   93TRP      C 1454   4.972   3.419   2.417
   93TRP      O 1455   4.954   3.374   2.303
   94LYS      N 1456   5.102   3.424   2.461
   94LYS     HN 1457   5.125   3.470   2.546
   94LYS     CA 1458   5.218   3.396   2.375
   94LYS     HA 1459   5.189   3.397   2.271
   94LYS     CB 1460   5.320   3.517   2.389
   94LYS    HB1 1461   5.252   3.604   2.377
   94LYS    HB2 1462   5.390   3.514   2.303
   94LYS     CG 1463   5.409   3.527   2.515
   94LYS    HG1 1464   5.477   3.440   2.531
   94LYS    HG2 1465   5.335   3.522   2.598
   94LYS     CD 1466   5.502   3.650   2.525
   94LYS    HD1 1467   5.542   3.651   2.628
   94LYS    HD2 1468   5.460   3.749   2.498
   94LYS     CE 1469   5.622   3.636   2.426
   94LYS    HE1 1470   5.580   3.651   2.324
   94LYS    HE2 1471   5.668   3.535   2.433
   94LYS     NZ 1472   5.706   3.754   2.448
   94LYS    HZ1 1473   5.642   3.836   2.439
   94LYS    HZ2 1474   5.777   3.780   2.376
   94LYS    HZ3 1475   5.745   3.752   2.544
   94LYS      C 1476   5.301   3.272   2.422
   94LYS      O 1477   5.380   3.220   2.346
   95PHE      N 1478   5.266   3.221   2.549
   95PHE     HN 1479   5.191   3.265   2.597
   95PHE     CA 1480   5.330   3.102   2.609
   95PHE     HA 1481   5.433   3.097   2.579
   95PHE     CB 1482   5.328   3.120   2.772
   95PHE    HB1 1483   5.373   3.029   2.817
   95PHE    HB2 1484   5.221   3.129   2.801
   95PHE     CG 1485   5.400   3.240   2.836
   95PHE    CD1 1486   5.352   3.290   2.956
   95PHE    HD1 1487   5.259   3.258   3.001
   95PHE    CE1 1488   5.413   3.402   3.012
   95PHE    HE1 1489   5.371   3.437   3.106
   95PHE     CZ 1490   5.530   3.456   2.955
   95PHE     HZ 1491   5.566   3.548   2.997
   95PHE    CD2 1492   5.514   3.293   2.773
   95PHE    HD2 1493   5.551   3.249   2.682
   95PHE    CE2 1494   5.582   3.400   2.832
   95PHE    HE2 1495   5.660   3.455   2.783
   95PHE      C 1496   5.248   2.974   2.562
   95PHE      O 1497   5.139   2.978   2.503
   96GLY      N 1498   5.300   2.854   2.593
   96GLY     HN 1499   5.389   2.851   2.638
   96GLY     CA 1500   5.258   2.723   2.565
   96GLY    HA1 1501   5.306   2.654   2.632
   96GLY    HA2 1502   5.281   2.702   2.462
   96GLY      C 1503   5.111   2.706   2.592
   96GLY      O 1504   5.039   2.781   2.664
   97ASP      N 1505   5.057   2.590   2.546
   97ASP     HN 1506   5.110   2.523   2.495
   97ASP     CA 1507   4.918   2.559   2.578
   97ASP     HA 1508   4.860   2.649   2.574
   97ASP     CB 1509   4.855   2.455   2.490
   97ASP    HB1 1510   4.750   2.442   2.526
   97ASP    HB2 1511   4.913   2.360   2.490
   97ASP     CG 1512   4.838   2.490   2.345
   97ASP    OD1 1513   4.762   2.415   2.276
   97ASP    OD2 1514   4.921   2.569   2.289
   97ASP      C 1515   4.901   2.516   2.721
   97ASP      O 1516   4.813   2.558   2.797
   98ILE      N 1517   4.987   2.423   2.763
   98ILE     HN 1518   5.068   2.416   2.705
   98ILE     CA 1519   4.990   2.367   2.899
   98ILE     HA 1520   4.897   2.313   2.903
   98ILE     CB 1521   5.087   2.246   2.918
   98ILE     HB 1522   5.185   2.294   2.896
   98ILE    CG2 1523   5.104   2.189   3.072
   98ILE   HG21 1524   5.131   2.270   3.143
   98ILE   HG22 1525   5.170   2.100   3.062
   98ILE   HG23 1526   5.005   2.148   3.098
   98ILE    CG1 1527   5.071   2.133   2.812
   98ILE   HG11 1528   5.172   2.085   2.810
   98ILE   HG12 1529   5.054   2.175   2.711
   98ILE     CD 1530   4.967   2.026   2.841
   98ILE    HD1 1531   4.955   1.959   2.753
   98ILE    HD2 1532   4.864   2.059   2.867
   98ILE    HD3 1533   5.016   1.958   2.914
   98ILE      C 1534   5.001   2.466   3.017
   98ILE      O 1535   4.931   2.449   3.122
   99PRO      N 1536   5.075   2.574   3.005
   99PRO     CD 1537   5.194   2.588   2.918
   99PRO    HD1 1538   5.162   2.615   2.815
   99PRO    HD2 1539   5.253   2.494   2.916
   99PRO     CA 1540   5.045   2.694   3.083
   99PRO     HA 1541   5.057   2.663   3.185
   99PRO     CB 1542   5.160   2.786   3.039
   99PRO    HB1 1543   5.186   2.856   3.121
   99PRO    HB2 1544   5.131   2.848   2.952
   99PRO     CG 1545   5.268   2.699   2.985
   99PRO    HG1 1546   5.320   2.757   2.906
   99PRO    HG2 1547   5.331   2.665   3.070
   99PRO      C 1548   4.906   2.758   3.086
   99PRO      O 1549   4.858   2.800   3.197
  100CYS      N 1550   4.837   2.782   2.979
  100CYS     HN 1551   4.873   2.750   2.892
  100CYS     CA 1552   4.702   2.841   2.982
  100CYS     HA 1553   4.709   2.932   3.040
  100CYS     CB 1554   4.649   2.870   2.837
  100CYS    HB1 1555   4.659   2.773   2.784
  100CYS    HB2 1556   4.720   2.935   2.781
  100CYS     SG 1557   4.473   2.921   2.821
  100CYS      C 1558   4.604   2.747   3.056
  100CYS      O 1559   4.526   2.785   3.146
  101ARG      N 1560   4.620   2.615   3.032
  101ARG     HN 1561   4.671   2.579   2.954
  101ARG     CA 1562   4.559   2.506   3.106
  101ARG     HA 1563   4.454   2.532   3.099
  101ARG     CB 1564   4.582   2.375   3.036
  101ARG    HB1 1565   4.547   2.292   3.101
  101ARG    HB2 1566   4.692   2.360   3.027
  101ARG     CG 1567   4.517   2.354   2.902
  101ARG    HG1 1568   4.553   2.442   2.845
  101ARG    HG2 1569   4.407   2.362   2.913
  101ARG     CD 1570   4.558   2.230   2.830
  101ARG    HD1 1571   4.669   2.233   2.834
  101ARG    HD2 1572   4.521   2.235   2.725
  101ARG     NE 1573   4.509   2.115   2.909
  101ARG     HE 1574   4.434   2.134   2.972
  101ARG     CZ 1575   4.523   1.989   2.872
  101ARG    NH1 1576   4.606   1.943   2.777
  101ARG   HH11 1577   4.639   2.008   2.707
  101ARG   HH12 1578   4.631   1.847   2.774
  101ARG    NH2 1579   4.455   1.898   2.943
  101ARG   HH21 1580   4.460   1.799   2.928
  101ARG   HH22 1581   4.412   1.932   3.026
  101ARG      C 1582   4.589   2.498   3.255
  101ARG      O 1583   4.494   2.496   3.338
  102LEU      N 1584   4.715   2.507   3.299
  102LEU     HN 1585   4.790   2.489   3.235
  102LEU     CA 1586   4.762   2.528   3.437
  102LEU     HA 1587   4.745   2.438   3.495
  102LEU     CB 1588   4.912   2.543   3.422
  102LEU    HB1 1589   4.931   2.630   3.356
  102LEU    HB2 1590   4.958   2.454   3.375
  102LEU     CG 1591   5.000   2.568   3.545
  102LEU     HG 1592   4.978   2.671   3.581
  102LEU    CD1 1593   4.963   2.468   3.664
  102LEU   HD11 1594   4.988   2.365   3.628
  102LEU   HD12 1595   4.853   2.475   3.680
  102LEU   HD13 1596   5.012   2.484   3.762
  102LEU    CD2 1597   5.146   2.554   3.505
  102LEU   HD21 1598   5.176   2.457   3.459
  102LEU   HD22 1599   5.197   2.571   3.602
  102LEU   HD23 1600   5.183   2.631   3.433
  102LEU      C 1601   4.706   2.643   3.510
  102LEU      O 1602   4.651   2.624   3.620
  103MET      N 1603   4.702   2.761   3.442
  103MET     HN 1604   4.748   2.766   3.354
  103MET     CA 1605   4.654   2.881   3.507
  103MET     HA 1606   4.702   2.889   3.604
  103MET     CB 1607   4.713   3.004   3.425
  103MET    HB1 1608   4.699   2.987   3.316
  103MET    HB2 1609   4.821   2.996   3.448
  103MET     CG 1610   4.685   3.154   3.463
  103MET    HG1 1611   4.752   3.216   3.399
  103MET    HG2 1612   4.720   3.168   3.567
  103MET     SD 1613   4.518   3.208   3.435
  103MET     CE 1614   4.517   3.233   3.256
  103MET    HE1 1615   4.413   3.250   3.222
  103MET    HE2 1616   4.540   3.138   3.202
  103MET    HE3 1617   4.597   3.303   3.224
  103MET      C 1618   4.506   2.886   3.538
  103MET      O 1619   4.458   2.915   3.654
  104LEU      N 1620   4.429   2.846   3.437
  104LEU     HN 1621   4.480   2.812   3.359
  104LEU     CA 1622   4.287   2.836   3.431
  104LEU     HA 1623   4.248   2.921   3.486
  104LEU     CB 1624   4.222   2.816   3.291
  104LEU    HB1 1625   4.115   2.803   3.315
  104LEU    HB2 1626   4.253   2.722   3.240
  104LEU     CG 1627   4.235   2.934   3.189
  104LEU     HG 1628   4.343   2.953   3.176
  104LEU    CD1 1629   4.182   2.897   3.055
  104LEU   HD11 1630   4.071   2.902   3.064
  104LEU   HD12 1631   4.227   2.796   3.041
  104LEU   HD13 1632   4.216   2.966   2.975
  104LEU    CD2 1633   4.155   3.058   3.242
  104LEU   HD21 1634   4.156   3.141   3.168
  104LEU   HD22 1635   4.185   3.104   3.339
  104LEU   HD23 1636   4.055   3.012   3.248
  104LEU      C 1637   4.235   2.725   3.527
  104LEU      O 1638   4.142   2.750   3.603
  105PHE      N 1639   4.300   2.602   3.534
  105PHE     HN 1640   4.373   2.582   3.468
  105PHE     CA 1641   4.268   2.503   3.635
  105PHE     HA 1642   4.161   2.489   3.630
  105PHE     CB 1643   4.349   2.366   3.596
  105PHE    HB1 1644   4.457   2.394   3.593
  105PHE    HB2 1645   4.314   2.321   3.502
  105PHE     CG 1646   4.337   2.260   3.704
  105PHE    CD1 1647   4.231   2.173   3.701
  105PHE    HD1 1648   4.161   2.173   3.619
  105PHE    CE1 1649   4.219   2.074   3.803
  105PHE    HE1 1650   4.133   2.008   3.803
  105PHE     CZ 1651   4.312   2.071   3.906
  105PHE     HZ 1652   4.302   1.984   3.969
  105PHE    CD2 1653   4.441   2.249   3.801
  105PHE    HD2 1654   4.518   2.324   3.810
  105PHE    CE2 1655   4.424   2.161   3.911
  105PHE    HE2 1656   4.489   2.156   3.997
  105PHE      C 1657   4.290   2.550   3.779
  105PHE      O 1658   4.207   2.528   3.865
  106MET      N 1659   4.402   2.617   3.804
  106MET     HN 1660   4.475   2.624   3.736
  106MET     CA 1661   4.437   2.639   3.942
  106MET     HA 1662   4.417   2.548   3.998
  106MET     CB 1663   4.595   2.670   3.948
  106MET    HB1 1664   4.617   2.727   4.041
  106MET    HB2 1665   4.631   2.738   3.868
  106MET     CG 1666   4.689   2.544   3.946
  106MET    HG1 1667   4.794   2.579   3.950
  106MET    HG2 1668   4.669   2.494   3.849
  106MET     SD 1669   4.657   2.429   4.085
  106MET     CE 1670   4.780   2.318   4.021
  106MET    HE1 1671   4.755   2.304   3.914
  106MET    HE2 1672   4.776   2.215   4.064
  106MET    HE3 1673   4.877   2.373   4.025
  106MET      C 1674   4.351   2.750   3.994
  106MET      O 1675   4.313   2.744   4.111
  107LEU      N 1676   4.321   2.854   3.910
  107LEU     HN 1677   4.349   2.862   3.815
  107LEU     CA 1678   4.232   2.963   3.933
  107LEU     HA 1679   4.267   3.025   4.014
  107LEU     CB 1680   4.247   3.042   3.801
  107LEU    HB1 1681   4.209   2.972   3.724
  107LEU    HB2 1682   4.354   3.069   3.786
  107LEU     CG 1683   4.160   3.171   3.788
  107LEU     HG 1684   4.060   3.161   3.835
  107LEU    CD1 1685   4.222   3.291   3.868
  107LEU   HD11 1686   4.256   3.253   3.967
  107LEU   HD12 1687   4.143   3.368   3.863
  107LEU   HD13 1688   4.308   3.337   3.816
  107LEU    CD2 1689   4.127   3.203   3.641
  107LEU   HD21 1690   4.093   3.110   3.590
  107LEU   HD22 1691   4.206   3.246   3.577
  107LEU   HD23 1692   4.045   3.276   3.628
  107LEU      C 1693   4.086   2.915   3.973
  107LEU      O 1694   4.025   2.951   4.073
  108ALA      N 1695   4.025   2.831   3.890
  108ALA     HN 1696   4.075   2.791   3.813
  108ALA     CA 1697   3.900   2.768   3.923
  108ALA     HA 1698   3.824   2.843   3.937
  108ALA     CB 1699   3.857   2.688   3.795
  108ALA    HB1 1700   3.761   2.633   3.808
  108ALA    HB2 1701   3.930   2.604   3.794
  108ALA    HB3 1702   3.850   2.754   3.706
  108ALA      C 1703   3.908   2.685   4.049
  108ALA      O 1704   3.823   2.693   4.133
  109MET      N 1705   4.017   2.608   4.072
  109MET     HN 1706   4.083   2.585   4.001
  109MET     CA 1707   4.028   2.524   4.189
  109MET     HA 1708   3.942   2.460   4.186
  109MET     CB 1709   4.157   2.443   4.179
  109MET    HB1 1710   4.245   2.509   4.168
  109MET    HB2 1711   4.159   2.399   4.077
  109MET     CG 1712   4.163   2.339   4.292
  109MET    HG1 1713   4.072   2.275   4.296
  109MET    HG2 1714   4.176   2.381   4.395
  109MET     SD 1715   4.296   2.227   4.260
  109MET     CE 1716   4.421   2.346   4.320
  109MET    HE1 1717   4.420   2.443   4.267
  109MET    HE2 1718   4.524   2.309   4.300
  109MET    HE3 1719   4.419   2.364   4.430
  109MET      C 1720   4.028   2.604   4.317
  109MET      O 1721   3.953   2.568   4.410
  110ASN      N 1722   4.102   2.717   4.325
  110ASN     HN 1723   4.171   2.736   4.256
  110ASN     CA 1724   4.088   2.809   4.431
  110ASN     HA 1725   4.120   2.755   4.519
  110ASN     CB 1726   4.171   2.941   4.422
  110ASN    HB1 1727   4.150   3.010   4.507
  110ASN    HB2 1728   4.147   2.982   4.322
  110ASN     CG 1729   4.318   2.903   4.431
  110ASN    OD1 1730   4.350   2.799   4.490
  110ASN    ND2 1731   4.404   2.987   4.379
  110ASN   HD21 1732   4.371   3.078   4.353
  110ASN   HD22 1733   4.501   2.970   4.395
  110ASN      C 1734   3.943   2.857   4.452
  110ASN      O 1735   3.887   2.864   4.560
  111ARG      N 1736   3.878   2.906   4.342
  111ARG     HN 1737   3.924   2.914   4.254
  111ARG     CA 1738   3.743   2.963   4.355
  111ARG     HA 1739   3.737   3.047   4.423
  111ARG     CB 1740   3.691   3.007   4.223
  111ARG    HB1 1741   3.584   3.036   4.224
  111ARG    HB2 1742   3.694   2.926   4.148
  111ARG     CG 1743   3.756   3.134   4.167
  111ARG    HG1 1744   3.686   3.195   4.105
  111ARG    HG2 1745   3.848   3.114   4.109
  111ARG     CD 1746   3.812   3.233   4.268
  111ARG    HD1 1747   3.904   3.186   4.308
  111ARG    HD2 1748   3.734   3.251   4.345
  111ARG     NE 1749   3.847   3.359   4.195
  111ARG     HE 1750   3.829   3.364   4.096
  111ARG     CZ 1751   3.879   3.473   4.254
  111ARG    NH1 1752   3.891   3.486   4.382
  111ARG   HH11 1753   3.897   3.403   4.438
  111ARG   HH12 1754   3.940   3.565   4.420
  111ARG    NH2 1755   3.906   3.571   4.172
  111ARG   HH21 1756   3.896   3.566   4.073
  111ARG   HH22 1757   3.945   3.653   4.213
  111ARG      C 1758   3.642   2.870   4.414
  111ARG      O 1759   3.556   2.910   4.491
  112GLN      N 1760   3.654   2.741   4.376
  112GLN     HN 1761   3.733   2.710   4.324
  112GLN     CA 1762   3.558   2.637   4.415
  112GLN     HA 1763   3.463   2.687   4.422
  112GLN     CB 1764   3.561   2.526   4.311
  112GLN    HB1 1765   3.658   2.472   4.314
  112GLN    HB2 1766   3.554   2.572   4.210
  112GLN     CG 1767   3.455   2.416   4.330
  112GLN    HG1 1768   3.469   2.355   4.422
  112GLN    HG2 1769   3.463   2.343   4.246
  112GLN     CD 1770   3.312   2.477   4.330
  112GLN    OE1 1771   3.263   2.514   4.226
  112GLN    NE2 1772   3.257   2.497   4.451
  112GLN   HE21 1773   3.161   2.523   4.456
  112GLN   HE22 1774   3.308   2.466   4.531
  112GLN      C 1775   3.591   2.577   4.555
  112GLN      O 1776   3.501   2.544   4.633
  113GLY      N 1777   3.720   2.557   4.586
  113GLY     HN 1778   3.796   2.593   4.532
  113GLY     CA 1779   3.766   2.520   4.718
  113GLY    HA1 1780   3.869   2.487   4.720
  113GLY    HA2 1781   3.707   2.431   4.734
  113GLY      C 1782   3.740   2.626   4.825
  113GLY      O 1783   3.688   2.592   4.935
  114SER      N 1784   3.769   2.758   4.790
  114SER     HN 1785   3.809   2.780   4.702
  114SER     CA 1786   3.745   2.867   4.885
  114SER     HA 1787   3.801   2.849   4.976
  114SER     CB 1788   3.812   2.988   4.822
  114SER    HB1 1789   3.768   3.011   4.723
  114SER    HB2 1790   3.922   2.981   4.806
  114SER     OG 1791   3.784   3.111   4.899
  114SER    HG1 1792   3.858   3.117   4.960
  114SER      C 1793   3.603   2.885   4.930
  114SER      O 1794   3.563   2.911   5.046
  115ILE      N 1795   3.507   2.875   4.838
  115ILE     HN 1796   3.536   2.871   4.742
  115ILE     CA 1797   3.367   2.884   4.866
  115ILE     HA 1798   3.354   2.962   4.939
  115ILE     CB 1799   3.285   2.923   4.732
  115ILE     HB 1800   3.352   2.998   4.685
  115ILE    CG2 1801   3.268   2.814   4.626
  115ILE   HG21 1802   3.210   2.856   4.542
  115ILE   HG22 1803   3.203   2.731   4.663
  115ILE   HG23 1804   3.365   2.778   4.585
  115ILE    CG1 1805   3.153   2.989   4.763
  115ILE   HG11 1806   3.091   2.906   4.803
  115ILE   HG12 1807   3.111   3.014   4.663
  115ILE     CD 1808   3.152   3.111   4.850
  115ILE    HD1 1809   3.223   3.183   4.803
  115ILE    HD2 1810   3.199   3.098   4.950
  115ILE    HD3 1811   3.054   3.161   4.862
  115ILE      C 1812   3.309   2.767   4.943
  115ILE      O 1813   3.220   2.782   5.028
  116ILE      N 1814   3.355   2.642   4.905
  116ILE     HN 1815   3.421   2.630   4.831
  116ILE     CA 1816   3.327   2.533   4.994
  116ILE     HA 1817   3.221   2.526   5.010
  116ILE     CB 1818   3.368   2.394   4.932
  116ILE     HB 1819   3.473   2.400   4.898
  116ILE    CG2 1820   3.355   2.278   5.032
  116ILE   HG21 1821   3.345   2.182   4.979
  116ILE   HG22 1822   3.268   2.271   5.100
  116ILE   HG23 1823   3.452   2.277   5.088
  116ILE    CG1 1824   3.280   2.367   4.811
  116ILE   HG11 1825   3.257   2.465   4.764
  116ILE   HG12 1826   3.184   2.325   4.847
  116ILE     CD 1827   3.351   2.271   4.708
  116ILE    HD1 1828   3.297   2.282   4.611
  116ILE    HD2 1829   3.342   2.168   4.748
  116ILE    HD3 1830   3.460   2.294   4.697
  116ILE      C 1831   3.381   2.549   5.132
  116ILE      O 1832   3.313   2.525   5.231
  117PHE      N 1833   3.508   2.596   5.146
  117PHE     HN 1834   3.567   2.589   5.066
  117PHE     CA 1835   3.567   2.613   5.279
  117PHE     HA 1836   3.551   2.528   5.344
  117PHE     CB 1837   3.719   2.629   5.280
  117PHE    HB1 1838   3.766   2.660   5.376
  117PHE    HB2 1839   3.766   2.687   5.198
  117PHE     CG 1840   3.771   2.486   5.275
  117PHE    CD1 1841   3.744   2.392   5.377
  117PHE    HD1 1842   3.693   2.421   5.468
  117PHE    CE1 1843   3.796   2.263   5.364
  117PHE    HE1 1844   3.773   2.194   5.444
  117PHE     CZ 1845   3.885   2.232   5.260
  117PHE     HZ 1846   3.927   2.132   5.261
  117PHE    CD2 1847   3.852   2.447   5.167
  117PHE    HD2 1848   3.859   2.516   5.085
  117PHE    CE2 1849   3.913   2.321   5.158
  117PHE    HE2 1850   3.975   2.305   5.071
  117PHE      C 1851   3.505   2.723   5.363
  117PHE      O 1852   3.488   2.706   5.488
  118LEU      N 1853   3.471   2.842   5.298
  118LEU     HN 1854   3.494   2.851   5.201
  118LEU     CA 1855   3.408   2.958   5.359
  118LEU     HA 1856   3.474   2.989   5.438
  118LEU     CB 1857   3.385   3.072   5.249
  118LEU    HB1 1858   3.316   3.036   5.169
  118LEU    HB2 1859   3.480   3.086   5.193
  118LEU     CG 1860   3.348   3.210   5.306
  118LEU     HG 1861   3.277   3.200   5.391
  118LEU    CD1 1862   3.473   3.284   5.371
  118LEU   HD11 1863   3.516   3.223   5.454
  118LEU   HD12 1864   3.442   3.377   5.423
  118LEU   HD13 1865   3.550   3.310   5.295
  118LEU    CD2 1866   3.295   3.306   5.202
  118LEU   HD21 1867   3.195   3.276   5.165
  118LEU   HD22 1868   3.361   3.305   5.113
  118LEU   HD23 1869   3.293   3.408   5.245
  118LEU      C 1870   3.267   2.923   5.416
  118LEU      O 1871   3.224   2.958   5.523
  119THR      N 1872   3.187   2.843   5.341
  119THR     HN 1873   3.209   2.817   5.247
  119THR     CA 1874   3.062   2.789   5.384
  119THR     HA 1875   2.992   2.868   5.411
  119THR     CB 1876   2.986   2.732   5.270
  119THR     HB 1877   3.030   2.638   5.230
  119THR    OG1 1878   2.987   2.823   5.160
  119THR    HG1 1879   3.073   2.826   5.117
  119THR    CG2 1880   2.845   2.696   5.310
  119THR   HG21 1881   2.807   2.781   5.370
  119THR   HG22 1882   2.840   2.614   5.384
  119THR   HG23 1883   2.778   2.655   5.231
  119THR      C 1884   3.077   2.693   5.495
  119THR      O 1885   3.005   2.701   5.593
  120VAL      N 1886   3.184   2.597   5.493
  120VAL     HN 1887   3.254   2.590   5.422
  120VAL     CA 1888   3.208   2.506   5.603
  120VAL     HA 1889   3.112   2.463   5.627
  120VAL     CB 1890   3.293   2.388   5.553
  120VAL     HB 1891   3.377   2.437   5.500
  120VAL    CG1 1892   3.332   2.290   5.666
  120VAL   HG11 1893   3.235   2.247   5.699
  120VAL   HG12 1894   3.384   2.349   5.744
  120VAL   HG13 1895   3.391   2.212   5.612
  120VAL    CG2 1896   3.210   2.312   5.451
  120VAL   HG21 1897   3.113   2.282   5.496
  120VAL   HG22 1898   3.270   2.225   5.419
  120VAL   HG23 1899   3.162   2.377   5.375
  120VAL      C 1900   3.258   2.571   5.733
  120VAL      O 1901   3.225   2.529   5.844
  121VAL      N 1902   3.332   2.680   5.720
  121VAL     HN 1903   3.358   2.717   5.631
  121VAL     CA 1904   3.365   2.776   5.827
  121VAL     HA 1905   3.419   2.727   5.907
  121VAL     CB 1906   3.468   2.884   5.777
  121VAL     HB 1907   3.426   2.916   5.679
  121VAL    CG1 1908   3.472   3.009   5.866
  121VAL   HG11 1909   3.475   2.990   5.975
  121VAL   HG12 1910   3.392   3.081   5.838
  121VAL   HG13 1911   3.572   3.055   5.852
  121VAL    CG2 1912   3.603   2.809   5.748
  121VAL   HG21 1913   3.597   2.712   5.694
  121VAL   HG22 1914   3.645   2.790   5.849
  121VAL   HG23 1915   3.675   2.882   5.704
  121VAL      C 1916   3.244   2.840   5.896
  121VAL      O 1917   3.235   2.861   6.017
  122ALA      N 1918   3.140   2.875   5.817
  122ALA     HN 1919   3.132   2.860   5.718
  122ALA     CA 1920   3.030   2.960   5.863
  122ALA     HA 1921   3.076   3.037   5.922
  122ALA     CB 1922   2.958   3.019   5.745
  122ALA    HB1 1923   2.870   3.078   5.777
  122ALA    HB2 1924   2.901   2.938   5.695
  122ALA    HB3 1925   3.028   3.081   5.684
  122ALA      C 1926   2.932   2.876   5.951
  122ALA      O 1927   2.898   2.914   6.063
  123VAL      N 1928   2.897   2.751   5.912
  123VAL     HN 1929   2.946   2.713   5.834
  123VAL     CA 1930   2.824   2.661   6.001
  123VAL     HA 1931   2.739   2.721   6.029
  123VAL     CB 1932   2.760   2.539   5.933
  123VAL     HB 1933   2.671   2.582   5.883
  123VAL    CG1 1934   2.857   2.475   5.832
  123VAL   HG11 1935   2.821   2.373   5.807
  123VAL   HG12 1936   2.952   2.468   5.889
  123VAL   HG13 1937   2.894   2.539   5.749
  123VAL    CG2 1938   2.699   2.433   6.033
  123VAL   HG21 1939   2.778   2.412   6.107
  123VAL   HG22 1940   2.674   2.341   5.975
  123VAL   HG23 1941   2.610   2.480   6.080
  123VAL      C 1942   2.893   2.624   6.123
  123VAL      O 1943   2.834   2.646   6.231
  124ASP      N 1944   3.027   2.590   6.125
  124ASP     HN 1945   3.078   2.591   6.040
  124ASP     CA 1946   3.097   2.562   6.250
  124ASP     HA 1947   3.049   2.481   6.303
  124ASP     CB 1948   3.230   2.509   6.201
  124ASP    HB1 1949   3.279   2.556   6.113
  124ASP    HB2 1950   3.219   2.403   6.173
  124ASP     CG 1951   3.346   2.525   6.303
  124ASP    OD1 1952   3.387   2.434   6.371
  124ASP    OD2 1953   3.398   2.641   6.316
  124ASP      C 1954   3.100   2.685   6.333
  124ASP      O 1955   3.078   2.671   6.455
  125ARG      N 1956   3.119   2.807   6.281
  125ARG     HN 1957   3.125   2.820   6.183
  125ARG     CA 1958   3.125   2.936   6.356
  125ARG     HA 1959   3.201   2.925   6.431
  125ARG     CB 1960   3.170   3.049   6.265
  125ARG    HB1 1961   3.102   3.034   6.178
  125ARG    HB2 1962   3.274   3.029   6.231
  125ARG     CG 1963   3.173   3.186   6.314
  125ARG    HG1 1964   3.207   3.196   6.419
  125ARG    HG2 1965   3.066   3.217   6.320
  125ARG     CD 1966   3.257   3.276   6.226
  125ARG    HD1 1967   3.254   3.254   6.117
  125ARG    HD2 1968   3.364   3.271   6.254
  125ARG     NE 1969   3.202   3.412   6.244
  125ARG     HE 1970   3.137   3.447   6.176
  125ARG     CZ 1971   3.237   3.504   6.331
  125ARG    NH1 1972   3.330   3.494   6.423
  125ARG   HH11 1973   3.373   3.405   6.437
  125ARG   HH12 1974   3.342   3.567   6.491
  125ARG    NH2 1975   3.176   3.618   6.328
  125ARG   HH21 1976   3.125   3.630   6.243
  125ARG   HH22 1977   3.207   3.695   6.385
  125ARG      C 1978   2.992   2.978   6.427
  125ARG      O 1979   2.999   3.028   6.536
  126TYR      N 1980   2.876   2.950   6.367
  126TYR     HN 1981   2.887   2.890   6.288
  126TYR     CA 1982   2.743   2.966   6.426
  126TYR     HA 1983   2.723   3.071   6.441
  126TYR     CB 1984   2.641   2.923   6.320
  126TYR    HB1 1985   2.633   2.816   6.294
  126TYR    HB2 1986   2.679   2.978   6.231
  126TYR     CG 1987   2.513   2.974   6.367
  126TYR    CD1 1988   2.475   3.108   6.352
  126TYR    HD1 1989   2.554   3.170   6.312
  126TYR    CE1 1990   2.348   3.160   6.384
  126TYR    HE1 1991   2.336   3.265   6.363
  126TYR     CZ 1992   2.254   3.065   6.433
  126TYR     OH 1993   2.130   3.113   6.475
  126TYR     HH 1994   2.062   3.050   6.450
  126TYR    CD2 1995   2.413   2.885   6.407
  126TYR    HD2 1996   2.440   2.781   6.423
  126TYR    CE2 1997   2.287   2.930   6.442
  126TYR    HE2 1998   2.205   2.864   6.466
  126TYR      C 1999   2.726   2.890   6.559
  126TYR      O 2000   2.678   2.947   6.656
  127PHE      N 2001   2.775   2.761   6.563
  127PHE     HN 2002   2.810   2.717   6.480
  127PHE     CA 2003   2.777   2.680   6.687
  127PHE     HA 2004   2.680   2.684   6.734
  127PHE     CB 2005   2.810   2.534   6.665
  127PHE    HB1 2006   2.808   2.478   6.761
  127PHE    HB2 2007   2.911   2.542   6.620
  127PHE     CG 2008   2.717   2.457   6.561
  127PHE    CD1 2009   2.777   2.352   6.495
  127PHE    HD1 2010   2.885   2.350   6.496
  127PHE    CE1 2011   2.705   2.283   6.399
  127PHE    HE1 2012   2.756   2.205   6.344
  127PHE     CZ 2013   2.569   2.299   6.384
  127PHE     HZ 2014   2.511   2.234   6.319
  127PHE    CD2 2015   2.575   2.476   6.547
  127PHE    HD2 2016   2.530   2.559   6.599
  127PHE    CE2 2017   2.502   2.399   6.453
  127PHE    HE2 2018   2.398   2.419   6.437
  127PHE      C 2019   2.859   2.737   6.797
  127PHE      O 2020   2.820   2.719   6.913
  128ARG      N 2021   2.981   2.785   6.768
  128ARG     HN 2022   3.016   2.796   6.675
  128ARG     CA 2023   3.066   2.841   6.870
  128ARG     HA 2024   3.087   2.768   6.947
  128ARG     CB 2025   3.198   2.888   6.796
  128ARG    HB1 2026   3.269   2.947   6.857
  128ARG    HB2 2027   3.166   2.950   6.710
  128ARG     CG 2028   3.282   2.770   6.737
  128ARG    HG1 2029   3.207   2.712   6.679
  128ARG    HG2 2030   3.322   2.707   6.820
  128ARG     CD 2031   3.396   2.816   6.650
  128ARG    HD1 2032   3.480   2.864   6.705
  128ARG    HD2 2033   3.367   2.884   6.568
  128ARG     NE 2034   3.453   2.692   6.583
  128ARG     HE 2035   3.422   2.663   6.493
  128ARG     CZ 2036   3.539   2.606   6.645
  128ARG    NH1 2037   3.586   2.615   6.765
  128ARG   HH11 2038   3.635   2.539   6.808
  128ARG   HH12 2039   3.583   2.696   6.823
  128ARG    NH2 2040   3.572   2.505   6.565
  128ARG   HH21 2041   3.517   2.484   6.483
  128ARG   HH22 2042   3.631   2.433   6.600
  128ARG      C 2043   3.020   2.967   6.942
  128ARG      O 2044   3.031   2.990   7.062
  129VAL      N 2045   2.945   3.055   6.873
  129VAL     HN 2046   2.918   3.041   6.778
  129VAL     CA 2047   2.883   3.158   6.945
  129VAL     HA 2048   2.958   3.206   7.006
  129VAL     CB 2049   2.847   3.277   6.852
  129VAL     HB 2050   2.810   3.359   6.917
  129VAL    CG1 2051   2.981   3.332   6.794
  129VAL   HG11 2052   3.021   3.259   6.721
  129VAL   HG12 2053   3.055   3.348   6.875
  129VAL   HG13 2054   2.968   3.432   6.747
  129VAL    CG2 2055   2.749   3.242   6.732
  129VAL   HG21 2056   2.657   3.196   6.774
  129VAL   HG22 2057   2.796   3.170   6.662
  129VAL   HG23 2058   2.729   3.335   6.675
  129VAL      C 2059   2.754   3.119   7.021
  129VAL      O 2060   2.733   3.168   7.128
  130VAL      N 2061   2.671   3.022   6.977
  130VAL     HN 2062   2.685   2.966   6.896
  130VAL     CA 2063   2.557   2.978   7.059
  130VAL     HA 2064   2.494   3.064   7.074
  130VAL     CB 2065   2.474   2.869   6.986
  130VAL     HB 2066   2.543   2.785   6.963
  130VAL    CG1 2067   2.347   2.824   7.068
  130VAL   HG11 2068   2.374   2.757   7.152
  130VAL   HG12 2069   2.268   2.786   7.000
  130VAL   HG13 2070   2.303   2.908   7.127
  130VAL    CG2 2071   2.421   2.933   6.856
  130VAL   HG21 2072   2.368   2.858   6.794
  130VAL   HG22 2073   2.499   2.984   6.796
  130VAL   HG23 2074   2.342   3.005   6.885
  130VAL      C 2075   2.585   2.923   7.192
  130VAL      O 2076   2.552   2.986   7.294
  131HSD      N 2077   2.650   2.801   7.201
  131HSD     HN 2078   2.683   2.759   7.117
  131HSD     CA 2079   2.690   2.749   7.329
  131HSD     HA 2080   2.712   2.834   7.391
  131HSD     CB 2081   2.571   2.672   7.403
  131HSD    HB1 2082   2.572   2.575   7.348
  131HSD    HB2 2083   2.473   2.721   7.384
  131HSD    ND1 2084   2.598   2.503   7.589
  131HSD    HD1 2085   2.593   2.423   7.528
  131HSD     CG 2086   2.586   2.636   7.551
  131HSD    CE1 2087   2.601   2.506   7.724
  131HSD    HE1 2088   2.608   2.415   7.784
  131HSD    NE2 2089   2.594   2.629   7.775
  131HSD    CD2 2090   2.582   2.711   7.663
  131HSD    HD2 2091   2.570   2.818   7.671
  131HSD      C 2092   2.818   2.662   7.321
  131HSD      O 2093   2.835   2.589   7.225
  132PRO      N 2094   2.916   2.668   7.413
  132PRO     CD 2095   2.946   2.780   7.509
  132PRO    HD1 2096   2.887   2.769   7.602
  132PRO    HD2 2097   2.928   2.881   7.465
  132PRO     CA 2098   3.025   2.571   7.414
  132PRO     HA 2099   3.087   2.601   7.330
  132PRO     CB 2100   3.108   2.608   7.544
  132PRO    HB1 2101   3.214   2.582   7.525
  132PRO    HB2 2102   3.062   2.555   7.631
  132PRO     CG 2103   3.091   2.761   7.545
  132PRO    HG1 2104   3.121   2.807   7.641
  132PRO    HG2 2105   3.151   2.803   7.461
  132PRO      C 2106   2.989   2.426   7.405
  132PRO      O 2107   2.897   2.376   7.472
  133HSD      N 2108   3.073   2.361   7.336
  133HSD     HN 2109   3.151   2.406   7.294
  133HSD     CA 2110   3.077   2.218   7.328
  133HSD     HA 2111   3.174   2.201   7.282
  133HSD     CB 2112   3.081   2.128   7.458
  133HSD    HB1 2113   3.100   2.024   7.424
  133HSD    HB2 2114   2.978   2.122   7.499
  133HSD    ND1 2115   3.312   2.218   7.525
  133HSD    HD1 2116   3.353   2.213   7.434
  133HSD     CG 2117   3.188   2.177   7.561
  133HSD    CE1 2118   3.374   2.264   7.643
  133HSD    HE1 2119   3.470   2.314   7.638
  133HSD    NE2 2120   3.291   2.254   7.745
  133HSD    CD2 2121   3.177   2.205   7.693
  133HSD    HD2 2122   3.097   2.184   7.763
  133HSD      C 2123   2.980   2.159   7.226
  133HSD      O 2124   2.943   2.045   7.245
  134HSD      N 2125   2.940   2.224   7.115
  134HSD     HN 2126   2.955   2.322   7.108
  134HSD     CA 2127   2.878   2.163   7.002
  134HSD     HA 2128   2.792   2.108   7.039
  134HSD     CB 2129   2.814   2.258   6.900
  134HSD    HB1 2130   2.804   2.204   6.803
  134HSD    HB2 2131   2.896   2.329   6.875
  134HSD    ND1 2132   2.666   2.415   7.042
  134HSD    HD1 2133   2.711   2.418   7.132
  134HSD     CG 2134   2.684   2.333   6.932
  134HSD    CE1 2135   2.550   2.479   7.022
  134HSD    HE1 2136   2.514   2.547   7.100
  134HSD    NE2 2137   2.482   2.435   6.917
  134HSD    CD2 2138   2.570   2.352   6.852
  134HSD    HD2 2139   2.552   2.312   6.754
  134HSD      C 2140   2.960   2.051   6.934
  134HSD      O 2141   3.084   2.041   6.936
  135ALA      N 2142   2.902   1.947   6.871
  135ALA     HN 2143   2.803   1.950   6.860
  135ALA     CA 2144   2.969   1.829   6.818
  135ALA     HA 2145   3.022   1.776   6.895
  135ALA     CB 2146   2.863   1.734   6.769
  135ALA    HB1 2147   2.804   1.708   6.859
  135ALA    HB2 2148   2.894   1.635   6.731
  135ALA    HB3 2149   2.794   1.779   6.695
  135ALA      C 2150   3.070   1.849   6.704
  135ALA      O 2151   3.184   1.798   6.697
  136LEU      N 2152   3.033   1.946   6.610
  136LEU     HN 2153   2.936   1.971   6.608
  136LEU     CA 2154   3.118   1.984   6.495
  136LEU     HA 2155   3.149   1.890   6.452
  136LEU     CB 2156   3.041   2.067   6.395
  136LEU    HB1 2157   2.965   2.135   6.439
  136LEU    HB2 2158   2.986   1.986   6.342
  136LEU     CG 2159   3.110   2.161   6.285
  136LEU     HG 2160   3.147   2.254   6.334
  136LEU    CD1 2161   3.218   2.087   6.201
  136LEU   HD11 2162   3.155   2.009   6.152
  136LEU   HD12 2163   3.299   2.028   6.250
  136LEU   HD13 2164   3.264   2.155   6.127
  136LEU    CD2 2165   3.011   2.211   6.182
  136LEU   HD21 2166   2.931   2.272   6.229
  136LEU   HD22 2167   2.962   2.124   6.135
  136LEU   HD23 2168   3.066   2.273   6.108
  136LEU      C 2169   3.238   2.055   6.552
  136LEU      O 2170   3.342   2.058   6.489
  137ASN      N 2171   3.223   2.130   6.662
  137ASN     HN 2172   3.138   2.118   6.712
  137ASN     CA 2173   3.329   2.207   6.715
  137ASN     HA 2174   3.405   2.226   6.641
  137ASN     CB 2175   3.286   2.340   6.786
  137ASN    HB1 2176   3.376   2.400   6.811
  137ASN    HB2 2177   3.231   2.307   6.877
  137ASN     CG 2178   3.191   2.427   6.706
  137ASN    OD1 2179   3.095   2.483   6.751
  137ASN    ND2 2180   3.224   2.436   6.578
  137ASN   HD21 2181   3.174   2.503   6.522
  137ASN   HD22 2182   3.306   2.397   6.537
  137ASN      C 2183   3.417   2.119   6.807
  137ASN      O 2184   3.531   2.154   6.836
  138LYS      N 2185   3.378   1.996   6.843
  138LYS     HN 2186   3.282   1.968   6.840
  138LYS     CA 2187   3.460   1.904   6.922
  138LYS     HA 2188   3.534   1.970   6.964
  138LYS     CB 2189   3.384   1.827   7.033
  138LYS    HB1 2190   3.432   1.728   7.050
  138LYS    HB2 2191   3.283   1.800   6.996
  138LYS     CG 2192   3.368   1.892   7.167
  138LYS    HG1 2193   3.308   1.817   7.224
  138LYS    HG2 2194   3.318   1.991   7.167
  138LYS     CD 2195   3.502   1.917   7.240
  138LYS    HD1 2196   3.470   1.952   7.340
  138LYS    HD2 2197   3.547   2.007   7.194
  138LYS     CE 2198   3.606   1.806   7.244
  138LYS    HE1 2199   3.648   1.789   7.143
  138LYS    HE2 2200   3.568   1.710   7.286
  138LYS     NZ 2201   3.721   1.854   7.324
  138LYS    HZ1 2202   3.674   1.881   7.413
  138LYS    HZ2 2203   3.766   1.929   7.268
  138LYS    HZ3 2204   3.791   1.778   7.336
  138LYS      C 2205   3.566   1.816   6.845
  138LYS      O 2206   3.643   1.746   6.908
  139ILE      N 2207   3.579   1.830   6.711
  139ILE     HN 2208   3.529   1.897   6.657
  139ILE     CA 2209   3.675   1.745   6.634
  139ILE     HA 2210   3.648   1.644   6.663
  139ILE     CB 2211   3.632   1.746   6.482
  139ILE     HB 2212   3.701   1.673   6.437
  139ILE    CG2 2213   3.486   1.693   6.471
  139ILE   HG21 2214   3.486   1.586   6.503
  139ILE   HG22 2215   3.449   1.693   6.366
  139ILE   HG23 2216   3.416   1.758   6.527
  139ILE    CG1 2217   3.655   1.879   6.409
  139ILE   HG11 2218   3.756   1.916   6.437
  139ILE   HG12 2219   3.587   1.957   6.448
  139ILE     CD 2220   3.652   1.876   6.254
  139ILE    HD1 2221   3.547   1.852   6.228
  139ILE    HD2 2222   3.721   1.800   6.212
  139ILE    HD3 2223   3.697   1.974   6.226
  139ILE      C 2224   3.813   1.790   6.665
  139ILE      O 2225   3.844   1.908   6.691
  140SER      N 2226   3.909   1.690   6.675
  140SER     HN 2227   3.879   1.595   6.670
  140SER     CA 2228   4.054   1.717   6.686
  140SER     HA 2229   4.066   1.787   6.768
  140SER     CB 2230   4.135   1.584   6.698
  140SER    HB1 2231   4.084   1.534   6.783
  140SER    HB2 2232   4.243   1.598   6.719
  140SER     OG 2233   4.124   1.500   6.584
  140SER    HG1 2234   4.134   1.414   6.626
  140SER      C 2235   4.111   1.787   6.562
  140SER      O 2236   4.054   1.802   6.452
  141ASN      N 2237   4.240   1.838   6.577
  141ASN     HN 2238   4.288   1.833   6.664
  141ASN     CA 2239   4.312   1.896   6.460
  141ASN     HA 2240   4.249   1.971   6.414
  141ASN     CB 2241   4.433   1.975   6.517
  141ASN    HB1 2242   4.508   2.010   6.443
  141ASN    HB2 2243   4.487   1.904   6.582
  141ASN     CG 2244   4.394   2.091   6.607
  141ASN    OD1 2245   4.275   2.113   6.624
  141ASN    ND2 2246   4.491   2.170   6.657
  141ASN   HD21 2247   4.462   2.253   6.705
  141ASN   HD22 2248   4.578   2.168   6.607
  141ASN      C 2249   4.344   1.801   6.345
  141ASN      O 2250   4.338   1.837   6.226
  142ARG      N 2251   4.382   1.680   6.387
  142ARG     HN 2252   4.398   1.661   6.484
  142ARG     CA 2253   4.388   1.567   6.304
  142ARG     HA 2254   4.458   1.582   6.223
  142ARG     CB 2255   4.450   1.454   6.393
  142ARG    HB1 2256   4.395   1.456   6.489
  142ARG    HB2 2257   4.551   1.487   6.425
  142ARG     CG 2258   4.447   1.309   6.345
  142ARG    HG1 2259   4.499   1.302   6.247
  142ARG    HG2 2260   4.342   1.283   6.323
  142ARG     CD 2261   4.473   1.206   6.463
  142ARG    HD1 2262   4.454   1.099   6.440
  142ARG    HD2 2263   4.406   1.221   6.551
  142ARG     NE 2264   4.619   1.222   6.512
  142ARG     HE 2265   4.674   1.301   6.485
  142ARG     CZ 2266   4.685   1.131   6.584
  142ARG    NH1 2267   4.626   1.025   6.638
  142ARG   HH11 2268   4.532   1.005   6.610
  142ARG   HH12 2269   4.680   0.947   6.668
  142ARG    NH2 2270   4.815   1.160   6.608
  142ARG   HH21 2271   4.857   1.233   6.554
  142ARG   HH22 2272   4.872   1.091   6.653
  142ARG      C 2273   4.262   1.524   6.237
  142ARG      O 2274   4.253   1.514   6.112
  143THR      N 2275   4.147   1.523   6.312
  143THR     HN 2276   4.152   1.539   6.411
  143THR     CA 2277   4.019   1.498   6.254
  143THR     HA 2278   4.010   1.404   6.201
  143THR     CB 2279   3.900   1.494   6.355
  143THR     HB 2280   3.894   1.587   6.415
  143THR    OG1 2281   3.926   1.390   6.453
  143THR    HG1 2282   4.004   1.415   6.504
  143THR    CG2 2283   3.768   1.463   6.284
  143THR   HG21 2284   3.688   1.419   6.348
  143THR   HG22 2285   3.787   1.390   6.202
  143THR   HG23 2286   3.729   1.558   6.242
  143THR      C 2287   3.982   1.606   6.149
  143THR      O 2288   3.925   1.577   6.044
  144ALA      N 2289   4.003   1.735   6.180
  144ALA     HN 2290   4.034   1.754   6.273
  144ALA     CA 2291   3.985   1.848   6.097
  144ALA     HA 2292   3.885   1.854   6.058
  144ALA     CB 2293   4.011   1.974   6.177
  144ALA    HB1 2294   3.971   2.067   6.132
  144ALA    HB2 2295   4.118   1.992   6.201
  144ALA    HB3 2296   3.964   1.974   6.278
  144ALA      C 2297   4.071   1.833   5.967
  144ALA      O 2298   4.018   1.851   5.859
  145ALA      N 2299   4.201   1.797   5.976
  145ALA     HN 2300   4.250   1.772   6.059
  145ALA     CA 2301   4.281   1.767   5.862
  145ALA     HA 2302   4.300   1.857   5.806
  145ALA     CB 2303   4.417   1.705   5.910
  145ALA    HB1 2304   4.464   1.778   5.979
  145ALA    HB2 2305   4.474   1.685   5.817
  145ALA    HB3 2306   4.407   1.611   5.969
  145ALA      C 2307   4.223   1.660   5.768
  145ALA      O 2308   4.239   1.684   5.649
  146ILE      N 2309   4.159   1.552   5.814
  146ILE     HN 2310   4.145   1.547   5.912
  146ILE     CA 2311   4.123   1.450   5.728
  146ILE     HA 2312   4.204   1.448   5.657
  146ILE     CB 2313   4.116   1.307   5.779
  146ILE     HB 2314   4.215   1.263   5.805
  146ILE    CG2 2315   4.025   1.295   5.909
  146ILE   HG21 2316   4.062   1.355   5.995
  146ILE   HG22 2317   4.030   1.187   5.935
  146ILE   HG23 2318   3.917   1.307   5.888
  146ILE    CG1 2319   4.070   1.207   5.670
  146ILE   HG11 2320   4.143   1.215   5.586
  146ILE   HG12 2321   3.967   1.230   5.634
  146ILE     CD 2322   4.064   1.061   5.712
  146ILE    HD1 2323   4.050   0.992   5.626
  146ILE    HD2 2324   3.975   1.037   5.774
  146ILE    HD3 2325   4.155   1.026   5.767
  146ILE      C 2326   3.993   1.486   5.659
  146ILE      O 2327   3.981   1.468   5.539
  147ILE      N 2328   3.903   1.563   5.727
  147ILE     HN 2329   3.918   1.580   5.824
  147ILE     CA 2330   3.787   1.628   5.672
  147ILE     HA 2331   3.726   1.558   5.618
  147ILE     CB 2332   3.700   1.690   5.778
  147ILE     HB 2333   3.761   1.742   5.855
  147ILE    CG2 2334   3.603   1.798   5.724
  147ILE   HG21 2335   3.665   1.882   5.684
  147ILE   HG22 2336   3.528   1.842   5.793
  147ILE   HG23 2337   3.537   1.757   5.644
  147ILE    CG1 2338   3.618   1.578   5.854
  147ILE   HG11 2339   3.678   1.497   5.901
  147ILE   HG12 2340   3.553   1.527   5.781
  147ILE     CD 2341   3.530   1.636   5.969
  147ILE    HD1 2342   3.429   1.667   5.933
  147ILE    HD2 2343   3.591   1.714   6.021
  147ILE    HD3 2344   3.515   1.550   6.037
  147ILE      C 2345   3.826   1.718   5.565
  147ILE      O 2346   3.763   1.719   5.452
  148SER      N 2347   3.922   1.808   5.587
  148SER     HN 2348   3.967   1.802   5.676
  148SER     CA 2349   3.985   1.907   5.493
  148SER     HA 2350   3.901   1.969   5.465
  148SER     CB 2351   4.096   2.000   5.548
  148SER    HB1 2352   4.106   2.060   5.454
  148SER    HB2 2353   4.184   1.955   5.598
  148SER     OG 2354   4.040   2.076   5.661
  148SER    HG1 2355   4.027   2.005   5.725
  148SER      C 2356   4.051   1.842   5.371
  148SER      O 2357   4.029   1.884   5.258
  149CYS      N 2358   4.128   1.725   5.384
  149CYS     HN 2359   4.157   1.691   5.474
  149CYS     CA 2360   4.176   1.653   5.273
  149CYS     HA 2361   4.244   1.721   5.222
  149CYS     CB 2362   4.255   1.526   5.312
  149CYS    HB1 2363   4.270   1.455   5.228
  149CYS    HB2 2364   4.193   1.479   5.391
  149CYS     SG 2365   4.424   1.579   5.378
  149CYS    HG1 2366   4.368   1.640   5.482
  149CYS      C 2367   4.071   1.604   5.179
  149CYS      O 2368   4.083   1.601   5.057
  150LEU      N 2369   3.962   1.555   5.241
  150LEU     HN 2370   3.961   1.556   5.341
  150LEU     CA 2371   3.849   1.512   5.160
  150LEU     HA 2372   3.886   1.454   5.077
  150LEU     CB 2373   3.765   1.420   5.250
  150LEU    HB1 2374   3.659   1.399   5.223
  150LEU    HB2 2375   3.752   1.474   5.347
  150LEU     CG 2376   3.820   1.278   5.286
  150LEU     HG 2377   3.931   1.285   5.298
  150LEU    CD1 2378   3.758   1.213   5.414
  150LEU   HD11 2379   3.742   1.297   5.485
  150LEU   HD12 2380   3.822   1.133   5.457
  150LEU   HD13 2381   3.653   1.184   5.391
  150LEU    CD2 2382   3.785   1.179   5.172
  150LEU   HD21 2383   3.675   1.174   5.154
  150LEU   HD22 2384   3.825   1.081   5.204
  150LEU   HD23 2385   3.838   1.203   5.077
  150LEU      C 2386   3.765   1.624   5.089
  150LEU      O 2387   3.736   1.612   4.973
  151LEU      N 2388   3.743   1.737   5.159
  151LEU     HN 2389   3.781   1.748   5.250
  151LEU     CA 2390   3.692   1.866   5.108
  151LEU     HA 2391   3.599   1.843   5.059
  151LEU     CB 2392   3.666   1.979   5.217
  151LEU    HB1 2393   3.656   2.077   5.167
  151LEU    HB2 2394   3.749   1.974   5.291
  151LEU     CG 2395   3.534   1.964   5.304
  151LEU     HG 2396   3.534   1.863   5.350
  151LEU    CD1 2397   3.514   2.075   5.413
  151LEU   HD11 2398   3.418   2.067   5.468
  151LEU   HD12 2399   3.507   2.174   5.363
  151LEU   HD13 2400   3.599   2.083   5.485
  151LEU    CD2 2401   3.411   1.960   5.209
  151LEU   HD21 2402   3.312   1.980   5.256
  151LEU   HD22 2403   3.409   1.855   5.171
  151LEU   HD23 2404   3.430   2.025   5.121
  151LEU      C 2405   3.773   1.918   4.991
  151LEU      O 2406   3.720   1.961   4.884
  152TRP      N 2407   3.915   1.914   5.003
  152TRP     HN 2408   3.956   1.883   5.089
  152TRP     CA 2409   4.019   1.934   4.901
  152TRP     HA 2410   4.001   2.025   4.846
  152TRP     CB 2411   4.164   1.932   4.957
  152TRP    HB1 2412   4.227   1.910   4.868
  152TRP    HB2 2413   4.171   1.844   5.024
  152TRP     CG 2414   4.212   2.064   5.014
  152TRP    CD1 2415   4.256   2.083   5.142
  152TRP    HD1 2416   4.239   2.009   5.219
  152TRP    NE1 2417   4.297   2.217   5.161
  152TRP    HE1 2418   4.341   2.252   5.241
  152TRP    CE2 2419   4.293   2.281   5.041
  152TRP    CD2 2420   4.241   2.186   4.948
  152TRP    CE3 2421   4.228   2.225   4.817
  152TRP    HE3 2422   4.195   2.164   4.733
  152TRP    CZ3 2423   4.262   2.352   4.779
  152TRP    HZ3 2424   4.239   2.380   4.678
  152TRP    CZ2 2425   4.343   2.400   5.003
  152TRP    HZ2 2426   4.387   2.471   5.072
  152TRP    CH2 2427   4.325   2.441   4.870
  152TRP    HH2 2428   4.363   2.532   4.825
  152TRP      C 2429   4.007   1.825   4.788
  152TRP      O 2430   4.013   1.856   4.670
  153GLY      N 2431   3.992   1.696   4.820
  153GLY     HN 2432   3.981   1.672   4.916
  153GLY     CA 2433   3.978   1.579   4.732
  153GLY    HA1 2434   3.959   1.493   4.795
  153GLY    HA2 2435   4.067   1.578   4.671
  153GLY      C 2436   3.864   1.597   4.640
  153GLY      O 2437   3.877   1.571   4.521
  154ILE      N 2438   3.750   1.649   4.695
  154ILE     HN 2439   3.746   1.666   4.793
  154ILE     CA 2440   3.633   1.693   4.615
  154ILE     HA 2441   3.599   1.610   4.556
  154ILE     CB 2442   3.517   1.734   4.710
  154ILE     HB 2443   3.563   1.791   4.794
  154ILE    CG2 2444   3.408   1.806   4.633
  154ILE   HG21 2445   3.382   1.755   4.538
  154ILE   HG22 2446   3.439   1.908   4.601
  154ILE   HG23 2447   3.320   1.810   4.701
  154ILE    CG1 2448   3.462   1.600   4.777
  154ILE   HG11 2449   3.391   1.622   4.859
  154ILE   HG12 2450   3.549   1.548   4.823
  154ILE     CD 2451   3.390   1.511   4.677
  154ILE    HD1 2452   3.318   1.445   4.730
  154ILE    HD2 2453   3.460   1.436   4.633
  154ILE    HD3 2454   3.345   1.569   4.593
  154ILE      C 2455   3.667   1.804   4.520
  154ILE      O 2456   3.631   1.809   4.402
  155THR      N 2457   3.748   1.900   4.568
  155THR     HN 2458   3.776   1.886   4.663
  155THR     CA 2459   3.792   2.020   4.497
  155THR     HA 2460   3.703   2.077   4.474
  155THR     CB 2461   3.863   2.118   4.596
  155THR     HB 2462   3.956   2.087   4.647
  155THR    OG1 2463   3.775   2.171   4.692
  155THR    HG1 2464   3.763   2.099   4.754
  155THR    CG2 2465   3.915   2.248   4.523
  155THR   HG21 2466   3.999   2.218   4.457
  155THR   HG22 2467   3.951   2.325   4.595
  155THR   HG23 2468   3.833   2.299   4.470
  155THR      C 2469   3.876   2.000   4.369
  155THR      O 2470   3.853   2.060   4.265
  156ILE      N 2471   3.970   1.904   4.374
  156ILE     HN 2472   4.009   1.870   4.458
  156ILE     CA 2473   4.035   1.855   4.252
  156ILE     HA 2474   4.081   1.933   4.194
  156ILE     CB 2475   4.134   1.750   4.306
  156ILE     HB 2476   4.076   1.679   4.370
  156ILE    CG2 2477   4.202   1.685   4.187
  156ILE   HG21 2478   4.242   1.766   4.122
  156ILE   HG22 2479   4.139   1.612   4.132
  156ILE   HG23 2480   4.285   1.620   4.221
  156ILE    CG1 2481   4.249   1.817   4.389
  156ILE   HG11 2482   4.207   1.886   4.465
  156ILE   HG12 2483   4.311   1.876   4.318
  156ILE     CD 2484   4.324   1.713   4.466
  156ILE    HD1 2485   4.248   1.682   4.541
  156ILE    HD2 2486   4.414   1.756   4.515
  156ILE    HD3 2487   4.353   1.622   4.410
  156ILE      C 2488   3.935   1.793   4.153
  156ILE      O 2489   3.931   1.829   4.037
  157GLY      N 2490   3.844   1.704   4.208
  157GLY     HN 2491   3.844   1.690   4.307
  157GLY     CA 2492   3.735   1.638   4.135
  157GLY    HA1 2493   3.673   1.581   4.202
  157GLY    HA2 2494   3.783   1.575   4.061
  157GLY      C 2495   3.637   1.735   4.066
  157GLY      O 2496   3.599   1.712   3.953
  158LEU      N 2497   3.593   1.850   4.127
  158LEU     HN 2498   3.615   1.866   4.223
  158LEU     CA 2499   3.500   1.939   4.065
  158LEU     HA 2500   3.418   1.876   4.034
  158LEU     CB 2501   3.445   2.035   4.164
  158LEU    HB1 2502   3.379   2.104   4.109
  158LEU    HB2 2503   3.520   2.106   4.205
  158LEU     CG 2504   3.360   1.969   4.280
  158LEU     HG 2505   3.417   1.889   4.332
  158LEU    CD1 2506   3.334   2.077   4.393
  158LEU   HD11 2507   3.284   2.173   4.366
  158LEU   HD12 2508   3.434   2.107   4.430
  158LEU   HD13 2509   3.284   2.020   4.474
  158LEU    CD2 2510   3.222   1.941   4.228
  158LEU   HD21 2511   3.155   2.024   4.200
  158LEU   HD22 2512   3.171   1.879   4.305
  158LEU   HD23 2513   3.231   1.864   4.148
  158LEU      C 2514   3.572   2.025   3.962
  158LEU      O 2515   3.502   2.098   3.889
  159THR      N 2516   3.704   2.015   3.949
  159THR     HN 2517   3.756   1.955   4.010
  159THR     CA 2518   3.790   2.085   3.857
  159THR     HA 2519   3.737   2.164   3.805
  159THR     CB 2520   3.905   2.154   3.935
  159THR     HB 2521   3.988   2.083   3.958
  159THR    OG1 2522   3.860   2.209   4.050
  159THR    HG1 2523   3.850   2.139   4.115
  159THR    CG2 2524   3.966   2.276   3.860
  159THR   HG21 2525   4.060   2.300   3.914
  159THR   HG22 2526   3.895   2.362   3.858
  159THR   HG23 2527   3.991   2.245   3.757
  159THR      C 2528   3.851   1.998   3.749
  159THR      O 2529   3.935   2.034   3.670
  160VAL      N 2530   3.800   1.877   3.733
  160VAL     HN 2531   3.729   1.845   3.795
  160VAL     CA 2532   3.843   1.778   3.636
  160VAL     HA 2533   3.948   1.788   3.614
  160VAL     CB 2534   3.821   1.627   3.678
  160VAL     HB 2535   3.717   1.623   3.718
  160VAL    CG1 2536   3.808   1.522   3.567
  160VAL   HG11 2537   3.718   1.535   3.503
  160VAL   HG12 2538   3.788   1.425   3.618
  160VAL   HG13 2539   3.901   1.523   3.506
  160VAL    CG2 2540   3.920   1.588   3.785
  160VAL   HG21 2541   3.914   1.664   3.866
  160VAL   HG22 2542   4.016   1.570   3.733
  160VAL   HG23 2543   3.889   1.494   3.836
  160VAL      C 2544   3.782   1.797   3.502
  160VAL      O 2545   3.840   1.755   3.403
  161HSD      N 2546   3.660   1.857   3.493
  161HSD     HN 2547   3.616   1.879   3.580
  161HSD     CA 2548   3.610   1.894   3.361
  161HSD     HA 2549   3.604   1.803   3.303
  161HSD     CB 2550   3.463   1.955   3.380
  161HSD    HB1 2551   3.456   2.005   3.478
  161HSD    HB2 2552   3.391   1.871   3.378
  161HSD    ND1 2553   3.361   2.023   3.169
  161HSD    HD1 2554   3.353   1.932   3.128
  161HSD     CG 2555   3.424   2.053   3.284
  161HSD    CE1 2556   3.328   2.140   3.112
  161HSD    HE1 2557   3.284   2.140   3.012
  161HSD    NE2 2558   3.362   2.246   3.184
  161HSD    CD2 2559   3.433   2.191   3.292
  161HSD    HD2 2560   3.476   2.255   3.368
  161HSD      C 2561   3.699   1.995   3.287
  161HSD      O 2562   3.714   1.996   3.169
  162LEU      N 2563   3.759   2.093   3.359
  162LEU     HN 2564   3.758   2.083   3.458
  162LEU     CA 2565   3.852   2.191   3.296
  162LEU     HA 2566   3.813   2.206   3.197
  162LEU     CB 2567   3.839   2.316   3.392
  162LEU    HB1 2568   3.904   2.320   3.482
  162LEU    HB2 2569   3.732   2.323   3.420
  162LEU     CG 2570   3.887   2.446   3.331
  162LEU     HG 2571   3.998   2.440   3.330
  162LEU    CD1 2572   3.840   2.473   3.191
  162LEU   HD11 2573   3.892   2.565   3.156
  162LEU   HD12 2574   3.730   2.489   3.180
  162LEU   HD13 2575   3.865   2.387   3.125
  162LEU    CD2 2576   3.841   2.562   3.422
  162LEU   HD21 2577   3.737   2.575   3.385
  162LEU   HD22 2578   3.897   2.657   3.411
  162LEU   HD23 2579   3.825   2.530   3.527
  162LEU      C 2580   3.999   2.148   3.292
  162LEU      O 2581   4.078   2.200   3.216
  163LEU      N 2582   4.029   2.039   3.365
  163LEU     HN 2583   3.967   2.010   3.437
  163LEU     CA 2584   4.160   1.982   3.355
  163LEU     HA 2585   4.226   2.067   3.369
  163LEU     CB 2586   4.178   1.868   3.470
  163LEU    HB1 2587   4.094   1.796   3.461
  163LEU    HB2 2588   4.177   1.924   3.566
  163LEU     CG 2589   4.316   1.790   3.476
  163LEU     HG 2590   4.332   1.733   3.382
  163LEU    CD1 2591   4.431   1.883   3.509
  163LEU   HD11 2592   4.526   1.832   3.482
  163LEU   HD12 2593   4.442   1.909   3.616
  163LEU   HD13 2594   4.420   1.974   3.446
  163LEU    CD2 2595   4.313   1.686   3.596
  163LEU   HD21 2596   4.402   1.620   3.602
  163LEU   HD22 2597   4.216   1.632   3.583
  163LEU   HD23 2598   4.308   1.738   3.694
  163LEU      C 2599   4.182   1.910   3.226
  163LEU      O 2600   4.287   1.902   3.163
  164LYS      N 2601   4.075   1.858   3.167
  164LYS     HN 2602   3.986   1.861   3.211
  164LYS     CA 2603   4.070   1.779   3.048
  164LYS     HA 2604   4.169   1.739   3.032
  164LYS     CB 2605   3.952   1.671   3.056
  164LYS    HB1 2606   3.940   1.624   2.956
  164LYS    HB2 2607   3.854   1.722   3.074
  164LYS     CG 2608   3.977   1.560   3.159
  164LYS    HG1 2609   4.007   1.599   3.259
  164LYS    HG2 2610   4.063   1.496   3.126
  164LYS     CD 2611   3.854   1.474   3.189
  164LYS    HD1 2612   3.785   1.554   3.224
  164LYS    HD2 2613   3.869   1.399   3.270
  164LYS     CE 2614   3.779   1.414   3.067
  164LYS    HE1 2615   3.754   1.484   2.984
  164LYS    HE2 2616   3.679   1.373   3.092
  164LYS     NZ 2617   3.868   1.308   3.012
  164LYS    HZ1 2618   3.810   1.260   2.940
  164LYS    HZ2 2619   3.898   1.235   3.080
  164LYS    HZ3 2620   3.949   1.345   2.957
  164LYS      C 2621   4.056   1.862   2.919
  164LYS      O 2622   4.103   1.838   2.810
  165LYS      N 2623   3.985   1.979   2.929
  165LYS     HN 2624   3.935   1.999   3.012
  165LYS     CA 2625   3.965   2.078   2.828
  165LYS     HA 2626   3.919   2.032   2.742
  165LYS     CB 2627   3.866   2.189   2.857
  165LYS    HB1 2628   3.856   2.253   2.767
  165LYS    HB2 2629   3.912   2.256   2.933
  165LYS     CG 2630   3.722   2.150   2.900
  165LYS    HG1 2631   3.665   2.217   2.968
  165LYS    HG2 2632   3.732   2.060   2.964
  165LYS     CD 2633   3.627   2.117   2.780
  165LYS    HD1 2634   3.534   2.078   2.827
  165LYS    HD2 2635   3.663   2.034   2.715
  165LYS     CE 2636   3.572   2.244   2.709
  165LYS    HE1 2637   3.654   2.297   2.656
  165LYS    HE2 2638   3.535   2.316   2.785
  165LYS     NZ 2639   3.462   2.209   2.611
  165LYS    HZ1 2640   3.415   2.295   2.576
  165LYS    HZ2 2641   3.396   2.135   2.640
  165LYS    HZ3 2642   3.506   2.163   2.529
  165LYS      C 2643   4.096   2.136   2.772
  165LYS      O 2644   4.185   2.168   2.849
  166LYS      N 2645   4.104   2.146   2.639
  166LYS     HN 2646   4.027   2.108   2.588
  166LYS     CA 2647   4.220   2.185   2.562
  166LYS     HA 2648   4.310   2.178   2.622
  166LYS     CB 2649   4.240   2.107   2.422
  166LYS    HB1 2650   4.333   2.145   2.375
  166LYS    HB2 2651   4.155   2.122   2.352
  166LYS     CG 2652   4.252   1.960   2.451
  166LYS    HG1 2653   4.272   1.909   2.354
  166LYS    HG2 2654   4.153   1.932   2.493
  166LYS     CD 2655   4.360   1.921   2.555
  166LYS    HD1 2656   4.337   1.972   2.651
  166LYS    HD2 2657   4.459   1.951   2.514
  166LYS     CE 2658   4.365   1.770   2.581
  166LYS    HE1 2659   4.448   1.753   2.653
  166LYS    HE2 2660   4.380   1.723   2.482
  166LYS     NZ 2661   4.247   1.697   2.624
  166LYS    HZ1 2662   4.190   1.669   2.541
  166LYS    HZ2 2663   4.192   1.767   2.678
  166LYS    HZ3 2664   4.270   1.611   2.678
  166LYS      C 2665   4.204   2.334   2.540
  166LYS      O 2666   4.101   2.382   2.495
  167MET      N 2667   4.306   2.418   2.571
  167MET     HN 2668   4.400   2.388   2.582
  167MET     CA 2669   4.296   2.561   2.577
  167MET     HA 2670   4.222   2.587   2.503
  167MET     CB 2671   4.258   2.623   2.715
  167MET    HB1 2672   4.239   2.733   2.711
  167MET    HB2 2673   4.324   2.590   2.798
  167MET     CG 2674   4.116   2.566   2.753
  167MET    HG1 2675   4.131   2.456   2.747
  167MET    HG2 2676   4.043   2.581   2.671
  167MET     SD 2677   4.024   2.599   2.914
  167MET     CE 2678   4.144   2.532   3.033
  167MET    HE1 2679   4.110   2.542   3.138
  167MET    HE2 2680   4.248   2.571   3.030
  167MET    HE3 2681   4.148   2.421   3.029
  167MET      C 2682   4.437   2.601   2.539
  167MET      O 2683   4.527   2.519   2.550
  168PRO      N 2684   4.467   2.720   2.501
  168PRO     CD 2685   4.608   2.770   2.495
  168PRO    HD1 2686   4.657   2.721   2.409
  168PRO    HD2 2687   4.665   2.743   2.587
  168PRO     CA 2688   4.386   2.831   2.452
  168PRO     HA 2689   4.326   2.868   2.533
  168PRO     CB 2690   4.484   2.935   2.399
  168PRO    HB1 2691   4.445   3.038   2.412
  168PRO    HB2 2692   4.513   2.920   2.293
  168PRO     CG 2693   4.606   2.919   2.479
  168PRO    HG1 2694   4.699   2.954   2.428
  168PRO    HG2 2695   4.593   2.966   2.578
  168PRO      C 2696   4.281   2.796   2.342
  168PRO      O 2697   4.297   2.706   2.259
  169ILE      N 2698   4.172   2.864   2.337
  169ILE     HN 2699   4.151   2.920   2.417
  169ILE     CA 2700   4.075   2.855   2.231
  169ILE     HA 2701   4.045   2.751   2.224
  169ILE     CB 2702   3.943   2.930   2.260
  169ILE     HB 2703   3.955   3.040   2.260
  169ILE    CG2 2704   3.840   2.913   2.148
  169ILE   HG21 2705   3.814   2.805   2.144
  169ILE   HG22 2706   3.889   2.955   2.058
  169ILE   HG23 2707   3.748   2.968   2.176
  169ILE    CG1 2708   3.879   2.898   2.401
  169ILE   HG11 2709   3.804   2.979   2.415
  169ILE   HG12 2710   3.955   2.909   2.481
  169ILE     CD 2711   3.824   2.762   2.414
  169ILE    HD1 2712   3.730   2.758   2.355
  169ILE    HD2 2713   3.792   2.737   2.518
  169ILE    HD3 2714   3.889   2.680   2.376
  169ILE      C 2715   4.129   2.910   2.099
  169ILE      O 2716   4.164   3.027   2.088
  170GLN      N 2717   4.122   2.830   1.992
  170GLN     HN 2718   4.112   2.734   2.016
  170GLN     CA 2719   4.156   2.873   1.863
  170GLN     HA 2720   4.232   2.950   1.869
  170GLN     CB 2721   4.216   2.754   1.788
  170GLN    HB1 2722   4.248   2.782   1.685
  170GLN    HB2 2723   4.140   2.673   1.788
  170GLN     CG 2724   4.343   2.700   1.861
  170GLN    HG1 2725   4.411   2.638   1.799
  170GLN    HG2 2726   4.321   2.641   1.953
  170GLN     CD 2727   4.439   2.811   1.891
  170GLN    OE1 2728   4.479   2.890   1.809
  170GLN    NE2 2729   4.476   2.835   2.021
  170GLN   HE21 2730   4.427   2.788   2.094
  170GLN   HE22 2731   4.553   2.896   2.040
  170GLN      C 2732   4.030   2.944   1.791
  170GLN      O 2733   3.928   2.883   1.770
  171ASN      N 2734   4.042   3.075   1.758
  171ASN     HN 2735   4.125   3.131   1.758
  171ASN     CA 2736   3.932   3.153   1.698
  171ASN     HA 2737   3.840   3.101   1.723
  171ASN     CB 2738   3.918   3.293   1.757
  171ASN    HB1 2739   3.824   3.334   1.713
  171ASN    HB2 2740   3.999   3.360   1.723
  171ASN     CG 2741   3.904   3.294   1.909
  171ASN    OD1 2742   3.976   3.367   1.978
  171ASN    ND2 2743   3.826   3.202   1.971
  171ASN   HD21 2744   3.851   3.179   2.065
  171ASN   HD22 2745   3.736   3.178   1.936
  171ASN      C 2746   3.940   3.164   1.543
  171ASN      O 2747   3.849   3.211   1.473
  172GLY      N 2748   4.049   3.112   1.485
  172GLY     HN 2749   4.107   3.055   1.542
  172GLY     CA 2750   4.082   3.119   1.346
  172GLY    HA1 2751   3.995   3.128   1.282
  172GLY    HA2 2752   4.138   3.028   1.335
  172GLY      C 2753   4.173   3.237   1.326
  172GLY      O 2754   4.133   3.349   1.312
  173GLY      N 2755   4.306   3.206   1.333
  173GLY     HN 2756   4.335   3.112   1.352
  173GLY     CA 2757   4.411   3.306   1.303
  173GLY    HA1 2758   4.376   3.371   1.225
  173GLY    HA2 2759   4.505   3.255   1.289
  173GLY      C 2760   4.437   3.392   1.425
  173GLY      O 2761   4.522   3.482   1.419
  174ALA      N 2762   4.370   3.370   1.538
  174ALA     HN 2763   4.317   3.286   1.536
  174ALA     CA 2764   4.401   3.439   1.663
  174ALA     HA 2765   4.508   3.447   1.673
  174ALA     CB 2766   4.344   3.577   1.660
  174ALA    HB1 2767   4.233   3.579   1.665
  174ALA    HB2 2768   4.373   3.635   1.570
  174ALA    HB3 2769   4.378   3.636   1.748
  174ALA      C 2770   4.355   3.348   1.776
  174ALA      O 2771   4.268   3.262   1.756
  175ASN      N 2772   4.414   3.355   1.899
  175ASN     HN 2773   4.480   3.430   1.906
  175ASN     CA 2774   4.375   3.262   2.007
  175ASN     HA 2775   4.294   3.198   1.976
  175ASN     CB 2776   4.497   3.163   2.047
  175ASN    HB1 2777   4.497   3.098   1.957
  175ASN    HB2 2778   4.466   3.102   2.135
  175ASN     CG 2779   4.639   3.222   2.061
  175ASN    OD1 2780   4.736   3.165   2.007
  175ASN    ND2 2781   4.643   3.342   2.115
  175ASN   HD21 2782   4.728   3.394   2.120
  175ASN   HD22 2783   4.554   3.385   2.135
  175ASN      C 2784   4.327   3.333   2.131
  175ASN      O 2785   4.352   3.454   2.150
  176LEU      N 2786   4.252   3.264   2.226
  176LEU     HN 2787   4.243   3.168   2.203
  176LEU     CA 2788   4.198   3.324   2.346
  176LEU     HA 2789   4.243   3.421   2.358
  176LEU     CB 2790   4.047   3.346   2.321
  176LEU    HB1 2791   3.996   3.260   2.272
  176LEU    HB2 2792   4.038   3.438   2.259
  176LEU     CG 2793   3.971   3.387   2.452
  176LEU     HG 2794   3.980   3.312   2.534
  176LEU    CD1 2795   4.018   3.524   2.507
  176LEU   HD11 2796   4.111   3.503   2.564
  176LEU   HD12 2797   3.947   3.572   2.577
  176LEU   HD13 2798   4.043   3.604   2.434
  176LEU    CD2 2799   3.821   3.393   2.406
  176LEU   HD21 2800   3.812   3.466   2.323
  176LEU   HD22 2801   3.760   3.429   2.492
  176LEU   HD23 2802   3.801   3.287   2.383
  176LEU      C 2803   4.221   3.226   2.460
  176LEU      O 2804   4.187   3.104   2.457
  177CYS      N 2805   4.294   3.264   2.572
  177CYS     HN 2806   4.350   3.345   2.561
  177CYS     CA 2807   4.304   3.195   2.700
  177CYS     HA 2808   4.298   3.091   2.672
  177CYS     CB 2809   4.435   3.222   2.770
  177CYS    HB1 2810   4.434   3.325   2.812
  177CYS    HB2 2811   4.520   3.215   2.699
  177CYS     SG 2812   4.468   3.109   2.903
  177CYS      C 2813   4.187   3.222   2.780
  177CYS      O 2814   4.177   3.319   2.854
  178SER      N 2815   4.080   3.140   2.761
  178SER     HN 2816   4.066   3.066   2.695
  178SER     CA 2817   3.956   3.151   2.844
  178SER     HA 2818   3.984   3.154   2.949
  178SER     CB 2819   3.855   3.256   2.790
  178SER    HB1 2820   3.816   3.226   2.690
  178SER    HB2 2821   3.914   3.346   2.764
  178SER     OG 2822   3.760   3.290   2.887
  178SER    HG1 2823   3.786   3.377   2.918
  178SER      C 2824   3.902   3.015   2.843
  178SER      O 2825   3.928   2.941   2.745
  179SER      N 2826   3.822   2.980   2.950
  179SER     HN 2827   3.809   3.043   3.026
  179SER     CA 2828   3.731   2.871   2.947
  179SER     HA 2829   3.747   2.809   2.860
  179SER     CB 2830   3.748   2.780   3.069
  179SER    HB1 2831   3.857   2.757   3.074
  179SER    HB2 2832   3.685   2.689   3.073
  179SER     OG 2833   3.723   2.844   3.191
  179SER    HG1 2834   3.799   2.897   3.215
  179SER      C 2835   3.591   2.932   2.949
  179SER      O 2836   3.493   2.860   2.930
  180PHE      N 2837   3.574   3.067   2.962
  180PHE     HN 2838   3.641   3.141   2.965
  180PHE     CA 2839   3.444   3.133   2.945
  180PHE     HA 2840   3.372   3.077   3.003
  180PHE     CB 2841   3.428   3.270   3.014
  180PHE    HB1 2842   3.511   3.332   2.975
  180PHE    HB2 2843   3.433   3.254   3.124
  180PHE     CG 2844   3.294   3.347   2.994
  180PHE    CD1 2845   3.165   3.303   3.032
  180PHE    HD1 2846   3.154   3.222   3.103
  180PHE    CE1 2847   3.059   3.391   3.029
  180PHE    HE1 2848   2.964   3.359   3.069
  180PHE     CZ 2849   3.072   3.507   2.951
  180PHE     HZ 2850   2.992   3.576   2.929
  180PHE    CD2 2851   3.310   3.471   2.937
  180PHE    HD2 2852   3.409   3.504   2.910
  180PHE    CE2 2853   3.200   3.550   2.905
  180PHE    HE2 2854   3.223   3.648   2.865
  180PHE      C 2855   3.389   3.130   2.804
  180PHE      O 2856   3.446   3.181   2.708
  181SER      N 2857   3.271   3.068   2.783
  181SER     HN 2858   3.227   3.022   2.859
  181SER     CA 2859   3.199   3.078   2.658
  181SER     HA 2860   3.200   3.172   2.606
  181SER     CB 2861   3.240   2.958   2.559
  181SER    HB1 2862   3.168   2.947   2.476
  181SER    HB2 2863   3.230   2.862   2.614
  181SER     OG 2864   3.379   2.964   2.513
  181SER    HG1 2865   3.431   3.008   2.581
  181SER      C 2866   3.055   3.052   2.695
  181SER      O 2867   3.021   2.979   2.790
  182ILE      N 2868   2.960   3.107   2.613
  182ILE     HN 2869   2.974   3.173   2.539
  182ILE     CA 2870   2.809   3.088   2.635
  182ILE     HA 2871   2.802   3.034   2.728
  182ILE     CB 2872   2.727   3.217   2.631
  182ILE     HB 2873   2.756   3.263   2.534
  182ILE    CG2 2874   2.576   3.184   2.629
  182ILE   HG21 2875   2.555   3.114   2.713
  182ILE   HG22 2876   2.556   3.143   2.527
  182ILE   HG23 2877   2.508   3.271   2.636
  182ILE    CG1 2878   2.774   3.312   2.747
  182ILE   HG11 2879   2.882   3.330   2.731
  182ILE   HG12 2880   2.757   3.278   2.852
  182ILE     CD 2881   2.707   3.456   2.756
  182ILE    HD1 2882   2.651   3.475   2.662
  182ILE    HD2 2883   2.785   3.535   2.756
  182ILE    HD3 2884   2.624   3.458   2.830
  182ILE      C 2885   2.775   2.988   2.525
  182ILE      O 2886   2.807   2.998   2.404
  183CYS      N 2887   2.701   2.885   2.570
  183CYS     HN 2888   2.661   2.870   2.660
  183CYS     CA 2889   2.680   2.768   2.483
  183CYS     HA 2890   2.679   2.800   2.380
  183CYS     CB 2891   2.792   2.663   2.501
  183CYS    HB1 2892   2.754   2.567   2.459
  183CYS    HB2 2893   2.793   2.650   2.612
  183CYS     SG 2894   2.967   2.696   2.451
  183CYS      C 2895   2.538   2.713   2.507
  183CYS      O 2896   2.486   2.714   2.618
  184HSD      N 2897   2.473   2.662   2.399
  184HSD     HN 2898   2.507   2.645   2.306
  184HSD     CA 2899   2.334   2.606   2.411
  184HSD     HA 2900   2.280   2.678   2.471
  184HSD     CB 2901   2.270   2.595   2.271
  184HSD    HB1 2902   2.274   2.691   2.214
  184HSD    HB2 2903   2.166   2.570   2.299
  184HSD    ND1 2904   2.262   2.421   2.093
  184HSD    HD1 2905   2.163   2.435   2.092
  184HSD     CG 2906   2.338   2.494   2.178
  184HSD    CE1 2907   2.343   2.333   2.022
  184HSD    HE1 2908   2.323   2.273   1.933
  184HSD    NE2 2909   2.469   2.355   2.059
  184HSD    CD2 2910   2.465   2.459   2.153
  184HSD    HD2 2911   2.550   2.474   2.219
  184HSD      C 2912   2.349   2.465   2.476
  184HSD      O 2913   2.457   2.408   2.464
  185THR      N 2914   2.243   2.420   2.534
  185THR     HN 2915   2.163   2.479   2.531
  185THR     CA 2916   2.249   2.320   2.641
  185THR     HA 2917   2.147   2.312   2.677
  185THR     CB 2918   2.280   2.181   2.591
  185THR     HB 2919   2.350   2.184   2.505
  185THR    OG1 2920   2.168   2.116   2.532
  185THR    HG1 2921   2.186   2.148   2.444
  185THR    CG2 2922   2.336   2.078   2.693
  185THR   HG21 2923   2.266   2.060   2.777
  185THR   HG22 2924   2.432   2.117   2.734
  185THR   HG23 2925   2.360   1.981   2.646
  185THR      C 2926   2.336   2.357   2.766
  185THR      O 2927   2.449   2.412   2.755
  186PHE      N 2928   2.278   2.319   2.884
  186PHE     HN 2929   2.180   2.307   2.894
  186PHE     CA 2930   2.352   2.326   3.011
  186PHE     HA 2931   2.355   2.428   3.047
  186PHE     CB 2932   2.247   2.265   3.114
  186PHE    HB1 2933   2.237   2.165   3.065
  186PHE    HB2 2934   2.156   2.323   3.090
  186PHE     CG 2935   2.282   2.263   3.255
  186PHE    CD1 2936   2.234   2.374   3.339
  186PHE    HD1 2937   2.188   2.459   3.291
  186PHE    CE1 2938   2.259   2.357   3.478
  186PHE    HE1 2939   2.245   2.449   3.532
  186PHE     CZ 2940   2.323   2.247   3.532
  186PHE     HZ 2941   2.329   2.250   3.639
  186PHE    CD2 2942   2.328   2.148   3.310
  186PHE    HD2 2943   2.360   2.062   3.253
  186PHE    CE2 2944   2.345   2.138   3.451
  186PHE    HE2 2945   2.380   2.052   3.505
  186PHE      C 2946   2.493   2.268   3.022
  186PHE      O 2947   2.526   2.162   2.970
  187GLN      N 2948   2.586   2.334   3.090
  187GLN     HN 2949   2.557   2.421   3.130
  187GLN     CA 2950   2.723   2.294   3.102
  187GLN     HA 2951   2.732   2.188   3.083
  187GLN     CB 2952   2.810   2.384   3.011
  187GLN    HB1 2953   2.759   2.392   2.913
  187GLN    HB2 2954   2.913   2.344   2.996
  187GLN     CG 2955   2.816   2.530   3.050
  187GLN    HG1 2956   2.846   2.539   3.156
  187GLN    HG2 2957   2.723   2.590   3.043
  187GLN     CD 2958   2.913   2.604   2.962
  187GLN    OE1 2959   2.975   2.540   2.874
  187GLN    NE2 2960   2.937   2.730   2.988
  187GLN   HE21 2961   3.002   2.781   2.932
  187GLN   HE22 2962   2.889   2.789   3.053
  187GLN      C 2963   2.766   2.300   3.244
  187GLN      O 2964   2.689   2.326   3.339
  188TRP      N 2965   2.890   2.257   3.277
  188TRP     HN 2966   2.951   2.225   3.205
  188TRP     CA 2967   2.937   2.240   3.417
  188TRP     HA 2968   2.864   2.175   3.464
  188TRP     CB 2969   3.080   2.179   3.416
  188TRP    HB1 2970   3.155   2.245   3.365
  188TRP    HB2 2971   3.070   2.082   3.363
  188TRP     CG 2972   3.137   2.155   3.554
  188TRP    CD1 2973   3.204   2.238   3.633
  188TRP    HD1 2974   3.214   2.344   3.613
  188TRP    NE1 2975   3.246   2.176   3.743
  188TRP    HE1 2976   3.299   2.201   3.821
  188TRP    CE2 2977   3.204   2.048   3.744
  188TRP    CD2 2978   3.128   2.030   3.624
  188TRP    CE3 2979   3.079   1.899   3.598
  188TRP    HE3 2980   3.029   1.892   3.502
  188TRP    CZ3 2981   3.081   1.804   3.699
  188TRP    HZ3 2982   3.021   1.715   3.684
  188TRP    CZ2 2983   3.214   1.953   3.841
  188TRP    HZ2 2984   3.254   1.972   3.940
  188TRP    CH2 2985   3.151   1.835   3.820
  188TRP    HH2 2986   3.148   1.762   3.899
  188TRP      C 2987   2.931   2.363   3.502
  188TRP      O 2988   2.892   2.366   3.616
  189HSD      N 2989   2.974   2.481   3.447
  189HSD     HN 2990   3.017   2.475   3.357
  189HSD     CA 2991   2.967   2.608   3.500
  189HSD     HA 2992   3.043   2.610   3.576
  189HSD     CB 2993   2.998   2.711   3.397
  189HSD    HB1 2994   2.931   2.708   3.308
  189HSD    HB2 2995   3.104   2.698   3.366
  189HSD    ND1 2996   2.894   2.943   3.411
  189HSD    HD1 2997   2.809   2.920   3.363
  189HSD     CG 2998   3.002   2.856   3.438
  189HSD    CE1 2999   2.947   3.064   3.424
  189HSD    HE1 3000   2.881   3.151   3.424
  189HSD    NE2 3001   3.073   3.069   3.461
  189HSD    CD2 3002   3.108   2.935   3.467
  189HSD    HD2 3003   3.207   2.902   3.498
  189HSD      C 3004   2.835   2.644   3.557
  189HSD      O 3005   2.824   2.685   3.675
  190GLU      N 3006   2.719   2.615   3.494
  190GLU     HN 3007   2.719   2.580   3.400
  190GLU     CA 3008   2.584   2.630   3.540
  190GLU     HA 3009   2.575   2.735   3.564
  190GLU     CB 3010   2.492   2.596   3.423
  190GLU    HB1 3011   2.387   2.626   3.444
  190GLU    HB2 3012   2.489   2.488   3.398
  190GLU     CG 3013   2.523   2.670   3.288
  190GLU    HG1 3014   2.433   2.682   3.224
  190GLU    HG2 3015   2.596   2.599   3.241
  190GLU     CD 3016   2.588   2.805   3.303
  190GLU    OE1 3017   2.708   2.813   3.262
  190GLU    OE2 3018   2.529   2.906   3.343
  190GLU      C 3019   2.543   2.553   3.665
  190GLU      O 3020   2.472   2.598   3.755
  191ALA      N 3021   2.596   2.421   3.661
  191ALA     HN 3022   2.662   2.380   3.599
  191ALA     CA 3023   2.568   2.336   3.776
  191ALA     HA 3024   2.463   2.346   3.797
  191ALA     CB 3025   2.595   2.191   3.744
  191ALA    HB1 3026   2.585   2.138   3.841
  191ALA    HB2 3027   2.700   2.179   3.711
  191ALA    HB3 3028   2.533   2.156   3.659
  191ALA      C 3029   2.644   2.382   3.903
  191ALA      O 3030   2.588   2.396   4.014
  192MET      N 3031   2.771   2.429   3.886
  192MET     HN 3032   2.826   2.422   3.804
  192MET     CA 3033   2.867   2.497   3.981
  192MET     HA 3034   2.878   2.425   4.061
  192MET     CB 3035   3.000   2.528   3.916
  192MET    HB1 3036   3.060   2.586   3.989
  192MET    HB2 3037   2.994   2.588   3.822
  192MET     CG 3038   3.078   2.393   3.896
  192MET    HG1 3039   3.178   2.419   3.854
  192MET    HG2 3040   3.033   2.345   3.807
  192MET     SD 3041   3.103   2.285   4.041
  192MET     CE 3042   2.969   2.155   3.997
  192MET    HE1 3043   2.868   2.201   3.991
  192MET    HE2 3044   2.959   2.074   4.072
  192MET    HE3 3045   2.994   2.112   3.898
  192MET      C 3046   2.802   2.630   4.036
  192MET      O 3047   2.803   2.656   4.157
  193PHE      N 3048   2.734   2.716   3.948
  193PHE     HN 3049   2.734   2.692   3.851
  193PHE     CA 3050   2.651   2.824   4.000
  193PHE     HA 3051   2.728   2.873   4.057
  193PHE     CB 3052   2.592   2.914   3.886
  193PHE    HB1 3053   2.521   2.858   3.821
  193PHE    HB2 3054   2.675   2.947   3.821
  193PHE     CG 3055   2.522   3.037   3.941
  193PHE    CD1 3056   2.587   3.125   4.027
  193PHE    HD1 3057   2.691   3.112   4.054
  193PHE    CE1 3058   2.527   3.245   4.069
  193PHE    HE1 3059   2.591   3.311   4.125
  193PHE     CZ 3060   2.384   3.265   4.040
  193PHE     HZ 3061   2.335   3.357   4.065
  193PHE    CD2 3062   2.388   3.063   3.913
  193PHE    HD2 3063   2.341   3.001   3.838
  193PHE    CE2 3064   2.314   3.171   3.960
  193PHE    HE2 3065   2.218   3.179   3.912
  193PHE      C 3066   2.532   2.789   4.094
  193PHE      O 3067   2.499   2.860   4.193
  194LEU      N 3068   2.464   2.685   4.054
  194LEU     HN 3069   2.496   2.631   3.976
  194LEU     CA 3070   2.354   2.628   4.129
  194LEU     HA 3071   2.289   2.711   4.153
  194LEU     CB 3072   2.274   2.518   4.060
  194LEU    HB1 3073   2.214   2.464   4.136
  194LEU    HB2 3074   2.338   2.438   4.016
  194LEU     CG 3075   2.185   2.582   3.945
  194LEU     HG 3076   2.261   2.623   3.875
  194LEU    CD1 3077   2.104   2.474   3.869
  194LEU   HD11 3078   2.166   2.387   3.839
  194LEU   HD12 3079   2.054   2.509   3.777
  194LEU   HD13 3080   2.024   2.431   3.933
  194LEU    CD2 3081   2.103   2.703   3.984
  194LEU   HD21 3082   2.022   2.671   4.052
  194LEU   HD22 3083   2.063   2.742   3.888
  194LEU   HD23 3084   2.162   2.782   4.036
  194LEU      C 3085   2.404   2.572   4.264
  194LEU      O 3086   2.334   2.599   4.361
  195LEU      N 3087   2.516   2.502   4.263
  195LEU     HN 3088   2.568   2.498   4.178
  195LEU     CA 3089   2.583   2.451   4.382
  195LEU     HA 3090   2.503   2.409   4.441
  195LEU     CB 3091   2.692   2.351   4.338
  195LEU    HB1 3092   2.774   2.406   4.286
  195LEU    HB2 3093   2.636   2.291   4.263
  195LEU     CG 3094   2.757   2.255   4.440
  195LEU     HG 3095   2.844   2.306   4.487
  195LEU    CD1 3096   2.664   2.193   4.547
  195LEU   HD11 3097   2.583   2.130   4.504
  195LEU   HD12 3098   2.610   2.274   4.601
  195LEU   HD13 3099   2.718   2.125   4.617
  195LEU    CD2 3100   2.806   2.131   4.368
  195LEU   HD21 3101   2.891   2.180   4.315
  195LEU   HD22 3102   2.728   2.084   4.304
  195LEU   HD23 3103   2.849   2.053   4.433
  195LEU      C 3104   2.637   2.558   4.475
  195LEU      O 3105   2.615   2.554   4.595
  196GLU      N 3106   2.693   2.673   4.424
  196GLU     HN 3107   2.720   2.682   4.329
  196GLU     CA 3108   2.710   2.791   4.501
  196GLU     HA 3109   2.779   2.768   4.581
  196GLU     CB 3110   2.783   2.893   4.412
  196GLU    HB1 3111   2.771   2.992   4.460
  196GLU    HB2 3112   2.736   2.902   4.312
  196GLU     CG 3113   2.939   2.874   4.398
  196GLU    HG1 3114   2.953   2.765   4.385
  196GLU    HG2 3115   2.991   2.910   4.489
  196GLU     CD 3116   3.001   2.961   4.290
  196GLU    OE1 3117   3.040   2.915   4.181
  196GLU    OE2 3118   3.004   3.088   4.312
  196GLU      C 3119   2.575   2.849   4.554
  196GLU      O 3120   2.561   2.864   4.675
  197PHE      N 3121   2.464   2.869   4.468
  197PHE     HN 3122   2.477   2.866   4.369
  197PHE     CA 3123   2.340   2.929   4.505
  197PHE     HA 3124   2.356   3.031   4.535
  197PHE     CB 3125   2.250   2.933   4.376
  197PHE    HB1 3126   2.239   2.829   4.338
  197PHE    HB2 3127   2.297   2.981   4.287
  197PHE     CG 3128   2.120   3.004   4.394
  197PHE    CD1 3129   2.114   3.143   4.360
  197PHE    HD1 3130   2.202   3.199   4.334
  197PHE    CE1 3131   1.992   3.212   4.372
  197PHE    HE1 3132   1.985   3.319   4.363
  197PHE     CZ 3133   1.873   3.144   4.404
  197PHE     HZ 3134   1.780   3.198   4.407
  197PHE    CD2 3135   1.994   2.940   4.432
  197PHE    HD2 3136   1.999   2.835   4.458
  197PHE    CE2 3137   1.871   3.009   4.431
  197PHE    HE2 3138   1.779   2.967   4.470
  197PHE      C 3139   2.267   2.865   4.624
  197PHE      O 3140   2.196   2.926   4.702
  198PHE      N 3141   2.279   2.730   4.637
  198PHE     HN 3142   2.345   2.682   4.580
  198PHE     CA 3143   2.221   2.651   4.739
  198PHE     HA 3144   2.115   2.672   4.731
  198PHE     CB 3145   2.238   2.507   4.698
  198PHE    HB1 3146   2.342   2.475   4.679
  198PHE    HB2 3147   2.185   2.487   4.602
  198PHE     CG 3148   2.172   2.420   4.799
  198PHE    CD1 3149   2.256   2.329   4.870
  198PHE    HD1 3150   2.362   2.351   4.874
  198PHE    CE1 3151   2.202   2.242   4.967
  198PHE    HE1 3152   2.264   2.173   5.023
  198PHE     CZ 3153   2.064   2.222   4.970
  198PHE     HZ 3154   2.022   2.153   5.041
  198PHE    CD2 3155   2.030   2.403   4.811
  198PHE    HD2 3156   1.968   2.455   4.740
  198PHE    CE2 3157   1.980   2.308   4.896
  198PHE    HE2 3158   1.873   2.291   4.903
  198PHE      C 3159   2.273   2.690   4.882
  198PHE      O 3160   2.201   2.696   4.981
  199LEU      N 3161   2.405   2.718   4.895
  199LEU     HN 3162   2.467   2.725   4.817
  199LEU     CA 3163   2.470   2.738   5.025
  199LEU     HA 3164   2.451   2.647   5.079
  199LEU     CB 3165   2.620   2.745   4.999
  199LEU    HB1 3166   2.668   2.756   5.099
  199LEU    HB2 3167   2.632   2.828   4.927
  199LEU     CG 3168   2.678   2.609   4.933
  199LEU     HG 3169   2.615   2.590   4.843
  199LEU    CD1 3170   2.826   2.638   4.892
  199LEU   HD11 3171   2.873   2.540   4.868
  199LEU   HD12 3172   2.885   2.673   4.979
  199LEU   HD13 3173   2.843   2.709   4.808
  199LEU    CD2 3174   2.670   2.481   5.012
  199LEU   HD21 3175   2.728   2.400   4.965
  199LEU   HD22 3176   2.567   2.444   5.033
  199LEU   HD23 3177   2.724   2.496   5.108
  199LEU      C 3178   2.426   2.862   5.103
  199LEU      O 3179   2.399   2.837   5.219
  200PRO      N 3180   2.412   2.985   5.051
  200PRO     CD 3181   2.441   3.024   4.917
  200PRO    HD1 3182   2.390   2.956   4.845
  200PRO    HD2 3183   2.551   3.017   4.902
  200PRO     CA 3184   2.385   3.102   5.136
  200PRO     HA 3185   2.450   3.101   5.222
  200PRO     CB 3186   2.420   3.225   5.043
  200PRO    HB1 3187   2.528   3.247   5.054
  200PRO    HB2 3188   2.360   3.315   5.071
  200PRO     CG 3189   2.387   3.169   4.906
  200PRO    HG1 3190   2.278   3.156   4.894
  200PRO    HG2 3191   2.434   3.219   4.818
  200PRO      C 3192   2.241   3.092   5.188
  200PRO      O 3193   2.209   3.120   5.303
  201LEU      N 3194   2.143   3.045   5.097
  201LEU     HN 3195   2.178   3.025   5.005
  201LEU     CA 3196   2.013   3.013   5.136
  201LEU     HA 3197   1.982   3.105   5.184
  201LEU     CB 3198   1.929   2.988   5.014
  201LEU    HB1 3199   1.971   2.904   4.954
  201LEU    HB2 3200   1.934   3.084   4.958
  201LEU     CG 3201   1.775   2.956   5.033
  201LEU     HG 3202   1.766   2.852   5.074
  201LEU    CD1 3203   1.700   3.058   5.126
  201LEU   HD11 3204   1.591   3.037   5.122
  201LEU   HD12 3205   1.716   3.161   5.089
  201LEU   HD13 3206   1.733   3.061   5.232
  201LEU    CD2 3207   1.710   2.955   4.897
  201LEU   HD21 3208   1.601   2.934   4.904
  201LEU   HD22 3209   1.764   2.892   4.823
  201LEU   HD23 3210   1.725   3.057   4.854
  201LEU      C 3211   1.989   2.906   5.244
  201LEU      O 3212   1.914   2.927   5.340
  202GLY      N 3213   2.070   2.797   5.236
  202GLY     HN 3214   2.126   2.798   5.153
  202GLY     CA 3215   2.089   2.689   5.334
  202GLY    HA1 3216   2.168   2.625   5.297
  202GLY    HA2 3217   1.997   2.641   5.366
  202GLY      C 3218   2.133   2.744   5.469
  202GLY      O 3219   2.075   2.709   5.573
  203ILE      N 3220   2.236   2.830   5.463
  203ILE     HN 3221   2.289   2.848   5.380
  203ILE     CA 3222   2.279   2.899   5.584
  203ILE     HA 3223   2.308   2.818   5.649
  203ILE     CB 3224   2.401   2.992   5.562
  203ILE     HB 3225   2.380   3.057   5.474
  203ILE    CG2 3226   2.435   3.095   5.673
  203ILE   HG21 3227   2.534   3.145   5.660
  203ILE   HG22 3228   2.432   3.041   5.770
  203ILE   HG23 3229   2.361   3.177   5.671
  203ILE    CG1 3230   2.538   2.919   5.513
  203ILE   HG11 3231   2.610   2.995   5.478
  203ILE   HG12 3232   2.516   2.856   5.425
  203ILE     CD 3233   2.604   2.827   5.623
  203ILE    HD1 3234   2.534   2.746   5.654
  203ILE    HD2 3235   2.616   2.886   5.716
  203ILE    HD3 3236   2.706   2.796   5.590
  203ILE      C 3237   2.174   2.982   5.653
  203ILE      O 3238   2.154   2.975   5.777
  204ILE      N 3239   2.095   3.069   5.571
  204ILE     HN 3240   2.100   3.073   5.471
  204ILE     CA 3241   1.988   3.144   5.634
  204ILE     HA 3242   2.035   3.194   5.717
  204ILE     CB 3243   1.933   3.238   5.533
  204ILE     HB 3244   1.901   3.192   5.438
  204ILE    CG2 3245   1.804   3.304   5.589
  204ILE   HG21 3246   1.775   3.383   5.517
  204ILE   HG22 3247   1.807   3.353   5.688
  204ILE   HG23 3248   1.722   3.228   5.587
  204ILE    CG1 3249   2.039   3.357   5.514
  204ILE   HG11 3250   2.139   3.310   5.521
  204ILE   HG12 3251   2.028   3.426   5.601
  204ILE     CD 3252   2.024   3.435   5.384
  204ILE    HD1 3253   2.046   3.367   5.299
  204ILE    HD2 3254   2.097   3.519   5.382
  204ILE    HD3 3255   1.925   3.485   5.392
  204ILE      C 3256   1.874   3.057   5.704
  204ILE      O 3257   1.831   3.084   5.813
  205LEU      N 3258   1.834   2.958   5.629
  205LEU     HN 3259   1.878   2.937   5.542
  205LEU     CA 3260   1.731   2.863   5.672
  205LEU     HA 3261   1.637   2.911   5.697
  205LEU     CB 3262   1.703   2.766   5.549
  205LEU    HB1 3263   1.662   2.669   5.583
  205LEU    HB2 3264   1.804   2.738   5.513
  205LEU     CG 3265   1.614   2.822   5.431
  205LEU     HG 3266   1.667   2.911   5.392
  205LEU    CD1 3267   1.616   2.710   5.323
  205LEU   HD11 3268   1.575   2.751   5.228
  205LEU   HD12 3269   1.548   2.630   5.360
  205LEU   HD13 3270   1.718   2.668   5.312
  205LEU    CD2 3271   1.463   2.857   5.448
  205LEU   HD21 3272   1.457   2.954   5.501
  205LEU   HD22 3273   1.405   2.776   5.499
  205LEU   HD23 3274   1.425   2.879   5.346
  205LEU      C 3275   1.763   2.777   5.796
  205LEU      O 3276   1.693   2.754   5.888
  206PHE      N 3277   1.885   2.711   5.788
  206PHE     HN 3278   1.937   2.721   5.703
  206PHE     CA 3279   1.942   2.631   5.894
  206PHE     HA 3280   1.867   2.559   5.923
  206PHE     CB 3281   2.069   2.554   5.846
  206PHE    HB1 3282   2.150   2.625   5.819
  206PHE    HB2 3283   2.038   2.489   5.762
  206PHE     CG 3284   2.120   2.477   5.966
  206PHE    CD1 3285   2.226   2.513   6.045
  206PHE    HD1 3286   2.291   2.591   6.007
  206PHE    CE1 3287   2.262   2.446   6.165
  206PHE    HE1 3288   2.346   2.488   6.218
  206PHE     CZ 3289   2.181   2.346   6.214
  206PHE     HZ 3290   2.225   2.291   6.296
  206PHE    CD2 3291   2.047   2.360   6.001
  206PHE    HD2 3292   1.963   2.331   5.939
  206PHE    CE2 3293   2.074   2.306   6.130
  206PHE    HE2 3294   1.995   2.238   6.161
  206PHE      C 3295   1.961   2.711   6.019
  206PHE      O 3296   1.917   2.676   6.124
  207CYS      N 3297   2.029   2.825   6.002
  207CYS     HN 3298   2.061   2.852   5.911
  207CYS     CA 3299   2.071   2.904   6.118
  207CYS     HA 3300   2.116   2.840   6.192
  207CYS     CB 3301   2.179   3.012   6.090
  207CYS    HB1 3302   2.189   3.076   6.181
  207CYS    HB2 3303   2.142   3.080   6.011
  207CYS     SG 3304   2.337   2.931   6.034
  207CYS    HG1 3305   2.298   2.947   5.909
  207CYS      C 3306   1.953   2.971   6.197
  207CYS      O 3307   1.933   2.962   6.316
  208SER      N 3308   1.860   3.034   6.124
  208SER     HN 3309   1.874   3.040   6.026
  208SER     CA 3310   1.741   3.091   6.193
  208SER     HA 3311   1.767   3.155   6.276
  208SER     CB 3312   1.660   3.188   6.097
  208SER    HB1 3313   1.717   3.282   6.081
  208SER    HB2 3314   1.564   3.210   6.148
  208SER     OG 3315   1.628   3.134   5.970
  208SER    HG1 3316   1.705   3.141   5.913
  208SER      C 3317   1.645   2.989   6.251
  208SER      O 3318   1.597   3.010   6.360
  209ALA      N 3319   1.634   2.869   6.183
  209ALA     HN 3320   1.694   2.852   6.105
  209ALA     CA 3321   1.548   2.765   6.242
  209ALA     HA 3322   1.460   2.809   6.286
  209ALA     CB 3323   1.520   2.662   6.131
  209ALA    HB1 3324   1.617   2.623   6.092
  209ALA    HB2 3325   1.470   2.705   6.043
  209ALA    HB3 3326   1.464   2.575   6.171
  209ALA      C 3327   1.616   2.687   6.354
  209ALA      O 3328   1.550   2.652   6.451
  210ARG      N 3329   1.746   2.666   6.353
  210ARG     HN 3330   1.798   2.686   6.270
  210ARG     CA 3331   1.808   2.597   6.467
  210ARG     HA 3332   1.772   2.495   6.471
  210ARG     CB 3333   1.961   2.574   6.439
  210ARG    HB1 3334   2.002   2.673   6.407
  210ARG    HB2 3335   1.978   2.507   6.352
  210ARG     CG 3336   2.052   2.533   6.556
  210ARG    HG1 3337   2.030   2.590   6.649
  210ARG    HG2 3338   2.161   2.550   6.540
  210ARG     CD 3339   2.034   2.381   6.583
  210ARG    HD1 3340   2.062   2.317   6.496
  210ARG    HD2 3341   1.937   2.349   6.626
  210ARG     NE 3342   2.143   2.356   6.687
  210ARG     HE 3343   2.186   2.437   6.727
  210ARG     CZ 3344   2.182   2.234   6.734
  210ARG    NH1 3345   2.114   2.126   6.704
  210ARG   HH11 3346   2.027   2.137   6.656
  210ARG   HH12 3347   2.131   2.030   6.725
  210ARG    NH2 3348   2.280   2.230   6.825
  210ARG   HH21 3349   2.311   2.141   6.860
  210ARG   HH22 3350   2.318   2.318   6.854
  210ARG      C 3351   1.787   2.664   6.600
  210ARG      O 3352   1.752   2.602   6.707
  211ILE      N 3353   1.815   2.796   6.602
  211ILE     HN 3354   1.861   2.836   6.524
  211ILE     CA 3355   1.785   2.881   6.722
  211ILE     HA 3356   1.834   2.838   6.808
  211ILE     CB 3357   1.848   3.020   6.718
  211ILE     HB 3358   1.951   3.017   6.675
  211ILE    CG2 3359   1.757   3.120   6.640
  211ILE   HG21 3360   1.745   3.084   6.536
  211ILE   HG22 3361   1.796   3.224   6.632
  211ILE   HG23 3362   1.657   3.130   6.689
  211ILE    CG1 3363   1.881   3.070   6.864
  211ILE   HG11 3364   1.794   3.054   6.932
  211ILE   HG12 3365   1.889   3.180   6.859
  211ILE     CD 3366   2.008   3.006   6.926
  211ILE    HD1 3367   2.025   3.054   7.025
  211ILE    HD2 3368   2.098   3.013   6.861
  211ILE    HD3 3369   2.005   2.896   6.934
  211ILE      C 3370   1.638   2.884   6.770
  211ILE      O 3371   1.613   2.878   6.893
  212ILE      N 3372   1.540   2.888   6.678
  212ILE     HN 3373   1.563   2.894   6.582
  212ILE     CA 3374   1.400   2.870   6.721
  212ILE     HA 3375   1.386   2.944   6.798
  212ILE     CB 3376   1.310   2.908   6.610
  212ILE     HB 3377   1.335   2.856   6.515
  212ILE    CG2 3378   1.164   2.864   6.645
  212ILE   HG21 3379   1.150   2.756   6.624
  212ILE   HG22 3380   1.093   2.923   6.582
  212ILE   HG23 3381   1.147   2.904   6.747
  212ILE    CG1 3382   1.328   3.055   6.566
  212ILE   HG11 3383   1.435   3.084   6.577
  212ILE   HG12 3384   1.261   3.112   6.635
  212ILE     CD 3385   1.284   3.081   6.419
  212ILE    HD1 3386   1.336   3.013   6.348
  212ILE    HD2 3387   1.310   3.185   6.389
  212ILE    HD3 3388   1.177   3.058   6.400
  212ILE      C 3389   1.367   2.728   6.780
  212ILE      O 3390   1.314   2.710   6.887
  213TRP      N 3391   1.421   2.627   6.712
  213TRP     HN 3392   1.472   2.651   6.630
  213TRP     CA 3393   1.404   2.484   6.752
  213TRP     HA 3394   1.298   2.465   6.762
  213TRP     CB 3395   1.469   2.387   6.647
  213TRP    HB1 3396   1.569   2.436   6.638
  213TRP    HB2 3397   1.413   2.405   6.553
  213TRP     CG 3398   1.495   2.240   6.679
  213TRP    CD1 3399   1.425   2.123   6.646
  213TRP    HD1 3400   1.328   2.132   6.599
  213TRP    NE1 3401   1.489   2.012   6.689
  213TRP    HE1 3402   1.466   1.918   6.675
  213TRP    CE2 3403   1.609   2.048   6.749
  213TRP    CD2 3404   1.620   2.188   6.738
  213TRP    CE3 3405   1.732   2.256   6.785
  213TRP    HE3 3406   1.741   2.363   6.791
  213TRP    CZ3 3407   1.826   2.177   6.857
  213TRP    HZ3 3408   1.913   2.224   6.901
  213TRP    CZ2 3409   1.704   1.969   6.812
  213TRP    HZ2 3410   1.695   1.862   6.824
  213TRP    CH2 3411   1.820   2.040   6.862
  213TRP    HH2 3412   1.885   1.973   6.916
  213TRP      C 3413   1.467   2.456   6.889
  213TRP      O 3414   1.422   2.385   6.977
  214SER      N 3415   1.579   2.521   6.917
  214SER     HN 3416   1.625   2.581   6.852
  214SER     CA 3417   1.646   2.511   7.047
  214SER     HA 3418   1.664   2.409   7.075
  214SER     CB 3419   1.783   2.569   7.037
  214SER    HB1 3420   1.795   2.674   7.001
  214SER    HB2 3421   1.831   2.510   6.956
  214SER     OG 3422   1.864   2.550   7.146
  214SER    HG1 3423   1.843   2.460   7.173
  214SER      C 3424   1.572   2.574   7.163
  214SER      O 3425   1.582   2.521   7.274
  215LEU      N 3426   1.500   2.688   7.129
  215LEU     HN 3427   1.505   2.731   7.039
  215LEU     CA 3428   1.417   2.759   7.228
  215LEU     HA 3429   1.479   2.782   7.312
  215LEU     CB 3430   1.361   2.886   7.159
  215LEU    HB1 3431   1.278   2.866   7.087
  215LEU    HB2 3432   1.437   2.933   7.093
  215LEU     CG 3433   1.280   2.994   7.234
  215LEU     HG 3434   1.331   3.008   7.332
  215LEU    CD1 3435   1.297   3.133   7.161
  215LEU   HD11 3436   1.256   3.117   7.059
  215LEU   HD12 3437   1.405   3.156   7.146
  215LEU   HD13 3438   1.239   3.214   7.211
  215LEU    CD2 3439   1.132   2.949   7.257
  215LEU   HD21 3440   1.074   3.039   7.287
  215LEU   HD22 3441   1.136   2.865   7.330
  215LEU   HD23 3442   1.085   2.914   7.163
  215LEU      C 3443   1.309   2.664   7.276
  215LEU      O 3444   1.290   2.632   7.395
  216ARG      N 3445   1.249   2.596   7.173
  216ARG     HN 3446   1.280   2.627   7.084
  216ARG     CA 3447   1.145   2.493   7.192
  216ARG     HA 3448   1.069   2.529   7.260
  216ARG     CB 3449   1.077   2.449   7.064
  216ARG    HB1 3450   1.012   2.365   7.096
  216ARG    HB2 3451   1.155   2.413   6.993
  216ARG     CG 3452   0.991   2.559   6.992
  216ARG    HG1 3453   0.930   2.520   6.908
  216ARG    HG2 3454   1.058   2.634   6.945
  216ARG     CD 3455   0.908   2.642   7.084
  216ARG    HD1 3456   0.870   2.731   7.028
  216ARG    HD2 3457   0.967   2.680   7.170
  216ARG     NE 3458   0.802   2.558   7.137
  216ARG     HE 3459   0.803   2.463   7.105
  216ARG     CZ 3460   0.738   2.575   7.251
  216ARG    NH1 3461   0.744   2.691   7.313
  216ARG   HH11 3462   0.790   2.767   7.268
  216ARG   HH12 3463   0.688   2.694   7.396
  216ARG    NH2 3464   0.680   2.463   7.297
  216ARG   HH21 3465   0.686   2.388   7.231
  216ARG   HH22 3466   0.626   2.469   7.381
  216ARG      C 3467   1.197   2.368   7.273
  216ARG      O 3468   1.120   2.319   7.358
  217GLN      N 3469   1.321   2.306   7.244
  217GLN     HN 3470   1.381   2.349   7.177
  217GLN     CA 3471   1.373   2.191   7.322
  217GLN     HA 3472   1.300   2.112   7.310
  217GLN     CB 3473   1.506   2.139   7.264
  217GLN    HB1 3474   1.543   2.057   7.329
  217GLN    HB2 3475   1.590   2.212   7.261
  217GLN     CG 3476   1.495   2.070   7.121
  217GLN    HG1 3477   1.564   1.983   7.118
  217GLN    HG2 3478   1.516   2.154   7.051
  217GLN     CD 3479   1.353   2.016   7.086
  217GLN    OE1 3480   1.308   1.917   7.133
  217GLN    NE2 3481   1.280   2.088   6.993
  217GLN   HE21 3482   1.324   2.166   6.949
  217GLN   HE22 3483   1.190   2.059   6.961
  217GLN      C 3484   1.402   2.234   7.467
  217GLN      O 3485   1.346   2.166   7.559
  218ARG      N 3486   1.473   2.346   7.482
  218ARG     HN 3487   1.502   2.393   7.399
  218ARG     CA 3488   1.538   2.387   7.613
  218ARG     HA 3489   1.568   2.293   7.656
  218ARG     CB 3490   1.653   2.481   7.586
  218ARG    HB1 3491   1.686   2.544   7.672
  218ARG    HB2 3492   1.598   2.549   7.518
  218ARG     CG 3493   1.778   2.417   7.522
  218ARG    HG1 3494   1.742   2.382   7.422
  218ARG    HG2 3495   1.817   2.336   7.586
  218ARG     CD 3496   1.881   2.526   7.487
  218ARG    HD1 3497   1.833   2.616   7.442
  218ARG    HD2 3498   1.951   2.477   7.416
  218ARG     NE 3499   1.948   2.555   7.624
  218ARG     HE 3500   1.984   2.477   7.674
  218ARG     CZ 3501   1.955   2.673   7.685
  218ARG    NH1 3502   1.909   2.781   7.646
  218ARG   HH11 3503   1.865   2.786   7.556
  218ARG   HH12 3504   1.936   2.857   7.705
  218ARG    NH2 3505   2.013   2.671   7.805
  218ARG   HH21 3506   2.022   2.760   7.850
  218ARG   HH22 3507   2.026   2.588   7.859
  218ARG      C 3508   1.436   2.461   7.711
  218ARG      O 3509   1.457   2.468   7.832
  219GLN      N 3510   1.326   2.515   7.652
  219GLN     HN 3511   1.306   2.498   7.556
  219GLN     CA 3512   1.211   2.569   7.722
  219GLN     HA 3513   1.142   2.578   7.639
  219GLN     CB 3514   1.130   2.486   7.822
  219GLN    HB1 3515   1.060   2.543   7.888
  219GLN    HB2 3516   1.202   2.429   7.885
  219GLN     CG 3517   1.043   2.379   7.758
  219GLN    HG1 3518   1.078   2.343   7.659
  219GLN    HG2 3519   0.945   2.427   7.737
  219GLN     CD 3520   1.016   2.262   7.850
  219GLN    OE1 3521   1.053   2.147   7.832
  219GLN    NE2 3522   0.944   2.292   7.964
  219GLN   HE21 3523   0.928   2.389   7.986
  219GLN   HE22 3524   0.925   2.222   8.032
  219GLN      C 3525   1.240   2.709   7.769
  219GLN      O 3526   1.178   2.752   7.863
  220MET      N 3527   1.340   2.768   7.707
  220MET     HN 3528   1.401   2.724   7.641
  220MET     CA 3529   1.387   2.900   7.737
  220MET     HA 3530   1.296   2.951   7.765
  220MET     CB 3531   1.480   2.898   7.862
  220MET    HB1 3532   1.434   2.891   7.963
  220MET    HB2 3533   1.535   2.995   7.868
  220MET     CG 3534   1.595   2.790   7.860
  220MET    HG1 3535   1.649   2.812   7.766
  220MET    HG2 3536   1.553   2.689   7.841
  220MET     SD 3537   1.720   2.768   7.992
  220MET     CE 3538   1.616   2.743   8.144
  220MET    HE1 3539   1.513   2.705   8.123
  220MET    HE2 3540   1.592   2.844   8.184
  220MET    HE3 3541   1.670   2.690   8.225
  220MET      C 3542   1.461   2.964   7.620
  220MET      O 3543   1.532   2.901   7.546
  221ASP      N 3544   1.450   3.100   7.602
  221ASP     HN 3545   1.388   3.155   7.656
  221ASP     CA 3546   1.521   3.188   7.514
  221ASP     HA 3547   1.526   3.138   7.418
  221ASP     CB 3548   1.434   3.316   7.510
  221ASP    HB1 3549   1.428   3.370   7.607
  221ASP    HB2 3550   1.330   3.290   7.482
  221ASP     CG 3551   1.478   3.415   7.407
  221ASP    OD1 3552   1.430   3.533   7.408
  221ASP    OD2 3553   1.556   3.376   7.318
  221ASP      C 3554   1.669   3.218   7.560
  221ASP      O 3555   1.685   3.232   7.679
  222ARG      N 3556   1.761   3.242   7.465
  222ARG     HN 3557   1.745   3.239   7.366
  222ARG     CA 3558   1.897   3.282   7.497
  222ARG     HA 3559   1.928   3.210   7.572
  222ARG     CB 3560   1.979   3.268   7.371
  222ARG    HB1 3561   2.076   3.314   7.401
  222ARG    HB2 3562   1.938   3.328   7.286
  222ARG     CG 3563   2.020   3.124   7.328
  222ARG    HG1 3564   2.074   3.140   7.232
  222ARG    HG2 3565   1.927   3.065   7.318
  222ARG     CD 3566   2.117   3.060   7.433
  222ARG    HD1 3567   2.073   3.051   7.534
  222ARG    HD2 3568   2.209   3.121   7.442
  222ARG     NE 3569   2.160   2.920   7.381
  222ARG     HE 3570   2.114   2.884   7.300
  222ARG     CZ 3571   2.218   2.824   7.457
  222ARG    NH1 3572   2.273   2.848   7.577
  222ARG   HH11 3573   2.267   2.939   7.618
  222ARG   HH12 3574   2.303   2.775   7.638
  222ARG    NH2 3575   2.216   2.696   7.415
  222ARG   HH21 3576   2.159   2.674   7.336
  222ARG   HH22 3577   2.243   2.619   7.474
  222ARG      C 3578   1.908   3.421   7.550
  222ARG      O 3579   1.816   3.505   7.516
  223HSD      N 3580   2.017   3.448   7.618
  223HSD     HN 3581   2.081   3.373   7.637
  223HSD     CA 3582   2.078   3.582   7.653
  223HSD     HA 3583   2.002   3.642   7.702
  223HSD     CB 3584   2.199   3.580   7.735
  223HSD    HB1 3585   2.259   3.674   7.737
  223HSD    HB2 3586   2.276   3.505   7.706
  223HSD    ND1 3587   2.215   3.419   7.940
  223HSD    HD1 3588   2.273   3.357   7.888
  223HSD     CG 3589   2.167   3.539   7.886
  223HSD    CE1 3590   2.158   3.402   8.060
  223HSD    HE1 3591   2.176   3.309   8.113
  223HSD    NE2 3592   2.081   3.507   8.094
  223HSD    CD2 3593   2.084   3.589   7.982
  223HSD    HD2 3594   2.037   3.686   7.981
  223HSD      C 3595   2.096   3.667   7.532
  223HSD      O 3596   2.129   3.622   7.424
  224ALA      N 3597   2.071   3.800   7.541
  224ALA     HN 3598   2.056   3.847   7.627
  224ALA     CA 3599   2.059   3.894   7.431
  224ALA     HA 3600   1.998   3.857   7.350
  224ALA     CB 3601   2.003   4.026   7.485
  224ALA    HB1 3602   1.975   4.086   7.396
  224ALA    HB2 3603   2.072   4.082   7.552
  224ALA    HB3 3604   1.912   4.013   7.547
  224ALA      C 3605   2.199   3.927   7.375
  224ALA      O 3606   2.227   3.946   7.256
  225LYS      N 3607   2.301   3.918   7.465
  225LYS     HN 3608   2.304   3.915   7.565
  225LYS     CA 3609   2.439   3.899   7.411
  225LYS     HA 3610   2.452   3.991   7.357
  225LYS     CB 3611   2.544   3.901   7.525
  225LYS    HB1 3612   2.640   3.869   7.479
  225LYS    HB2 3613   2.512   3.824   7.598
  225LYS     CG 3614   2.573   4.042   7.577
  225LYS    HG1 3615   2.632   4.025   7.670
  225LYS    HG2 3616   2.473   4.083   7.605
  225LYS     CD 3617   2.653   4.134   7.486
  225LYS    HD1 3618   2.577   4.193   7.429
  225LYS    HD2 3619   2.722   4.072   7.425
  225LYS     CE 3620   2.729   4.248   7.562
  225LYS    HE1 3621   2.663   4.282   7.645
  225LYS    HE2 3622   2.744   4.336   7.496
  225LYS     NZ 3623   2.853   4.196   7.612
  225LYS    HZ1 3624   2.842   4.120   7.683
  225LYS    HZ2 3625   2.911   4.272   7.651
  225LYS    HZ3 3626   2.902   4.153   7.531
  225LYS      C 3627   2.469   3.794   7.312
  225LYS      O 3628   2.531   3.824   7.213
  226ILE      N 3629   2.423   3.669   7.329
  226ILE     HN 3630   2.353   3.643   7.395
  226ILE     CA 3631   2.443   3.557   7.233
  226ILE     HA 3632   2.546   3.567   7.202
  226ILE     CB 3633   2.430   3.416   7.299
  226ILE     HB 3634   2.353   3.407   7.379
  226ILE    CG2 3635   2.424   3.300   7.195
  226ILE   HG21 3636   2.323   3.305   7.149
  226ILE   HG22 3637   2.435   3.202   7.246
  226ILE   HG23 3638   2.503   3.320   7.120
  226ILE    CG1 3639   2.559   3.378   7.373
  226ILE   HG11 3640   2.648   3.389   7.307
  226ILE   HG12 3641   2.559   3.271   7.403
  226ILE     CD 3642   2.580   3.445   7.505
  226ILE    HD1 3643   2.659   3.391   7.562
  226ILE    HD2 3644   2.492   3.425   7.570
  226ILE    HD3 3645   2.603   3.554   7.501
  226ILE      C 3646   2.360   3.568   7.106
  226ILE      O 3647   2.395   3.560   6.989
  227LYS      N 3648   2.234   3.615   7.119
  227LYS     HN 3649   2.209   3.630   7.215
  227LYS     CA 3650   2.136   3.649   7.018
  227LYS     HA 3651   2.117   3.556   6.966
  227LYS     CB 3652   1.991   3.688   7.068
  227LYS    HB1 3653   1.914   3.703   6.988
  227LYS    HB2 3654   1.983   3.785   7.122
  227LYS     CG 3655   1.917   3.575   7.146
  227LYS    HG1 3656   1.959   3.571   7.248
  227LYS    HG2 3657   1.928   3.474   7.100
  227LYS     CD 3658   1.766   3.598   7.159
  227LYS    HD1 3659   1.730   3.499   7.194
  227LYS    HD2 3660   1.738   3.621   7.054
  227LYS     CE 3661   1.735   3.710   7.256
  227LYS    HE1 3662   1.750   3.805   7.199
  227LYS    HE2 3663   1.795   3.712   7.349
  227LYS     NZ 3664   1.597   3.706   7.303
  227LYS    HZ1 3665   1.542   3.711   7.215
  227LYS    HZ2 3666   1.563   3.784   7.364
  227LYS    HZ3 3667   1.584   3.617   7.354
  227LYS      C 3668   2.182   3.747   6.921
  227LYS      O 3669   2.155   3.742   6.802
  228ARG      N 3670   2.251   3.851   6.969
  228ARG     HN 3671   2.269   3.855   7.068
  228ARG     CA 3672   2.308   3.949   6.884
  228ARG     HA 3673   2.229   3.975   6.814
  228ARG     CB 3674   2.334   4.078   6.956
  228ARG    HB1 3675   2.393   4.146   6.891
  228ARG    HB2 3676   2.389   4.065   7.052
  228ARG     CG 3677   2.210   4.159   6.990
  228ARG    HG1 3678   2.136   4.100   7.049
  228ARG    HG2 3679   2.158   4.174   6.893
  228ARG     CD 3680   2.238   4.288   7.074
  228ARG    HD1 3681   2.325   4.348   7.041
  228ARG    HD2 3682   2.265   4.240   7.170
  228ARG     NE 3683   2.117   4.375   7.060
  228ARG     HE 3684   2.025   4.337   7.066
  228ARG     CZ 3685   2.110   4.505   7.068
  228ARG    NH1 3686   2.209   4.583   7.115
  228ARG   HH11 3687   2.301   4.543   7.116
  228ARG   HH12 3688   2.200   4.679   7.090
  228ARG    NH2 3689   1.999   4.566   7.033
  228ARG   HH21 3690   1.924   4.510   6.996
  228ARG   HH22 3691   2.013   4.659   7.000
  228ARG      C 3692   2.433   3.903   6.798
  228ARG      O 3693   2.454   3.950   6.690
  229ALA      N 3694   2.509   3.803   6.843
  229ALA     HN 3695   2.503   3.764   6.935
  229ALA     CA 3696   2.622   3.756   6.769
  229ALA     HA 3697   2.672   3.839   6.722
  229ALA     CB 3698   2.721   3.683   6.865
  229ALA    HB1 3699   2.738   3.758   6.946
  229ALA    HB2 3700   2.810   3.643   6.812
  229ALA    HB3 3701   2.680   3.597   6.922
  229ALA      C 3702   2.578   3.670   6.657
  229ALA      O 3703   2.633   3.673   6.548
  230ILE      N 3704   2.477   3.582   6.683
  230ILE     HN 3705   2.436   3.564   6.773
  230ILE     CA 3706   2.400   3.510   6.578
  230ILE     HA 3707   2.479   3.465   6.519
  230ILE     CB 3708   2.314   3.395   6.630
  230ILE     HB 3709   2.263   3.346   6.544
  230ILE    CG2 3710   2.396   3.293   6.708
  230ILE   HG21 3711   2.469   3.342   6.777
  230ILE   HG22 3712   2.467   3.242   6.639
  230ILE   HG23 3713   2.338   3.209   6.752
  230ILE    CG1 3714   2.199   3.450   6.724
  230ILE   HG11 3715   2.146   3.535   6.675
  230ILE   HG12 3716   2.255   3.479   6.816
  230ILE     CD 3717   2.083   3.351   6.733
  230ILE    HD1 3718   2.043   3.332   6.631
  230ILE    HD2 3719   1.994   3.379   6.794
  230ILE    HD3 3720   2.131   3.265   6.784
  230ILE      C 3721   2.329   3.607   6.480
  230ILE      O 3722   2.324   3.582   6.363
  231THR      N 3723   2.282   3.720   6.520
  231THR     HN 3724   2.288   3.725   6.620
  231THR     CA 3725   2.231   3.830   6.443
  231THR     HA 3726   2.155   3.788   6.379
  231THR     CB 3727   2.155   3.927   6.522
  231THR     HB 3728   2.215   3.976   6.602
  231THR    OG1 3729   2.044   3.860   6.578
  231THR    HG1 3730   2.068   3.797   6.646
  231THR    CG2 3731   2.092   4.033   6.427
  231THR   HG21 3732   2.022   3.990   6.353
  231THR   HG22 3733   2.158   4.109   6.381
  231THR   HG23 3734   2.021   4.096   6.485
  231THR      C 3735   2.337   3.893   6.358
  231THR      O 3736   2.304   3.929   6.246
  232PHE      N 3737   2.460   3.906   6.400
  232PHE     HN 3738   2.494   3.887   6.492
  232PHE     CA 3739   2.574   3.951   6.315
  232PHE     HA 3740   2.550   4.044   6.266
  232PHE     CB 3741   2.700   3.962   6.401
  232PHE    HB1 3742   2.733   3.867   6.447
  232PHE    HB2 3743   2.663   4.030   6.480
  232PHE     CG 3744   2.811   4.029   6.327
  232PHE    CD1 3745   2.798   4.170   6.290
  232PHE    HD1 3746   2.707   4.221   6.318
  232PHE    CE1 3747   2.906   4.224   6.224
  232PHE    HE1 3748   2.911   4.329   6.201
  232PHE     CZ 3749   3.027   4.155   6.204
  232PHE     HZ 3750   3.109   4.203   6.153
  232PHE    CD2 3751   2.928   3.966   6.304
  232PHE    HD2 3752   2.931   3.866   6.344
  232PHE    CE2 3753   3.041   4.023   6.237
  232PHE    HE2 3754   3.138   3.975   6.233
  232PHE      C 3755   2.613   3.851   6.208
  232PHE      O 3756   2.614   3.886   6.095
  233ILE      N 3757   2.623   3.724   6.234
  233ILE     HN 3758   2.613   3.688   6.326
  233ILE     CA 3759   2.652   3.624   6.132
  233ILE     HA 3760   2.744   3.649   6.082
  233ILE     CB 3761   2.668   3.488   6.208
  233ILE     HB 3762   2.580   3.475   6.274
  233ILE    CG2 3763   2.672   3.367   6.110
  233ILE   HG21 3764   2.735   3.389   6.022
  233ILE   HG22 3765   2.566   3.351   6.080
  233ILE   HG23 3766   2.709   3.283   6.173
  233ILE    CG1 3767   2.796   3.499   6.283
  233ILE   HG11 3768   2.816   3.601   6.320
  233ILE   HG12 3769   2.883   3.470   6.220
  233ILE     CD 3770   2.796   3.403   6.404
  233ILE    HD1 3771   2.809   3.298   6.370
  233ILE    HD2 3772   2.696   3.414   6.450
  233ILE    HD3 3773   2.880   3.425   6.473
  233ILE      C 3774   2.545   3.622   6.026
  233ILE      O 3775   2.562   3.613   5.903
  234MET      N 3776   2.416   3.620   6.066
  234MET     HN 3777   2.397   3.642   6.162
  234MET     CA 3778   2.312   3.624   5.971
  234MET     HA 3779   2.333   3.542   5.904
  234MET     CB 3780   2.172   3.569   6.022
  234MET    HB1 3781   2.099   3.576   5.939
  234MET    HB2 3782   2.133   3.622   6.111
  234MET     CG 3783   2.178   3.416   6.061
  234MET    HG1 3784   2.258   3.386   6.133
  234MET    HG2 3785   2.208   3.357   5.972
  234MET     SD 3786   2.013   3.363   6.128
  234MET     CE 3787   2.041   3.408   6.295
  234MET    HE1 3788   2.062   3.515   6.318
  234MET    HE2 3789   2.130   3.353   6.332
  234MET    HE3 3790   1.960   3.367   6.358
  234MET      C 3791   2.294   3.740   5.879
  234MET      O 3792   2.287   3.718   5.760
  235VAL      N 3793   2.309   3.867   5.934
  235VAL     HN 3794   2.314   3.860   6.033
  235VAL     CA 3795   2.322   3.994   5.860
  235VAL     HA 3796   2.233   4.014   5.801
  235VAL     CB 3797   2.331   4.110   5.955
  235VAL     HB 3798   2.397   4.083   6.040
  235VAL    CG1 3799   2.370   4.242   5.881
  235VAL   HG11 3800   2.368   4.327   5.953
  235VAL   HG12 3801   2.302   4.265   5.796
  235VAL   HG13 3802   2.473   4.236   5.842
  235VAL    CG2 3803   2.190   4.138   6.022
  235VAL   HG21 3804   2.116   4.147   5.939
  235VAL   HG22 3805   2.190   4.239   6.068
  235VAL   HG23 3806   2.153   4.060   6.092
  235VAL      C 3807   2.439   4.001   5.768
  235VAL      O 3808   2.420   4.035   5.652
  236VAL      N 3809   2.558   3.953   5.805
  236VAL     HN 3810   2.573   3.923   5.899
  236VAL     CA 3811   2.678   3.935   5.717
  236VAL     HA 3812   2.706   4.031   5.675
  236VAL     CB 3813   2.797   3.887   5.794
  236VAL     HB 3814   2.771   3.800   5.858
  236VAL    CG1 3815   2.912   3.840   5.704
  236VAL   HG11 3816   2.890   3.748   5.647
  236VAL   HG12 3817   3.007   3.823   5.759
  236VAL   HG13 3818   2.937   3.927   5.639
  236VAL    CG2 3819   2.841   4.001   5.891
  236VAL   HG21 3820   2.891   4.086   5.839
  236VAL   HG22 3821   2.906   3.967   5.973
  236VAL   HG23 3822   2.750   4.039   5.942
  236VAL      C 3823   2.645   3.845   5.597
  236VAL      O 3824   2.678   3.868   5.477
  237ALA      N 3825   2.574   3.734   5.625
  237ALA     HN 3826   2.546   3.716   5.719
  237ALA     CA 3827   2.521   3.655   5.515
  237ALA     HA 3828   2.608   3.627   5.459
  237ALA     CB 3829   2.465   3.515   5.574
  237ALA    HB1 3830   2.438   3.439   5.498
  237ALA    HB2 3831   2.385   3.538   5.648
  237ALA    HB3 3832   2.543   3.472   5.640
  237ALA      C 3833   2.410   3.718   5.439
  237ALA      O 3834   2.402   3.702   5.316
  238ILE      N 3835   2.326   3.806   5.491
  238ILE     HN 3836   2.311   3.810   5.589
  238ILE     CA 3837   2.231   3.899   5.416
  238ILE     HA 3838   2.185   3.834   5.343
  238ILE     CB 3839   2.128   3.967   5.503
  238ILE     HB 3840   2.178   4.001   5.596
  238ILE    CG2 3841   2.052   4.090   5.441
  238ILE   HG21 3842   2.028   4.061   5.337
  238ILE   HG22 3843   2.114   4.182   5.434
  238ILE   HG23 3844   1.964   4.130   5.496
  238ILE    CG1 3845   2.029   3.860   5.556
  238ILE   HG11 3846   1.955   3.915   5.618
  238ILE   HG12 3847   2.082   3.791   5.625
  238ILE     CD 3848   1.953   3.781   5.447
  238ILE    HD1 3849   1.879   3.846   5.395
  238ILE    HD2 3850   1.893   3.697   5.488
  238ILE    HD3 3851   2.019   3.731   5.373
  238ILE      C 3852   2.297   4.006   5.326
  238ILE      O 3853   2.262   4.030   5.208
  239VAL      N 3854   2.411   4.061   5.373
  239VAL     HN 3855   2.432   4.048   5.469
  239VAL     CA 3856   2.497   4.133   5.293
  239VAL     HA 3857   2.432   4.209   5.254
  239VAL     CB 3858   2.609   4.197   5.376
  239VAL     HB 3859   2.658   4.113   5.431
  239VAL    CG1 3860   2.712   4.270   5.281
  239VAL   HG11 3861   2.753   4.195   5.210
  239VAL   HG12 3862   2.797   4.314   5.337
  239VAL   HG13 3863   2.652   4.347   5.226
  239VAL    CG2 3864   2.554   4.306   5.465
  239VAL   HG21 3865   2.479   4.259   5.533
  239VAL   HG22 3866   2.493   4.378   5.405
  239VAL   HG23 3867   2.630   4.359   5.525
  239VAL      C 3868   2.553   4.061   5.172
  239VAL      O 3869   2.546   4.108   5.059
  240PHE      N 3870   2.605   3.930   5.192
  240PHE     HN 3871   2.623   3.899   5.285
  240PHE     CA 3872   2.651   3.841   5.089
  240PHE     HA 3873   2.726   3.892   5.031
  240PHE     CB 3874   2.703   3.709   5.151
  240PHE    HB1 3875   2.622   3.668   5.215
  240PHE    HB2 3876   2.773   3.736   5.234
  240PHE     CG 3877   2.776   3.613   5.069
  240PHE    CD1 3878   2.913   3.608   5.061
  240PHE    HD1 3879   2.974   3.678   5.118
  240PHE    CE1 3880   2.984   3.516   4.983
  240PHE    HE1 3881   3.092   3.518   4.980
  240PHE     CZ 3882   2.905   3.423   4.911
  240PHE     HZ 3883   2.945   3.363   4.830
  240PHE    CD2 3884   2.702   3.514   5.011
  240PHE    HD2 3885   2.595   3.505   5.016
  240PHE    CE2 3886   2.766   3.421   4.932
  240PHE    HE2 3887   2.708   3.352   4.874
  240PHE      C 3888   2.540   3.807   4.988
  240PHE      O 3889   2.562   3.818   4.867
  241VAL      N 3890   2.419   3.769   5.033
  241VAL     HN 3891   2.418   3.769   5.132
  241VAL     CA 3892   2.304   3.728   4.951
  241VAL     HA 3893   2.348   3.654   4.886
  241VAL     CB 3894   2.190   3.669   5.025
  241VAL     HB 3895   2.174   3.734   5.114
  241VAL    CG1 3896   2.067   3.667   4.945
  241VAL   HG11 3897   2.015   3.762   4.921
  241VAL   HG12 3898   1.999   3.607   5.008
  241VAL   HG13 3899   2.082   3.602   4.856
  241VAL    CG2 3900   2.230   3.531   5.079
  241VAL   HG21 3901   2.239   3.466   4.989
  241VAL   HG22 3902   2.139   3.511   5.139
  241VAL   HG23 3903   2.326   3.528   5.136
  241VAL      C 3904   2.265   3.848   4.860
  241VAL      O 3905   2.247   3.840   4.739
  242ILE      N 3906   2.263   3.971   4.914
  242ILE     HN 3907   2.264   3.989   5.012
  242ILE     CA 3908   2.233   4.094   4.845
  242ILE     HA 3909   2.129   4.091   4.816
  242ILE     CB 3910   2.222   4.213   4.945
  242ILE     HB 3911   2.304   4.198   5.019
  242ILE    CG2 3912   2.246   4.354   4.884
  242ILE   HG21 3913   2.204   4.346   4.781
  242ILE   HG22 3914   2.353   4.364   4.857
  242ILE   HG23 3915   2.201   4.442   4.934
  242ILE    CG1 3916   2.088   4.218   5.011
  242ILE   HG11 3917   2.062   4.112   5.033
  242ILE   HG12 3918   2.008   4.255   4.943
  242ILE     CD 3919   2.073   4.293   5.138
  242ILE    HD1 3920   2.057   4.400   5.116
  242ILE    HD2 3921   2.163   4.278   5.201
  242ILE    HD3 3922   1.983   4.259   5.194
  242ILE      C 3923   2.329   4.132   4.731
  242ILE      O 3924   2.291   4.178   4.620
  243CYS      N 3925   2.462   4.122   4.760
  243CYS     HN 3926   2.493   4.099   4.853
  243CYS     CA 3927   2.568   4.137   4.669
  243CYS     HA 3928   2.554   4.240   4.639
  243CYS     CB 3929   2.709   4.138   4.740
  243CYS    HB1 3930   2.780   4.131   4.655
  243CYS    HB2 3931   2.730   4.046   4.799
  243CYS     SG 3932   2.724   4.282   4.850
  243CYS    HG1 3933   2.654   4.224   4.946
  243CYS      C 3934   2.571   4.033   4.563
  243CYS      O 3935   2.614   4.061   4.452
  244PHE      N 3936   2.511   3.913   4.591
  244PHE     HN 3937   2.456   3.907   4.673
  244PHE     CA 3938   2.514   3.799   4.503
  244PHE     HA 3939   2.611   3.798   4.456
  244PHE     CB 3940   2.491   3.670   4.595
  244PHE    HB1 3941   2.386   3.668   4.632
  244PHE    HB2 3942   2.559   3.687   4.681
  244PHE     CG 3943   2.539   3.542   4.532
  244PHE    CD1 3944   2.680   3.500   4.543
  244PHE    HD1 3945   2.756   3.565   4.585
  244PHE    CE1 3946   2.727   3.384   4.491
  244PHE    HE1 3947   2.827   3.349   4.510
  244PHE     CZ 3948   2.637   3.295   4.421
  244PHE     HZ 3949   2.682   3.207   4.378
  244PHE    CD2 3950   2.455   3.455   4.457
  244PHE    HD2 3951   2.351   3.479   4.442
  244PHE    CE2 3952   2.504   3.332   4.398
  244PHE    HE2 3953   2.434   3.261   4.357
  244PHE      C 3954   2.404   3.816   4.392
  244PHE      O 3955   2.419   3.772   4.278
  245LEU      N 3956   2.285   3.888   4.422
  245LEU     HN 3957   2.276   3.915   4.517
  245LEU     CA 3958   2.174   3.908   4.344
  245LEU     HA 3959   2.131   3.810   4.330
  245LEU     CB 3960   2.059   3.976   4.427
  245LEU    HB1 3961   2.115   4.056   4.481
  245LEU    HB2 3962   2.027   3.909   4.510
  245LEU     CG 3963   1.941   4.043   4.356
  245LEU     HG 3964   1.967   4.097   4.262
  245LEU    CD1 3965   1.842   3.934   4.306
  245LEU   HD11 3966   1.765   3.981   4.240
  245LEU   HD12 3967   1.796   3.875   4.388
  245LEU   HD13 3968   1.898   3.855   4.251
  245LEU    CD2 3969   1.880   4.148   4.449
  245LEU   HD21 3970   1.819   4.221   4.392
  245LEU   HD22 3971   1.967   4.206   4.485
  245LEU   HD23 3972   1.821   4.108   4.534
  245LEU      C 3973   2.194   3.972   4.206
  245LEU      O 3974   2.144   3.911   4.112
  246PRO      N 3975   2.268   4.080   4.186
  246PRO     CD 3976   2.301   4.178   4.298
  246PRO    HD1 3977   2.367   4.126   4.370
  246PRO    HD2 3978   2.214   4.231   4.342
  246PRO     CA 3979   2.334   4.119   4.059
  246PRO     HA 3980   2.261   4.176   4.003
  246PRO     CB 3981   2.460   4.209   4.110
  246PRO    HB1 3982   2.509   4.271   4.032
  246PRO    HB2 3983   2.547   4.150   4.146
  246PRO     CG 3984   2.405   4.277   4.244
  246PRO    HG1 3985   2.493   4.292   4.309
  246PRO    HG2 3986   2.354   4.371   4.214
  246PRO      C 3987   2.390   4.005   3.964
  246PRO      O 3988   2.362   4.005   3.846
  247SER      N 3989   2.459   3.909   4.022
  247SER     HN 3990   2.478   3.902   4.120
  247SER     CA 3991   2.514   3.796   3.942
  247SER     HA 3992   2.544   3.831   3.844
  247SER     CB 3993   2.637   3.736   4.014
  247SER    HB1 3994   2.623   3.738   4.124
  247SER    HB2 3995   2.720   3.808   3.999
  247SER     OG 3996   2.667   3.601   3.976
  247SER    HG1 3997   2.714   3.568   4.053
  247SER      C 3998   2.408   3.690   3.909
  247SER      O 3999   2.392   3.636   3.794
  248VAL      N 4000   2.313   3.668   4.004
  248VAL     HN 4001   2.320   3.707   4.095
  248VAL     CA 4002   2.188   3.596   3.980
  248VAL     HA 4003   2.214   3.494   3.953
  248VAL     CB 4004   2.107   3.574   4.104
  248VAL     HB 4005   2.089   3.677   4.144
  248VAL    CG1 4006   1.987   3.488   4.076
  248VAL   HG11 4007   1.960   3.425   4.163
  248VAL   HG12 4008   2.002   3.422   3.988
  248VAL   HG13 4009   1.899   3.553   4.054
  248VAL    CG2 4010   2.194   3.521   4.214
  248VAL   HG21 4011   2.202   3.413   4.191
  248VAL   HG22 4012   2.140   3.539   4.310
  248VAL   HG23 4013   2.295   3.564   4.229
  248VAL      C 4014   2.107   3.653   3.867
  248VAL      O 4015   2.067   3.585   3.771
  249VAL      N 4016   2.081   3.781   3.871
  249VAL     HN 4017   2.134   3.834   3.937
  249VAL     CA 4018   2.006   3.857   3.771
  249VAL     HA 4019   1.911   3.812   3.747
  249VAL     CB 4020   1.979   3.993   3.823
  249VAL     HB 4021   2.068   4.041   3.869
  249VAL    CG1 4022   1.933   4.093   3.701
  249VAL   HG11 4023   1.931   4.201   3.724
  249VAL   HG12 4024   1.841   4.072   3.643
  249VAL   HG13 4025   2.020   4.090   3.631
  249VAL    CG2 4026   1.865   3.996   3.934
  249VAL   HG21 4027   1.774   3.950   3.889
  249VAL   HG22 4028   1.847   4.100   3.968
  249VAL   HG23 4029   1.888   3.929   4.019
  249VAL      C 4030   2.066   3.856   3.632
  249VAL      O 4031   1.998   3.836   3.527
  250VAL      N 4032   2.199   3.882   3.617
  250VAL     HN 4033   2.244   3.903   3.704
  250VAL     CA 4034   2.271   3.871   3.491
  250VAL     HA 4035   2.233   3.929   3.408
  250VAL     CB 4036   2.415   3.920   3.505
  250VAL     HB 4037   2.468   3.886   3.597
  250VAL    CG1 4038   2.502   3.885   3.373
  250VAL   HG11 4039   2.528   3.777   3.373
  250VAL   HG12 4040   2.596   3.944   3.370
  250VAL   HG13 4041   2.442   3.914   3.285
  250VAL    CG2 4042   2.404   4.069   3.527
  250VAL   HG21 4043   2.344   4.089   3.618
  250VAL   HG22 4044   2.354   4.121   3.442
  250VAL   HG23 4045   2.497   4.126   3.549
  250VAL      C 4046   2.261   3.732   3.430
  250VAL      O 4047   2.242   3.714   3.306
  251ARG      N 4048   2.274   3.631   3.513
  251ARG     HN 4049   2.282   3.629   3.612
  251ARG     CA 4050   2.274   3.496   3.461
  251ARG     HA 4051   2.348   3.492   3.383
  251ARG     CB 4052   2.345   3.401   3.561
  251ARG    HB1 4053   2.320   3.299   3.523
  251ARG    HB2 4054   2.301   3.406   3.663
  251ARG     CG 4055   2.494   3.432   3.568
  251ARG    HG1 4056   2.514   3.542   3.566
  251ARG    HG2 4057   2.537   3.379   3.480
  251ARG     CD 4058   2.549   3.372   3.700
  251ARG    HD1 4059   2.536   3.262   3.714
  251ARG    HD2 4060   2.500   3.416   3.790
  251ARG     NE 4061   2.695   3.407   3.698
  251ARG     HE 4062   2.715   3.504   3.683
  251ARG     CZ 4063   2.803   3.328   3.713
  251ARG    NH1 4064   2.799   3.200   3.711
  251ARG   HH11 4065   2.710   3.164   3.683
  251ARG   HH12 4066   2.870   3.131   3.727
  251ARG    NH2 4067   2.921   3.384   3.735
  251ARG   HH21 4068   2.934   3.483   3.742
  251ARG   HH22 4069   3.002   3.327   3.746
  251ARG      C 4070   2.134   3.442   3.430
  251ARG      O 4071   2.119   3.358   3.338
  252ILE      N 4072   2.028   3.488   3.496
  252ILE     HN 4073   2.043   3.542   3.579
  252ILE     CA 4074   1.886   3.477   3.449
  252ILE     HA 4075   1.860   3.374   3.432
  252ILE     CB 4076   1.777   3.526   3.547
  252ILE     HB 4077   1.810   3.622   3.591
  252ILE    CG2 4078   1.633   3.538   3.490
  252ILE   HG21 4079   1.584   3.446   3.452
  252ILE   HG22 4080   1.636   3.618   3.413
  252ILE   HG23 4081   1.564   3.561   3.574
  252ILE    CG1 4082   1.767   3.425   3.663
  252ILE   HG11 4083   1.869   3.394   3.693
  252ILE   HG12 4084   1.711   3.334   3.631
  252ILE     CD 4085   1.700   3.477   3.792
  252ILE    HD1 4086   1.600   3.524   3.781
  252ILE    HD2 4087   1.769   3.551   3.837
  252ILE    HD3 4088   1.681   3.395   3.865
  252ILE      C 4089   1.863   3.542   3.313
  252ILE      O 4090   1.804   3.492   3.222
  253ARG      N 4091   1.928   3.664   3.289
  253ARG     HN 4092   1.987   3.716   3.351
  253ARG     CA 4093   1.915   3.729   3.161
  253ARG     HA 4094   1.809   3.731   3.141
  253ARG     CB 4095   1.984   3.866   3.160
  253ARG    HB1 4096   2.091   3.847   3.179
  253ARG    HB2 4097   1.942   3.934   3.238
  253ARG     CG 4098   1.977   3.941   3.026
  253ARG    HG1 4099   2.037   3.888   2.950
  253ARG    HG2 4100   2.027   4.039   3.043
  253ARG     CD 4101   1.835   3.963   2.983
  253ARG    HD1 4102   1.779   4.030   3.051
  253ARG    HD2 4103   1.791   3.863   2.962
  253ARG     NE 4104   1.832   4.047   2.858
  253ARG     HE 4105   1.917   4.080   2.818
  253ARG     CZ 4106   1.720   4.059   2.790
  253ARG    NH1 4107   1.601   4.026   2.846
  253ARG   HH11 4108   1.600   3.988   2.939
  253ARG   HH12 4109   1.518   4.031   2.791
  253ARG    NH2 4110   1.728   4.113   2.669
  253ARG   HH21 4111   1.821   4.114   2.633
  253ARG   HH22 4112   1.643   4.128   2.619
  253ARG      C 4113   1.978   3.639   3.054
  253ARG      O 4114   1.908   3.620   2.953
  254ILE      N 4115   2.094   3.581   3.085
  254ILE     HN 4116   2.145   3.608   3.166
  254ILE     CA 4117   2.159   3.485   2.998
  254ILE     HA 4118   2.175   3.527   2.900
  254ILE     CB 4119   2.302   3.449   3.046
  254ILE     HB 4120   2.312   3.416   3.152
  254ILE    CG2 4121   2.375   3.334   2.969
  254ILE   HG21 4122   2.312   3.244   2.988
  254ILE   HG22 4123   2.475   3.322   3.015
  254ILE   HG23 4124   2.376   3.340   2.859
  254ILE    CG1 4125   2.389   3.576   3.045
  254ILE   HG11 4126   2.328   3.662   3.081
  254ILE   HG12 4127   2.425   3.599   2.942
  254ILE     CD 4128   2.507   3.573   3.142
  254ILE    HD1 4129   2.477   3.562   3.248
  254ILE    HD2 4130   2.565   3.666   3.131
  254ILE    HD3 4131   2.588   3.502   3.113
  254ILE      C 4132   2.091   3.349   2.980
  254ILE      O 4133   2.075   3.298   2.866
  255PHE      N 4134   2.033   3.289   3.087
  255PHE     HN 4135   2.074   3.303   3.176
  255PHE     CA 4136   1.948   3.170   3.077
  255PHE     HA 4137   2.008   3.091   3.036
  255PHE     CB 4138   1.901   3.127   3.221
  255PHE    HB1 4139   1.837   3.038   3.208
  255PHE    HB2 4140   1.838   3.199   3.277
  255PHE     CG 4141   2.005   3.079   3.314
  255PHE    CD1 4142   1.999   3.087   3.453
  255PHE    HD1 4143   1.922   3.149   3.497
  255PHE    CE1 4144   2.089   3.035   3.536
  255PHE    HE1 4145   2.079   3.044   3.643
  255PHE     CZ 4146   2.208   2.972   3.489
  255PHE     HZ 4147   2.276   2.921   3.555
  255PHE    CD2 4148   2.116   3.004   3.262
  255PHE    HD2 4149   2.119   2.973   3.158
  255PHE    CE2 4150   2.212   2.949   3.350
  255PHE    HE2 4151   2.295   2.893   3.310
  255PHE      C 4152   1.821   3.184   2.985
  255PHE      O 4153   1.785   3.095   2.907
  256TRP      N 4154   1.754   3.301   3.003
  256TRP     HN 4155   1.792   3.368   3.067
  256TRP     CA 4156   1.639   3.341   2.928
  256TRP     HA 4157   1.570   3.258   2.938
  256TRP     CB 4158   1.586   3.478   2.984
  256TRP    HB1 4159   1.664   3.555   2.965
  256TRP    HB2 4160   1.574   3.481   3.094
  256TRP     CG 4161   1.464   3.538   2.922
  256TRP    CD1 4162   1.466   3.647   2.841
  256TRP    HD1 4163   1.552   3.712   2.829
  256TRP    NE1 4164   1.333   3.669   2.796
  256TRP    HE1 4165   1.298   3.752   2.759
  256TRP    CE2 4166   1.252   3.565   2.842
  256TRP    CD2 4167   1.334   3.471   2.901
  256TRP    CE3 4168   1.281   3.345   2.939
  256TRP    HE3 4169   1.352   3.271   2.973
  256TRP    CZ3 4170   1.137   3.316   2.912
  256TRP    HZ3 4171   1.095   3.218   2.931
  256TRP    CZ2 4172   1.119   3.545   2.835
  256TRP    HZ2 4173   1.058   3.616   2.782
  256TRP    CH2 4174   1.059   3.419   2.858
  256TRP    HH2 4175   0.953   3.398   2.852
  256TRP      C 4176   1.672   3.365   2.782
  256TRP      O 4177   1.592   3.334   2.692
  257LEU      N 4178   1.790   3.429   2.752
  257LEU     HN 4179   1.847   3.457   2.829
  257LEU     CA 4180   1.846   3.434   2.615
  257LEU     HA 4181   1.771   3.485   2.556
  257LEU     CB 4182   1.965   3.533   2.613
  257LEU    HB1 4183   2.008   3.542   2.511
  257LEU    HB2 4184   2.049   3.495   2.675
  257LEU     CG 4185   1.935   3.678   2.641
  257LEU     HG 4186   1.857   3.675   2.720
  257LEU    CD1 4187   2.060   3.754   2.696
  257LEU   HD11 4188   2.145   3.733   2.627
  257LEU   HD12 4189   2.085   3.712   2.796
  257LEU   HD13 4190   2.053   3.865   2.697
  257LEU    CD2 4191   1.870   3.765   2.533
  257LEU   HD21 4192   1.933   3.769   2.441
  257LEU   HD22 4193   1.855   3.867   2.574
  257LEU   HD23 4194   1.769   3.724   2.510
  257LEU      C 4195   1.868   3.303   2.548
  257LEU      O 4196   1.830   3.276   2.428
  258LEU      N 4197   1.927   3.209   2.623
  258LEU     HN 4198   1.939   3.226   2.721
  258LEU     CA 4199   1.950   3.074   2.578
  258LEU     HA 4200   2.007   3.078   2.486
  258LEU     CB 4201   2.035   3.000   2.687
  258LEU    HB1 4202   2.046   2.891   2.667
  258LEU    HB2 4203   1.986   3.011   2.786
  258LEU     CG 4204   2.186   3.030   2.695
  258LEU     HG 4205   2.192   3.141   2.699
  258LEU    CD1 4206   2.252   2.965   2.820
  258LEU   HD11 4207   2.255   2.856   2.804
  258LEU   HD12 4208   2.186   2.987   2.906
  258LEU   HD13 4209   2.359   2.995   2.827
  258LEU    CD2 4210   2.267   2.978   2.574
  258LEU   HD21 4211   2.241   2.878   2.535
  258LEU   HD22 4212   2.377   2.979   2.587
  258LEU   HD23 4213   2.241   3.041   2.486
  258LEU      C 4214   1.820   2.999   2.551
  258LEU      O 4215   1.805   2.938   2.448
  259HSD      N 4216   1.734   3.005   2.653
  259HSD     HN 4217   1.758   3.036   2.745
  259HSD     CA 4218   1.602   2.946   2.632
  259HSD     HA 4219   1.618   2.840   2.625
  259HSD     CB 4220   1.530   2.976   2.764
  259HSD    HB1 4221   1.555   3.081   2.788
  259HSD    HB2 4222   1.570   2.912   2.845
  259HSD    ND1 4223   1.341   2.814   2.792
  259HSD    HD1 4224   1.400   2.734   2.802
  259HSD     CG 4225   1.379   2.947   2.773
  259HSD    CE1 4226   1.206   2.819   2.805
  259HSD    HE1 4227   1.140   2.739   2.835
  259HSD    NE2 4228   1.163   2.949   2.814
  259HSD    CD2 4229   1.276   3.025   2.794
  259HSD    HD2 4230   1.272   3.134   2.794
  259HSD      C 4231   1.517   2.997   2.518
  259HSD      O 4232   1.455   2.914   2.452
  260THR      N 4233   1.521   3.131   2.492
  260THR     HN 4234   1.589   3.185   2.540
  260THR     CA 4235   1.440   3.207   2.392
  260THR     HA 4236   1.352   3.146   2.379
  260THR     CB 4237   1.396   3.346   2.429
  260THR     HB 4238   1.331   3.394   2.354
  260THR    OG1 4239   1.503   3.434   2.461
  260THR    HG1 4240   1.560   3.389   2.523
  260THR    CG2 4241   1.313   3.338   2.554
  260THR   HG21 4242   1.275   3.434   2.595
  260THR   HG22 4243   1.369   3.294   2.639
  260THR   HG23 4244   1.228   3.267   2.547
  260THR      C 4245   1.508   3.224   2.259
  260THR      O 4246   1.448   3.232   2.155
  261SER      N 4247   1.643   3.214   2.251
  261SER     HN 4248   1.696   3.216   2.335
  261SER     CA 4249   1.714   3.246   2.116
  261SER     HA 4250   1.643   3.232   2.036
  261SER     CB 4251   1.759   3.395   2.119
  261SER    HB1 4252   1.837   3.404   2.197
  261SER    HB2 4253   1.682   3.466   2.154
  261SER     OG 4254   1.799   3.448   1.990
  261SER    HG1 4255   1.872   3.397   1.954
  261SER      C 4256   1.839   3.161   2.091
  261SER      O 4257   1.897   3.166   1.987
  262GLY      N 4258   1.881   3.085   2.191
  262GLY     HN 4259   1.832   3.078   2.277
  262GLY     CA 4260   2.009   3.000   2.186
  262GLY    HA1 4261   1.996   2.936   2.100
  262GLY    HA2 4262   2.012   2.954   2.284
  262GLY      C 4263   2.141   3.073   2.162
  262GLY      O 4264   2.153   3.187   2.194
  263THR      N 4265   2.235   3.005   2.080
  263THR     HN 4266   2.196   2.925   2.034
  263THR     CA 4267   2.366   3.059   2.044
  263THR     HA 4268   2.375   3.159   2.084
  263THR     CB 4269   2.477   2.966   2.082
  263THR     HB 4270   2.562   2.987   2.015
  263THR    OG1 4271   2.437   2.829   2.070
  263THR    HG1 4272   2.513   2.772   2.074
  263THR    CG2 4273   2.522   2.981   2.227
  263THR   HG21 4274   2.560   3.082   2.256
  263THR   HG22 4275   2.602   2.907   2.248
  263THR   HG23 4276   2.442   2.961   2.302
  263THR      C 4277   2.359   3.089   1.890
  263THR      O 4278   2.457   3.116   1.829
  264GLN      N 4279   2.240   3.090   1.816
  264GLN     HN 4280   2.156   3.062   1.862
  264GLN     CA 4281   2.242   3.122   1.681
  264GLN     HA 4282   2.330   3.070   1.646
  264GLN     CB 4283   2.120   3.055   1.603
  264GLN    HB1 4284   2.149   3.068   1.496
  264GLN    HB2 4285   2.022   3.106   1.615
  264GLN     CG 4286   2.090   2.908   1.616
  264GLN    HG1 4287   2.016   2.877   1.539
  264GLN    HG2 4288   2.049   2.888   1.717
  264GLN     CD 4289   2.216   2.811   1.597
  264GLN    OE1 4290   2.280   2.763   1.686
  264GLN    NE2 4291   2.248   2.784   1.474
  264GLN   HE21 4292   2.305   2.705   1.451
  264GLN   HE22 4293   2.187   2.817   1.402
  264GLN      C 4294   2.252   3.270   1.642
  264GLN      O 4295   2.282   3.301   1.528
  265ASN      N 4296   2.234   3.365   1.748
  265ASN     HN 4297   2.201   3.330   1.836
  265ASN     CA 4298   2.266   3.500   1.735
  265ASN     HA 4299   2.329   3.530   1.652
  265ASN     CB 4300   2.135   3.574   1.722
  265ASN    HB1 4301   2.079   3.560   1.817
  265ASN    HB2 4302   2.076   3.534   1.636
  265ASN     CG 4303   2.143   3.728   1.704
  265ASN    OD1 4304   2.251   3.788   1.717
  265ASN    ND2 4305   2.021   3.780   1.687
  265ASN   HD21 4306   2.002   3.871   1.650
  265ASN   HD22 4307   1.943   3.718   1.682
  265ASN      C 4308   2.351   3.533   1.867
  265ASN      O 4309   2.318   3.508   1.984
  266CYS      N 4310   2.474   3.591   1.853
  266CYS     HN 4311   2.510   3.595   1.760
  266CYS     CA 4312   2.556   3.621   1.969
  266CYS     HA 4313   2.530   3.567   2.059
  266CYS     CB 4314   2.704   3.584   1.935
  266CYS    HB1 4315   2.776   3.612   2.015
  266CYS    HB2 4316   2.731   3.635   1.840
  266CYS     SG 4317   2.740   3.402   1.918
  266CYS      C 4318   2.536   3.776   2.000
  266CYS      O 4319   2.595   3.826   2.097
  267GLU      N 4320   2.459   3.854   1.916
  267GLU     HN 4321   2.417   3.818   1.833
  267GLU     CA 4322   2.443   3.998   1.938
  267GLU     HA 4323   2.531   4.035   1.990
  267GLU     CB 4324   2.446   4.080   1.804
  267GLU    HB1 4325   2.446   4.191   1.814
  267GLU    HB2 4326   2.352   4.046   1.755
  267GLU     CG 4327   2.568   4.051   1.710
  267GLU    HG1 4328   2.563   4.125   1.628
  267GLU    HG2 4329   2.560   3.945   1.678
  267GLU     CD 4330   2.702   4.075   1.765
  267GLU    OE1 4331   2.731   4.172   1.834
  267GLU    OE2 4332   2.791   3.998   1.729
  267GLU      C 4333   2.335   4.037   2.030
  267GLU      O 4334   2.321   4.154   2.073
  268VAL      N 4335   2.259   3.936   2.085
  268VAL     HN 4336   2.263   3.847   2.040
  268VAL     CA 4337   2.164   3.958   2.186
  268VAL     HA 4338   2.119   4.054   2.164
  268VAL     CB 4339   2.050   3.862   2.177
  268VAL     HB 4340   1.961   3.889   2.237
  268VAL    CG1 4341   2.003   3.872   2.031
  268VAL   HG11 4342   1.972   3.973   1.997
  268VAL   HG12 4343   1.915   3.805   2.019
  268VAL   HG13 4344   2.080   3.828   1.964
  268VAL    CG2 4345   2.103   3.724   2.218
  268VAL   HG21 4346   2.185   3.693   2.151
  268VAL   HG22 4347   2.022   3.655   2.188
  268VAL   HG23 4348   2.137   3.712   2.323
  268VAL      C 4349   2.224   3.968   2.326
  268VAL      O 4350   2.166   4.034   2.417
  269TYR      N 4351   2.350   3.913   2.345
  269TYR     HN 4352   2.399   3.854   2.280
  269TYR     CA 4353   2.432   3.911   2.468
  269TYR     HA 4354   2.367   3.907   2.555
  269TYR     CB 4355   2.532   3.794   2.467
  269TYR    HB1 4356   2.585   3.786   2.565
  269TYR    HB2 4357   2.606   3.786   2.384
  269TYR     CG 4358   2.455   3.665   2.455
  269TYR    CD1 4359   2.415   3.593   2.568
  269TYR    HD1 4360   2.443   3.612   2.671
  269TYR    CE1 4361   2.347   3.467   2.561
  269TYR    HE1 4362   2.311   3.416   2.649
  269TYR     CZ 4363   2.322   3.411   2.435
  269TYR     OH 4364   2.273   3.284   2.427
  269TYR     HH 4365   2.261   3.255   2.337
  269TYR    CD2 4366   2.428   3.604   2.330
  269TYR    HD2 4367   2.470   3.652   2.242
  269TYR    CE2 4368   2.365   3.481   2.321
  269TYR    HE2 4369   2.361   3.428   2.227
  269TYR      C 4370   2.518   4.033   2.478
  269TYR      O 4371   2.586   4.048   2.577
  270ARG      N 4372   2.526   4.124   2.384
  270ARG     HN 4373   2.476   4.125   2.298
  270ARG     CA 4374   2.592   4.256   2.407
  270ARG     HA 4375   2.691   4.237   2.444
  270ARG     CB 4376   2.604   4.323   2.265
  270ARG    HB1 4377   2.663   4.417   2.262
  270ARG    HB2 4378   2.507   4.353   2.221
  270ARG     CG 4379   2.666   4.222   2.160
  270ARG    HG1 4380   2.681   4.283   2.069
  270ARG    HG2 4381   2.583   4.152   2.138
  270ARG     CD 4382   2.793   4.162   2.197
  270ARG    HD1 4383   2.770   4.088   2.277
  270ARG    HD2 4384   2.876   4.232   2.220
  270ARG     NE 4385   2.825   4.085   2.071
  270ARG     HE 4386   2.785   4.120   1.986
  270ARG     CZ 4387   2.930   4.011   2.056
  270ARG    NH1 4388   3.029   4.005   2.144
  270ARG   HH11 4389   3.031   4.074   2.217
  270ARG   HH12 4390   3.101   3.938   2.128
  270ARG    NH2 4391   2.965   3.959   1.941
  270ARG   HH21 4392   3.036   3.889   1.938
  270ARG   HH22 4393   2.902   3.977   1.865
  270ARG      C 4394   2.500   4.346   2.502
  270ARG      O 4395   2.381   4.330   2.504
  271SER      N 4396   2.561   4.423   2.592
  271SER     HN 4397   2.660   4.424   2.586
  271SER     CA 4398   2.502   4.493   2.701
  271SER     HA 4399   2.565   4.581   2.701
  271SER     CB 4400   2.363   4.558   2.669
  271SER    HB1 4401   2.288   4.477   2.654
  271SER    HB2 4402   2.373   4.618   2.576
  271SER     OG 4403   2.321   4.639   2.783
  271SER    HG1 4404   2.383   4.712   2.787
  271SER      C 4405   2.514   4.414   2.833
  271SER      O 4406   2.523   4.462   2.948
  272VAL      N 4407   2.515   4.281   2.819
  272VAL     HN 4408   2.485   4.233   2.737
  272VAL     CA 4409   2.518   4.177   2.926
  272VAL     HA 4410   2.494   4.232   3.016
  272VAL     CB 4411   2.416   4.071   2.894
  272VAL     HB 4412   2.436   4.024   2.795
  272VAL    CG1 4413   2.420   3.963   2.997
  272VAL   HG11 4414   2.511   3.900   2.988
  272VAL   HG12 4415   2.332   3.896   2.990
  272VAL   HG13 4416   2.421   4.022   3.091
  272VAL    CG2 4417   2.267   4.122   2.869
  272VAL   HG21 4418   2.223   4.175   2.956
  272VAL   HG22 4419   2.200   4.038   2.840
  272VAL   HG23 4420   2.264   4.199   2.789
  272VAL      C 4421   2.658   4.124   2.938
  272VAL      O 4422   2.699   4.070   3.041
  273ASP      N 4423   2.743   4.137   2.835
  273ASP     HN 4424   2.702   4.193   2.763
  273ASP     CA 4425   2.878   4.091   2.827
  273ASP     HA 4426   2.874   3.984   2.837
  273ASP     CB 4427   2.916   4.127   2.683
  273ASP    HB1 4428   2.839   4.088   2.613
  273ASP    HB2 4429   3.015   4.089   2.649
  273ASP     CG 4430   2.915   4.277   2.658
  273ASP    OD1 4431   2.857   4.364   2.735
  273ASP    OD2 4432   2.986   4.313   2.558
  273ASP      C 4433   2.977   4.131   2.936
  273ASP      O 4434   3.027   4.047   3.013
  274LEU      N 4435   3.015   4.261   2.949
  274LEU     HN 4436   2.970   4.329   2.892
  274LEU     CA 4437   3.103   4.314   3.050
  274LEU     HA 4438   3.189   4.250   3.060
  274LEU     CB 4439   3.133   4.462   3.020
  274LEU    HB1 4440   3.040   4.517   2.994
  274LEU    HB2 4441   3.181   4.467   2.920
  274LEU     CG 4442   3.219   4.539   3.123
  274LEU     HG 4443   3.160   4.551   3.216
  274LEU    CD1 4444   3.347   4.463   3.163
  274LEU   HD11 4445   3.411   4.452   3.073
  274LEU   HD12 4446   3.328   4.360   3.200
  274LEU   HD13 4447   3.399   4.514   3.246
  274LEU    CD2 4448   3.240   4.678   3.056
  274LEU   HD21 4449   3.312   4.736   3.117
  274LEU   HD22 4450   3.147   4.738   3.041
  274LEU   HD23 4451   3.295   4.664   2.960
  274LEU      C 4452   3.040   4.297   3.190
  274LEU      O 4453   3.107   4.255   3.283
  275ALA      N 4454   2.905   4.311   3.197
  275ALA     HN 4455   2.859   4.333   3.111
  275ALA     CA 4456   2.830   4.303   3.319
  275ALA     HA 4457   2.860   4.387   3.381
  275ALA     CB 4458   2.681   4.316   3.288
  275ALA    HB1 4459   2.647   4.237   3.217
  275ALA    HB2 4460   2.657   4.410   3.235
  275ALA    HB3 4461   2.625   4.317   3.383
  275ALA      C 4462   2.857   4.172   3.383
  275ALA      O 4463   2.875   4.170   3.503
  276PHE      N 4464   2.863   4.058   3.312
  276PHE     HN 4465   2.845   4.047   3.214
  276PHE     CA 4466   2.885   3.927   3.381
  276PHE     HA 4467   2.817   3.906   3.463
  276PHE     CB 4468   2.876   3.822   3.271
  276PHE    HB1 4469   2.932   3.859   3.183
  276PHE    HB2 4470   2.769   3.817   3.242
  276PHE     CG 4471   2.928   3.685   3.311
  276PHE    CD1 4472   3.061   3.660   3.303
  276PHE    HD1 4473   3.125   3.737   3.263
  276PHE    CE1 4474   3.113   3.545   3.352
  276PHE    HE1 4475   3.221   3.542   3.354
  276PHE     CZ 4476   3.035   3.443   3.401
  276PHE     HZ 4477   3.072   3.352   3.446
  276PHE    CD2 4478   2.840   3.589   3.364
  276PHE    HD2 4479   2.733   3.603   3.364
  276PHE    CE2 4480   2.899   3.469   3.412
  276PHE    HE2 4481   2.844   3.381   3.442
  276PHE      C 4482   3.011   3.933   3.459
  276PHE      O 4483   3.013   3.899   3.577
  277PHE      N 4484   3.121   3.982   3.391
  277PHE     HN 4485   3.109   4.009   3.296
  277PHE     CA 4486   3.252   3.993   3.444
  277PHE     HA 4487   3.277   3.892   3.473
  277PHE     CB 4488   3.347   4.054   3.332
  277PHE    HB1 4489   3.447   4.070   3.377
  277PHE    HB2 4490   3.322   4.155   3.293
  277PHE     CG 4491   3.380   3.967   3.211
  277PHE    CD1 4492   3.454   3.844   3.230
  277PHE    HD1 4493   3.486   3.815   3.329
  277PHE    CE1 4494   3.485   3.759   3.125
  277PHE    HE1 4495   3.526   3.660   3.142
  277PHE     CZ 4496   3.449   3.797   2.996
  277PHE     HZ 4497   3.466   3.727   2.916
  277PHE    CD2 4498   3.348   4.003   3.079
  277PHE    HD2 4499   3.301   4.098   3.059
  277PHE    CE2 4500   3.389   3.926   2.971
  277PHE    HE2 4501   3.374   3.937   2.864
  277PHE      C 4502   3.259   4.082   3.564
  277PHE      O 4503   3.317   4.049   3.670
  278ILE      N 4504   3.192   4.197   3.560
  278ILE     HN 4505   3.158   4.241   3.477
  278ILE     CA 4506   3.185   4.291   3.675
  278ILE     HA 4507   3.286   4.317   3.703
  278ILE     CB 4508   3.128   4.431   3.627
  278ILE     HB 4509   3.029   4.419   3.579
  278ILE    CG2 4510   3.104   4.524   3.741
  278ILE   HG21 4511   3.023   4.490   3.810
  278ILE   HG22 4512   3.064   4.622   3.708
  278ILE   HG23 4513   3.192   4.549   3.804
  278ILE    CG1 4514   3.219   4.491   3.517
  278ILE   HG11 4515   3.178   4.580   3.465
  278ILE   HG12 4516   3.226   4.418   3.433
  278ILE     CD 4517   3.363   4.511   3.557
  278ILE    HD1 4518   3.361   4.565   3.655
  278ILE    HD2 4519   3.420   4.578   3.489
  278ILE    HD3 4520   3.423   4.419   3.573
  278ILE      C 4521   3.120   4.238   3.794
  278ILE      O 4522   3.165   4.249   3.907
  279THR      N 4523   3.007   4.177   3.775
  279THR     HN 4524   2.982   4.157   3.681
  279THR     CA 4525   2.930   4.106   3.885
  279THR     HA 4526   2.909   4.175   3.965
  279THR     CB 4527   2.796   4.054   3.841
  279THR     HB 4528   2.739   4.005   3.923
  279THR    OG1 4529   2.794   3.976   3.721
  279THR    HG1 4530   2.777   4.042   3.653
  279THR    CG2 4531   2.705   4.170   3.802
  279THR   HG21 4532   2.700   4.236   3.892
  279THR   HG22 4533   2.603   4.136   3.777
  279THR   HG23 4534   2.743   4.220   3.710
  279THR      C 4535   3.004   3.992   3.953
  279THR      O 4536   3.009   3.972   4.073
  280LEU      N 4537   3.064   3.906   3.868
  280LEU     HN 4538   3.050   3.901   3.770
  280LEU     CA 4539   3.153   3.796   3.913
  280LEU     HA 4540   3.087   3.740   3.978
  280LEU     CB 4541   3.213   3.718   3.787
  280LEU    HB1 4542   3.284   3.789   3.741
  280LEU    HB2 4543   3.141   3.687   3.708
  280LEU     CG 4544   3.305   3.595   3.815
  280LEU     HG 4545   3.389   3.634   3.876
  280LEU    CD1 4546   3.228   3.487   3.894
  280LEU   HD11 4547   3.143   3.454   3.831
  280LEU   HD12 4548   3.190   3.528   3.990
  280LEU   HD13 4549   3.284   3.396   3.926
  280LEU    CD2 4550   3.361   3.541   3.689
  280LEU   HD21 4551   3.424   3.610   3.630
  280LEU   HD22 4552   3.277   3.514   3.623
  280LEU   HD23 4553   3.424   3.450   3.702
  280LEU      C 4554   3.273   3.846   4.001
  280LEU      O 4555   3.290   3.791   4.107
  281SER      N 4556   3.341   3.954   3.966
  281SER     HN 4557   3.318   4.009   3.886
  281SER     CA 4558   3.451   4.017   4.038
  281SER     HA 4559   3.526   3.940   4.052
  281SER     CB 4560   3.513   4.130   3.952
  281SER    HB1 4561   3.429   4.201   3.943
  281SER    HB2 4562   3.536   4.091   3.850
  281SER     OG 4563   3.621   4.198   4.019
  281SER    HG1 4564   3.695   4.138   4.012
  281SER      C 4565   3.401   4.069   4.173
  281SER      O 4566   3.464   4.060   4.275
  282PHE      N 4567   3.275   4.128   4.175
  282PHE     HN 4568   3.212   4.137   4.098
  282PHE     CA 4569   3.221   4.174   4.299
  282PHE     HA 4570   3.284   4.247   4.348
  282PHE     CB 4571   3.084   4.238   4.272
  282PHE    HB1 4572   3.011   4.164   4.232
  282PHE    HB2 4573   3.110   4.308   4.189
  282PHE     CG 4574   3.026   4.329   4.379
  282PHE    CD1 4575   2.887   4.319   4.402
  282PHE    HD1 4576   2.830   4.235   4.365
  282PHE    CE1 4577   2.827   4.395   4.506
  282PHE    HE1 4578   2.721   4.400   4.525
  282PHE     CZ 4579   2.901   4.507   4.561
  282PHE     HZ 4580   2.860   4.575   4.635
  282PHE    CD2 4581   3.099   4.438   4.431
  282PHE    HD2 4582   3.192   4.461   4.382
  282PHE    CE2 4583   3.035   4.519   4.522
  282PHE    HE2 4584   3.090   4.607   4.554
  282PHE      C 4585   3.195   4.058   4.396
  282PHE      O 4586   3.228   4.068   4.513
  283THR      N 4587   3.143   3.940   4.347
  283THR     HN 4588   3.113   3.926   4.253
  283THR     CA 4589   3.113   3.826   4.438
  283THR     HA 4590   3.044   3.851   4.517
  283THR     CB 4591   3.045   3.710   4.362
  283THR     HB 4592   3.101   3.700   4.267
  283THR    OG1 4593   2.913   3.755   4.344
  283THR    HG1 4594   2.880   3.677   4.299
  283THR    CG2 4595   3.027   3.588   4.451
  283THR   HG21 4596   3.118   3.524   4.455
  283THR   HG22 4597   2.958   3.516   4.403
  283THR   HG23 4598   2.976   3.613   4.547
  283THR      C 4599   3.233   3.779   4.508
  283THR      O 4600   3.251   3.765   4.627
  284TYR      N 4601   3.336   3.766   4.420
  284TYR     HN 4602   3.337   3.790   4.323
  284TYR     CA 4603   3.469   3.722   4.464
  284TYR     HA 4604   3.444   3.631   4.517
  284TYR     CB 4605   3.574   3.685   4.347
  284TYR    HB1 4606   3.675   3.669   4.390
  284TYR    HB2 4607   3.576   3.768   4.272
  284TYR     CG 4608   3.544   3.569   4.261
  284TYR    CD1 4609   3.568   3.566   4.124
  284TYR    HD1 4610   3.607   3.656   4.079
  284TYR    CE1 4611   3.535   3.451   4.047
  284TYR    HE1 4612   3.556   3.454   3.941
  284TYR     CZ 4613   3.480   3.336   4.106
  284TYR     OH 4614   3.428   3.228   4.031
  284TYR     HH 4615   3.352   3.205   4.085
  284TYR    CD2 4616   3.499   3.447   4.326
  284TYR    HD2 4617   3.493   3.436   4.433
  284TYR    CE2 4618   3.460   3.337   4.246
  284TYR    HE2 4619   3.417   3.248   4.289
  284TYR      C 4620   3.543   3.814   4.566
  284TYR      O 4621   3.610   3.763   4.661
  285MET      N 4622   3.541   3.950   4.558
  285MET     HN 4623   3.487   3.990   4.485
  285MET     CA 4624   3.592   4.036   4.660
  285MET     HA 4625   3.694   4.002   4.676
  285MET     CB 4626   3.609   4.186   4.616
  285MET    HB1 4627   3.642   4.245   4.705
  285MET    HB2 4628   3.516   4.226   4.571
  285MET     CG 4629   3.724   4.202   4.505
  285MET    HG1 4630   3.704   4.154   4.407
  285MET    HG2 4631   3.812   4.146   4.543
  285MET     SD 4632   3.780   4.369   4.471
  285MET     CE 4633   3.645   4.418   4.372
  285MET    HE1 4634   3.616   4.345   4.293
  285MET    HE2 4635   3.680   4.511   4.323
  285MET    HE3 4636   3.561   4.443   4.440
  285MET      C 4637   3.518   4.027   4.798
  285MET      O 4638   3.583   4.037   4.908
  286ASN      N 4639   3.382   4.006   4.792
  286ASN     HN 4640   3.340   3.992   4.702
  286ASN     CA 4641   3.303   3.985   4.915
  286ASN     HA 4642   3.347   4.054   4.985
  286ASN     CB 4643   3.153   4.017   4.883
  286ASN    HB1 4644   3.091   3.990   4.971
  286ASN    HB2 4645   3.114   3.956   4.799
  286ASN     CG 4646   3.134   4.169   4.865
  286ASN    OD1 4647   3.090   4.235   4.961
  286ASN    ND2 4648   3.146   4.231   4.750
  286ASN   HD21 4649   3.179   4.178   4.672
  286ASN   HD22 4650   3.116   4.326   4.761
  286ASN      C 4651   3.316   3.843   4.969
  286ASN      O 4652   3.301   3.817   5.085
  287SER      N 4653   3.356   3.737   4.885
  287SER     HN 4654   3.358   3.766   4.790
  287SER     CA 4655   3.405   3.606   4.926
  287SER     HA 4656   3.327   3.572   4.993
  287SER     CB 4657   3.426   3.497   4.812
  287SER    HB1 4658   3.452   3.399   4.857
  287SER    HB2 4659   3.515   3.526   4.753
  287SER     OG 4660   3.304   3.487   4.742
  287SER    HG1 4661   3.296   3.565   4.688
  287SER      C 4662   3.536   3.610   5.010
  287SER      O 4663   3.563   3.518   5.088
  288MET      N 4664   3.618   3.716   4.987
  288MET     HN 4665   3.611   3.780   4.911
  288MET     CA 4666   3.739   3.741   5.062
  288MET     HA 4667   3.773   3.650   5.110
  288MET     CB 4668   3.850   3.786   4.961
  288MET    HB1 4669   3.800   3.860   4.894
  288MET    HB2 4670   3.856   3.694   4.899
  288MET     CG 4671   3.978   3.830   5.027
  288MET    HG1 4672   4.011   3.744   5.089
  288MET    HG2 4673   3.972   3.912   5.102
  288MET     SD 4674   4.114   3.882   4.923
  288MET     CE 4675   4.159   3.714   4.852
  288MET    HE1 4676   4.094   3.671   4.773
  288MET    HE2 4677   4.169   3.641   4.934
  288MET    HE3 4678   4.258   3.727   4.802
  288MET      C 4679   3.719   3.834   5.180
  288MET      O 4680   3.792   3.839   5.276
  289LEU      N 4681   3.613   3.917   5.174
  289LEU     HN 4682   3.568   3.931   5.086
  289LEU     CA 4683   3.580   4.017   5.274
  289LEU     HA 4684   3.675   4.066   5.285
  289LEU     CB 4685   3.473   4.115   5.214
  289LEU    HB1 4686   3.373   4.067   5.206
  289LEU    HB2 4687   3.514   4.148   5.116
  289LEU     CG 4688   3.465   4.249   5.294
  289LEU     HG 4689   3.426   4.235   5.396
  289LEU    CD1 4690   3.598   4.321   5.296
  289LEU   HD11 4691   3.631   4.342   5.192
  289LEU   HD12 4692   3.671   4.254   5.346
  289LEU   HD13 4693   3.595   4.423   5.341
  289LEU    CD2 4694   3.365   4.349   5.231
  289LEU   HD21 4695   3.396   4.382   5.129
  289LEU   HD22 4696   3.367   4.436   5.300
  289LEU   HD23 4697   3.263   4.306   5.231
  289LEU      C 4698   3.546   3.962   5.413
  289LEU      O 4699   3.586   4.019   5.515
  290ASP      N 4700   3.472   3.841   5.421
  290ASP     HN 4701   3.452   3.803   5.331
  290ASP     CA 4702   3.441   3.777   5.545
  290ASP     HA 4703   3.406   3.856   5.609
  290ASP     CB 4704   3.340   3.655   5.528
  290ASP    HB1 4705   3.386   3.583   5.457
  290ASP    HB2 4706   3.247   3.692   5.481
  290ASP     CG 4707   3.298   3.592   5.661
  290ASP    OD1 4708   3.217   3.498   5.656
  290ASP    OD2 4709   3.333   3.645   5.769
  290ASP      C 4710   3.572   3.751   5.630
  290ASP      O 4711   3.572   3.807   5.742
  291PRO      N 4712   3.682   3.684   5.586
  291PRO     CD 4713   3.692   3.591   5.475
  291PRO    HD1 4714   3.648   3.637   5.384
  291PRO    HD2 4715   3.642   3.496   5.502
  291PRO     CA 4716   3.799   3.669   5.671
  291PRO     HA 4717   3.766   3.639   5.769
  291PRO     CB 4718   3.886   3.560   5.596
  291PRO    HB1 4719   3.888   3.467   5.658
  291PRO    HB2 4720   3.992   3.591   5.600
  291PRO     CG 4721   3.838   3.548   5.452
  291PRO    HG1 4722   3.901   3.614   5.390
  291PRO    HG2 4723   3.835   3.445   5.410
  291PRO      C 4724   3.872   3.795   5.693
  291PRO      O 4725   3.925   3.810   5.802
  292VAL      N 4726   3.879   3.888   5.593
  292VAL     HN 4727   3.852   3.866   5.500
  292VAL     CA 4728   3.964   4.009   5.607
  292VAL     HA 4729   4.059   3.987   5.653
  292VAL     CB 4730   3.988   4.074   5.475
  292VAL     HB 4731   3.898   4.087   5.411
  292VAL    CG1 4732   4.033   4.227   5.499
  292VAL   HG11 4733   4.087   4.260   5.408
  292VAL   HG12 4734   4.116   4.224   5.573
  292VAL   HG13 4735   3.959   4.305   5.527
  292VAL    CG2 4736   4.084   3.983   5.397
  292VAL   HG21 4737   4.170   3.947   5.458
  292VAL   HG22 4738   4.119   4.031   5.304
  292VAL   HG23 4739   4.034   3.888   5.371
  292VAL      C 4740   3.897   4.096   5.710
  292VAL      O 4741   3.967   4.149   5.801
  293VAL      N 4742   3.763   4.116   5.719
  293VAL     HN 4743   3.703   4.068   5.655
  293VAL     CA 4744   3.688   4.184   5.827
  293VAL     HA 4745   3.746   4.275   5.822
  293VAL     CB 4746   3.543   4.193   5.791
  293VAL     HB 4747   3.514   4.093   5.753
  293VAL    CG1 4748   3.452   4.213   5.912
  293VAL   HG11 4749   3.464   4.129   5.984
  293VAL   HG12 4750   3.345   4.225   5.886
  293VAL   HG13 4751   3.486   4.309   5.956
  293VAL    CG2 4752   3.531   4.293   5.672
  293VAL   HG21 4753   3.590   4.383   5.700
  293VAL   HG22 4754   3.425   4.322   5.658
  293VAL   HG23 4755   3.568   4.264   5.571
  293VAL      C 4756   3.714   4.117   5.963
  293VAL      O 4757   3.735   4.191   6.064
  294TYR      N 4758   3.708   3.986   5.968
  294TYR     HN 4759   3.678   3.933   5.890
  294TYR     CA 4760   3.715   3.910   6.092
  294TYR     HA 4761   3.634   3.956   6.147
  294TYR     CB 4762   3.686   3.760   6.051
  294TYR    HB1 4763   3.720   3.742   5.947
  294TYR    HB2 4764   3.575   3.762   6.049
  294TYR     CG 4765   3.724   3.654   6.152
  294TYR    CD1 4766   3.645   3.623   6.266
  294TYR    HD1 4767   3.556   3.682   6.281
  294TYR    CE1 4768   3.674   3.511   6.350
  294TYR    HE1 4769   3.617   3.493   6.440
  294TYR     CZ 4770   3.779   3.429   6.319
  294TYR     OH 4771   3.807   3.317   6.398
  294TYR     HH 4772   3.734   3.323   6.459
  294TYR    CD2 4773   3.817   3.564   6.114
  294TYR    HD2 4774   3.867   3.584   6.020
  294TYR    CE2 4775   3.848   3.457   6.201
  294TYR    HE2 4776   3.930   3.390   6.180
  294TYR      C 4777   3.850   3.928   6.160
  294TYR      O 4778   3.855   3.957   6.274
  295TYR      N 4779   3.961   3.914   6.084
  295TYR     HN 4780   3.945   3.892   5.989
  295TYR     CA 4781   4.096   3.942   6.127
  295TYR     HA 4782   4.121   3.889   6.218
  295TYR     CB 4783   4.196   3.898   6.018
  295TYR    HB1 4784   4.297   3.909   6.061
  295TYR    HB2 4785   4.185   3.954   5.923
  295TYR     CG 4786   4.198   3.740   5.994
  295TYR    CD1 4787   4.206   3.684   5.870
  295TYR    HD1 4788   4.200   3.752   5.786
  295TYR    CE1 4789   4.224   3.546   5.846
  295TYR    HE1 4790   4.226   3.517   5.742
  295TYR     CZ 4791   4.222   3.460   5.955
  295TYR     OH 4792   4.241   3.321   5.948
  295TYR     HH 4793   4.260   3.302   5.855
  295TYR    CD2 4794   4.194   3.653   6.096
  295TYR    HD2 4795   4.187   3.685   6.199
  295TYR    CE2 4796   4.213   3.520   6.081
  295TYR    HE2 4797   4.228   3.456   6.167
  295TYR      C 4798   4.121   4.084   6.176
  295TYR      O 4799   4.195   4.101   6.272
  296PHE      N 4800   4.062   4.189   6.107
  296PHE     HN 4801   4.014   4.169   6.022
  296PHE     CA 4802   4.072   4.321   6.146
  296PHE     HA 4803   4.173   4.336   6.181
  296PHE     CB 4804   4.036   4.430   6.041
  296PHE    HB1 4805   4.034   4.528   6.093
  296PHE    HB2 4806   3.938   4.415   5.991
  296PHE     CG 4807   4.151   4.447   5.948
  296PHE    CD1 4808   4.281   4.470   5.991
  296PHE    HD1 4809   4.296   4.479   6.097
  296PHE    CE1 4810   4.385   4.507   5.905
  296PHE    HE1 4811   4.482   4.534   5.945
  296PHE     CZ 4812   4.362   4.483   5.765
  296PHE     HZ 4813   4.437   4.493   5.688
  296PHE    CD2 4814   4.122   4.455   5.813
  296PHE    HD2 4815   4.018   4.467   5.784
  296PHE    CE2 4816   4.233   4.484   5.720
  296PHE    HE2 4817   4.209   4.480   5.615
  296PHE      C 4818   3.989   4.353   6.270
  296PHE      O 4819   4.013   4.442   6.352
  297SER      N 4820   3.877   4.289   6.292
  297SER     HN 4821   3.856   4.208   6.238
  297SER     CA 4822   3.790   4.317   6.407
  297SER     HA 4823   3.807   4.416   6.447
  297SER     CB 4824   3.646   4.327   6.352
  297SER    HB1 4825   3.649   4.409   6.277
  297SER    HB2 4826   3.575   4.348   6.435
  297SER     OG 4827   3.605   4.202   6.297
  297SER    HG1 4828   3.651   4.203   6.213
  297SER      C 4829   3.806   4.220   6.526
  297SER      O 4830   3.747   4.242   6.633
  298SER      N 4831   3.889   4.111   6.521
  298SER     HN 4832   3.943   4.097   6.438
  298SER     CA 4833   3.914   4.020   6.633
  298SER     HA 4834   3.813   3.986   6.650
  298SER     CB 4835   4.004   3.905   6.592
  298SER    HB1 4836   4.052   3.852   6.678
  298SER    HB2 4837   4.082   3.960   6.536
  298SER     OG 4838   3.937   3.807   6.512
  298SER    HG1 4839   3.922   3.857   6.432
  298SER      C 4840   3.968   4.081   6.765
  298SER      O 4841   4.060   4.165   6.745
  299PRO      N 4842   3.924   4.052   6.883
  299PRO     CD 4843   3.782   4.020   6.903
  299PRO    HD1 4844   3.769   3.917   6.864
  299PRO    HD2 4845   3.714   4.093   6.854
  299PRO     CA 4846   3.987   4.088   7.012
  299PRO     HA 4847   4.041   4.180   6.996
  299PRO     CB 4848   3.867   4.108   7.101
  299PRO    HB1 4849   3.833   4.211   7.076
  299PRO    HB2 4850   3.884   4.084   7.208
  299PRO     CG 4851   3.762   4.007   7.042
  299PRO    HG1 4852   3.771   3.905   7.083
  299PRO    HG2 4853   3.660   4.038   7.073
  299PRO      C 4854   4.080   3.983   7.063
  299PRO      O 4855   4.165   4.007   7.154
  300SER      N 4856   4.066   3.862   7.016
  300SER     HN 4857   4.024   3.859   6.926
  300SER     CA 4858   4.121   3.750   7.080
  300SER     HA 4859   4.217   3.768   7.127
  300SER     CB 4860   4.017   3.696   7.176
  300SER    HB1 4861   3.926   3.652   7.130
  300SER    HB2 4862   3.975   3.780   7.235
  300SER     OG 4863   4.076   3.607   7.272
  300SER    HG1 4864   4.014   3.542   7.304
  300SER      C 4865   4.142   3.646   6.971
  300SER      O 4866   4.069   3.638   6.872
  301PHE      N 4867   4.249   3.569   6.983
  301PHE     HN 4868   4.302   3.576   7.067
  301PHE     CA 4869   4.291   3.465   6.888
  301PHE     HA 4870   4.217   3.460   6.809
  301PHE     CB 4871   4.424   3.488   6.815
  301PHE    HB1 4872   4.461   3.415   6.739
  301PHE    HB2 4873   4.499   3.486   6.897
  301PHE     CG 4874   4.426   3.620   6.744
  301PHE    CD1 4875   4.483   3.726   6.807
  301PHE    HD1 4876   4.523   3.717   6.907
  301PHE    CE1 4877   4.485   3.852   6.738
  301PHE    HE1 4878   4.529   3.941   6.783
  301PHE     CZ 4879   4.419   3.870   6.612
  301PHE     HZ 4880   4.411   3.963   6.559
  301PHE    CD2 4881   4.359   3.633   6.618
  301PHE    HD2 4882   4.318   3.546   6.568
  301PHE    CE2 4883   4.363   3.759   6.552
  301PHE    HE2 4884   4.309   3.775   6.460
  301PHE      C 4885   4.282   3.334   6.957
  301PHE      O 4886   4.328   3.233   6.904
  302ASN      N 4887   4.215   3.325   7.077
  302ASN     HN 4888   4.172   3.403   7.121
  302ASN     CA 4889   4.183   3.208   7.157
  302ASN     HA 4890   4.231   3.117   7.123
  302ASN     CB 4891   4.206   3.230   7.306
  302ASN    HB1 4892   4.164   3.324   7.348
  302ASN    HB2 4893   4.314   3.228   7.329
  302ASN     CG 4894   4.163   3.116   7.400
  302ASN    OD1 4895   4.173   3.003   7.364
  302ASN    ND2 4896   4.114   3.149   7.523
  302ASN   HD21 4897   4.124   3.244   7.551
  302ASN   HD22 4898   4.066   3.079   7.577
  302ASN      C 4899   4.037   3.184   7.141
  302ASN    OT1 4900   3.953   3.263   7.192
  302ASN    OT2 4901   3.999   3.086   7.069
  3033HR    C01 4902   2.913   3.385   5.482
  3033HR    O02 4903   2.877   3.377   5.596
  3033HR    C03 4904   2.816   3.363   5.366
  3033HR    O04 4905   2.778   3.232   5.168
  3033HR    C05 4906   2.873   3.256   5.267
  3033HR    O06 4907   3.033   3.436   5.441
  3033HR    C07 4908   2.927   3.131   5.329
  3033HR     H1 4909   2.805   3.461   5.316
  3033HR     H2 4910   2.719   3.337   5.414
  3033HR     H3 4911   2.770   3.325   5.148
  3033HR     H4 4912   2.954   3.304   5.208
  3033HR     H5 4913   3.081   3.465   5.519
  3033HR     H6 4914   2.998   3.160   5.409
  3033HR     H7 4915   2.975   3.063   5.255
  3033HR     H8 4916   2.845   3.070   5.372
   7.62998   7.62998   9.37771
