# Supplementary material for: Orthosteric and allosteric modulation of human HCAR2 signaling complex
Source: Nat Commun. 2023 Nov 22;14:7620. doi: 10.1038/s41467-023-43537-z (PMC10665550; doi:10.1038/s41467-023-43537-z)
Supplement: Supplementary file 8 — Supplementary Data 5 [file 41467_2023_43537_MOESM8_ESM.zip › supplementary data 5/trjfiles/Niacin_end3.gro]

Title t= 1000000.00000 step= 500000000
 4915
    8ASP      N    1   3.509   4.372   2.846
    8ASP    HT1    2   3.595   4.406   2.893
    8ASP    HT2    3   3.442   4.416   2.912
    8ASP    HT3    4   3.502   4.424   2.756
    8ASP     CA    5   3.509   4.225   2.830
    8ASP     HA    6   3.580   4.207   2.751
    8ASP     CB    7   3.559   4.170   2.961
    8ASP    HB1    8   3.481   4.173   3.040
    8ASP    HB2    9   3.633   4.243   3.000
    8ASP     CG   10   3.620   4.033   2.964
    8ASP    OD1   11   3.618   3.977   3.078
    8ASP    OD2   12   3.657   3.974   2.857
    8ASP      C   13   3.379   4.161   2.778
    8ASP      O   14   3.275   4.223   2.761
    9HSD      N   15   3.380   4.029   2.761
    9HSD     HN   16   3.464   3.981   2.784
    9HSD     CA   17   3.261   3.941   2.743
    9HSD     HA   18   3.172   4.002   2.742
    9HSD     CB   19   3.263   3.862   2.612
    9HSD    HB1   20   3.169   3.807   2.593
    9HSD    HB2   21   3.348   3.791   2.612
    9HSD    ND1   22   3.388   4.021   2.451
    9HSD    HD1   23   3.470   4.011   2.507
    9HSD     CG   24   3.270   3.960   2.490
    9HSD    CE1   25   3.364   4.122   2.359
    9HSD    HE1   26   3.438   4.191   2.318
    9HSD    NE2   27   3.234   4.115   2.325
    9HSD    CD2   28   3.175   4.018   2.412
    9HSD    HD2   29   3.071   3.990   2.398
    9HSD      C   30   3.247   3.845   2.852
    9HSD      O   31   3.348   3.790   2.896
   10PHE      N   32   3.123   3.821   2.900
   10PHE     HN   33   3.045   3.875   2.869
   10PHE     CA   34   3.101   3.721   3.007
   10PHE     HA   35   3.168   3.735   3.090
   10PHE     CB   36   2.954   3.721   3.057
   10PHE    HB1   37   2.942   3.824   3.098
   10PHE    HB2   38   2.933   3.653   3.143
   10PHE     CG   39   2.834   3.694   2.959
   10PHE    CD1   40   2.780   3.806   2.882
   10PHE    HD1   41   2.820   3.904   2.900
   10PHE    CE1   42   2.673   3.784   2.795
   10PHE    HE1   43   2.621   3.870   2.756
   10PHE     CZ   44   2.627   3.655   2.774
   10PHE     HZ   45   2.545   3.631   2.709
   10PHE    CD2   46   2.783   3.564   2.942
   10PHE    HD2   47   2.827   3.481   2.996
   10PHE    CE2   48   2.682   3.545   2.848
   10PHE    HE2   49   2.639   3.449   2.827
   10PHE      C   50   3.129   3.583   2.953
   10PHE      O   51   3.110   3.562   2.831
   11LEU      N   52   3.169   3.491   3.038
   11LEU     HN   53   3.170   3.516   3.134
   11LEU     CA   54   3.214   3.354   2.996
   11LEU     HA   55   3.177   3.341   2.896
   11LEU     CB   56   3.370   3.344   2.983
   11LEU    HB1   57   3.396   3.412   2.899
   11LEU    HB2   58   3.406   3.244   2.949
   11LEU     CG   59   3.444   3.390   3.110
   11LEU     HG   60   3.426   3.497   3.133
   11LEU    CD1   61   3.424   3.312   3.241
   11LEU   HD11   62   3.414   3.204   3.217
   11LEU   HD12   63   3.340   3.350   3.302
   11LEU   HD13   64   3.516   3.311   3.302
   11LEU    CD2   65   3.595   3.384   3.077
   11LEU   HD21   66   3.608   3.469   3.007
   11LEU   HD22   67   3.601   3.287   3.023
   11LEU   HD23   68   3.657   3.405   3.167
   11LEU      C   69   3.146   3.255   3.081
   11LEU      O   70   3.097   3.280   3.191
   12GLU      N   71   3.147   3.128   3.035
   12GLU     HN   72   3.168   3.106   2.940
   12GLU     CA   73   3.070   3.027   3.094
   12GLU     HA   74   2.999   3.066   3.166
   12GLU     CB   75   2.984   2.952   2.998
   12GLU    HB1   76   3.046   2.924   2.910
   12GLU    HB2   77   2.918   3.032   2.958
   12GLU     CG   78   2.893   2.850   3.066
   12GLU    HG1   79   2.836   2.893   3.151
   12GLU    HG2   80   2.961   2.773   3.108
   12GLU     CD   81   2.807   2.777   2.966
   12GLU    OE1   82   2.855   2.711   2.873
   12GLU    OE2   83   2.686   2.779   2.995
   12GLU      C   84   3.157   2.926   3.163
   12GLU      O   85   3.224   2.839   3.107
   13ILE      N   86   3.163   2.926   3.294
   13ILE     HN   87   3.103   2.990   3.341
   13ILE     CA   88   3.248   2.845   3.385
   13ILE     HA   89   3.291   2.759   3.334
   13ILE     CB   90   3.374   2.927   3.437
   13ILE     HB   91   3.417   2.876   3.526
   13ILE    CG2   92   3.475   2.926   3.319
   13ILE   HG21   93   3.419   2.931   3.223
   13ILE   HG22   94   3.532   2.831   3.317
   13ILE   HG23   95   3.551   3.006   3.329
   13ILE    CG1   96   3.340   3.070   3.484
   13ILE   HG11   97   3.256   3.064   3.556
   13ILE   HG12   98   3.302   3.131   3.399
   13ILE     CD   99   3.461   3.140   3.549
   13ILE    HD1  100   3.512   3.083   3.629
   13ILE    HD2  101   3.428   3.234   3.598
   13ILE    HD3  102   3.535   3.179   3.475
   13ILE      C  103   3.164   2.783   3.494
   13ILE      O  104   3.074   2.840   3.544
   14ASP      N  105   3.193   2.652   3.520
   14ASP     HN  106   3.279   2.611   3.491
   14ASP     CA  107   3.102   2.560   3.593
   14ASP     HA  108   3.150   2.464   3.580
   14ASP     CB  109   3.111   2.606   3.746
   14ASP    HB1  110   3.044   2.689   3.776
   14ASP    HB2  111   3.217   2.635   3.757
   14ASP     CG  112   3.088   2.488   3.823
   14ASP    OD1  113   3.088   2.374   3.769
   14ASP    OD2  114   3.072   2.495   3.947
   14ASP      C  115   2.965   2.551   3.532
   14ASP      O  116   2.865   2.517   3.597
   15LYS      N  117   2.951   2.589   3.406
   15LYS     HN  118   3.036   2.604   3.357
   15LYS     CA  119   2.822   2.604   3.337
   15LYS     HA  120   2.842   2.654   3.243
   15LYS     CB  121   2.750   2.467   3.306
   15LYS    HB1  122   2.664   2.476   3.237
   15LYS    HB2  123   2.711   2.422   3.400
   15LYS     CG  124   2.817   2.368   3.213
   15LYS    HG1  125   2.766   2.269   3.215
   15LYS    HG2  126   2.913   2.339   3.260
   15LYS     CD  127   2.837   2.406   3.070
   15LYS    HD1  128   2.900   2.329   3.021
   15LYS    HD2  129   2.886   2.506   3.067
   15LYS     CE  130   2.710   2.422   2.984
   15LYS    HE1  131   2.629   2.482   3.030
   15LYS    HE2  132   2.660   2.326   2.961
   15LYS     NZ  133   2.741   2.479   2.852
   15LYS    HZ1  134   2.654   2.520   2.814
   15LYS    HZ2  135   2.780   2.405   2.790
   15LYS    HZ3  136   2.800   2.564   2.859
   15LYS      C  137   2.723   2.695   3.405
   15LYS      O  138   2.601   2.672   3.386
   16LYS      N  139   2.774   2.802   3.468
   16LYS     HN  140   2.870   2.790   3.490
   16LYS     CA  141   2.707   2.929   3.495
   16LYS     HA  142   2.614   2.920   3.441
   16LYS     CB  143   2.664   2.954   3.640
   16LYS    HB1  144   2.583   2.879   3.651
   16LYS    HB2  145   2.615   3.054   3.643
   16LYS     CG  146   2.765   2.939   3.754
   16LYS    HG1  147   2.850   3.005   3.726
   16LYS    HG2  148   2.799   2.833   3.758
   16LYS     CD  149   2.713   2.977   3.897
   16LYS    HD1  150   2.680   3.083   3.904
   16LYS    HD2  151   2.802   2.969   3.962
   16LYS     CE  152   2.589   2.899   3.935
   16LYS    HE1  153   2.596   2.788   3.929
   16LYS    HE2  154   2.511   2.917   3.859
   16LYS     NZ  155   2.526   2.945   4.063
   16LYS    HZ1  156   2.590   2.964   4.143
   16LYS    HZ2  157   2.454   2.875   4.091
   16LYS    HZ3  158   2.474   3.034   4.050
   16LYS      C  159   2.774   3.063   3.441
   16LYS      O  160   2.901   3.073   3.430
   17ASN      N  161   2.693   3.150   3.380
   17ASN     HN  162   2.595   3.144   3.366
   17ASN     CA  163   2.751   3.267   3.323
   17ASN     HA  164   2.828   3.245   3.250
   17ASN     CB  165   2.645   3.356   3.255
   17ASN    HB1  166   2.684   3.451   3.215
   17ASN    HB2  167   2.566   3.377   3.332
   17ASN     CG  168   2.592   3.295   3.134
   17ASN    OD1  169   2.646   3.207   3.073
   17ASN    ND2  170   2.470   3.340   3.085
   17ASN   HD21  171   2.422   3.418   3.126
   17ASN   HD22  172   2.417   3.307   3.008
   17ASN      C  173   2.820   3.355   3.426
   17ASN      O  174   2.772   3.384   3.534
   18CYS      N  175   2.943   3.407   3.385
   18CYS     HN  176   2.972   3.383   3.293
   18CYS     CA  177   3.020   3.483   3.483
   18CYS     HA  178   2.964   3.530   3.562
   18CYS     CB  179   3.133   3.389   3.543
   18CYS    HB1  180   3.199   3.446   3.612
   18CYS    HB2  181   3.192   3.352   3.456
   18CYS     SG  182   3.075   3.249   3.643
   18CYS      C  183   3.095   3.592   3.417
   18CYS      O  184   3.126   3.589   3.298
   19CYS      N  185   3.138   3.695   3.500
   19CYS     HN  186   3.103   3.692   3.594
   19CYS     CA  187   3.246   3.787   3.472
   19CYS     HA  188   3.283   3.766   3.372
   19CYS     CB  189   3.195   3.930   3.486
   19CYS    HB1  190   3.272   4.008   3.476
   19CYS    HB2  191   3.161   3.950   3.590
   19CYS     SG  192   3.062   3.954   3.368
   19CYS      C  193   3.362   3.758   3.567
   19CYS      O  194   3.346   3.736   3.684
   20VAL      N  195   3.483   3.760   3.507
   20VAL     HN  196   3.482   3.768   3.408
   20VAL     CA  197   3.605   3.716   3.571
   20VAL     HA  198   3.576   3.688   3.671
   20VAL     CB  199   3.683   3.600   3.511
   20VAL     HB  200   3.764   3.575   3.583
   20VAL    CG1  201   3.580   3.485   3.495
   20VAL   HG11  202   3.508   3.492   3.411
   20VAL   HG12  203   3.527   3.462   3.590
   20VAL   HG13  204   3.651   3.401   3.476
   20VAL    CG2  205   3.747   3.631   3.376
   20VAL   HG21  206   3.837   3.697   3.379
   20VAL   HG22  207   3.668   3.672   3.310
   20VAL   HG23  208   3.770   3.534   3.325
   20VAL      C  209   3.698   3.836   3.594
   20VAL      O  210   3.720   3.923   3.513
   21PHE      N  211   3.750   3.844   3.720
   21PHE     HN  212   3.738   3.778   3.793
   21PHE     CA  213   3.822   3.961   3.762
   21PHE     HA  214   3.832   4.026   3.677
   21PHE     CB  215   3.740   4.040   3.867
   21PHE    HB1  216   3.795   4.134   3.888
   21PHE    HB2  217   3.723   3.988   3.963
   21PHE     CG  218   3.610   4.087   3.796
   21PHE    CD1  219   3.613   4.185   3.692
   21PHE    HD1  220   3.707   4.229   3.663
   21PHE    CE1  221   3.504   4.226   3.623
   21PHE    HE1  222   3.517   4.285   3.533
   21PHE     CZ  223   3.384   4.176   3.655
   21PHE     HZ  224   3.294   4.211   3.607
   21PHE    CD2  225   3.488   4.031   3.821
   21PHE    HD2  226   3.480   3.968   3.908
   21PHE    CE2  227   3.373   4.074   3.751
   21PHE    HE2  228   3.281   4.031   3.786
   21PHE      C  229   3.953   3.927   3.819
   21PHE      O  230   3.966   3.858   3.917
   22ARG      N  231   4.057   3.965   3.745
   22ARG     HN  232   4.045   3.998   3.652
   22ARG     CA  233   4.185   3.936   3.795
   22ARG     HA  234   4.194   3.952   3.901
   22ARG     CB  235   4.246   3.795   3.750
   22ARG    HB1  236   4.188   3.726   3.816
   22ARG    HB2  237   4.351   3.777   3.782
   22ARG     CG  238   4.216   3.753   3.601
   22ARG    HG1  239   4.235   3.842   3.537
   22ARG    HG2  240   4.113   3.715   3.592
   22ARG     CD  241   4.314   3.640   3.554
   22ARG    HD1  242   4.292   3.560   3.627
   22ARG    HD2  243   4.421   3.670   3.554
   22ARG     NE  244   4.279   3.606   3.415
   22ARG     HE  245   4.342   3.624   3.340
   22ARG     CZ  246   4.182   3.524   3.376
   22ARG    NH1  247   4.095   3.470   3.459
   22ARG   HH11  248   4.110   3.471   3.558
   22ARG   HH12  249   4.031   3.415   3.407
   22ARG    NH2  250   4.173   3.475   3.256
   22ARG   HH21  251   4.232   3.502   3.180
   22ARG   HH22  252   4.088   3.431   3.229
   22ARG      C  253   4.273   4.050   3.741
   22ARG      O  254   4.387   4.022   3.695
   23ASP      N  255   4.223   4.177   3.731
   23ASP     HN  256   4.130   4.194   3.761
   23ASP     CA  257   4.286   4.287   3.661
   23ASP     HA  258   4.302   4.254   3.559
   23ASP     CB  259   4.194   4.416   3.657
   23ASP    HB1  260   4.250   4.501   3.614
   23ASP    HB2  261   4.159   4.451   3.756
   23ASP     CG  262   4.065   4.394   3.571
   23ASP    OD1  263   3.969   4.468   3.602
   23ASP    OD2  264   4.058   4.312   3.481
   23ASP      C  265   4.425   4.325   3.712
   23ASP      O  266   4.441   4.337   3.830
   24ASP      N  267   4.521   4.356   3.627
   24ASP     HN  268   4.506   4.342   3.530
   24ASP     CA  269   4.662   4.383   3.663
   24ASP     HA  270   4.688   4.291   3.712
   24ASP     CB  271   4.750   4.403   3.531
   24ASP    HB1  272   4.845   4.459   3.543
   24ASP    HB2  273   4.687   4.473   3.473
   24ASP     CG  274   4.790   4.273   3.468
   24ASP    OD1  275   4.799   4.173   3.539
   24ASP    OD2  276   4.838   4.274   3.353
   24ASP      C  277   4.679   4.492   3.759
   24ASP      O  278   4.764   4.476   3.846
   25PHE      N  279   4.605   4.601   3.747
   25PHE     HN  280   4.555   4.610   3.661
   25PHE     CA  281   4.581   4.712   3.828
   25PHE     HA  282   4.676   4.763   3.826
   25PHE     CB  283   4.485   4.813   3.763
   25PHE    HB1  284   4.390   4.760   3.738
   25PHE    HB2  285   4.531   4.856   3.671
   25PHE     CG  286   4.459   4.931   3.859
   25PHE    CD1  287   4.336   4.965   3.909
   25PHE    HD1  288   4.244   4.921   3.873
   25PHE    CE1  289   4.318   5.071   3.996
   25PHE    HE1  290   4.218   5.079   4.037
   25PHE     CZ  291   4.431   5.145   4.047
   25PHE     HZ  292   4.410   5.236   4.102
   25PHE    CD2  293   4.575   5.006   3.898
   25PHE    HD2  294   4.674   4.992   3.860
   25PHE    CE2  295   4.554   5.115   3.986
   25PHE    HE2  296   4.640   5.169   4.021
   25PHE      C  297   4.557   4.664   3.975
   25PHE      O  298   4.650   4.683   4.055
   26ILE      N  299   4.442   4.599   4.005
   26ILE     HN  300   4.378   4.583   3.931
   26ILE     CA  301   4.409   4.547   4.141
   26ILE     HA  302   4.427   4.629   4.209
   26ILE     CB  303   4.260   4.511   4.153
   26ILE     HB  304   4.240   4.419   4.093
   26ILE    CG2  305   4.224   4.472   4.299
   26ILE   HG21  306   4.294   4.392   4.330
   26ILE   HG22  307   4.116   4.446   4.308
   26ILE   HG23  308   4.236   4.552   4.375
   26ILE    CG1  309   4.164   4.622   4.100
   26ILE   HG11  310   4.061   4.583   4.114
   26ILE   HG12  311   4.176   4.637   3.990
   26ILE     CD  312   4.178   4.758   4.161
   26ILE    HD1  313   4.277   4.809   4.156
   26ILE    HD2  314   4.155   4.737   4.267
   26ILE    HD3  315   4.105   4.828   4.114
   26ILE      C  316   4.505   4.437   4.198
   26ILE      O  317   4.552   4.439   4.310
   27VAL      N  318   4.536   4.341   4.113
   27VAL     HN  319   4.500   4.329   4.020
   27VAL     CA  320   4.627   4.232   4.140
   27VAL     HA  321   4.590   4.189   4.232
   27VAL     CB  322   4.620   4.118   4.037
   27VAL     HB  323   4.639   4.151   3.933
   27VAL    CG1  324   4.711   3.997   4.072
   27VAL   HG11  325   4.701   3.928   3.986
   27VAL   HG12  326   4.688   3.956   4.173
   27VAL   HG13  327   4.820   4.017   4.073
   27VAL    CG2  328   4.476   4.067   4.057
   27VAL   HG21  329   4.469   3.966   4.012
   27VAL   HG22  330   4.392   4.128   4.018
   27VAL   HG23  331   4.464   4.053   4.167
   27VAL      C  332   4.772   4.271   4.183
   27VAL      O  333   4.832   4.213   4.276
   28LYS      N  334   4.848   4.376   4.128
   28LYS     HN  335   4.807   4.443   4.066
   28LYS     CA  336   4.988   4.403   4.168
   28LYS     HA  337   5.049   4.315   4.162
   28LYS     CB  338   5.049   4.491   4.063
   28LYS    HB1  339   4.999   4.462   3.968
   28LYS    HB2  340   5.159   4.474   4.061
   28LYS     CG  341   5.024   4.642   4.059
   28LYS    HG1  342   5.064   4.686   4.153
   28LYS    HG2  343   4.913   4.646   4.062
   28LYS     CD  344   5.080   4.710   3.937
   28LYS    HD1  345   5.189   4.690   3.926
   28LYS    HD2  346   5.073   4.821   3.940
   28LYS     CE  347   5.012   4.678   3.802
   28LYS    HE1  348   4.902   4.688   3.814
   28LYS    HE2  349   5.042   4.576   3.771
   28LYS     NZ  350   5.058   4.762   3.687
   28LYS    HZ1  351   5.010   4.724   3.603
   28LYS    HZ2  352   5.162   4.771   3.679
   28LYS    HZ3  353   5.022   4.859   3.695
   28LYS      C  354   4.996   4.481   4.302
   28LYS      O  355   5.099   4.465   4.376
   29VAL      N  356   4.894   4.549   4.343
   29VAL     HN  357   4.813   4.570   4.289
   29VAL     CA  358   4.900   4.618   4.472
   29VAL     HA  359   5.001   4.653   4.483
   29VAL     CB  360   4.821   4.744   4.469
   29VAL     HB  361   4.820   4.797   4.567
   29VAL    CG1  362   4.904   4.833   4.367
   29VAL   HG11  363   4.890   4.799   4.262
   29VAL   HG12  364   5.010   4.842   4.399
   29VAL   HG13  365   4.865   4.936   4.356
   29VAL    CG2  366   4.667   4.730   4.421
   29VAL   HG21  367   4.656   4.690   4.318
   29VAL   HG22  368   4.621   4.831   4.423
   29VAL   HG23  369   4.604   4.669   4.489
   29VAL      C  370   4.845   4.544   4.585
   29VAL      O  371   4.858   4.575   4.703
   30LEU      N  372   4.785   4.433   4.552
   30LEU     HN  373   4.764   4.412   4.457
   30LEU     CA  374   4.733   4.347   4.654
   30LEU     HA  375   4.677   4.405   4.726
   30LEU     CB  376   4.629   4.250   4.594
   30LEU    HB1  377   4.672   4.202   4.504
   30LEU    HB2  378   4.554   4.326   4.561
   30LEU     CG  379   4.558   4.149   4.689
   30LEU     HG  380   4.549   4.188   4.793
   30LEU    CD1  381   4.426   4.110   4.624
   30LEU   HD11  382   4.373   4.047   4.699
   30LEU   HD12  383   4.445   4.057   4.529
   30LEU   HD13  384   4.359   4.195   4.598
   30LEU    CD2  385   4.645   4.019   4.709
   30LEU   HD21  386   4.744   4.029   4.758
   30LEU   HD22  387   4.662   3.981   4.606
   30LEU   HD23  388   4.591   3.938   4.763
   30LEU      C  389   4.848   4.275   4.743
   30LEU      O  390   4.837   4.295   4.866
   31PRO      N  391   4.953   4.203   4.700
   31PRO     CD  392   4.977   4.166   4.563
   31PRO    HD1  393   5.039   4.245   4.514
   31PRO    HD2  394   4.889   4.148   4.498
   31PRO     CA  395   5.058   4.157   4.795
   31PRO     HA  396   5.017   4.092   4.870
   31PRO     CB  397   5.147   4.072   4.695
   31PRO    HB1  398   5.195   3.988   4.749
   31PRO    HB2  399   5.234   4.118   4.643
   31PRO     CG  400   5.059   4.034   4.583
   31PRO    HG1  401   5.108   4.012   4.486
   31PRO    HG2  402   4.994   3.951   4.618
   31PRO      C  403   5.141   4.257   4.874
   31PRO      O  404   5.175   4.209   4.983
   32PRO      N  405   5.174   4.382   4.845
   32PRO     CD  406   5.188   4.424   4.704
   32PRO    HD1  407   5.088   4.437   4.658
   32PRO    HD2  408   5.237   4.348   4.640
   32PRO     CA  409   5.242   4.468   4.935
   32PRO     HA  410   5.330   4.417   4.973
   32PRO     CB  411   5.269   4.596   4.855
   32PRO    HB1  412   5.364   4.642   4.889
   32PRO    HB2  413   5.193   4.677   4.850
   32PRO     CG  414   5.280   4.547   4.707
   32PRO    HG1  415   5.259   4.622   4.627
   32PRO    HG2  416   5.380   4.500   4.693
   32PRO      C  417   5.149   4.496   5.056
   32PRO      O  418   5.205   4.526   5.167
   33VAL      N  419   5.016   4.503   5.041
   33VAL     HN  420   4.984   4.477   4.951
   33VAL     CA  421   4.912   4.506   5.139
   33VAL     HA  422   4.945   4.574   5.215
   33VAL     CB  423   4.777   4.574   5.087
   33VAL     HB  424   4.753   4.512   4.998
   33VAL    CG1  425   4.670   4.581   5.192
   33VAL   HG11  426   4.697   4.664   5.261
   33VAL   HG12  427   4.662   4.490   5.255
   33VAL   HG13  428   4.572   4.600   5.143
   33VAL    CG2  429   4.808   4.712   5.034
   33VAL   HG21  430   4.889   4.710   4.957
   33VAL   HG22  431   4.842   4.779   5.116
   33VAL   HG23  432   4.720   4.756   4.982
   33VAL      C  433   4.887   4.376   5.211
   33VAL      O  434   4.853   4.377   5.336
   34LEU      N  435   4.893   4.259   5.149
   34LEU     HN  436   4.899   4.255   5.049
   34LEU     CA  437   4.911   4.136   5.227
   34LEU     HA  438   4.826   4.138   5.293
   34LEU     CB  439   4.908   4.014   5.136
   34LEU    HB1  440   4.949   3.928   5.192
   34LEU    HB2  441   4.980   4.031   5.053
   34LEU     CG  442   4.781   3.965   5.064
   34LEU     HG  443   4.724   4.043   5.010
   34LEU    CD1  444   4.822   3.848   4.964
   34LEU   HD11  445   4.726   3.799   4.935
   34LEU   HD12  446   4.899   3.780   5.007
   34LEU   HD13  447   4.876   3.886   4.875
   34LEU    CD2  448   4.684   3.916   5.168
   34LEU   HD21  449   4.742   3.845   5.231
   34LEU   HD22  450   4.603   3.857   5.119
   34LEU   HD23  451   4.640   3.990   5.238
   34LEU      C  452   5.036   4.132   5.313
   34LEU      O  453   5.036   4.091   5.429
   35GLY      N  454   5.154   4.176   5.259
   35GLY     HN  455   5.155   4.193   5.160
   35GLY     CA  456   5.277   4.206   5.329
   35GLY    HA1  457   5.350   4.257   5.269
   35GLY    HA2  458   5.314   4.109   5.360
   35GLY      C  459   5.267   4.294   5.453
   35GLY      O  460   5.310   4.260   5.564
   36LEU      N  461   5.191   4.409   5.444
   36LEU     HN  462   5.150   4.430   5.356
   36LEU     CA  463   5.140   4.490   5.556
   36LEU     HA  464   5.228   4.538   5.594
   36LEU     CB  465   5.045   4.596   5.500
   36LEU    HB1  466   4.947   4.549   5.479
   36LEU    HB2  467   5.080   4.632   5.401
   36LEU     CG  468   5.028   4.715   5.592
   36LEU     HG  469   4.983   4.683   5.688
   36LEU    CD1  470   5.151   4.795   5.622
   36LEU   HD11  471   5.128   4.884   5.686
   36LEU   HD12  472   5.185   4.833   5.524
   36LEU   HD13  473   5.215   4.729   5.684
   36LEU    CD2  474   4.924   4.811   5.525
   36LEU   HD21  475   4.821   4.770   5.529
   36LEU   HD22  476   4.953   4.841   5.422
   36LEU   HD23  477   4.922   4.912   5.571
   36LEU      C  478   5.062   4.409   5.666
   36LEU      O  479   5.070   4.437   5.785
   37GLU      N  480   4.974   4.314   5.624
   37GLU     HN  481   4.963   4.298   5.526
   37GLU     CA  482   4.893   4.231   5.715
   37GLU     HA  483   4.856   4.291   5.796
   37GLU     CB  484   4.787   4.155   5.622
   37GLU    HB1  485   4.828   4.085   5.546
   37GLU    HB2  486   4.745   4.238   5.562
   37GLU     CG  487   4.685   4.074   5.705
   37GLU    HG1  488   4.645   4.133   5.790
   37GLU    HG2  489   4.738   3.985   5.743
   37GLU     CD  490   4.564   4.019   5.624
   37GLU    OE1  491   4.555   4.043   5.500
   37GLU    OE2  492   4.477   3.952   5.688
   37GLU      C  493   4.984   4.130   5.784
   37GLU      O  494   4.981   4.114   5.904
   38PHE      N  495   5.083   4.076   5.710
   38PHE     HN  496   5.098   4.085   5.612
   38PHE     CA  497   5.187   3.991   5.773
   38PHE     HA  498   5.127   3.916   5.823
   38PHE     CB  499   5.282   3.929   5.665
   38PHE    HB1  500   5.320   4.003   5.591
   38PHE    HB2  501   5.215   3.865   5.603
   38PHE     CG  502   5.400   3.829   5.707
   38PHE    CD1  503   5.381   3.693   5.753
   38PHE    HD1  504   5.281   3.653   5.749
   38PHE    CE1  505   5.496   3.610   5.772
   38PHE    HE1  506   5.486   3.507   5.805
   38PHE     CZ  507   5.625   3.660   5.757
   38PHE     HZ  508   5.701   3.592   5.793
   38PHE    CD2  509   5.533   3.874   5.689
   38PHE    HD2  510   5.553   3.975   5.654
   38PHE    CE2  511   5.645   3.794   5.724
   38PHE    HE2  512   5.743   3.839   5.734
   38PHE      C  513   5.272   4.065   5.875
   38PHE      O  514   5.282   4.032   5.995
   39ILE      N  515   5.326   4.184   5.838
   39ILE     HN  516   5.308   4.223   5.748
   39ILE     CA  517   5.396   4.267   5.937
   39ILE     HA  518   5.462   4.205   5.996
   39ILE     CB  519   5.498   4.366   5.879
   39ILE     HB  520   5.543   4.410   5.970
   39ILE    CG2  521   5.607   4.294   5.793
   39ILE   HG21  522   5.562   4.283   5.692
   39ILE   HG22  523   5.628   4.198   5.845
   39ILE   HG23  524   5.698   4.356   5.778
   39ILE    CG1  525   5.428   4.483   5.801
   39ILE   HG11  526   5.334   4.505   5.855
   39ILE   HG12  527   5.414   4.468   5.692
   39ILE     CD  528   5.511   4.611   5.817
   39ILE    HD1  529   5.457   4.698   5.775
   39ILE    HD2  530   5.611   4.619   5.769
   39ILE    HD3  531   5.515   4.637   5.925
   39ILE      C  532   5.310   4.320   6.053
   39ILE      O  533   5.351   4.331   6.167
   40PHE      N  534   5.182   4.346   6.039
   40PHE     HN  535   5.132   4.338   5.952
   40PHE     CA  536   5.087   4.389   6.145
   40PHE     HA  537   5.150   4.450   6.208
   40PHE     CB  538   4.971   4.469   6.079
   40PHE    HB1  539   4.912   4.390   6.027
   40PHE    HB2  540   5.016   4.540   6.005
   40PHE     CG  541   4.894   4.555   6.162
   40PHE    CD1  542   4.939   4.600   6.292
   40PHE    HD1  543   5.037   4.578   6.331
   40PHE    CE1  544   4.864   4.685   6.368
   40PHE    HE1  545   4.886   4.716   6.469
   40PHE     CZ  546   4.741   4.723   6.318
   40PHE     HZ  547   4.686   4.782   6.389
   40PHE    CD2  548   4.763   4.589   6.129
   40PHE    HD2  549   4.722   4.560   6.033
   40PHE    CE2  550   4.683   4.670   6.203
   40PHE    HE2  551   4.580   4.685   6.173
   40PHE      C  552   5.049   4.271   6.233
   40PHE      O  553   5.022   4.280   6.356
   41GLY      N  554   5.048   4.149   6.178
   41GLY     HN  555   5.049   4.141   6.079
   41GLY     CA  556   5.041   4.025   6.249
   41GLY    HA1  557   5.017   3.957   6.168
   41GLY    HA2  558   4.956   4.035   6.314
   41GLY      C  559   5.170   3.983   6.323
   41GLY      O  560   5.164   3.927   6.433
   42LEU      N  561   5.287   4.004   6.265
   42LEU     HN  562   5.292   4.037   6.171
   42LEU     CA  563   5.410   3.981   6.329
   42LEU     HA  564   5.405   3.880   6.369
   42LEU     CB  565   5.536   3.987   6.238
   42LEU    HB1  566   5.629   4.003   6.296
   42LEU    HB2  567   5.521   4.080   6.179
   42LEU     CG  568   5.558   3.873   6.137
   42LEU     HG  569   5.492   3.886   6.049
   42LEU    CD1  570   5.694   3.880   6.074
   42LEU   HD11  571   5.704   3.987   6.046
   42LEU   HD12  572   5.710   3.812   5.987
   42LEU   HD13  573   5.771   3.857   6.152
   42LEU    CD2  574   5.532   3.728   6.190
   42LEU   HD21  575   5.429   3.713   6.231
   42LEU   HD22  576   5.598   3.707   6.276
   42LEU   HD23  577   5.564   3.656   6.112
   42LEU      C  578   5.432   4.066   6.454
   42LEU      O  579   5.473   4.026   6.559
   43LEU      N  580   5.389   4.193   6.446
   43LEU     HN  581   5.347   4.233   6.365
   43LEU     CA  582   5.373   4.280   6.560
   43LEU     HA  583   5.474   4.284   6.598
   43LEU     CB  584   5.312   4.419   6.521
   43LEU    HB1  585   5.209   4.396   6.483
   43LEU    HB2  586   5.363   4.464   6.433
   43LEU     CG  587   5.300   4.518   6.639
   43LEU     HG  588   5.217   4.487   6.705
   43LEU    CD1  589   5.430   4.542   6.711
   43LEU   HD11  590   5.514   4.578   6.648
   43LEU   HD12  591   5.465   4.446   6.755
   43LEU   HD13  592   5.421   4.612   6.797
   43LEU    CD2  593   5.264   4.661   6.586
   43LEU   HD21  594   5.336   4.685   6.505
   43LEU   HD22  595   5.277   4.726   6.675
   43LEU   HD23  596   5.161   4.669   6.546
   43LEU      C  597   5.285   4.214   6.673
   43LEU      O  598   5.326   4.206   6.791
   44GLY      N  599   5.161   4.161   6.635
   44GLY     HN  600   5.121   4.182   6.547
   44GLY     CA  601   5.073   4.091   6.731
   44GLY    HA1  602   4.988   4.062   6.671
   44GLY    HA2  603   5.047   4.165   6.806
   44GLY      C  604   5.131   3.966   6.795
   44GLY      O  605   5.128   3.957   6.914
   45ASN      N  606   5.192   3.878   6.707
   45ASN     HN  607   5.187   3.911   6.613
   45ASN     CA  608   5.263   3.768   6.753
   45ASN     HA  609   5.194   3.721   6.821
   45ASN     CB  610   5.307   3.680   6.629
   45ASN    HB1  611   5.380   3.604   6.664
   45ASN    HB2  612   5.348   3.736   6.542
   45ASN     CG  613   5.184   3.595   6.578
   45ASN    OD1  614   5.139   3.492   6.630
   45ASN    ND2  615   5.126   3.641   6.465
   45ASN   HD21  616   5.148   3.733   6.432
   45ASN   HD22  617   5.046   3.589   6.437
   45ASN      C  618   5.384   3.806   6.846
   45ASN      O  619   5.415   3.735   6.940
   46GLY      N  620   5.459   3.916   6.818
   46GLY     HN  621   5.432   3.971   6.740
   46GLY     CA  622   5.562   3.967   6.896
   46GLY    HA1  623   5.622   4.035   6.837
   46GLY    HA2  624   5.629   3.885   6.914
   46GLY      C  625   5.535   4.033   7.019
   46GLY      O  626   5.608   4.010   7.118
   47LEU      N  627   5.419   4.100   7.026
   47LEU     HN  628   5.363   4.129   6.949
   47LEU     CA  629   5.354   4.132   7.154
   47LEU     HA  630   5.437   4.179   7.204
   47LEU     CB  631   5.243   4.234   7.133
   47LEU    HB1  632   5.180   4.244   7.223
   47LEU    HB2  633   5.176   4.187   7.058
   47LEU     CG  634   5.300   4.376   7.085
   47LEU     HG  635   5.383   4.348   7.017
   47LEU    CD1  636   5.204   4.468   7.001
   47LEU   HD11  637   5.262   4.540   6.940
   47LEU   HD12  638   5.132   4.519   7.069
   47LEU   HD13  639   5.140   4.421   6.923
   47LEU    CD2  640   5.341   4.458   7.207
   47LEU   HD21  641   5.384   4.555   7.174
   47LEU   HD22  642   5.423   4.405   7.260
   47LEU   HD23  643   5.256   4.469   7.277
   47LEU      C  644   5.315   4.008   7.235
   47LEU      O  645   5.347   3.992   7.354
   48ALA      N  646   5.255   3.910   7.164
   48ALA     HN  647   5.224   3.928   7.071
   48ALA     CA  648   5.202   3.796   7.227
   48ALA     HA  649   5.130   3.828   7.300
   48ALA     CB  650   5.127   3.707   7.124
   48ALA    HB1  651   5.089   3.613   7.168
   48ALA    HB2  652   5.185   3.672   7.035
   48ALA    HB3  653   5.035   3.757   7.088
   48ALA      C  654   5.308   3.715   7.298
   48ALA      O  655   5.301   3.682   7.417
   49LEU      N  656   5.419   3.689   7.232
   49LEU     HN  657   5.426   3.723   7.138
   49LEU     CA  658   5.520   3.598   7.283
   49LEU     HA  659   5.460   3.510   7.303
   49LEU     CB  660   5.615   3.546   7.180
   49LEU    HB1  661   5.646   3.642   7.134
   49LEU    HB2  662   5.552   3.494   7.104
   49LEU     CG  663   5.735   3.463   7.225
   49LEU     HG  664   5.797   3.525   7.294
   49LEU    CD1  665   5.686   3.337   7.298
   49LEU   HD11  666   5.619   3.282   7.228
   49LEU   HD12  667   5.623   3.374   7.381
   49LEU   HD13  668   5.767   3.273   7.338
   49LEU    CD2  669   5.813   3.422   7.101
   49LEU   HD21  670   5.753   3.371   7.022
   49LEU   HD22  671   5.891   3.351   7.135
   49LEU   HD23  672   5.847   3.514   7.050
   49LEU      C  673   5.586   3.658   7.411
   49LEU      O  674   5.606   3.594   7.516
   50TRP      N  675   5.604   3.791   7.406
   50TRP     HN  676   5.583   3.840   7.322
   50TRP     CA  677   5.649   3.878   7.514
   50TRP     HA  678   5.749   3.843   7.537
   50TRP     CB  679   5.664   4.023   7.448
   50TRP    HB1  680   5.564   4.058   7.413
   50TRP    HB2  681   5.727   4.010   7.357
   50TRP     CG  682   5.721   4.136   7.526
   50TRP    CD1  683   5.848   4.151   7.575
   50TRP    HD1  684   5.923   4.076   7.554
   50TRP    NE1  685   5.855   4.248   7.670
   50TRP    HE1  686   5.934   4.283   7.716
   50TRP    CE2  687   5.733   4.297   7.686
   50TRP    CD2  688   5.640   4.230   7.602
   50TRP    CE3  689   5.500   4.251   7.611
   50TRP    HE3  690   5.444   4.195   7.537
   50TRP    CZ3  691   5.458   4.354   7.690
   50TRP    HZ3  692   5.352   4.376   7.695
   50TRP    CZ2  693   5.683   4.407   7.764
   50TRP    HZ2  694   5.742   4.466   7.832
   50TRP    CH2  695   5.547   4.427   7.777
   50TRP    HH2  696   5.501   4.510   7.829
   50TRP      C  697   5.560   3.870   7.640
   50TRP      O  698   5.609   3.867   7.753
   51ILE      N  699   5.428   3.865   7.618
   51ILE     HN  700   5.390   3.879   7.527
   51ILE     CA  701   5.334   3.850   7.722
   51ILE     HA  702   5.365   3.924   7.795
   51ILE     CB  703   5.193   3.893   7.675
   51ILE     HB  704   5.171   3.838   7.581
   51ILE    CG2  705   5.088   3.843   7.770
   51ILE   HG21  706   4.989   3.884   7.742
   51ILE   HG22  707   5.107   3.885   7.871
   51ILE   HG23  708   5.089   3.732   7.777
   51ILE    CG1  709   5.168   4.044   7.635
   51ILE   HG11  710   5.072   4.043   7.581
   51ILE   HG12  711   5.253   4.083   7.575
   51ILE     CD  712   5.176   4.133   7.755
   51ILE    HD1  713   5.097   4.113   7.830
   51ILE    HD2  714   5.173   4.237   7.715
   51ILE    HD3  715   5.276   4.114   7.800
   51ILE      C  716   5.339   3.714   7.788
   51ILE      O  717   5.334   3.710   7.914
   52PHE      N  718   5.343   3.612   7.705
   52PHE     HN  719   5.332   3.619   7.606
   52PHE     CA  720   5.329   3.469   7.741
   52PHE     HA  721   5.255   3.474   7.820
   52PHE     CB  722   5.288   3.373   7.629
   52PHE    HB1  723   5.278   3.272   7.675
   52PHE    HB2  724   5.373   3.359   7.559
   52PHE     CG  725   5.160   3.424   7.561
   52PHE    CD1  726   5.061   3.492   7.632
   52PHE    HD1  727   5.073   3.501   7.739
   52PHE    CE1  728   4.943   3.540   7.564
   52PHE    HE1  729   4.884   3.614   7.617
   52PHE     CZ  730   4.921   3.509   7.433
   52PHE     HZ  731   4.829   3.544   7.389
   52PHE    CD2  732   5.136   3.399   7.421
   52PHE    HD2  733   5.204   3.342   7.359
   52PHE    CE2  734   5.015   3.439   7.364
   52PHE    HE2  735   5.003   3.431   7.257
   52PHE      C  736   5.453   3.414   7.808
   52PHE      O  737   5.445   3.320   7.891
   53CYS      N  738   5.571   3.478   7.784
   53CYS     HN  739   5.568   3.541   7.707
   53CYS     CA  740   5.691   3.459   7.866
   53CYS     HA  741   5.697   3.357   7.900
   53CYS     CB  742   5.824   3.505   7.793
   53CYS    HB1  743   5.911   3.499   7.861
   53CYS    HB2  744   5.807   3.611   7.764
   53CYS     SG  745   5.854   3.407   7.640
   53CYS    HG1  746   5.747   3.457   7.581
   53CYS      C  747   5.682   3.531   7.998
   53CYS      O  748   5.703   3.474   8.104
   54PHE      N  749   5.667   3.661   7.992
   54PHE     HN  750   5.673   3.708   7.905
   54PHE     CA  751   5.701   3.741   8.108
   54PHE     HA  752   5.762   3.682   8.175
   54PHE     CB  753   5.785   3.868   8.057
   54PHE    HB1  754   5.815   3.929   8.145
   54PHE    HB2  755   5.735   3.926   7.976
   54PHE     CG  756   5.919   3.822   7.995
   54PHE    CD1  757   6.007   3.745   8.071
   54PHE    HD1  758   5.989   3.736   8.177
   54PHE    CE1  759   6.124   3.691   8.016
   54PHE    HE1  760   6.201   3.639   8.071
   54PHE     CZ  761   6.153   3.722   7.882
   54PHE     HZ  762   6.239   3.687   7.828
   54PHE    CD2  763   5.949   3.849   7.861
   54PHE    HD2  764   5.883   3.907   7.798
   54PHE    CE2  765   6.062   3.799   7.812
   54PHE    HE2  766   6.092   3.815   7.710
   54PHE      C  767   5.589   3.799   8.189
   54PHE      O  768   5.614   3.848   8.301
   55HSD      N  769   5.465   3.800   8.141
   55HSD     HN  770   5.438   3.752   8.058
   55HSD     CA  771   5.355   3.885   8.197
   55HSD     HA  772   5.370   3.921   8.298
   55HSD     CB  773   5.318   4.004   8.107
   55HSD    HB1  774   5.222   4.049   8.141
   55HSD    HB2  775   5.300   3.978   8.000
   55HSD    ND1  776   5.501   4.135   7.991
   55HSD    HD1  777   5.490   4.088   7.904
   55HSD     CG  778   5.427   4.111   8.108
   55HSD    CE1  779   5.586   4.237   8.015
   55HSD    HE1  780   5.654   4.273   7.938
   55HSD    NE2  781   5.569   4.286   8.137
   55HSD    CD2  782   5.476   4.204   8.201
   55HSD    HD2  783   5.454   4.216   8.306
   55HSD      C  784   5.229   3.792   8.216
   55HSD      O  785   5.120   3.845   8.219
   56LEU      N  786   5.245   3.652   8.241
   56LEU     HN  787   5.333   3.606   8.241
   56LEU     CA  788   5.135   3.572   8.296
   56LEU     HA  789   5.049   3.634   8.316
   56LEU     CB  790   5.094   3.450   8.205
   56LEU    HB1  791   5.026   3.385   8.263
   56LEU    HB2  792   5.189   3.394   8.188
   56LEU     CG  793   5.042   3.490   8.069
   56LEU     HG  794   5.111   3.568   8.029
   56LEU    CD1  795   5.038   3.367   7.980
   56LEU   HD11  796   5.139   3.327   7.956
   56LEU   HD12  797   4.985   3.395   7.887
   56LEU   HD13  798   4.979   3.282   8.018
   56LEU    CD2  799   4.896   3.540   8.083
   56LEU   HD21  800   4.841   3.459   8.135
   56LEU   HD22  801   4.844   3.545   7.985
   56LEU   HD23  802   4.878   3.641   8.126
   56LEU      C  803   5.181   3.524   8.438
   56LEU      O  804   5.274   3.448   8.456
   57LYS      N  805   5.100   3.561   8.538
   57LYS     HN  806   5.023   3.620   8.515
   57LYS     CA  807   5.116   3.519   8.673
   57LYS     HA  808   5.206   3.461   8.684
   57LYS     CB  809   5.115   3.641   8.769
   57LYS    HB1  810   5.133   3.597   8.870
   57LYS    HB2  811   5.011   3.680   8.767
   57LYS     CG  812   5.213   3.753   8.739
   57LYS    HG1  813   5.204   3.829   8.820
   57LYS    HG2  814   5.186   3.795   8.640
   57LYS     CD  815   5.361   3.708   8.749
   57LYS    HD1  816   5.374   3.619   8.685
   57LYS    HD2  817   5.381   3.661   8.847
   57LYS     CE  818   5.472   3.806   8.723
   57LYS    HE1  819   5.574   3.765   8.734
   57LYS    HE2  820   5.466   3.894   8.791
   57LYS     NZ  821   5.459   3.854   8.579
   57LYS    HZ1  822   5.539   3.910   8.544
   57LYS    HZ2  823   5.367   3.901   8.566
   57LYS    HZ3  824   5.462   3.767   8.522
   57LYS      C  825   5.012   3.418   8.712
   57LYS      O  826   5.026   3.351   8.812
   58SER      N  827   4.911   3.396   8.625
   58SER     HN  828   4.898   3.439   8.536
   58SER     CA  829   4.827   3.281   8.634
   58SER     HA  830   4.877   3.200   8.685
   58SER     CB  831   4.693   3.314   8.701
   58SER    HB1  832   4.626   3.377   8.638
   58SER    HB2  833   4.717   3.372   8.792
   58SER     OG  834   4.619   3.194   8.740
   58SER    HG1  835   4.668   3.155   8.813
   58SER      C  836   4.791   3.234   8.489
   58SER      O  837   4.814   3.305   8.385
   59TRP      N  838   4.741   3.110   8.477
   59TRP     HN  839   4.727   3.066   8.565
   59TRP     CA  840   4.678   3.060   8.359
   59TRP     HA  841   4.677   3.137   8.283
   59TRP     CB  842   4.750   2.938   8.304
   59TRP    HB1  843   4.742   2.859   8.381
   59TRP    HB2  844   4.856   2.970   8.298
   59TRP     CG  845   4.712   2.887   8.169
   59TRP    CD1  846   4.664   2.765   8.129
   59TRP    HD1  847   4.644   2.680   8.193
   59TRP    NE1  848   4.662   2.760   7.997
   59TRP    HE1  849   4.650   2.677   7.948
   59TRP    CE2  850   4.700   2.876   7.943
   59TRP    CD2  851   4.727   2.962   8.048
   59TRP    CE3  852   4.750   3.099   8.030
   59TRP    HE3  853   4.777   3.173   8.105
   59TRP    CZ3  854   4.762   3.142   7.897
   59TRP    HZ3  855   4.772   3.247   7.875
   59TRP    CZ2  856   4.709   2.919   7.814
   59TRP    HZ2  857   4.677   2.864   7.726
   59TRP    CH2  858   4.737   3.053   7.788
   59TRP    HH2  859   4.765   3.080   7.687
   59TRP      C  860   4.529   3.024   8.402
   59TRP      O  861   4.517   2.948   8.500
   60LYS      N  862   4.421   3.074   8.332
   60LYS     HN  863   4.428   3.092   8.234
   60LYS     CA  864   4.283   3.049   8.361
   60LYS     HA  865   4.273   2.949   8.401
   60LYS     CB  866   4.228   3.151   8.469
   60LYS    HB1  867   4.117   3.151   8.455
   60LYS    HB2  868   4.258   3.256   8.445
   60LYS     CG  869   4.279   3.131   8.615
   60LYS    HG1  870   4.386   3.164   8.620
   60LYS    HG2  871   4.283   3.025   8.648
   60LYS     CD  872   4.188   3.206   8.709
   60LYS    HD1  873   4.082   3.174   8.697
   60LYS    HD2  874   4.186   3.314   8.682
   60LYS     CE  875   4.228   3.194   8.861
   60LYS    HE1  876   4.224   3.089   8.897
   60LYS    HE2  877   4.164   3.265   8.917
   60LYS     NZ  878   4.367   3.238   8.873
   60LYS    HZ1  879   4.435   3.173   8.828
   60LYS    HZ2  880   4.403   3.253   8.970
   60LYS    HZ3  881   4.383   3.332   8.831
   60LYS      C  882   4.203   3.033   8.237
   60LYS      O  883   4.249   3.071   8.135
   61SER      N  884   4.079   2.976   8.245
   61SER     HN  885   4.037   2.930   8.322
   61SER     CA  886   4.001   2.954   8.127
   61SER     HA  887   4.055   2.880   8.070
   61SER     CB  888   3.861   2.901   8.172
   61SER    HB1  889   3.878   2.800   8.215
   61SER    HB2  890   3.788   2.876   8.092
   61SER     OG  891   3.803   2.983   8.269
   61SER    HG1  892   3.759   3.057   8.226
   61SER      C  893   3.973   3.074   8.032
   61SER      O  894   3.976   3.055   7.905
   62SER      N  895   3.945   3.195   8.085
   62SER     HN  896   3.920   3.203   8.181
   62SER     CA  897   3.936   3.312   8.000
   62SER     HA  898   3.860   3.296   7.925
   62SER     CB  899   3.913   3.446   8.078
   62SER    HB1  900   3.894   3.526   8.002
   62SER    HB2  901   4.001   3.474   8.140
   62SER     OG  902   3.799   3.433   8.155
   62SER    HG1  903   3.722   3.423   8.098
   62SER      C  904   4.065   3.333   7.927
   62SER      O  905   4.058   3.362   7.805
   63ARG      N  906   4.184   3.324   7.987
   63ARG     HN  907   4.183   3.290   8.081
   63ARG     CA  908   4.313   3.335   7.919
   63ARG     HA  909   4.313   3.434   7.877
   63ARG     CB  910   4.438   3.346   8.023
   63ARG    HB1  911   4.529   3.312   7.969
   63ARG    HB2  912   4.419   3.263   8.094
   63ARG     CG  913   4.460   3.482   8.100
   63ARG    HG1  914   4.518   3.466   8.194
   63ARG    HG2  915   4.354   3.500   8.128
   63ARG     CD  916   4.508   3.594   8.013
   63ARG    HD1  917   4.455   3.596   7.915
   63ARG    HD2  918   4.612   3.564   7.986
   63ARG     NE  919   4.499   3.724   8.077
   63ARG     HE  920   4.502   3.736   8.176
   63ARG     CZ  921   4.458   3.833   8.008
   63ARG    NH1  922   4.459   3.848   7.879
   63ARG   HH11  923   4.491   3.774   7.819
   63ARG   HH12  924   4.401   3.913   7.830
   63ARG    NH2  925   4.409   3.929   8.081
   63ARG   HH21  926   4.371   3.896   8.167
   63ARG   HH22  927   4.385   4.014   8.035
   63ARG      C  928   4.351   3.234   7.812
   63ARG      O  929   4.410   3.277   7.712
   64ILE      N  930   4.298   3.108   7.820
   64ILE     HN  931   4.249   3.074   7.900
   64ILE     CA  932   4.298   3.008   7.714
   64ILE     HA  933   4.401   2.997   7.682
   64ILE     CB  934   4.244   2.871   7.769
   64ILE     HB  935   4.143   2.887   7.814
   64ILE    CG2  936   4.213   2.767   7.662
   64ILE   HG21  937   4.140   2.814   7.593
   64ILE   HG22  938   4.166   2.683   7.717
   64ILE   HG23  939   4.309   2.742   7.612
   64ILE    CG1  940   4.349   2.825   7.868
   64ILE   HG11  941   4.369   2.897   7.951
   64ILE   HG12  942   4.444   2.807   7.814
   64ILE     CD  943   4.309   2.701   7.940
   64ILE    HD1  944   4.365   2.694   8.036
   64ILE    HD2  945   4.316   2.606   7.882
   64ILE    HD3  946   4.202   2.699   7.971
   64ILE      C  947   4.218   3.052   7.590
   64ILE      O  948   4.257   3.039   7.476
   65PHE      N  949   4.101   3.108   7.611
   65PHE     HN  950   4.068   3.126   7.704
   65PHE     CA  951   4.010   3.153   7.503
   65PHE     HA  952   4.003   3.074   7.431
   65PHE     CB  953   3.870   3.186   7.552
   65PHE    HB1  954   3.807   3.213   7.465
   65PHE    HB2  955   3.874   3.279   7.613
   65PHE     CG  956   3.812   3.077   7.633
   65PHE    CD1  957   3.831   2.934   7.606
   65PHE    HD1  958   3.902   2.902   7.531
   65PHE    CE1  959   3.747   2.841   7.669
   65PHE    HE1  960   3.768   2.736   7.654
   65PHE     CZ  961   3.649   2.878   7.760
   65PHE     HZ  962   3.586   2.803   7.805
   65PHE    CD2  963   3.712   3.111   7.733
   65PHE    HD2  964   3.697   3.211   7.772
   65PHE    CE2  965   3.627   3.008   7.787
   65PHE    HE2  966   3.553   3.033   7.862
   65PHE      C  967   4.081   3.266   7.429
   65PHE      O  968   4.090   3.270   7.309
   66LEU      N  969   4.151   3.353   7.502
   66LEU     HN  970   4.133   3.336   7.599
   66LEU     CA  971   4.238   3.461   7.450
   66LEU     HA  972   4.189   3.508   7.366
   66LEU     CB  973   4.261   3.573   7.557
   66LEU    HB1  974   4.322   3.656   7.515
   66LEU    HB2  975   4.318   3.526   7.640
   66LEU     CG  976   4.130   3.645   7.601
   66LEU     HG  977   4.053   3.565   7.598
   66LEU    CD1  978   4.159   3.695   7.743
   66LEU   HD11  979   4.197   3.618   7.813
   66LEU   HD12  980   4.061   3.731   7.780
   66LEU   HD13  981   4.239   3.771   7.728
   66LEU    CD2  982   4.085   3.767   7.515
   66LEU   HD21  983   4.009   3.825   7.571
   66LEU   HD22  984   4.049   3.734   7.416
   66LEU   HD23  985   4.164   3.838   7.484
   66LEU      C  986   4.363   3.403   7.379
   66LEU      O  987   4.395   3.447   7.266
   67PHE      N  988   4.426   3.295   7.432
   67PHE     HN  989   4.395   3.266   7.522
   67PHE     CA  990   4.530   3.224   7.365
   67PHE     HA  991   4.613   3.292   7.350
   67PHE     CB  992   4.593   3.116   7.457
   67PHE    HB1  993   4.528   3.030   7.481
   67PHE    HB2  994   4.623   3.163   7.553
   67PHE     CG  995   4.724   3.055   7.409
   67PHE    CD1  996   4.834   3.134   7.365
   67PHE    HD1  997   4.826   3.241   7.373
   67PHE    CE1  998   4.947   3.073   7.310
   67PHE    HE1  999   5.028   3.129   7.266
   67PHE     CZ 1000   4.946   2.938   7.286
   67PHE     HZ 1001   5.027   2.888   7.235
   67PHE    CD2 1002   4.731   2.919   7.389
   67PHE    HD2 1003   4.641   2.859   7.402
   67PHE    CE2 1004   4.840   2.855   7.333
   67PHE    HE2 1005   4.839   2.748   7.323
   67PHE      C 1006   4.487   3.162   7.233
   67PHE      O 1007   4.558   3.153   7.141
   68ASN      N 1008   4.361   3.111   7.230
   68ASN     HN 1009   4.290   3.122   7.299
   68ASN     CA 1010   4.302   3.056   7.108
   68ASN     HA 1011   4.368   2.974   7.081
   68ASN     CB 1012   4.161   2.999   7.107
   68ASN    HB1 1013   4.118   2.985   7.005
   68ASN    HB2 1014   4.082   3.067   7.146
   68ASN     CG 1015   4.166   2.857   7.164
   68ASN    OD1 1016   4.183   2.755   7.094
   68ASN    ND2 1017   4.149   2.847   7.294
   68ASN   HD21 1018   4.174   2.925   7.352
   68ASN   HD22 1019   4.139   2.751   7.320
   68ASN      C 1020   4.299   3.164   6.991
   68ASN      O 1021   4.319   3.139   6.873
   69LEU      N 1022   4.264   3.292   7.021
   69LEU     HN 1023   4.256   3.330   7.113
   69LEU     CA 1024   4.274   3.400   6.921
   69LEU     HA 1025   4.208   3.371   6.841
   69LEU     CB 1026   4.228   3.535   6.979
   69LEU    HB1 1027   4.250   3.620   6.910
   69LEU    HB2 1028   4.287   3.555   7.071
   69LEU     CG 1029   4.078   3.536   7.009
   69LEU     HG 1030   4.057   3.439   7.058
   69LEU    CD1 1031   4.042   3.650   7.107
   69LEU   HD11 1032   4.082   3.626   7.208
   69LEU   HD12 1033   3.931   3.657   7.113
   69LEU   HD13 1034   4.083   3.748   7.075
   69LEU    CD2 1035   3.992   3.554   6.879
   69LEU   HD21 1036   4.005   3.476   6.802
   69LEU   HD22 1037   4.011   3.653   6.832
   69LEU   HD23 1038   3.882   3.561   6.892
   69LEU      C 1039   4.412   3.410   6.866
   69LEU      O 1040   4.437   3.403   6.747
   70ALA      N 1041   4.516   3.408   6.951
   70ALA     HN 1042   4.494   3.406   7.048
   70ALA     CA 1043   4.653   3.414   6.922
   70ALA     HA 1044   4.668   3.508   6.870
   70ALA     CB 1045   4.735   3.419   7.051
   70ALA    HB1 1046   4.729   3.332   7.119
   70ALA    HB2 1047   4.719   3.509   7.115
   70ALA    HB3 1048   4.838   3.437   7.015
   70ALA      C 1049   4.703   3.292   6.836
   70ALA      O 1050   4.768   3.321   6.734
   71VAL      N 1051   4.662   3.167   6.860
   71VAL     HN 1052   4.618   3.142   6.947
   71VAL     CA 1053   4.681   3.055   6.766
   71VAL     HA 1054   4.788   3.056   6.754
   71VAL     CB 1055   4.622   2.928   6.843
   71VAL     HB 1056   4.522   2.956   6.882
   71VAL    CG1 1057   4.605   2.811   6.749
   71VAL   HG11 1058   4.516   2.821   6.683
   71VAL   HG12 1059   4.591   2.718   6.808
   71VAL   HG13 1060   4.691   2.797   6.679
   71VAL    CG2 1061   4.715   2.899   6.959
   71VAL   HG21 1062   4.821   2.896   6.926
   71VAL   HG22 1063   4.685   2.803   7.008
   71VAL   HG23 1064   4.702   2.977   7.037
   71VAL      C 1065   4.621   3.076   6.631
   71VAL      O 1066   4.692   3.041   6.533
   72ALA      N 1067   4.496   3.133   6.618
   72ALA     HN 1068   4.450   3.181   6.693
   72ALA     CA 1069   4.436   3.162   6.488
   72ALA     HA 1070   4.423   3.074   6.427
   72ALA     CB 1071   4.298   3.207   6.520
   72ALA    HB1 1072   4.218   3.184   6.447
   72ALA    HB2 1073   4.299   3.318   6.533
   72ALA    HB3 1074   4.256   3.168   6.615
   72ALA      C 1075   4.510   3.264   6.405
   72ALA      O 1076   4.497   3.264   6.282
   73ASP      N 1077   4.584   3.364   6.465
   73ASP     HN 1078   4.577   3.383   6.562
   73ASP     CA 1079   4.662   3.449   6.377
   73ASP     HA 1080   4.622   3.468   6.278
   73ASP     CB 1081   4.680   3.590   6.441
   73ASP    HB1 1082   4.762   3.657   6.406
   73ASP    HB2 1083   4.705   3.576   6.548
   73ASP     CG 1084   4.550   3.665   6.438
   73ASP    OD1 1085   4.540   3.772   6.501
   73ASP    OD2 1086   4.445   3.625   6.384
   73ASP      C 1087   4.802   3.400   6.356
   73ASP      O 1088   4.863   3.433   6.252
   74PHE      N 1089   4.855   3.303   6.433
   74PHE     HN 1090   4.799   3.272   6.510
   74PHE     CA 1091   4.979   3.232   6.419
   74PHE     HA 1092   5.049   3.314   6.405
   74PHE     CB 1093   5.037   3.157   6.553
   74PHE    HB1 1094   4.950   3.098   6.589
   74PHE    HB2 1095   5.069   3.242   6.617
   74PHE     CG 1096   5.156   3.063   6.525
   74PHE    CD1 1097   5.127   2.928   6.496
   74PHE    HD1 1098   5.027   2.904   6.463
   74PHE    CE1 1099   5.236   2.837   6.495
   74PHE    HE1 1100   5.226   2.730   6.483
   74PHE     CZ 1101   5.365   2.890   6.510
   74PHE     HZ 1102   5.453   2.828   6.500
   74PHE    CD2 1103   5.282   3.111   6.539
   74PHE    HD2 1104   5.299   3.215   6.562
   74PHE    CE2 1105   5.387   3.021   6.527
   74PHE    HE2 1106   5.488   3.059   6.532
   74PHE      C 1107   4.975   3.149   6.298
   74PHE      O 1108   5.053   3.157   6.206
   75LEU      N 1109   4.870   3.059   6.292
   75LEU     HN 1110   4.798   3.058   6.360
   75LEU     CA 1111   4.844   2.976   6.179
   75LEU     HA 1112   4.930   2.916   6.155
   75LEU     CB 1113   4.727   2.880   6.212
   75LEU    HB1 1114   4.702   2.821   6.121
   75LEU    HB2 1115   4.640   2.944   6.239
   75LEU     CG 1116   4.739   2.780   6.326
   75LEU     HG 1117   4.745   2.837   6.420
   75LEU    CD1 1118   4.607   2.703   6.325
   75LEU   HD11 1119   4.512   2.760   6.330
   75LEU   HD12 1120   4.599   2.638   6.415
   75LEU   HD13 1121   4.606   2.634   6.238
   75LEU    CD2 1122   4.861   2.684   6.321
   75LEU   HD21 1123   4.853   2.629   6.417
   75LEU   HD22 1124   4.963   2.729   6.329
   75LEU   HD23 1125   4.862   2.611   6.238
   75LEU      C 1126   4.821   3.049   6.053
   75LEU      O 1127   4.860   3.012   5.945
   76LEU      N 1128   4.745   3.157   6.061
   76LEU     HN 1129   4.693   3.190   6.140
   76LEU     CA 1130   4.720   3.238   5.947
   76LEU     HA 1131   4.694   3.164   5.872
   76LEU     CB 1132   4.596   3.330   5.958
   76LEU    HB1 1133   4.590   3.375   6.060
   76LEU    HB2 1134   4.498   3.279   5.947
   76LEU     CG 1135   4.592   3.440   5.852
   76LEU     HG 1136   4.692   3.484   5.834
   76LEU    CD1 1137   4.543   3.376   5.716
   76LEU   HD11 1138   4.441   3.334   5.733
   76LEU   HD12 1139   4.611   3.293   5.688
   76LEU   HD13 1140   4.549   3.456   5.639
   76LEU    CD2 1141   4.500   3.563   5.891
   76LEU   HD21 1142   4.436   3.536   5.978
   76LEU   HD22 1143   4.426   3.585   5.812
   76LEU   HD23 1144   4.540   3.665   5.912
   76LEU      C 1145   4.844   3.308   5.888
   76LEU      O 1146   4.864   3.324   5.773
   77ILE      N 1147   4.940   3.355   5.980
   77ILE     HN 1148   4.912   3.371   6.075
   77ILE     CA 1149   5.075   3.402   5.956
   77ILE     HA 1150   5.075   3.478   5.879
   77ILE     CB 1151   5.145   3.467   6.079
   77ILE     HB 1152   5.109   3.406   6.164
   77ILE    CG2 1153   5.292   3.441   6.100
   77ILE   HG21 1154   5.304   3.332   6.118
   77ILE   HG22 1155   5.328   3.500   6.187
   77ILE   HG23 1156   5.362   3.478   6.022
   77ILE    CG1 1157   5.095   3.609   6.106
   77ILE   HG11 1158   5.112   3.644   6.210
   77ILE   HG12 1159   4.986   3.614   6.087
   77ILE     CD 1160   5.165   3.720   6.016
   77ILE    HD1 1161   5.265   3.749   6.052
   77ILE    HD2 1162   5.107   3.814   6.030
   77ILE    HD3 1163   5.176   3.689   5.910
   77ILE      C 1164   5.165   3.301   5.878
   77ILE      O 1165   5.234   3.338   5.783
   78ILE      N 1166   5.159   3.171   5.917
   78ILE     HN 1167   5.104   3.144   5.996
   78ILE     CA 1168   5.225   3.065   5.836
   78ILE     HA 1169   5.331   3.085   5.837
   78ILE     CB 1170   5.210   2.925   5.902
   78ILE     HB 1171   5.102   2.907   5.916
   78ILE    CG2 1172   5.267   2.815   5.803
   78ILE   HG21 1173   5.365   2.851   5.767
   78ILE   HG22 1174   5.194   2.805   5.719
   78ILE   HG23 1175   5.273   2.711   5.841
   78ILE    CG1 1176   5.277   2.919   6.040
   78ILE   HG11 1177   5.237   3.011   6.087
   78ILE   HG12 1178   5.388   2.924   6.041
   78ILE     CD 1179   5.227   2.798   6.121
   78ILE    HD1 1180   5.249   2.704   6.066
   78ILE    HD2 1181   5.118   2.820   6.132
   78ILE    HD3 1182   5.260   2.809   6.226
   78ILE      C 1183   5.170   3.065   5.691
   78ILE      O 1184   5.245   3.054   5.594
   79CYS      N 1185   5.037   3.086   5.673
   79CYS     HN 1186   4.975   3.091   5.751
   79CYS     CA 1187   4.976   3.076   5.542
   79CYS     HA 1188   5.023   2.996   5.486
   79CYS     CB 1189   4.825   3.029   5.565
   79CYS    HB1 1190   4.765   3.044   5.473
   79CYS    HB2 1191   4.778   3.088   5.646
   79CYS     SG 1192   4.816   2.854   5.616
   79CYS    HG1 1193   4.893   2.863   5.724
   79CYS      C 1194   4.972   3.197   5.455
   79CYS      O 1195   4.939   3.193   5.334
   80LEU      N 1196   5.001   3.311   5.511
   80LEU     HN 1197   5.019   3.314   5.609
   80LEU     CA 1198   5.007   3.438   5.434
   80LEU     HA 1199   4.916   3.429   5.376
   80LEU     CB 1200   5.016   3.562   5.530
   80LEU    HB1 1201   5.042   3.654   5.474
   80LEU    HB2 1202   5.096   3.559   5.607
   80LEU     CG 1203   4.877   3.604   5.604
   80LEU     HG 1204   4.824   3.519   5.653
   80LEU    CD1 1205   4.901   3.701   5.718
   80LEU   HD11 1206   4.953   3.658   5.806
   80LEU   HD12 1207   4.804   3.737   5.759
   80LEU   HD13 1208   4.954   3.789   5.675
   80LEU    CD2 1209   4.775   3.670   5.511
   80LEU   HD21 1210   4.824   3.751   5.452
   80LEU   HD22 1211   4.683   3.702   5.563
   80LEU   HD23 1212   4.739   3.589   5.444
   80LEU      C 1213   5.137   3.454   5.346
   80LEU      O 1214   5.117   3.513   5.245
   81PRO      N 1215   5.256   3.402   5.363
   81PRO     CD 1216   5.318   3.387   5.502
   81PRO    HD1 1217   5.298   3.283   5.536
   81PRO    HD2 1218   5.269   3.458   5.571
   81PRO     CA 1219   5.358   3.400   5.260
   81PRO     HA 1220   5.370   3.502   5.225
   81PRO     CB 1221   5.486   3.356   5.333
   81PRO    HB1 1222   5.576   3.398   5.281
   81PRO    HB2 1223   5.503   3.247   5.326
   81PRO     CG 1224   5.461   3.416   5.476
   81PRO    HG1 1225   5.524   3.380   5.560
   81PRO    HG2 1226   5.474   3.526   5.472
   81PRO      C 1227   5.326   3.306   5.147
   81PRO      O 1228   5.351   3.339   5.031
   82PHE      N 1229   5.266   3.192   5.174
   82PHE     HN 1230   5.266   3.172   5.272
   82PHE     CA 1231   5.216   3.105   5.065
   82PHE     HA 1232   5.300   3.093   4.999
   82PHE     CB 1233   5.169   2.966   5.124
   82PHE    HB1 1234   5.136   2.894   5.046
   82PHE    HB2 1235   5.081   2.974   5.191
   82PHE     CG 1236   5.289   2.909   5.200
   82PHE    CD1 1237   5.395   2.845   5.125
   82PHE    HD1 1238   5.401   2.838   5.018
   82PHE    CE1 1239   5.501   2.780   5.195
   82PHE    HE1 1240   5.577   2.730   5.136
   82PHE     CZ 1241   5.508   2.784   5.333
   82PHE     HZ 1242   5.588   2.752   5.399
   82PHE    CD2 1243   5.284   2.890   5.340
   82PHE    HD2 1244   5.201   2.923   5.399
   82PHE    CE2 1245   5.399   2.837   5.403
   82PHE    HE2 1246   5.406   2.846   5.510
   82PHE      C 1247   5.108   3.174   4.990
   82PHE      O 1248   5.106   3.158   4.868
   83LEU      N 1249   5.015   3.251   5.051
   83LEU     HN 1250   5.012   3.247   5.151
   83LEU     CA 1251   4.920   3.340   4.983
   83LEU     HA 1252   4.858   3.285   4.913
   83LEU     CB 1253   4.831   3.406   5.095
   83LEU    HB1 1254   4.898   3.466   5.160
   83LEU    HB2 1255   4.798   3.328   5.167
   83LEU     CG 1256   4.706   3.485   5.054
   83LEU     HG 1257   4.733   3.578   4.998
   83LEU    CD1 1258   4.612   3.401   4.980
   83LEU   HD11 1259   4.512   3.450   4.977
   83LEU   HD12 1260   4.598   3.311   5.044
   83LEU   HD13 1261   4.658   3.379   4.882
   83LEU    CD2 1262   4.632   3.528   5.180
   83LEU   HD21 1263   4.543   3.589   5.155
   83LEU   HD22 1264   4.712   3.581   5.237
   83LEU   HD23 1265   4.599   3.436   5.233
   83LEU      C 1266   4.986   3.444   4.892
   83LEU      O 1267   4.942   3.466   4.783
   84MET      N 1268   5.085   3.519   4.943
   84MET     HN 1269   5.114   3.522   5.038
   84MET     CA 1270   5.153   3.608   4.852
   84MET     HA 1271   5.083   3.683   4.817
   84MET     CB 1272   5.263   3.679   4.929
   84MET    HB1 1273   5.324   3.743   4.862
   84MET    HB2 1274   5.332   3.612   4.984
   84MET     CG 1275   5.213   3.781   5.042
   84MET    HG1 1276   5.155   3.716   5.110
   84MET    HG2 1277   5.137   3.846   4.994
   84MET     SD 1278   5.335   3.903   5.098
   84MET     CE 1279   5.455   3.795   5.182
   84MET    HE1 1280   5.417   3.758   5.280
   84MET    HE2 1281   5.540   3.862   5.207
   84MET    HE3 1282   5.485   3.709   5.118
   84MET      C 1283   5.211   3.544   4.732
   84MET      O 1284   5.196   3.608   4.628
   85ASP      N 1285   5.277   3.426   4.743
   85ASP     HN 1286   5.282   3.379   4.831
   85ASP     CA 1287   5.331   3.357   4.631
   85ASP     HA 1288   5.386   3.436   4.583
   85ASP     CB 1289   5.425   3.243   4.688
   85ASP    HB1 1290   5.361   3.178   4.752
   85ASP    HB2 1291   5.506   3.287   4.750
   85ASP     CG 1292   5.495   3.156   4.593
   85ASP    OD1 1293   5.570   3.211   4.511
   85ASP    OD2 1294   5.466   3.031   4.590
   85ASP      C 1295   5.231   3.308   4.531
   85ASP      O 1296   5.254   3.309   4.407
   86ASN      N 1297   5.114   3.264   4.581
   86ASN     HN 1298   5.094   3.243   4.677
   86ASN     CA 1299   4.996   3.236   4.496
   86ASN     HA 1300   5.016   3.147   4.438
   86ASN     CB 1301   4.872   3.191   4.581
   86ASN    HB1 1302   4.786   3.177   4.513
   86ASN    HB2 1303   4.838   3.273   4.648
   86ASN     CG 1304   4.899   3.059   4.659
   86ASN    OD1 1305   4.989   2.986   4.622
   86ASN    ND2 1306   4.820   3.038   4.765
   86ASN   HD21 1307   4.843   2.967   4.831
   86ASN   HD22 1308   4.758   3.113   4.787
   86ASN      C 1309   4.944   3.349   4.408
   86ASN      O 1310   4.923   3.343   4.285
   87TYR      N 1311   4.933   3.472   4.472
   87TYR     HN 1312   4.952   3.493   4.567
   87TYR     CA 1313   4.882   3.587   4.402
   87TYR     HA 1314   4.784   3.571   4.359
   87TYR     CB 1315   4.859   3.696   4.505
   87TYR    HB1 1316   4.875   3.791   4.450
   87TYR    HB2 1317   4.918   3.692   4.599
   87TYR     CG 1318   4.711   3.696   4.543
   87TYR    CD1 1319   4.668   3.653   4.668
   87TYR    HD1 1320   4.743   3.618   4.737
   87TYR    CE1 1321   4.533   3.680   4.708
   87TYR    HE1 1322   4.500   3.664   4.809
   87TYR     CZ 1323   4.443   3.729   4.616
   87TYR     OH 1324   4.314   3.770   4.648
   87TYR     HH 1325   4.306   3.783   4.742
   87TYR    CD2 1326   4.618   3.734   4.443
   87TYR    HD2 1327   4.640   3.776   4.346
   87TYR    CE2 1328   4.484   3.751   4.481
   87TYR    HE2 1329   4.405   3.774   4.412
   87TYR      C 1330   4.958   3.645   4.282
   87TYR      O 1331   4.900   3.687   4.186
   88VAL      N 1332   5.091   3.646   4.286
   88VAL     HN 1333   5.144   3.633   4.370
   88VAL     CA 1334   5.175   3.700   4.177
   88VAL     HA 1335   5.131   3.797   4.157
   88VAL     CB 1336   5.320   3.734   4.215
   88VAL     HB 1337   5.366   3.788   4.130
   88VAL    CG1 1338   5.304   3.827   4.340
   88VAL   HG11 1339   5.401   3.880   4.352
   88VAL   HG12 1340   5.282   3.763   4.429
   88VAL   HG13 1341   5.223   3.902   4.327
   88VAL    CG2 1342   5.401   3.609   4.251
   88VAL   HG21 1343   5.353   3.552   4.334
   88VAL   HG22 1344   5.505   3.640   4.271
   88VAL   HG23 1345   5.404   3.528   4.175
   88VAL      C 1346   5.164   3.618   4.047
   88VAL      O 1347   5.171   3.673   3.936
   89ARG      N 1348   5.150   3.484   4.061
   89ARG     HN 1349   5.152   3.446   4.153
   89ARG     CA 1350   5.116   3.395   3.945
   89ARG     HA 1351   5.139   3.452   3.856
   89ARG     CB 1352   5.202   3.267   3.951
   89ARG    HB1 1353   5.310   3.282   3.928
   89ARG    HB2 1354   5.169   3.207   3.864
   89ARG     CG 1355   5.193   3.189   4.081
   89ARG    HG1 1356   5.087   3.190   4.116
   89ARG    HG2 1357   5.242   3.249   4.161
   89ARG     CD 1358   5.244   3.044   4.074
   89ARG    HD1 1359   5.352   3.030   4.049
   89ARG    HD2 1360   5.187   2.977   4.007
   89ARG     NE 1361   5.218   2.979   4.206
   89ARG     HE 1362   5.132   2.928   4.213
   89ARG     CZ 1363   5.315   2.966   4.297
   89ARG    NH1 1364   5.436   3.000   4.278
   89ARG   HH11 1365   5.458   3.061   4.202
   89ARG   HH12 1366   5.491   3.000   4.361
   89ARG    NH2 1367   5.284   2.916   4.410
   89ARG   HH21 1368   5.345   2.929   4.488
   89ARG   HH22 1369   5.191   2.878   4.410
   89ARG      C 1370   4.960   3.371   3.928
   89ARG      O 1371   4.910   3.288   3.850
   90ARG      N 1372   4.879   3.450   3.998
   90ARG     HN 1373   4.915   3.511   4.069
   90ARG     CA 1374   4.735   3.471   3.974
   90ARG     HA 1375   4.709   3.542   4.051
   90ARG     CB 1376   4.714   3.540   3.837
   90ARG    HB1 1377   4.613   3.515   3.799
   90ARG    HB2 1378   4.780   3.492   3.762
   90ARG     CG 1379   4.725   3.697   3.815
   90ARG    HG1 1380   4.649   3.748   3.877
   90ARG    HG2 1381   4.699   3.719   3.709
   90ARG     CD 1382   4.873   3.739   3.844
   90ARG    HD1 1383   4.948   3.673   3.797
   90ARG    HD2 1384   4.896   3.736   3.952
   90ARG     NE 1385   4.876   3.880   3.793
   90ARG     HE 1386   4.798   3.918   3.743
   90ARG     CZ 1387   4.978   3.969   3.787
   90ARG    NH1 1388   5.100   3.952   3.834
   90ARG   HH11 1389   5.133   3.865   3.871
   90ARG   HH12 1390   5.168   4.022   3.813
   90ARG    NH2 1391   4.967   4.088   3.733
   90ARG   HH21 1392   4.903   4.111   3.660
   90ARG   HH22 1393   5.046   4.149   3.741
   90ARG      C 1394   4.654   3.353   4.003
   90ARG      O 1395   4.559   3.326   3.931
   91TRP      N 1396   4.695   3.273   4.105
   91TRP     HN 1397   4.768   3.298   4.167
   91TRP     CA 1398   4.614   3.162   4.153
   91TRP     HA 1399   4.663   3.129   4.244
   91TRP     CB 1400   4.469   3.189   4.184
   91TRP    HB1 1401   4.408   3.097   4.191
   91TRP    HB2 1402   4.420   3.240   4.098
   91TRP     CG 1403   4.443   3.274   4.306
   91TRP    CD1 1404   4.404   3.405   4.300
   91TRP    HD1 1405   4.381   3.462   4.211
   91TRP    NE1 1406   4.384   3.451   4.427
   91TRP    HE1 1407   4.359   3.540   4.458
   91TRP    CE2 1408   4.416   3.353   4.519
   91TRP    CD2 1409   4.455   3.239   4.445
   91TRP    CE3 1410   4.496   3.124   4.512
   91TRP    HE3 1411   4.539   3.042   4.457
   91TRP    CZ3 1412   4.491   3.119   4.653
   91TRP    HZ3 1413   4.524   3.027   4.699
   91TRP    CZ2 1414   4.431   3.360   4.661
   91TRP    HZ2 1415   4.406   3.442   4.727
   91TRP    CH2 1416   4.450   3.233   4.726
   91TRP    HH2 1417   4.452   3.235   4.833
   91TRP      C 1418   4.619   3.044   4.058
   91TRP      O 1419   4.551   2.946   4.087
   92ASP      N 1420   4.698   3.044   3.952
   92ASP     HN 1421   4.748   3.127   3.930
   92ASP     CA 1422   4.736   2.925   3.872
   92ASP     HA 1423   4.647   2.882   3.830
   92ASP     CB 1424   4.824   2.984   3.759
   92ASP    HB1 1425   4.898   3.059   3.792
   92ASP    HB2 1426   4.754   3.051   3.705
   92ASP     CG 1427   4.894   2.890   3.655
   92ASP    OD1 1428   4.899   2.766   3.682
   92ASP    OD2 1429   4.938   2.940   3.552
   92ASP      C 1430   4.792   2.818   3.967
   92ASP      O 1431   4.864   2.848   4.067
   93TRP      N 1432   4.758   2.691   3.940
   93TRP     HN 1433   4.715   2.678   3.851
   93TRP     CA 1434   4.787   2.580   4.023
   93TRP     HA 1435   4.855   2.605   4.103
   93TRP     CB 1436   4.658   2.541   4.106
   93TRP    HB1 1437   4.606   2.467   4.041
   93TRP    HB2 1438   4.588   2.626   4.115
   93TRP     CG 1439   4.684   2.474   4.242
   93TRP    CD1 1440   4.670   2.338   4.268
   93TRP    HD1 1441   4.624   2.264   4.203
   93TRP    NE1 1442   4.700   2.314   4.396
   93TRP    HE1 1443   4.709   2.230   4.445
   93TRP    CE2 1444   4.742   2.438   4.456
   93TRP    CD2 1445   4.718   2.539   4.365
   93TRP    CE3 1446   4.740   2.674   4.406
   93TRP    HE3 1447   4.727   2.757   4.337
   93TRP    CZ3 1448   4.780   2.697   4.534
   93TRP    HZ3 1449   4.800   2.793   4.579
   93TRP    CZ2 1450   4.775   2.470   4.592
   93TRP    HZ2 1451   4.794   2.392   4.664
   93TRP    CH2 1452   4.800   2.593   4.624
   93TRP    HH2 1453   4.825   2.618   4.727
   93TRP      C 1454   4.842   2.466   3.947
   93TRP      O 1455   4.794   2.425   3.843
   94LYS      N 1456   4.960   2.408   3.998
   94LYS     HN 1457   4.993   2.440   4.086
   94LYS     CA 1458   5.045   2.309   3.930
   94LYS     HA 1459   5.020   2.282   3.828
   94LYS     CB 1460   5.187   2.375   3.923
   94LYS    HB1 1461   5.251   2.297   3.877
   94LYS    HB2 1462   5.219   2.390   4.028
   94LYS     CG 1463   5.199   2.505   3.843
   94LYS    HG1 1464   5.304   2.542   3.838
   94LYS    HG2 1465   5.126   2.579   3.882
   94LYS     CD 1466   5.168   2.468   3.695
   94LYS    HD1 1467   5.060   2.447   3.683
   94LYS    HD2 1468   5.208   2.370   3.662
   94LYS     CE 1469   5.213   2.578   3.598
   94LYS    HE1 1470   5.167   2.565   3.497
   94LYS    HE2 1471   5.323   2.569   3.584
   94LYS     NZ 1472   5.170   2.712   3.650
   94LYS    HZ1 1473   5.240   2.732   3.725
   94LYS    HZ2 1474   5.070   2.730   3.673
   94LYS    HZ3 1475   5.190   2.778   3.573
   94LYS      C 1476   5.047   2.183   4.013
   94LYS      O 1477   5.041   2.071   3.970
   95PHE      N 1478   5.046   2.204   4.146
   95PHE     HN 1479   5.047   2.295   4.185
   95PHE     CA 1480   5.018   2.092   4.240
   95PHE     HA 1481   5.089   2.015   4.217
   95PHE     CB 1482   5.041   2.132   4.387
   95PHE    HB1 1483   5.038   2.040   4.449
   95PHE    HB2 1484   4.952   2.191   4.418
   95PHE     CG 1485   5.163   2.209   4.422
   95PHE    CD1 1486   5.150   2.311   4.519
   95PHE    HD1 1487   5.051   2.322   4.561
   95PHE    CE1 1488   5.250   2.382   4.572
   95PHE    HE1 1489   5.246   2.451   4.655
   95PHE     CZ 1490   5.384   2.355   4.523
   95PHE     HZ 1491   5.469   2.410   4.560
   95PHE    CD2 1492   5.292   2.178   4.375
   95PHE    HD2 1493   5.308   2.101   4.301
   95PHE    CE2 1494   5.400   2.257   4.422
   95PHE    HE2 1495   5.497   2.222   4.388
   95PHE      C 1496   4.881   2.023   4.231
   95PHE      O 1497   4.787   2.073   4.170
   96GLY      N 1498   4.871   1.907   4.302
   96GLY     HN 1499   4.952   1.862   4.338
   96GLY     CA 1500   4.741   1.843   4.319
   96GLY    HA1 1501   4.757   1.758   4.385
   96GLY    HA2 1502   4.715   1.807   4.220
   96GLY      C 1503   4.617   1.924   4.363
   96GLY      O 1504   4.641   2.028   4.427
   97ASP      N 1505   4.492   1.880   4.328
   97ASP     HN 1506   4.479   1.791   4.285
   97ASP     CA 1507   4.372   1.958   4.347
   97ASP     HA 1508   4.392   2.051   4.296
   97ASP     CB 1509   4.240   1.898   4.279
   97ASP    HB1 1510   4.152   1.963   4.295
   97ASP    HB2 1511   4.214   1.801   4.327
   97ASP     CG 1512   4.251   1.864   4.124
   97ASP    OD1 1513   4.164   1.790   4.074
   97ASP    OD2 1514   4.327   1.933   4.050
   97ASP      C 1515   4.345   1.984   4.499
   97ASP      O 1516   4.313   2.092   4.546
   98ILE      N 1517   4.358   1.877   4.588
   98ILE     HN 1518   4.378   1.783   4.562
   98ILE     CA 1519   4.329   1.884   4.733
   98ILE     HA 1520   4.229   1.924   4.744
   98ILE     CB 1521   4.336   1.746   4.801
   98ILE     HB 1522   4.438   1.710   4.773
   98ILE    CG2 1523   4.313   1.760   4.958
   98ILE   HG21 1524   4.396   1.816   5.007
   98ILE   HG22 1525   4.316   1.659   5.004
   98ILE   HG23 1526   4.213   1.802   4.981
   98ILE    CG1 1527   4.226   1.660   4.726
   98ILE   HG11 1528   4.265   1.629   4.628
   98ILE   HG12 1529   4.136   1.723   4.707
   98ILE     CD 1530   4.175   1.536   4.798
   98ILE    HD1 1531   4.078   1.507   4.752
   98ILE    HD2 1532   4.158   1.546   4.907
   98ILE    HD3 1533   4.240   1.448   4.784
   98ILE      C 1534   4.406   1.994   4.809
   98ILE      O 1535   4.344   2.068   4.883
   99PRO      N 1536   4.535   2.008   4.790
   99PRO     CD 1537   4.629   1.903   4.753
   99PRO    HD1 1538   4.605   1.879   4.647
   99PRO    HD2 1539   4.609   1.810   4.811
   99PRO     CA 1540   4.616   2.124   4.847
   99PRO     HA 1541   4.620   2.105   4.953
   99PRO     CB 1542   4.756   2.111   4.779
   99PRO    HB1 1543   4.834   2.170   4.833
   99PRO    HB2 1544   4.751   2.152   4.676
   99PRO     CG 1545   4.774   1.955   4.776
   99PRO    HG1 1546   4.860   1.921   4.714
   99PRO    HG2 1547   4.785   1.929   4.884
   99PRO      C 1548   4.556   2.265   4.833
   99PRO      O 1549   4.569   2.346   4.924
  100CYS      N 1550   4.499   2.302   4.712
  100CYS     HN 1551   4.520   2.245   4.633
  100CYS     CA 1552   4.423   2.424   4.682
  100CYS     HA 1553   4.486   2.511   4.697
  100CYS     CB 1554   4.376   2.415   4.531
  100CYS    HB1 1555   4.345   2.310   4.509
  100CYS    HB2 1556   4.461   2.436   4.464
  100CYS     SG 1557   4.233   2.526   4.484
  100CYS      C 1558   4.300   2.430   4.779
  100CYS      O 1559   4.276   2.527   4.852
  101ARG      N 1560   4.232   2.313   4.805
  101ARG     HN 1561   4.267   2.229   4.763
  101ARG     CA 1562   4.117   2.310   4.896
  101ARG     HA 1563   4.063   2.392   4.852
  101ARG     CB 1564   4.033   2.186   4.863
  101ARG    HB1 1565   3.941   2.175   4.925
  101ARG    HB2 1566   4.083   2.093   4.897
  101ARG     CG 1567   3.989   2.179   4.712
  101ARG    HG1 1568   4.081   2.202   4.654
  101ARG    HG2 1569   3.918   2.260   4.682
  101ARG     CD 1570   3.946   2.033   4.670
  101ARG    HD1 1571   3.850   2.008   4.720
  101ARG    HD2 1572   4.028   1.964   4.699
  101ARG     NE 1573   3.931   2.026   4.515
  101ARG     HE 1574   3.924   2.114   4.468
  101ARG     CZ 1575   3.910   1.923   4.443
  101ARG    NH1 1576   3.925   1.797   4.484
  101ARG   HH11 1577   3.907   1.716   4.428
  101ARG   HH12 1578   3.911   1.784   4.582
  101ARG    NH2 1579   3.885   1.937   4.319
  101ARG   HH21 1580   3.850   1.858   4.270
  101ARG   HH22 1581   3.870   2.028   4.280
  101ARG      C 1582   4.152   2.324   5.043
  101ARG      O 1583   4.086   2.385   5.123
  102LEU      N 1584   4.266   2.262   5.080
  102LEU     HN 1585   4.311   2.204   5.012
  102LEU     CA 1586   4.328   2.281   5.207
  102LEU     HA 1587   4.251   2.254   5.279
  102LEU     CB 1588   4.449   2.182   5.214
  102LEU    HB1 1589   4.528   2.201   5.138
  102LEU    HB2 1590   4.414   2.078   5.196
  102LEU     CG 1591   4.528   2.167   5.349
  102LEU     HG 1592   4.576   2.262   5.381
  102LEU    CD1 1593   4.432   2.139   5.472
  102LEU   HD11 1594   4.377   2.043   5.464
  102LEU   HD12 1595   4.347   2.210   5.483
  102LEU   HD13 1596   4.487   2.131   5.568
  102LEU    CD2 1597   4.626   2.054   5.338
  102LEU   HD21 1598   4.711   2.078   5.270
  102LEU   HD22 1599   4.575   1.966   5.294
  102LEU   HD23 1600   4.661   2.033   5.442
  102LEU      C 1601   4.376   2.422   5.240
  102LEU      O 1602   4.353   2.479   5.348
  103MET      N 1603   4.452   2.485   5.146
  103MET     HN 1604   4.486   2.438   5.065
  103MET     CA 1605   4.492   2.623   5.160
  103MET     HA 1606   4.550   2.630   5.251
  103MET     CB 1607   4.587   2.655   5.041
  103MET    HB1 1608   4.531   2.632   4.947
  103MET    HB2 1609   4.681   2.598   5.053
  103MET     CG 1610   4.615   2.798   4.999
  103MET    HG1 1611   4.525   2.863   4.999
  103MET    HG2 1612   4.651   2.801   4.894
  103MET     SD 1613   4.752   2.873   5.098
  103MET     CE 1614   4.669   3.040   5.127
  103MET    HE1 1615   4.568   3.011   5.161
  103MET    HE2 1616   4.671   3.100   5.033
  103MET    HE3 1617   4.714   3.108   5.203
  103MET      C 1618   4.377   2.728   5.188
  103MET      O 1619   4.379   2.819   5.273
  104LEU      N 1620   4.276   2.715   5.101
  104LEU     HN 1621   4.276   2.639   5.036
  104LEU     CA 1622   4.153   2.797   5.107
  104LEU     HA 1623   4.185   2.900   5.116
  104LEU     CB 1624   4.066   2.781   4.980
  104LEU    HB1 1625   3.972   2.838   4.995
  104LEU    HB2 1626   4.030   2.676   4.974
  104LEU     CG 1627   4.123   2.823   4.845
  104LEU     HG 1628   4.201   2.746   4.824
  104LEU    CD1 1629   4.008   2.820   4.740
  104LEU   HD11 1630   4.041   2.872   4.648
  104LEU   HD12 1631   3.920   2.882   4.768
  104LEU   HD13 1632   3.980   2.716   4.713
  104LEU    CD2 1633   4.194   2.961   4.843
  104LEU   HD21 1634   4.251   2.979   4.749
  104LEU   HD22 1635   4.271   2.968   4.923
  104LEU   HD23 1636   4.120   3.043   4.854
  104LEU      C 1637   4.072   2.774   5.232
  104LEU      O 1638   4.012   2.865   5.290
  105PHE      N 1639   4.064   2.647   5.278
  105PHE     HN 1640   4.097   2.569   5.226
  105PHE     CA 1641   4.017   2.606   5.407
  105PHE     HA 1642   3.917   2.643   5.423
  105PHE     CB 1643   4.003   2.448   5.410
  105PHE    HB1 1644   4.103   2.416   5.372
  105PHE    HB2 1645   3.922   2.409   5.345
  105PHE     CG 1646   3.997   2.379   5.547
  105PHE    CD1 1647   4.114   2.348   5.613
  105PHE    HD1 1648   4.207   2.374   5.565
  105PHE    CE1 1649   4.108   2.264   5.729
  105PHE    HE1 1650   4.200   2.229   5.772
  105PHE     CZ 1651   3.988   2.229   5.788
  105PHE     HZ 1652   3.976   2.171   5.879
  105PHE    CD2 1653   3.874   2.330   5.601
  105PHE    HD2 1654   3.779   2.350   5.554
  105PHE    CE2 1655   3.866   2.272   5.729
  105PHE    HE2 1656   3.774   2.244   5.779
  105PHE      C 1657   4.101   2.664   5.522
  105PHE      O 1658   4.049   2.701   5.624
  106MET      N 1659   4.235   2.665   5.518
  106MET     HN 1660   4.284   2.608   5.452
  106MET     CA 1661   4.324   2.712   5.629
  106MET     HA 1662   4.296   2.665   5.722
  106MET     CB 1663   4.475   2.681   5.595
  106MET    HB1 1664   4.552   2.747   5.641
  106MET    HB2 1665   4.483   2.690   5.484
  106MET     CG 1666   4.520   2.535   5.627
  106MET    HG1 1667   4.629   2.542   5.607
  106MET    HG2 1668   4.464   2.475   5.552
  106MET     SD 1669   4.507   2.488   5.811
  106MET     CE 1670   4.586   2.634   5.889
  106MET    HE1 1671   4.628   2.598   5.985
  106MET    HE2 1672   4.512   2.716   5.903
  106MET    HE3 1673   4.659   2.687   5.824
  106MET      C 1674   4.309   2.856   5.656
  106MET      O 1675   4.308   2.898   5.777
  107LEU      N 1676   4.296   2.941   5.552
  107LEU     HN 1677   4.319   2.901   5.464
  107LEU     CA 1678   4.259   3.082   5.573
  107LEU     HA 1679   4.332   3.133   5.633
  107LEU     CB 1680   4.265   3.154   5.439
  107LEU    HB1 1681   4.246   3.261   5.460
  107LEU    HB2 1682   4.174   3.134   5.378
  107LEU     CG 1683   4.392   3.146   5.354
  107LEU     HG 1684   4.426   3.040   5.357
  107LEU    CD1 1685   4.366   3.204   5.215
  107LEU   HD11 1686   4.279   3.150   5.173
  107LEU   HD12 1687   4.452   3.194   5.145
  107LEU   HD13 1688   4.324   3.307   5.225
  107LEU    CD2 1689   4.514   3.227   5.417
  107LEU   HD21 1690   4.486   3.332   5.440
  107LEU   HD22 1691   4.600   3.233   5.347
  107LEU   HD23 1692   4.549   3.170   5.505
  107LEU      C 1693   4.123   3.100   5.639
  107LEU      O 1694   4.110   3.166   5.739
  108ALA      N 1695   4.018   3.031   5.586
  108ALA     HN 1696   4.031   2.977   5.504
  108ALA     CA 1697   3.880   3.048   5.633
  108ALA     HA 1698   3.854   3.152   5.639
  108ALA     CB 1699   3.780   2.986   5.528
  108ALA    HB1 1700   3.787   3.041   5.432
  108ALA    HB2 1701   3.676   3.005   5.562
  108ALA    HB3 1702   3.810   2.884   5.496
  108ALA      C 1703   3.851   2.987   5.768
  108ALA      O 1704   3.770   3.037   5.844
  109MET      N 1705   3.923   2.876   5.808
  109MET     HN 1706   3.971   2.825   5.737
  109MET     CA 1707   3.917   2.817   5.941
  109MET     HA 1708   3.815   2.788   5.959
  109MET     CB 1709   4.004   2.686   5.952
  109MET    HB1 1710   4.090   2.703   5.884
  109MET    HB2 1711   3.942   2.607   5.905
  109MET     CG 1712   4.043   2.648   6.093
  109MET    HG1 1713   3.955   2.649   6.161
  109MET    HG2 1714   4.120   2.718   6.134
  109MET     SD 1715   4.101   2.481   6.084
  109MET     CE 1716   4.202   2.473   6.243
  109MET    HE1 1717   4.284   2.548   6.246
  109MET    HE2 1718   4.249   2.373   6.248
  109MET    HE3 1719   4.137   2.494   6.331
  109MET      C 1720   3.958   2.921   6.045
  109MET      O 1721   3.893   2.949   6.143
  110ASN      N 1722   4.070   2.992   6.016
  110ASN     HN 1723   4.133   2.972   5.942
  110ASN     CA 1724   4.118   3.091   6.105
  110ASN     HA 1725   4.124   3.054   6.206
  110ASN     CB 1726   4.261   3.125   6.081
  110ASN    HB1 1727   4.295   3.200   6.155
  110ASN    HB2 1728   4.295   3.167   5.984
  110ASN     CG 1729   4.341   3.003   6.112
  110ASN    OD1 1730   4.312   2.939   6.214
  110ASN    ND2 1731   4.450   2.966   6.043
  110ASN   HD21 1732   4.453   2.990   5.946
  110ASN   HD22 1733   4.510   2.896   6.082
  110ASN      C 1734   4.033   3.215   6.113
  110ASN      O 1735   4.027   3.281   6.213
  111ARG      N 1736   3.973   3.249   5.999
  111ARG     HN 1737   3.987   3.190   5.919
  111ARG     CA 1738   3.876   3.358   5.998
  111ARG     HA 1739   3.933   3.439   6.040
  111ARG     CB 1740   3.822   3.385   5.858
  111ARG    HB1 1741   3.754   3.472   5.871
  111ARG    HB2 1742   3.764   3.297   5.825
  111ARG     CG 1743   3.925   3.442   5.752
  111ARG    HG1 1744   3.861   3.476   5.667
  111ARG    HG2 1745   3.978   3.354   5.712
  111ARG     CD 1746   4.005   3.561   5.800
  111ARG    HD1 1747   4.056   3.532   5.894
  111ARG    HD2 1748   3.937   3.646   5.824
  111ARG     NE 1749   4.101   3.607   5.698
  111ARG     HE 1750   4.074   3.578   5.606
  111ARG     CZ 1751   4.189   3.708   5.721
  111ARG    NH1 1752   4.212   3.752   5.846
  111ARG   HH11 1753   4.189   3.710   5.934
  111ARG   HH12 1754   4.277   3.828   5.851
  111ARG    NH2 1755   4.252   3.763   5.622
  111ARG   HH21 1756   4.241   3.737   5.527
  111ARG   HH22 1757   4.315   3.840   5.631
  111ARG      C 1758   3.751   3.341   6.094
  111ARG      O 1759   3.713   3.422   6.181
  112GLN      N 1760   3.692   3.217   6.071
  112GLN     HN 1761   3.724   3.163   5.994
  112GLN     CA 1762   3.577   3.163   6.134
  112GLN     HA 1763   3.509   3.247   6.138
  112GLN     CB 1764   3.519   3.037   6.056
  112GLN    HB1 1765   3.439   2.995   6.120
  112GLN    HB2 1766   3.594   2.959   6.030
  112GLN     CG 1767   3.461   3.081   5.922
  112GLN    HG1 1768   3.530   3.127   5.848
  112GLN    HG2 1769   3.376   3.149   5.947
  112GLN     CD 1770   3.396   2.967   5.848
  112GLN    OE1 1771   3.279   2.953   5.856
  112GLN    NE2 1772   3.474   2.880   5.778
  112GLN   HE21 1773   3.574   2.879   5.787
  112GLN   HE22 1774   3.427   2.804   5.734
  112GLN      C 1775   3.600   3.134   6.279
  112GLN      O 1776   3.517   3.164   6.362
  113GLY      N 1777   3.720   3.072   6.309
  113GLY     HN 1778   3.769   3.034   6.231
  113GLY     CA 1779   3.767   3.057   6.448
  113GLY    HA1 1780   3.860   3.002   6.448
  113GLY    HA2 1781   3.693   2.998   6.499
  113GLY      C 1782   3.783   3.192   6.516
  113GLY      O 1783   3.742   3.201   6.635
  114SER      N 1784   3.848   3.289   6.451
  114SER     HN 1785   3.861   3.271   6.353
  114SER     CA 1786   3.892   3.413   6.524
  114SER     HA 1787   3.950   3.380   6.609
  114SER     CB 1788   3.979   3.512   6.440
  114SER    HB1 1789   3.910   3.553   6.362
  114SER    HB2 1790   4.061   3.458   6.389
  114SER     OG 1791   4.033   3.614   6.526
  114SER    HG1 1792   4.118   3.581   6.555
  114SER      C 1793   3.769   3.486   6.569
  114SER      O 1794   3.754   3.535   6.686
  115ILE      N 1795   3.659   3.499   6.488
  115ILE     HN 1796   3.653   3.456   6.399
  115ILE     CA 1797   3.526   3.543   6.529
  115ILE     HA 1798   3.544   3.636   6.582
  115ILE     CB 1799   3.440   3.553   6.407
  115ILE     HB 1800   3.445   3.455   6.356
  115ILE    CG2 1801   3.290   3.573   6.453
  115ILE   HG21 1802   3.285   3.662   6.519
  115ILE   HG22 1803   3.251   3.491   6.518
  115ILE   HG23 1804   3.217   3.590   6.370
  115ILE    CG1 1805   3.488   3.643   6.298
  115ILE   HG11 1806   3.599   3.642   6.291
  115ILE   HG12 1807   3.463   3.747   6.328
  115ILE     CD 1808   3.436   3.620   6.154
  115ILE    HD1 1809   3.327   3.628   6.134
  115ILE    HD2 1810   3.448   3.512   6.127
  115ILE    HD3 1811   3.491   3.685   6.082
  115ILE      C 1812   3.465   3.462   6.638
  115ILE      O 1813   3.415   3.518   6.732
  116ILE      N 1814   3.467   3.322   6.629
  116ILE     HN 1815   3.490   3.282   6.541
  116ILE     CA 1816   3.397   3.235   6.721
  116ILE     HA 1817   3.300   3.277   6.740
  116ILE     CB 1818   3.409   3.084   6.689
  116ILE     HB 1819   3.514   3.063   6.660
  116ILE    CG2 1820   3.378   3.001   6.809
  116ILE   HG21 1821   3.374   2.896   6.774
  116ILE   HG22 1822   3.278   3.035   6.845
  116ILE   HG23 1823   3.452   3.009   6.891
  116ILE    CG1 1824   3.310   3.046   6.574
  116ILE   HG11 1825   3.312   2.940   6.541
  116ILE   HG12 1826   3.333   3.113   6.488
  116ILE     CD 1827   3.160   3.080   6.601
  116ILE    HD1 1828   3.156   3.190   6.587
  116ILE    HD2 1829   3.119   3.049   6.700
  116ILE    HD3 1830   3.094   3.033   6.525
  116ILE      C 1831   3.462   3.252   6.863
  116ILE      O 1832   3.393   3.270   6.960
  117PHE      N 1833   3.599   3.253   6.869
  117PHE     HN 1834   3.646   3.239   6.782
  117PHE     CA 1835   3.671   3.276   6.987
  117PHE     HA 1836   3.629   3.207   7.058
  117PHE     CB 1837   3.821   3.241   6.980
  117PHE    HB1 1838   3.872   3.268   7.076
  117PHE    HB2 1839   3.879   3.280   6.894
  117PHE     CG 1840   3.821   3.093   6.990
  117PHE    CD1 1841   3.806   3.028   7.117
  117PHE    HD1 1842   3.794   3.088   7.206
  117PHE    CE1 1843   3.830   2.889   7.127
  117PHE    HE1 1844   3.808   2.843   7.222
  117PHE     CZ 1845   3.857   2.816   7.017
  117PHE     HZ 1846   3.849   2.708   7.025
  117PHE    CD2 1847   3.850   3.015   6.882
  117PHE    HD2 1848   3.866   3.057   6.784
  117PHE    CE2 1849   3.869   2.878   6.895
  117PHE    HE2 1850   3.909   2.817   6.815
  117PHE      C 1851   3.645   3.416   7.042
  117PHE      O 1852   3.618   3.433   7.158
  118LEU      N 1853   3.650   3.519   6.957
  118LEU     HN 1854   3.673   3.499   6.862
  118LEU     CA 1855   3.614   3.655   6.989
  118LEU     HA 1856   3.679   3.705   7.059
  118LEU     CB 1857   3.617   3.749   6.861
  118LEU    HB1 1858   3.580   3.700   6.768
  118LEU    HB2 1859   3.725   3.762   6.837
  118LEU     CG 1860   3.549   3.892   6.878
  118LEU     HG 1861   3.441   3.866   6.868
  118LEU    CD1 1862   3.579   3.970   7.006
  118LEU   HD11 1863   3.499   4.047   7.016
  118LEU   HD12 1864   3.677   4.022   7.008
  118LEU   HD13 1865   3.573   3.903   7.094
  118LEU    CD2 1866   3.587   3.988   6.762
  118LEU   HD21 1867   3.578   3.949   6.658
  118LEU   HD22 1868   3.689   4.031   6.766
  118LEU   HD23 1869   3.524   4.079   6.775
  118LEU      C 1870   3.474   3.664   7.054
  118LEU      O 1871   3.460   3.724   7.160
  119THR      N 1872   3.371   3.603   6.995
  119THR     HN 1873   3.393   3.563   6.906
  119THR     CA 1874   3.238   3.586   7.047
  119THR     HA 1875   3.189   3.680   7.067
  119THR     CB 1876   3.152   3.521   6.941
  119THR     HB 1877   3.173   3.414   6.919
  119THR    OG1 1878   3.166   3.583   6.815
  119THR    HG1 1879   3.251   3.566   6.773
  119THR    CG2 1880   2.999   3.528   6.982
  119THR   HG21 1881   2.956   3.629   6.966
  119THR   HG22 1882   2.979   3.497   7.087
  119THR   HG23 1883   2.946   3.460   6.913
  119THR      C 1884   3.226   3.510   7.177
  119THR      O 1885   3.163   3.559   7.266
  120VAL      N 1886   3.298   3.395   7.197
  120VAL     HN 1887   3.362   3.368   7.126
  120VAL     CA 1888   3.315   3.324   7.327
  120VAL     HA 1889   3.222   3.280   7.361
  120VAL     CB 1890   3.396   3.201   7.299
  120VAL     HB 1891   3.484   3.206   7.232
  120VAL    CG1 1892   3.453   3.134   7.426
  120VAL   HG11 1893   3.384   3.137   7.513
  120VAL   HG12 1894   3.542   3.194   7.457
  120VAL   HG13 1895   3.481   3.028   7.408
  120VAL    CG2 1896   3.291   3.103   7.224
  120VAL   HG21 1897   3.249   3.159   7.138
  120VAL   HG22 1898   3.210   3.065   7.291
  120VAL   HG23 1899   3.351   3.018   7.185
  120VAL      C 1900   3.372   3.408   7.441
  120VAL      O 1901   3.320   3.405   7.554
  121VAL      N 1902   3.475   3.492   7.413
  121VAL     HN 1903   3.511   3.491   7.320
  121VAL     CA 1904   3.530   3.590   7.505
  121VAL     HA 1905   3.555   3.537   7.595
  121VAL     CB 1906   3.650   3.660   7.455
  121VAL     HB 1907   3.631   3.706   7.355
  121VAL    CG1 1908   3.684   3.788   7.544
  121VAL   HG11 1909   3.700   3.765   7.652
  121VAL   HG12 1910   3.614   3.873   7.534
  121VAL   HG13 1911   3.783   3.819   7.505
  121VAL    CG2 1912   3.759   3.550   7.448
  121VAL   HG21 1913   3.849   3.592   7.399
  121VAL   HG22 1914   3.734   3.461   7.386
  121VAL   HG23 1915   3.788   3.522   7.551
  121VAL      C 1916   3.423   3.684   7.563
  121VAL      O 1917   3.414   3.706   7.683
  122ALA      N 1918   3.338   3.736   7.470
  122ALA     HN 1919   3.348   3.716   7.373
  122ALA     CA 1920   3.225   3.813   7.499
  122ALA     HA 1921   3.253   3.896   7.562
  122ALA     CB 1922   3.155   3.872   7.371
  122ALA    HB1 1923   3.130   3.979   7.384
  122ALA    HB2 1924   3.068   3.809   7.341
  122ALA    HB3 1925   3.228   3.857   7.288
  122ALA      C 1926   3.113   3.732   7.586
  122ALA      O 1927   3.046   3.781   7.677
  123VAL      N 1928   3.085   3.607   7.557
  123VAL     HN 1929   3.143   3.564   7.488
  123VAL     CA 1930   2.993   3.523   7.630
  123VAL     HA 1931   2.896   3.569   7.634
  123VAL     CB 1932   2.955   3.400   7.553
  123VAL     HB 1933   3.049   3.343   7.536
  123VAL    CG1 1934   2.874   3.295   7.630
  123VAL   HG11 1935   2.814   3.226   7.566
  123VAL   HG12 1936   2.794   3.348   7.687
  123VAL   HG13 1937   2.944   3.238   7.694
  123VAL    CG2 1938   2.884   3.437   7.425
  123VAL   HG21 1939   2.881   3.350   7.356
  123VAL   HG22 1940   2.929   3.518   7.364
  123VAL   HG23 1941   2.775   3.458   7.427
  123VAL      C 1942   3.047   3.494   7.772
  123VAL      O 1943   2.975   3.503   7.874
  124ASP      N 1944   3.178   3.462   7.789
  124ASP     HN 1945   3.227   3.447   7.703
  124ASP     CA 1946   3.245   3.456   7.916
  124ASP     HA 1947   3.187   3.382   7.971
  124ASP     CB 1948   3.393   3.401   7.890
  124ASP    HB1 1949   3.436   3.444   7.797
  124ASP    HB2 1950   3.384   3.296   7.856
  124ASP     CG 1951   3.487   3.395   8.013
  124ASP    OD1 1952   3.446   3.372   8.124
  124ASP    OD2 1953   3.605   3.420   7.994
  124ASP      C 1954   3.229   3.582   7.999
  124ASP      O 1955   3.188   3.574   8.116
  125ARG      N 1956   3.254   3.699   7.935
  125ARG     HN 1957   3.287   3.701   7.841
  125ARG     CA 1958   3.224   3.828   7.994
  125ARG     HA 1959   3.282   3.828   8.085
  125ARG     CB 1960   3.270   3.946   7.902
  125ARG    HB1 1961   3.220   4.040   7.935
  125ARG    HB2 1962   3.229   3.920   7.802
  125ARG     CG 1963   3.423   3.961   7.893
  125ARG    HG1 1964   3.466   3.871   7.843
  125ARG    HG2 1965   3.468   3.962   7.994
  125ARG     CD 1966   3.468   4.076   7.814
  125ARG    HD1 1967   3.436   4.171   7.862
  125ARG    HD2 1968   3.429   4.069   7.710
  125ARG     NE 1969   3.621   4.076   7.807
  125ARG     HE 1970   3.679   4.007   7.850
  125ARG     CZ 1971   3.688   4.144   7.720
  125ARG    NH1 1972   3.632   4.232   7.638
  125ARG   HH11 1973   3.536   4.221   7.613
  125ARG   HH12 1974   3.698   4.280   7.581
  125ARG    NH2 1975   3.820   4.141   7.731
  125ARG   HH21 1976   3.852   4.097   7.815
  125ARG   HH22 1977   3.879   4.179   7.659
  125ARG      C 1978   3.080   3.848   8.039
  125ARG      O 1979   3.048   3.889   8.154
  126TYR      N 1980   2.989   3.792   7.956
  126TYR     HN 1981   3.013   3.768   7.862
  126TYR     CA 1982   2.851   3.784   7.995
  126TYR     HA 1983   2.826   3.885   8.025
  126TYR     CB 1984   2.748   3.746   7.884
  126TYR    HB1 1985   2.786   3.653   7.837
  126TYR    HB2 1986   2.751   3.827   7.808
  126TYR     CG 1987   2.606   3.717   7.927
  126TYR    CD1 1988   2.498   3.801   7.918
  126TYR    HD1 1989   2.521   3.897   7.876
  126TYR    CE1 1990   2.366   3.761   7.949
  126TYR    HE1 1991   2.286   3.833   7.937
  126TYR     CZ 1992   2.341   3.634   7.990
  126TYR     OH 1993   2.216   3.580   8.030
  126TYR     HH 1994   2.235   3.509   8.092
  126TYR    CD2 1995   2.572   3.585   7.957
  126TYR    HD2 1996   2.643   3.504   7.958
  126TYR    CE2 1997   2.446   3.543   7.994
  126TYR    HE2 1998   2.438   3.442   8.033
  126TYR      C 1999   2.827   3.696   8.119
  126TYR      O 2000   2.768   3.745   8.216
  127PHE      N 2001   2.876   3.570   8.131
  127PHE     HN 2002   2.916   3.531   8.048
  127PHE     CA 2003   2.857   3.486   8.242
  127PHE     HA 2004   2.754   3.489   8.273
  127PHE     CB 2005   2.903   3.348   8.201
  127PHE    HB1 2006   2.934   3.282   8.285
  127PHE    HB2 2007   2.991   3.359   8.134
  127PHE     CG 2008   2.795   3.272   8.124
  127PHE    CD1 2009   2.699   3.217   8.208
  127PHE    HD1 2010   2.706   3.232   8.315
  127PHE    CE1 2011   2.592   3.144   8.144
  127PHE    HE1 2012   2.518   3.100   8.208
  127PHE     CZ 2013   2.587   3.121   8.005
  127PHE     HZ 2014   2.507   3.061   7.964
  127PHE    CD2 2015   2.793   3.254   7.984
  127PHE    HD2 2016   2.870   3.299   7.922
  127PHE    CE2 2017   2.693   3.178   7.929
  127PHE    HE2 2018   2.693   3.175   7.821
  127PHE      C 2019   2.929   3.540   8.365
  127PHE      O 2020   2.865   3.539   8.469
  128ARG      N 2021   3.052   3.602   8.357
  128ARG     HN 2022   3.097   3.605   8.268
  128ARG     CA 2023   3.121   3.670   8.458
  128ARG     HA 2024   3.133   3.597   8.536
  128ARG     CB 2025   3.262   3.730   8.407
  128ARG    HB1 2026   3.299   3.795   8.490
  128ARG    HB2 2027   3.243   3.798   8.322
  128ARG     CG 2028   3.374   3.644   8.364
  128ARG    HG1 2029   3.466   3.700   8.338
  128ARG    HG2 2030   3.347   3.579   8.278
  128ARG     CD 2031   3.414   3.535   8.465
  128ARG    HD1 2032   3.319   3.485   8.492
  128ARG    HD2 2033   3.475   3.572   8.550
  128ARG     NE 2034   3.483   3.425   8.393
  128ARG     HE 2035   3.480   3.411   8.294
  128ARG     CZ 2036   3.566   3.343   8.459
  128ARG    NH1 2037   3.563   3.338   8.595
  128ARG   HH11 2038   3.500   3.394   8.648
  128ARG   HH12 2039   3.610   3.259   8.632
  128ARG    NH2 2040   3.636   3.245   8.406
  128ARG   HH21 2041   3.616   3.223   8.311
  128ARG   HH22 2042   3.686   3.187   8.470
  128ARG      C 2043   3.039   3.772   8.529
  128ARG      O 2044   3.036   3.782   8.650
  129VAL      N 2045   2.974   3.864   8.445
  129VAL     HN 2046   2.975   3.861   8.346
  129VAL     CA 2047   2.909   3.981   8.501
  129VAL     HA 2048   2.950   4.015   8.595
  129VAL     CB 2049   2.920   4.097   8.402
  129VAL     HB 2050   2.896   4.069   8.297
  129VAL    CG1 2051   2.840   4.220   8.447
  129VAL   HG11 2052   2.884   4.316   8.412
  129VAL   HG12 2053   2.839   4.234   8.557
  129VAL   HG13 2054   2.742   4.212   8.394
  129VAL    CG2 2055   3.064   4.133   8.398
  129VAL   HG21 2056   3.134   4.061   8.349
  129VAL   HG22 2057   3.097   4.139   8.504
  129VAL   HG23 2058   3.083   4.230   8.348
  129VAL      C 2059   2.762   3.962   8.529
  129VAL      O 2060   2.712   3.995   8.633
  130VAL      N 2061   2.695   3.883   8.438
  130VAL     HN 2062   2.739   3.835   8.362
  130VAL     CA 2063   2.548   3.868   8.451
  130VAL     HA 2064   2.513   3.954   8.507
  130VAL     CB 2065   2.485   3.870   8.312
  130VAL     HB 2066   2.523   3.776   8.268
  130VAL    CG1 2067   2.331   3.866   8.318
  130VAL   HG11 2068   2.299   3.948   8.387
  130VAL   HG12 2069   2.294   3.769   8.359
  130VAL   HG13 2070   2.282   3.885   8.220
  130VAL    CG2 2071   2.549   3.998   8.240
  130VAL   HG21 2072   2.489   4.003   8.146
  130VAL   HG22 2073   2.653   3.984   8.205
  130VAL   HG23 2074   2.538   4.082   8.312
  130VAL      C 2075   2.505   3.742   8.538
  130VAL      O 2076   2.394   3.731   8.584
  131HSD      N 2077   2.597   3.640   8.562
  131HSD     HN 2078   2.690   3.667   8.538
  131HSD     CA 2079   2.566   3.519   8.635
  131HSD     HA 2080   2.480   3.541   8.696
  131HSD     CB 2081   2.531   3.403   8.542
  131HSD    HB1 2082   2.518   3.304   8.591
  131HSD    HB2 2083   2.614   3.398   8.469
  131HSD    ND1 2084   2.284   3.461   8.520
  131HSD    HD1 2085   2.270   3.464   8.619
  131HSD     CG 2086   2.403   3.430   8.460
  131HSD    CE1 2087   2.193   3.480   8.424
  131HSD    HE1 2088   2.086   3.477   8.445
  131HSD    NE2 2089   2.253   3.470   8.303
  131HSD    CD2 2090   2.386   3.440   8.325
  131HSD    HD2 2091   2.451   3.389   8.256
  131HSD      C 2092   2.681   3.487   8.731
  131HSD      O 2093   2.725   3.371   8.724
  132PRO      N 2094   2.729   3.576   8.819
  132PRO     CD 2095   2.663   3.703   8.858
  132PRO    HD1 2096   2.610   3.673   8.951
  132PRO    HD2 2097   2.595   3.759   8.790
  132PRO     CA 2098   2.858   3.568   8.877
  132PRO     HA 2099   2.934   3.555   8.801
  132PRO     CB 2100   2.865   3.693   8.956
  132PRO    HB1 2101   2.969   3.720   8.985
  132PRO    HB2 2102   2.823   3.673   9.057
  132PRO     CG 2103   2.782   3.794   8.891
  132PRO    HG1 2104   2.753   3.883   8.951
  132PRO    HG2 2105   2.820   3.838   8.797
  132PRO      C 2106   2.880   3.441   8.967
  132PRO      O 2107   2.993   3.398   8.985
  133HSD      N 2108   2.768   3.385   9.020
  133HSD     HN 2109   2.679   3.426   9.001
  133HSD     CA 2110   2.772   3.265   9.106
  133HSD     HA 2111   2.866   3.261   9.159
  133HSD     CB 2112   2.655   3.270   9.204
  133HSD    HB1 2113   2.655   3.173   9.259
  133HSD    HB2 2114   2.555   3.278   9.157
  133HSD    ND1 2115   2.614   3.506   9.269
  133HSD    HD1 2116   2.562   3.514   9.183
  133HSD     CG 2117   2.680   3.385   9.301
  133HSD    CE1 2118   2.646   3.591   9.364
  133HSD    HE1 2119   2.603   3.691   9.361
  133HSD    NE2 2120   2.734   3.542   9.450
  133HSD    CD2 2121   2.759   3.408   9.412
  133HSD    HD2 2122   2.828   3.350   9.471
  133HSD      C 2123   2.762   3.142   9.024
  133HSD      O 2124   2.792   3.039   9.076
  134HSD      N 2125   2.732   3.142   8.892
  134HSD     HN 2126   2.710   3.226   8.843
  134HSD     CA 2127   2.721   3.017   8.819
  134HSD     HA 2128   2.665   2.944   8.876
  134HSD     CB 2129   2.650   3.041   8.681
  134HSD    HB1 2130   2.678   2.956   8.615
  134HSD    HB2 2131   2.691   3.137   8.644
  134HSD    ND1 2132   2.408   3.039   8.592
  134HSD    HD1 2133   2.432   3.009   8.500
  134HSD     CG 2134   2.495   3.056   8.698
  134HSD    CE1 2135   2.286   3.059   8.638
  134HSD    HE1 2136   2.198   3.078   8.576
  134HSD    NE2 2137   2.287   3.094   8.763
  134HSD    CD2 2138   2.418   3.087   8.807
  134HSD    HD2 2139   2.455   3.115   8.905
  134HSD      C 2140   2.853   2.943   8.796
  134HSD      O 2141   2.966   2.998   8.800
  135ALA      N 2142   2.842   2.814   8.786
  135ALA     HN 2143   2.754   2.771   8.765
  135ALA     CA 2144   2.957   2.729   8.787
  135ALA     HA 2145   3.023   2.752   8.870
  135ALA     CB 2146   2.907   2.584   8.800
  135ALA    HB1 2147   2.828   2.566   8.725
  135ALA    HB2 2148   2.864   2.564   8.901
  135ALA    HB3 2149   2.985   2.507   8.786
  135ALA      C 2150   3.044   2.733   8.651
  135ALA      O 2151   3.157   2.691   8.647
  136LEU      N 2152   2.983   2.790   8.546
  136LEU     HN 2153   2.887   2.815   8.548
  136LEU     CA 2154   3.047   2.804   8.414
  136LEU     HA 2155   3.088   2.707   8.386
  136LEU     CB 2156   2.952   2.845   8.304
  136LEU    HB1 2157   2.920   2.950   8.318
  136LEU    HB2 2158   2.859   2.785   8.295
  136LEU     CG 2159   3.017   2.834   8.156
  136LEU     HG 2160   3.114   2.889   8.155
  136LEU    CD1 2161   3.039   2.685   8.105
  136LEU   HD11 2162   3.060   2.685   7.996
  136LEU   HD12 2163   2.952   2.622   8.129
  136LEU   HD13 2164   3.129   2.653   8.162
  136LEU    CD2 2165   2.920   2.899   8.057
  136LEU   HD21 2166   2.887   3.005   8.072
  136LEU   HD22 2167   2.831   2.832   8.060
  136LEU   HD23 2168   2.953   2.894   7.951
  136LEU      C 2169   3.162   2.912   8.419
  136LEU      O 2170   3.258   2.912   8.344
  137ASN      N 2171   3.167   2.994   8.530
  137ASN     HN 2172   3.096   2.994   8.601
  137ASN     CA 2173   3.277   3.083   8.559
  137ASN     HA 2174   3.323   3.113   8.466
  137ASN     CB 2175   3.212   3.206   8.639
  137ASN    HB1 2176   3.299   3.275   8.650
  137ASN    HB2 2177   3.173   3.178   8.739
  137ASN     CG 2178   3.101   3.283   8.568
  137ASN    OD1 2179   3.114   3.293   8.446
  137ASN    ND2 2180   2.994   3.330   8.639
  137ASN   HD21 2181   2.921   3.378   8.592
  137ASN   HD22 2182   2.980   3.313   8.737
  137ASN      C 2183   3.382   3.024   8.650
  137ASN      O 2184   3.480   3.083   8.691
  138LYS      N 2185   3.361   2.893   8.683
  138LYS     HN 2186   3.277   2.864   8.637
  138LYS     CA 2187   3.443   2.812   8.766
  138LYS     HA 2188   3.528   2.866   8.805
  138LYS     CB 2189   3.368   2.760   8.893
  138LYS    HB1 2190   3.437   2.689   8.944
  138LYS    HB2 2191   3.280   2.703   8.856
  138LYS     CG 2192   3.322   2.862   8.997
  138LYS    HG1 2193   3.257   2.794   9.056
  138LYS    HG2 2194   3.266   2.940   8.942
  138LYS     CD 2195   3.438   2.900   9.083
  138LYS    HD1 2196   3.534   2.919   9.031
  138LYS    HD2 2197   3.452   2.812   9.150
  138LYS     CE 2198   3.413   3.021   9.175
  138LYS    HE1 2199   3.422   3.114   9.114
  138LYS    HE2 2200   3.495   3.018   9.250
  138LYS     NZ 2201   3.287   3.007   9.248
  138LYS    HZ1 2202   3.204   3.013   9.185
  138LYS    HZ2 2203   3.277   3.070   9.331
  138LYS    HZ3 2204   3.279   2.914   9.294
  138LYS      C 2205   3.500   2.697   8.690
  138LYS      O 2206   3.562   2.609   8.746
  139ILE      N 2207   3.487   2.702   8.552
  139ILE     HN 2208   3.439   2.776   8.505
  139ILE     CA 2209   3.545   2.600   8.464
  139ILE     HA 2210   3.512   2.511   8.515
  139ILE     CB 2211   3.501   2.594   8.321
  139ILE     HB 2212   3.557   2.513   8.270
  139ILE    CG2 2213   3.357   2.548   8.314
  139ILE   HG21 2214   3.334   2.450   8.360
  139ILE   HG22 2215   3.325   2.549   8.208
  139ILE   HG23 2216   3.294   2.627   8.361
  139ILE    CG1 2217   3.522   2.721   8.251
  139ILE   HG11 2218   3.621   2.762   8.278
  139ILE   HG12 2219   3.443   2.796   8.276
  139ILE     CD 2220   3.538   2.715   8.099
  139ILE    HD1 2221   3.625   2.651   8.076
  139ILE    HD2 2222   3.555   2.815   8.054
  139ILE    HD3 2223   3.448   2.671   8.050
  139ILE      C 2224   3.695   2.594   8.470
  139ILE      O 2225   3.768   2.695   8.477
  140SER      N 2226   3.745   2.471   8.470
  140SER     HN 2227   3.679   2.396   8.466
  140SER     CA 2228   3.887   2.450   8.490
  140SER     HA 2229   3.927   2.532   8.547
  140SER     CB 2230   3.914   2.314   8.553
  140SER    HB1 2231   3.862   2.293   8.649
  140SER    HB2 2232   4.020   2.296   8.579
  140SER     OG 2233   3.854   2.208   8.470
  140SER    HG1 2234   3.758   2.220   8.470
  140SER      C 2235   3.963   2.467   8.355
  140SER      O 2236   3.901   2.473   8.249
  141ASN      N 2237   4.103   2.460   8.356
  141ASN     HN 2238   4.159   2.462   8.438
  141ASN     CA 2239   4.186   2.486   8.239
  141ASN     HA 2240   4.141   2.564   8.180
  141ASN     CB 2241   4.329   2.512   8.281
  141ASN    HB1 2242   4.400   2.506   8.196
  141ASN    HB2 2243   4.361   2.432   8.352
  141ASN     CG 2244   4.337   2.643   8.335
  141ASN    OD1 2245   4.245   2.721   8.345
  141ASN    ND2 2246   4.464   2.689   8.370
  141ASN   HD21 2247   4.481   2.783   8.398
  141ASN   HD22 2248   4.539   2.628   8.397
  141ASN      C 2249   4.191   2.364   8.145
  141ASN      O 2250   4.185   2.378   8.022
  142ARG      N 2251   4.179   2.237   8.189
  142ARG     HN 2252   4.178   2.228   8.289
  142ARG     CA 2253   4.149   2.120   8.112
  142ARG     HA 2254   4.222   2.097   8.036
  142ARG     CB 2255   4.151   1.996   8.205
  142ARG    HB1 2256   4.119   1.905   8.151
  142ARG    HB2 2257   4.084   2.024   8.289
  142ARG     CG 2258   4.290   1.969   8.260
  142ARG    HG1 2259   4.350   2.060   8.280
  142ARG    HG2 2260   4.352   1.914   8.185
  142ARG     CD 2261   4.287   1.896   8.395
  142ARG    HD1 2262   4.216   1.936   8.470
  142ARG    HD2 2263   4.387   1.918   8.438
  142ARG     NE 2264   4.265   1.754   8.371
  142ARG     HE 2265   4.192   1.711   8.424
  142ARG     CZ 2266   4.356   1.665   8.331
  142ARG    NH1 2267   4.471   1.699   8.285
  142ARG   HH11 2268   4.500   1.794   8.294
  142ARG   HH12 2269   4.534   1.623   8.270
  142ARG    NH2 2270   4.330   1.538   8.323
  142ARG   HH21 2271   4.235   1.508   8.331
  142ARG   HH22 2272   4.381   1.474   8.266
  142ARG      C 2273   4.018   2.131   8.038
  142ARG      O 2274   4.016   2.102   7.917
  143THR      N 2275   3.909   2.170   8.111
  143THR     HN 2276   3.916   2.179   8.210
  143THR     CA 2277   3.776   2.180   8.051
  143THR     HA 2278   3.754   2.092   7.992
  143THR     CB 2279   3.673   2.193   8.161
  143THR     HB 2280   3.705   2.254   8.248
  143THR    OG1 2281   3.636   2.062   8.196
  143THR    HG1 2282   3.557   2.056   8.251
  143THR    CG2 2283   3.540   2.268   8.113
  143THR   HG21 2284   3.568   2.375   8.097
  143THR   HG22 2285   3.464   2.273   8.194
  143THR   HG23 2286   3.496   2.211   8.029
  143THR      C 2287   3.760   2.288   7.948
  143THR      O 2288   3.700   2.272   7.842
  144ALA      N 2289   3.828   2.402   7.974
  144ALA     HN 2290   3.879   2.407   8.059
  144ALA     CA 2291   3.839   2.511   7.872
  144ALA     HA 2292   3.741   2.541   7.838
  144ALA     CB 2293   3.910   2.637   7.926
  144ALA    HB1 2294   3.884   2.657   8.032
  144ALA    HB2 2295   3.884   2.729   7.869
  144ALA    HB3 2296   4.019   2.620   7.937
  144ALA      C 2297   3.908   2.470   7.745
  144ALA      O 2298   3.859   2.513   7.641
  145ALA      N 2299   4.018   2.400   7.755
  145ALA     HN 2300   4.056   2.374   7.843
  145ALA     CA 2301   4.091   2.337   7.641
  145ALA     HA 2302   4.120   2.419   7.577
  145ALA     CB 2303   4.214   2.256   7.699
  145ALA    HB1 2304   4.280   2.310   7.770
  145ALA    HB2 2305   4.279   2.229   7.613
  145ALA    HB3 2306   4.170   2.168   7.751
  145ALA      C 2307   4.019   2.242   7.551
  145ALA      O 2308   4.012   2.255   7.427
  146ILE      N 2309   3.954   2.144   7.609
  146ILE     HN 2310   3.959   2.133   7.708
  146ILE     CA 2311   3.861   2.049   7.536
  146ILE     HA 2312   3.911   2.016   7.446
  146ILE     CB 2313   3.822   1.928   7.626
  146ILE     HB 2314   3.918   1.896   7.671
  146ILE    CG2 2315   3.729   1.956   7.737
  146ILE   HG21 2316   3.726   1.877   7.815
  146ILE   HG22 2317   3.628   1.967   7.691
  146ILE   HG23 2318   3.755   2.053   7.784
  146ILE    CG1 2319   3.773   1.800   7.552
  146ILE   HG11 2320   3.681   1.821   7.494
  146ILE   HG12 2321   3.749   1.737   7.639
  146ILE     CD 2322   3.875   1.717   7.475
  146ILE    HD1 2323   3.923   1.790   7.407
  146ILE    HD2 2324   3.829   1.635   7.415
  146ILE    HD3 2325   3.949   1.672   7.544
  146ILE      C 2326   3.733   2.117   7.484
  146ILE      O 2327   3.689   2.090   7.370
  147ILE      N 2328   3.672   2.219   7.561
  147ILE     HN 2329   3.702   2.245   7.652
  147ILE     CA 2330   3.558   2.297   7.502
  147ILE     HA 2331   3.482   2.227   7.469
  147ILE     CB 2332   3.490   2.393   7.604
  147ILE     HB 2333   3.569   2.441   7.666
  147ILE    CG2 2334   3.389   2.487   7.531
  147ILE   HG21 2335   3.348   2.558   7.606
  147ILE   HG22 2336   3.299   2.437   7.489
  147ILE   HG23 2337   3.428   2.553   7.451
  147ILE    CG1 2338   3.406   2.304   7.701
  147ILE   HG11 2339   3.469   2.227   7.751
  147ILE   HG12 2340   3.333   2.249   7.638
  147ILE     CD 2341   3.323   2.375   7.808
  147ILE    HD1 2342   3.237   2.418   7.752
  147ILE    HD2 2343   3.373   2.461   7.857
  147ILE    HD3 2344   3.277   2.312   7.888
  147ILE      C 2345   3.597   2.386   7.377
  147ILE      O 2346   3.528   2.406   7.278
  148SER      N 2347   3.721   2.448   7.389
  148SER     HN 2348   3.761   2.444   7.480
  148SER     CA 2349   3.786   2.514   7.273
  148SER     HA 2350   3.732   2.594   7.225
  148SER     CB 2351   3.922   2.573   7.318
  148SER    HB1 2352   3.982   2.608   7.231
  148SER    HB2 2353   3.974   2.493   7.376
  148SER     OG 2354   3.903   2.676   7.414
  148SER    HG1 2355   3.890   2.624   7.494
  148SER      C 2356   3.818   2.421   7.154
  148SER      O 2357   3.810   2.455   7.033
  149CYS      N 2358   3.858   2.296   7.176
  149CYS     HN 2359   3.874   2.270   7.270
  149CYS     CA 2360   3.874   2.198   7.067
  149CYS     HA 2361   3.928   2.242   6.984
  149CYS     CB 2362   3.946   2.072   7.112
  149CYS    HB1 2363   3.928   1.993   7.036
  149CYS    HB2 2364   3.906   2.031   7.207
  149CYS     SG 2365   4.123   2.102   7.120
  149CYS    HG1 2366   4.108   2.146   7.244
  149CYS      C 2367   3.745   2.159   6.998
  149CYS      O 2368   3.735   2.147   6.877
  150LEU      N 2369   3.636   2.155   7.077
  150LEU     HN 2370   3.646   2.163   7.176
  150LEU     CA 2371   3.499   2.141   7.032
  150LEU     HA 2372   3.503   2.056   6.965
  150LEU     CB 2373   3.390   2.126   7.158
  150LEU    HB1 2374   3.390   2.217   7.222
  150LEU    HB2 2375   3.420   2.037   7.218
  150LEU     CG 2376   3.248   2.100   7.096
  150LEU     HG 2377   3.244   2.144   6.994
  150LEU    CD1 2378   3.245   1.949   7.071
  150LEU   HD11 2379   3.320   1.920   6.994
  150LEU   HD12 2380   3.157   1.930   7.005
  150LEU   HD13 2381   3.249   1.885   7.161
  150LEU    CD2 2382   3.133   2.150   7.179
  150LEU   HD21 2383   3.152   2.256   7.204
  150LEU   HD22 2384   3.120   2.092   7.274
  150LEU   HD23 2385   3.039   2.139   7.120
  150LEU      C 2386   3.453   2.257   6.944
  150LEU      O 2387   3.408   2.234   6.838
  151LEU      N 2388   3.476   2.385   6.993
  151LEU     HN 2389   3.506   2.396   7.087
  151LEU     CA 2390   3.463   2.508   6.919
  151LEU     HA 2391   3.362   2.498   6.883
  151LEU     CB 2392   3.478   2.634   7.005
  151LEU    HB1 2393   3.493   2.722   6.939
  151LEU    HB2 2394   3.573   2.636   7.063
  151LEU     CG 2395   3.371   2.655   7.106
  151LEU     HG 2396   3.357   2.553   7.148
  151LEU    CD1 2397   3.416   2.748   7.215
  151LEU   HD11 2398   3.505   2.700   7.261
  151LEU   HD12 2399   3.343   2.760   7.298
  151LEU   HD13 2400   3.451   2.846   7.176
  151LEU    CD2 2401   3.249   2.713   7.033
  151LEU   HD21 2402   3.272   2.817   6.999
  151LEU   HD22 2403   3.164   2.708   7.104
  151LEU   HD23 2404   3.230   2.646   6.946
  151LEU      C 2405   3.552   2.513   6.795
  151LEU      O 2406   3.514   2.560   6.689
  152TRP      N 2407   3.675   2.458   6.799
  152TRP     HN 2408   3.719   2.432   6.885
  152TRP     CA 2409   3.751   2.431   6.673
  152TRP     HA 2410   3.759   2.516   6.607
  152TRP     CB 2411   3.896   2.384   6.703
  152TRP    HB1 2412   3.940   2.343   6.610
  152TRP    HB2 2413   3.893   2.298   6.773
  152TRP     CG 2414   3.994   2.495   6.733
  152TRP    CD1 2415   4.053   2.524   6.856
  152TRP    HD1 2416   4.044   2.464   6.946
  152TRP    NE1 2417   4.139   2.632   6.841
  152TRP    HE1 2418   4.199   2.670   6.907
  152TRP    CE2 2419   4.122   2.684   6.719
  152TRP    CD2 2420   4.029   2.605   6.641
  152TRP    CE3 2421   3.990   2.645   6.514
  152TRP    HE3 2422   3.915   2.593   6.456
  152TRP    CZ3 2423   4.051   2.759   6.446
  152TRP    HZ3 2424   4.027   2.778   6.342
  152TRP    CZ2 2425   4.180   2.796   6.652
  152TRP    HZ2 2426   4.249   2.864   6.700
  152TRP    CH2 2427   4.156   2.822   6.517
  152TRP    HH2 2428   4.214   2.903   6.477
  152TRP      C 2429   3.694   2.330   6.577
  152TRP      O 2430   3.686   2.348   6.459
  153GLY      N 2431   3.639   2.217   6.628
  153GLY     HN 2432   3.661   2.192   6.723
  153GLY     CA 2433   3.563   2.113   6.551
  153GLY    HA1 2434   3.521   2.049   6.627
  153GLY    HA2 2435   3.628   2.058   6.485
  153GLY      C 2436   3.447   2.173   6.473
  153GLY      O 2437   3.423   2.148   6.356
  154ILE      N 2438   3.360   2.248   6.547
  154ILE     HN 2439   3.372   2.249   6.646
  154ILE     CA 2440   3.246   2.328   6.491
  154ILE     HA 2441   3.186   2.253   6.442
  154ILE     CB 2442   3.160   2.399   6.597
  154ILE     HB 2443   3.217   2.446   6.680
  154ILE    CG2 2444   3.059   2.490   6.528
  154ILE   HG21 2445   3.104   2.591   6.523
  154ILE   HG22 2446   2.962   2.491   6.582
  154ILE   HG23 2447   3.032   2.454   6.427
  154ILE    CG1 2448   3.086   2.289   6.685
  154ILE   HG11 2449   3.160   2.208   6.705
  154ILE   HG12 2450   3.001   2.245   6.628
  154ILE     CD 2451   3.032   2.350   6.818
  154ILE    HD1 2452   3.107   2.425   6.850
  154ILE    HD2 2453   3.021   2.277   6.901
  154ILE    HD3 2454   2.930   2.391   6.806
  154ILE      C 2455   3.300   2.419   6.386
  154ILE      O 2456   3.234   2.430   6.280
  155THR      N 2457   3.409   2.489   6.418
  155THR     HN 2458   3.444   2.491   6.511
  155THR     CA 2459   3.466   2.592   6.323
  155THR     HA 2460   3.382   2.656   6.304
  155THR     CB 2461   3.579   2.670   6.390
  155THR     HB 2462   3.646   2.612   6.457
  155THR    OG1 2463   3.523   2.769   6.475
  155THR    HG1 2464   3.525   2.739   6.567
  155THR    CG2 2465   3.671   2.743   6.294
  155THR   HG21 2466   3.747   2.800   6.352
  155THR   HG22 2467   3.619   2.809   6.222
  155THR   HG23 2468   3.732   2.681   6.224
  155THR      C 2469   3.509   2.532   6.189
  155THR      O 2470   3.481   2.579   6.079
  156ILE      N 2471   3.574   2.416   6.204
  156ILE     HN 2472   3.602   2.383   6.294
  156ILE     CA 2473   3.622   2.323   6.098
  156ILE     HA 2474   3.674   2.389   6.030
  156ILE     CB 2475   3.704   2.211   6.149
  156ILE     HB 2476   3.657   2.179   6.245
  156ILE    CG2 2477   3.698   2.077   6.062
  156ILE   HG21 2478   3.758   1.991   6.098
  156ILE   HG22 2479   3.733   2.110   5.961
  156ILE   HG23 2480   3.593   2.040   6.057
  156ILE    CG1 2481   3.856   2.240   6.186
  156ILE   HG11 2482   3.856   2.348   6.214
  156ILE   HG12 2483   3.916   2.230   6.093
  156ILE     CD 2484   3.913   2.156   6.303
  156ILE    HD1 2485   3.952   2.060   6.263
  156ILE    HD2 2486   3.839   2.133   6.383
  156ILE    HD3 2487   3.998   2.213   6.346
  156ILE      C 2488   3.509   2.277   6.013
  156ILE      O 2489   3.519   2.277   5.890
  157GLY      N 2490   3.397   2.244   6.078
  157GLY     HN 2491   3.391   2.247   6.177
  157GLY     CA 2492   3.269   2.203   6.022
  157GLY    HA1 2493   3.216   2.184   6.114
  157GLY    HA2 2494   3.304   2.113   5.973
  157GLY      C 2495   3.201   2.298   5.929
  157GLY      O 2496   3.163   2.272   5.818
  158LEU      N 2497   3.210   2.423   5.970
  158LEU     HN 2498   3.245   2.438   6.062
  158LEU     CA 2499   3.173   2.542   5.894
  158LEU     HA 2500   3.083   2.511   5.844
  158LEU     CB 2501   3.152   2.672   5.977
  158LEU    HB1 2502   3.121   2.759   5.916
  158LEU    HB2 2503   3.253   2.696   6.016
  158LEU     CG 2504   3.054   2.655   6.092
  158LEU     HG 2505   3.073   2.557   6.143
  158LEU    CD1 2506   3.078   2.771   6.195
  158LEU   HD11 2507   3.054   2.869   6.150
  158LEU   HD12 2508   3.183   2.761   6.230
  158LEU   HD13 2509   3.008   2.773   6.281
  158LEU    CD2 2510   2.917   2.662   6.043
  158LEU   HD21 2511   2.907   2.764   6.002
  158LEU   HD22 2512   2.839   2.660   6.123
  158LEU   HD23 2513   2.909   2.580   5.969
  158LEU      C 2514   3.267   2.571   5.777
  158LEU      O 2515   3.237   2.639   5.677
  159THR      N 2516   3.387   2.514   5.787
  159THR     HN 2517   3.411   2.446   5.855
  159THR     CA 2518   3.480   2.538   5.681
  159THR     HA 2519   3.465   2.632   5.629
  159THR     CB 2520   3.627   2.554   5.732
  159THR     HB 2521   3.677   2.455   5.743
  159THR    OG1 2522   3.635   2.625   5.856
  159THR    HG1 2523   3.556   2.603   5.907
  159THR    CG2 2524   3.698   2.642   5.629
  159THR   HG21 2525   3.795   2.677   5.668
  159THR   HG22 2526   3.643   2.736   5.607
  159THR   HG23 2527   3.720   2.588   5.535
  159THR      C 2528   3.487   2.424   5.577
  159THR      O 2529   3.562   2.439   5.480
  160VAL      N 2530   3.406   2.315   5.594
  160VAL     HN 2531   3.370   2.309   5.687
  160VAL     CA 2532   3.384   2.211   5.493
  160VAL     HA 2533   3.483   2.171   5.477
  160VAL     CB 2534   3.308   2.099   5.559
  160VAL     HB 2535   3.210   2.134   5.597
  160VAL    CG1 2536   3.271   1.988   5.453
  160VAL   HG11 2537   3.367   1.959   5.407
  160VAL   HG12 2538   3.196   2.022   5.379
  160VAL   HG13 2539   3.229   1.895   5.496
  160VAL    CG2 2540   3.389   2.026   5.675
  160VAL   HG21 2541   3.479   1.977   5.632
  160VAL   HG22 2542   3.320   1.953   5.721
  160VAL   HG23 2543   3.418   2.101   5.752
  160VAL      C 2544   3.330   2.248   5.358
  160VAL      O 2545   3.365   2.185   5.266
  161HSD      N 2546   3.256   2.360   5.347
  161HSD     HN 2547   3.222   2.413   5.424
  161HSD     CA 2548   3.231   2.403   5.210
  161HSD     HA 2549   3.173   2.325   5.162
  161HSD     CB 2550   3.161   2.548   5.224
  161HSD    HB1 2551   3.216   2.612   5.297
  161HSD    HB2 2552   3.065   2.520   5.272
  161HSD    ND1 2553   3.064   2.574   4.983
  161HSD    HD1 2554   3.036   2.479   4.968
  161HSD     CG 2555   3.132   2.625   5.092
  161HSD    CE1 2556   3.077   2.666   4.881
  161HSD    HE1 2557   3.044   2.642   4.780
  161HSD    NE2 2558   3.154   2.768   4.921
  161HSD    CD2 2559   3.185   2.748   5.048
  161HSD    HD2 2560   3.249   2.807   5.112
  161HSD      C 2561   3.349   2.439   5.131
  161HSD      O 2562   3.359   2.412   5.007
  162LEU      N 2563   3.458   2.491   5.187
  162LEU     HN 2564   3.464   2.519   5.283
  162LEU     CA 2565   3.581   2.518   5.111
  162LEU     HA 2566   3.561   2.565   5.016
  162LEU     CB 2567   3.673   2.623   5.186
  162LEU    HB1 2568   3.764   2.632   5.123
  162LEU    HB2 2569   3.698   2.593   5.290
  162LEU     CG 2570   3.603   2.762   5.184
  162LEU     HG 2571   3.543   2.753   5.091
  162LEU    CD1 2572   3.524   2.790   5.310
  162LEU   HD11 2573   3.438   2.720   5.305
  162LEU   HD12 2574   3.486   2.894   5.304
  162LEU   HD13 2575   3.574   2.780   5.409
  162LEU    CD2 2576   3.708   2.873   5.153
  162LEU   HD21 2577   3.650   2.960   5.117
  162LEU   HD22 2578   3.787   2.852   5.077
  162LEU   HD23 2579   3.757   2.911   5.246
  162LEU      C 2580   3.649   2.381   5.076
  162LEU      O 2581   3.695   2.371   4.962
  163LEU      N 2582   3.650   2.283   5.166
  163LEU     HN 2583   3.617   2.289   5.260
  163LEU     CA 2584   3.695   2.145   5.130
  163LEU     HA 2585   3.790   2.136   5.079
  163LEU     CB 2586   3.689   2.050   5.256
  163LEU    HB1 2587   3.714   1.948   5.221
  163LEU    HB2 2588   3.582   2.038   5.285
  163LEU     CG 2589   3.784   2.086   5.374
  163LEU     HG 2590   3.749   2.185   5.411
  163LEU    CD1 2591   3.757   1.988   5.489
  163LEU   HD11 2592   3.793   1.885   5.471
  163LEU   HD12 2593   3.648   1.979   5.508
  163LEU   HD13 2594   3.803   2.017   5.586
  163LEU    CD2 2595   3.931   2.086   5.338
  163LEU   HD21 2596   3.998   2.101   5.425
  163LEU   HD22 2597   3.944   2.166   5.262
  163LEU   HD23 2598   3.965   1.997   5.281
  163LEU      C 2599   3.611   2.085   5.017
  163LEU      O 2600   3.655   1.993   4.944
  164LYS      N 2601   3.476   2.111   5.008
  164LYS     HN 2602   3.439   2.168   5.080
  164LYS     CA 2603   3.385   2.058   4.910
  164LYS     HA 2604   3.385   1.950   4.911
  164LYS     CB 2605   3.242   2.093   4.947
  164LYS    HB1 2606   3.173   2.073   4.863
  164LYS    HB2 2607   3.227   2.197   4.984
  164LYS     CG 2608   3.191   2.001   5.060
  164LYS    HG1 2609   3.092   2.033   5.100
  164LYS    HG2 2610   3.260   1.992   5.147
  164LYS     CD 2611   3.177   1.850   5.015
  164LYS    HD1 2612   3.118   1.805   5.097
  164LYS    HD2 2613   3.277   1.802   5.010
  164LYS     CE 2614   3.102   1.821   4.878
  164LYS    HE1 2615   3.093   1.711   4.869
  164LYS    HE2 2616   3.157   1.853   4.787
  164LYS     NZ 2617   2.967   1.875   4.884
  164LYS    HZ1 2618   2.939   1.894   4.982
  164LYS    HZ2 2619   2.901   1.805   4.844
  164LYS    HZ3 2620   2.955   1.959   4.825
  164LYS      C 2621   3.401   2.114   4.768
  164LYS      O 2622   3.334   2.070   4.675
  165LYS      N 2623   3.494   2.214   4.742
  165LYS     HN 2624   3.552   2.253   4.813
  165LYS     CA 2625   3.518   2.279   4.619
  165LYS     HA 2626   3.435   2.333   4.576
  165LYS     CB 2627   3.626   2.388   4.646
  165LYS    HB1 2628   3.690   2.414   4.558
  165LYS    HB2 2629   3.701   2.346   4.717
  165LYS     CG 2630   3.576   2.514   4.718
  165LYS    HG1 2631   3.665   2.578   4.740
  165LYS    HG2 2632   3.525   2.475   4.809
  165LYS     CD 2633   3.480   2.612   4.638
  165LYS    HD1 2634   3.396   2.545   4.607
  165LYS    HD2 2635   3.531   2.637   4.542
  165LYS     CE 2636   3.432   2.728   4.718
  165LYS    HE1 2637   3.519   2.788   4.750
  165LYS    HE2 2638   3.377   2.693   4.808
  165LYS     NZ 2639   3.338   2.813   4.643
  165LYS    HZ1 2640   3.320   2.902   4.695
  165LYS    HZ2 2641   3.248   2.761   4.630
  165LYS    HZ3 2642   3.366   2.841   4.547
  165LYS      C 2643   3.561   2.192   4.509
  165LYS      O 2644   3.640   2.102   4.530
  166LYS      N 2645   3.514   2.227   4.386
  166LYS     HN 2646   3.446   2.300   4.383
  166LYS     CA 2647   3.549   2.159   4.260
  166LYS     HA 2648   3.570   2.056   4.285
  166LYS     CB 2649   3.440   2.164   4.146
  166LYS    HB1 2650   3.472   2.104   4.059
  166LYS    HB2 2651   3.427   2.272   4.122
  166LYS     CG 2652   3.313   2.107   4.206
  166LYS    HG1 2653   3.271   2.173   4.285
  166LYS    HG2 2654   3.336   2.005   4.243
  166LYS     CD 2655   3.208   2.080   4.103
  166LYS    HD1 2656   3.122   2.037   4.158
  166LYS    HD2 2657   3.246   1.997   4.040
  166LYS     CE 2658   3.159   2.201   4.021
  166LYS    HE1 2659   3.237   2.245   3.956
  166LYS    HE2 2660   3.117   2.277   4.090
  166LYS     NZ 2661   3.058   2.165   3.925
  166LYS    HZ1 2662   3.102   2.096   3.861
  166LYS    HZ2 2663   3.035   2.252   3.874
  166LYS    HZ3 2664   2.975   2.128   3.975
  166LYS      C 2665   3.681   2.212   4.208
  166LYS      O 2666   3.761   2.135   4.156
  167MET      N 2667   3.710   2.339   4.242
  167MET     HN 2668   3.634   2.379   4.292
  167MET     CA 2669   3.831   2.425   4.223
  167MET     HA 2670   3.824   2.461   4.121
  167MET     CB 2671   3.832   2.547   4.311
  167MET    HB1 2672   3.922   2.604   4.281
  167MET    HB2 2673   3.832   2.518   4.418
  167MET     CG 2674   3.709   2.644   4.295
  167MET    HG1 2675   3.747   2.734   4.347
  167MET    HG2 2676   3.629   2.597   4.356
  167MET     SD 2677   3.645   2.691   4.134
  167MET     CE 2678   3.778   2.815   4.112
  167MET    HE1 2679   3.755   2.885   4.028
  167MET    HE2 2680   3.872   2.766   4.082
  167MET    HE3 2681   3.790   2.880   4.202
  167MET      C 2682   3.964   2.349   4.239
  167MET      O 2683   3.973   2.267   4.334
  168PRO      N 2684   4.070   2.370   4.171
  168PRO     CD 2685   4.193   2.304   4.206
  168PRO    HD1 2686   4.187   2.200   4.168
  168PRO    HD2 2687   4.213   2.298   4.315
  168PRO     CA 2688   4.089   2.459   4.054
  168PRO     HA 2689   4.097   2.560   4.092
  168PRO     CB 2690   4.228   2.432   4.005
  168PRO    HB1 2691   4.273   2.529   3.974
  168PRO    HB2 2692   4.244   2.338   3.949
  168PRO     CG 2693   4.306   2.391   4.134
  168PRO    HG1 2694   4.394   2.329   4.107
  168PRO    HG2 2695   4.336   2.482   4.190
  168PRO      C 2696   3.989   2.450   3.940
  168PRO      O 2697   3.939   2.340   3.908
  169ILE      N 2698   3.961   2.565   3.868
  169ILE     HN 2699   3.994   2.654   3.899
  169ILE     CA 2700   3.882   2.581   3.751
  169ILE     HA 2701   3.841   2.484   3.725
  169ILE     CB 2702   3.765   2.677   3.766
  169ILE     HB 2703   3.734   2.660   3.871
  169ILE    CG2 2704   3.807   2.824   3.762
  169ILE   HG21 2705   3.735   2.887   3.819
  169ILE   HG22 2706   3.827   2.863   3.660
  169ILE   HG23 2707   3.896   2.826   3.828
  169ILE    CG1 2708   3.640   2.639   3.684
  169ILE   HG11 2709   3.645   2.528   3.678
  169ILE   HG12 2710   3.643   2.674   3.578
  169ILE     CD 2711   3.513   2.683   3.742
  169ILE    HD1 2712   3.431   2.632   3.687
  169ILE    HD2 2713   3.491   2.792   3.735
  169ILE    HD3 2714   3.511   2.665   3.852
  169ILE      C 2715   3.957   2.632   3.630
  169ILE      O 2716   4.060   2.702   3.640
  170GLN      N 2717   3.922   2.583   3.510
  170GLN     HN 2718   3.836   2.532   3.500
  170GLN     CA 2719   4.005   2.605   3.393
  170GLN     HA 2720   4.109   2.607   3.422
  170GLN     CB 2721   3.996   2.480   3.299
  170GLN    HB1 2722   3.890   2.446   3.296
  170GLN    HB2 2723   4.047   2.398   3.354
  170GLN     CG 2724   4.060   2.486   3.161
  170GLN    HG1 2725   3.986   2.539   3.098
  170GLN    HG2 2726   4.060   2.384   3.116
  170GLN     CD 2727   4.191   2.553   3.150
  170GLN    OE1 2728   4.213   2.668   3.107
  170GLN    NE2 2729   4.302   2.487   3.189
  170GLN   HE21 2730   4.293   2.390   3.214
  170GLN   HE22 2731   4.393   2.528   3.196
  170GLN      C 2732   3.968   2.722   3.311
  170GLN      O 2733   3.860   2.733   3.252
  171ASN      N 2734   4.050   2.827   3.316
  171ASN     HN 2735   4.139   2.815   3.358
  171ASN     CA 2736   4.012   2.950   3.259
  171ASN     HA 2737   3.977   2.935   3.158
  171ASN     CB 2738   3.899   3.023   3.343
  171ASN    HB1 2739   3.927   3.024   3.450
  171ASN    HB2 2740   3.805   2.965   3.334
  171ASN     CG 2741   3.863   3.164   3.299
  171ASN    OD1 2742   3.877   3.261   3.375
  171ASN    ND2 2743   3.811   3.164   3.174
  171ASN   HD21 2744   3.791   3.078   3.126
  171ASN   HD22 2745   3.789   3.259   3.151
  171ASN      C 2746   4.140   3.031   3.224
  171ASN      O 2747   4.241   3.023   3.293
  172GLY      N 2748   4.143   3.108   3.111
  172GLY     HN 2749   4.064   3.102   3.051
  172GLY     CA 2750   4.261   3.174   3.063
  172GLY    HA1 2751   4.297   3.229   3.148
  172GLY    HA2 2752   4.240   3.237   2.978
  172GLY      C 2753   4.385   3.087   3.031
  172GLY      O 2754   4.499   3.135   3.025
  173GLY      N 2755   4.366   2.960   3.003
  173GLY     HN 2756   4.270   2.932   3.008
  173GLY     CA 2757   4.465   2.860   2.985
  173GLY    HA1 2758   4.540   2.892   2.914
  173GLY    HA2 2759   4.405   2.784   2.938
  173GLY      C 2760   4.534   2.798   3.104
  173GLY      O 2761   4.627   2.721   3.083
  174ALA      N 2762   4.485   2.835   3.227
  174ALA     HN 2763   4.401   2.889   3.226
  174ALA     CA 2764   4.532   2.776   3.349
  174ALA     HA 2765   4.599   2.693   3.331
  174ALA     CB 2766   4.609   2.877   3.440
  174ALA    HB1 2767   4.700   2.905   3.384
  174ALA    HB2 2768   4.646   2.844   3.540
  174ALA    HB3 2769   4.543   2.964   3.464
  174ALA      C 2770   4.426   2.710   3.438
  174ALA      O 2771   4.306   2.737   3.417
  175ASN      N 2772   4.466   2.623   3.537
  175ASN     HN 2773   4.562   2.595   3.542
  175ASN     CA 2774   4.373   2.562   3.636
  175ASN     HA 2775   4.269   2.565   3.606
  175ASN     CB 2776   4.400   2.414   3.673
  175ASN    HB1 2777   4.330   2.376   3.751
  175ASN    HB2 2778   4.499   2.405   3.721
  175ASN     CG 2779   4.394   2.328   3.551
  175ASN    OD1 2780   4.494   2.270   3.505
  175ASN    ND2 2781   4.271   2.305   3.501
  175ASN   HD21 2782   4.275   2.256   3.413
  175ASN   HD22 2783   4.188   2.316   3.554
  175ASN      C 2784   4.381   2.653   3.761
  175ASN      O 2785   4.476   2.639   3.838
  176LEU      N 2786   4.289   2.746   3.773
  176LEU     HN 2787   4.220   2.752   3.702
  176LEU     CA 2788   4.285   2.852   3.877
  176LEU     HA 2789   4.388   2.872   3.902
  176LEU     CB 2790   4.214   2.983   3.828
  176LEU    HB1 2791   4.235   3.061   3.905
  176LEU    HB2 2792   4.106   2.960   3.820
  176LEU     CG 2793   4.260   3.028   3.684
  176LEU     HG 2794   4.255   2.940   3.617
  176LEU    CD1 2795   4.174   3.138   3.622
  176LEU   HD11 2796   4.163   3.221   3.696
  176LEU   HD12 2797   4.073   3.104   3.593
  176LEU   HD13 2798   4.221   3.177   3.529
  176LEU    CD2 2799   4.403   3.082   3.692
  176LEU   HD21 2800   4.476   3.000   3.711
  176LEU   HD22 2801   4.421   3.156   3.772
  176LEU   HD23 2802   4.431   3.119   3.591
  176LEU      C 2803   4.215   2.808   3.997
  176LEU      O 2804   4.096   2.771   3.992
  177CYS      N 2805   4.284   2.802   4.115
  177CYS     HN 2806   4.383   2.817   4.115
  177CYS     CA 2807   4.239   2.763   4.251
  177CYS     HA 2808   4.198   2.664   4.238
  177CYS     CB 2809   4.364   2.759   4.350
  177CYS    HB1 2810   4.407   2.861   4.344
  177CYS    HB2 2811   4.437   2.681   4.323
  177CYS     SG 2812   4.309   2.720   4.520
  177CYS      C 2813   4.136   2.858   4.299
  177CYS      O 2814   4.037   2.815   4.367
  178SER      N 2815   4.148   2.994   4.278
  178SER     HN 2816   4.231   3.035   4.242
  178SER     CA 2817   4.054   3.086   4.332
  178SER     HA 2818   3.954   3.045   4.337
  178SER     CB 2819   4.102   3.148   4.466
  178SER    HB1 2820   4.196   3.205   4.447
  178SER    HB2 2821   4.121   3.062   4.535
  178SER     OG 2822   4.007   3.244   4.525
  178SER    HG1 2823   3.939   3.195   4.572
  178SER      C 2824   4.041   3.191   4.231
  178SER      O 2825   4.130   3.203   4.146
  179SER      N 2826   3.932   3.276   4.234
  179SER     HN 2827   3.862   3.273   4.304
  179SER     CA 2828   3.927   3.395   4.148
  179SER     HA 2829   4.023   3.445   4.156
  179SER     CB 2830   3.893   3.352   4.002
  179SER    HB1 2831   3.791   3.310   4.014
  179SER    HB2 2832   3.964   3.276   3.962
  179SER     OG 2833   3.892   3.469   3.928
  179SER    HG1 2834   3.807   3.507   3.954
  179SER      C 2835   3.820   3.475   4.202
  179SER      O 2836   3.717   3.423   4.238
  180PHE      N 2837   3.835   3.608   4.191
  180PHE     HN 2838   3.923   3.646   4.164
  180PHE     CA 2839   3.724   3.699   4.209
  180PHE     HA 2840   3.677   3.676   4.304
  180PHE     CB 2841   3.770   3.845   4.232
  180PHE    HB1 2842   3.839   3.872   4.148
  180PHE    HB2 2843   3.837   3.860   4.319
  180PHE     CG 2844   3.653   3.944   4.237
  180PHE    CD1 2845   3.688   4.073   4.198
  180PHE    HD1 2846   3.790   4.085   4.164
  180PHE    CE1 2847   3.592   4.176   4.193
  180PHE    HE1 2848   3.631   4.268   4.152
  180PHE     CZ 2849   3.458   4.147   4.219
  180PHE     HZ 2850   3.388   4.228   4.231
  180PHE    CD2 2851   3.526   3.924   4.289
  180PHE    HD2 2852   3.501   3.827   4.331
  180PHE    CE2 2853   3.426   4.016   4.272
  180PHE    HE2 2854   3.327   4.016   4.316
  180PHE      C 2855   3.625   3.678   4.094
  180PHE      O 2856   3.670   3.688   3.977
  181SER      N 2857   3.499   3.650   4.125
  181SER     HN 2858   3.476   3.636   4.221
  181SER     CA 2859   3.399   3.648   4.015
  181SER     HA 2860   3.434   3.712   3.935
  181SER     CB 2861   3.402   3.504   3.952
  181SER    HB1 2862   3.507   3.480   3.928
  181SER    HB2 2863   3.350   3.493   3.855
  181SER     OG 2864   3.359   3.402   4.042
  181SER    HG1 2865   3.272   3.419   4.078
  181SER      C 2866   3.259   3.693   4.061
  181SER      O 2867   3.231   3.658   4.172
  182ILE      N 2868   3.172   3.740   3.968
  182ILE     HN 2869   3.201   3.770   3.877
  182ILE     CA 2870   3.036   3.757   3.987
  182ILE     HA 2871   3.014   3.721   4.086
  182ILE     CB 2872   3.004   3.908   3.984
  182ILE     HB 2873   3.018   3.953   3.884
  182ILE    CG2 2874   2.863   3.926   4.030
  182ILE   HG21 2875   2.852   3.914   4.140
  182ILE   HG22 2876   2.789   3.861   3.980
  182ILE   HG23 2877   2.835   4.031   4.006
  182ILE    CG1 2878   3.110   3.989   4.062
  182ILE   HG11 2879   3.214   3.964   4.031
  182ILE   HG12 2880   3.098   3.988   4.173
  182ILE     CD 2881   3.104   4.137   4.029
  182ILE    HD1 2882   3.082   4.158   3.922
  182ILE    HD2 2883   3.201   4.187   4.051
  182ILE    HD3 2884   3.022   4.190   4.081
  182ILE      C 2885   2.964   3.682   3.873
  182ILE      O 2886   2.998   3.695   3.756
  183CYS      N 2887   2.866   3.590   3.912
  183CYS     HN 2888   2.851   3.580   4.010
  183CYS     CA 2889   2.810   3.486   3.824
  183CYS     HA 2890   2.832   3.506   3.720
  183CYS     CB 2891   2.869   3.340   3.847
  183CYS    HB1 2892   2.836   3.258   3.780
  183CYS    HB2 2893   2.845   3.309   3.951
  183CYS     SG 2894   3.050   3.342   3.825
  183CYS      C 2895   2.659   3.498   3.841
  183CYS      O 2896   2.603   3.526   3.947
  184HSD      N 2897   2.589   3.460   3.732
  184HSD     HN 2898   2.634   3.430   3.647
  184HSD     CA 2899   2.445   3.429   3.736
  184HSD     HA 2900   2.394   3.520   3.764
  184HSD     CB 2901   2.399   3.375   3.596
  184HSD    HB1 2902   2.418   3.266   3.585
  184HSD    HB2 2903   2.459   3.414   3.511
  184HSD    ND1 2904   2.190   3.522   3.608
  184HSD    HD1 2905   2.245   3.601   3.634
  184HSD     CG 2906   2.248   3.400   3.567
  184HSD    CE1 2907   2.051   3.506   3.598
  184HSD    HE1 2908   1.984   3.588   3.626
  184HSD    NE2 2909   2.018   3.388   3.546
  184HSD    CD2 2910   2.144   3.329   3.515
  184HSD    HD2 2911   2.139   3.226   3.481
  184HSD      C 2912   2.403   3.327   3.839
  184HSD      O 2913   2.473   3.226   3.845
  185THR      N 2914   2.296   3.349   3.917
  185THR     HN 2915   2.241   3.429   3.893
  185THR     CA 2916   2.247   3.256   4.013
  185THR     HA 2917   2.163   3.316   4.044
  185THR     CB 2918   2.191   3.124   3.955
  185THR     HB 2919   2.139   3.068   4.036
  185THR    OG1 2920   2.291   3.043   3.895
  185THR    HG1 2921   2.358   3.109   3.875
  185THR    CG2 2922   2.079   3.167   3.855
  185THR   HG21 2923   2.120   3.177   3.752
  185THR   HG22 2924   2.031   3.263   3.881
  185THR   HG23 2925   1.995   3.095   3.846
  185THR      C 2926   2.322   3.235   4.142
  185THR      O 2927   2.445   3.232   4.134
  186PHE      N 2928   2.246   3.222   4.254
  186PHE     HN 2929   2.147   3.229   4.256
  186PHE     CA 2930   2.288   3.193   4.385
  186PHE     HA 2931   2.300   3.291   4.430
  186PHE     CB 2932   2.174   3.127   4.460
  186PHE    HB1 2933   2.133   3.034   4.415
  186PHE    HB2 2934   2.102   3.211   4.467
  186PHE     CG 2935   2.203   3.099   4.607
  186PHE    CD1 2936   2.235   2.971   4.653
  186PHE    HD1 2937   2.235   2.887   4.585
  186PHE    CE1 2938   2.244   2.944   4.788
  186PHE    HE1 2939   2.269   2.845   4.823
  186PHE     CZ 2940   2.233   3.044   4.881
  186PHE     HZ 2941   2.243   3.025   4.987
  186PHE    CD2 2942   2.203   3.206   4.697
  186PHE    HD2 2943   2.201   3.310   4.667
  186PHE    CE2 2944   2.218   3.182   4.836
  186PHE    HE2 2945   2.197   3.261   4.906
  186PHE      C 2946   2.425   3.120   4.415
  186PHE      O 2947   2.449   3.005   4.374
  187GLN      N 2948   2.513   3.183   4.496
  187GLN     HN 2949   2.479   3.259   4.551
  187GLN     CA 2950   2.638   3.135   4.545
  187GLN     HA 2951   2.656   3.035   4.509
  187GLN     CB 2952   2.768   3.220   4.508
  187GLN    HB1 2953   2.846   3.187   4.579
  187GLN    HB2 2954   2.753   3.327   4.532
  187GLN     CG 2955   2.814   3.211   4.359
  187GLN    HG1 2956   2.908   3.265   4.332
  187GLN    HG2 2957   2.736   3.274   4.310
  187GLN     CD 2958   2.795   3.084   4.280
  187GLN    OE1 2959   2.685   3.051   4.238
  187GLN    NE2 2960   2.905   3.017   4.259
  187GLN   HE21 2961   2.995   3.059   4.267
  187GLN   HE22 2962   2.899   2.932   4.206
  187GLN      C 2963   2.630   3.127   4.703
  187GLN      O 2964   2.590   3.231   4.761
  188TRP      N 2965   2.675   3.015   4.763
  188TRP     HN 2966   2.716   2.946   4.703
  188TRP     CA 2967   2.676   2.992   4.907
  188TRP     HA 2968   2.577   3.007   4.945
  188TRP     CB 2969   2.721   2.845   4.938
  188TRP    HB1 2970   2.816   2.815   4.887
  188TRP    HB2 2971   2.642   2.777   4.900
  188TRP     CG 2972   2.742   2.811   5.087
  188TRP    CD1 2973   2.861   2.814   5.145
  188TRP    HD1 2974   2.953   2.856   5.106
  188TRP    NE1 2975   2.844   2.791   5.280
  188TRP    HE1 2976   2.911   2.805   5.349
  188TRP    CE2 2977   2.718   2.754   5.306
  188TRP    CD2 2978   2.649   2.765   5.185
  188TRP    CE3 2979   2.515   2.739   5.189
  188TRP    HE3 2980   2.457   2.740   5.098
  188TRP    CZ3 2981   2.439   2.712   5.303
  188TRP    HZ3 2982   2.332   2.698   5.300
  188TRP    CZ2 2983   2.650   2.738   5.430
  188TRP    HZ2 2984   2.703   2.759   5.521
  188TRP    CH2 2985   2.512   2.724   5.425
  188TRP    HH2 2986   2.457   2.713   5.518
  188TRP      C 2987   2.746   3.086   4.986
  188TRP      O 2988   2.692   3.152   5.079
  189HSD      N 2989   2.873   3.097   4.956
  189HSD     HN 2990   2.912   3.044   4.881
  189HSD     CA 2991   2.974   3.178   5.030
  189HSD     HA 2992   2.964   3.135   5.128
  189HSD     CB 2993   3.114   3.146   4.975
  189HSD    HB1 2994   3.112   3.040   4.941
  189HSD    HB2 2995   3.177   3.150   5.066
  189HSD    ND1 2996   3.201   3.361   4.880
  189HSD    HD1 2997   3.216   3.414   4.963
  189HSD     CG 2998   3.157   3.235   4.868
  189HSD    CE1 2999   3.238   3.402   4.758
  189HSD    HE1 3000   3.295   3.490   4.730
  189HSD    NE2 3001   3.221   3.310   4.661
  189HSD    CD2 3002   3.174   3.200   4.733
  189HSD    HD2 3003   3.141   3.115   4.676
  189HSD      C 3004   2.939   3.323   5.036
  189HSD      O 3005   2.955   3.387   5.141
  190GLU      N 3006   2.893   3.378   4.921
  190GLU     HN 3007   2.898   3.314   4.845
  190GLU     CA 3008   2.847   3.518   4.913
  190GLU     HA 3009   2.928   3.570   4.962
  190GLU     CB 3010   2.804   3.573   4.775
  190GLU    HB1 3011   2.787   3.683   4.775
  190GLU    HB2 3012   2.702   3.534   4.754
  190GLU     CG 3013   2.905   3.549   4.664
  190GLU    HG1 3014   2.923   3.439   4.656
  190GLU    HG2 3015   3.004   3.596   4.683
  190GLU     CD 3016   2.868   3.599   4.529
  190GLU    OE1 3017   2.760   3.669   4.526
  190GLU    OE2 3018   2.946   3.578   4.435
  190GLU      C 3019   2.733   3.549   5.014
  190GLU      O 3020   2.735   3.650   5.085
  191ALA      N 3021   2.627   3.460   5.028
  191ALA     HN 3022   2.635   3.372   4.980
  191ALA     CA 3023   2.508   3.473   5.116
  191ALA     HA 3024   2.477   3.576   5.118
  191ALA     CB 3025   2.404   3.389   5.047
  191ALA    HB1 3026   2.400   3.420   4.940
  191ALA    HB2 3027   2.306   3.404   5.096
  191ALA    HB3 3028   2.431   3.281   5.048
  191ALA      C 3029   2.525   3.430   5.266
  191ALA      O 3030   2.475   3.489   5.361
  192MET      N 3031   2.607   3.323   5.287
  192MET     HN 3032   2.636   3.267   5.209
  192MET     CA 3033   2.650   3.271   5.415
  192MET     HA 3034   2.558   3.264   5.471
  192MET     CB 3035   2.718   3.131   5.400
  192MET    HB1 3036   2.800   3.156   5.329
  192MET    HB2 3037   2.649   3.057   5.354
  192MET     CG 3038   2.776   3.070   5.525
  192MET    HG1 3039   2.846   3.141   5.574
  192MET    HG2 3040   2.844   2.988   5.493
  192MET     SD 3041   2.653   3.013   5.648
  192MET     CE 3042   2.769   2.995   5.784
  192MET    HE1 3043   2.783   3.094   5.833
  192MET    HE2 3044   2.868   2.956   5.751
  192MET    HE3 3045   2.727   2.922   5.856
  192MET      C 3046   2.731   3.369   5.496
  192MET      O 3047   2.702   3.385   5.613
  193PHE      N 3048   2.821   3.445   5.431
  193PHE     HN 3049   2.835   3.423   5.335
  193PHE     CA 3050   2.878   3.564   5.488
  193PHE     HA 3051   2.956   3.527   5.553
  193PHE     CB 3052   2.932   3.653   5.374
  193PHE    HB1 3053   2.852   3.664   5.298
  193PHE    HB2 3054   3.010   3.606   5.311
  193PHE     CG 3055   3.001   3.778   5.406
  193PHE    CD1 3056   2.989   3.890   5.321
  193PHE    HD1 3057   2.928   3.871   5.234
  193PHE    CE1 3058   3.051   4.012   5.349
  193PHE    HE1 3059   3.049   4.087   5.270
  193PHE     CZ 3060   3.132   4.032   5.464
  193PHE     HZ 3061   3.199   4.115   5.485
  193PHE    CD2 3062   3.077   3.799   5.520
  193PHE    HD2 3063   3.091   3.720   5.593
  193PHE    CE2 3064   3.144   3.924   5.548
  193PHE    HE2 3065   3.215   3.924   5.630
  193PHE      C 3066   2.794   3.651   5.581
  193PHE      O 3067   2.830   3.688   5.691
  194LEU      N 3068   2.672   3.684   5.543
  194LEU     HN 3069   2.635   3.648   5.458
  194LEU     CA 3070   2.575   3.770   5.611
  194LEU     HA 3071   2.625   3.864   5.627
  194LEU     CB 3072   2.453   3.792   5.516
  194LEU    HB1 3073   2.380   3.865   5.559
  194LEU    HB2 3074   2.387   3.705   5.496
  194LEU     CG 3075   2.479   3.861   5.374
  194LEU     HG 3076   2.557   3.796   5.328
  194LEU    CD1 3077   2.362   3.858   5.275
  194LEU   HD11 3078   2.377   3.904   5.175
  194LEU   HD12 3079   2.269   3.906   5.313
  194LEU   HD13 3080   2.339   3.750   5.263
  194LEU    CD2 3081   2.545   4.002   5.378
  194LEU   HD21 3082   2.472   4.076   5.416
  194LEU   HD22 3083   2.570   4.027   5.273
  194LEU   HD23 3084   2.639   3.993   5.437
  194LEU      C 3085   2.537   3.711   5.735
  194LEU      O 3086   2.523   3.776   5.837
  195LEU      N 3087   2.519   3.575   5.740
  195LEU     HN 3088   2.531   3.528   5.653
  195LEU     CA 3089   2.504   3.502   5.865
  195LEU     HA 3090   2.432   3.557   5.924
  195LEU     CB 3091   2.449   3.358   5.849
  195LEU    HB1 3092   2.444   3.308   5.948
  195LEU    HB2 3093   2.514   3.293   5.787
  195LEU     CG 3094   2.306   3.346   5.780
  195LEU     HG 3095   2.324   3.390   5.680
  195LEU    CD1 3096   2.268   3.193   5.763
  195LEU   HD11 3097   2.353   3.131   5.726
  195LEU   HD12 3098   2.198   3.188   5.677
  195LEU   HD13 3099   2.217   3.145   5.849
  195LEU    CD2 3100   2.191   3.418   5.846
  195LEU   HD21 3101   2.153   3.370   5.939
  195LEU   HD22 3102   2.109   3.403   5.772
  195LEU   HD23 3103   2.200   3.528   5.857
  195LEU      C 3104   2.624   3.510   5.956
  195LEU      O 3105   2.617   3.548   6.075
  196GLU      N 3106   2.747   3.499   5.898
  196GLU     HN 3107   2.744   3.468   5.803
  196GLU     CA 3108   2.871   3.521   5.969
  196GLU     HA 3109   2.874   3.456   6.055
  196GLU     CB 3110   3.006   3.493   5.886
  196GLU    HB1 3111   3.094   3.516   5.950
  196GLU    HB2 3112   2.989   3.560   5.799
  196GLU     CG 3113   3.014   3.345   5.848
  196GLU    HG1 3114   2.918   3.309   5.804
  196GLU    HG2 3115   3.050   3.289   5.937
  196GLU     CD 3116   3.109   3.323   5.739
  196GLU    OE1 3117   3.067   3.262   5.637
  196GLU    OE2 3118   3.233   3.350   5.761
  196GLU      C 3119   2.886   3.663   6.015
  196GLU      O 3120   2.961   3.693   6.111
  197PHE      N 3121   2.808   3.760   5.958
  197PHE     HN 3122   2.786   3.758   5.861
  197PHE     CA 3123   2.812   3.891   6.020
  197PHE     HA 3124   2.903   3.897   6.077
  197PHE     CB 3125   2.807   4.006   5.919
  197PHE    HB1 3126   2.720   3.995   5.851
  197PHE    HB2 3127   2.896   4.006   5.852
  197PHE     CG 3128   2.797   4.145   5.964
  197PHE    CD1 3129   2.891   4.199   6.046
  197PHE    HD1 3130   2.981   4.138   6.055
  197PHE    CE1 3131   2.883   4.329   6.094
  197PHE    HE1 3132   2.958   4.374   6.158
  197PHE     CZ 3133   2.776   4.410   6.063
  197PHE     HZ 3134   2.772   4.512   6.096
  197PHE    CD2 3135   2.681   4.226   5.941
  197PHE    HD2 3136   2.597   4.174   5.897
  197PHE    CE2 3137   2.671   4.359   5.977
  197PHE    HE2 3138   2.577   4.410   5.964
  197PHE      C 3139   2.695   3.900   6.123
  197PHE      O 3140   2.724   3.927   6.239
  198PHE      N 3141   2.562   3.888   6.089
  198PHE     HN 3142   2.536   3.864   5.996
  198PHE     CA 3143   2.455   3.914   6.184
  198PHE     HA 3144   2.477   4.015   6.217
  198PHE     CB 3145   2.316   3.912   6.126
  198PHE    HB1 3146   2.234   3.909   6.201
  198PHE    HB2 3147   2.302   3.821   6.064
  198PHE     CG 3148   2.310   4.033   6.038
  198PHE    CD1 3149   2.297   4.166   6.090
  198PHE    HD1 3150   2.282   4.177   6.196
  198PHE    CE1 3151   2.307   4.281   6.013
  198PHE    HE1 3152   2.289   4.384   6.040
  198PHE     CZ 3153   2.330   4.262   5.877
  198PHE     HZ 3154   2.349   4.348   5.815
  198PHE    CD2 3155   2.313   4.016   5.897
  198PHE    HD2 3156   2.317   3.917   5.854
  198PHE    CE2 3157   2.335   4.134   5.821
  198PHE    HE2 3158   2.348   4.116   5.716
  198PHE      C 3159   2.449   3.821   6.317
  198PHE      O 3160   2.425   3.869   6.429
  199LEU      N 3161   2.471   3.687   6.303
  199LEU     HN 3162   2.505   3.654   6.215
  199LEU     CA 3163   2.462   3.596   6.416
  199LEU     HA 3164   2.376   3.620   6.476
  199LEU     CB 3165   2.451   3.446   6.359
  199LEU    HB1 3166   2.492   3.371   6.430
  199LEU    HB2 3167   2.507   3.439   6.264
  199LEU     CG 3168   2.311   3.397   6.324
  199LEU     HG 3169   2.312   3.287   6.308
  199LEU    CD1 3170   2.216   3.415   6.445
  199LEU   HD11 3171   2.255   3.351   6.527
  199LEU   HD12 3172   2.116   3.371   6.423
  199LEU   HD13 3173   2.199   3.519   6.481
  199LEU    CD2 3174   2.255   3.469   6.201
  199LEU   HD21 3175   2.161   3.424   6.164
  199LEU   HD22 3176   2.324   3.458   6.114
  199LEU   HD23 3177   2.233   3.574   6.231
  199LEU      C 3178   2.570   3.607   6.526
  199LEU      O 3179   2.539   3.610   6.644
  200PRO      N 3180   2.703   3.623   6.492
  200PRO     CD 3181   2.770   3.579   6.371
  200PRO    HD1 3182   2.781   3.653   6.289
  200PRO    HD2 3183   2.714   3.494   6.326
  200PRO     CA 3184   2.797   3.666   6.592
  200PRO     HA 3185   2.785   3.598   6.674
  200PRO     CB 3186   2.929   3.655   6.521
  200PRO    HB1 3187   3.012   3.619   6.587
  200PRO    HB2 3188   2.963   3.751   6.478
  200PRO     CG 3189   2.909   3.546   6.420
  200PRO    HG1 3190   2.992   3.548   6.346
  200PRO    HG2 3191   2.906   3.448   6.473
  200PRO      C 3192   2.768   3.808   6.646
  200PRO      O 3193   2.776   3.824   6.771
  201LEU      N 3194   2.729   3.906   6.564
  201LEU     HN 3195   2.717   3.893   6.466
  201LEU     CA 3196   2.715   4.042   6.612
  201LEU     HA 3197   2.797   4.066   6.678
  201LEU     CB 3198   2.712   4.148   6.495
  201LEU    HB1 3199   2.628   4.119   6.429
  201LEU    HB2 3200   2.809   4.134   6.443
  201LEU     CG 3201   2.681   4.300   6.537
  201LEU     HG 3202   2.585   4.307   6.592
  201LEU    CD1 3203   2.782   4.373   6.623
  201LEU   HD11 3204   2.800   4.329   6.724
  201LEU   HD12 3205   2.739   4.474   6.641
  201LEU   HD13 3206   2.879   4.383   6.569
  201LEU    CD2 3207   2.653   4.378   6.410
  201LEU   HD21 3208   2.752   4.399   6.363
  201LEU   HD22 3209   2.614   4.478   6.437
  201LEU   HD23 3210   2.585   4.321   6.343
  201LEU      C 3211   2.589   4.055   6.694
  201LEU      O 3212   2.590   4.129   6.790
  202GLY      N 3213   2.483   3.991   6.661
  202GLY     HN 3214   2.478   3.939   6.577
  202GLY     CA 3215   2.369   3.961   6.744
  202GLY    HA1 3216   2.317   3.874   6.707
  202GLY    HA2 3217   2.300   4.043   6.753
  202GLY      C 3218   2.401   3.917   6.886
  202GLY      O 3219   2.358   3.973   6.985
  203ILE      N 3220   2.485   3.816   6.894
  203ILE     HN 3221   2.532   3.776   6.816
  203ILE     CA 3222   2.541   3.771   7.026
  203ILE     HA 3223   2.459   3.755   7.095
  203ILE     CB 3224   2.619   3.635   7.026
  203ILE     HB 3225   2.693   3.633   6.944
  203ILE    CG2 3226   2.687   3.605   7.159
  203ILE   HG21 3227   2.771   3.674   7.183
  203ILE   HG22 3228   2.728   3.502   7.169
  203ILE   HG23 3229   2.612   3.624   7.238
  203ILE    CG1 3230   2.525   3.517   6.985
  203ILE   HG11 3231   2.469   3.552   6.895
  203ILE   HG12 3232   2.443   3.501   7.059
  203ILE     CD 3233   2.609   3.390   6.941
  203ILE    HD1 3234   2.667   3.341   7.023
  203ILE    HD2 3235   2.675   3.409   6.854
  203ILE    HD3 3236   2.540   3.311   6.905
  203ILE      C 3237   2.618   3.881   7.105
  203ILE      O 3238   2.591   3.907   7.227
  204ILE      N 3239   2.723   3.945   7.044
  204ILE     HN 3240   2.739   3.922   6.948
  204ILE     CA 3241   2.803   4.051   7.098
  204ILE     HA 3242   2.850   4.011   7.186
  204ILE     CB 3243   2.916   4.090   7.003
  204ILE     HB 3244   2.885   4.125   6.902
  204ILE    CG2 3245   2.990   4.218   7.058
  204ILE   HG21 3246   2.917   4.300   7.077
  204ILE   HG22 3247   3.065   4.257   6.985
  204ILE   HG23 3248   3.040   4.193   7.153
  204ILE    CG1 3249   3.007   3.963   6.981
  204ILE   HG11 3250   2.959   3.867   6.954
  204ILE   HG12 3251   3.051   3.925   7.076
  204ILE     CD 3252   3.113   3.968   6.874
  204ILE    HD1 3253   3.109   4.064   6.817
  204ILE    HD2 3254   3.077   3.897   6.796
  204ILE    HD3 3255   3.217   3.939   6.901
  204ILE      C 3256   2.713   4.166   7.135
  204ILE      O 3257   2.726   4.209   7.249
  205LEU      N 3258   2.612   4.214   7.062
  205LEU     HN 3259   2.602   4.185   6.967
  205LEU     CA 3260   2.519   4.312   7.110
  205LEU     HA 3261   2.578   4.394   7.148
  205LEU     CB 3262   2.432   4.367   6.992
  205LEU    HB1 3263   2.387   4.277   6.946
  205LEU    HB2 3264   2.488   4.428   6.918
  205LEU     CG 3265   2.306   4.454   7.022
  205LEU     HG 3266   2.240   4.385   7.079
  205LEU    CD1 3267   2.343   4.572   7.105
  205LEU   HD11 3268   2.435   4.619   7.065
  205LEU   HD12 3269   2.360   4.544   7.211
  205LEU   HD13 3270   2.258   4.643   7.098
  205LEU    CD2 3271   2.231   4.501   6.899
  205LEU   HD21 3272   2.221   4.417   6.827
  205LEU   HD22 3273   2.280   4.587   6.849
  205LEU   HD23 3274   2.127   4.524   6.931
  205LEU      C 3275   2.439   4.271   7.231
  205LEU      O 3276   2.439   4.334   7.336
  206PHE      N 3277   2.378   4.149   7.230
  206PHE     HN 3278   2.374   4.098   7.145
  206PHE     CA 3279   2.298   4.095   7.343
  206PHE     HA 3280   2.233   4.177   7.369
  206PHE     CB 3281   2.221   3.964   7.302
  206PHE    HB1 3282   2.293   3.885   7.271
  206PHE    HB2 3283   2.154   3.977   7.215
  206PHE     CG 3284   2.140   3.902   7.417
  206PHE    CD1 3285   2.004   3.933   7.437
  206PHE    HD1 3286   1.952   3.988   7.359
  206PHE    CE1 3287   1.938   3.879   7.548
  206PHE    HE1 3288   1.831   3.887   7.559
  206PHE     CZ 3289   2.005   3.799   7.646
  206PHE     HZ 3290   1.951   3.753   7.727
  206PHE    CD2 3291   2.203   3.818   7.516
  206PHE    HD2 3292   2.311   3.810   7.512
  206PHE    CE2 3293   2.139   3.766   7.625
  206PHE    HE2 3294   2.186   3.692   7.687
  206PHE      C 3295   2.382   4.080   7.468
  206PHE      O 3296   2.340   4.117   7.578
  207CYS      N 3297   2.506   4.025   7.453
  207CYS     HN 3298   2.537   3.991   7.364
  207CYS     CA 3299   2.607   4.019   7.559
  207CYS     HA 3300   2.557   3.970   7.641
  207CYS     CB 3301   2.738   3.951   7.524
  207CYS    HB1 3302   2.813   3.978   7.602
  207CYS    HB2 3303   2.780   4.003   7.435
  207CYS     SG 3304   2.730   3.776   7.500
  207CYS    HG1 3305   2.698   3.787   7.372
  207CYS      C 3306   2.645   4.158   7.619
  207CYS      O 3307   2.629   4.189   7.737
  208SER      N 3308   2.686   4.252   7.530
  208SER     HN 3309   2.704   4.219   7.438
  208SER     CA 3310   2.736   4.384   7.577
  208SER     HA 3311   2.819   4.361   7.642
  208SER     CB 3312   2.795   4.468   7.461
  208SER    HB1 3313   2.836   4.562   7.503
  208SER    HB2 3314   2.717   4.490   7.384
  208SER     OG 3315   2.905   4.397   7.394
  208SER    HG1 3316   2.864   4.321   7.351
  208SER      C 3317   2.632   4.466   7.646
  208SER      O 3318   2.655   4.516   7.756
  209ALA      N 3319   2.514   4.469   7.585
  209ALA     HN 3320   2.489   4.409   7.509
  209ALA     CA 3321   2.402   4.531   7.636
  209ALA     HA 3322   2.426   4.636   7.644
  209ALA     CB 3323   2.294   4.513   7.535
  209ALA    HB1 3324   2.202   4.572   7.550
  209ALA    HB2 3325   2.284   4.403   7.530
  209ALA    HB3 3326   2.335   4.548   7.437
  209ALA      C 3327   2.355   4.478   7.773
  209ALA      O 3328   2.321   4.560   7.858
  210ARG      N 3329   2.350   4.342   7.787
  210ARG     HN 3330   2.383   4.286   7.712
  210ARG     CA 3331   2.320   4.273   7.911
  210ARG     HA 3332   2.225   4.306   7.952
  210ARG     CB 3333   2.288   4.124   7.896
  210ARG    HB1 3334   2.322   4.066   7.985
  210ARG    HB2 3335   2.350   4.096   7.808
  210ARG     CG 3336   2.143   4.077   7.856
  210ARG    HG1 3337   2.141   3.967   7.846
  210ARG    HG2 3338   2.118   4.112   7.754
  210ARG     CD 3339   2.031   4.113   7.954
  210ARG    HD1 3340   1.941   4.107   7.888
  210ARG    HD2 3341   2.037   4.218   7.990
  210ARG     NE 3342   2.043   4.019   8.069
  210ARG     HE 3343   2.067   3.923   8.053
  210ARG     CZ 3344   1.976   4.025   8.183
  210ARG    NH1 3345   1.892   4.127   8.196
  210ARG   HH11 3346   1.879   4.187   8.117
  210ARG   HH12 3347   1.818   4.116   8.262
  210ARG    NH2 3348   2.005   3.937   8.280
  210ARG   HH21 3349   2.028   3.842   8.258
  210ARG   HH22 3350   1.957   3.954   8.366
  210ARG      C 3351   2.416   4.304   8.020
  210ARG      O 3352   2.381   4.359   8.120
  211ILE      N 3353   2.552   4.281   7.998
  211ILE     HN 3354   2.579   4.259   7.905
  211ILE     CA 3355   2.656   4.329   8.090
  211ILE     HA 3356   2.631   4.266   8.174
  211ILE     CB 3357   2.794   4.302   8.027
  211ILE     HB 3358   2.802   4.343   7.924
  211ILE    CG2 3359   2.911   4.356   8.105
  211ILE   HG21 3360   2.887   4.364   8.214
  211ILE   HG22 3361   2.932   4.458   8.066
  211ILE   HG23 3362   3.008   4.302   8.105
  211ILE    CG1 3363   2.820   4.147   8.004
  211ILE   HG11 3364   2.724   4.100   7.973
  211ILE   HG12 3365   2.854   4.091   8.094
  211ILE     CD 3366   2.908   4.131   7.884
  211ILE    HD1 3367   2.931   4.024   7.866
  211ILE    HD2 3368   3.003   4.185   7.903
  211ILE    HD3 3369   2.854   4.157   7.790
  211ILE      C 3370   2.652   4.478   8.138
  211ILE      O 3371   2.657   4.501   8.261
  212ILE      N 3372   2.652   4.575   8.044
  212ILE     HN 3373   2.644   4.563   7.945
  212ILE     CA 3374   2.665   4.713   8.074
  212ILE     HA 3375   2.754   4.726   8.135
  212ILE     CB 3376   2.681   4.795   7.942
  212ILE     HB 3377   2.608   4.766   7.864
  212ILE    CG2 3378   2.669   4.945   7.976
  212ILE   HG21 3379   2.569   4.981   8.011
  212ILE   HG22 3380   2.680   4.998   7.878
  212ILE   HG23 3381   2.735   4.990   8.053
  212ILE    CG1 3382   2.824   4.762   7.883
  212ILE   HG11 3383   2.837   4.652   7.876
  212ILE   HG12 3384   2.904   4.796   7.952
  212ILE     CD 3385   2.833   4.822   7.739
  212ILE    HD1 3386   2.833   4.933   7.735
  212ILE    HD2 3387   2.739   4.807   7.683
  212ILE    HD3 3388   2.916   4.780   7.678
  212ILE      C 3389   2.544   4.764   8.158
  212ILE      O 3390   2.556   4.845   8.253
  213TRP      N 3391   2.421   4.725   8.114
  213TRP     HN 3392   2.403   4.671   8.033
  213TRP     CA 3393   2.305   4.752   8.187
  213TRP     HA 3394   2.298   4.857   8.211
  213TRP     CB 3395   2.182   4.723   8.093
  213TRP    HB1 3396   2.196   4.620   8.051
  213TRP    HB2 3397   2.179   4.794   8.007
  213TRP     CG 3398   2.047   4.735   8.154
  213TRP    CD1 3399   1.957   4.837   8.163
  213TRP    HD1 3400   1.966   4.928   8.104
  213TRP    NE1 3401   1.854   4.798   8.248
  213TRP    HE1 3402   1.764   4.835   8.238
  213TRP    CE2 3403   1.873   4.663   8.280
  213TRP    CD2 3404   1.992   4.625   8.226
  213TRP    CE3 3405   2.040   4.491   8.252
  213TRP    HE3 3406   2.125   4.456   8.196
  213TRP    CZ3 3407   1.966   4.402   8.329
  213TRP    HZ3 3408   2.002   4.303   8.352
  213TRP    CZ2 3409   1.796   4.574   8.355
  213TRP    HZ2 3410   1.709   4.614   8.405
  213TRP    CH2 3411   1.843   4.444   8.384
  213TRP    HH2 3412   1.785   4.381   8.448
  213TRP      C 3413   2.293   4.677   8.323
  213TRP      O 3414   2.241   4.727   8.420
  214SER      N 3415   2.345   4.552   8.341
  214SER     HN 3416   2.386   4.505   8.264
  214SER     CA 3417   2.347   4.489   8.470
  214SER     HA 3418   2.245   4.492   8.505
  214SER     CB 3419   2.388   4.343   8.452
  214SER    HB1 3420   2.486   4.341   8.400
  214SER    HB2 3421   2.317   4.297   8.381
  214SER     OG 3422   2.397   4.269   8.569
  214SER    HG1 3423   2.315   4.268   8.619
  214SER      C 3424   2.445   4.562   8.572
  214SER      O 3425   2.411   4.582   8.685
  215LEU      N 3426   2.569   4.603   8.529
  215LEU     HN 3427   2.615   4.574   8.446
  215LEU     CA 3428   2.663   4.681   8.610
  215LEU     HA 3429   2.680   4.620   8.698
  215LEU     CB 3430   2.793   4.711   8.537
  215LEU    HB1 3431   2.855   4.770   8.607
  215LEU    HB2 3432   2.767   4.758   8.440
  215LEU     CG 3433   2.876   4.585   8.508
  215LEU     HG 3434   2.812   4.500   8.476
  215LEU    CD1 3435   2.974   4.606   8.394
  215LEU   HD11 3436   3.038   4.517   8.373
  215LEU   HD12 3437   3.042   4.692   8.409
  215LEU   HD13 3438   2.925   4.635   8.299
  215LEU    CD2 3439   2.947   4.534   8.636
  215LEU   HD21 3440   2.995   4.620   8.688
  215LEU   HD22 3441   3.018   4.452   8.612
  215LEU   HD23 3442   2.877   4.480   8.703
  215LEU      C 3443   2.600   4.814   8.657
  215LEU      O 3444   2.622   4.850   8.772
  216ARG      N 3445   2.534   4.886   8.566
  216ARG     HN 3446   2.517   4.845   8.476
  216ARG     CA 3447   2.457   5.008   8.590
  216ARG     HA 3448   2.536   5.070   8.628
  216ARG     CB 3449   2.403   5.085   8.461
  216ARG    HB1 3450   2.366   5.006   8.392
  216ARG    HB2 3451   2.492   5.132   8.414
  216ARG     CG 3452   2.286   5.192   8.478
  216ARG    HG1 3453   2.193   5.139   8.506
  216ARG    HG2 3454   2.286   5.254   8.386
  216ARG     CD 3455   2.316   5.304   8.586
  216ARG    HD1 3456   2.333   5.265   8.689
  216ARG    HD2 3457   2.224   5.366   8.589
  216ARG     NE 3458   2.439   5.386   8.558
  216ARG     HE 3459   2.521   5.380   8.616
  216ARG     CZ 3460   2.448   5.465   8.449
  216ARG    NH1 3461   2.344   5.521   8.388
  216ARG   HH11 3462   2.253   5.499   8.422
  216ARG   HH12 3463   2.367   5.604   8.336
  216ARG    NH2 3464   2.569   5.512   8.414
  216ARG   HH21 3465   2.641   5.458   8.458
  216ARG   HH22 3466   2.585   5.578   8.341
  216ARG      C 3467   2.348   4.988   8.697
  216ARG      O 3468   2.336   5.067   8.786
  217GLN      N 3469   2.269   4.884   8.682
  217GLN     HN 3470   2.292   4.831   8.602
  217GLN     CA 3471   2.164   4.853   8.779
  217GLN     HA 3472   2.101   4.941   8.789
  217GLN     CB 3473   2.088   4.734   8.725
  217GLN    HB1 3474   2.039   4.686   8.813
  217GLN    HB2 3475   2.168   4.667   8.684
  217GLN     CG 3476   1.973   4.768   8.625
  217GLN    HG1 3477   1.909   4.678   8.642
  217GLN    HG2 3478   2.001   4.758   8.518
  217GLN     CD 3479   1.891   4.891   8.652
  217GLN    OE1 3480   1.916   4.994   8.589
  217GLN    NE2 3481   1.793   4.893   8.746
  217GLN   HE21 3482   1.748   4.981   8.764
  217GLN   HE22 3483   1.750   4.815   8.793
  217GLN      C 3484   2.210   4.830   8.923
  217GLN      O 3485   2.129   4.872   9.013
  218ARG      N 3486   2.337   4.779   8.936
  218ARG     HN 3487   2.391   4.759   8.855
  218ARG     CA 3488   2.402   4.751   9.061
  218ARG     HA 3489   2.335   4.740   9.145
  218ARG     CB 3490   2.473   4.610   9.065
  218ARG    HB1 3491   2.527   4.594   9.161
  218ARG    HB2 3492   2.553   4.622   8.989
  218ARG     CG 3493   2.390   4.492   9.022
  218ARG    HG1 3494   2.356   4.503   8.917
  218ARG    HG2 3495   2.299   4.486   9.085
  218ARG     CD 3496   2.466   4.357   9.032
  218ARG    HD1 3497   2.562   4.385   8.982
  218ARG    HD2 3498   2.424   4.270   8.976
  218ARG     NE 3499   2.486   4.326   9.170
  218ARG     HE 3500   2.555   4.373   9.225
  218ARG     CZ 3501   2.399   4.265   9.252
  218ARG    NH1 3502   2.295   4.199   9.214
  218ARG   HH11 3503   2.269   4.208   9.118
  218ARG   HH12 3504   2.245   4.137   9.274
  218ARG    NH2 3505   2.426   4.264   9.378
  218ARG   HH21 3506   2.513   4.302   9.408
  218ARG   HH22 3507   2.357   4.223   9.437
  218ARG      C 3508   2.502   4.864   9.095
  218ARG      O 3509   2.589   4.845   9.180
  219GLN      N 3510   2.499   4.982   9.025
  219GLN     HN 3511   2.423   5.006   8.966
  219GLN     CA 3512   2.575   5.106   9.044
  219GLN     HA 3513   2.546   5.174   8.965
  219GLN     CB 3514   2.530   5.201   9.160
  219GLN    HB1 3515   2.606   5.281   9.171
  219GLN    HB2 3516   2.541   5.140   9.252
  219GLN     CG 3517   2.398   5.284   9.153
  219GLN    HG1 3518   2.409   5.354   9.067
  219GLN    HG2 3519   2.381   5.339   9.249
  219GLN     CD 3520   2.279   5.194   9.136
  219GLN    OE1 3521   2.253   5.104   9.216
  219GLN    NE2 3522   2.203   5.199   9.020
  219GLN   HE21 3523   2.208   5.277   8.956
  219GLN   HE22 3524   2.131   5.131   9.006
  219GLN      C 3525   2.724   5.095   9.038
  219GLN      O 3526   2.797   5.189   9.067
  220MET      N 3527   2.778   4.982   8.984
  220MET     HN 3528   2.717   4.909   8.953
  220MET     CA 3529   2.916   4.937   8.980
  220MET     HA 3530   2.948   4.944   9.083
  220MET     CB 3531   2.928   4.792   8.936
  220MET    HB1 3532   3.032   4.768   8.906
  220MET    HB2 3533   2.861   4.767   8.852
  220MET     CG 3534   2.894   4.709   9.063
  220MET    HG1 3535   2.788   4.728   9.092
  220MET    HG2 3536   2.958   4.733   9.151
  220MET     SD 3537   2.908   4.527   9.030
  220MET     CE 3538   3.089   4.519   9.035
  220MET    HE1 3539   3.114   4.543   8.929
  220MET    HE2 3540   3.130   4.416   9.049
  220MET    HE3 3541   3.128   4.584   9.115
  220MET      C 3542   3.000   5.027   8.900
  220MET      O 3543   3.109   5.058   8.939
  221ASP      N 3544   2.948   5.093   8.793
  221ASP     HN 3545   2.851   5.084   8.772
  221ASP     CA 3546   3.016   5.178   8.702
  221ASP     HA 3547   3.107   5.132   8.665
  221ASP     CB 3548   2.925   5.219   8.581
  221ASP    HB1 3549   2.903   5.115   8.550
  221ASP    HB2 3550   2.993   5.272   8.511
  221ASP     CG 3551   2.791   5.283   8.605
  221ASP    OD1 3552   2.760   5.381   8.534
  221ASP    OD2 3553   2.712   5.227   8.681
  221ASP      C 3554   3.065   5.312   8.765
  221ASP      O 3555   3.146   5.380   8.701
  222ARG      N 3556   3.036   5.338   8.898
  222ARG     HN 3557   2.964   5.286   8.944
  222ARG     CA 3558   3.104   5.441   8.974
  222ARG     HA 3559   3.083   5.533   8.921
  222ARG     CB 3560   3.044   5.460   9.122
  222ARG    HB1 3561   3.098   5.545   9.170
  222ARG    HB2 3562   3.076   5.371   9.181
  222ARG     CG 3563   2.898   5.497   9.140
  222ARG    HG1 3564   2.838   5.429   9.075
  222ARG    HG2 3565   2.880   5.601   9.106
  222ARG     CD 3566   2.847   5.481   9.283
  222ARG    HD1 3567   2.742   5.517   9.291
  222ARG    HD2 3568   2.907   5.552   9.344
  222ARG     NE 3569   2.860   5.339   9.324
  222ARG     HE 3570   2.827   5.271   9.258
  222ARG     CZ 3571   2.873   5.300   9.453
  222ARG    NH1 3572   2.902   5.388   9.544
  222ARG   HH11 3573   2.906   5.486   9.527
  222ARG   HH12 3574   2.899   5.364   9.641
  222ARG    NH2 3575   2.867   5.173   9.487
  222ARG   HH21 3576   2.872   5.094   9.426
  222ARG   HH22 3577   2.861   5.145   9.583
  222ARG      C 3578   3.253   5.416   9.004
  222ARG      O 3579   3.329   5.510   8.995
  223HSD      N 3580   3.295   5.291   9.032
  223HSD     HN 3581   3.226   5.219   9.035
  223HSD     CA 3582   3.438   5.260   9.019
  223HSD     HA 3583   3.493   5.327   9.083
  223HSD     CB 3584   3.470   5.115   9.077
  223HSD    HB1 3585   3.413   5.041   9.018
  223HSD    HB2 3586   3.431   5.115   9.181
  223HSD    ND1 3587   3.727   5.144   9.107
  223HSD    HD1 3588   3.734   5.241   9.131
  223HSD     CG 3589   3.614   5.065   9.077
  223HSD    CE1 3590   3.827   5.055   9.131
  223HSD    HE1 3591   3.925   5.090   9.162
  223HSD    NE2 3592   3.789   4.931   9.104
  223HSD    CD2 3593   3.658   4.934   9.072
  223HSD    HD2 3594   3.601   4.846   9.047
  223HSD      C 3595   3.495   5.259   8.878
  223HSD      O 3596   3.439   5.195   8.789
  224ALA      N 3597   3.610   5.326   8.865
  224ALA     HN 3598   3.662   5.361   8.942
  224ALA     CA 3599   3.662   5.367   8.736
  224ALA     HA 3600   3.576   5.404   8.682
  224ALA     CB 3601   3.771   5.478   8.754
  224ALA    HB1 3602   3.796   5.523   8.656
  224ALA    HB2 3603   3.865   5.445   8.803
  224ALA    HB3 3604   3.742   5.567   8.814
  224ALA      C 3605   3.720   5.246   8.659
  224ALA      O 3606   3.735   5.252   8.539
  225LYS      N 3607   3.737   5.126   8.724
  225LYS     HN 3608   3.735   5.131   8.823
  225LYS     CA 3609   3.786   5.005   8.652
  225LYS     HA 3610   3.856   5.028   8.574
  225LYS     CB 3611   3.857   4.902   8.751
  225LYS    HB1 3612   3.879   4.807   8.696
  225LYS    HB2 3613   3.778   4.881   8.826
  225LYS     CG 3614   3.978   4.958   8.825
  225LYS    HG1 3615   3.941   5.044   8.884
  225LYS    HG2 3616   4.046   5.001   8.748
  225LYS     CD 3617   4.059   4.856   8.910
  225LYS    HD1 3618   4.009   4.816   9.000
  225LYS    HD2 3619   4.141   4.924   8.942
  225LYS     CE 3620   4.113   4.740   8.829
  225LYS    HE1 3621   4.177   4.771   8.744
  225LYS    HE2 3622   4.025   4.679   8.797
  225LYS     NZ 3623   4.197   4.662   8.920
  225LYS    HZ1 3624   4.151   4.615   9.000
  225LYS    HZ2 3625   4.274   4.723   8.953
  225LYS    HZ3 3626   4.236   4.590   8.855
  225LYS      C 3627   3.664   4.947   8.580
  225LYS      O 3628   3.674   4.887   8.481
  226ILE      N 3629   3.543   4.953   8.641
  226ILE     HN 3630   3.522   5.000   8.727
  226ILE     CA 3631   3.417   4.902   8.589
  226ILE     HA 3632   3.432   4.801   8.554
  226ILE     CB 3633   3.303   4.905   8.696
  226ILE     HB 3634   3.281   5.006   8.736
  226ILE    CG2 3635   3.169   4.839   8.644
  226ILE   HG21 3636   3.120   4.905   8.569
  226ILE   HG22 3637   3.093   4.825   8.724
  226ILE   HG23 3638   3.187   4.737   8.603
  226ILE    CG1 3639   3.358   4.831   8.827
  226ILE   HG11 3640   3.282   4.837   8.908
  226ILE   HG12 3641   3.447   4.885   8.865
  226ILE     CD 3642   3.396   4.689   8.805
  226ILE    HD1 3643   3.457   4.669   8.715
  226ILE    HD2 3644   3.304   4.630   8.789
  226ILE    HD3 3645   3.450   4.647   8.893
  226ILE      C 3646   3.373   4.985   8.463
  226ILE      O 3647   3.342   4.931   8.360
  227LYS      N 3648   3.367   5.124   8.469
  227LYS     HN 3649   3.396   5.173   8.551
  227LYS     CA 3650   3.336   5.203   8.354
  227LYS     HA 3651   3.245   5.160   8.316
  227LYS     CB 3652   3.319   5.356   8.371
  227LYS    HB1 3653   3.218   5.378   8.412
  227LYS    HB2 3654   3.321   5.416   8.278
  227LYS     CG 3655   3.430   5.417   8.463
  227LYS    HG1 3656   3.527   5.370   8.437
  227LYS    HG2 3657   3.398   5.401   8.568
  227LYS     CD 3658   3.436   5.565   8.458
  227LYS    HD1 3659   3.459   5.593   8.353
  227LYS    HD2 3660   3.522   5.600   8.519
  227LYS     CE 3661   3.311   5.645   8.487
  227LYS    HE1 3662   3.220   5.607   8.437
  227LYS    HE2 3663   3.322   5.753   8.463
  227LYS     NZ 3664   3.271   5.644   8.632
  227LYS    HZ1 3665   3.244   5.551   8.668
  227LYS    HZ2 3666   3.194   5.705   8.666
  227LYS    HZ3 3667   3.356   5.686   8.676
  227LYS      C 3668   3.442   5.176   8.243
  227LYS      O 3669   3.398   5.161   8.129
  228ARG      N 3670   3.572   5.167   8.273
  228ARG     HN 3671   3.603   5.196   8.363
  228ARG     CA 3672   3.677   5.130   8.177
  228ARG     HA 3673   3.670   5.209   8.103
  228ARG     CB 3674   3.817   5.131   8.241
  228ARG    HB1 3675   3.831   5.045   8.311
  228ARG    HB2 3676   3.810   5.226   8.298
  228ARG     CG 3677   3.945   5.142   8.147
  228ARG    HG1 3678   3.960   5.250   8.124
  228ARG    HG2 3679   3.922   5.090   8.051
  228ARG     CD 3680   4.071   5.090   8.208
  228ARG    HD1 3681   4.072   4.979   8.211
  228ARG    HD2 3682   4.079   5.136   8.308
  228ARG     NE 3683   4.186   5.128   8.120
  228ARG     HE 3684   4.164   5.196   8.049
  228ARG     CZ 3685   4.302   5.070   8.113
  228ARG    NH1 3686   4.347   4.979   8.197
  228ARG   HH11 3687   4.304   4.966   8.286
  228ARG   HH12 3688   4.442   4.956   8.176
  228ARG    NH2 3689   4.367   5.091   8.002
  228ARG   HH21 3690   4.328   5.153   7.934
  228ARG   HH22 3691   4.451   5.041   7.983
  228ARG      C 3692   3.651   5.002   8.101
  228ARG      O 3693   3.662   4.998   7.980
  229ALA      N 3694   3.610   4.898   8.181
  229ALA     HN 3695   3.605   4.910   8.280
  229ALA     CA 3696   3.551   4.773   8.128
  229ALA     HA 3697   3.631   4.739   8.064
  229ALA     CB 3698   3.511   4.680   8.245
  229ALA    HB1 3699   3.428   4.712   8.312
  229ALA    HB2 3700   3.601   4.667   8.309
  229ALA    HB3 3701   3.495   4.581   8.198
  229ALA      C 3702   3.425   4.792   8.048
  229ALA      O 3703   3.419   4.734   7.941
  230ILE      N 3704   3.328   4.883   8.084
  230ILE     HN 3705   3.350   4.934   8.167
  230ILE     CA 3706   3.207   4.913   8.010
  230ILE     HA 3707   3.161   4.816   7.993
  230ILE     CB 3708   3.095   5.003   8.078
  230ILE     HB 3709   3.158   5.084   8.119
  230ILE    CG2 3710   2.993   5.071   7.976
  230ILE   HG21 3711   2.915   5.123   8.035
  230ILE   HG22 3712   2.949   4.993   7.909
  230ILE   HG23 3713   3.048   5.142   7.911
  230ILE    CG1 3714   3.021   4.940   8.187
  230ILE   HG11 3715   3.093   4.883   8.249
  230ILE   HG12 3716   2.941   4.867   8.163
  230ILE     CD 3717   2.954   5.044   8.284
  230ILE    HD1 3718   3.040   5.100   8.325
  230ILE    HD2 3719   2.898   4.979   8.355
  230ILE    HD3 3720   2.878   5.107   8.233
  230ILE      C 3721   3.252   4.976   7.877
  230ILE      O 3722   3.202   4.937   7.767
  231THR      N 3723   3.358   5.069   7.874
  231THR     HN 3724   3.399   5.089   7.963
  231THR     CA 3725   3.417   5.125   7.751
  231THR     HA 3726   3.335   5.160   7.689
  231THR     CB 3727   3.517   5.245   7.771
  231THR     HB 3728   3.601   5.213   7.837
  231THR    OG1 3729   3.443   5.346   7.841
  231THR    HG1 3730   3.506   5.405   7.882
  231THR    CG2 3731   3.560   5.294   7.638
  231THR   HG21 3732   3.633   5.378   7.636
  231THR   HG22 3733   3.473   5.328   7.579
  231THR   HG23 3734   3.616   5.218   7.580
  231THR      C 3735   3.480   5.027   7.656
  231THR      O 3736   3.443   5.022   7.541
  232PHE      N 3737   3.570   4.939   7.701
  232PHE     HN 3738   3.602   4.952   7.795
  232PHE     CA 3739   3.625   4.827   7.621
  232PHE     HA 3740   3.666   4.871   7.532
  232PHE     CB 3741   3.743   4.756   7.694
  232PHE    HB1 3742   3.795   4.682   7.630
  232PHE    HB2 3743   3.705   4.716   7.791
  232PHE     CG 3744   3.856   4.855   7.720
  232PHE    CD1 3745   3.874   4.980   7.655
  232PHE    HD1 3746   3.810   5.006   7.572
  232PHE    CE1 3747   3.982   5.061   7.692
  232PHE    HE1 3748   3.994   5.160   7.649
  232PHE     CZ 3749   4.073   5.024   7.794
  232PHE     HZ 3750   4.136   5.106   7.826
  232PHE    CD2 3751   3.944   4.825   7.823
  232PHE    HD2 3752   3.936   4.723   7.857
  232PHE    CE2 3753   4.047   4.910   7.867
  232PHE    HE2 3754   4.122   4.885   7.941
  232PHE      C 3755   3.519   4.741   7.559
  232PHE      O 3756   3.519   4.713   7.440
  233ILE      N 3757   3.418   4.696   7.634
  233ILE     HN 3758   3.405   4.750   7.717
  233ILE     CA 3759   3.302   4.611   7.590
  233ILE     HA 3760   3.337   4.520   7.543
  233ILE     CB 3761   3.219   4.585   7.716
  233ILE     HB 3762   3.202   4.673   7.781
  233ILE    CG2 3763   3.074   4.541   7.670
  233ILE   HG21 3764   3.080   4.454   7.601
  233ILE   HG22 3765   3.015   4.623   7.625
  233ILE   HG23 3766   3.021   4.511   7.763
  233ILE    CG1 3767   3.284   4.472   7.798
  233ILE   HG11 3768   3.392   4.494   7.810
  233ILE   HG12 3769   3.285   4.380   7.736
  233ILE     CD 3770   3.215   4.454   7.934
  233ILE    HD1 3771   3.188   4.549   7.986
  233ILE    HD2 3772   3.262   4.383   8.006
  233ILE    HD3 3773   3.127   4.390   7.912
  233ILE      C 3774   3.238   4.690   7.476
  233ILE      O 3775   3.202   4.633   7.371
  234MET      N 3776   3.221   4.821   7.496
  234MET     HN 3777   3.229   4.870   7.582
  234MET     CA 3778   3.145   4.892   7.391
  234MET     HA 3779   3.058   4.835   7.361
  234MET     CB 3780   3.113   5.037   7.440
  234MET    HB1 3781   3.089   5.102   7.354
  234MET    HB2 3782   3.201   5.078   7.493
  234MET     CG 3783   2.988   5.045   7.531
  234MET    HG1 3784   3.008   5.000   7.631
  234MET    HG2 3785   2.906   5.002   7.470
  234MET     SD 3786   2.939   5.209   7.586
  234MET     CE 3787   2.881   5.281   7.429
  234MET    HE1 3788   2.956   5.287   7.348
  234MET    HE2 3789   2.847   5.385   7.449
  234MET    HE3 3790   2.796   5.221   7.388
  234MET      C 3791   3.225   4.919   7.264
  234MET      O 3792   3.167   4.915   7.155
  235VAL      N 3793   3.358   4.936   7.276
  235VAL     HN 3794   3.395   4.952   7.367
  235VAL     CA 3795   3.446   4.951   7.161
  235VAL     HA 3796   3.384   5.016   7.102
  235VAL     CB 3797   3.577   5.017   7.204
  235VAL     HB 3798   3.626   4.963   7.288
  235VAL    CG1 3799   3.681   5.015   7.094
  235VAL   HG11 3800   3.660   5.092   7.017
  235VAL   HG12 3801   3.679   4.914   7.048
  235VAL   HG13 3802   3.785   5.027   7.133
  235VAL    CG2 3803   3.553   5.162   7.247
  235VAL   HG21 3804   3.643   5.224   7.263
  235VAL   HG22 3805   3.484   5.178   7.332
  235VAL   HG23 3806   3.511   5.200   7.151
  235VAL      C 3807   3.450   4.827   7.072
  235VAL      O 3808   3.437   4.833   6.949
  236VAL      N 3809   3.463   4.711   7.134
  236VAL     HN 3810   3.469   4.689   7.231
  236VAL     CA 3811   3.455   4.579   7.057
  236VAL     HA 3812   3.530   4.578   6.979
  236VAL     CB 3813   3.475   4.466   7.165
  236VAL     HB 3814   3.399   4.481   7.244
  236VAL    CG1 3815   3.456   4.325   7.103
  236VAL   HG11 3816   3.493   4.255   7.181
  236VAL   HG12 3817   3.523   4.301   7.018
  236VAL   HG13 3818   3.347   4.308   7.090
  236VAL    CG2 3819   3.616   4.480   7.223
  236VAL   HG21 3820   3.693   4.460   7.145
  236VAL   HG22 3821   3.626   4.417   7.314
  236VAL   HG23 3822   3.641   4.584   7.254
  236VAL      C 3823   3.326   4.553   6.985
  236VAL      O 3824   3.332   4.498   6.871
  237ALA      N 3825   3.205   4.589   7.041
  237ALA     HN 3826   3.207   4.650   7.120
  237ALA     CA 3827   3.080   4.588   6.961
  237ALA     HA 3828   3.066   4.489   6.919
  237ALA     CB 3829   2.971   4.621   7.063
  237ALA    HB1 3830   2.987   4.580   7.165
  237ALA    HB2 3831   2.874   4.579   7.029
  237ALA    HB3 3832   2.954   4.730   7.078
  237ALA      C 3833   3.078   4.682   6.846
  237ALA      O 3834   3.032   4.645   6.737
  238ILE      N 3835   3.126   4.810   6.863
  238ILE     HN 3836   3.162   4.823   6.956
  238ILE     CA 3837   3.145   4.918   6.761
  238ILE     HA 3838   3.051   4.933   6.710
  238ILE     CB 3839   3.178   5.041   6.847
  238ILE     HB 3840   3.242   5.011   6.933
  238ILE    CG2 3841   3.255   5.156   6.772
  238ILE   HG21 3842   3.335   5.118   6.705
  238ILE   HG22 3843   3.305   5.223   6.844
  238ILE   HG23 3844   3.181   5.221   6.719
  238ILE    CG1 3845   3.051   5.092   6.911
  238ILE   HG11 3846   2.995   5.014   6.968
  238ILE   HG12 3847   2.990   5.127   6.825
  238ILE     CD 3848   3.066   5.207   7.014
  238ILE    HD1 3849   3.134   5.290   6.983
  238ILE    HD2 3850   3.105   5.167   7.110
  238ILE    HD3 3851   2.966   5.253   7.027
  238ILE      C 3852   3.247   4.877   6.651
  238ILE      O 3853   3.218   4.893   6.535
  239VAL      N 3854   3.364   4.822   6.689
  239VAL     HN 3855   3.392   4.820   6.785
  239VAL     CA 3856   3.466   4.770   6.600
  239VAL     HA 3857   3.496   4.849   6.533
  239VAL     CB 3858   3.600   4.727   6.667
  239VAL     HB 3859   3.583   4.672   6.762
  239VAL    CG1 3860   3.683   4.638   6.567
  239VAL   HG11 3861   3.712   4.698   6.478
  239VAL   HG12 3862   3.639   4.540   6.536
  239VAL   HG13 3863   3.780   4.617   6.617
  239VAL    CG2 3864   3.681   4.842   6.712
  239VAL   HG21 3865   3.623   4.910   6.779
  239VAL   HG22 3866   3.719   4.895   6.622
  239VAL   HG23 3867   3.774   4.805   6.760
  239VAL      C 3868   3.407   4.661   6.511
  239VAL      O 3869   3.417   4.665   6.389
  240PHE      N 3870   3.329   4.566   6.568
  240PHE     HN 3871   3.310   4.559   6.665
  240PHE     CA 3872   3.276   4.457   6.486
  240PHE     HA 3873   3.355   4.402   6.437
  240PHE     CB 3874   3.195   4.357   6.574
  240PHE    HB1 3875   3.096   4.402   6.596
  240PHE    HB2 3876   3.242   4.340   6.673
  240PHE     CG 3877   3.184   4.228   6.505
  240PHE    CD1 3878   3.066   4.190   6.438
  240PHE    HD1 3879   2.983   4.258   6.451
  240PHE    CE1 3880   3.053   4.061   6.381
  240PHE    HE1 3881   2.958   4.033   6.338
  240PHE     CZ 3882   3.166   3.976   6.382
  240PHE     HZ 3883   3.150   3.882   6.332
  240PHE    CD2 3884   3.297   4.144   6.488
  240PHE    HD2 3885   3.384   4.160   6.550
  240PHE    CE2 3886   3.285   4.017   6.435
  240PHE    HE2 3887   3.375   3.959   6.427
  240PHE      C 3888   3.188   4.503   6.370
  240PHE      O 3889   3.194   4.452   6.260
  241VAL      N 3890   3.116   4.617   6.392
  241VAL     HN 3891   3.108   4.656   6.484
  241VAL     CA 3892   3.037   4.669   6.289
  241VAL     HA 3893   2.995   4.592   6.226
  241VAL     CB 3894   2.933   4.762   6.348
  241VAL     HB 3895   2.985   4.852   6.386
  241VAL    CG1 3896   2.831   4.803   6.239
  241VAL   HG11 3897   2.803   4.713   6.180
  241VAL   HG12 3898   2.886   4.865   6.165
  241VAL   HG13 3899   2.745   4.855   6.285
  241VAL    CG2 3900   2.852   4.690   6.457
  241VAL   HG21 3901   2.813   4.595   6.415
  241VAL   HG22 3902   2.765   4.752   6.488
  241VAL   HG23 3903   2.912   4.673   6.548
  241VAL      C 3904   3.114   4.752   6.188
  241VAL      O 3905   3.099   4.740   6.069
  242ILE      N 3906   3.201   4.846   6.231
  242ILE     HN 3907   3.204   4.871   6.328
  242ILE     CA 3908   3.287   4.921   6.141
  242ILE     HA 3909   3.219   4.969   6.072
  242ILE     CB 3910   3.361   5.031   6.222
  242ILE     HB 3911   3.415   4.979   6.304
  242ILE    CG2 3912   3.477   5.105   6.139
  242ILE   HG21 3913   3.434   5.147   6.046
  242ILE   HG22 3914   3.552   5.032   6.102
  242ILE   HG23 3915   3.544   5.175   6.194
  242ILE    CG1 3916   3.263   5.133   6.295
  242ILE   HG11 3917   3.187   5.075   6.351
  242ILE   HG12 3918   3.209   5.200   6.224
  242ILE     CD 3919   3.324   5.226   6.405
  242ILE    HD1 3920   3.247   5.287   6.457
  242ILE    HD2 3921   3.385   5.308   6.364
  242ILE    HD3 3922   3.370   5.158   6.481
  242ILE      C 3923   3.381   4.835   6.061
  242ILE      O 3924   3.416   4.878   5.948
  243CYS      N 3925   3.437   4.730   6.124
  243CYS     HN 3926   3.414   4.720   6.221
  243CYS     CA 3927   3.529   4.630   6.070
  243CYS     HA 3928   3.619   4.676   6.031
  243CYS     CB 3929   3.572   4.520   6.177
  243CYS    HB1 3930   3.495   4.448   6.212
  243CYS    HB2 3931   3.621   4.570   6.262
  243CYS     SG 3932   3.714   4.423   6.111
  243CYS    HG1 3933   3.677   4.317   6.182
  243CYS      C 3934   3.468   4.546   5.960
  243CYS      O 3935   3.532   4.530   5.851
  244PHE      N 3936   3.340   4.495   5.980
  244PHE     HN 3937   3.291   4.509   6.065
  244PHE     CA 3938   3.269   4.419   5.877
  244PHE     HA 3939   3.338   4.388   5.800
  244PHE     CB 3940   3.201   4.293   5.929
  244PHE    HB1 3941   3.136   4.242   5.856
  244PHE    HB2 3942   3.137   4.325   6.014
  244PHE     CG 3943   3.301   4.194   5.971
  244PHE    CD1 3944   3.349   4.185   6.105
  244PHE    HD1 3945   3.296   4.248   6.175
  244PHE    CE1 3946   3.447   4.087   6.135
  244PHE    HE1 3947   3.499   4.090   6.230
  244PHE     CZ 3948   3.492   4.006   6.037
  244PHE     HZ 3949   3.568   3.934   6.064
  244PHE    CD2 3950   3.347   4.092   5.876
  244PHE    HD2 3951   3.308   4.105   5.776
  244PHE    CE2 3952   3.444   4.001   5.908
  244PHE    HE2 3953   3.482   3.932   5.835
  244PHE      C 3954   3.177   4.489   5.780
  244PHE      O 3955   3.181   4.469   5.658
  245LEU      N 3956   3.104   4.595   5.825
  245LEU     HN 3957   3.126   4.647   5.907
  245LEU     CA 3958   2.994   4.657   5.748
  245LEU     HA 3959   2.936   4.571   5.718
  245LEU     CB 3960   2.906   4.746   5.847
  245LEU    HB1 3961   2.968   4.825   5.895
  245LEU    HB2 3962   2.868   4.674   5.923
  245LEU     CG 3963   2.778   4.814   5.790
  245LEU     HG 3964   2.809   4.881   5.707
  245LEU    CD1 3965   2.667   4.718   5.738
  245LEU   HD11 3966   2.612   4.671   5.822
  245LEU   HD12 3967   2.712   4.639   5.673
  245LEU   HD13 3968   2.598   4.776   5.674
  245LEU    CD2 3969   2.709   4.901   5.894
  245LEU   HD21 3970   2.787   4.945   5.960
  245LEU   HD22 3971   2.635   4.851   5.959
  245LEU   HD23 3972   2.662   4.985   5.838
  245LEU      C 3973   3.020   4.732   5.619
  245LEU      O 3974   2.938   4.701   5.531
  246PRO      N 3975   3.119   4.814   5.592
  246PRO     CD 3976   3.209   4.867   5.697
  246PRO    HD1 3977   3.252   4.778   5.749
  246PRO    HD2 3978   3.150   4.912   5.780
  246PRO     CA 3979   3.175   4.846   5.459
  246PRO     HA 3980   3.121   4.922   5.405
  246PRO     CB 3981   3.319   4.910   5.490
  246PRO    HB1 3982   3.340   4.995   5.421
  246PRO    HB2 3983   3.395   4.831   5.476
  246PRO     CG 3984   3.317   4.957   5.636
  246PRO    HG1 3985   3.410   4.926   5.687
  246PRO    HG2 3986   3.290   5.065   5.633
  246PRO      C 3987   3.181   4.742   5.355
  246PRO      O 3988   3.123   4.757   5.247
  247SER      N 3989   3.243   4.620   5.383
  247SER     HN 3990   3.301   4.611   5.463
  247SER     CA 3991   3.240   4.501   5.296
  247SER     HA 3992   3.265   4.530   5.195
  247SER     CB 3993   3.355   4.402   5.331
  247SER    HB1 3994   3.328   4.383   5.437
  247SER    HB2 3995   3.441   4.471   5.319
  247SER     OG 3996   3.367   4.281   5.262
  247SER    HG1 3997   3.400   4.306   5.175
  247SER      C 3998   3.099   4.443   5.280
  247SER      O 3999   3.056   4.409   5.171
  248VAL      N 4000   3.026   4.424   5.389
  248VAL     HN 4001   3.061   4.437   5.482
  248VAL     CA 4002   2.886   4.385   5.387
  248VAL     HA 4003   2.884   4.295   5.329
  248VAL     CB 4004   2.830   4.375   5.526
  248VAL     HB 4005   2.850   4.475   5.571
  248VAL    CG1 4006   2.676   4.352   5.533
  248VAL   HG11 4007   2.618   4.429   5.477
  248VAL   HG12 4008   2.632   4.346   5.635
  248VAL   HG13 4009   2.651   4.261   5.474
  248VAL    CG2 4010   2.908   4.275   5.594
  248VAL   HG21 4011   2.875   4.276   5.700
  248VAL   HG22 4012   3.019   4.284   5.594
  248VAL   HG23 4013   2.901   4.174   5.549
  248VAL      C 4014   2.801   4.476   5.297
  248VAL      O 4015   2.724   4.422   5.215
  249VAL      N 4016   2.815   4.613   5.302
  249VAL     HN 4017   2.881   4.647   5.368
  249VAL     CA 4018   2.750   4.712   5.219
  249VAL     HA 4019   2.643   4.700   5.233
  249VAL     CB 4020   2.784   4.852   5.272
  249VAL     HB 4021   2.895   4.852   5.274
  249VAL    CG1 4022   2.748   4.970   5.175
  249VAL   HG11 4023   2.773   5.063   5.231
  249VAL   HG12 4024   2.640   4.963   5.153
  249VAL   HG13 4025   2.816   4.983   5.088
  249VAL    CG2 4026   2.715   4.876   5.409
  249VAL   HG21 4027   2.605   4.886   5.397
  249VAL   HG22 4028   2.763   4.961   5.463
  249VAL   HG23 4029   2.720   4.789   5.477
  249VAL      C 4030   2.776   4.706   5.073
  249VAL      O 4031   2.679   4.717   5.001
  250VAL      N 4032   2.904   4.681   5.029
  250VAL     HN 4033   2.974   4.687   5.099
  250VAL     CA 4034   2.947   4.658   4.889
  250VAL     HA 4035   2.895   4.728   4.825
  250VAL     CB 4036   3.099   4.688   4.864
  250VAL     HB 4037   3.162   4.630   4.934
  250VAL    CG1 4038   3.136   4.655   4.721
  250VAL   HG11 4039   3.240   4.688   4.703
  250VAL   HG12 4040   3.070   4.703   4.645
  250VAL   HG13 4041   3.135   4.544   4.712
  250VAL    CG2 4042   3.121   4.837   4.888
  250VAL   HG21 4043   3.038   4.893   4.839
  250VAL   HG22 4044   3.223   4.867   4.857
  250VAL   HG23 4045   3.117   4.868   4.994
  250VAL      C 4046   2.898   4.524   4.840
  250VAL      O 4047   2.858   4.520   4.722
  251ARG      N 4048   2.893   4.422   4.916
  251ARG     HN 4049   2.928   4.419   5.009
  251ARG     CA 4050   2.848   4.294   4.861
  251ARG     HA 4051   2.894   4.273   4.765
  251ARG     CB 4052   2.870   4.180   4.961
  251ARG    HB1 4053   2.842   4.213   5.064
  251ARG    HB2 4054   2.979   4.162   4.958
  251ARG     CG 4055   2.797   4.048   4.926
  251ARG    HG1 4056   2.688   4.056   4.942
  251ARG    HG2 4057   2.837   3.964   4.988
  251ARG     CD 4058   2.817   3.994   4.783
  251ARG    HD1 4059   2.782   4.060   4.701
  251ARG    HD2 4060   2.774   3.892   4.765
  251ARG     NE 4061   2.960   3.974   4.762
  251ARG     HE 4062   3.023   3.994   4.837
  251ARG     CZ 4063   3.013   3.947   4.646
  251ARG    NH1 4064   2.948   3.939   4.533
  251ARG   HH11 4065   2.848   3.946   4.537
  251ARG   HH12 4066   2.995   3.897   4.456
  251ARG    NH2 4067   3.129   3.898   4.636
  251ARG   HH21 4068   3.153   3.841   4.557
  251ARG   HH22 4069   3.173   3.873   4.722
  251ARG      C 4070   2.701   4.308   4.825
  251ARG      O 4071   2.645   4.256   4.732
  252ILE      N 4072   2.623   4.375   4.914
  252ILE     HN 4073   2.672   4.416   4.990
  252ILE     CA 4074   2.481   4.408   4.896
  252ILE     HA 4075   2.425   4.320   4.867
  252ILE     CB 4076   2.410   4.461   5.024
  252ILE     HB 4077   2.467   4.548   5.064
  252ILE    CG2 4078   2.276   4.526   4.999
  252ILE   HG21 4079   2.275   4.610   4.926
  252ILE   HG22 4080   2.231   4.571   5.090
  252ILE   HG23 4081   2.197   4.460   4.957
  252ILE    CG1 4082   2.405   4.351   5.129
  252ILE   HG11 4083   2.502   4.296   5.124
  252ILE   HG12 4084   2.325   4.277   5.107
  252ILE     CD 4085   2.382   4.408   5.272
  252ILE    HD1 4086   2.395   4.328   5.347
  252ILE    HD2 4087   2.277   4.442   5.282
  252ILE    HD3 4088   2.455   4.490   5.289
  252ILE      C 4089   2.458   4.507   4.778
  252ILE      O 4090   2.363   4.495   4.699
  253ARG      N 4091   2.548   4.606   4.755
  253ARG     HN 4092   2.622   4.623   4.819
  253ARG     CA 4093   2.551   4.678   4.628
  253ARG     HA 4094   2.456   4.731   4.629
  253ARG     CB 4095   2.650   4.796   4.635
  253ARG    HB1 4096   2.754   4.756   4.630
  253ARG    HB2 4097   2.637   4.853   4.730
  253ARG     CG 4098   2.639   4.892   4.512
  253ARG    HG1 4099   2.698   4.849   4.428
  253ARG    HG2 4100   2.704   4.977   4.539
  253ARG     CD 4101   2.507   4.953   4.470
  253ARG    HD1 4102   2.464   5.002   4.559
  253ARG    HD2 4103   2.436   4.869   4.449
  253ARG     NE 4104   2.518   5.046   4.352
  253ARG     HE 4105   2.612   5.075   4.331
  253ARG     CZ 4106   2.428   5.092   4.268
  253ARG    NH1 4107   2.301   5.075   4.291
  253ARG   HH11 4108   2.267   5.055   4.383
  253ARG   HH12 4109   2.233   5.095   4.221
  253ARG    NH2 4110   2.465   5.158   4.159
  253ARG   HH21 4111   2.562   5.154   4.137
  253ARG   HH22 4112   2.393   5.179   4.092
  253ARG      C 4113   2.579   4.592   4.508
  253ARG      O 4114   2.527   4.611   4.402
  254ILE      N 4115   2.674   4.494   4.523
  254ILE     HN 4116   2.728   4.476   4.605
  254ILE     CA 4117   2.689   4.392   4.422
  254ILE     HA 4118   2.711   4.435   4.325
  254ILE     CB 4119   2.814   4.306   4.438
  254ILE     HB 4120   2.817   4.253   4.536
  254ILE    CG2 4121   2.822   4.200   4.322
  254ILE   HG21 4122   2.785   4.253   4.231
  254ILE   HG22 4123   2.749   4.122   4.350
  254ILE   HG23 4124   2.928   4.168   4.313
  254ILE    CG1 4125   2.939   4.394   4.449
  254ILE   HG11 4126   2.931   4.483   4.515
  254ILE   HG12 4127   2.957   4.433   4.347
  254ILE     CD 4128   3.061   4.314   4.488
  254ILE    HD1 4129   3.139   4.384   4.525
  254ILE    HD2 4130   3.092   4.238   4.413
  254ILE    HD3 4131   3.040   4.258   4.582
  254ILE      C 4132   2.561   4.307   4.405
  254ILE      O 4133   2.520   4.283   4.294
  255PHE      N 4134   2.486   4.271   4.513
  255PHE     HN 4135   2.529   4.291   4.600
  255PHE     CA 4136   2.363   4.195   4.505
  255PHE     HA 4137   2.393   4.113   4.441
  255PHE     CB 4138   2.315   4.140   4.641
  255PHE    HB1 4139   2.207   4.113   4.639
  255PHE    HB2 4140   2.320   4.214   4.724
  255PHE     CG 4141   2.384   4.010   4.696
  255PHE    CD1 4142   2.402   3.897   4.614
  255PHE    HD1 4143   2.383   3.897   4.508
  255PHE    CE1 4144   2.436   3.771   4.672
  255PHE    HE1 4145   2.445   3.685   4.606
  255PHE     CZ 4146   2.472   3.761   4.801
  255PHE     HZ 4147   2.516   3.668   4.837
  255PHE    CD2 4148   2.409   3.999   4.831
  255PHE    HD2 4149   2.412   4.089   4.890
  255PHE    CE2 4150   2.453   3.873   4.889
  255PHE    HE2 4151   2.484   3.870   4.993
  255PHE      C 4152   2.250   4.263   4.421
  255PHE      O 4153   2.175   4.196   4.355
  256TRP      N 4154   2.249   4.396   4.421
  256TRP     HN 4155   2.307   4.443   4.487
  256TRP     CA 4156   2.167   4.476   4.328
  256TRP     HA 4157   2.068   4.432   4.323
  256TRP     CB 4158   2.156   4.627   4.361
  256TRP    HB1 4159   2.256   4.672   4.375
  256TRP    HB2 4160   2.126   4.634   4.467
  256TRP     CG 4161   2.065   4.709   4.270
  256TRP    CD1 4162   2.105   4.799   4.173
  256TRP    HD1 4163   2.209   4.817   4.151
  256TRP    NE1 4164   2.003   4.853   4.113
  256TRP    HE1 4165   2.010   4.906   4.031
  256TRP    CE2 4166   1.890   4.801   4.163
  256TRP    CD2 4167   1.928   4.710   4.267
  256TRP    CE3 4168   1.828   4.640   4.336
  256TRP    HE3 4169   1.853   4.568   4.413
  256TRP    CZ3 4170   1.693   4.665   4.307
  256TRP    HZ3 4171   1.617   4.610   4.359
  256TRP    CZ2 4172   1.755   4.821   4.132
  256TRP    HZ2 4173   1.719   4.893   4.060
  256TRP    CH2 4174   1.652   4.748   4.198
  256TRP    HH2 4175   1.546   4.769   4.188
  256TRP      C 4176   2.217   4.474   4.184
  256TRP      O 4177   2.138   4.447   4.094
  257LEU      N 4178   2.344   4.495   4.148
  257LEU     HN 4179   2.411   4.524   4.217
  257LEU     CA 4180   2.395   4.481   4.008
  257LEU     HA 4181   2.358   4.554   3.938
  257LEU     CB 4182   2.543   4.515   4.003
  257LEU    HB1 4183   2.587   4.524   3.902
  257LEU    HB2 4184   2.597   4.437   4.061
  257LEU     CG 4185   2.567   4.652   4.070
  257LEU     HG 4186   2.513   4.661   4.167
  257LEU    CD1 4187   2.716   4.678   4.094
  257LEU   HD11 4188   2.733   4.775   4.145
  257LEU   HD12 4189   2.766   4.688   3.995
  257LEU   HD13 4190   2.774   4.599   4.146
  257LEU    CD2 4191   2.505   4.768   3.992
  257LEU   HD21 4192   2.544   4.867   4.023
  257LEU   HD22 4193   2.395   4.774   4.007
  257LEU   HD23 4194   2.537   4.749   3.887
  257LEU      C 4195   2.374   4.343   3.948
  257LEU      O 4196   2.322   4.338   3.838
  258LEU      N 4197   2.399   4.232   4.022
  258LEU     HN 4198   2.454   4.242   4.104
  258LEU     CA 4199   2.361   4.099   3.991
  258LEU     HA 4200   2.413   4.082   3.898
  258LEU     CB 4201   2.421   4.003   4.092
  258LEU    HB1 4202   2.363   4.013   4.186
  258LEU    HB2 4203   2.526   4.039   4.100
  258LEU     CG 4204   2.428   3.854   4.057
  258LEU     HG 4205   2.326   3.820   4.089
  258LEU    CD1 4206   2.452   3.815   3.913
  258LEU   HD11 4207   2.556   3.828   3.875
  258LEU   HD12 4208   2.379   3.861   3.842
  258LEU   HD13 4209   2.447   3.704   3.908
  258LEU    CD2 4210   2.532   3.795   4.151
  258LEU   HD21 4211   2.542   3.685   4.138
  258LEU   HD22 4212   2.499   3.819   4.255
  258LEU   HD23 4213   2.632   3.835   4.123
  258LEU      C 4214   2.213   4.070   3.966
  258LEU      O 4215   2.165   4.005   3.867
  259HSD      N 4216   2.123   4.134   4.049
  259HSD     HN 4217   2.161   4.186   4.126
  259HSD     CA 4218   1.978   4.139   4.051
  259HSD     HA 4219   1.939   4.039   4.063
  259HSD     CB 4220   1.919   4.211   4.173
  259HSD    HB1 4221   1.957   4.314   4.187
  259HSD    HB2 4222   1.950   4.150   4.261
  259HSD    ND1 4223   1.686   4.118   4.199
  259HSD    HD1 4224   1.714   4.035   4.249
  259HSD     CG 4225   1.765   4.224   4.167
  259HSD    CE1 4226   1.561   4.146   4.173
  259HSD    HE1 4227   1.481   4.073   4.179
  259HSD    NE2 4228   1.547   4.267   4.130
  259HSD    CD2 4229   1.675   4.324   4.131
  259HSD    HD2 4230   1.703   4.422   4.095
  259HSD      C 4231   1.918   4.204   3.933
  259HSD      O 4232   1.821   4.156   3.871
  260THR      N 4233   1.977   4.312   3.894
  260THR     HN 4234   2.062   4.340   3.938
  260THR     CA 4235   1.938   4.401   3.791
  260THR     HA 4236   1.831   4.391   3.780
  260THR     CB 4237   1.954   4.548   3.807
  260THR     HB 4238   1.944   4.602   3.710
  260THR    OG1 4239   2.069   4.591   3.875
  260THR    HG1 4240   2.073   4.544   3.959
  260THR    CG2 4241   1.841   4.599   3.896
  260THR   HG21 4242   1.823   4.709   3.898
  260THR   HG22 4243   1.855   4.570   4.002
  260THR   HG23 4244   1.743   4.551   3.873
  260THR      C 4245   2.012   4.359   3.667
  260THR      O 4246   1.971   4.265   3.593
  261SER      N 4247   2.125   4.424   3.635
  261SER     HN 4248   2.151   4.502   3.691
  261SER     CA 4249   2.208   4.406   3.524
  261SER     HA 4250   2.143   4.423   3.440
  261SER     CB 4251   2.325   4.507   3.536
  261SER    HB1 4252   2.390   4.492   3.448
  261SER    HB2 4253   2.388   4.491   3.627
  261SER     OG 4254   2.272   4.640   3.527
  261SER    HG1 4255   2.253   4.667   3.617
  261SER      C 4256   2.273   4.265   3.499
  261SER      O 4257   2.298   4.227   3.382
  262GLY      N 4258   2.304   4.195   3.609
  262GLY     HN 4259   2.300   4.243   3.696
  262GLY     CA 4260   2.375   4.066   3.594
  262GLY    HA1 4261   2.303   4.003   3.544
  262GLY    HA2 4262   2.388   4.015   3.689
  262GLY      C 4263   2.508   4.058   3.526
  262GLY      O 4264   2.596   4.143   3.551
  263THR      N 4265   2.527   3.948   3.456
  263THR     HN 4266   2.456   3.878   3.457
  263THR     CA 4267   2.643   3.905   3.381
  263THR     HA 4268   2.725   3.962   3.422
  263THR     CB 4269   2.663   3.744   3.400
  263THR     HB 4270   2.741   3.701   3.333
  263THR    OG1 4271   2.535   3.674   3.394
  263THR    HG1 4272   2.519   3.680   3.299
  263THR    CG2 4273   2.724   3.720   3.538
  263THR   HG21 4274   2.658   3.719   3.628
  263THR   HG22 4275   2.809   3.786   3.566
  263THR   HG23 4276   2.759   3.615   3.530
  263THR      C 4277   2.621   3.928   3.234
  263THR      O 4278   2.710   3.894   3.156
  264GLN      N 4279   2.505   3.984   3.193
  264GLN     HN 4280   2.445   4.025   3.261
  264GLN     CA 4281   2.471   4.014   3.057
  264GLN     HA 4282   2.469   3.924   2.997
  264GLN     CB 4283   2.321   4.066   3.054
  264GLN    HB1 4284   2.303   4.136   3.139
  264GLN    HB2 4285   2.249   3.984   3.074
  264GLN     CG 4286   2.260   4.118   2.922
  264GLN    HG1 4287   2.307   4.210   2.882
  264GLN    HG2 4288   2.151   4.136   2.938
  264GLN     CD 4289   2.249   4.014   2.803
  264GLN    OE1 4290   2.155   3.935   2.774
  264GLN    NE2 4291   2.371   4.007   2.731
  264GLN   HE21 4292   2.368   3.952   2.648
  264GLN   HE22 4293   2.451   4.062   2.756
  264GLN      C 4294   2.565   4.110   2.990
  264GLN      O 4295   2.600   4.090   2.875
  265ASN      N 4296   2.612   4.213   3.065
  265ASN     HN 4297   2.567   4.231   3.153
  265ASN     CA 4298   2.739   4.277   3.033
  265ASN     HA 4299   2.784   4.217   2.955
  265ASN     CB 4300   2.708   4.419   2.965
  265ASN    HB1 4301   2.684   4.499   3.038
  265ASN    HB2 4302   2.615   4.409   2.905
  265ASN     CG 4303   2.822   4.470   2.870
  265ASN    OD1 4304   2.917   4.399   2.846
  265ASN    ND2 4305   2.810   4.594   2.821
  265ASN   HD21 4306   2.721   4.626   2.788
  265ASN   HD22 4307   2.888   4.625   2.768
  265ASN      C 4308   2.821   4.285   3.162
  265ASN      O 4309   2.769   4.302   3.275
  266CYS      N 4310   2.954   4.268   3.152
  266CYS     HN 4311   2.993   4.231   3.068
  266CYS     CA 4312   3.044   4.277   3.266
  266CYS     HA 4313   2.997   4.229   3.350
  266CYS     CB 4314   3.181   4.209   3.235
  266CYS    HB1 4315   3.239   4.224   3.328
  266CYS    HB2 4316   3.236   4.246   3.146
  266CYS     SG 4317   3.172   4.030   3.214
  266CYS      C 4318   3.076   4.415   3.302
  266CYS      O 4319   3.148   4.437   3.395
  267GLU      N 4320   3.040   4.516   3.222
  267GLU     HN 4321   2.997   4.496   3.135
  267GLU     CA 4322   3.093   4.649   3.230
  267GLU     HA 4323   3.195   4.646   3.265
  267GLU     CB 4324   3.087   4.726   3.089
  267GLU    HB1 4325   3.119   4.829   3.114
  267GLU    HB2 4326   2.985   4.729   3.047
  267GLU     CG 4327   3.181   4.668   2.974
  267GLU    HG1 4328   3.204   4.753   2.906
  267GLU    HG2 4329   3.133   4.583   2.919
  267GLU     CD 4330   3.321   4.618   3.031
  267GLU    OE1 4331   3.391   4.708   3.085
  267GLU    OE2 4332   3.357   4.499   3.020
  267GLU      C 4333   3.044   4.737   3.346
  267GLU      O 4334   3.103   4.835   3.387
  268VAL      N 4335   2.930   4.688   3.409
  268VAL     HN 4336   2.875   4.623   3.359
  268VAL     CA 4337   2.866   4.753   3.529
  268VAL     HA 4338   2.862   4.860   3.515
  268VAL     CB 4339   2.728   4.693   3.551
  268VAL     HB 4340   2.675   4.714   3.456
  268VAL    CG1 4341   2.743   4.545   3.582
  268VAL   HG11 4342   2.797   4.485   3.505
  268VAL   HG12 4343   2.639   4.512   3.603
  268VAL   HG13 4344   2.804   4.520   3.672
  268VAL    CG2 4345   2.652   4.767   3.658
  268VAL   HG21 4346   2.542   4.747   3.660
  268VAL   HG22 4347   2.671   4.875   3.640
  268VAL   HG23 4348   2.694   4.733   3.755
  268VAL      C 4349   2.964   4.739   3.646
  268VAL      O 4350   2.954   4.819   3.738
  269TYR      N 4351   3.060   4.637   3.647
  269TYR     HN 4352   3.068   4.572   3.572
  269TYR     CA 4353   3.155   4.612   3.759
  269TYR     HA 4354   3.107   4.651   3.848
  269TYR     CB 4355   3.175   4.461   3.790
  269TYR    HB1 4356   3.222   4.461   3.890
  269TYR    HB2 4357   3.240   4.424   3.708
  269TYR     CG 4358   3.046   4.391   3.797
  269TYR    CD1 4359   3.013   4.300   3.694
  269TYR    HD1 4360   3.087   4.285   3.617
  269TYR    CE1 4361   2.891   4.241   3.696
  269TYR    HE1 4362   2.868   4.161   3.627
  269TYR     CZ 4363   2.798   4.262   3.796
  269TYR     OH 4364   2.666   4.203   3.801
  269TYR     HH 4365   2.651   4.178   3.710
  269TYR    CD2 4366   2.947   4.420   3.895
  269TYR    HD2 4367   2.971   4.495   3.969
  269TYR    CE2 4368   2.829   4.344   3.903
  269TYR    HE2 4369   2.757   4.351   3.984
  269TYR      C 4370   3.286   4.683   3.743
  269TYR      O 4371   3.380   4.672   3.820
  270ARG      N 4372   3.291   4.779   3.655
  270ARG     HN 4373   3.212   4.793   3.596
  270ARG     CA 4374   3.399   4.879   3.646
  270ARG     HA 4375   3.486   4.820   3.669
  270ARG     CB 4376   3.418   4.933   3.494
  270ARG    HB1 4377   3.510   4.994   3.480
  270ARG    HB2 4378   3.329   4.991   3.461
  270ARG     CG 4379   3.438   4.818   3.397
  270ARG    HG1 4380   3.471   4.864   3.301
  270ARG    HG2 4381   3.334   4.780   3.384
  270ARG     CD 4382   3.542   4.709   3.427
  270ARG    HD1 4383   3.514   4.651   3.517
  270ARG    HD2 4384   3.644   4.754   3.430
  270ARG     NE 4385   3.531   4.621   3.308
  270ARG     HE 4386   3.484   4.652   3.225
  270ARG     CZ 4387   3.571   4.499   3.307
  270ARG    NH1 4388   3.637   4.440   3.402
  270ARG   HH11 4389   3.669   4.486   3.484
  270ARG   HH12 4390   3.675   4.353   3.370
  270ARG    NH2 4391   3.544   4.425   3.204
  270ARG   HH21 4392   3.485   4.459   3.130
  270ARG   HH22 4393   3.551   4.326   3.216
  270ARG      C 4394   3.404   4.977   3.761
  270ARG      O 4395   3.308   5.043   3.799
  271SER      N 4396   3.516   4.983   3.834
  271SER     HN 4397   3.594   4.926   3.808
  271SER     CA 4398   3.553   5.074   3.951
  271SER     HA 4399   3.660   5.072   3.970
  271SER     CB 4400   3.524   5.222   3.930
  271SER    HB1 4401   3.536   5.284   4.021
  271SER    HB2 4402   3.416   5.237   3.908
  271SER     OG 4403   3.588   5.278   3.816
  271SER    HG1 4404   3.676   5.300   3.847
  271SER      C 4405   3.503   5.022   4.081
  271SER      O 4406   3.558   5.052   4.188
  272VAL      N 4407   3.407   4.927   4.064
  272VAL     HN 4408   3.383   4.903   3.970
  272VAL     CA 4409   3.332   4.853   4.164
  272VAL     HA 4410   3.296   4.916   4.244
  272VAL     CB 4411   3.213   4.775   4.098
  272VAL     HB 4412   3.264   4.704   4.030
  272VAL    CG1 4413   3.130   4.690   4.198
  272VAL   HG11 4414   3.049   4.638   4.142
  272VAL   HG12 4415   3.090   4.766   4.269
  272VAL   HG13 4416   3.196   4.624   4.258
  272VAL    CG2 4417   3.120   4.873   4.034
  272VAL   HG21 4418   3.021   4.824   4.029
  272VAL   HG22 4419   3.150   4.921   3.939
  272VAL   HG23 4420   3.089   4.951   4.107
  272VAL      C 4421   3.428   4.758   4.228
  272VAL      O 4422   3.431   4.730   4.348
  273ASP      N 4423   3.516   4.698   4.142
  273ASP     HN 4424   3.533   4.726   4.048
  273ASP     CA 4425   3.622   4.604   4.179
  273ASP     HA 4426   3.571   4.519   4.221
  273ASP     CB 4427   3.692   4.557   4.048
  273ASP    HB1 4428   3.622   4.495   3.986
  273ASP    HB2 4429   3.767   4.480   4.074
  273ASP     CG 4430   3.738   4.666   3.949
  273ASP    OD1 4431   3.823   4.635   3.862
  273ASP    OD2 4432   3.697   4.783   3.961
  273ASP      C 4433   3.723   4.658   4.288
  273ASP      O 4434   3.737   4.607   4.394
  274LEU      N 4435   3.770   4.781   4.264
  274LEU     HN 4436   3.752   4.828   4.178
  274LEU     CA 4437   3.847   4.858   4.348
  274LEU     HA 4438   3.933   4.798   4.375
  274LEU     CB 4439   3.894   4.984   4.275
  274LEU    HB1 4440   3.807   5.035   4.229
  274LEU    HB2 4441   3.964   4.965   4.191
  274LEU     CG 4442   3.964   5.104   4.350
  274LEU     HG 4443   3.923   5.116   4.453
  274LEU    CD1 4444   4.106   5.076   4.390
  274LEU   HD11 4445   4.138   5.165   4.448
  274LEU   HD12 4446   4.179   5.042   4.314
  274LEU   HD13 4447   4.111   4.991   4.461
  274LEU    CD2 4448   3.951   5.237   4.280
  274LEU   HD21 4449   3.846   5.265   4.260
  274LEU   HD22 4450   3.998   5.234   4.179
  274LEU   HD23 4451   4.004   5.323   4.326
  274LEU      C 4452   3.782   4.893   4.484
  274LEU      O 4453   3.842   4.882   4.590
  275ALA      N 4454   3.655   4.930   4.483
  275ALA     HN 4455   3.613   4.954   4.396
  275ALA     CA 4456   3.571   4.949   4.602
  275ALA     HA 4457   3.618   5.020   4.669
  275ALA     CB 4458   3.431   5.012   4.560
  275ALA    HB1 4459   3.360   5.038   4.641
  275ALA    HB2 4460   3.373   4.950   4.488
  275ALA    HB3 4461   3.449   5.109   4.510
  275ALA      C 4462   3.543   4.824   4.688
  275ALA      O 4463   3.556   4.839   4.812
  276PHE      N 4464   3.512   4.712   4.617
  276PHE     HN 4465   3.483   4.710   4.522
  276PHE     CA 4466   3.502   4.584   4.681
  276PHE     HA 4467   3.427   4.586   4.759
  276PHE     CB 4468   3.444   4.483   4.579
  276PHE    HB1 4469   3.515   4.482   4.493
  276PHE    HB2 4470   3.339   4.511   4.560
  276PHE     CG 4471   3.433   4.349   4.640
  276PHE    CD1 4472   3.544   4.267   4.622
  276PHE    HD1 4473   3.630   4.300   4.566
  276PHE    CE1 4474   3.547   4.135   4.672
  276PHE    HE1 4475   3.633   4.070   4.662
  276PHE     CZ 4476   3.441   4.093   4.754
  276PHE     HZ 4477   3.444   3.998   4.807
  276PHE    CD2 4478   3.331   4.297   4.721
  276PHE    HD2 4479   3.241   4.356   4.737
  276PHE    CE2 4480   3.334   4.172   4.778
  276PHE    HE2 4481   3.249   4.139   4.834
  276PHE      C 4482   3.633   4.550   4.761
  276PHE      O 4483   3.638   4.516   4.878
  277PHE      N 4484   3.750   4.557   4.689
  277PHE     HN 4485   3.741   4.585   4.593
  277PHE     CA 4486   3.888   4.524   4.729
  277PHE     HA 4487   3.896   4.420   4.758
  277PHE     CB 4488   3.990   4.546   4.613
  277PHE    HB1 4489   3.949   4.634   4.559
  277PHE    HB2 4490   3.996   4.469   4.533
  277PHE     CG 4491   4.130   4.577   4.656
  277PHE    CD1 4492   4.189   4.700   4.618
  277PHE    HD1 4493   4.128   4.774   4.569
  277PHE    CE1 4494   4.326   4.721   4.640
  277PHE    HE1 4495   4.375   4.811   4.606
  277PHE     CZ 4496   4.398   4.628   4.717
  277PHE     HZ 4497   4.504   4.643   4.732
  277PHE    CD2 4498   4.204   4.482   4.726
  277PHE    HD2 4499   4.166   4.386   4.759
  277PHE    CE2 4500   4.338   4.514   4.757
  277PHE    HE2 4501   4.404   4.438   4.797
  277PHE      C 4502   3.923   4.597   4.857
  277PHE      O 4503   3.970   4.538   4.949
  278ILE      N 4504   3.903   4.730   4.859
  278ILE     HN 4505   3.863   4.776   4.781
  278ILE     CA 4506   3.953   4.808   4.965
  278ILE     HA 4507   4.052   4.777   4.996
  278ILE     CB 4508   3.968   4.956   4.919
  278ILE     HB 4509   3.868   4.988   4.883
  278ILE    CG2 4510   4.012   5.043   5.035
  278ILE   HG21 4511   3.999   5.148   4.999
  278ILE   HG22 4512   4.114   5.017   5.070
  278ILE   HG23 4513   3.943   5.026   5.120
  278ILE    CG1 4514   4.077   4.972   4.808
  278ILE   HG11 4515   4.045   4.924   4.714
  278ILE   HG12 4516   4.166   4.918   4.846
  278ILE     CD 4517   4.111   5.114   4.762
  278ILE    HD1 4518   4.134   5.175   4.852
  278ILE    HD2 4519   4.028   5.150   4.696
  278ILE    HD3 4520   4.200   5.115   4.695
  278ILE      C 4521   3.861   4.794   5.091
  278ILE      O 4522   3.905   4.781   5.205
  279THR      N 4523   3.726   4.790   5.069
  279THR     HN 4524   3.690   4.812   4.979
  279THR     CA 4525   3.635   4.754   5.178
  279THR     HA 4526   3.663   4.819   5.260
  279THR     CB 4527   3.491   4.756   5.139
  279THR     HB 4528   3.427   4.721   5.223
  279THR    OG1 4529   3.460   4.691   5.019
  279THR    HG1 4530   3.477   4.743   4.940
  279THR    CG2 4531   3.446   4.904   5.118
  279THR   HG21 4532   3.336   4.903   5.105
  279THR   HG22 4533   3.489   4.948   5.026
  279THR   HG23 4534   3.482   4.968   5.202
  279THR      C 4535   3.668   4.613   5.231
  279THR      O 4536   3.657   4.587   5.345
  280LEU      N 4537   3.715   4.522   5.146
  280LEU     HN 4538   3.719   4.541   5.048
  280LEU     CA 4539   3.774   4.395   5.197
  280LEU     HA 4540   3.705   4.350   5.267
  280LEU     CB 4541   3.777   4.304   5.077
  280LEU    HB1 4542   3.849   4.350   5.006
  280LEU    HB2 4543   3.672   4.303   5.040
  280LEU     CG 4544   3.821   4.160   5.109
  280LEU     HG 4545   3.926   4.160   5.147
  280LEU    CD1 4546   3.728   4.108   5.216
  280LEU   HD11 4547   3.753   4.152   5.315
  280LEU   HD12 4548   3.737   3.999   5.237
  280LEU   HD13 4549   3.618   4.117   5.201
  280LEU    CD2 4550   3.821   4.074   4.984
  280LEU   HD21 4551   3.724   4.092   4.934
  280LEU   HD22 4552   3.827   3.965   5.003
  280LEU   HD23 4553   3.894   4.119   4.913
  280LEU      C 4554   3.905   4.409   5.272
  280LEU      O 4555   3.921   4.353   5.380
  281SER      N 4556   4.002   4.485   5.217
  281SER     HN 4557   3.995   4.504   5.119
  281SER     CA 4558   4.130   4.494   5.284
  281SER     HA 4559   4.173   4.396   5.299
  281SER     CB 4560   4.222   4.579   5.198
  281SER    HB1 4561   4.319   4.582   5.253
  281SER    HB2 4562   4.175   4.680   5.195
  281SER     OG 4563   4.256   4.531   5.068
  281SER    HG1 4564   4.183   4.556   5.010
  281SER      C 4565   4.125   4.552   5.423
  281SER      O 4566   4.201   4.520   5.515
  282PHE      N 4567   4.030   4.638   5.442
  282PHE     HN 4568   3.972   4.654   5.363
  282PHE     CA 4569   3.991   4.711   5.561
  282PHE     HA 4570   4.073   4.775   5.588
  282PHE     CB 4571   3.869   4.791   5.522
  282PHE    HB1 4572   3.777   4.731   5.503
  282PHE    HB2 4573   3.897   4.843   5.428
  282PHE     CG 4574   3.842   4.907   5.622
  282PHE    CD1 4575   3.756   4.880   5.725
  282PHE    HD1 4576   3.701   4.788   5.738
  282PHE    CE1 4577   3.709   4.989   5.811
  282PHE    HE1 4578   3.629   4.965   5.878
  282PHE     CZ 4579   3.765   5.116   5.789
  282PHE     HZ 4580   3.744   5.196   5.858
  282PHE    CD2 4581   3.888   5.037   5.604
  282PHE    HD2 4582   3.949   5.056   5.517
  282PHE    CE2 4583   3.857   5.139   5.687
  282PHE    HE2 4584   3.891   5.239   5.665
  282PHE      C 4585   3.958   4.613   5.672
  282PHE      O 4586   3.998   4.626   5.785
  283THR      N 4587   3.876   4.510   5.649
  283THR     HN 4588   3.854   4.496   5.553
  283THR     CA 4589   3.834   4.411   5.740
  283THR     HA 4590   3.798   4.453   5.832
  283THR     CB 4591   3.740   4.312   5.689
  283THR     HB 4592   3.782   4.252   5.606
  283THR    OG1 4593   3.625   4.373   5.631
  283THR    HG1 4594   3.574   4.405   5.706
  283THR    CG2 4595   3.689   4.212   5.794
  283THR   HG21 4596   3.636   4.130   5.741
  283THR   HG22 4597   3.630   4.261   5.874
  283THR   HG23 4598   3.779   4.162   5.836
  283THR      C 4599   3.956   4.330   5.788
  283THR      O 4600   3.978   4.311   5.907
  284TYR      N 4601   4.038   4.290   5.687
  284TYR     HN 4602   4.006   4.291   5.593
  284TYR     CA 4603   4.161   4.216   5.708
  284TYR     HA 4604   4.138   4.133   5.773
  284TYR     CB 4605   4.231   4.170   5.576
  284TYR    HB1 4606   4.330   4.124   5.598
  284TYR    HB2 4607   4.248   4.267   5.525
  284TYR     CG 4608   4.157   4.077   5.482
  284TYR    CD1 4609   4.040   4.005   5.523
  284TYR    HD1 4610   4.004   4.008   5.624
  284TYR    CE1 4611   3.971   3.928   5.427
  284TYR    HE1 4612   3.881   3.874   5.454
  284TYR     CZ 4613   4.018   3.910   5.303
  284TYR     OH 4614   3.947   3.819   5.228
  284TYR     HH 4615   4.003   3.776   5.163
  284TYR    CD2 4616   4.197   4.065   5.352
  284TYR    HD2 4617   4.292   4.107   5.320
  284TYR    CE2 4618   4.127   3.986   5.261
  284TYR    HE2 4619   4.170   3.983   5.162
  284TYR      C 4620   4.249   4.304   5.797
  284TYR      O 4621   4.286   4.255   5.900
  285MET      N 4622   4.287   4.430   5.766
  285MET     HN 4623   4.253   4.471   5.682
  285MET     CA 4624   4.383   4.506   5.852
  285MET     HA 4625   4.468   4.440   5.861
  285MET     CB 4626   4.431   4.627   5.773
  285MET    HB1 4627   4.467   4.713   5.834
  285MET    HB2 4628   4.338   4.660   5.722
  285MET     CG 4629   4.544   4.597   5.671
  285MET    HG1 4630   4.542   4.672   5.588
  285MET    HG2 4631   4.520   4.502   5.619
  285MET     SD 4632   4.706   4.586   5.771
  285MET     CE 4633   4.737   4.752   5.822
  285MET    HE1 4634   4.844   4.781   5.828
  285MET    HE2 4635   4.692   4.776   5.921
  285MET    HE3 4636   4.695   4.813   5.739
  285MET      C 4637   4.328   4.537   5.995
  285MET      O 4638   4.401   4.528   6.096
  286ASN      N 4639   4.195   4.566   6.008
  286ASN     HN 4640   4.136   4.575   5.928
  286ASN     CA 4641   4.123   4.582   6.136
  286ASN     HA 4642   4.184   4.653   6.189
  286ASN     CB 4643   3.985   4.647   6.121
  286ASN    HB1 4644   3.930   4.616   6.213
  286ASN    HB2 4645   3.939   4.601   6.031
  286ASN     CG 4646   3.999   4.792   6.109
  286ASN    OD1 4647   4.007   4.863   6.211
  286ASN    ND2 4648   3.990   4.849   5.987
  286ASN   HD21 4649   4.002   4.948   5.983
  286ASN   HD22 4650   3.997   4.796   5.903
  286ASN      C 4651   4.126   4.453   6.230
  286ASN      O 4652   4.135   4.452   6.349
  287SER      N 4653   4.122   4.331   6.169
  287SER     HN 4654   4.116   4.321   6.070
  287SER     CA 4655   4.131   4.206   6.239
  287SER     HA 4656   4.074   4.212   6.331
  287SER     CB 4657   4.083   4.091   6.156
  287SER    HB1 4658   4.082   3.997   6.215
  287SER    HB2 4659   4.144   4.076   6.064
  287SER     OG 4660   3.942   4.102   6.123
  287SER    HG1 4661   3.929   4.172   6.058
  287SER      C 4662   4.273   4.174   6.279
  287SER      O 4663   4.299   4.094   6.368
  288MET      N 4664   4.379   4.248   6.230
  288MET     HN 4665   4.363   4.324   6.169
  288MET     CA 4666   4.511   4.244   6.288
  288MET     HA 4667   4.531   4.147   6.331
  288MET     CB 4668   4.619   4.253   6.174
  288MET    HB1 4669   4.721   4.275   6.211
  288MET    HB2 4670   4.591   4.333   6.102
  288MET     CG 4671   4.631   4.134   6.089
  288MET    HG1 4672   4.702   4.150   6.005
  288MET    HG2 4673   4.539   4.121   6.028
  288MET     SD 4674   4.694   3.983   6.168
  288MET     CE 4675   4.701   3.884   6.019
  288MET    HE1 4676   4.597   3.882   5.981
  288MET    HE2 4677   4.725   3.778   6.045
  288MET    HE3 4678   4.778   3.913   5.944
  288MET      C 4679   4.542   4.351   6.392
  288MET      O 4680   4.610   4.327   6.489
  289LEU      N 4681   4.487   4.470   6.380
  289LEU     HN 4682   4.426   4.486   6.303
  289LEU     CA 4683   4.476   4.570   6.490
  289LEU     HA 4684   4.573   4.616   6.507
  289LEU     CB 4685   4.388   4.683   6.432
  289LEU    HB1 4686   4.287   4.644   6.405
  289LEU    HB2 4687   4.441   4.710   6.338
  289LEU     CG 4688   4.359   4.806   6.514
  289LEU     HG 4689   4.318   4.775   6.612
  289LEU    CD1 4690   4.476   4.897   6.527
  289LEU   HD11 4691   4.556   4.856   6.592
  289LEU   HD12 4692   4.440   4.988   6.581
  289LEU   HD13 4693   4.517   4.929   6.429
  289LEU    CD2 4694   4.234   4.882   6.457
  289LEU   HD21 4695   4.205   4.967   6.521
  289LEU   HD22 4696   4.145   4.815   6.449
  289LEU   HD23 4697   4.243   4.914   6.351
  289LEU      C 4698   4.421   4.525   6.624
  289LEU      O 4699   4.466   4.564   6.734
  290ASP      N 4700   4.313   4.439   6.621
  290ASP     HN 4701   4.259   4.419   6.539
  290ASP     CA 4702   4.251   4.395   6.750
  290ASP     HA 4703   4.223   4.484   6.804
  290ASP     CB 4704   4.124   4.319   6.711
  290ASP    HB1 4705   4.156   4.223   6.664
  290ASP    HB2 4706   4.075   4.386   6.636
  290ASP     CG 4707   4.025   4.286   6.825
  290ASP    OD1 4708   4.037   4.353   6.933
  290ASP    OD2 4709   3.919   4.226   6.793
  290ASP      C 4710   4.348   4.331   6.857
  290ASP      O 4711   4.348   4.380   6.968
  291PRO      N 4712   4.434   4.234   6.830
  291PRO     CD 4713   4.431   4.152   6.712
  291PRO    HD1 4714   4.434   4.219   6.624
  291PRO    HD2 4715   4.342   4.086   6.703
  291PRO     CA 4716   4.518   4.173   6.933
  291PRO     HA 4717   4.459   4.153   7.021
  291PRO     CB 4718   4.584   4.045   6.873
  291PRO    HB1 4719   4.518   3.960   6.901
  291PRO    HB2 4720   4.687   4.021   6.908
  291PRO     CG 4721   4.560   4.063   6.722
  291PRO    HG1 4722   4.638   4.123   6.672
  291PRO    HG2 4723   4.557   3.970   6.661
  291PRO      C 4724   4.629   4.264   6.980
  291PRO      O 4725   4.660   4.273   7.096
  292VAL      N 4726   4.672   4.343   6.883
  292VAL     HN 4727   4.649   4.322   6.788
  292VAL     CA 4728   4.779   4.453   6.894
  292VAL     HA 4729   4.873   4.408   6.923
  292VAL     CB 4730   4.812   4.517   6.757
  292VAL     HB 4731   4.724   4.559   6.704
  292VAL    CG1 4732   4.910   4.636   6.766
  292VAL   HG11 4733   5.004   4.604   6.817
  292VAL   HG12 4734   4.865   4.720   6.823
  292VAL   HG13 4735   4.941   4.664   6.663
  292VAL    CG2 4736   4.866   4.405   6.666
  292VAL   HG21 4737   4.967   4.366   6.692
  292VAL   HG22 4738   4.871   4.437   6.560
  292VAL   HG23 4739   4.811   4.309   6.669
  292VAL      C 4740   4.742   4.564   6.984
  292VAL      O 4741   4.816   4.609   7.072
  293VAL      N 4742   4.622   4.620   6.975
  293VAL     HN 4743   4.570   4.595   6.894
  293VAL     CA 4744   4.553   4.712   7.069
  293VAL     HA 4745   4.619   4.793   7.098
  293VAL     CB 4746   4.421   4.760   7.002
  293VAL     HB 4747   4.386   4.668   6.951
  293VAL    CG1 4748   4.319   4.813   7.107
  293VAL   HG11 4749   4.270   4.727   7.157
  293VAL   HG12 4750   4.238   4.875   7.061
  293VAL   HG13 4751   4.375   4.875   7.180
  293VAL    CG2 4752   4.470   4.859   6.896
  293VAL   HG21 4753   4.517   4.950   6.937
  293VAL   HG22 4754   4.376   4.891   6.846
  293VAL   HG23 4755   4.521   4.814   6.808
  293VAL      C 4756   4.516   4.644   7.202
  293VAL      O 4757   4.536   4.697   7.307
  294TYR      N 4758   4.465   4.520   7.200
  294TYR     HN 4759   4.459   4.470   7.114
  294TYR     CA 4760   4.429   4.449   7.320
  294TYR     HA 4761   4.359   4.503   7.382
  294TYR     CB 4762   4.360   4.319   7.282
  294TYR    HB1 4763   4.409   4.250   7.210
  294TYR    HB2 4764   4.266   4.351   7.233
  294TYR     CG 4765   4.321   4.241   7.403
  294TYR    CD1 4766   4.244   4.296   7.511
  294TYR    HD1 4767   4.191   4.390   7.501
  294TYR    CE1 4768   4.224   4.216   7.623
  294TYR    HE1 4769   4.171   4.264   7.704
  294TYR     CZ 4770   4.287   4.095   7.643
  294TYR     OH 4771   4.273   4.027   7.763
  294TYR     HH 4772   4.185   4.049   7.794
  294TYR    CD2 4773   4.383   4.107   7.421
  294TYR    HD2 4774   4.449   4.067   7.346
  294TYR    CE2 4775   4.367   4.038   7.542
  294TYR    HE2 4776   4.414   3.941   7.549
  294TYR      C 4777   4.553   4.427   7.411
  294TYR      O 4778   4.543   4.452   7.530
  295TYR      N 4779   4.673   4.396   7.361
  295TYR     HN 4780   4.679   4.361   7.268
  295TYR     CA 4781   4.795   4.384   7.440
  295TYR     HA 4782   4.767   4.310   7.514
  295TYR     CB 4783   4.905   4.313   7.357
  295TYR    HB1 4784   5.005   4.316   7.406
  295TYR    HB2 4785   4.920   4.364   7.260
  295TYR     CG 4786   4.877   4.166   7.322
  295TYR    CD1 4787   4.839   4.077   7.425
  295TYR    HD1 4788   4.821   4.118   7.523
  295TYR    CE1 4789   4.808   3.947   7.393
  295TYR    HE1 4790   4.763   3.879   7.463
  295TYR     CZ 4791   4.825   3.898   7.263
  295TYR     OH 4792   4.780   3.771   7.222
  295TYR     HH 4793   4.783   3.770   7.126
  295TYR    CD2 4794   4.902   4.113   7.189
  295TYR    HD2 4795   4.937   4.174   7.106
  295TYR    CE2 4796   4.867   3.982   7.163
  295TYR    HE2 4797   4.868   3.949   7.060
  295TYR      C 4798   4.847   4.508   7.520
  295TYR      O 4799   4.930   4.500   7.609
  296PHE      N 4800   4.794   4.627   7.484
  296PHE     HN 4801   4.730   4.630   7.408
  296PHE     CA 4802   4.798   4.746   7.567
  296PHE     HA 4803   4.880   4.741   7.637
  296PHE     CB 4804   4.836   4.875   7.483
  296PHE    HB1 4805   4.832   4.964   7.550
  296PHE    HB2 4806   4.766   4.889   7.399
  296PHE     CG 4807   4.969   4.858   7.423
  296PHE    CD1 4808   5.087   4.905   7.482
  296PHE    HD1 4809   5.085   4.957   7.577
  296PHE    CE1 4810   5.208   4.911   7.410
  296PHE    HE1 4811   5.300   4.944   7.456
  296PHE     CZ 4812   5.211   4.853   7.278
  296PHE     HZ 4813   5.306   4.861   7.227
  296PHE    CD2 4814   4.968   4.827   7.288
  296PHE    HD2 4815   4.878   4.815   7.229
  296PHE    CE2 4816   5.088   4.814   7.218
  296PHE    HE2 4817   5.085   4.785   7.114
  296PHE      C 4818   4.671   4.774   7.653
  296PHE      O 4819   4.663   4.882   7.715
  297SER      N 4820   4.564   4.683   7.660
  297SER     HN 4821   4.569   4.591   7.620
  297SER     CA 4822   4.427   4.721   7.704
  297SER     HA 4823   4.433   4.814   7.758
  297SER     CB 4824   4.340   4.730   7.578
  297SER    HB1 4825   4.299   4.631   7.548
  297SER    HB2 4826   4.397   4.771   7.492
  297SER     OG 4827   4.226   4.816   7.587
  297SER    HG1 4828   4.170   4.776   7.654
  297SER      C 4829   4.360   4.626   7.807
  297SER      O 4830   4.237   4.629   7.821
  298SER      N 4831   4.436   4.540   7.882
  298SER     HN 4832   4.535   4.537   7.865
  298SER     CA 4833   4.379   4.464   7.998
  298SER     HA 4834   4.278   4.499   8.011
  298SER     CB 4835   4.381   4.312   7.965
  298SER    HB1 4836   4.488   4.283   7.962
  298SER    HB2 4837   4.328   4.290   7.870
  298SER     OG 4838   4.322   4.222   8.060
  298SER    HG1 4839   4.229   4.213   8.039
  298SER      C 4840   4.469   4.496   8.126
  298SER      O 4841   4.586   4.475   8.112
  299PRO      N 4842   4.427   4.549   8.238
  299PRO     CD 4843   4.283   4.546   8.280
  299PRO    HD1 4844   4.228   4.451   8.266
  299PRO    HD2 4845   4.234   4.629   8.224
  299PRO     CA 4846   4.514   4.580   8.348
  299PRO     HA 4847   4.590   4.640   8.300
  299PRO     CB 4848   4.421   4.648   8.449
  299PRO    HB1 4849   4.401   4.754   8.423
  299PRO    HB2 4850   4.448   4.658   8.556
  299PRO     CG 4851   4.292   4.568   8.434
  299PRO    HG1 4852   4.301   4.467   8.479
  299PRO    HG2 4853   4.205   4.623   8.475
  299PRO      C 4854   4.584   4.462   8.418
  299PRO      O 4855   4.670   4.492   8.506
  300SER      N 4856   4.549   4.337   8.387
  300SER     HN 4857   4.496   4.322   8.304
  300SER     CA 4858   4.614   4.220   8.446
  300SER     HA 4859   4.654   4.247   8.543
  300SER     CB 4860   4.534   4.090   8.457
  300SER    HB1 4861   4.597   4.010   8.502
  300SER    HB2 4862   4.506   4.047   8.358
  300SER     OG 4863   4.415   4.118   8.529
  300SER    HG1 4864   4.424   4.073   8.614
  300SER      C 4865   4.732   4.186   8.358
  300SER      O 4866   4.798   4.090   8.382
  301PHE      N 4867   4.775   4.272   8.258
  301PHE     HN 4868   4.710   4.340   8.225
  301PHE     CA 4869   4.910   4.271   8.199
  301PHE     HA 4870   4.957   4.177   8.221
  301PHE     CB 4871   4.922   4.296   8.045
  301PHE    HB1 4872   5.027   4.282   8.011
  301PHE    HB2 4873   4.882   4.399   8.030
  301PHE     CG 4874   4.844   4.199   7.955
  301PHE    CD1 4875   4.829   4.060   7.977
  301PHE    HD1 4876   4.882   4.015   8.060
  301PHE    CE1 4877   4.763   3.971   7.894
  301PHE    HE1 4878   4.755   3.867   7.922
  301PHE     CZ 4879   4.712   4.024   7.775
  301PHE     HZ 4880   4.664   3.955   7.707
  301PHE    CD2 4881   4.769   4.250   7.847
  301PHE    HD2 4882   4.778   4.356   7.827
  301PHE    CE2 4883   4.712   4.165   7.755
  301PHE    HE2 4884   4.661   4.209   7.670
  301PHE      C 4885   4.996   4.374   8.276
  301PHE      O 4886   5.119   4.377   8.260
  302ASN      N 4887   4.947   4.467   8.362
  302ASN     HN 4888   4.851   4.460   8.389
  302ASN     CA 4889   5.020   4.575   8.428
  302ASN     HA 4890   5.122   4.582   8.393
  302ASN     CB 4891   4.949   4.706   8.397
  302ASN    HB1 4892   4.999   4.795   8.441
  302ASN    HB2 4893   4.844   4.706   8.434
  302ASN     CG 4894   4.937   4.726   8.243
  302ASN    OD1 4895   4.832   4.695   8.188
  302ASN    ND2 4896   5.047   4.770   8.179
  302ASN   HD21 4897   5.126   4.796   8.234
  302ASN   HD22 4898   5.041   4.785   8.080
  302ASN      C 4899   5.021   4.563   8.581
  302ASN    OT1 4900   5.126   4.561   8.648
  302ASN    OT2 4901   4.911   4.556   8.640
  303NIO     C1 4902   4.175   4.023   4.225
  303NIO     N1 4903   4.189   3.947   4.336
  303NIO     O1 4904   3.963   4.301   4.092
  303NIO     C2 4905   4.101   4.139   4.221
  303NIO     O2 4906   4.112   4.168   3.986
  303NIO     C3 4907   4.033   4.170   4.347
  303NIO     C4 4908   4.052   4.089   4.464
  303NIO     C5 4909   4.138   3.983   4.453
  303NIO     C6 4910   4.065   4.202   4.092
  303NIO    H01 4911   4.209   3.982   4.131
  303NIO    H02 4912   3.987   4.268   4.357
  303NIO    H03 4913   3.995   4.109   4.553
  303NIO    H04 4914   4.149   3.909   4.532
  303NIO    H05 4915   3.938   4.340   4.008
   7.60559   7.60559  12.37931
