# Supplementary material for: Orthosteric and allosteric modulation of human HCAR2 signaling complex
Source: Nat Commun. 2023 Nov 22;14:7620. doi: 10.1038/s41467-023-43537-z (PMC10665550; doi:10.1038/s41467-023-43537-z)
Supplement: Supplementary file 8 — Supplementary Data 5 [file 41467_2023_43537_MOESM8_ESM.zip › supplementary data 5/trjfiles/Niacin_end1.gro]

Title t= 1000000.00000 step= 500000000
 4915
    8ASP      N    1   3.893   4.021   2.832
    8ASP    HT1    2   3.846   3.929   2.838
    8ASP    HT2    3   3.927   4.024   2.734
    8ASP    HT3    4   3.812   4.086   2.846
    8ASP     CA    5   3.999   4.053   2.924
    8ASP     HA    6   4.093   4.012   2.892
    8ASP     CB    7   4.028   4.202   2.932
    8ASP    HB1    8   3.942   4.262   2.968
    8ASP    HB2    9   4.051   4.242   2.831
    8ASP     CG   10   4.147   4.245   3.014
    8ASP    OD1   11   4.206   4.164   3.087
    8ASP    OD2   12   4.189   4.362   3.007
    8ASP      C   13   3.975   3.996   3.064
    8ASP      O   14   4.024   3.891   3.104
    9HSD      N   15   3.885   4.060   3.146
    9HSD     HN   16   3.857   4.150   3.115
    9HSD     CA   17   3.854   4.033   3.289
    9HSD     HA   18   3.950   4.007   3.332
    9HSD     CB   19   3.782   4.154   3.359
    9HSD    HB1   20   3.791   4.157   3.469
    9HSD    HB2   21   3.676   4.158   3.325
    9HSD    ND1   22   3.954   4.344   3.353
    9HSD    HD1   23   4.025   4.310   3.415
    9HSD     CG   24   3.837   4.282   3.308
    9HSD    CE1   25   3.968   4.455   3.286
    9HSD    HE1   26   4.063   4.508   3.281
    9HSD    NE2   27   3.861   4.477   3.205
    9HSD    CD2   28   3.785   4.363   3.220
    9HSD    HD2   29   3.691   4.374   3.167
    9HSD      C   30   3.757   3.915   3.305
    9HSD      O   31   3.731   3.879   3.423
   10PHE      N   32   3.705   3.855   3.196
   10PHE     HN   33   3.730   3.886   3.105
   10PHE     CA   34   3.623   3.736   3.206
   10PHE     HA   35   3.566   3.755   3.296
   10PHE     CB   36   3.515   3.733   3.100
   10PHE    HB1   37   3.563   3.770   3.007
   10PHE    HB2   38   3.445   3.814   3.130
   10PHE     CG   39   3.431   3.606   3.088
   10PHE    CD1   40   3.324   3.586   3.166
   10PHE    HD1   41   3.304   3.669   3.233
   10PHE    CE1   42   3.232   3.479   3.158
   10PHE    HE1   43   3.155   3.468   3.233
   10PHE     CZ   44   3.250   3.379   3.060
   10PHE     HZ   45   3.197   3.287   3.044
   10PHE    CD2   46   3.449   3.512   2.989
   10PHE    HD2   47   3.518   3.530   2.908
   10PHE    CE2   48   3.356   3.406   2.966
   10PHE    HE2   49   3.375   3.344   2.879
   10PHE      C   50   3.678   3.601   3.236
   10PHE      O   51   3.782   3.568   3.175
   11LEU      N   52   3.612   3.524   3.318
   11LEU     HN   53   3.525   3.558   3.355
   11LEU     CA   54   3.668   3.408   3.385
   11LEU     HA   55   3.733   3.362   3.312
   11LEU     CB   56   3.744   3.441   3.515
   11LEU    HB1   57   3.697   3.515   3.582
   11LEU    HB2   58   3.842   3.488   3.489
   11LEU     CG   59   3.785   3.321   3.609
   11LEU     HG   60   3.698   3.252   3.613
   11LEU    CD1   61   3.909   3.242   3.555
   11LEU   HD11   62   3.929   3.168   3.635
   11LEU   HD12   63   4.005   3.298   3.553
   11LEU   HD13   64   3.884   3.186   3.462
   11LEU    CD2   65   3.822   3.368   3.754
   11LEU   HD21   66   3.758   3.453   3.785
   11LEU   HD22   67   3.923   3.412   3.754
   11LEU   HD23   68   3.826   3.291   3.834
   11LEU      C   69   3.555   3.300   3.397
   11LEU      O   70   3.443   3.333   3.443
   12GLU      N   71   3.586   3.176   3.372
   12GLU     HN   72   3.680   3.158   3.344
   12GLU     CA   73   3.491   3.067   3.370
   12GLU     HA   74   3.390   3.107   3.367
   12GLU     CB   75   3.500   2.991   3.240
   12GLU    HB1   76   3.424   2.909   3.241
   12GLU    HB2   77   3.603   2.952   3.226
   12GLU     CG   78   3.454   3.080   3.117
   12GLU    HG1   79   3.522   3.166   3.100
   12GLU    HG2   80   3.361   3.132   3.148
   12GLU     CD   81   3.443   3.001   2.993
   12GLU    OE1   82   3.387   2.889   2.990
   12GLU    OE2   83   3.494   3.048   2.886
   12GLU      C   84   3.518   2.968   3.484
   12GLU      O   85   3.620   2.897   3.491
   13ILE      N   86   3.419   2.953   3.572
   13ILE     HN   87   3.334   3.005   3.558
   13ILE     CA   88   3.419   2.861   3.678
   13ILE     HA   89   3.475   2.770   3.665
   13ILE     CB   90   3.427   2.929   3.815
   13ILE     HB   91   3.334   2.982   3.843
   13ILE    CG2   92   3.450   2.819   3.920
   13ILE   HG21   93   3.469   2.868   4.017
   13ILE   HG22   94   3.536   2.754   3.895
   13ILE   HG23   95   3.365   2.752   3.948
   13ILE    CG1   96   3.540   3.032   3.824
   13ILE   HG11   97   3.506   3.120   3.765
   13ILE   HG12   98   3.639   2.993   3.792
   13ILE     CD   99   3.568   3.075   3.964
   13ILE    HD1  100   3.638   3.006   4.016
   13ILE    HD2  101   3.472   3.080   4.020
   13ILE    HD3  102   3.608   3.178   3.965
   13ILE      C  103   3.283   2.803   3.665
   13ILE      O  104   3.179   2.870   3.675
   14ASP      N  105   3.280   2.672   3.634
   14ASP     HN  106   3.366   2.622   3.632
   14ASP     CA  107   3.167   2.591   3.615
   14ASP     HA  108   3.204   2.502   3.565
   14ASP     CB  109   3.105   2.558   3.748
   14ASP    HB1  110   3.021   2.486   3.740
   14ASP    HB2  111   3.061   2.650   3.792
   14ASP     CG  112   3.196   2.480   3.840
   14ASP    OD1  113   3.273   2.390   3.786
   14ASP    OD2  114   3.189   2.488   3.963
   14ASP      C  115   3.059   2.650   3.515
   14ASP      O  116   3.091   2.682   3.400
   15LYS      N  117   2.930   2.669   3.551
   15LYS     HN  118   2.904   2.612   3.628
   15LYS     CA  119   2.847   2.759   3.469
   15LYS     HA  120   2.891   2.781   3.373
   15LYS     CB  121   2.722   2.688   3.428
   15LYS    HB1  122   2.658   2.770   3.390
   15LYS    HB2  123   2.686   2.650   3.526
   15LYS     CG  124   2.742   2.573   3.325
   15LYS    HG1  125   2.655   2.504   3.329
   15LYS    HG2  126   2.834   2.519   3.356
   15LYS     CD  127   2.750   2.625   3.179
   15LYS    HD1  128   2.841   2.688   3.166
   15LYS    HD2  129   2.664   2.695   3.170
   15LYS     CE  130   2.735   2.526   3.059
   15LYS    HE1  131   2.729   2.575   2.959
   15LYS    HE2  132   2.645   2.461   3.070
   15LYS     NZ  133   2.850   2.433   3.057
   15LYS    HZ1  134   2.936   2.491   3.047
   15LYS    HZ2  135   2.849   2.369   2.975
   15LYS    HZ3  136   2.855   2.383   3.148
   15LYS      C  137   2.834   2.895   3.527
   15LYS      O  138   2.750   2.976   3.487
   16LYS      N  139   2.908   2.930   3.632
   16LYS     HN  140   2.988   2.875   3.656
   16LYS     CA  141   2.880   3.051   3.708
   16LYS     HA  142   2.775   3.047   3.730
   16LYS     CB  143   2.950   3.050   3.852
   16LYS    HB1  144   2.906   3.132   3.913
   16LYS    HB2  145   3.058   3.077   3.840
   16LYS     CG  146   2.948   2.915   3.931
   16LYS    HG1  147   2.918   2.838   3.856
   16LYS    HG2  148   2.862   2.924   4.000
   16LYS     CD  149   3.083   2.880   4.014
   16LYS    HD1  150   3.123   2.976   4.052
   16LYS    HD2  151   3.151   2.843   3.934
   16LYS     CE  152   3.060   2.776   4.125
   16LYS    HE1  153   2.989   2.812   4.202
   16LYS    HE2  154   3.158   2.759   4.176
   16LYS     NZ  155   3.020   2.650   4.072
   16LYS    HZ1  156   2.992   2.596   4.156
   16LYS    HZ2  157   3.095   2.595   4.026
   16LYS    HZ3  158   2.934   2.662   4.015
   16LYS      C  159   2.894   3.184   3.629
   16LYS      O  160   2.827   3.280   3.655
   17ASN      N  161   2.993   3.194   3.528
   17ASN     HN  162   3.060   3.121   3.519
   17ASN     CA  163   3.027   3.306   3.450
   17ASN     HA  164   3.114   3.265   3.400
   17ASN     CB  165   2.924   3.348   3.346
   17ASN    HB1  166   2.945   3.445   3.296
   17ASN    HB2  167   2.825   3.360   3.395
   17ASN     CG  168   2.908   3.245   3.233
   17ASN    OD1  169   2.922   3.287   3.119
   17ASN    ND2  170   2.878   3.118   3.262
   17ASN   HD21  171   2.864   3.057   3.184
   17ASN   HD22  172   2.860   3.088   3.356
   17ASN      C  173   3.082   3.422   3.528
   17ASN      O  174   3.002   3.499   3.585
   18CYS      N  175   3.212   3.444   3.527
   18CYS     HN  176   3.275   3.394   3.469
   18CYS     CA  177   3.270   3.524   3.626
   18CYS     HA  178   3.199   3.587   3.678
   18CYS     CB  179   3.357   3.440   3.736
   18CYS    HB1  180   3.394   3.504   3.819
   18CYS    HB2  181   3.443   3.394   3.683
   18CYS     SG  182   3.272   3.294   3.801
   18CYS      C  183   3.367   3.626   3.574
   18CYS      O  184   3.399   3.631   3.454
   19CYS      N  185   3.407   3.723   3.656
   19CYS     HN  186   3.362   3.736   3.744
   19CYS     CA  187   3.510   3.826   3.626
   19CYS     HA  188   3.560   3.795   3.535
   19CYS     CB  189   3.452   3.969   3.620
   19CYS    HB1  190   3.523   4.043   3.579
   19CYS    HB2  191   3.400   4.006   3.711
   19CYS     SG  192   3.320   3.975   3.486
   19CYS      C  193   3.617   3.830   3.734
   19CYS      O  194   3.588   3.809   3.850
   20VAL      N  195   3.743   3.848   3.689
   20VAL     HN  196   3.765   3.864   3.593
   20VAL     CA  197   3.848   3.873   3.782
   20VAL     HA  198   3.810   3.904   3.878
   20VAL     CB  199   3.926   3.742   3.809
   20VAL     HB  200   3.850   3.661   3.807
   20VAL    CG1  201   4.027   3.702   3.696
   20VAL   HG11  202   3.986   3.669   3.598
   20VAL   HG12  203   4.092   3.617   3.726
   20VAL   HG13  204   4.094   3.790   3.694
   20VAL    CG2  205   3.977   3.743   3.950
   20VAL   HG21  206   4.085   3.768   3.954
   20VAL   HG22  207   3.957   3.642   3.993
   20VAL   HG23  208   3.925   3.812   4.020
   20VAL      C  209   3.938   3.984   3.733
   20VAL      O  210   3.969   4.001   3.616
   21PHE      N  211   3.982   4.079   3.820
   21PHE     HN  212   3.967   4.066   3.918
   21PHE     CA  213   4.062   4.186   3.779
   21PHE     HA  214   4.062   4.190   3.671
   21PHE     CB  215   4.004   4.314   3.839
   21PHE    HB1  216   4.060   4.405   3.807
   21PHE    HB2  217   4.009   4.319   3.950
   21PHE     CG  218   3.854   4.347   3.799
   21PHE    CD1  219   3.835   4.393   3.664
   21PHE    HD1  220   3.922   4.404   3.600
   21PHE    CE1  221   3.713   4.435   3.613
   21PHE    HE1  222   3.711   4.470   3.511
   21PHE     CZ  223   3.598   4.423   3.689
   21PHE     HZ  224   3.503   4.456   3.649
   21PHE    CD2  225   3.736   4.342   3.875
   21PHE    HD2  226   3.735   4.327   3.981
   21PHE    CE2  227   3.613   4.375   3.816
   21PHE    HE2  228   3.527   4.352   3.877
   21PHE      C  229   4.211   4.171   3.810
   21PHE      O  230   4.251   4.109   3.910
   22ARG      N  231   4.297   4.225   3.726
   22ARG     HN  232   4.266   4.276   3.646
   22ARG     CA  233   4.443   4.217   3.737
   22ARG     HA  234   4.465   4.149   3.818
   22ARG     CB  235   4.506   4.155   3.607
   22ARG    HB1  236   4.615   4.142   3.627
   22ARG    HB2  237   4.505   4.218   3.515
   22ARG     CG  238   4.443   4.021   3.572
   22ARG    HG1  239   4.332   4.026   3.570
   22ARG    HG2  240   4.457   3.949   3.656
   22ARG     CD  241   4.502   3.955   3.448
   22ARG    HD1  242   4.610   3.936   3.466
   22ARG    HD2  243   4.496   4.016   3.356
   22ARG     NE  244   4.444   3.815   3.438
   22ARG     HE  245   4.507   3.749   3.479
   22ARG     CZ  246   4.322   3.773   3.418
   22ARG    NH1  247   4.227   3.859   3.384
   22ARG   HH11  248   4.244   3.957   3.373
   22ARG   HH12  249   4.143   3.819   3.346
   22ARG    NH2  250   4.287   3.645   3.418
   22ARG   HH21  251   4.354   3.572   3.402
   22ARG   HH22  252   4.190   3.623   3.411
   22ARG      C  253   4.508   4.353   3.758
   22ARG      O  254   4.628   4.368   3.735
   23ASP      N  255   4.434   4.459   3.801
   23ASP     HN  256   4.337   4.437   3.811
   23ASP     CA  257   4.467   4.598   3.815
   23ASP     HA  258   4.473   4.634   3.713
   23ASP     CB  259   4.349   4.655   3.882
   23ASP    HB1  260   4.360   4.765   3.888
   23ASP    HB2  261   4.350   4.621   3.987
   23ASP     CG  262   4.218   4.632   3.806
   23ASP    OD1  263   4.218   4.619   3.682
   23ASP    OD2  264   4.111   4.651   3.867
   23ASP      C  265   4.598   4.645   3.878
   23ASP      O  266   4.657   4.573   3.958
   24ASP      N  267   4.643   4.774   3.844
   24ASP     HN  268   4.599   4.836   3.779
   24ASP     CA  269   4.751   4.829   3.911
   24ASP     HA  270   4.844   4.778   3.893
   24ASP     CB  271   4.777   4.974   3.856
   24ASP    HB1  272   4.848   5.020   3.928
   24ASP    HB2  273   4.686   5.037   3.859
   24ASP     CG  274   4.840   4.984   3.712
   24ASP    OD1  275   4.936   5.064   3.702
   24ASP    OD2  276   4.784   4.928   3.613
   24ASP      C  277   4.746   4.844   4.062
   24ASP      O  278   4.852   4.840   4.131
   25PHE      N  279   4.622   4.870   4.114
   25PHE     HN  280   4.540   4.879   4.057
   25PHE     CA  281   4.614   4.895   4.260
   25PHE     HA  282   4.702   4.952   4.286
   25PHE     CB  283   4.495   4.982   4.285
   25PHE    HB1  284   4.399   4.947   4.241
   25PHE    HB2  285   4.507   5.081   4.237
   25PHE     CG  286   4.450   5.003   4.427
   25PHE    CD1  287   4.366   4.897   4.492
   25PHE    HD1  288   4.329   4.811   4.438
   25PHE    CE1  289   4.338   4.909   4.628
   25PHE    HE1  290   4.279   4.833   4.677
   25PHE     CZ  291   4.376   5.025   4.701
   25PHE     HZ  292   4.365   5.021   4.809
   25PHE    CD2  293   4.474   5.122   4.501
   25PHE    HD2  294   4.528   5.204   4.456
   25PHE    CE2  295   4.438   5.127   4.633
   25PHE    HE2  296   4.478   5.210   4.689
   25PHE      C  297   4.623   4.761   4.333
   25PHE      O  298   4.673   4.757   4.447
   26ILE      N  299   4.589   4.646   4.266
   26ILE     HN  300   4.550   4.638   4.175
   26ILE     CA  301   4.600   4.508   4.323
   26ILE     HA  302   4.568   4.512   4.426
   26ILE     CB  303   4.518   4.406   4.237
   26ILE     HB  304   4.551   4.422   4.132
   26ILE    CG2  305   4.550   4.255   4.282
   26ILE   HG21  306   4.516   4.249   4.387
   26ILE   HG22  307   4.657   4.239   4.258
   26ILE   HG23  308   4.489   4.182   4.224
   26ILE    CG1  309   4.371   4.438   4.234
   26ILE   HG11  310   4.352   4.545   4.209
   26ILE   HG12  311   4.324   4.427   4.334
   26ILE     CD  312   4.292   4.345   4.139
   26ILE    HD1  313   4.337   4.329   4.039
   26ILE    HD2  314   4.186   4.366   4.113
   26ILE    HD3  315   4.285   4.242   4.182
   26ILE      C  316   4.747   4.470   4.335
   26ILE      O  317   4.797   4.428   4.438
   27VAL      N  318   4.828   4.493   4.229
   27VAL     HN  319   4.788   4.519   4.142
   27VAL     CA  320   4.970   4.474   4.223
   27VAL     HA  321   4.992   4.369   4.236
   27VAL     CB  322   5.005   4.504   4.075
   27VAL     HB  323   4.992   4.611   4.051
   27VAL    CG1  324   5.153   4.463   4.056
   27VAL   HG11  325   5.155   4.352   4.060
   27VAL   HG12  326   5.218   4.514   4.131
   27VAL   HG13  327   5.183   4.505   3.958
   27VAL    CG2  328   4.928   4.413   3.978
   27VAL   HG21  329   4.819   4.402   3.999
   27VAL   HG22  330   4.969   4.310   3.976
   27VAL   HG23  331   4.946   4.455   3.877
   27VAL      C  332   5.040   4.560   4.325
   27VAL      O  333   5.114   4.502   4.406
   28LYS      N  334   5.013   4.696   4.333
   28LYS     HN  335   4.930   4.724   4.286
   28LYS     CA  336   5.110   4.787   4.390
   28LYS     HA  337   5.196   4.728   4.420
   28LYS     CB  338   5.170   4.892   4.290
   28LYS    HB1  339   5.240   4.958   4.346
   28LYS    HB2  340   5.083   4.944   4.245
   28LYS     CG  341   5.265   4.833   4.176
   28LYS    HG1  342   5.275   4.723   4.186
   28LYS    HG2  343   5.359   4.891   4.179
   28LYS     CD  344   5.198   4.845   4.037
   28LYS    HD1  345   5.089   4.864   4.041
   28LYS    HD2  346   5.198   4.750   3.981
   28LYS     CE  347   5.260   4.938   3.930
   28LYS    HE1  348   5.359   4.897   3.903
   28LYS    HE2  349   5.278   5.039   3.972
   28LYS     NZ  350   5.181   4.964   3.800
   28LYS    HZ1  351   5.247   4.969   3.720
   28LYS    HZ2  352   5.124   5.050   3.813
   28LYS    HZ3  353   5.112   4.890   3.776
   28LYS      C  354   5.060   4.850   4.525
   28LYS      O  355   5.140   4.900   4.598
   29VAL      N  356   4.931   4.842   4.558
   29VAL     HN  357   4.863   4.799   4.500
   29VAL     CA  358   4.883   4.897   4.680
   29VAL     HA  359   4.958   4.944   4.742
   29VAL     CB  360   4.766   5.007   4.654
   29VAL     HB  361   4.678   4.947   4.623
   29VAL    CG1  362   4.745   5.082   4.788
   29VAL   HG11  363   4.844   5.117   4.824
   29VAL   HG12  364   4.700   5.016   4.864
   29VAL   HG13  365   4.683   5.173   4.774
   29VAL    CG2  366   4.813   5.102   4.539
   29VAL   HG21  367   4.808   5.057   4.437
   29VAL   HG22  368   4.917   5.137   4.555
   29VAL   HG23  369   4.748   5.191   4.530
   29VAL      C  370   4.837   4.790   4.776
   29VAL      O  371   4.877   4.796   4.892
   30LEU      N  372   4.763   4.683   4.741
   30LEU     HN  373   4.731   4.666   4.647
   30LEU     CA  374   4.731   4.575   4.825
   30LEU     HA  375   4.675   4.619   4.905
   30LEU     CB  376   4.652   4.470   4.747
   30LEU    HB1  377   4.640   4.380   4.811
   30LEU    HB2  378   4.718   4.444   4.661
   30LEU     CG  379   4.516   4.525   4.693
   30LEU     HG  380   4.552   4.591   4.611
   30LEU    CD1  381   4.419   4.419   4.650
   30LEU   HD11  382   4.478   4.345   4.591
   30LEU   HD12  383   4.336   4.473   4.600
   30LEU   HD13  384   4.371   4.377   4.741
   30LEU    CD2  385   4.439   4.607   4.802
   30LEU   HD21  386   4.442   4.570   4.907
   30LEU   HD22  387   4.332   4.608   4.774
   30LEU   HD23  388   4.491   4.704   4.818
   30LEU      C  389   4.853   4.501   4.895
   30LEU      O  390   4.838   4.472   5.016
   31PRO      N  391   4.977   4.477   4.844
   31PRO     CD  392   5.010   4.468   4.704
   31PRO    HD1  393   5.004   4.569   4.659
   31PRO    HD2  394   4.942   4.402   4.647
   31PRO     CA  395   5.086   4.420   4.929
   31PRO     HA  396   5.044   4.344   4.994
   31PRO     CB  397   5.194   4.358   4.833
   31PRO    HB1  398   5.166   4.251   4.828
   31PRO    HB2  399   5.295   4.370   4.876
   31PRO     CG  400   5.156   4.430   4.704
   31PRO    HG1  401   5.218   4.522   4.693
   31PRO    HG2  402   5.184   4.362   4.621
   31PRO      C  403   5.146   4.508   5.034
   31PRO      O  404   5.158   4.451   5.140
   32PRO      N  405   5.189   4.628   5.038
   32PRO     CD  406   5.193   4.710   4.909
   32PRO    HD1  407   5.102   4.706   4.845
   32PRO    HD2  408   5.285   4.687   4.851
   32PRO     CA  409   5.226   4.708   5.154
   32PRO     HA  410   5.302   4.663   5.216
   32PRO     CB  411   5.287   4.831   5.088
   32PRO    HB1  412   5.393   4.803   5.070
   32PRO    HB2  413   5.282   4.911   5.165
   32PRO     CG  414   5.201   4.847   4.959
   32PRO    HG1  415   5.100   4.886   4.983
   32PRO    HG2  416   5.243   4.901   4.871
   32PRO      C  417   5.105   4.736   5.249
   32PRO      O  418   5.128   4.743   5.372
   33VAL      N  419   4.978   4.746   5.198
   33VAL     HN  420   4.953   4.745   5.101
   33VAL     CA  421   4.858   4.743   5.288
   33VAL     HA  422   4.881   4.820   5.361
   33VAL     CB  423   4.725   4.782   5.220
   33VAL     HB  424   4.713   4.705   5.140
   33VAL    CG1  425   4.602   4.767   5.314
   33VAL   HG11  426   4.508   4.787   5.258
   33VAL   HG12  427   4.604   4.834   5.403
   33VAL   HG13  428   4.585   4.663   5.348
   33VAL    CG2  429   4.731   4.925   5.163
   33VAL   HG21  430   4.715   5.000   5.244
   33VAL   HG22  431   4.650   4.951   5.092
   33VAL   HG23  432   4.834   4.937   5.125
   33VAL      C  433   4.857   4.611   5.369
   33VAL      O  434   4.848   4.615   5.492
   34LEU      N  435   4.875   4.493   5.301
   34LEU     HN  436   4.875   4.478   5.203
   34LEU     CA  437   4.892   4.366   5.375
   34LEU     HA  438   4.809   4.362   5.443
   34LEU     CB  439   4.881   4.248   5.278
   34LEU    HB1  440   4.969   4.231   5.213
   34LEU    HB2  441   4.806   4.284   5.203
   34LEU     CG  442   4.842   4.111   5.339
   34LEU     HG  443   4.922   4.080   5.409
   34LEU    CD1  444   4.707   4.116   5.416
   34LEU   HD11  445   4.667   4.014   5.438
   34LEU   HD12  446   4.644   4.173   5.344
   34LEU   HD13  447   4.727   4.170   5.511
   34LEU    CD2  448   4.815   4.002   5.225
   34LEU   HD21  449   4.915   3.984   5.180
   34LEU   HD22  450   4.735   4.031   5.154
   34LEU   HD23  451   4.785   3.910   5.280
   34LEU      C  452   5.019   4.353   5.454
   34LEU      O  453   5.031   4.288   5.557
   35GLY      N  454   5.117   4.439   5.423
   35GLY     HN  455   5.110   4.502   5.346
   35GLY     CA  456   5.243   4.438   5.491
   35GLY    HA1  457   5.310   4.501   5.434
   35GLY    HA2  458   5.284   4.338   5.498
   35GLY      C  459   5.243   4.507   5.624
   35GLY      O  460   5.319   4.475   5.718
   36LEU      N  461   5.159   4.609   5.632
   36LEU     HN  462   5.120   4.647   5.548
   36LEU     CA  463   5.123   4.678   5.752
   36LEU     HA  464   5.214   4.713   5.798
   36LEU     CB  465   5.032   4.803   5.714
   36LEU    HB1  466   4.937   4.771   5.666
   36LEU    HB2  467   5.093   4.857   5.639
   36LEU     CG  468   4.987   4.894   5.835
   36LEU     HG  469   4.939   4.837   5.917
   36LEU    CD1  470   5.111   4.965   5.886
   36LEU   HD11  471   5.185   4.892   5.925
   36LEU   HD12  472   5.068   5.030   5.965
   36LEU   HD13  473   5.157   5.035   5.814
   36LEU    CD2  474   4.879   4.997   5.777
   36LEU   HD21  475   4.841   5.049   5.867
   36LEU   HD22  476   4.801   4.941   5.721
   36LEU   HD23  477   4.933   5.072   5.715
   36LEU      C  478   5.049   4.580   5.842
   36LEU      O  479   5.089   4.565   5.958
   37GLU      N  480   4.947   4.505   5.787
   37GLU     HN  481   4.931   4.520   5.690
   37GLU     CA  482   4.873   4.406   5.867
   37GLU     HA  483   4.826   4.459   5.948
   37GLU     CB  484   4.764   4.338   5.777
   37GLU    HB1  485   4.811   4.258   5.715
   37GLU    HB2  486   4.738   4.414   5.700
   37GLU     CG  487   4.650   4.279   5.856
   37GLU    HG1  488   4.605   4.356   5.921
   37GLU    HG2  489   4.678   4.189   5.915
   37GLU     CD  490   4.542   4.226   5.765
   37GLU    OE1  491   4.469   4.310   5.711
   37GLU    OE2  492   4.527   4.100   5.760
   37GLU      C  493   4.969   4.300   5.926
   37GLU      O  494   4.957   4.273   6.047
   38PHE      N  495   5.065   4.246   5.850
   38PHE     HN  496   5.071   4.271   5.754
   38PHE     CA  497   5.169   4.158   5.896
   38PHE     HA  498   5.124   4.076   5.950
   38PHE     CB  499   5.251   4.103   5.772
   38PHE    HB1  500   5.294   4.191   5.719
   38PHE    HB2  501   5.174   4.054   5.708
   38PHE     CG  502   5.362   4.006   5.799
   38PHE    CD1  503   5.348   3.887   5.872
   38PHE    HD1  504   5.254   3.875   5.925
   38PHE    CE1  505   5.448   3.784   5.872
   38PHE    HE1  506   5.440   3.692   5.928
   38PHE     CZ  507   5.561   3.807   5.792
   38PHE     HZ  508   5.631   3.725   5.783
   38PHE    CD2  509   5.476   4.019   5.720
   38PHE    HD2  510   5.490   4.109   5.662
   38PHE    CE2  511   5.580   3.927   5.721
   38PHE    HE2  512   5.669   3.941   5.662
   38PHE      C  513   5.261   4.214   6.005
   38PHE      O  514   5.290   4.143   6.097
   39ILE      N  515   5.309   4.345   5.990
   39ILE     HN  516   5.298   4.390   5.902
   39ILE     CA  517   5.391   4.408   6.098
   39ILE     HA  518   5.472   4.346   6.134
   39ILE     CB  519   5.429   4.553   6.048
   39ILE     HB  520   5.347   4.594   5.984
   39ILE    CG2  521   5.461   4.648   6.165
   39ILE   HG21  522   5.529   4.723   6.119
   39ILE   HG22  523   5.522   4.594   6.241
   39ILE   HG23  524   5.371   4.700   6.203
   39ILE    CG1  525   5.548   4.540   5.954
   39ILE   HG11  526   5.583   4.633   5.904
   39ILE   HG12  527   5.532   4.471   5.868
   39ILE     CD  528   5.680   4.483   6.019
   39ILE    HD1  529   5.770   4.518   5.964
   39ILE    HD2  530   5.676   4.373   6.003
   39ILE    HD3  531   5.699   4.511   6.125
   39ILE      C  532   5.314   4.414   6.235
   39ILE      O  533   5.380   4.380   6.335
   40PHE      N  534   5.182   4.438   6.233
   40PHE     HN  535   5.136   4.456   6.147
   40PHE     CA  536   5.110   4.432   6.358
   40PHE     HA  537   5.162   4.480   6.440
   40PHE     CB  538   4.968   4.504   6.355
   40PHE    HB1  539   4.907   4.474   6.443
   40PHE    HB2  540   4.914   4.476   6.262
   40PHE     CG  541   4.975   4.655   6.362
   40PHE    CD1  542   4.951   4.729   6.244
   40PHE    HD1  543   4.932   4.680   6.150
   40PHE    CE1  544   4.960   4.870   6.250
   40PHE    HE1  545   4.957   4.926   6.158
   40PHE     CZ  546   5.000   4.935   6.367
   40PHE     HZ  547   5.015   5.041   6.354
   40PHE    CD2  548   5.007   4.723   6.478
   40PHE    HD2  549   5.032   4.667   6.567
   40PHE    CE2  550   5.022   4.864   6.486
   40PHE    HE2  551   5.052   4.907   6.581
   40PHE      C  552   5.088   4.286   6.407
   40PHE      O  553   5.084   4.258   6.524
   41GLY      N  554   5.071   4.194   6.314
   41GLY     HN  555   5.052   4.230   6.223
   41GLY     CA  556   5.076   4.048   6.337
   41GLY    HA1  557   5.069   3.995   6.243
   41GLY    HA2  558   4.989   4.029   6.399
   41GLY      C  559   5.199   4.008   6.414
   41GLY      O  560   5.189   3.959   6.524
   42LEU      N  561   5.319   4.042   6.360
   42LEU     HN  562   5.308   4.091   6.274
   42LEU     CA  563   5.454   4.011   6.416
   42LEU     HA  564   5.461   3.905   6.434
   42LEU     CB  565   5.579   4.065   6.331
   42LEU    HB1  566   5.674   4.048   6.386
   42LEU    HB2  567   5.558   4.173   6.316
   42LEU     CG  568   5.595   3.992   6.193
   42LEU     HG  569   5.495   3.989   6.144
   42LEU    CD1  570   5.680   4.064   6.089
   42LEU   HD11  571   5.643   4.164   6.058
   42LEU   HD12  572   5.675   4.009   5.993
   42LEU   HD13  573   5.783   4.085   6.125
   42LEU    CD2  574   5.655   3.854   6.209
   42LEU   HD21  575   5.645   3.804   6.110
   42LEU   HD22  576   5.607   3.786   6.284
   42LEU   HD23  577   5.761   3.868   6.239
   42LEU      C  578   5.466   4.068   6.561
   42LEU      O  579   5.506   3.994   6.647
   43LEU      N  580   5.431   4.196   6.581
   43LEU     HN  581   5.416   4.253   6.501
   43LEU     CA  582   5.429   4.271   6.704
   43LEU     HA  583   5.526   4.283   6.750
   43LEU     CB  584   5.382   4.415   6.676
   43LEU    HB1  585   5.285   4.404   6.624
   43LEU    HB2  586   5.452   4.466   6.607
   43LEU     CG  587   5.360   4.512   6.793
   43LEU     HG  588   5.284   4.471   6.862
   43LEU    CD1  589   5.487   4.539   6.874
   43LEU   HD11  590   5.455   4.584   6.971
   43LEU   HD12  591   5.569   4.596   6.826
   43LEU   HD13  592   5.523   4.440   6.908
   43LEU    CD2  593   5.307   4.650   6.746
   43LEU   HD21  594   5.240   4.642   6.658
   43LEU   HD22  595   5.394   4.712   6.715
   43LEU   HD23  596   5.261   4.701   6.833
   43LEU      C  597   5.332   4.205   6.805
   43LEU      O  598   5.371   4.184   6.921
   44GLY      N  599   5.203   4.177   6.767
   44GLY     HN  600   5.179   4.199   6.673
   44GLY     CA  601   5.114   4.093   6.846
   44GLY    HA1  602   5.033   4.079   6.777
   44GLY    HA2  603   5.082   4.138   6.939
   44GLY      C  604   5.165   3.961   6.885
   44GLY      O  605   5.133   3.915   6.999
   45ASN      N  606   5.240   3.892   6.794
   45ASN     HN  607   5.252   3.921   6.699
   45ASN     CA  608   5.315   3.769   6.826
   45ASN     HA  609   5.246   3.710   6.885
   45ASN     CB  610   5.348   3.688   6.696
   45ASN    HB1  611   5.428   3.616   6.724
   45ASN    HB2  612   5.396   3.752   6.619
   45ASN     CG  613   5.223   3.614   6.649
   45ASN    OD1  614   5.217   3.496   6.678
   45ASN    ND2  615   5.130   3.683   6.588
   45ASN   HD21  616   5.060   3.624   6.549
   45ASN   HD22  617   5.156   3.772   6.551
   45ASN      C  618   5.431   3.785   6.920
   45ASN      O  619   5.452   3.697   7.001
   46GLY      N  620   5.504   3.899   6.907
   46GLY     HN  621   5.497   3.957   6.826
   46GLY     CA  622   5.618   3.940   6.991
   46GLY    HA1  623   5.652   4.033   6.949
   46GLY    HA2  624   5.697   3.866   6.991
   46GLY      C  625   5.583   3.973   7.134
   46GLY      O  626   5.648   3.938   7.230
   47LEU      N  627   5.470   4.035   7.143
   47LEU     HN  628   5.426   4.061   7.057
   47LEU     CA  629   5.406   4.060   7.277
   47LEU     HA  630   5.470   4.111   7.347
   47LEU     CB  631   5.298   4.166   7.261
   47LEU    HB1  632   5.248   4.174   7.360
   47LEU    HB2  633   5.224   4.131   7.186
   47LEU     CG  634   5.333   4.310   7.212
   47LEU     HG  635   5.396   4.284   7.125
   47LEU    CD1  636   5.215   4.391   7.173
   47LEU   HD11  637   5.249   4.494   7.150
   47LEU   HD12  638   5.149   4.397   7.262
   47LEU   HD13  639   5.150   4.355   7.090
   47LEU    CD2  640   5.414   4.379   7.316
   47LEU   HD21  641   5.499   4.325   7.364
   47LEU   HD22  642   5.351   4.410   7.401
   47LEU   HD23  643   5.448   4.481   7.288
   47LEU      C  644   5.349   3.946   7.346
   47LEU      O  645   5.366   3.928   7.473
   48ALA      N  646   5.293   3.857   7.270
   48ALA     HN  647   5.277   3.882   7.174
   48ALA     CA  648   5.235   3.731   7.311
   48ALA     HA  649   5.171   3.747   7.396
   48ALA     CB  650   5.141   3.681   7.198
   48ALA    HB1  651   5.054   3.747   7.181
   48ALA    HB2  652   5.089   3.586   7.224
   48ALA    HB3  653   5.199   3.677   7.103
   48ALA      C  654   5.337   3.628   7.354
   48ALA      O  655   5.338   3.583   7.469
   49LEU      N  656   5.441   3.611   7.267
   49LEU     HN  657   5.441   3.656   7.179
   49LEU     CA  658   5.553   3.523   7.296
   49LEU     HA  659   5.515   3.423   7.313
   49LEU     CB  660   5.657   3.520   7.178
   49LEU    HB1  661   5.691   3.623   7.153
   49LEU    HB2  662   5.592   3.484   7.095
   49LEU     CG  663   5.768   3.415   7.197
   49LEU     HG  664   5.819   3.448   7.290
   49LEU    CD1  665   5.721   3.266   7.210
   49LEU   HD11  666   5.661   3.262   7.304
   49LEU   HD12  667   5.802   3.192   7.225
   49LEU   HD13  668   5.656   3.242   7.123
   49LEU    CD2  669   5.878   3.432   7.091
   49LEU   HD21  670   5.942   3.520   7.112
   49LEU   HD22  671   5.836   3.442   6.989
   49LEU   HD23  672   5.939   3.339   7.095
   49LEU      C  673   5.628   3.566   7.424
   49LEU      O  674   5.666   3.487   7.508
   50TRP      N  675   5.649   3.698   7.447
   50TRP     HN  676   5.636   3.766   7.375
   50TRP     CA  677   5.706   3.741   7.577
   50TRP     HA  678   5.803   3.701   7.599
   50TRP     CB  679   5.730   3.896   7.576
   50TRP    HB1  680   5.644   3.946   7.526
   50TRP    HB2  681   5.815   3.924   7.510
   50TRP     CG  682   5.758   3.958   7.704
   50TRP    CD1  683   5.689   4.054   7.769
   50TRP    HD1  684   5.598   4.091   7.723
   50TRP    NE1  685   5.767   4.109   7.868
   50TRP    HE1  686   5.769   4.202   7.899
   50TRP    CE2  687   5.876   4.038   7.886
   50TRP    CD2  688   5.882   3.941   7.781
   50TRP    CE3  689   6.001   3.856   7.768
   50TRP    HE3  690   6.005   3.777   7.694
   50TRP    CZ3  691   6.103   3.867   7.864
   50TRP    HZ3  692   6.191   3.804   7.858
   50TRP    CZ2  693   5.985   4.054   7.973
   50TRP    HZ2  694   5.981   4.130   8.049
   50TRP    CH2  695   6.099   3.971   7.951
   50TRP    HH2  696   6.180   3.975   8.022
   50TRP      C  697   5.619   3.705   7.696
   50TRP      O  698   5.673   3.641   7.786
   51ILE      N  699   5.483   3.724   7.702
   51ILE     HN  700   5.441   3.777   7.628
   51ILE     CA  701   5.400   3.687   7.814
   51ILE     HA  702   5.455   3.715   7.903
   51ILE     CB  703   5.274   3.774   7.812
   51ILE     HB  704   5.219   3.754   7.907
   51ILE    CG2  705   5.305   3.918   7.800
   51ILE   HG21  706   5.216   3.984   7.802
   51ILE   HG22  707   5.357   3.942   7.704
   51ILE   HG23  708   5.384   3.948   7.872
   51ILE    CG1  709   5.175   3.742   7.697
   51ILE   HG11  710   5.174   3.639   7.655
   51ILE   HG12  711   5.201   3.806   7.611
   51ILE     CD  712   5.030   3.769   7.737
   51ILE    HD1  713   5.002   3.876   7.748
   51ILE    HD2  714   5.009   3.706   7.827
   51ILE    HD3  715   4.970   3.721   7.658
   51ILE      C  716   5.384   3.537   7.838
   51ILE      O  717   5.373   3.490   7.949
   52PHE      N  718   5.379   3.456   7.727
   52PHE     HN  719   5.369   3.485   7.632
   52PHE     CA  720   5.383   3.309   7.746
   52PHE     HA  721   5.307   3.279   7.816
   52PHE     CB  722   5.361   3.241   7.597
   52PHE    HB1  723   5.374   3.131   7.596
   52PHE    HB2  724   5.439   3.276   7.526
   52PHE     CG  725   5.231   3.277   7.534
   52PHE    CD1  726   5.228   3.283   7.394
   52PHE    HD1  727   5.315   3.248   7.340
   52PHE    CE1  728   5.110   3.312   7.328
   52PHE    HE1  729   5.109   3.313   7.220
   52PHE     CZ  730   5.003   3.374   7.402
   52PHE     HZ  731   4.913   3.409   7.354
   52PHE    CD2  732   5.123   3.328   7.609
   52PHE    HD2  733   5.116   3.334   7.716
   52PHE    CE2  734   5.012   3.384   7.541
   52PHE    HE2  735   4.928   3.408   7.604
   52PHE      C  736   5.513   3.264   7.805
   52PHE      O  737   5.514   3.177   7.890
   53CYS      N  738   5.627   3.318   7.759
   53CYS     HN  739   5.609   3.392   7.694
   53CYS     CA  740   5.760   3.287   7.811
   53CYS     HA  741   5.777   3.181   7.819
   53CYS     CB  742   5.876   3.359   7.732
   53CYS    HB1  743   5.969   3.343   7.791
   53CYS    HB2  744   5.854   3.468   7.731
   53CYS     SG  745   5.894   3.288   7.564
   53CYS    HG1  746   5.792   3.360   7.521
   53CYS      C  747   5.769   3.327   7.954
   53CYS      O  748   5.839   3.264   8.037
   54PHE      N  749   5.712   3.442   7.992
   54PHE     HN  750   5.649   3.490   7.931
   54PHE     CA  751   5.735   3.506   8.120
   54PHE     HA  752   5.833   3.499   8.164
   54PHE     CB  753   5.695   3.651   8.097
   54PHE    HB1  754   5.586   3.658   8.077
   54PHE    HB2  755   5.753   3.684   8.008
   54PHE     CG  756   5.752   3.739   8.204
   54PHE    CD1  757   5.886   3.790   8.200
   54PHE    HD1  758   5.958   3.763   8.124
   54PHE    CE1  759   5.941   3.857   8.310
   54PHE    HE1  760   6.046   3.882   8.316
   54PHE     CZ  761   5.866   3.883   8.422
   54PHE     HZ  762   5.902   3.941   8.505
   54PHE    CD2  763   5.674   3.783   8.312
   54PHE    HD2  764   5.570   3.754   8.318
   54PHE    CE2  765   5.731   3.844   8.423
   54PHE    HE2  766   5.669   3.870   8.508
   54PHE      C  767   5.636   3.447   8.219
   54PHE      O  768   5.656   3.448   8.344
   55HSD      N  769   5.528   3.378   8.168
   55HSD     HN  770   5.514   3.373   8.069
   55HSD     CA  771   5.424   3.317   8.248
   55HSD     HA  772   5.367   3.254   8.181
   55HSD     CB  773   5.473   3.229   8.374
   55HSD    HB1  774   5.382   3.189   8.425
   55HSD    HB2  775   5.538   3.272   8.454
   55HSD    ND1  776   5.532   2.980   8.390
   55HSD    HD1  777   5.514   2.964   8.487
   55HSD     CG  778   5.541   3.102   8.325
   55HSD    CE1  779   5.600   2.893   8.319
   55HSD    HE1  780   5.591   2.786   8.338
   55HSD    NE2  781   5.656   2.946   8.213
   55HSD    CD2  782   5.619   3.078   8.216
   55HSD    HD2  783   5.648   3.155   8.145
   55HSD      C  784   5.318   3.419   8.289
   55HSD      O  785   5.355   3.537   8.309
   56LEU      N  786   5.189   3.383   8.304
   56LEU     HN  787   5.159   3.291   8.283
   56LEU     CA  788   5.094   3.486   8.347
   56LEU     HA  789   5.109   3.580   8.297
   56LEU     CB  790   4.954   3.440   8.312
   56LEU    HB1  791   4.887   3.526   8.332
   56LEU    HB2  792   4.923   3.352   8.371
   56LEU     CG  793   4.929   3.420   8.160
   56LEU     HG  794   4.955   3.313   8.143
   56LEU    CD1  795   4.784   3.427   8.135
   56LEU   HD11  796   4.738   3.336   8.178
   56LEU   HD12  797   4.764   3.422   8.026
   56LEU   HD13  798   4.738   3.519   8.177
   56LEU    CD2  799   5.013   3.517   8.073
   56LEU   HD21  800   5.118   3.487   8.090
   56LEU   HD22  801   4.990   3.623   8.098
   56LEU   HD23  802   4.979   3.514   7.967
   56LEU      C  803   5.099   3.508   8.500
   56LEU      O  804   5.187   3.454   8.563
   57LYS      N  805   5.013   3.596   8.552
   57LYS     HN  806   4.958   3.653   8.491
   57LYS     CA  807   5.008   3.626   8.695
   57LYS     HA  808   5.110   3.631   8.732
   57LYS     CB  809   4.930   3.759   8.708
   57LYS    HB1  810   4.902   3.766   8.816
   57LYS    HB2  811   4.831   3.759   8.657
   57LYS     CG  812   4.999   3.882   8.648
   57LYS    HG1  813   4.931   3.967   8.672
   57LYS    HG2  814   5.009   3.871   8.538
   57LYS     CD  815   5.145   3.907   8.699
   57LYS    HD1  816   5.189   3.999   8.656
   57LYS    HD2  817   5.216   3.825   8.677
   57LYS     CE  818   5.150   3.948   8.847
   57LYS    HE1  819   5.150   3.855   8.908
   57LYS    HE2  820   5.061   4.010   8.872
   57LYS     NZ  821   5.271   4.017   8.880
   57LYS    HZ1  822   5.281   4.105   8.825
   57LYS    HZ2  823   5.347   3.947   8.870
   57LYS    HZ3  824   5.266   4.028   8.983
   57LYS      C  825   4.933   3.499   8.760
   57LYS      O  826   4.949   3.464   8.877
   58SER      N  827   4.851   3.431   8.674
   58SER     HN  828   4.835   3.476   8.587
   58SER     CA  829   4.773   3.308   8.709
   58SER     HA  830   4.848   3.240   8.749
   58SER     CB  831   4.670   3.322   8.824
   58SER    HB1  832   4.577   3.371   8.790
   58SER    HB2  833   4.711   3.375   8.912
   58SER     OG  834   4.613   3.201   8.868
   58SER    HG1  835   4.657   3.194   8.953
   58SER      C  836   4.699   3.251   8.589
   58SER      O  837   4.649   3.321   8.504
   59TRP      N  838   4.707   3.123   8.569
   59TRP     HN  839   4.768   3.063   8.621
   59TRP     CA  840   4.663   3.057   8.452
   59TRP     HA  841   4.667   3.132   8.375
   59TRP     CB  842   4.770   2.948   8.410
   59TRP    HB1  843   4.782   2.873   8.491
   59TRP    HB2  844   4.870   2.995   8.402
   59TRP     CG  845   4.753   2.875   8.281
   59TRP    CD1  846   4.744   2.735   8.278
   59TRP    HD1  847   4.712   2.678   8.364
   59TRP    NE1  848   4.723   2.699   8.150
   59TRP    HE1  849   4.706   2.608   8.120
   59TRP    CE2  850   4.722   2.803   8.065
   59TRP    CD2  851   4.744   2.918   8.146
   59TRP    CE3  852   4.752   3.045   8.084
   59TRP    HE3  853   4.776   3.136   8.137
   59TRP    CZ3  854   4.723   3.054   7.946
   59TRP    HZ3  855   4.718   3.154   7.906
   59TRP    CZ2  856   4.716   2.813   7.929
   59TRP    HZ2  857   4.715   2.721   7.871
   59TRP    CH2  858   4.710   2.938   7.870
   59TRP    HH2  859   4.718   2.944   7.763
   59TRP      C  860   4.524   3.000   8.464
   59TRP      O  861   4.508   2.901   8.527
   60LYS      N  862   4.419   3.074   8.407
   60LYS     HN  863   4.427   3.161   8.359
   60LYS     CA  864   4.279   3.033   8.424
   60LYS     HA  865   4.291   2.934   8.464
   60LYS     CB  866   4.203   3.118   8.534
   60LYS    HB1  867   4.095   3.093   8.528
   60LYS    HB2  868   4.209   3.229   8.524
   60LYS     CG  869   4.256   3.093   8.676
   60LYS    HG1  870   4.363   3.122   8.676
   60LYS    HG2  871   4.254   2.984   8.696
   60LYS     CD  872   4.177   3.164   8.787
   60LYS    HD1  873   4.067   3.152   8.771
   60LYS    HD2  874   4.196   3.274   8.787
   60LYS     CE  875   4.212   3.113   8.926
   60LYS    HE1  876   4.212   3.002   8.927
   60LYS    HE2  877   4.139   3.145   9.004
   60LYS     NZ  878   4.348   3.160   8.959
   60LYS    HZ1  879   4.370   3.152   9.060
   60LYS    HZ2  880   4.350   3.264   8.949
   60LYS    HZ3  881   4.427   3.117   8.907
   60LYS      C  882   4.200   3.017   8.292
   60LYS      O  883   4.251   3.048   8.184
   61SER      N  884   4.080   2.967   8.294
   61SER     HN  885   4.035   2.945   8.381
   61SER     CA  886   4.000   2.942   8.180
   61SER     HA  887   4.062   2.868   8.133
   61SER     CB  888   3.865   2.880   8.233
   61SER    HB1  889   3.894   2.796   8.300
   61SER    HB2  890   3.803   2.828   8.156
   61SER     OG  891   3.785   2.978   8.304
   61SER    HG1  892   3.748   3.036   8.237
   61SER      C  893   3.973   3.057   8.080
   61SER      O  894   3.984   3.038   7.961
   62SER      N  895   3.939   3.177   8.122
   62SER     HN  896   3.923   3.196   8.219
   62SER     CA  897   3.921   3.296   8.035
   62SER     HA  898   3.836   3.292   7.968
   62SER     CB  899   3.878   3.422   8.126
   62SER    HB1  900   3.834   3.499   8.059
   62SER    HB2  901   3.969   3.462   8.176
   62SER     OG  902   3.778   3.383   8.221
   62SER    HG1  903   3.704   3.364   8.163
   62SER      C  904   4.045   3.334   7.957
   62SER      O  905   4.047   3.367   7.840
   63ARG      N  906   4.160   3.320   8.028
   63ARG     HN  907   4.141   3.277   8.116
   63ARG     CA  908   4.293   3.329   7.970
   63ARG     HA  909   4.297   3.421   7.912
   63ARG     CB  910   4.394   3.337   8.089
   63ARG    HB1  911   4.488   3.301   8.044
   63ARG    HB2  912   4.364   3.270   8.173
   63ARG     CG  913   4.421   3.482   8.146
   63ARG    HG1  914   4.502   3.465   8.220
   63ARG    HG2  915   4.327   3.514   8.197
   63ARG     CD  916   4.463   3.589   8.046
   63ARG    HD1  917   4.388   3.590   7.964
   63ARG    HD2  918   4.567   3.573   8.010
   63ARG     NE  919   4.463   3.714   8.130
   63ARG     HE  920   4.457   3.711   8.229
   63ARG     CZ  921   4.426   3.835   8.084
   63ARG    NH1  922   4.394   3.860   7.958
   63ARG   HH11  923   4.419   3.779   7.906
   63ARG   HH12  924   4.335   3.935   7.928
   63ARG    NH2  925   4.409   3.930   8.166
   63ARG   HH21  926   4.436   3.912   8.261
   63ARG   HH22  927   4.383   4.022   8.137
   63ARG      C  928   4.328   3.219   7.871
   63ARG      O  929   4.403   3.255   7.777
   64ILE      N  930   4.281   3.098   7.892
   64ILE     HN  931   4.245   3.071   7.980
   64ILE     CA  932   4.300   2.987   7.797
   64ILE     HA  933   4.399   2.998   7.754
   64ILE     CB  934   4.259   2.853   7.868
   64ILE     HB  935   4.175   2.874   7.936
   64ILE    CG2  936   4.206   2.742   7.768
   64ILE   HG21  937   4.135   2.775   7.689
   64ILE   HG22  938   4.155   2.668   7.832
   64ILE   HG23  939   4.296   2.694   7.724
   64ILE    CG1  940   4.382   2.807   7.962
   64ILE   HG11  941   4.435   2.892   8.010
   64ILE   HG12  942   4.450   2.749   7.896
   64ILE     CD  943   4.349   2.700   8.068
   64ILE    HD1  944   4.253   2.722   8.120
   64ILE    HD2  945   4.430   2.691   8.143
   64ILE    HD3  946   4.331   2.610   8.006
   64ILE      C  947   4.224   3.005   7.663
   64ILE      O  948   4.263   2.974   7.549
   65PHE      N  949   4.094   3.053   7.681
   65PHE     HN  950   4.059   3.074   7.772
   65PHE     CA  951   4.009   3.089   7.578
   65PHE     HA  952   4.004   3.017   7.498
   65PHE     CB  953   3.857   3.116   7.630
   65PHE    HB1  954   3.798   3.148   7.541
   65PHE    HB2  955   3.850   3.201   7.700
   65PHE     CG  956   3.789   2.992   7.684
   65PHE    CD1  957   3.771   2.870   7.615
   65PHE    HD1  958   3.815   2.860   7.517
   65PHE    CE1  959   3.697   2.763   7.672
   65PHE    HE1  960   3.689   2.669   7.619
   65PHE     CZ  961   3.644   2.775   7.801
   65PHE     HZ  962   3.579   2.701   7.844
   65PHE    CD2  963   3.735   3.002   7.811
   65PHE    HD2  964   3.748   3.102   7.851
   65PHE    CE2  965   3.655   2.902   7.865
   65PHE    HE2  966   3.603   2.912   7.959
   65PHE      C  967   4.067   3.210   7.500
   65PHE      O  968   4.064   3.219   7.379
   66LEU      N  969   4.115   3.320   7.567
   66LEU     HN  970   4.099   3.336   7.664
   66LEU     CA  971   4.195   3.421   7.502
   66LEU     HA  972   4.147   3.461   7.414
   66LEU     CB  973   4.224   3.539   7.601
   66LEU    HB1  974   4.306   3.603   7.563
   66LEU    HB2  975   4.273   3.501   7.693
   66LEU     CG  976   4.106   3.625   7.646
   66LEU     HG  977   4.017   3.561   7.665
   66LEU    CD1  978   4.137   3.703   7.776
   66LEU   HD11  979   4.178   3.642   7.860
   66LEU   HD12  980   4.043   3.757   7.804
   66LEU   HD13  981   4.214   3.777   7.747
   66LEU    CD2  982   4.057   3.721   7.537
   66LEU   HD21  983   4.140   3.788   7.505
   66LEU   HD22  984   3.960   3.770   7.559
   66LEU   HD23  985   4.036   3.654   7.452
   66LEU      C  986   4.325   3.381   7.444
   66LEU      O  987   4.369   3.439   7.346
   67PHE      N  988   4.384   3.263   7.485
   67PHE     HN  989   4.356   3.210   7.564
   67PHE     CA  990   4.502   3.204   7.429
   67PHE     HA  991   4.576   3.280   7.412
   67PHE     CB  992   4.567   3.099   7.534
   67PHE    HB1  993   4.499   3.022   7.575
   67PHE    HB2  994   4.607   3.146   7.626
   67PHE     CG  995   4.684   3.018   7.466
   67PHE    CD1  996   4.812   3.068   7.479
   67PHE    HD1  997   4.842   3.152   7.539
   67PHE    CE1  998   4.920   2.996   7.420
   67PHE    HE1  999   5.023   3.023   7.439
   67PHE     CZ 1000   4.905   2.877   7.351
   67PHE     HZ 1001   4.996   2.830   7.317
   67PHE    CD2 1002   4.668   2.894   7.393
   67PHE    HD2 1003   4.566   2.863   7.377
   67PHE    CE2 1004   4.778   2.828   7.337
   67PHE    HE2 1005   4.747   2.735   7.293
   67PHE      C 1006   4.475   3.148   7.290
   67PHE      O 1007   4.543   3.186   7.199
   68ASN      N 1008   4.363   3.080   7.265
   68ASN     HN 1009   4.323   3.039   7.347
   68ASN     CA 1010   4.305   3.041   7.135
   68ASN     HA 1011   4.383   2.987   7.085
   68ASN     CB 1012   4.172   2.969   7.158
   68ASN    HB1 1013   4.122   2.949   7.060
   68ASN    HB2 1014   4.101   3.038   7.209
   68ASN     CG 1015   4.201   2.841   7.214
   68ASN    OD1 1016   4.274   2.754   7.165
   68ASN    ND2 1017   4.144   2.825   7.335
   68ASN   HD21 1018   4.087   2.899   7.369
   68ASN   HD22 1019   4.149   2.732   7.370
   68ASN      C 1020   4.293   3.151   7.039
   68ASN      O 1021   4.308   3.137   6.917
   69LEU      N 1022   4.263   3.271   7.079
   69LEU     HN 1023   4.261   3.289   7.177
   69LEU     CA 1024   4.267   3.391   6.998
   69LEU     HA 1025   4.219   3.364   6.905
   69LEU     CB 1026   4.188   3.504   7.062
   69LEU    HB1 1027   4.194   3.598   7.003
   69LEU    HB2 1028   4.217   3.526   7.167
   69LEU     CG 1029   4.036   3.478   7.070
   69LEU     HG 1030   4.025   3.390   7.136
   69LEU    CD1 1031   3.966   3.599   7.136
   69LEU   HD11 1032   3.980   3.693   7.079
   69LEU   HD12 1033   4.013   3.619   7.235
   69LEU   HD13 1034   3.858   3.587   7.158
   69LEU    CD2 1035   3.975   3.455   6.936
   69LEU   HD21 1036   3.999   3.533   6.860
   69LEU   HD22 1037   3.866   3.457   6.960
   69LEU   HD23 1038   4.000   3.361   6.883
   69LEU      C 1039   4.411   3.438   6.963
   69LEU      O 1040   4.440   3.470   6.846
   70ALA      N 1041   4.506   3.417   7.053
   70ALA     HN 1042   4.489   3.380   7.144
   70ALA     CA 1043   4.643   3.424   7.009
   70ALA     HA 1044   4.640   3.514   6.950
   70ALA     CB 1045   4.736   3.436   7.134
   70ALA    HB1 1046   4.836   3.460   7.092
   70ALA    HB2 1047   4.739   3.337   7.184
   70ALA    HB3 1048   4.706   3.522   7.197
   70ALA      C 1049   4.695   3.320   6.914
   70ALA      O 1050   4.777   3.351   6.824
   71VAL      N 1051   4.648   3.193   6.927
   71VAL     HN 1052   4.576   3.176   6.995
   71VAL     CA 1053   4.667   3.081   6.829
   71VAL     HA 1054   4.772   3.058   6.817
   71VAL     CB 1055   4.598   2.955   6.883
   71VAL     HB 1056   4.491   2.981   6.901
   71VAL    CG1 1057   4.608   2.839   6.786
   71VAL   HG11 1058   4.580   2.744   6.836
   71VAL   HG12 1059   4.714   2.843   6.755
   71VAL   HG13 1060   4.553   2.856   6.690
   71VAL    CG2 1061   4.658   2.913   7.018
   71VAL   HG21 1062   4.616   2.820   7.062
   71VAL   HG22 1063   4.645   2.999   7.088
   71VAL   HG23 1064   4.766   2.890   7.010
   71VAL      C 1065   4.623   3.120   6.687
   71VAL      O 1066   4.691   3.093   6.591
   72ALA      N 1067   4.500   3.183   6.680
   72ALA     HN 1068   4.438   3.195   6.757
   72ALA     CA 1069   4.455   3.230   6.556
   72ALA     HA 1070   4.451   3.150   6.484
   72ALA     CB 1071   4.309   3.255   6.591
   72ALA    HB1 1072   4.289   3.335   6.666
   72ALA    HB2 1073   4.257   3.164   6.628
   72ALA    HB3 1074   4.252   3.281   6.499
   72ALA      C 1075   4.530   3.350   6.492
   72ALA      O 1076   4.517   3.377   6.371
   73ASP      N 1077   4.601   3.436   6.574
   73ASP     HN 1078   4.612   3.409   6.669
   73ASP     CA 1079   4.682   3.536   6.527
   73ASP     HA 1080   4.644   3.554   6.428
   73ASP     CB 1081   4.697   3.647   6.632
   73ASP    HB1 1082   4.774   3.727   6.619
   73ASP    HB2 1083   4.726   3.610   6.733
   73ASP     CG 1084   4.574   3.725   6.650
   73ASP    OD1 1085   4.495   3.733   6.552
   73ASP    OD2 1086   4.556   3.778   6.762
   73ASP      C 1087   4.822   3.490   6.492
   73ASP      O 1088   4.900   3.557   6.425
   74PHE      N 1089   4.860   3.373   6.537
   74PHE     HN 1090   4.800   3.325   6.600
   74PHE     CA 1091   4.985   3.305   6.501
   74PHE     HA 1092   5.063   3.379   6.500
   74PHE     CB 1093   5.018   3.207   6.623
   74PHE    HB1 1094   4.935   3.147   6.667
   74PHE    HB2 1095   5.060   3.273   6.702
   74PHE     CG 1096   5.125   3.108   6.590
   74PHE    CD1 1097   5.103   2.972   6.604
   74PHE    HD1 1098   5.001   2.939   6.620
   74PHE    CE1 1099   5.205   2.883   6.578
   74PHE    HE1 1100   5.185   2.778   6.593
   74PHE     CZ 1101   5.325   2.932   6.541
   74PHE     HZ 1102   5.405   2.861   6.529
   74PHE    CD2 1103   5.254   3.161   6.552
   74PHE    HD2 1104   5.259   3.268   6.538
   74PHE    CE2 1105   5.353   3.070   6.526
   74PHE    HE2 1106   5.448   3.104   6.488
   74PHE      C 1107   4.983   3.239   6.367
   74PHE      O 1108   5.063   3.270   6.277
   75LEU      N 1109   4.890   3.147   6.349
   75LEU     HN 1110   4.842   3.112   6.429
   75LEU     CA 1111   4.857   3.072   6.227
   75LEU     HA 1112   4.949   3.026   6.195
   75LEU     CB 1113   4.748   2.962   6.250
   75LEU    HB1 1114   4.738   2.910   6.153
   75LEU    HB2 1115   4.655   3.018   6.276
   75LEU     CG 1116   4.777   2.850   6.346
   75LEU     HG 1117   4.802   2.895   6.445
   75LEU    CD1 1118   4.662   2.757   6.381
   75LEU   HD11 1119   4.676   2.715   6.482
   75LEU   HD12 1120   4.655   2.677   6.303
   75LEU   HD13 1121   4.564   2.810   6.382
   75LEU    CD2 1122   4.905   2.766   6.305
   75LEU   HD21 1123   4.990   2.830   6.274
   75LEU   HD22 1124   4.877   2.691   6.227
   75LEU   HD23 1125   4.944   2.701   6.386
   75LEU      C 1126   4.820   3.162   6.109
   75LEU      O 1127   4.855   3.141   5.998
   76LEU      N 1128   4.748   3.276   6.130
   76LEU     HN 1129   4.708   3.286   6.221
   76LEU     CA 1130   4.721   3.372   6.029
   76LEU     HA 1131   4.673   3.317   5.950
   76LEU     CB 1132   4.620   3.488   6.076
   76LEU    HB1 1133   4.671   3.532   6.165
   76LEU    HB2 1134   4.535   3.431   6.119
   76LEU     CG 1135   4.584   3.592   5.972
   76LEU     HG 1136   4.674   3.637   5.926
   76LEU    CD1 1137   4.488   3.538   5.868
   76LEU   HD11 1138   4.540   3.459   5.808
   76LEU   HD12 1139   4.452   3.616   5.798
   76LEU   HD13 1140   4.397   3.491   5.911
   76LEU    CD2 1141   4.516   3.712   6.040
   76LEU   HD21 1142   4.556   3.730   6.143
   76LEU   HD22 1143   4.408   3.691   6.056
   76LEU   HD23 1144   4.515   3.805   5.979
   76LEU      C 1145   4.843   3.437   5.961
   76LEU      O 1146   4.847   3.447   5.843
   77ILE      N 1147   4.940   3.478   6.045
   77ILE     HN 1148   4.930   3.478   6.144
   77ILE     CA 1149   5.059   3.536   5.982
   77ILE     HA 1150   5.031   3.613   5.911
   77ILE     CB 1151   5.147   3.617   6.080
   77ILE     HB 1152   5.218   3.677   6.019
   77ILE    CG2 1153   5.054   3.715   6.144
   77ILE   HG21 1154   5.113   3.785   6.207
   77ILE   HG22 1155   4.978   3.670   6.211
   77ILE   HG23 1156   4.994   3.769   6.067
   77ILE    CG1 1157   5.211   3.531   6.198
   77ILE   HG11 1158   5.249   3.435   6.158
   77ILE   HG12 1159   5.135   3.510   6.276
   77ILE     CD 1160   5.330   3.610   6.261
   77ILE    HD1 1161   5.419   3.618   6.196
   77ILE    HD2 1162   5.361   3.556   6.354
   77ILE    HD3 1163   5.296   3.713   6.283
   77ILE      C 1164   5.156   3.446   5.906
   77ILE      O 1165   5.251   3.493   5.844
   78ILE      N 1166   5.144   3.313   5.914
   78ILE     HN 1167   5.075   3.281   5.978
   78ILE     CA 1168   5.217   3.223   5.834
   78ILE     HA 1169   5.318   3.261   5.833
   78ILE     CB 1170   5.193   3.081   5.879
   78ILE     HB 1171   5.094   3.036   5.854
   78ILE    CG2 1172   5.298   2.996   5.800
   78ILE   HG21 1173   5.397   3.037   5.830
   78ILE   HG22 1174   5.298   3.010   5.690
   78ILE   HG23 1175   5.279   2.889   5.823
   78ILE    CG1 1176   5.204   3.053   6.030
   78ILE   HG11 1177   5.117   3.097   6.084
   78ILE   HG12 1178   5.297   3.095   6.073
   78ILE     CD 1179   5.205   2.904   6.061
   78ILE    HD1 1180   5.172   2.892   6.166
   78ILE    HD2 1181   5.304   2.854   6.053
   78ILE    HD3 1182   5.134   2.843   6.000
   78ILE      C 1183   5.173   3.234   5.689
   78ILE      O 1184   5.256   3.235   5.597
   79CYS      N 1185   5.041   3.261   5.671
   79CYS     HN 1186   4.990   3.282   5.754
   79CYS     CA 1187   4.972   3.260   5.549
   79CYS     HA 1188   4.998   3.179   5.483
   79CYS     CB 1189   4.823   3.228   5.573
   79CYS    HB1 1190   4.761   3.236   5.482
   79CYS    HB2 1191   4.767   3.302   5.635
   79CYS     SG 1192   4.795   3.068   5.656
   79CYS    HG1 1193   4.826   3.118   5.775
   79CYS      C 1194   4.975   3.401   5.476
   79CYS      O 1195   4.980   3.401   5.352
   80LEU      N 1196   4.996   3.514   5.542
   80LEU     HN 1197   5.026   3.501   5.636
   80LEU     CA 1198   5.005   3.649   5.484
   80LEU     HA 1199   4.912   3.656   5.428
   80LEU     CB 1200   5.015   3.762   5.592
   80LEU    HB1 1201   5.009   3.861   5.541
   80LEU    HB2 1202   5.113   3.770   5.644
   80LEU     CG 1203   4.897   3.766   5.700
   80LEU     HG 1204   4.900   3.672   5.759
   80LEU    CD1 1205   4.933   3.882   5.797
   80LEU   HD11 1206   5.031   3.862   5.845
   80LEU   HD12 1207   4.857   3.897   5.876
   80LEU   HD13 1208   4.943   3.978   5.741
   80LEU    CD2 1209   4.759   3.787   5.640
   80LEU   HD21 1210   4.677   3.806   5.713
   80LEU   HD22 1211   4.729   3.700   5.578
   80LEU   HD23 1212   4.771   3.870   5.568
   80LEU      C 1213   5.109   3.668   5.373
   80LEU      O 1214   5.078   3.723   5.266
   81PRO      N 1215   5.233   3.626   5.385
   81PRO     CD 1216   5.302   3.587   5.505
   81PRO    HD1 1217   5.307   3.476   5.509
   81PRO    HD2 1218   5.267   3.641   5.596
   81PRO     CA 1219   5.333   3.636   5.281
   81PRO     HA 1220   5.353   3.741   5.267
   81PRO     CB 1221   5.463   3.591   5.341
   81PRO    HB1 1222   5.539   3.653   5.288
   81PRO    HB2 1223   5.490   3.485   5.327
   81PRO     CG 1224   5.448   3.634   5.486
   81PRO    HG1 1225   5.521   3.586   5.554
   81PRO    HG2 1226   5.468   3.743   5.494
   81PRO      C 1227   5.293   3.560   5.155
   81PRO      O 1228   5.311   3.611   5.045
   82PHE      N 1229   5.225   3.443   5.164
   82PHE     HN 1230   5.203   3.407   5.254
   82PHE     CA 1231   5.183   3.372   5.045
   82PHE     HA 1232   5.269   3.358   4.980
   82PHE     CB 1233   5.128   3.234   5.062
   82PHE    HB1 1234   5.106   3.185   4.965
   82PHE    HB2 1235   5.034   3.239   5.121
   82PHE     CG 1236   5.225   3.145   5.139
   82PHE    CD1 1237   5.228   3.122   5.279
   82PHE    HD1 1238   5.160   3.180   5.340
   82PHE    CE1 1239   5.323   3.045   5.345
   82PHE    HE1 1240   5.327   3.050   5.453
   82PHE     CZ 1241   5.424   2.978   5.269
   82PHE     HZ 1242   5.499   2.916   5.314
   82PHE    CD2 1243   5.327   3.077   5.062
   82PHE    HD2 1244   5.320   3.087   4.955
   82PHE    CE2 1245   5.416   2.989   5.124
   82PHE    HE2 1246   5.495   2.944   5.065
   82PHE      C 1247   5.084   3.462   4.957
   82PHE      O 1248   5.095   3.458   4.835
   83LEU      N 1249   4.992   3.536   5.014
   83LEU     HN 1250   4.971   3.526   5.112
   83LEU     CA 1251   4.909   3.624   4.943
   83LEU     HA 1252   4.865   3.571   4.859
   83LEU     CB 1253   4.792   3.675   5.034
   83LEU    HB1 1254   4.732   3.756   4.988
   83LEU    HB2 1255   4.843   3.734   5.114
   83LEU     CG 1256   4.693   3.565   5.086
   83LEU     HG 1257   4.753   3.472   5.101
   83LEU    CD1 1258   4.622   3.624   5.204
   83LEU   HD11 1259   4.697   3.628   5.286
   83LEU   HD12 1260   4.534   3.561   5.231
   83LEU   HD13 1261   4.586   3.729   5.198
   83LEU    CD2 1262   4.582   3.524   4.989
   83LEU   HD21 1263   4.526   3.431   5.011
   83LEU   HD22 1264   4.637   3.510   4.894
   83LEU   HD23 1265   4.501   3.598   4.974
   83LEU      C 1266   4.974   3.746   4.886
   83LEU      O 1267   4.927   3.804   4.789
   84MET      N 1268   5.094   3.780   4.936
   84MET     HN 1269   5.135   3.729   5.012
   84MET     CA 1270   5.163   3.904   4.894
   84MET     HA 1271   5.083   3.977   4.886
   84MET     CB 1272   5.269   3.943   4.998
   84MET    HB1 1273   5.342   4.017   4.959
   84MET    HB2 1274   5.328   3.860   5.041
   84MET     CG 1275   5.204   4.015   5.113
   84MET    HG1 1276   5.129   3.946   5.158
   84MET    HG2 1277   5.158   4.110   5.078
   84MET     SD 1278   5.329   4.081   5.230
   84MET     CE 1279   5.258   4.002   5.382
   84MET    HE1 1280   5.204   3.909   5.356
   84MET    HE2 1281   5.177   4.061   5.429
   84MET    HE3 1282   5.338   3.994   5.459
   84MET      C 1283   5.238   3.884   4.760
   84MET      O 1284   5.233   3.971   4.674
   85ASP      N 1285   5.295   3.758   4.746
   85ASP     HN 1286   5.296   3.696   4.824
   85ASP     CA 1287   5.333   3.689   4.626
   85ASP     HA 1288   5.413   3.747   4.581
   85ASP     CB 1289   5.399   3.556   4.664
   85ASP    HB1 1290   5.335   3.496   4.731
   85ASP    HB2 1291   5.496   3.579   4.713
   85ASP     CG 1292   5.430   3.463   4.554
   85ASP    OD1 1293   5.547   3.459   4.507
   85ASP    OD2 1294   5.343   3.395   4.500
   85ASP      C 1295   5.218   3.684   4.526
   85ASP      O 1296   5.234   3.718   4.406
   86ASN      N 1297   5.098   3.644   4.575
   86ASN     HN 1298   5.079   3.649   4.673
   86ASN     CA 1299   4.988   3.620   4.485
   86ASN     HA 1300   5.037   3.554   4.414
   86ASN     CB 1301   4.878   3.549   4.572
   86ASN    HB1 1302   4.823   3.621   4.637
   86ASN    HB2 1303   4.934   3.477   4.635
   86ASN     CG 1304   4.772   3.477   4.492
   86ASN    OD1 1305   4.652   3.501   4.515
   86ASN    ND2 1306   4.814   3.388   4.396
   86ASN   HD21 1307   4.745   3.335   4.347
   86ASN   HD22 1308   4.905   3.349   4.411
   86ASN      C 1309   4.927   3.734   4.409
   86ASN      O 1310   4.883   3.719   4.296
   87TYR      N 1311   4.925   3.854   4.478
   87TYR     HN 1312   4.959   3.853   4.572
   87TYR     CA 1313   4.881   3.971   4.415
   87TYR     HA 1314   4.785   3.952   4.368
   87TYR     CB 1315   4.877   4.082   4.520
   87TYR    HB1 1316   4.851   4.181   4.476
   87TYR    HB2 1317   4.980   4.096   4.560
   87TYR     CG 1318   4.792   4.064   4.641
   87TYR    CD1 1319   4.823   4.118   4.770
   87TYR    HD1 1320   4.918   4.162   4.795
   87TYR    CE1 1321   4.735   4.114   4.878
   87TYR    HE1 1322   4.768   4.153   4.974
   87TYR     CZ 1323   4.601   4.058   4.865
   87TYR     OH 1324   4.524   4.063   4.975
   87TYR     HH 1325   4.477   4.147   4.973
   87TYR    CD2 1326   4.665   4.010   4.628
   87TYR    HD2 1327   4.650   3.968   4.529
   87TYR    CE2 1328   4.571   3.995   4.738
   87TYR    HE2 1329   4.476   3.947   4.723
   87TYR      C 1330   4.975   4.017   4.303
   87TYR      O 1331   4.935   4.036   4.192
   88VAL      N 1332   5.106   4.022   4.332
   88VAL     HN 1333   5.141   4.016   4.425
   88VAL     CA 1334   5.209   4.063   4.236
   88VAL     HA 1335   5.188   4.168   4.218
   88VAL     CB 1336   5.351   4.064   4.298
   88VAL     HB 1337   5.374   3.961   4.332
   88VAL    CG1 1338   5.454   4.107   4.183
   88VAL   HG11 1339   5.465   4.043   4.092
   88VAL   HG12 1340   5.555   4.131   4.221
   88VAL   HG13 1341   5.422   4.202   4.136
   88VAL    CG2 1342   5.350   4.163   4.422
   88VAL   HG21 1343   5.288   4.253   4.408
   88VAL   HG22 1344   5.449   4.200   4.456
   88VAL   HG23 1345   5.296   4.108   4.502
   88VAL      C 1346   5.212   3.980   4.110
   88VAL      O 1347   5.230   4.031   4.002
   89ARG      N 1348   5.181   3.852   4.123
   89ARG     HN 1349   5.178   3.813   4.215
   89ARG     CA 1350   5.186   3.764   4.009
   89ARG     HA 1351   5.249   3.812   3.936
   89ARG     CB 1352   5.211   3.611   4.039
   89ARG    HB1 1353   5.191   3.560   3.942
   89ARG    HB2 1354   5.126   3.576   4.102
   89ARG     CG 1355   5.340   3.562   4.107
   89ARG    HG1 1356   5.357   3.611   4.205
   89ARG    HG2 1357   5.426   3.581   4.038
   89ARG     CD 1358   5.342   3.409   4.136
   89ARG    HD1 1359   5.367   3.355   4.042
   89ARG    HD2 1360   5.239   3.377   4.160
   89ARG     NE 1361   5.450   3.379   4.231
   89ARG     HE 1362   5.435   3.364   4.329
   89ARG     CZ 1363   5.582   3.393   4.196
   89ARG    NH1 1364   5.622   3.421   4.074
   89ARG   HH11 1365   5.561   3.426   3.995
   89ARG   HH12 1366   5.720   3.433   4.061
   89ARG    NH2 1367   5.673   3.382   4.290
   89ARG   HH21 1368   5.763   3.422   4.271
   89ARG   HH22 1369   5.638   3.397   4.382
   89ARG      C 1370   5.050   3.773   3.932
   89ARG      O 1371   5.046   3.724   3.819
   90ARG      N 1372   4.942   3.840   3.981
   90ARG     HN 1373   4.960   3.889   4.067
   90ARG     CA 1374   4.813   3.849   3.915
   90ARG     HA 1375   4.766   3.922   3.979
   90ARG     CB 1376   4.809   3.896   3.769
   90ARG    HB1 1377   4.702   3.898   3.738
   90ARG    HB2 1378   4.867   3.828   3.703
   90ARG     CG 1379   4.857   4.054   3.744
   90ARG    HG1 1380   4.784   4.125   3.789
   90ARG    HG2 1381   4.841   4.063   3.635
   90ARG     CD 1382   5.003   4.090   3.775
   90ARG    HD1 1383   5.076   4.019   3.732
   90ARG    HD2 1384   5.016   4.096   3.886
   90ARG     NE 1385   5.043   4.222   3.721
   90ARG     HE 1386   4.988   4.287   3.669
   90ARG     CZ 1387   5.163   4.272   3.741
   90ARG    NH1 1388   5.263   4.209   3.803
   90ARG   HH11 1389   5.241   4.149   3.880
   90ARG   HH12 1390   5.359   4.239   3.806
   90ARG    NH2 1391   5.190   4.395   3.693
   90ARG   HH21 1392   5.124   4.455   3.647
   90ARG   HH22 1393   5.282   4.429   3.713
   90ARG      C 1394   4.722   3.726   3.939
   90ARG      O 1395   4.660   3.671   3.843
   91TRP      N 1396   4.718   3.667   4.063
   91TRP     HN 1397   4.775   3.722   4.123
   91TRP     CA 1398   4.647   3.552   4.100
   91TRP     HA 1399   4.657   3.551   4.208
   91TRP     CB 1400   4.496   3.558   4.059
   91TRP    HB1 1401   4.449   3.477   4.119
   91TRP    HB2 1402   4.490   3.526   3.953
   91TRP     CG 1403   4.427   3.690   4.078
   91TRP    CD1 1404   4.370   3.774   3.991
   91TRP    HD1 1405   4.362   3.763   3.883
   91TRP    NE1 1406   4.316   3.882   4.057
   91TRP    HE1 1407   4.273   3.961   4.020
   91TRP    CE2 1408   4.333   3.871   4.189
   91TRP    CD2 1409   4.406   3.752   4.208
   91TRP    CE3 1410   4.451   3.718   4.339
   91TRP    HE3 1411   4.505   3.626   4.358
   91TRP    CZ3 1412   4.418   3.808   4.447
   91TRP    HZ3 1413   4.449   3.791   4.549
   91TRP    CZ2 1414   4.304   3.959   4.288
   91TRP    HZ2 1415   4.244   4.047   4.267
   91TRP    CH2 1416   4.350   3.925   4.414
   91TRP    HH2 1417   4.321   3.992   4.494
   91TRP      C 1418   4.702   3.416   4.048
   91TRP      O 1419   4.652   3.307   4.085
   92ASP      N 1420   4.808   3.421   3.968
   92ASP     HN 1421   4.853   3.505   3.940
   92ASP     CA 1422   4.884   3.310   3.905
   92ASP     HA 1423   4.815   3.245   3.852
   92ASP     CB 1424   4.986   3.370   3.799
   92ASP    HB1 1425   5.071   3.425   3.845
   92ASP    HB2 1426   4.921   3.436   3.738
   92ASP     CG 1427   5.049   3.280   3.691
   92ASP    OD1 1428   5.066   3.159   3.710
   92ASP    OD2 1429   5.095   3.331   3.587
   92ASP      C 1430   4.949   3.219   4.013
   92ASP      O 1431   5.037   3.257   4.094
   93TRP      N 1432   4.893   3.088   4.017
   93TRP     HN 1433   4.821   3.058   3.956
   93TRP     CA 1434   4.936   2.994   4.120
   93TRP     HA 1435   4.977   3.050   4.202
   93TRP     CB 1436   4.814   2.915   4.172
   93TRP    HB1 1437   4.789   2.844   4.091
   93TRP    HB2 1438   4.731   2.988   4.181
   93TRP     CG 1439   4.827   2.835   4.300
   93TRP    CD1 1440   4.818   2.699   4.321
   93TRP    HD1 1441   4.804   2.625   4.243
   93TRP    NE1 1442   4.838   2.677   4.451
   93TRP    HE1 1443   4.856   2.585   4.478
   93TRP    CE2 1444   4.845   2.795   4.514
   93TRP    CD2 1445   4.848   2.898   4.423
   93TRP    CE3 1446   4.870   3.035   4.467
   93TRP    HE3 1447   4.867   3.120   4.400
   93TRP    CZ3 1448   4.892   3.055   4.600
   93TRP    HZ3 1449   4.893   3.155   4.641
   93TRP    CZ2 1450   4.876   2.813   4.651
   93TRP    HZ2 1451   4.887   2.734   4.725
   93TRP    CH2 1452   4.889   2.944   4.685
   93TRP    HH2 1453   4.911   2.956   4.790
   93TRP      C 1454   5.042   2.894   4.061
   93TRP      O 1455   5.017   2.825   3.966
   94LYS      N 1456   5.156   2.883   4.132
   94LYS     HN 1457   5.174   2.936   4.214
   94LYS     CA 1458   5.271   2.802   4.096
   94LYS     HA 1459   5.268   2.771   3.993
   94LYS     CB 1460   5.400   2.884   4.120
   94LYS    HB1 1461   5.489   2.833   4.078
   94LYS    HB2 1462   5.406   2.886   4.231
   94LYS     CG 1463   5.393   3.025   4.050
   94LYS    HG1 1464   5.482   3.091   4.060
   94LYS    HG2 1465   5.306   3.079   4.092
   94LYS     CD 1466   5.354   3.004   3.903
   94LYS    HD1 1467   5.245   2.984   3.893
   94LYS    HD2 1468   5.409   2.918   3.860
   94LYS     CE 1469   5.377   3.125   3.822
   94LYS    HE1 1470   5.484   3.152   3.811
   94LYS    HE2 1471   5.325   3.214   3.862
   94LYS     NZ 1472   5.330   3.107   3.682
   94LYS    HZ1 1473   5.377   3.020   3.649
   94LYS    HZ2 1474   5.351   3.183   3.614
   94LYS    HZ3 1475   5.227   3.102   3.681
   94LYS      C 1476   5.283   2.673   4.174
   94LYS      O 1477   5.321   2.573   4.122
   95PHE      N 1478   5.226   2.679   4.293
   95PHE     HN 1479   5.193   2.765   4.332
   95PHE     CA 1480   5.210   2.553   4.372
   95PHE     HA 1481   5.303   2.499   4.373
   95PHE     CB 1482   5.176   2.583   4.528
   95PHE    HB1 1483   5.172   2.483   4.577
   95PHE    HB2 1484   5.071   2.619   4.537
   95PHE     CG 1485   5.274   2.662   4.606
   95PHE    CD1 1486   5.234   2.714   4.731
   95PHE    HD1 1487   5.137   2.695   4.774
   95PHE    CE1 1488   5.323   2.786   4.808
   95PHE    HE1 1489   5.295   2.830   4.903
   95PHE     CZ 1490   5.456   2.809   4.763
   95PHE     HZ 1491   5.523   2.875   4.816
   95PHE    CD2 1492   5.404   2.680   4.552
   95PHE    HD2 1493   5.431   2.659   4.449
   95PHE    CE2 1494   5.493   2.749   4.640
   95PHE    HE2 1495   5.595   2.769   4.612
   95PHE      C 1496   5.102   2.456   4.320
   95PHE      O 1497   5.023   2.482   4.230
   96GLY      N 1498   5.092   2.332   4.375
   96GLY     HN 1499   5.157   2.291   4.439
   96GLY     CA 1500   4.975   2.249   4.337
   96GLY    HA1 1501   4.981   2.152   4.385
   96GLY    HA2 1502   4.976   2.243   4.229
   96GLY      C 1503   4.833   2.304   4.374
   96GLY      O 1504   4.816   2.400   4.454
   97ASP      N 1505   4.728   2.227   4.335
   97ASP     HN 1506   4.749   2.135   4.302
   97ASP     CA 1507   4.582   2.248   4.361
   97ASP     HA 1508   4.561   2.351   4.337
   97ASP     CB 1509   4.510   2.155   4.260
   97ASP    HB1 1510   4.523   2.208   4.164
   97ASP    HB2 1511   4.402   2.148   4.286
   97ASP     CG 1512   4.562   2.015   4.238
   97ASP    OD1 1513   4.479   1.940   4.188
   97ASP    OD2 1514   4.676   1.983   4.260
   97ASP      C 1515   4.543   2.219   4.516
   97ASP      O 1516   4.475   2.303   4.573
   98ILE      N 1517   4.591   2.112   4.582
   98ILE     HN 1518   4.648   2.048   4.533
   98ILE     CA 1519   4.573   2.081   4.718
   98ILE     HA 1520   4.468   2.097   4.733
   98ILE     CB 1521   4.597   1.941   4.761
   98ILE     HB 1522   4.707   1.924   4.771
   98ILE    CG2 1523   4.525   1.918   4.894
   98ILE   HG21 1524   4.533   1.818   4.941
   98ILE   HG22 1525   4.418   1.927   4.865
   98ILE   HG23 1526   4.545   1.996   4.971
   98ILE    CG1 1527   4.554   1.833   4.659
   98ILE   HG11 1528   4.568   1.732   4.704
   98ILE   HG12 1529   4.627   1.831   4.576
   98ILE     CD 1530   4.412   1.837   4.612
   98ILE    HD1 1531   4.337   1.811   4.689
   98ILE    HD2 1532   4.392   1.761   4.533
   98ILE    HD3 1533   4.378   1.932   4.567
   98ILE      C 1534   4.632   2.193   4.814
   98ILE      O 1535   4.562   2.229   4.909
   99PRO      N 1536   4.748   2.258   4.784
   99PRO     CD 1537   4.872   2.193   4.724
   99PRO    HD1 1538   4.862   2.189   4.613
   99PRO    HD2 1539   4.893   2.090   4.760
   99PRO     CA 1540   4.785   2.382   4.839
   99PRO     HA 1541   4.795   2.371   4.946
   99PRO     CB 1542   4.916   2.420   4.777
   99PRO    HB1 1543   4.973   2.499   4.830
   99PRO    HB2 1544   4.891   2.461   4.676
   99PRO     CG 1545   4.989   2.282   4.765
   99PRO    HG1 1546   5.064   2.284   4.683
   99PRO    HG2 1547   5.034   2.254   4.862
   99PRO      C 1548   4.685   2.489   4.830
   99PRO      O 1549   4.681   2.558   4.932
  100CYS      N 1550   4.619   2.515   4.713
  100CYS     HN 1551   4.625   2.457   4.632
  100CYS     CA 1552   4.536   2.635   4.701
  100CYS     HA 1553   4.606   2.709   4.736
  100CYS     CB 1554   4.492   2.654   4.553
  100CYS    HB1 1555   4.444   2.557   4.527
  100CYS    HB2 1556   4.573   2.656   4.476
  100CYS     SG 1557   4.361   2.781   4.511
  100CYS      C 1558   4.423   2.629   4.803
  100CYS      O 1559   4.406   2.721   4.886
  101ARG      N 1560   4.358   2.509   4.802
  101ARG     HN 1561   4.398   2.444   4.739
  101ARG     CA 1562   4.259   2.473   4.896
  101ARG     HA 1563   4.188   2.555   4.889
  101ARG     CB 1564   4.214   2.331   4.864
  101ARG    HB1 1565   4.145   2.298   4.944
  101ARG    HB2 1566   4.302   2.263   4.852
  101ARG     CG 1567   4.135   2.324   4.724
  101ARG    HG1 1568   4.193   2.388   4.654
  101ARG    HG2 1569   4.035   2.371   4.736
  101ARG     CD 1570   4.122   2.184   4.672
  101ARG    HD1 1571   4.056   2.118   4.732
  101ARG    HD2 1572   4.225   2.142   4.669
  101ARG     NE 1573   4.067   2.201   4.531
  101ARG     HE 1574   3.996   2.270   4.517
  101ARG     CZ 1575   4.111   2.130   4.426
  101ARG    NH1 1576   4.160   2.014   4.443
  101ARG   HH11 1577   4.188   1.950   4.371
  101ARG   HH12 1578   4.137   1.981   4.535
  101ARG    NH2 1579   4.077   2.175   4.307
  101ARG   HH21 1580   4.121   2.138   4.225
  101ARG   HH22 1581   4.062   2.274   4.306
  101ARG      C 1582   4.310   2.472   5.037
  101ARG      O 1583   4.238   2.513   5.130
  102LEU      N 1584   4.431   2.426   5.067
  102LEU     HN 1585   4.490   2.389   4.995
  102LEU     CA 1586   4.491   2.426   5.198
  102LEU     HA 1587   4.423   2.381   5.268
  102LEU     CB 1588   4.629   2.351   5.192
  102LEU    HB1 1589   4.687   2.417   5.124
  102LEU    HB2 1590   4.607   2.250   5.150
  102LEU     CG 1591   4.694   2.332   5.334
  102LEU     HG 1592   4.694   2.427   5.391
  102LEU    CD1 1593   4.605   2.242   5.425
  102LEU   HD11 1594   4.512   2.296   5.452
  102LEU   HD12 1595   4.658   2.227   5.521
  102LEU   HD13 1596   4.583   2.144   5.377
  102LEU    CD2 1597   4.840   2.278   5.329
  102LEU   HD21 1598   4.906   2.351   5.278
  102LEU   HD22 1599   4.847   2.181   5.276
  102LEU   HD23 1600   4.888   2.275   5.429
  102LEU      C 1601   4.517   2.571   5.242
  102LEU      O 1602   4.497   2.610   5.353
  103MET      N 1603   4.555   2.668   5.151
  103MET     HN 1604   4.570   2.637   5.058
  103MET     CA 1605   4.579   2.807   5.189
  103MET     HA 1606   4.637   2.814   5.280
  103MET     CB 1607   4.634   2.886   5.068
  103MET    HB1 1608   4.572   2.870   4.978
  103MET    HB2 1609   4.734   2.845   5.040
  103MET     CG 1610   4.665   3.031   5.102
  103MET    HG1 1611   4.718   3.026   5.200
  103MET    HG2 1612   4.567   3.080   5.117
  103MET     SD 1613   4.776   3.101   4.982
  103MET     CE 1614   4.638   3.146   4.875
  103MET    HE1 1615   4.588   3.048   4.854
  103MET    HE2 1616   4.662   3.187   4.774
  103MET    HE3 1617   4.565   3.208   4.931
  103MET      C 1618   4.459   2.870   5.228
  103MET      O 1619   4.437   2.914   5.342
  104LEU      N 1620   4.352   2.865   5.137
  104LEU     HN 1621   4.364   2.819   5.049
  104LEU     CA 1622   4.218   2.911   5.161
  104LEU     HA 1623   4.231   3.017   5.180
  104LEU     CB 1624   4.127   2.899   5.042
  104LEU    HB1 1625   4.031   2.951   5.064
  104LEU    HB2 1626   4.108   2.792   5.019
  104LEU     CG 1627   4.176   2.966   4.910
  104LEU     HG 1628   4.270   2.921   4.873
  104LEU    CD1 1629   4.070   2.955   4.795
  104LEU   HD11 1630   4.054   2.851   4.759
  104LEU   HD12 1631   4.091   3.017   4.706
  104LEU   HD13 1632   3.978   2.998   4.840
  104LEU    CD2 1633   4.208   3.119   4.935
  104LEU   HD21 1634   4.118   3.170   4.978
  104LEU   HD22 1635   4.220   3.171   4.837
  104LEU   HD23 1636   4.304   3.136   4.989
  104LEU      C 1637   4.147   2.843   5.285
  104LEU      O 1638   4.076   2.916   5.355
  105PHE      N 1639   4.169   2.709   5.307
  105PHE     HN 1640   4.210   2.649   5.239
  105PHE     CA 1641   4.122   2.637   5.425
  105PHE     HA 1642   4.015   2.647   5.436
  105PHE     CB 1643   4.155   2.490   5.412
  105PHE    HB1 1644   4.264   2.484   5.393
  105PHE    HB2 1645   4.108   2.449   5.320
  105PHE     CG 1646   4.110   2.394   5.525
  105PHE    CD1 1647   3.992   2.322   5.528
  105PHE    HD1 1648   3.915   2.343   5.455
  105PHE    CE1 1649   3.963   2.215   5.619
  105PHE    HE1 1650   3.881   2.149   5.597
  105PHE     CZ 1651   4.065   2.187   5.714
  105PHE     HZ 1652   4.050   2.095   5.769
  105PHE    CD2 1653   4.211   2.356   5.615
  105PHE    HD2 1654   4.302   2.414   5.614
  105PHE    CE2 1655   4.194   2.246   5.710
  105PHE    HE2 1656   4.271   2.208   5.776
  105PHE      C 1657   4.181   2.690   5.554
  105PHE      O 1658   4.116   2.735   5.647
  106MET      N 1659   4.312   2.686   5.567
  106MET     HN 1660   4.371   2.666   5.488
  106MET     CA 1661   4.384   2.745   5.680
  106MET     HA 1662   4.350   2.694   5.769
  106MET     CB 1663   4.538   2.723   5.656
  106MET    HB1 1664   4.599   2.790   5.720
  106MET    HB2 1665   4.560   2.752   5.551
  106MET     CG 1666   4.573   2.571   5.659
  106MET    HG1 1667   4.679   2.567   5.628
  106MET    HG2 1668   4.514   2.527   5.576
  106MET     SD 1669   4.547   2.486   5.814
  106MET     CE 1670   4.652   2.587   5.915
  106MET    HE1 1671   4.641   2.551   6.020
  106MET    HE2 1672   4.611   2.690   5.924
  106MET    HE3 1673   4.758   2.589   5.883
  106MET      C 1674   4.351   2.900   5.703
  106MET      O 1675   4.340   2.936   5.820
  107LEU      N 1676   4.338   2.975   5.593
  107LEU     HN 1677   4.360   2.944   5.501
  107LEU     CA 1678   4.290   3.108   5.609
  107LEU     HA 1679   4.356   3.150   5.684
  107LEU     CB 1680   4.310   3.210   5.490
  107LEU    HB1 1681   4.247   3.300   5.513
  107LEU    HB2 1682   4.264   3.169   5.398
  107LEU     CG 1683   4.453   3.250   5.451
  107LEU     HG 1684   4.515   3.161   5.476
  107LEU    CD1 1685   4.458   3.275   5.304
  107LEU   HD11 1686   4.390   3.362   5.287
  107LEU   HD12 1687   4.431   3.186   5.244
  107LEU   HD13 1688   4.561   3.305   5.277
  107LEU    CD2 1689   4.507   3.370   5.540
  107LEU   HD21 1690   4.424   3.442   5.557
  107LEU   HD22 1691   4.588   3.421   5.484
  107LEU   HD23 1692   4.554   3.328   5.631
  107LEU      C 1693   4.147   3.118   5.673
  107LEU      O 1694   4.124   3.183   5.777
  108ALA      N 1695   4.053   3.033   5.628
  108ALA     HN 1696   4.082   2.979   5.549
  108ALA     CA 1697   3.912   3.004   5.672
  108ALA     HA 1698   3.871   3.104   5.671
  108ALA     CB 1699   3.830   2.932   5.570
  108ALA    HB1 1700   3.882   2.834   5.570
  108ALA    HB2 1701   3.834   2.982   5.471
  108ALA    HB3 1702   3.723   2.918   5.597
  108ALA      C 1703   3.902   2.954   5.809
  108ALA      O 1704   3.815   3.005   5.887
  109MET      N 1705   3.989   2.858   5.851
  109MET     HN 1706   4.052   2.817   5.785
  109MET     CA 1707   4.008   2.806   5.983
  109MET     HA 1708   3.913   2.765   6.014
  109MET     CB 1709   4.109   2.688   5.988
  109MET    HB1 1710   4.192   2.725   5.924
  109MET    HB2 1711   4.063   2.601   5.937
  109MET     CG 1712   4.167   2.648   6.120
  109MET    HG1 1713   4.091   2.600   6.185
  109MET    HG2 1714   4.219   2.734   6.167
  109MET     SD 1715   4.282   2.504   6.097
  109MET     CE 1716   4.386   2.549   6.232
  109MET    HE1 1717   4.479   2.488   6.236
  109MET    HE2 1718   4.334   2.524   6.327
  109MET    HE3 1719   4.424   2.653   6.228
  109MET      C 1720   4.034   2.907   6.088
  109MET      O 1721   3.981   2.903   6.195
  110ASN      N 1722   4.131   2.994   6.062
  110ASN     HN 1723   4.178   2.986   5.974
  110ASN     CA 1724   4.152   3.108   6.151
  110ASN     HA 1725   4.156   3.065   6.250
  110ASN     CB 1726   4.279   3.190   6.116
  110ASN    HB1 1727   4.285   3.274   6.188
  110ASN    HB2 1728   4.268   3.220   6.009
  110ASN     CG 1729   4.395   3.100   6.150
  110ASN    OD1 1730   4.421   3.083   6.267
  110ASN    ND2 1731   4.467   3.051   6.057
  110ASN   HD21 1732   4.554   3.014   6.088
  110ASN   HD22 1733   4.437   3.043   5.961
  110ASN      C 1734   4.037   3.208   6.150
  110ASN      O 1735   3.997   3.254   6.256
  111ARG      N 1736   3.978   3.250   6.033
  111ARG     HN 1737   4.005   3.219   5.942
  111ARG     CA 1738   3.860   3.336   6.050
  111ARG     HA 1739   3.890   3.419   6.113
  111ARG     CB 1740   3.815   3.395   5.911
  111ARG    HB1 1741   3.741   3.476   5.928
  111ARG    HB2 1742   3.770   3.311   5.854
  111ARG     CG 1743   3.920   3.456   5.820
  111ARG    HG1 1744   3.879   3.506   5.729
  111ARG    HG2 1745   3.998   3.386   5.783
  111ARG     CD 1746   4.005   3.566   5.893
  111ARG    HD1 1747   4.066   3.513   5.969
  111ARG    HD2 1748   3.936   3.641   5.939
  111ARG     NE 1749   4.096   3.629   5.795
  111ARG     HE 1750   4.098   3.585   5.705
  111ARG     CZ 1751   4.167   3.736   5.801
  111ARG    NH1 1752   4.189   3.800   5.912
  111ARG   HH11 1753   4.133   3.769   5.988
  111ARG   HH12 1754   4.239   3.887   5.911
  111ARG    NH2 1755   4.226   3.777   5.689
  111ARG   HH21 1756   4.222   3.711   5.614
  111ARG   HH22 1757   4.256   3.871   5.677
  111ARG      C 1758   3.741   3.268   6.121
  111ARG      O 1759   3.684   3.327   6.206
  112GLN      N 1760   3.711   3.143   6.092
  112GLN     HN 1761   3.772   3.097   6.028
  112GLN     CA 1762   3.605   3.067   6.156
  112GLN     HA 1763   3.522   3.132   6.133
  112GLN     CB 1764   3.574   2.940   6.080
  112GLN    HB1 1765   3.664   2.876   6.078
  112GLN    HB2 1766   3.554   2.973   5.976
  112GLN     CG 1767   3.445   2.862   6.119
  112GLN    HG1 1768   3.456   2.829   6.224
  112GLN    HG2 1769   3.441   2.774   6.052
  112GLN     CD 1770   3.318   2.937   6.089
  112GLN    OE1 1771   3.265   2.936   5.981
  112GLN    NE2 1772   3.274   3.018   6.195
  112GLN   HE21 1773   3.184   3.060   6.181
  112GLN   HE22 1774   3.315   3.028   6.286
  112GLN      C 1775   3.630   3.029   6.309
  112GLN      O 1776   3.542   3.024   6.389
  113GLY      N 1777   3.756   3.006   6.345
  113GLY     HN 1778   3.831   2.982   6.284
  113GLY     CA 1779   3.792   2.992   6.483
  113GLY    HA1 1780   3.895   2.962   6.481
  113GLY    HA2 1781   3.728   2.926   6.541
  113GLY      C 1782   3.774   3.117   6.565
  113GLY      O 1783   3.737   3.121   6.681
  114SER      N 1784   3.810   3.225   6.502
  114SER     HN 1785   3.833   3.226   6.406
  114SER     CA 1786   3.817   3.357   6.568
  114SER     HA 1787   3.871   3.343   6.660
  114SER     CB 1788   3.896   3.465   6.495
  114SER    HB1 1789   3.896   3.548   6.569
  114SER    HB2 1790   3.846   3.492   6.399
  114SER     OG 1791   4.029   3.422   6.465
  114SER    HG1 1792   4.019   3.347   6.405
  114SER      C 1793   3.678   3.402   6.615
  114SER      O 1794   3.673   3.447   6.726
  115ILE      N 1795   3.576   3.402   6.534
  115ILE     HN 1796   3.580   3.373   6.439
  115ILE     CA 1797   3.444   3.432   6.584
  115ILE     HA 1798   3.453   3.522   6.643
  115ILE     CB 1799   3.354   3.468   6.464
  115ILE     HB 1800   3.411   3.553   6.420
  115ILE    CG2 1801   3.345   3.359   6.361
  115ILE   HG21 1802   3.310   3.412   6.271
  115ILE   HG22 1803   3.254   3.297   6.380
  115ILE   HG23 1804   3.438   3.301   6.342
  115ILE    CG1 1805   3.214   3.519   6.512
  115ILE   HG11 1806   3.166   3.429   6.557
  115ILE   HG12 1807   3.150   3.541   6.424
  115ILE     CD 1808   3.212   3.636   6.609
  115ILE    HD1 1809   3.279   3.717   6.572
  115ILE    HD2 1810   3.239   3.606   6.712
  115ILE    HD3 1811   3.108   3.675   6.607
  115ILE      C 1812   3.386   3.334   6.676
  115ILE      O 1813   3.319   3.370   6.773
  116ILE      N 1814   3.411   3.203   6.658
  116ILE     HN 1815   3.456   3.167   6.577
  116ILE     CA 1816   3.376   3.106   6.763
  116ILE     HA 1817   3.270   3.116   6.785
  116ILE     CB 1818   3.418   2.966   6.717
  116ILE     HB 1819   3.523   2.974   6.681
  116ILE    CG2 1820   3.415   2.861   6.832
  116ILE   HG21 1821   3.438   2.763   6.785
  116ILE   HG22 1822   3.322   2.851   6.892
  116ILE   HG23 1823   3.492   2.898   6.903
  116ILE    CG1 1824   3.329   2.912   6.603
  116ILE   HG11 1825   3.334   2.993   6.527
  116ILE   HG12 1826   3.223   2.912   6.636
  116ILE     CD 1827   3.389   2.780   6.545
  116ILE    HD1 1828   3.345   2.692   6.596
  116ILE    HD2 1829   3.499   2.786   6.555
  116ILE    HD3 1830   3.363   2.776   6.437
  116ILE      C 1831   3.444   3.136   6.897
  116ILE      O 1832   3.375   3.151   6.997
  117PHE      N 1833   3.573   3.160   6.902
  117PHE     HN 1834   3.628   3.160   6.819
  117PHE     CA 1835   3.636   3.201   7.032
  117PHE     HA 1836   3.593   3.126   7.097
  117PHE     CB 1837   3.788   3.174   7.037
  117PHE    HB1 1838   3.831   3.228   7.124
  117PHE    HB2 1839   3.840   3.215   6.948
  117PHE     CG 1840   3.819   3.025   7.040
  117PHE    CD1 1841   3.774   2.954   7.153
  117PHE    HD1 1842   3.746   3.009   7.241
  117PHE    CE1 1843   3.779   2.815   7.161
  117PHE    HE1 1844   3.730   2.757   7.238
  117PHE     CZ 1845   3.848   2.745   7.062
  117PHE     HZ 1846   3.851   2.637   7.069
  117PHE    CD2 1847   3.870   2.952   6.929
  117PHE    HD2 1848   3.914   2.989   6.838
  117PHE    CE2 1849   3.883   2.808   6.942
  117PHE    HE2 1850   3.920   2.746   6.862
  117PHE      C 1851   3.592   3.337   7.080
  117PHE      O 1852   3.589   3.361   7.200
  118LEU      N 1853   3.554   3.429   6.998
  118LEU     HN 1854   3.570   3.419   6.900
  118LEU     CA 1855   3.501   3.563   7.030
  118LEU     HA 1856   3.569   3.617   7.094
  118LEU     CB 1857   3.488   3.653   6.908
  118LEU    HB1 1858   3.413   3.735   6.922
  118LEU    HB2 1859   3.461   3.579   6.829
  118LEU     CG 1860   3.613   3.722   6.875
  118LEU     HG 1861   3.699   3.652   6.875
  118LEU    CD1 1862   3.613   3.778   6.728
  118LEU   HD11 1863   3.718   3.806   6.704
  118LEU   HD12 1864   3.552   3.866   6.702
  118LEU   HD13 1865   3.589   3.700   6.653
  118LEU    CD2 1866   3.637   3.843   6.958
  118LEU   HD21 1867   3.553   3.914   6.973
  118LEU   HD22 1868   3.715   3.897   6.900
  118LEU   HD23 1869   3.668   3.821   7.062
  118LEU      C 1870   3.366   3.556   7.111
  118LEU      O 1871   3.346   3.625   7.210
  119THR      N 1872   3.277   3.460   7.076
  119THR     HN 1873   3.297   3.419   6.987
  119THR     CA 1874   3.153   3.439   7.147
  119THR     HA 1875   3.088   3.525   7.148
  119THR     CB 1876   3.079   3.327   7.090
  119THR     HB 1877   3.118   3.224   7.106
  119THR    OG1 1878   3.053   3.353   6.948
  119THR    HG1 1879   3.134   3.361   6.896
  119THR    CG2 1880   2.936   3.321   7.147
  119THR   HG21 1881   2.933   3.299   7.256
  119THR   HG22 1882   2.877   3.238   7.102
  119THR   HG23 1883   2.881   3.409   7.108
  119THR      C 1884   3.170   3.389   7.284
  119THR      O 1885   3.105   3.434   7.377
  120VAL      N 1886   3.274   3.308   7.308
  120VAL     HN 1887   3.320   3.287   7.223
  120VAL     CA 1888   3.317   3.253   7.438
  120VAL     HA 1889   3.232   3.215   7.493
  120VAL     CB 1890   3.416   3.141   7.395
  120VAL     HB 1891   3.490   3.186   7.325
  120VAL    CG1 1892   3.481   3.080   7.515
  120VAL   HG11 1893   3.537   3.149   7.582
  120VAL   HG12 1894   3.557   3.008   7.477
  120VAL   HG13 1895   3.406   3.027   7.578
  120VAL    CG2 1896   3.346   3.034   7.303
  120VAL   HG21 1897   3.285   3.081   7.223
  120VAL   HG22 1898   3.272   2.984   7.369
  120VAL   HG23 1899   3.421   2.956   7.278
  120VAL      C 1900   3.376   3.357   7.531
  120VAL      O 1901   3.357   3.358   7.657
  121VAL      N 1902   3.455   3.456   7.478
  121VAL     HN 1903   3.475   3.455   7.381
  121VAL     CA 1904   3.501   3.577   7.548
  121VAL     HA 1905   3.555   3.544   7.636
  121VAL     CB 1906   3.597   3.661   7.454
  121VAL     HB 1907   3.560   3.675   7.351
  121VAL    CG1 1908   3.642   3.791   7.524
  121VAL   HG11 1909   3.559   3.862   7.543
  121VAL   HG12 1910   3.720   3.845   7.465
  121VAL   HG13 1911   3.679   3.763   7.625
  121VAL    CG2 1912   3.719   3.560   7.432
  121VAL   HG21 1913   3.776   3.545   7.527
  121VAL   HG22 1914   3.789   3.611   7.362
  121VAL   HG23 1915   3.679   3.462   7.401
  121VAL      C 1916   3.387   3.663   7.594
  121VAL      O 1917   3.379   3.693   7.713
  122ALA      N 1918   3.289   3.683   7.504
  122ALA     HN 1919   3.310   3.654   7.412
  122ALA     CA 1920   3.163   3.751   7.527
  122ALA     HA 1921   3.182   3.842   7.582
  122ALA     CB 1922   3.089   3.794   7.406
  122ALA    HB1 1923   3.068   3.714   7.331
  122ALA    HB2 1924   3.148   3.870   7.350
  122ALA    HB3 1925   2.995   3.848   7.430
  122ALA      C 1926   3.072   3.680   7.625
  122ALA      O 1927   3.033   3.739   7.730
  123VAL      N 1928   3.052   3.553   7.602
  123VAL     HN 1929   3.073   3.516   7.512
  123VAL     CA 1930   2.961   3.478   7.687
  123VAL     HA 1931   2.877   3.542   7.706
  123VAL     CB 1932   2.910   3.351   7.619
  123VAL     HB 1933   3.001   3.301   7.580
  123VAL    CG1 1934   2.829   3.255   7.720
  123VAL   HG11 1935   2.732   3.302   7.746
  123VAL   HG12 1936   2.886   3.231   7.812
  123VAL   HG13 1937   2.812   3.154   7.679
  123VAL    CG2 1938   2.809   3.388   7.507
  123VAL   HG21 1939   2.772   3.294   7.461
  123VAL   HG22 1940   2.855   3.453   7.430
  123VAL   HG23 1941   2.720   3.441   7.547
  123VAL      C 1942   3.023   3.465   7.827
  123VAL      O 1943   2.951   3.477   7.924
  124ASP      N 1944   3.156   3.449   7.846
  124ASP     HN 1945   3.218   3.440   7.769
  124ASP     CA 1946   3.229   3.433   7.970
  124ASP     HA 1947   3.186   3.353   8.027
  124ASP     CB 1948   3.374   3.392   7.946
  124ASP    HB1 1949   3.415   3.473   7.882
  124ASP    HB2 1950   3.378   3.299   7.886
  124ASP     CG 1951   3.463   3.362   8.068
  124ASP    OD1 1952   3.410   3.346   8.181
  124ASP    OD2 1953   3.589   3.355   8.045
  124ASP      C 1954   3.218   3.563   8.055
  124ASP      O 1955   3.172   3.557   8.165
  125ARG      N 1956   3.243   3.679   7.989
  125ARG     HN 1957   3.276   3.668   7.895
  125ARG     CA 1958   3.213   3.810   8.049
  125ARG     HA 1959   3.266   3.824   8.142
  125ARG     CB 1960   3.261   3.919   7.956
  125ARG    HB1 1961   3.223   4.016   7.996
  125ARG    HB2 1962   3.212   3.901   7.858
  125ARG     CG 1963   3.412   3.918   7.950
  125ARG    HG1 1964   3.453   3.817   7.930
  125ARG    HG2 1965   3.453   3.953   8.047
  125ARG     CD 1966   3.456   3.996   7.822
  125ARG    HD1 1967   3.421   4.100   7.839
  125ARG    HD2 1968   3.404   3.957   7.731
  125ARG     NE 1969   3.602   3.995   7.804
  125ARG     HE 1970   3.654   3.932   7.863
  125ARG     CZ 1971   3.672   4.083   7.735
  125ARG    NH1 1972   3.624   4.164   7.648
  125ARG   HH11 1973   3.532   4.155   7.609
  125ARG   HH12 1974   3.690   4.212   7.590
  125ARG    NH2 1975   3.800   4.103   7.758
  125ARG   HH21 1976   3.835   4.064   7.843
  125ARG   HH22 1977   3.839   4.186   7.720
  125ARG      C 1978   3.061   3.824   8.088
  125ARG      O 1979   3.035   3.880   8.195
  126TYR      N 1980   2.969   3.769   8.005
  126TYR     HN 1981   2.995   3.705   7.934
  126TYR     CA 1982   2.828   3.770   8.048
  126TYR     HA 1983   2.816   3.871   8.084
  126TYR     CB 1984   2.744   3.734   7.919
  126TYR    HB1 1985   2.778   3.639   7.873
  126TYR    HB2 1986   2.749   3.813   7.842
  126TYR     CG 1987   2.599   3.703   7.945
  126TYR    CD1 1988   2.493   3.800   7.941
  126TYR    HD1 1989   2.514   3.905   7.924
  126TYR    CE1 1990   2.363   3.758   7.960
  126TYR    HE1 1991   2.281   3.828   7.964
  126TYR     CZ 1992   2.339   3.628   8.003
  126TYR     OH 1993   2.216   3.591   8.036
  126TYR     HH 1994   2.227   3.497   8.047
  126TYR    CD2 1995   2.568   3.563   7.970
  126TYR    HD2 1996   2.652   3.495   7.975
  126TYR    CE2 1997   2.442   3.527   8.005
  126TYR    HE2 1998   2.406   3.428   8.031
  126TYR      C 1999   2.794   3.676   8.168
  126TYR      O 2000   2.729   3.731   8.259
  127PHE      N 2001   2.845   3.552   8.183
  127PHE     HN 2002   2.900   3.512   8.110
  127PHE     CA 2003   2.825   3.478   8.309
  127PHE     HA 2004   2.720   3.486   8.333
  127PHE     CB 2005   2.857   3.326   8.294
  127PHE    HB1 2006   2.864   3.268   8.389
  127PHE    HB2 2007   2.958   3.315   8.250
  127PHE     CG 2008   2.746   3.264   8.204
  127PHE    CD1 2009   2.634   3.217   8.271
  127PHE    HD1 2010   2.620   3.240   8.376
  127PHE    CE1 2011   2.536   3.144   8.204
  127PHE    HE1 2012   2.447   3.100   8.248
  127PHE     CZ 2013   2.563   3.093   8.076
  127PHE     HZ 2014   2.488   3.024   8.040
  127PHE    CD2 2015   2.773   3.212   8.077
  127PHE    HD2 2016   2.874   3.221   8.040
  127PHE    CE2 2017   2.683   3.122   8.012
  127PHE    HE2 2018   2.710   3.077   7.917
  127PHE      C 2019   2.891   3.537   8.433
  127PHE      O 2020   2.850   3.537   8.552
  128ARG      N 2021   3.016   3.598   8.413
  128ARG     HN 2022   3.060   3.599   8.324
  128ARG     CA 2023   3.101   3.656   8.518
  128ARG     HA 2024   3.115   3.579   8.592
  128ARG     CB 2025   3.232   3.696   8.456
  128ARG    HB1 2026   3.294   3.758   8.524
  128ARG    HB2 2027   3.211   3.742   8.357
  128ARG     CG 2028   3.324   3.579   8.412
  128ARG    HG1 2029   3.389   3.631   8.338
  128ARG    HG2 2030   3.265   3.496   8.368
  128ARG     CD 2031   3.408   3.510   8.522
  128ARG    HD1 2032   3.348   3.471   8.608
  128ARG    HD2 2033   3.486   3.572   8.571
  128ARG     NE 2034   3.468   3.388   8.461
  128ARG     HE 2035   3.430   3.359   8.373
  128ARG     CZ 2036   3.576   3.318   8.506
  128ARG    NH1 2037   3.644   3.346   8.613
  128ARG   HH11 2038   3.610   3.424   8.665
  128ARG   HH12 2039   3.685   3.260   8.645
  128ARG    NH2 2040   3.622   3.221   8.428
  128ARG   HH21 2041   3.589   3.215   8.333
  128ARG   HH22 2042   3.720   3.228   8.442
  128ARG      C 2043   3.033   3.771   8.597
  128ARG      O 2044   3.045   3.788   8.721
  129VAL      N 2045   2.965   3.848   8.511
  129VAL     HN 2046   2.967   3.824   8.415
  129VAL     CA 2047   2.894   3.967   8.553
  129VAL     HA 2048   2.940   4.010   8.640
  129VAL     CB 2049   2.899   4.082   8.444
  129VAL     HB 2050   2.885   4.037   8.344
  129VAL    CG1 2051   2.811   4.204   8.462
  129VAL   HG11 2052   2.704   4.178   8.450
  129VAL   HG12 2053   2.847   4.287   8.397
  129VAL   HG13 2054   2.821   4.249   8.563
  129VAL    CG2 2055   3.048   4.126   8.449
  129VAL   HG21 2056   3.121   4.043   8.435
  129VAL   HG22 2057   3.085   4.169   8.545
  129VAL   HG23 2058   3.064   4.200   8.368
  129VAL      C 2059   2.748   3.937   8.588
  129VAL      O 2060   2.701   3.967   8.700
  130VAL      N 2061   2.662   3.877   8.499
  130VAL     HN 2062   2.682   3.848   8.406
  130VAL     CA 2063   2.519   3.883   8.525
  130VAL     HA 2064   2.496   3.976   8.574
  130VAL     CB 2065   2.455   3.874   8.384
  130VAL     HB 2066   2.474   3.780   8.329
  130VAL    CG1 2067   2.304   3.911   8.406
  130VAL   HG11 2068   2.264   3.905   8.303
  130VAL   HG12 2069   2.300   4.011   8.455
  130VAL   HG13 2070   2.240   3.840   8.462
  130VAL    CG2 2071   2.509   3.995   8.302
  130VAL   HG21 2072   2.452   3.985   8.207
  130VAL   HG22 2073   2.613   3.985   8.264
  130VAL   HG23 2074   2.488   4.094   8.348
  130VAL      C 2075   2.467   3.762   8.600
  130VAL      O 2076   2.361   3.755   8.662
  131HSD      N 2077   2.549   3.657   8.604
  131HSD     HN 2078   2.639   3.672   8.564
  131HSD     CA 2079   2.508   3.538   8.680
  131HSD     HA 2080   2.435   3.570   8.752
  131HSD     CB 2081   2.468   3.420   8.588
  131HSD    HB1 2082   2.450   3.333   8.655
  131HSD    HB2 2083   2.553   3.400   8.519
  131HSD    ND1 2084   2.227   3.341   8.523
  131HSD    HD1 2085   2.201   3.267   8.584
  131HSD     CG 2086   2.337   3.430   8.517
  131HSD    CE1 2087   2.137   3.384   8.432
  131HSD    HE1 2088   2.046   3.327   8.410
  131HSD    NE2 2089   2.181   3.480   8.359
  131HSD    CD2 2090   2.306   3.513   8.414
  131HSD    HD2 2091   2.353   3.597   8.363
  131HSD      C 2092   2.621   3.493   8.766
  131HSD      O 2093   2.679   3.388   8.734
  132PRO      N 2094   2.679   3.565   8.857
  132PRO     CD 2095   2.622   3.690   8.911
  132PRO    HD1 2096   2.517   3.672   8.945
  132PRO    HD2 2097   2.618   3.764   8.828
  132PRO     CA 2098   2.820   3.543   8.892
  132PRO     HA 2099   2.878   3.533   8.801
  132PRO     CB 2100   2.859   3.674   8.966
  132PRO    HB1 2101   2.912   3.740   8.894
  132PRO    HB2 2102   2.922   3.659   9.056
  132PRO     CG 2103   2.725   3.725   9.028
  132PRO    HG1 2104   2.721   3.662   9.119
  132PRO    HG2 2105   2.719   3.832   9.057
  132PRO      C 2106   2.851   3.418   8.966
  132PRO      O 2107   2.965   3.373   8.976
  133HSD      N 2108   2.747   3.350   9.023
  133HSD     HN 2109   2.658   3.392   9.013
  133HSD     CA 2110   2.765   3.230   9.104
  133HSD     HA 2111   2.867   3.215   9.134
  133HSD     CB 2112   2.672   3.227   9.228
  133HSD    HB1 2113   2.710   3.142   9.289
  133HSD    HB2 2114   2.571   3.209   9.187
  133HSD    ND1 2115   2.571   3.452   9.292
  133HSD    HD1 2116   2.492   3.447   9.232
  133HSD     CG 2117   2.671   3.359   9.307
  133HSD    CE1 2118   2.590   3.551   9.377
  133HSD    HE1 2119   2.521   3.633   9.396
  133HSD    NE2 2120   2.694   3.529   9.452
  133HSD    CD2 2121   2.750   3.408   9.405
  133HSD    HD2 2122   2.839   3.365   9.449
  133HSD      C 2123   2.738   3.104   9.024
  133HSD      O 2124   2.718   2.996   9.073
  134HSD      N 2125   2.729   3.114   8.889
  134HSD     HN 2126   2.751   3.202   8.848
  134HSD     CA 2127   2.709   3.002   8.795
  134HSD     HA 2128   2.634   2.933   8.832
  134HSD     CB 2129   2.648   3.054   8.658
  134HSD    HB1 2130   2.723   3.122   8.613
  134HSD    HB2 2131   2.564   3.121   8.689
  134HSD    ND1 2132   2.531   2.847   8.600
  134HSD    HD1 2133   2.500   2.825   8.692
  134HSD     CG 2134   2.615   2.943   8.562
  134HSD    CE1 2135   2.512   2.767   8.490
  134HSD    HE1 2136   2.453   2.677   8.500
  134HSD    NE2 2137   2.580   2.809   8.387
  134HSD    CD2 2138   2.640   2.926   8.434
  134HSD    HD2 2139   2.701   2.990   8.371
  134HSD      C 2140   2.833   2.923   8.775
  134HSD      O 2141   2.947   2.972   8.774
  135ALA      N 2142   2.810   2.791   8.759
  135ALA     HN 2143   2.723   2.742   8.765
  135ALA     CA 2144   2.916   2.689   8.748
  135ALA     HA 2145   2.977   2.702   8.837
  135ALA     CB 2146   2.843   2.555   8.754
  135ALA    HB1 2147   2.764   2.554   8.833
  135ALA    HB2 2148   2.908   2.470   8.784
  135ALA    HB3 2149   2.788   2.547   8.658
  135ALA      C 2150   3.019   2.699   8.645
  135ALA      O 2151   3.126   2.639   8.652
  136LEU      N 2152   2.995   2.781   8.538
  136LEU     HN 2153   2.903   2.818   8.526
  136LEU     CA 2154   3.097   2.809   8.433
  136LEU     HA 2155   3.153   2.719   8.414
  136LEU     CB 2156   3.026   2.856   8.306
  136LEU    HB1 2157   3.099   2.868   8.224
  136LEU    HB2 2158   2.990   2.960   8.325
  136LEU     CG 2159   2.916   2.770   8.257
  136LEU     HG 2160   2.835   2.777   8.333
  136LEU    CD1 2161   2.852   2.829   8.128
  136LEU   HD11 2162   2.772   2.756   8.100
  136LEU   HD12 2163   2.925   2.853   8.048
  136LEU   HD13 2164   2.787   2.918   8.146
  136LEU    CD2 2165   2.963   2.627   8.231
  136LEU   HD21 2166   2.877   2.562   8.206
  136LEU   HD22 2167   3.007   2.577   8.321
  136LEU   HD23 2168   3.042   2.621   8.154
  136LEU      C 2169   3.198   2.912   8.475
  136LEU      O 2170   3.306   2.914   8.419
  137ASN      N 2171   3.172   2.995   8.578
  137ASN     HN 2172   3.085   3.002   8.625
  137ASN     CA 2173   3.270   3.086   8.632
  137ASN     HA 2174   3.315   3.130   8.544
  137ASN     CB 2175   3.205   3.204   8.707
  137ASN    HB1 2176   3.277   3.287   8.724
  137ASN    HB2 2177   3.166   3.175   8.806
  137ASN     CG 2178   3.096   3.265   8.627
  137ASN    OD1 2179   3.103   3.276   8.504
  137ASN    ND2 2180   2.986   3.303   8.687
  137ASN   HD21 2181   2.916   3.344   8.628
  137ASN   HD22 2182   2.968   3.318   8.784
  137ASN      C 2183   3.365   3.014   8.717
  137ASN      O 2184   3.468   3.064   8.756
  138LYS      N 2185   3.338   2.889   8.756
  138LYS     HN 2186   3.248   2.854   8.730
  138LYS     CA 2187   3.432   2.803   8.833
  138LYS     HA 2188   3.512   2.863   8.873
  138LYS     CB 2189   3.351   2.742   8.956
  138LYS    HB1 2190   3.417   2.673   9.014
  138LYS    HB2 2191   3.266   2.679   8.921
  138LYS     CG 2192   3.297   2.845   9.053
  138LYS    HG1 2193   3.238   2.788   9.128
  138LYS    HG2 2194   3.216   2.903   9.005
  138LYS     CD 2195   3.399   2.940   9.114
  138LYS    HD1 2196   3.428   3.011   9.034
  138LYS    HD2 2197   3.486   2.877   9.141
  138LYS     CE 2198   3.349   3.010   9.237
  138LYS    HE1 2199   3.271   3.088   9.226
  138LYS    HE2 2200   3.439   3.051   9.287
  138LYS     NZ 2201   3.282   2.915   9.328
  138LYS    HZ1 2202   3.303   2.814   9.316
  138LYS    HZ2 2203   3.178   2.922   9.323
  138LYS    HZ3 2204   3.314   2.934   9.425
  138LYS      C 2205   3.487   2.688   8.752
  138LYS      O 2206   3.545   2.592   8.805
  139ILE      N 2207   3.470   2.695   8.615
  139ILE     HN 2208   3.439   2.780   8.573
  139ILE     CA 2209   3.514   2.594   8.518
  139ILE     HA 2210   3.467   2.500   8.539
  139ILE     CB 2211   3.461   2.640   8.377
  139ILE     HB 2212   3.357   2.678   8.386
  139ILE    CG2 2213   3.547   2.736   8.309
  139ILE   HG21 2214   3.645   2.688   8.289
  139ILE   HG22 2215   3.570   2.826   8.369
  139ILE   HG23 2216   3.495   2.770   8.217
  139ILE    CG1 2217   3.437   2.508   8.289
  139ILE   HG11 2218   3.372   2.444   8.352
  139ILE   HG12 2219   3.535   2.459   8.271
  139ILE     CD 2220   3.375   2.528   8.157
  139ILE    HD1 2221   3.455   2.566   8.089
  139ILE    HD2 2222   3.290   2.599   8.169
  139ILE    HD3 2223   3.330   2.441   8.106
  139ILE      C 2224   3.668   2.566   8.517
  139ILE      O 2225   3.753   2.649   8.549
  140SER      N 2226   3.706   2.440   8.487
  140SER     HN 2227   3.639   2.369   8.465
  140SER     CA 2228   3.843   2.400   8.504
  140SER     HA 2229   3.883   2.462   8.583
  140SER     CB 2230   3.863   2.247   8.549
  140SER    HB1 2231   3.814   2.222   8.645
  140SER    HB2 2232   3.972   2.244   8.572
  140SER     OG 2233   3.844   2.149   8.444
  140SER    HG1 2234   3.750   2.155   8.425
  140SER      C 2235   3.922   2.433   8.373
  140SER      O 2236   3.869   2.438   8.264
  141ASN      N 2237   4.052   2.454   8.397
  141ASN     HN 2238   4.073   2.470   8.493
  141ASN     CA 2239   4.156   2.461   8.298
  141ASN     HA 2240   4.134   2.542   8.230
  141ASN     CB 2241   4.292   2.471   8.360
  141ASN    HB1 2242   4.381   2.448   8.298
  141ASN    HB2 2243   4.299   2.409   8.451
  141ASN     CG 2244   4.318   2.605   8.419
  141ASN    OD1 2245   4.256   2.713   8.405
  141ASN    ND2 2246   4.435   2.625   8.488
  141ASN   HD21 2247   4.452   2.722   8.504
  141ASN   HD22 2248   4.498   2.549   8.506
  141ASN      C 2249   4.164   2.336   8.213
  141ASN      O 2250   4.171   2.348   8.090
  142ARG      N 2251   4.158   2.214   8.269
  142ARG     HN 2252   4.148   2.194   8.366
  142ARG     CA 2253   4.142   2.097   8.192
  142ARG     HA 2254   4.228   2.092   8.127
  142ARG     CB 2255   4.147   1.966   8.280
  142ARG    HB1 2256   4.092   1.997   8.372
  142ARG    HB2 2257   4.254   1.962   8.311
  142ARG     CG 2258   4.094   1.841   8.220
  142ARG    HG1 2259   3.991   1.854   8.180
  142ARG    HG2 2260   4.087   1.774   8.308
  142ARG     CD 2261   4.190   1.774   8.118
  142ARG    HD1 2262   4.297   1.763   8.148
  142ARG    HD2 2263   4.194   1.840   8.029
  142ARG     NE 2264   4.126   1.639   8.086
  142ARG     HE 2265   4.027   1.633   8.079
  142ARG     CZ 2266   4.180   1.521   8.080
  142ARG    NH1 2267   4.307   1.491   8.104
  142ARG   HH11 2268   4.341   1.399   8.087
  142ARG   HH12 2269   4.363   1.545   8.167
  142ARG    NH2 2270   4.113   1.426   8.026
  142ARG   HH21 2271   4.018   1.442   8.002
  142ARG   HH22 2272   4.162   1.342   8.002
  142ARG      C 2273   4.016   2.094   8.105
  142ARG      O 2274   4.019   2.066   7.989
  143THR      N 2275   3.895   2.125   8.154
  143THR     HN 2276   3.899   2.128   8.254
  143THR     CA 2277   3.774   2.132   8.076
  143THR     HA 2278   3.758   2.038   8.025
  143THR     CB 2279   3.649   2.151   8.163
  143THR     HB 2280   3.672   2.246   8.217
  143THR    OG1 2281   3.627   2.043   8.251
  143THR    HG1 2282   3.564   2.076   8.316
  143THR    CG2 2283   3.518   2.174   8.089
  143THR   HG21 2284   3.532   2.270   8.035
  143THR   HG22 2285   3.431   2.170   8.157
  143THR   HG23 2286   3.499   2.092   8.016
  143THR      C 2287   3.776   2.234   7.969
  143THR      O 2288   3.727   2.207   7.859
  144ALA      N 2289   3.835   2.353   7.992
  144ALA     HN 2290   3.870   2.372   8.084
  144ALA     CA 2291   3.861   2.460   7.895
  144ALA     HA 2292   3.763   2.481   7.855
  144ALA     CB 2293   3.936   2.577   7.960
  144ALA    HB1 2294   4.031   2.538   8.002
  144ALA    HB2 2295   3.885   2.636   8.039
  144ALA    HB3 2296   3.957   2.653   7.881
  144ALA      C 2297   3.938   2.412   7.780
  144ALA      O 2298   3.906   2.446   7.668
  145ALA      N 2299   4.039   2.321   7.801
  145ALA     HN 2300   4.072   2.307   7.894
  145ALA     CA 2301   4.123   2.263   7.700
  145ALA     HA 2302   4.149   2.346   7.636
  145ALA     CB 2303   4.250   2.216   7.772
  145ALA    HB1 2304   4.279   2.292   7.848
  145ALA    HB2 2305   4.325   2.199   7.693
  145ALA    HB3 2306   4.231   2.122   7.829
  145ALA      C 2307   4.055   2.164   7.614
  145ALA      O 2308   4.080   2.145   7.499
  146ILE      N 2309   3.963   2.088   7.682
  146ILE     HN 2310   3.962   2.100   7.781
  146ILE     CA 2311   3.877   1.983   7.626
  146ILE     HA 2312   3.933   1.919   7.559
  146ILE     CB 2313   3.817   1.891   7.734
  146ILE     HB 2314   3.791   1.961   7.815
  146ILE    CG2 2315   3.688   1.822   7.684
  146ILE   HG21 2316   3.646   1.762   7.768
  146ILE   HG22 2317   3.704   1.761   7.592
  146ILE   HG23 2318   3.601   1.888   7.665
  146ILE    CG1 2319   3.921   1.796   7.798
  146ILE   HG11 2320   3.879   1.761   7.895
  146ILE   HG12 2321   4.011   1.856   7.825
  146ILE     CD 2322   3.972   1.676   7.712
  146ILE    HD1 2323   3.889   1.608   7.680
  146ILE    HD2 2324   4.055   1.625   7.765
  146ILE    HD3 2325   4.016   1.717   7.619
  146ILE      C 2326   3.768   2.039   7.531
  146ILE      O 2327   3.745   1.996   7.416
  147ILE      N 2328   3.702   2.143   7.575
  147ILE     HN 2329   3.731   2.172   7.666
  147ILE     CA 2330   3.610   2.226   7.505
  147ILE     HA 2331   3.543   2.162   7.450
  147ILE     CB 2332   3.544   2.322   7.607
  147ILE     HB 2333   3.624   2.369   7.669
  147ILE    CG2 2334   3.461   2.430   7.537
  147ILE   HG21 2335   3.362   2.447   7.583
  147ILE   HG22 2336   3.439   2.402   7.432
  147ILE   HG23 2337   3.515   2.526   7.527
  147ILE    CG1 2338   3.449   2.242   7.706
  147ILE   HG11 2339   3.413   2.311   7.785
  147ILE   HG12 2340   3.520   2.173   7.756
  147ILE     CD 2341   3.345   2.149   7.643
  147ILE    HD1 2342   3.285   2.204   7.567
  147ILE    HD2 2343   3.269   2.124   7.720
  147ILE    HD3 2344   3.388   2.061   7.591
  147ILE      C 2345   3.677   2.310   7.389
  147ILE      O 2346   3.633   2.303   7.273
  148SER      N 2347   3.801   2.370   7.418
  148SER     HN 2348   3.832   2.380   7.512
  148SER     CA 2349   3.882   2.422   7.312
  148SER     HA 2350   3.821   2.506   7.282
  148SER     CB 2351   4.016   2.474   7.363
  148SER    HB1 2352   4.064   2.528   7.278
  148SER    HB2 2353   4.084   2.395   7.403
  148SER     OG 2354   4.004   2.581   7.453
  148SER    HG1 2355   3.965   2.545   7.533
  148SER      C 2356   3.917   2.323   7.200
  148SER      O 2357   3.912   2.353   7.079
  149CYS      N 2358   3.959   2.193   7.236
  149CYS     HN 2359   3.957   2.180   7.334
  149CYS     CA 2360   3.969   2.082   7.139
  149CYS     HA 2361   4.035   2.113   7.059
  149CYS     CB 2362   4.015   1.956   7.221
  149CYS    HB1 2363   3.936   1.929   7.294
  149CYS    HB2 2364   4.105   1.991   7.276
  149CYS     SG 2365   4.062   1.817   7.112
  149CYS    HG1 2366   3.944   1.756   7.107
  149CYS      C 2367   3.845   2.051   7.062
  149CYS      O 2368   3.856   2.053   6.940
  150LEU      N 2369   3.728   2.043   7.125
  150LEU     HN 2370   3.714   2.044   7.224
  150LEU     CA 2371   3.601   2.029   7.053
  150LEU     HA 2372   3.590   1.932   7.006
  150LEU     CB 2373   3.484   2.047   7.154
  150LEU    HB1 2374   3.474   2.145   7.204
  150LEU    HB2 2375   3.495   1.976   7.239
  150LEU     CG 2376   3.343   2.024   7.088
  150LEU     HG 2377   3.336   2.089   6.998
  150LEU    CD1 2378   3.341   1.877   7.040
  150LEU   HD11 2379   3.367   1.796   7.112
  150LEU   HD12 2380   3.413   1.855   6.959
  150LEU   HD13 2381   3.237   1.852   7.009
  150LEU    CD2 2382   3.234   2.053   7.191
  150LEU   HD21 2383   3.139   2.035   7.137
  150LEU   HD22 2384   3.221   2.162   7.209
  150LEU   HD23 2385   3.246   1.986   7.279
  150LEU      C 2386   3.593   2.139   6.953
  150LEU      O 2387   3.578   2.111   6.832
  151LEU      N 2388   3.602   2.268   6.988
  151LEU     HN 2389   3.612   2.272   7.087
  151LEU     CA 2390   3.574   2.387   6.905
  151LEU     HA 2391   3.476   2.362   6.866
  151LEU     CB 2392   3.570   2.521   6.988
  151LEU    HB1 2393   3.582   2.606   6.916
  151LEU    HB2 2394   3.664   2.517   7.047
  151LEU     CG 2395   3.445   2.532   7.075
  151LEU     HG 2396   3.437   2.444   7.142
  151LEU    CD1 2397   3.439   2.655   7.172
  151LEU   HD11 2398   3.336   2.669   7.211
  151LEU   HD12 2399   3.469   2.750   7.122
  151LEU   HD13 2400   3.505   2.640   7.260
  151LEU    CD2 2401   3.312   2.537   7.000
  151LEU   HD21 2402   3.312   2.464   6.917
  151LEU   HD22 2403   3.303   2.639   6.957
  151LEU   HD23 2404   3.226   2.524   7.069
  151LEU      C 2405   3.666   2.398   6.784
  151LEU      O 2406   3.619   2.428   6.676
  152TRP      N 2407   3.791   2.371   6.809
  152TRP     HN 2408   3.819   2.343   6.900
  152TRP     CA 2409   3.873   2.359   6.694
  152TRP     HA 2410   3.862   2.443   6.628
  152TRP     CB 2411   4.017   2.347   6.738
  152TRP    HB1 2412   4.079   2.320   6.650
  152TRP    HB2 2413   4.012   2.256   6.802
  152TRP     CG 2414   4.068   2.466   6.808
  152TRP    CD1 2415   4.117   2.489   6.936
  152TRP    HD1 2416   4.128   2.410   7.008
  152TRP    NE1 2417   4.180   2.606   6.951
  152TRP    HE1 2418   4.176   2.643   7.041
  152TRP    CE2 2419   4.175   2.669   6.830
  152TRP    CD2 2420   4.104   2.587   6.735
  152TRP    CE3 2421   4.088   2.632   6.599
  152TRP    HE3 2422   4.034   2.573   6.527
  152TRP    CZ3 2423   4.127   2.763   6.572
  152TRP    HZ3 2424   4.119   2.803   6.472
  152TRP    CZ2 2425   4.210   2.801   6.799
  152TRP    HZ2 2426   4.256   2.866   6.871
  152TRP    CH2 2427   4.187   2.844   6.666
  152TRP    HH2 2428   4.231   2.940   6.642
  152TRP      C 2429   3.835   2.246   6.596
  152TRP      O 2430   3.847   2.250   6.473
  153GLY      N 2431   3.791   2.130   6.645
  153GLY     HN 2432   3.784   2.114   6.743
  153GLY     CA 2433   3.745   2.024   6.559
  153GLY    HA1 2434   3.733   1.936   6.620
  153GLY    HA2 2435   3.826   2.012   6.488
  153GLY      C 2436   3.621   2.059   6.478
  153GLY      O 2437   3.615   2.049   6.356
  154ILE      N 2438   3.523   2.124   6.553
  154ILE     HN 2439   3.551   2.141   6.648
  154ILE     CA 2440   3.401   2.182   6.494
  154ILE     HA 2441   3.343   2.105   6.446
  154ILE     CB 2442   3.315   2.259   6.601
  154ILE     HB 2443   3.376   2.340   6.646
  154ILE    CG2 2444   3.190   2.330   6.542
  154ILE   HG21 2445   3.112   2.362   6.614
  154ILE   HG22 2446   3.158   2.258   6.464
  154ILE   HG23 2447   3.231   2.417   6.488
  154ILE    CG1 2448   3.278   2.172   6.717
  154ILE   HG11 2449   3.219   2.236   6.785
  154ILE   HG12 2450   3.367   2.128   6.766
  154ILE     CD 2451   3.178   2.061   6.678
  154ILE    HD1 2452   3.227   1.986   6.612
  154ILE    HD2 2453   3.085   2.093   6.628
  154ILE    HD3 2454   3.150   2.008   6.772
  154ILE      C 2455   3.442   2.281   6.384
  154ILE      O 2456   3.375   2.283   6.287
  155THR      N 2457   3.549   2.363   6.407
  155THR     HN 2458   3.590   2.357   6.497
  155THR     CA 2459   3.607   2.455   6.308
  155THR     HA 2460   3.522   2.514   6.279
  155THR     CB 2461   3.709   2.553   6.357
  155THR     HB 2462   3.803   2.496   6.375
  155THR    OG1 2463   3.666   2.617   6.475
  155THR    HG1 2464   3.632   2.554   6.539
  155THR    CG2 2465   3.750   2.661   6.252
  155THR   HG21 2466   3.820   2.732   6.300
  155THR   HG22 2467   3.652   2.704   6.220
  155THR   HG23 2468   3.800   2.607   6.168
  155THR      C 2469   3.658   2.381   6.187
  155THR      O 2470   3.634   2.423   6.071
  156ILE      N 2471   3.723   2.265   6.203
  156ILE     HN 2472   3.744   2.230   6.294
  156ILE     CA 2473   3.759   2.180   6.086
  156ILE     HA 2474   3.804   2.238   6.007
  156ILE     CB 2475   3.847   2.059   6.125
  156ILE     HB 2476   3.795   1.998   6.203
  156ILE    CG2 2477   3.875   1.967   6.007
  156ILE   HG21 2478   3.940   1.881   6.033
  156ILE   HG22 2479   3.923   2.024   5.925
  156ILE   HG23 2480   3.785   1.919   5.963
  156ILE    CG1 2481   3.977   2.105   6.184
  156ILE   HG11 2482   4.045   2.017   6.181
  156ILE   HG12 2483   3.943   2.128   6.288
  156ILE     CD 2484   4.054   2.222   6.119
  156ILE    HD1 2485   3.990   2.311   6.099
  156ILE    HD2 2486   4.112   2.200   6.027
  156ILE    HD3 2487   4.130   2.255   6.194
  156ILE      C 2488   3.633   2.126   6.020
  156ILE      O 2489   3.625   2.116   5.899
  157GLY      N 2490   3.525   2.089   6.088
  157GLY     HN 2491   3.525   2.079   6.187
  157GLY     CA 2492   3.406   2.046   6.024
  157GLY    HA1 2493   3.336   2.028   6.104
  157GLY    HA2 2494   3.423   1.967   5.952
  157GLY      C 2495   3.336   2.153   5.949
  157GLY      O 2496   3.275   2.133   5.849
  158LEU      N 2497   3.343   2.276   6.002
  158LEU     HN 2498   3.386   2.280   6.091
  158LEU     CA 2499   3.289   2.398   5.941
  158LEU     HA 2500   3.195   2.371   5.896
  158LEU     CB 2501   3.274   2.510   6.049
  158LEU    HB1 2502   3.236   2.601   5.997
  158LEU    HB2 2503   3.368   2.535   6.104
  158LEU     CG 2504   3.172   2.477   6.159
  158LEU     HG 2505   3.195   2.374   6.194
  158LEU    CD1 2506   3.183   2.582   6.265
  158LEU   HD11 2507   3.167   2.683   6.221
  158LEU   HD12 2508   3.284   2.581   6.310
  158LEU   HD13 2509   3.110   2.560   6.346
  158LEU    CD2 2510   3.026   2.478   6.102
  158LEU   HD21 2511   3.010   2.564   6.032
  158LEU   HD22 2512   2.949   2.491   6.181
  158LEU   HD23 2513   3.002   2.383   6.050
  158LEU      C 2514   3.371   2.467   5.832
  158LEU      O 2515   3.337   2.565   5.772
  159THR      N 2516   3.489   2.419   5.807
  159THR     HN 2517   3.531   2.352   5.868
  159THR     CA 2518   3.570   2.466   5.691
  159THR     HA 2519   3.512   2.543   5.644
  159THR     CB 2520   3.701   2.533   5.733
  159THR     HB 2521   3.766   2.552   5.645
  159THR    OG1 2522   3.772   2.448   5.826
  159THR    HG1 2523   3.722   2.462   5.906
  159THR    CG2 2524   3.666   2.663   5.803
  159THR   HG21 2525   3.764   2.699   5.842
  159THR   HG22 2526   3.596   2.653   5.889
  159THR   HG23 2527   3.626   2.743   5.737
  159THR      C 2528   3.589   2.357   5.593
  159THR      O 2529   3.665   2.372   5.499
  160VAL      N 2530   3.515   2.245   5.596
  160VAL     HN 2531   3.451   2.225   5.669
  160VAL     CA 2532   3.528   2.132   5.505
  160VAL     HA 2533   3.634   2.124   5.485
  160VAL     CB 2534   3.485   1.988   5.560
  160VAL     HB 2535   3.405   2.014   5.632
  160VAL    CG1 2536   3.435   1.885   5.457
  160VAL   HG11 2537   3.348   1.926   5.402
  160VAL   HG12 2538   3.417   1.788   5.508
  160VAL   HG13 2539   3.506   1.862   5.374
  160VAL    CG2 2540   3.603   1.924   5.630
  160VAL   HG21 2541   3.677   1.882   5.558
  160VAL   HG22 2542   3.572   1.835   5.690
  160VAL   HG23 2543   3.663   1.990   5.697
  160VAL      C 2544   3.492   2.161   5.357
  160VAL      O 2545   3.547   2.103   5.263
  161HSD      N 2546   3.414   2.264   5.353
  161HSD     HN 2547   3.390   2.309   5.439
  161HSD     CA 2548   3.371   2.318   5.224
  161HSD     HA 2549   3.341   2.237   5.159
  161HSD     CB 2550   3.243   2.405   5.247
  161HSD    HB1 2551   3.164   2.342   5.292
  161HSD    HB2 2552   3.204   2.431   5.146
  161HSD    ND1 2553   3.225   2.535   5.462
  161HSD    HD1 2554   3.177   2.469   5.520
  161HSD     CG 2555   3.266   2.528   5.333
  161HSD    CE1 2556   3.263   2.657   5.511
  161HSD    HE1 2557   3.253   2.683   5.616
  161HSD    NE2 2558   3.326   2.721   5.414
  161HSD    CD2 2559   3.330   2.639   5.302
  161HSD    HD2 2560   3.375   2.671   5.208
  161HSD      C 2561   3.480   2.390   5.151
  161HSD      O 2562   3.461   2.398   5.030
  162LEU      N 2563   3.598   2.425   5.212
  162LEU     HN 2564   3.606   2.415   5.311
  162LEU     CA 2565   3.711   2.479   5.140
  162LEU     HA 2566   3.681   2.546   5.061
  162LEU     CB 2567   3.802   2.574   5.222
  162LEU    HB1 2568   3.880   2.602   5.148
  162LEU    HB2 2569   3.853   2.529   5.310
  162LEU     CG 2570   3.745   2.709   5.274
  162LEU     HG 2571   3.831   2.774   5.296
  162LEU    CD1 2572   3.665   2.786   5.166
  162LEU   HD11 2573   3.727   2.792   5.074
  162LEU   HD12 2574   3.634   2.892   5.179
  162LEU   HD13 2575   3.578   2.724   5.137
  162LEU    CD2 2576   3.655   2.683   5.396
  162LEU   HD21 2577   3.577   2.610   5.365
  162LEU   HD22 2578   3.600   2.777   5.416
  162LEU   HD23 2579   3.717   2.670   5.487
  162LEU      C 2580   3.785   2.370   5.076
  162LEU      O 2581   3.855   2.387   4.974
  163LEU      N 2582   3.769   2.241   5.124
  163LEU     HN 2583   3.707   2.215   5.198
  163LEU     CA 2584   3.830   2.125   5.067
  163LEU     HA 2585   3.934   2.143   5.043
  163LEU     CB 2586   3.836   2.003   5.166
  163LEU    HB1 2587   3.895   1.922   5.119
  163LEU    HB2 2588   3.736   1.969   5.199
  163LEU     CG 2589   3.911   2.035   5.299
  163LEU     HG 2590   3.850   2.100   5.365
  163LEU    CD1 2591   3.947   1.909   5.381
  163LEU   HD11 2592   4.029   1.846   5.342
  163LEU   HD12 2593   3.852   1.852   5.391
  163LEU   HD13 2594   3.984   1.943   5.481
  163LEU    CD2 2595   4.044   2.113   5.281
  163LEU   HD21 2596   4.108   2.058   5.209
  163LEU   HD22 2597   4.096   2.128   5.378
  163LEU   HD23 2598   4.016   2.215   5.247
  163LEU      C 2599   3.745   2.070   4.944
  163LEU      O 2600   3.791   1.970   4.880
  164LYS      N 2601   3.623   2.124   4.911
  164LYS     HN 2602   3.590   2.200   4.966
  164LYS     CA 2603   3.548   2.089   4.801
  164LYS     HA 2604   3.588   1.993   4.770
  164LYS     CB 2605   3.397   2.077   4.841
  164LYS    HB1 2606   3.345   2.033   4.752
  164LYS    HB2 2607   3.347   2.174   4.863
  164LYS     CG 2608   3.381   1.985   4.963
  164LYS    HG1 2609   3.421   2.036   5.054
  164LYS    HG2 2610   3.434   1.887   4.964
  164LYS     CD 2611   3.233   1.952   4.993
  164LYS    HD1 2612   3.185   2.050   5.013
  164LYS    HD2 2613   3.238   1.905   5.094
  164LYS     CE 2614   3.150   1.858   4.894
  164LYS    HE1 2615   3.177   1.752   4.909
  164LYS    HE2 2616   3.174   1.884   4.789
  164LYS     NZ 2617   2.999   1.876   4.904
  164LYS    HZ1 2618   2.944   1.793   4.873
  164LYS    HZ2 2619   2.971   1.953   4.839
  164LYS    HZ3 2620   2.966   1.896   5.000
  164LYS      C 2621   3.558   2.195   4.686
  164LYS      O 2622   3.482   2.191   4.587
  165LYS      N 2623   3.654   2.291   4.696
  165LYS     HN 2624   3.716   2.298   4.774
  165LYS     CA 2625   3.664   2.404   4.601
  165LYS     HA 2626   3.563   2.440   4.591
  165LYS     CB 2627   3.749   2.513   4.667
  165LYS    HB1 2628   3.777   2.590   4.592
  165LYS    HB2 2629   3.844   2.465   4.701
  165LYS     CG 2630   3.671   2.600   4.775
  165LYS    HG1 2631   3.741   2.671   4.823
  165LYS    HG2 2632   3.612   2.537   4.845
  165LYS     CD 2633   3.563   2.684   4.711
  165LYS    HD1 2634   3.500   2.614   4.653
  165LYS    HD2 2635   3.612   2.758   4.643
  165LYS     CE 2636   3.464   2.741   4.811
  165LYS    HE1 2637   3.523   2.802   4.882
  165LYS    HE2 2638   3.403   2.658   4.852
  165LYS     NZ 2639   3.374   2.834   4.737
  165LYS    HZ1 2640   3.434   2.904   4.689
  165LYS    HZ2 2641   3.320   2.893   4.803
  165LYS    HZ3 2642   3.312   2.783   4.671
  165LYS      C 2643   3.709   2.357   4.465
  165LYS      O 2644   3.811   2.293   4.451
  166LYS      N 2645   3.644   2.413   4.360
  166LYS     HN 2646   3.572   2.483   4.361
  166LYS     CA 2647   3.692   2.400   4.224
  166LYS     HA 2648   3.686   2.296   4.197
  166LYS     CB 2649   3.606   2.455   4.117
  166LYS    HB1 2650   3.656   2.431   4.021
  166LYS    HB2 2651   3.607   2.566   4.122
  166LYS     CG 2652   3.459   2.399   4.122
  166LYS    HG1 2653   3.415   2.422   4.022
  166LYS    HG2 2654   3.396   2.450   4.197
  166LYS     CD 2655   3.438   2.249   4.139
  166LYS    HD1 2656   3.483   2.227   4.238
  166LYS    HD2 2657   3.486   2.198   4.052
  166LYS     CE 2658   3.288   2.219   4.147
  166LYS    HE1 2659   3.230   2.286   4.214
  166LYS    HE2 2660   3.268   2.115   4.183
  166LYS     NZ 2661   3.221   2.223   4.019
  166LYS    HZ1 2662   3.196   2.319   3.988
  166LYS    HZ2 2663   3.133   2.169   4.032
  166LYS    HZ3 2664   3.288   2.183   3.950
  166LYS      C 2665   3.832   2.449   4.202
  166LYS      O 2666   3.909   2.380   4.132
  167MET      N 2667   3.870   2.567   4.255
  167MET     HN 2668   3.798   2.617   4.301
  167MET     CA 2669   3.996   2.634   4.268
  167MET     HA 2670   4.005   2.703   4.185
  167MET     CB 2671   4.005   2.722   4.403
  167MET    HB1 2672   4.106   2.769   4.412
  167MET    HB2 2673   4.003   2.651   4.488
  167MET     CG 2674   3.894   2.820   4.403
  167MET    HG1 2675   3.880   2.852   4.509
  167MET    HG2 2676   3.794   2.776   4.384
  167MET     SD 2677   3.912   2.954   4.286
  167MET     CE 2678   3.736   3.012   4.315
  167MET    HE1 2679   3.664   2.931   4.293
  167MET    HE2 2680   3.703   3.099   4.255
  167MET    HE3 2681   3.718   3.047   4.419
  167MET      C 2682   4.124   2.540   4.269
  167MET      O 2683   4.117   2.441   4.340
  168PRO      N 2684   4.236   2.559   4.208
  168PRO     CD 2685   4.349   2.468   4.234
  168PRO    HD1 2686   4.314   2.363   4.224
  168PRO    HD2 2687   4.397   2.481   4.333
  168PRO     CA 2688   4.271   2.662   4.113
  168PRO     HA 2689   4.249   2.758   4.156
  168PRO     CB 2690   4.425   2.653   4.082
  168PRO    HB1 2691   4.479   2.724   4.148
  168PRO    HB2 2692   4.457   2.669   3.977
  168PRO     CG 2693   4.451   2.508   4.122
  168PRO    HG1 2694   4.425   2.452   4.030
  168PRO    HG2 2695   4.552   2.468   4.148
  168PRO      C 2696   4.180   2.649   3.989
  168PRO      O 2697   4.144   2.544   3.943
  169ILE      N 2698   4.162   2.764   3.919
  169ILE     HN 2699   4.191   2.850   3.959
  169ILE     CA 2700   4.085   2.766   3.791
  169ILE     HA 2701   4.040   2.670   3.770
  169ILE     CB 2702   3.982   2.879   3.792
  169ILE     HB 2703   4.031   2.979   3.797
  169ILE    CG2 2704   3.901   2.863   3.662
  169ILE   HG21 2705   3.971   2.905   3.586
  169ILE   HG22 2706   3.807   2.920   3.653
  169ILE   HG23 2707   3.884   2.753   3.652
  169ILE    CG1 2708   3.883   2.870   3.914
  169ILE   HG11 2709   3.807   2.951   3.915
  169ILE   HG12 2710   3.942   2.881   4.007
  169ILE     CD 2711   3.813   2.734   3.936
  169ILE    HD1 2712   3.758   2.733   4.032
  169ILE    HD2 2713   3.888   2.651   3.934
  169ILE    HD3 2714   3.743   2.705   3.855
  169ILE      C 2715   4.187   2.783   3.677
  169ILE      O 2716   4.256   2.885   3.672
  170GLN      N 2717   4.196   2.684   3.587
  170GLN     HN 2718   4.137   2.604   3.587
  170GLN     CA 2719   4.275   2.694   3.467
  170GLN     HA 2720   4.369   2.738   3.496
  170GLN     CB 2721   4.308   2.552   3.414
  170GLN    HB1 2722   4.217   2.488   3.418
  170GLN    HB2 2723   4.394   2.513   3.473
  170GLN     CG 2724   4.337   2.544   3.262
  170GLN    HG1 2725   4.252   2.581   3.200
  170GLN    HG2 2726   4.363   2.440   3.233
  170GLN     CD 2727   4.442   2.653   3.216
  170GLN    OE1 2728   4.411   2.740   3.135
  170GLN    NE2 2729   4.568   2.629   3.262
  170GLN   HE21 2730   4.635   2.694   3.226
  170GLN   HE22 2731   4.599   2.548   3.311
  170GLN      C 2732   4.208   2.789   3.367
  170GLN      O 2733   4.102   2.753   3.313
  171ASN      N 2734   4.259   2.913   3.346
  171ASN     HN 2735   4.336   2.947   3.399
  171ASN     CA 2736   4.196   3.009   3.256
  171ASN     HA 2737   4.110   2.975   3.200
  171ASN     CB 2738   4.153   3.129   3.347
  171ASN    HB1 2739   4.245   3.172   3.393
  171ASN    HB2 2740   4.084   3.089   3.424
  171ASN     CG 2741   4.070   3.232   3.270
  171ASN    OD1 2742   4.110   3.344   3.256
  171ASN    ND2 2743   3.956   3.188   3.209
  171ASN   HD21 2744   3.902   3.246   3.148
  171ASN   HD22 2745   3.922   3.098   3.237
  171ASN      C 2746   4.299   3.055   3.155
  171ASN      O 2747   4.406   3.101   3.185
  172GLY      N 2748   4.269   3.030   3.027
  172GLY     HN 2749   4.186   2.981   3.002
  172GLY     CA 2750   4.353   3.069   2.915
  172GLY    HA1 2751   4.337   3.175   2.906
  172GLY    HA2 2752   4.306   3.020   2.830
  172GLY      C 2753   4.499   3.050   2.911
  172GLY      O 2754   4.572   3.135   2.860
  173GLY      N 2755   4.544   2.939   2.971
  173GLY     HN 2756   4.475   2.887   3.020
  173GLY     CA 2757   4.682   2.906   2.986
  173GLY    HA1 2758   4.743   2.961   2.916
  173GLY    HA2 2759   4.678   2.801   2.959
  173GLY      C 2760   4.734   2.904   3.124
  173GLY      O 2761   4.855   2.869   3.139
  174ALA      N 2762   4.665   2.948   3.233
  174ALA     HN 2763   4.573   2.978   3.211
  174ALA     CA 2764   4.725   2.965   3.364
  174ALA     HA 2765   4.802   2.889   3.370
  174ALA     CB 2766   4.779   3.108   3.385
  174ALA    HB1 2767   4.851   3.137   3.305
  174ALA    HB2 2768   4.829   3.111   3.484
  174ALA    HB3 2769   4.691   3.174   3.377
  174ALA      C 2770   4.628   2.928   3.474
  174ALA      O 2771   4.504   2.936   3.472
  175ASN      N 2772   4.689   2.878   3.580
  175ASN     HN 2773   4.787   2.859   3.578
  175ASN     CA 2774   4.614   2.828   3.697
  175ASN     HA 2775   4.528   2.771   3.665
  175ASN     CB 2776   4.698   2.727   3.782
  175ASN    HB1 2777   4.633   2.676   3.856
  175ASN    HB2 2778   4.788   2.770   3.831
  175ASN     CG 2779   4.749   2.617   3.691
  175ASN    OD1 2780   4.870   2.605   3.658
  175ASN    ND2 2781   4.658   2.523   3.655
  175ASN   HD21 2782   4.563   2.521   3.685
  175ASN   HD22 2783   4.684   2.462   3.581
  175ASN      C 2784   4.580   2.939   3.797
  175ASN      O 2785   4.669   2.987   3.871
  176LEU      N 2786   4.455   2.980   3.821
  176LEU     HN 2787   4.378   2.945   3.769
  176LEU     CA 2788   4.432   3.101   3.902
  176LEU     HA 2789   4.519   3.158   3.930
  176LEU     CB 2790   4.338   3.205   3.828
  176LEU    HB1 2791   4.345   3.303   3.880
  176LEU    HB2 2792   4.232   3.180   3.850
  176LEU     CG 2793   4.373   3.246   3.687
  176LEU     HG 2794   4.356   3.157   3.623
  176LEU    CD1 2795   4.278   3.366   3.646
  176LEU   HD11 2796   4.173   3.351   3.677
  176LEU   HD12 2797   4.294   3.394   3.540
  176LEU   HD13 2798   4.298   3.454   3.712
  176LEU    CD2 2799   4.521   3.287   3.687
  176LEU   HD21 2800   4.575   3.189   3.691
  176LEU   HD22 2801   4.570   3.332   3.776
  176LEU   HD23 2802   4.542   3.345   3.594
  176LEU      C 2803   4.364   3.052   4.028
  176LEU      O 2804   4.256   2.995   4.034
  177CYS      N 2805   4.434   3.078   4.144
  177CYS     HN 2806   4.522   3.124   4.137
  177CYS     CA 2807   4.391   3.063   4.280
  177CYS     HA 2808   4.306   2.998   4.299
  177CYS     CB 2809   4.498   2.993   4.368
  177CYS    HB1 2810   4.587   3.059   4.372
  177CYS    HB2 2811   4.544   2.905   4.319
  177CYS     SG 2812   4.448   2.951   4.545
  177CYS      C 2813   4.351   3.201   4.334
  177CYS      O 2814   4.437   3.283   4.350
  178SER      N 2815   4.221   3.231   4.360
  178SER     HN 2816   4.151   3.164   4.340
  178SER     CA 2817   4.186   3.361   4.423
  178SER     HA 2818   4.266   3.380   4.492
  178SER     CB 2819   4.180   3.472   4.314
  178SER    HB1 2820   4.116   3.432   4.232
  178SER    HB2 2821   4.274   3.498   4.260
  178SER     OG 2822   4.108   3.590   4.346
  178SER    HG1 2823   4.175   3.655   4.370
  178SER      C 2824   4.053   3.354   4.502
  178SER      O 2825   3.973   3.263   4.486
  179SER      N 2826   4.030   3.452   4.592
  179SER     HN 2827   4.112   3.504   4.615
  179SER     CA 2828   3.896   3.470   4.659
  179SER     HA 2829   3.824   3.400   4.619
  179SER     CB 2830   3.906   3.440   4.815
  179SER    HB1 2831   3.809   3.437   4.870
  179SER    HB2 2832   3.973   3.519   4.855
  179SER     OG 2833   3.976   3.318   4.832
  179SER    HG1 2834   4.069   3.343   4.829
  179SER      C 2835   3.832   3.597   4.636
  179SER      O 2836   3.751   3.654   4.715
  180PHE      N 2837   3.878   3.654   4.517
  180PHE     HN 2838   3.952   3.604   4.472
  180PHE     CA 2839   3.856   3.791   4.486
  180PHE     HA 2840   3.793   3.833   4.563
  180PHE     CB 2841   3.980   3.886   4.487
  180PHE    HB1 2842   3.944   3.990   4.472
  180PHE    HB2 2843   4.043   3.854   4.400
  180PHE     CG 2844   4.042   3.890   4.630
  180PHE    CD1 2845   4.149   3.806   4.667
  180PHE    HD1 2846   4.177   3.742   4.585
  180PHE    CE1 2847   4.240   3.830   4.776
  180PHE    HE1 2848   4.327   3.771   4.799
  180PHE     CZ 2849   4.196   3.922   4.874
  180PHE     HZ 2850   4.259   3.940   4.960
  180PHE    CD2 2851   4.014   3.995   4.725
  180PHE    HD2 2852   3.938   4.071   4.712
  180PHE    CE2 2853   4.086   4.011   4.848
  180PHE    HE2 2854   4.052   4.090   4.913
  180PHE      C 2855   3.783   3.813   4.350
  180PHE      O 2856   3.765   3.919   4.298
  181SER      N 2857   3.749   3.698   4.292
  181SER     HN 2858   3.762   3.608   4.333
  181SER     CA 2859   3.659   3.689   4.174
  181SER     HA 2860   3.676   3.775   4.110
  181SER     CB 2861   3.667   3.576   4.080
  181SER    HB1 2862   3.767   3.551   4.037
  181SER    HB2 2863   3.611   3.599   3.987
  181SER     OG 2864   3.615   3.454   4.128
  181SER    HG1 2865   3.688   3.414   4.177
  181SER      C 2866   3.515   3.719   4.220
  181SER      O 2867   3.470   3.699   4.334
  182ILE      N 2868   3.446   3.778   4.124
  182ILE     HN 2869   3.495   3.811   4.043
  182ILE     CA 2870   3.305   3.811   4.121
  182ILE     HA 2871   3.260   3.761   4.205
  182ILE     CB 2872   3.286   3.966   4.134
  182ILE     HB 2873   3.328   3.997   4.232
  182ILE    CG2 2874   3.361   4.047   4.024
  182ILE   HG21 2875   3.471   4.045   4.041
  182ILE   HG22 2876   3.335   4.155   4.029
  182ILE   HG23 2877   3.341   4.022   3.918
  182ILE    CG1 2878   3.132   3.991   4.152
  182ILE   HG11 2879   3.068   3.944   4.074
  182ILE   HG12 2880   3.103   4.097   4.134
  182ILE     CD 2881   3.074   3.943   4.288
  182ILE    HD1 2882   3.114   3.841   4.311
  182ILE    HD2 2883   2.963   3.939   4.298
  182ILE    HD3 2884   3.114   4.013   4.365
  182ILE      C 2885   3.244   3.743   4.009
  182ILE      O 2886   3.297   3.747   3.899
  183CYS      N 2887   3.130   3.678   4.030
  183CYS     HN 2888   3.078   3.682   4.115
  183CYS     CA 2889   3.061   3.605   3.924
  183CYS     HA 2890   3.111   3.613   3.829
  183CYS     CB 2891   3.060   3.450   3.955
  183CYS    HB1 2892   3.000   3.398   3.877
  183CYS    HB2 2893   3.000   3.458   4.048
  183CYS     SG 2894   3.214   3.371   3.982
  183CYS      C 2895   2.914   3.656   3.900
  183CYS      O 2896   2.852   3.686   4.003
  184HSD      N 2897   2.861   3.653   3.771
  184HSD     HN 2898   2.920   3.610   3.702
  184HSD     CA 2899   2.726   3.688   3.732
  184HSD     HA 2900   2.714   3.789   3.769
  184HSD     CB 2901   2.709   3.674   3.577
  184HSD    HB1 2902   2.712   3.569   3.540
  184HSD    HB2 2903   2.795   3.719   3.524
  184HSD    ND1 2904   2.557   3.873   3.541
  184HSD    HD1 2905   2.606   3.944   3.591
  184HSD     CG 2906   2.579   3.739   3.532
  184HSD    CE1 2907   2.440   3.900   3.482
  184HSD    HE1 2908   2.389   3.996   3.484
  184HSD    NE2 2909   2.385   3.785   3.432
  184HSD    CD2 2910   2.479   3.686   3.462
  184HSD    HD2 2911   2.469   3.579   3.451
  184HSD      C 2912   2.615   3.600   3.795
  184HSD      O 2913   2.500   3.644   3.808
  185THR      N 2914   2.645   3.477   3.832
  185THR     HN 2915   2.733   3.438   3.809
  185THR     CA 2916   2.547   3.398   3.893
  185THR     HA 2917   2.449   3.427   3.859
  185THR     CB 2918   2.555   3.251   3.852
  185THR     HB 2919   2.629   3.196   3.914
  185THR    OG1 2920   2.569   3.231   3.715
  185THR    HG1 2921   2.655   3.270   3.699
  185THR    CG2 2922   2.419   3.185   3.900
  185THR   HG21 2923   2.417   3.190   4.010
  185THR   HG22 2924   2.399   3.083   3.860
  185THR   HG23 2925   2.333   3.245   3.863
  185THR      C 2926   2.546   3.411   4.043
  185THR      O 2927   2.640   3.385   4.111
  186PHE      N 2928   2.429   3.445   4.109
  186PHE     HN 2929   2.353   3.472   4.050
  186PHE     CA 2930   2.405   3.462   4.252
  186PHE     HA 2931   2.470   3.540   4.287
  186PHE     CB 2932   2.255   3.505   4.269
  186PHE    HB1 2933   2.189   3.435   4.212
  186PHE    HB2 2934   2.235   3.604   4.223
  186PHE     CG 2935   2.198   3.505   4.415
  186PHE    CD1 2936   2.228   3.609   4.503
  186PHE    HD1 2937   2.285   3.695   4.472
  186PHE    CE1 2938   2.176   3.615   4.634
  186PHE    HE1 2939   2.195   3.700   4.697
  186PHE     CZ 2940   2.103   3.504   4.683
  186PHE     HZ 2941   2.067   3.492   4.784
  186PHE    CD2 2942   2.115   3.404   4.464
  186PHE    HD2 2943   2.080   3.327   4.397
  186PHE    CE2 2944   2.070   3.395   4.599
  186PHE    HE2 2945   1.999   3.319   4.628
  186PHE      C 2946   2.434   3.333   4.341
  186PHE      O 2947   2.414   3.217   4.295
  187GLN      N 2948   2.501   3.353   4.454
  187GLN     HN 2949   2.510   3.449   4.477
  187GLN     CA 2950   2.557   3.239   4.526
  187GLN     HA 2951   2.541   3.143   4.479
  187GLN     CB 2952   2.707   3.267   4.541
  187GLN    HB1 2953   2.753   3.195   4.613
  187GLN    HB2 2954   2.716   3.369   4.583
  187GLN     CG 2955   2.783   3.268   4.409
  187GLN    HG1 2956   2.888   3.293   4.435
  187GLN    HG2 2957   2.732   3.339   4.341
  187GLN     CD 2958   2.795   3.124   4.365
  187GLN    OE1 2959   2.870   3.046   4.420
  187GLN    NE2 2960   2.711   3.089   4.271
  187GLN   HE21 2961   2.690   2.992   4.256
  187GLN   HE22 2962   2.685   3.156   4.202
  187GLN      C 2963   2.493   3.240   4.668
  187GLN      O 2964   2.513   3.334   4.746
  188TRP      N 2965   2.426   3.130   4.703
  188TRP     HN 2966   2.404   3.052   4.644
  188TRP     CA 2967   2.372   3.114   4.837
  188TRP     HA 2968   2.316   3.204   4.855
  188TRP     CB 2969   2.268   2.994   4.835
  188TRP    HB1 2970   2.325   2.903   4.805
  188TRP    HB2 2971   2.191   3.004   4.756
  188TRP     CG 2972   2.193   2.973   4.963
  188TRP    CD1 2973   2.206   2.858   5.035
  188TRP    HD1 2974   2.285   2.786   5.023
  188TRP    NE1 2975   2.121   2.859   5.141
  188TRP    HE1 2976   2.127   2.801   5.219
  188TRP    CE2 2977   2.057   2.976   5.144
  188TRP    CD2 2978   2.097   3.053   5.035
  188TRP    CE3 2979   2.043   3.183   5.017
  188TRP    HE3 2980   2.059   3.244   4.929
  188TRP    CZ3 2981   1.947   3.228   5.112
  188TRP    HZ3 2982   1.905   3.327   5.110
  188TRP    CZ2 2983   1.971   3.020   5.236
  188TRP    HZ2 2984   1.953   2.979   5.335
  188TRP    CH2 2985   1.920   3.144   5.222
  188TRP    HH2 2986   1.858   3.189   5.299
  188TRP      C 2987   2.470   3.102   4.954
  188TRP      O 2988   2.461   3.178   5.051
  189HSD      N 2989   2.578   3.028   4.938
  189HSD     HN 2990   2.585   2.979   4.852
  189HSD     CA 2991   2.689   3.025   5.033
  189HSD     HA 2992   2.647   2.996   5.129
  189HSD     CB 2993   2.806   2.926   5.002
  189HSD    HB1 2994   2.745   2.842   4.962
  189HSD    HB2 2995   2.860   2.908   5.097
  189HSD    ND1 2996   2.880   2.980   4.769
  189HSD    HD1 2997   2.787   2.972   4.733
  189HSD     CG 2998   2.910   2.964   4.902
  189HSD    CE1 2999   3.000   2.999   4.704
  189HSD    HE1 3000   3.000   3.001   4.595
  189HSD    NE2 3001   3.107   3.005   4.790
  189HSD    CD2 3002   3.047   2.978   4.910
  189HSD    HD2 3003   3.107   2.983   5.001
  189HSD      C 3004   2.750   3.158   5.069
  189HSD      O 3005   2.768   3.183   5.182
  190GLU      N 3006   2.776   3.251   4.970
  190GLU     HN 3007   2.758   3.223   4.876
  190GLU     CA 3008   2.807   3.393   4.985
  190GLU     HA 3009   2.891   3.401   5.053
  190GLU     CB 3010   2.846   3.458   4.852
  190GLU    HB1 3011   2.868   3.564   4.874
  190GLU    HB2 3012   2.766   3.451   4.776
  190GLU     CG 3013   2.969   3.389   4.787
  190GLU    HG1 3014   2.940   3.288   4.751
  190GLU    HG2 3015   3.041   3.362   4.868
  190GLU     CD 3016   3.042   3.472   4.684
  190GLU    OE1 3017   3.126   3.556   4.725
  190GLU    OE2 3018   3.024   3.448   4.566
  190GLU      C 3019   2.696   3.474   5.049
  190GLU      O 3020   2.719   3.569   5.125
  191ALA      N 3021   2.566   3.445   5.026
  191ALA     HN 3022   2.541   3.379   4.955
  191ALA     CA 3023   2.461   3.515   5.099
  191ALA     HA 3024   2.481   3.621   5.105
  191ALA     CB 3025   2.330   3.480   5.021
  191ALA    HB1 3026   2.343   3.519   4.918
  191ALA    HB2 3027   2.246   3.540   5.064
  191ALA    HB3 3028   2.303   3.372   5.024
  191ALA      C 3029   2.448   3.469   5.242
  191ALA      O 3030   2.425   3.543   5.336
  192MET      N 3031   2.461   3.341   5.265
  192MET     HN 3032   2.460   3.272   5.193
  192MET     CA 3033   2.471   3.288   5.399
  192MET     HA 3034   2.378   3.312   5.448
  192MET     CB 3035   2.490   3.136   5.398
  192MET    HB1 3036   2.577   3.105   5.336
  192MET    HB2 3037   2.410   3.085   5.340
  192MET     CG 3038   2.505   3.049   5.528
  192MET    HG1 3039   2.588   3.085   5.593
  192MET    HG2 3040   2.530   2.941   5.514
  192MET     SD 3041   2.361   3.061   5.628
  192MET     CE 3042   2.415   2.986   5.785
  192MET    HE1 3043   2.496   3.054   5.818
  192MET    HE2 3044   2.449   2.883   5.757
  192MET    HE3 3045   2.334   2.987   5.860
  192MET      C 3046   2.581   3.348   5.482
  192MET      O 3047   2.561   3.357   5.603
  193PHE      N 3048   2.702   3.376   5.430
  193PHE     HN 3049   2.704   3.358   5.332
  193PHE     CA 3050   2.821   3.425   5.494
  193PHE     HA 3051   2.847   3.345   5.562
  193PHE     CB 3052   2.939   3.433   5.385
  193PHE    HB1 3053   2.907   3.488   5.294
  193PHE    HB2 3054   2.964   3.330   5.352
  193PHE     CG 3055   3.062   3.525   5.430
  193PHE    CD1 3056   3.160   3.476   5.515
  193PHE    HD1 3057   3.139   3.376   5.548
  193PHE    CE1 3058   3.267   3.556   5.552
  193PHE    HE1 3059   3.346   3.511   5.611
  193PHE     CZ 3060   3.286   3.677   5.487
  193PHE     HZ 3061   3.368   3.741   5.518
  193PHE    CD2 3062   3.076   3.648   5.369
  193PHE    HD2 3063   3.007   3.682   5.294
  193PHE    CE2 3064   3.191   3.720   5.394
  193PHE    HE2 3065   3.219   3.813   5.348
  193PHE      C 3066   2.800   3.558   5.578
  193PHE      O 3067   2.851   3.566   5.687
  194LEU      N 3068   2.716   3.648   5.526
  194LEU     HN 3069   2.684   3.628   5.434
  194LEU     CA 3070   2.662   3.764   5.596
  194LEU     HA 3071   2.742   3.826   5.634
  194LEU     CB 3072   2.582   3.840   5.493
  194LEU    HB1 3073   2.520   3.913   5.550
  194LEU    HB2 3074   2.512   3.766   5.448
  194LEU     CG 3075   2.663   3.900   5.379
  194LEU     HG 3076   2.711   3.812   5.331
  194LEU    CD1 3077   2.578   3.971   5.270
  194LEU   HD11 3078   2.518   4.053   5.316
  194LEU   HD12 3079   2.515   3.896   5.219
  194LEU   HD13 3080   2.649   4.013   5.197
  194LEU    CD2 3081   2.776   3.997   5.420
  194LEU   HD21 3082   2.729   4.082   5.476
  194LEU   HD22 3083   2.827   4.035   5.329
  194LEU   HD23 3084   2.849   3.937   5.477
  194LEU      C 3085   2.571   3.732   5.713
  194LEU      O 3086   2.592   3.779   5.824
  195LEU      N 3087   2.476   3.638   5.698
  195LEU     HN 3088   2.455   3.596   5.610
  195LEU     CA 3089   2.403   3.578   5.810
  195LEU     HA 3090   2.356   3.656   5.867
  195LEU     CB 3091   2.295   3.490   5.744
  195LEU    HB1 3092   2.341   3.401   5.696
  195LEU    HB2 3093   2.256   3.554   5.662
  195LEU     CG 3094   2.197   3.433   5.851
  195LEU     HG 3095   2.250   3.353   5.907
  195LEU    CD1 3096   2.137   3.535   5.947
  195LEU   HD11 3097   2.045   3.502   6.000
  195LEU   HD12 3098   2.104   3.626   5.892
  195LEU   HD13 3099   2.206   3.543   6.033
  195LEU    CD2 3100   2.079   3.375   5.776
  195LEU   HD21 3101   2.001   3.321   5.833
  195LEU   HD22 3102   2.117   3.305   5.699
  195LEU   HD23 3103   2.032   3.456   5.716
  195LEU      C 3104   2.492   3.496   5.907
  195LEU      O 3105   2.482   3.515   6.032
  196GLU      N 3106   2.585   3.417   5.851
  196GLU     HN 3107   2.595   3.407   5.752
  196GLU     CA 3108   2.669   3.328   5.927
  196GLU     HA 3109   2.594   3.270   5.979
  196GLU     CB 3110   2.743   3.229   5.834
  196GLU    HB1 3111   2.800   3.289   5.759
  196GLU    HB2 3112   2.666   3.169   5.781
  196GLU     CG 3113   2.834   3.127   5.897
  196GLU    HG1 3114   2.790   3.068   5.980
  196GLU    HG2 3115   2.910   3.193   5.945
  196GLU     CD 3116   2.904   3.035   5.799
  196GLU    OE1 3117   2.971   3.100   5.712
  196GLU    OE2 3118   2.900   2.911   5.796
  196GLU      C 3119   2.763   3.391   6.025
  196GLU      O 3120   2.786   3.352   6.142
  197PHE      N 3121   2.821   3.508   5.988
  197PHE     HN 3122   2.820   3.541   5.894
  197PHE     CA 3123   2.883   3.600   6.084
  197PHE     HA 3124   2.964   3.552   6.137
  197PHE     CB 3125   2.958   3.714   6.003
  197PHE    HB1 3126   2.901   3.766   5.923
  197PHE    HB2 3127   3.034   3.659   5.943
  197PHE     CG 3128   3.031   3.812   6.099
  197PHE    CD1 3129   2.978   3.941   6.109
  197PHE    HD1 3130   2.898   3.966   6.041
  197PHE    CE1 3131   3.040   4.033   6.196
  197PHE    HE1 3132   3.017   4.137   6.181
  197PHE     CZ 3133   3.141   3.993   6.282
  197PHE     HZ 3134   3.185   4.062   6.353
  197PHE    CD2 3135   3.131   3.769   6.187
  197PHE    HD2 3136   3.181   3.673   6.182
  197PHE    CE2 3137   3.187   3.859   6.277
  197PHE    HE2 3138   3.276   3.827   6.329
  197PHE      C 3139   2.788   3.662   6.184
  197PHE      O 3140   2.806   3.668   6.305
  198PHE      N 3141   2.674   3.707   6.133
  198PHE     HN 3142   2.648   3.682   6.039
  198PHE     CA 3143   2.578   3.781   6.214
  198PHE     HA 3144   2.634   3.859   6.264
  198PHE     CB 3145   2.476   3.859   6.119
  198PHE    HB1 3146   2.420   3.787   6.056
  198PHE    HB2 3147   2.536   3.930   6.058
  198PHE     CG 3148   2.373   3.937   6.197
  198PHE    CD1 3149   2.405   4.046   6.277
  198PHE    HD1 3150   2.506   4.083   6.288
  198PHE    CE1 3151   2.307   4.114   6.344
  198PHE    HE1 3152   2.328   4.183   6.424
  198PHE     CZ 3153   2.173   4.069   6.338
  198PHE     HZ 3154   2.106   4.130   6.396
  198PHE    CD2 3155   2.239   3.890   6.187
  198PHE    HD2 3156   2.207   3.804   6.130
  198PHE    CE2 3157   2.138   3.959   6.259
  198PHE    HE2 3158   2.035   3.925   6.253
  198PHE      C 3159   2.512   3.706   6.327
  198PHE      O 3160   2.481   3.767   6.434
  199LEU      N 3161   2.482   3.572   6.320
  199LEU     HN 3162   2.488   3.527   6.231
  199LEU     CA 3163   2.418   3.494   6.422
  199LEU     HA 3164   2.327   3.543   6.452
  199LEU     CB 3165   2.384   3.355   6.366
  199LEU    HB1 3166   2.372   3.286   6.453
  199LEU    HB2 3167   2.476   3.321   6.315
  199LEU     CG 3168   2.260   3.353   6.268
  199LEU     HG 3169   2.292   3.421   6.185
  199LEU    CD1 3170   2.242   3.211   6.218
  199LEU   HD11 3171   2.338   3.167   6.185
  199LEU   HD12 3172   2.170   3.204   6.134
  199LEU   HD13 3173   2.196   3.146   6.295
  199LEU    CD2 3174   2.128   3.416   6.327
  199LEU   HD21 3175   2.108   3.371   6.427
  199LEU   HD22 3176   2.036   3.379   6.275
  199LEU   HD23 3177   2.132   3.526   6.332
  199LEU      C 3178   2.490   3.488   6.559
  199LEU      O 3179   2.425   3.526   6.654
  200PRO      N 3180   2.613   3.442   6.572
  200PRO     CD 3181   2.691   3.369   6.467
  200PRO    HD1 3182   2.708   3.418   6.369
  200PRO    HD2 3183   2.642   3.273   6.439
  200PRO     CA 3184   2.708   3.473   6.684
  200PRO     HA 3185   2.670   3.418   6.769
  200PRO     CB 3186   2.848   3.431   6.635
  200PRO    HB1 3187   2.922   3.389   6.706
  200PRO    HB2 3188   2.907   3.512   6.587
  200PRO     CG 3189   2.819   3.326   6.533
  200PRO    HG1 3190   2.901   3.305   6.460
  200PRO    HG2 3191   2.790   3.242   6.599
  200PRO      C 3192   2.716   3.617   6.732
  200PRO      O 3193   2.709   3.632   6.851
  201LEU      N 3194   2.744   3.716   6.641
  201LEU     HN 3195   2.755   3.699   6.543
  201LEU     CA 3196   2.753   3.863   6.669
  201LEU     HA 3197   2.831   3.867   6.744
  201LEU     CB 3198   2.777   3.944   6.541
  201LEU    HB1 3199   2.698   3.917   6.468
  201LEU    HB2 3200   2.872   3.907   6.496
  201LEU     CG 3201   2.798   4.096   6.551
  201LEU     HG 3202   2.712   4.147   6.601
  201LEU    CD1 3203   2.913   4.139   6.653
  201LEU   HD11 3204   2.889   4.115   6.759
  201LEU   HD12 3205   2.907   4.250   6.657
  201LEU   HD13 3206   3.012   4.113   6.612
  201LEU    CD2 3207   2.811   4.158   6.416
  201LEU   HD21 3208   2.760   4.098   6.337
  201LEU   HD22 3209   2.918   4.153   6.388
  201LEU   HD23 3210   2.787   4.266   6.406
  201LEU      C 3211   2.631   3.917   6.744
  201LEU      O 3212   2.650   3.987   6.842
  202GLY      N 3213   2.508   3.866   6.713
  202GLY     HN 3214   2.514   3.810   6.631
  202GLY     CA 3215   2.386   3.896   6.786
  202GLY    HA1 3216   2.306   3.846   6.733
  202GLY    HA2 3217   2.365   4.002   6.783
  202GLY      C 3218   2.377   3.862   6.941
  202GLY      O 3219   2.342   3.937   7.031
  203ILE      N 3220   2.430   3.739   6.970
  203ILE     HN 3221   2.474   3.697   6.891
  203ILE     CA 3222   2.444   3.693   7.101
  203ILE     HA 3223   2.347   3.698   7.150
  203ILE     CB 3224   2.490   3.556   7.102
  203ILE     HB 3225   2.586   3.548   7.047
  203ILE    CG2 3226   2.514   3.500   7.246
  203ILE   HG21 3227   2.597   3.548   7.303
  203ILE   HG22 3228   2.523   3.389   7.253
  203ILE   HG23 3229   2.417   3.513   7.298
  203ILE    CG1 3230   2.385   3.462   7.040
  203ILE   HG11 3231   2.342   3.503   6.946
  203ILE   HG12 3232   2.299   3.458   7.111
  203ILE     CD 3233   2.429   3.323   7.015
  203ILE    HD1 3234   2.453   3.268   7.109
  203ILE    HD2 3235   2.517   3.315   6.948
  203ILE    HD3 3236   2.348   3.267   6.964
  203ILE      C 3237   2.541   3.774   7.181
  203ILE      O 3238   2.519   3.807   7.294
  204ILE      N 3239   2.647   3.825   7.116
  204ILE     HN 3240   2.656   3.793   7.021
  204ILE     CA 3241   2.746   3.923   7.155
  204ILE     HA 3242   2.771   3.895   7.256
  204ILE     CB 3243   2.876   3.941   7.071
  204ILE     HB 3244   2.858   3.967   6.964
  204ILE    CG2 3245   2.974   4.051   7.125
  204ILE   HG21 3246   2.922   4.149   7.117
  204ILE   HG22 3247   3.072   4.058   7.073
  204ILE   HG23 3248   2.999   4.035   7.232
  204ILE    CG1 3249   2.949   3.805   7.059
  204ILE   HG11 3250   2.869   3.727   7.056
  204ILE   HG12 3251   3.007   3.791   7.153
  204ILE     CD 3252   3.046   3.798   6.934
  204ILE    HD1 3253   3.000   3.797   6.833
  204ILE    HD2 3254   3.116   3.713   6.934
  204ILE    HD3 3255   3.106   3.891   6.941
  204ILE      C 3256   2.686   4.054   7.178
  204ILE      O 3257   2.708   4.112   7.283
  205LEU      N 3258   2.594   4.114   7.096
  205LEU     HN 3259   2.579   4.072   7.008
  205LEU     CA 3260   2.518   4.228   7.133
  205LEU     HA 3261   2.592   4.302   7.162
  205LEU     CB 3262   2.435   4.280   7.011
  205LEU    HB1 3263   2.375   4.366   7.047
  205LEU    HB2 3264   2.363   4.204   6.976
  205LEU     CG 3265   2.522   4.312   6.889
  205LEU     HG 3266   2.569   4.215   6.863
  205LEU    CD1 3267   2.430   4.343   6.770
  205LEU   HD11 3268   2.362   4.424   6.805
  205LEU   HD12 3269   2.380   4.254   6.725
  205LEU   HD13 3270   2.491   4.390   6.690
  205LEU    CD2 3271   2.641   4.411   6.904
  205LEU   HD21 3272   2.687   4.439   6.807
  205LEU   HD22 3273   2.715   4.364   6.972
  205LEU   HD23 3274   2.612   4.507   6.951
  205LEU      C 3275   2.421   4.206   7.255
  205LEU      O 3276   2.410   4.304   7.327
  206PHE      N 3277   2.347   4.093   7.270
  206PHE     HN 3278   2.355   4.019   7.203
  206PHE     CA 3279   2.265   4.072   7.389
  206PHE     HA 3280   2.208   4.159   7.414
  206PHE     CB 3281   2.181   3.940   7.374
  206PHE    HB1 3282   2.241   3.853   7.341
  206PHE    HB2 3283   2.113   3.951   7.286
  206PHE     CG 3284   2.098   3.908   7.494
  206PHE    CD1 3285   1.966   3.941   7.509
  206PHE    HD1 3286   1.917   4.013   7.444
  206PHE    CE1 3287   1.894   3.910   7.624
  206PHE    HE1 3288   1.789   3.933   7.626
  206PHE     CZ 3289   1.949   3.822   7.720
  206PHE     HZ 3290   1.895   3.785   7.805
  206PHE    CD2 3291   2.142   3.806   7.580
  206PHE    HD2 3292   2.239   3.764   7.559
  206PHE    CE2 3293   2.068   3.766   7.694
  206PHE    HE2 3294   2.105   3.688   7.760
  206PHE      C 3295   2.355   4.067   7.514
  206PHE      O 3296   2.322   4.120   7.617
  207CYS      N 3297   2.467   3.986   7.502
  207CYS     HN 3298   2.480   3.939   7.415
  207CYS     CA 3299   2.558   3.959   7.613
  207CYS     HA 3300   2.499   3.927   7.697
  207CYS     CB 3301   2.668   3.842   7.572
  207CYS    HB1 3302   2.742   3.843   7.655
  207CYS    HB2 3303   2.716   3.862   7.475
  207CYS     SG 3304   2.599   3.677   7.587
  207CYS    HG1 3305   2.537   3.687   7.470
  207CYS      C 3306   2.626   4.079   7.665
  207CYS      O 3307   2.640   4.100   7.786
  208SER      N 3308   2.665   4.164   7.572
  208SER     HN 3309   2.671   4.126   7.481
  208SER     CA 3310   2.723   4.299   7.596
  208SER     HA 3311   2.811   4.299   7.659
  208SER     CB 3312   2.779   4.372   7.474
  208SER    HB1 3313   2.803   4.479   7.488
  208SER    HB2 3314   2.706   4.369   7.390
  208SER     OG 3315   2.890   4.297   7.427
  208SER    HG1 3316   2.843   4.239   7.367
  208SER      C 3317   2.629   4.399   7.659
  208SER      O 3318   2.659   4.479   7.746
  209ALA      N 3319   2.502   4.402   7.616
  209ALA     HN 3320   2.475   4.333   7.549
  209ALA     CA 3321   2.400   4.488   7.671
  209ALA     HA 3322   2.432   4.588   7.646
  209ALA     CB 3323   2.267   4.470   7.594
  209ALA    HB1 3324   2.200   4.558   7.601
  209ALA    HB2 3325   2.207   4.384   7.629
  209ALA    HB3 3326   2.280   4.459   7.484
  209ALA      C 3327   2.371   4.459   7.826
  209ALA      O 3328   2.367   4.550   7.906
  210ARG      N 3329   2.354   4.330   7.854
  210ARG     HN 3330   2.374   4.267   7.779
  210ARG     CA 3331   2.322   4.262   7.982
  210ARG     HA 3332   2.245   4.330   8.017
  210ARG     CB 3333   2.271   4.123   7.962
  210ARG    HB1 3334   2.267   4.069   8.059
  210ARG    HB2 3335   2.331   4.049   7.906
  210ARG     CG 3336   2.133   4.108   7.892
  210ARG    HG1 3337   2.115   4.001   7.871
  210ARG    HG2 3338   2.146   4.168   7.799
  210ARG     CD 3339   2.008   4.167   7.976
  210ARG    HD1 3340   1.924   4.202   7.913
  210ARG    HD2 3341   2.044   4.262   8.022
  210ARG     NE 3342   1.964   4.070   8.079
  210ARG     HE 3343   2.011   3.987   8.110
  210ARG     CZ 3344   1.868   4.093   8.169
  210ARG    NH1 3345   1.798   4.202   8.172
  210ARG   HH11 3346   1.785   4.252   8.087
  210ARG   HH12 3347   1.731   4.200   8.246
  210ARG    NH2 3348   1.851   4.015   8.275
  210ARG   HH21 3349   1.886   3.922   8.267
  210ARG   HH22 3350   1.770   4.025   8.334
  210ARG      C 3351   2.428   4.282   8.096
  210ARG      O 3352   2.395   4.317   8.210
  211ILE      N 3353   2.553   4.269   8.053
  211ILE     HN 3354   2.586   4.236   7.965
  211ILE     CA 3355   2.670   4.325   8.121
  211ILE     HA 3356   2.689   4.269   8.212
  211ILE     CB 3357   2.800   4.315   8.053
  211ILE     HB 3358   2.781   4.349   7.949
  211ILE    CG2 3359   2.916   4.385   8.124
  211ILE   HG21 3360   2.905   4.496   8.127
  211ILE   HG22 3361   3.009   4.365   8.067
  211ILE   HG23 3362   2.930   4.353   8.230
  211ILE    CG1 3363   2.831   4.163   8.036
  211ILE   HG11 3364   2.738   4.110   8.005
  211ILE   HG12 3365   2.856   4.122   8.136
  211ILE     CD 3366   2.943   4.126   7.934
  211ILE    HD1 3367   2.948   4.196   7.847
  211ILE    HD2 3368   2.928   4.023   7.895
  211ILE    HD3 3369   3.035   4.140   7.995
  211ILE      C 3370   2.645   4.472   8.179
  211ILE      O 3371   2.639   4.497   8.297
  212ILE      N 3372   2.626   4.566   8.086
  212ILE     HN 3373   2.639   4.562   7.987
  212ILE     CA 3374   2.617   4.713   8.117
  212ILE     HA 3375   2.699   4.745   8.179
  212ILE     CB 3376   2.611   4.794   7.986
  212ILE     HB 3377   2.570   4.734   7.902
  212ILE    CG2 3378   2.540   4.930   7.993
  212ILE   HG21 3379   2.596   4.979   8.075
  212ILE   HG22 3380   2.435   4.924   8.031
  212ILE   HG23 3381   2.541   4.989   7.899
  212ILE    CG1 3382   2.757   4.832   7.948
  212ILE   HG11 3383   2.803   4.888   8.032
  212ILE   HG12 3384   2.754   4.908   7.868
  212ILE     CD 3385   2.850   4.721   7.900
  212ILE    HD1 3386   2.809   4.663   7.815
  212ILE    HD2 3387   2.865   4.643   7.977
  212ILE    HD3 3388   2.955   4.751   7.878
  212ILE      C 3389   2.500   4.750   8.209
  212ILE      O 3390   2.514   4.823   8.307
  213TRP      N 3391   2.382   4.690   8.172
  213TRP     HN 3392   2.374   4.646   8.083
  213TRP     CA 3393   2.262   4.691   8.266
  213TRP     HA 3394   2.223   4.790   8.282
  213TRP     CB 3395   2.144   4.618   8.187
  213TRP    HB1 3396   2.181   4.518   8.159
  213TRP    HB2 3397   2.125   4.673   8.093
  213TRP     CG 3398   2.007   4.601   8.256
  213TRP    CD1 3399   1.893   4.676   8.257
  213TRP    HD1 3400   1.878   4.774   8.215
  213TRP    NE1 3401   1.796   4.608   8.326
  213TRP    HE1 3402   1.702   4.601   8.302
  213TRP    CE2 3403   1.842   4.489   8.379
  213TRP    CD2 3404   1.979   4.478   8.335
  213TRP    CE3 3405   2.065   4.374   8.385
  213TRP    HE3 3406   2.167   4.372   8.349
  213TRP    CZ3 3407   2.002   4.285   8.476
  213TRP    HZ3 3408   2.064   4.213   8.527
  213TRP    CZ2 3409   1.785   4.390   8.461
  213TRP    HZ2 3410   1.680   4.372   8.479
  213TRP    CH2 3411   1.868   4.290   8.508
  213TRP    HH2 3412   1.832   4.224   8.586
  213TRP      C 3413   2.285   4.631   8.408
  213TRP      O 3414   2.250   4.683   8.510
  214SER      N 3415   2.349   4.517   8.421
  214SER     HN 3416   2.398   4.478   8.344
  214SER     CA 3417   2.368   4.450   8.549
  214SER     HA 3418   2.277   4.444   8.607
  214SER     CB 3419   2.423   4.304   8.524
  214SER    HB1 3420   2.523   4.314   8.476
  214SER    HB2 3421   2.341   4.266   8.461
  214SER     OG 3422   2.438   4.223   8.639
  214SER    HG1 3423   2.506   4.261   8.695
  214SER      C 3424   2.456   4.533   8.646
  214SER      O 3425   2.427   4.550   8.765
  215LEU      N 3426   2.569   4.585   8.594
  215LEU     HN 3427   2.599   4.567   8.501
  215LEU     CA 3428   2.656   4.679   8.663
  215LEU     HA 3429   2.681   4.634   8.758
  215LEU     CB 3430   2.781   4.707   8.582
  215LEU    HB1 3431   2.843   4.778   8.642
  215LEU    HB2 3432   2.754   4.761   8.489
  215LEU     CG 3433   2.870   4.590   8.547
  215LEU     HG 3434   2.806   4.515   8.495
  215LEU    CD1 3435   2.975   4.617   8.438
  215LEU   HD11 3436   3.052   4.537   8.436
  215LEU   HD12 3437   3.042   4.705   8.449
  215LEU   HD13 3438   2.924   4.629   8.340
  215LEU    CD2 3439   2.927   4.514   8.671
  215LEU   HD21 3440   2.969   4.416   8.639
  215LEU   HD22 3441   2.860   4.499   8.759
  215LEU   HD23 3442   3.012   4.577   8.705
  215LEU      C 3443   2.583   4.812   8.691
  215LEU      O 3444   2.588   4.864   8.802
  216ARG      N 3445   2.502   4.869   8.598
  216ARG     HN 3446   2.490   4.837   8.505
  216ARG     CA 3447   2.414   4.984   8.627
  216ARG     HA 3448   2.471   5.058   8.680
  216ARG     CB 3449   2.356   5.039   8.488
  216ARG    HB1 3450   2.265   5.101   8.508
  216ARG    HB2 3451   2.319   4.952   8.430
  216ARG     CG 3452   2.451   5.122   8.405
  216ARG    HG1 3453   2.420   5.103   8.300
  216ARG    HG2 3454   2.550   5.072   8.407
  216ARG     CD 3455   2.447   5.278   8.420
  216ARG    HD1 3456   2.346   5.321   8.405
  216ARG    HD2 3457   2.521   5.321   8.349
  216ARG     NE 3458   2.493   5.314   8.554
  216ARG     HE 3459   2.590   5.310   8.578
  216ARG     CZ 3460   2.413   5.335   8.661
  216ARG    NH1 3461   2.285   5.356   8.659
  216ARG   HH11 3462   2.226   5.337   8.580
  216ARG   HH12 3463   2.237   5.356   8.747
  216ARG    NH2 3464   2.474   5.340   8.776
  216ARG   HH21 3465   2.573   5.332   8.780
  216ARG   HH22 3466   2.409   5.334   8.852
  216ARG      C 3467   2.310   4.963   8.735
  216ARG      O 3468   2.286   5.051   8.815
  217GLN      N 3469   2.241   4.849   8.736
  217GLN     HN 3470   2.260   4.787   8.660
  217GLN     CA 3471   2.152   4.788   8.837
  217GLN     HA 3472   2.067   4.855   8.839
  217GLN     CB 3473   2.096   4.650   8.787
  217GLN    HB1 3474   2.044   4.603   8.873
  217GLN    HB2 3475   2.171   4.576   8.751
  217GLN     CG 3476   1.977   4.644   8.684
  217GLN    HG1 3477   1.892   4.592   8.733
  217GLN    HG2 3478   2.024   4.589   8.600
  217GLN     CD 3479   1.926   4.771   8.619
  217GLN    OE1 3480   1.821   4.819   8.657
  217GLN    NE2 3481   2.005   4.835   8.533
  217GLN   HE21 3482   1.983   4.930   8.511
  217GLN   HE22 3483   2.094   4.792   8.515
  217GLN      C 3484   2.203   4.783   8.981
  217GLN      O 3485   2.138   4.816   9.081
  218ARG      N 3486   2.334   4.745   8.989
  218ARG     HN 3487   2.391   4.718   8.912
  218ARG     CA 3488   2.401   4.724   9.118
  218ARG     HA 3489   2.318   4.707   9.185
  218ARG     CB 3490   2.490   4.597   9.113
  218ARG    HB1 3491   2.529   4.574   9.214
  218ARG    HB2 3492   2.566   4.599   9.032
  218ARG     CG 3493   2.404   4.465   9.084
  218ARG    HG1 3494   2.363   4.486   8.983
  218ARG    HG2 3495   2.315   4.466   9.150
  218ARG     CD 3496   2.488   4.337   9.081
  218ARG    HD1 3497   2.591   4.355   9.045
  218ARG    HD2 3498   2.438   4.250   9.034
  218ARG     NE 3499   2.498   4.292   9.221
  218ARG     HE 3500   2.586   4.291   9.269
  218ARG     CZ 3501   2.404   4.256   9.306
  218ARG    NH1 3502   2.282   4.211   9.266
  218ARG   HH11 3503   2.273   4.197   9.168
  218ARG   HH12 3504   2.221   4.182   9.340
  218ARG    NH2 3505   2.435   4.236   9.429
  218ARG   HH21 3506   2.530   4.254   9.454
  218ARG   HH22 3507   2.370   4.190   9.489
  218ARG      C 3508   2.480   4.842   9.159
  218ARG      O 3509   2.559   4.841   9.258
  219GLN      N 3510   2.476   4.952   9.078
  219GLN     HN 3511   2.424   4.944   8.993
  219GLN     CA 3512   2.545   5.078   9.104
  219GLN     HA 3513   2.512   5.141   9.022
  219GLN     CB 3514   2.501   5.152   9.228
  219GLN    HB1 3515   2.557   5.245   9.253
  219GLN    HB2 3516   2.523   5.087   9.315
  219GLN     CG 3517   2.350   5.171   9.233
  219GLN    HG1 3518   2.329   5.241   9.317
  219GLN    HG2 3519   2.292   5.078   9.251
  219GLN     CD 3520   2.294   5.245   9.111
  219GLN    OE1 3521   2.353   5.322   9.029
  219GLN    NE2 3522   2.159   5.234   9.092
  219GLN   HE21 3523   2.127   5.287   9.013
  219GLN   HE22 3524   2.106   5.174   9.152
  219GLN      C 3525   2.704   5.067   9.114
  219GLN      O 3526   2.771   5.143   9.190
  220MET      N 3527   2.765   4.972   9.040
  220MET     HN 3528   2.720   4.908   8.978
  220MET     CA 3529   2.900   4.935   9.047
  220MET     HA 3530   2.932   4.941   9.150
  220MET     CB 3531   2.920   4.788   9.001
  220MET    HB1 3532   3.030   4.773   8.992
  220MET    HB2 3533   2.864   4.777   8.905
  220MET     CG 3534   2.851   4.689   9.096
  220MET    HG1 3535   2.741   4.708   9.090
  220MET    HG2 3536   2.874   4.734   9.195
  220MET     SD 3537   2.885   4.513   9.085
  220MET     CE 3538   3.067   4.511   9.090
  220MET    HE1 3539   3.115   4.546   8.995
  220MET    HE2 3540   3.105   4.409   9.108
  220MET    HE3 3541   3.096   4.578   9.174
  220MET      C 3542   2.987   5.013   8.960
  220MET      O 3543   3.103   5.004   8.986
  221ASP      N 3544   2.939   5.103   8.870
  221ASP     HN 3545   2.841   5.107   8.851
  221ASP     CA 3546   3.015   5.183   8.774
  221ASP     HA 3547   3.101   5.126   8.742
  221ASP     CB 3548   2.920   5.216   8.657
  221ASP    HB1 3549   2.893   5.120   8.608
  221ASP    HB2 3550   2.973   5.266   8.573
  221ASP     CG 3551   2.796   5.299   8.682
  221ASP    OD1 3552   2.746   5.371   8.589
  221ASP    OD2 3553   2.742   5.309   8.797
  221ASP      C 3554   3.068   5.311   8.840
  221ASP      O 3555   3.132   5.398   8.784
  222ARG      N 3556   3.032   5.325   8.967
  222ARG     HN 3557   2.982   5.249   9.008
  222ARG     CA 3558   3.087   5.414   9.062
  222ARG     HA 3559   3.067   5.514   9.026
  222ARG     CB 3560   3.017   5.413   9.198
  222ARG    HB1 3561   3.068   5.477   9.273
  222ARG    HB2 3562   3.027   5.309   9.235
  222ARG     CG 3563   2.875   5.469   9.203
  222ARG    HG1 3564   2.811   5.400   9.143
  222ARG    HG2 3565   2.870   5.568   9.153
  222ARG     CD 3566   2.829   5.499   9.350
  222ARG    HD1 3567   2.723   5.531   9.363
  222ARG    HD2 3568   2.902   5.576   9.383
  222ARG     NE 3569   2.848   5.366   9.417
  222ARG     HE 3570   2.834   5.286   9.357
  222ARG     CZ 3571   2.864   5.343   9.547
  222ARG    NH1 3572   2.858   5.443   9.638
  222ARG   HH11 3573   2.856   5.536   9.601
  222ARG   HH12 3574   2.841   5.430   9.736
  222ARG    NH2 3575   2.875   5.217   9.584
  222ARG   HH21 3576   2.861   5.144   9.517
  222ARG   HH22 3577   2.897   5.199   9.679
  222ARG      C 3578   3.237   5.406   9.078
  222ARG      O 3579   3.310   5.503   9.078
  223HSD      N 3580   3.289   5.278   9.083
  223HSD     HN 3581   3.232   5.197   9.073
  223HSD     CA 3582   3.434   5.263   9.091
  223HSD     HA 3583   3.476   5.352   9.136
  223HSD     CB 3584   3.480   5.142   9.181
  223HSD    HB1 3585   3.402   5.066   9.161
  223HSD    HB2 3586   3.462   5.173   9.286
  223HSD    ND1 3587   3.737   5.140   9.162
  223HSD    HD1 3588   3.758   5.237   9.163
  223HSD     CG 3589   3.614   5.076   9.162
  223HSD    CE1 3590   3.828   5.050   9.160
  223HSD    HE1 3591   3.933   5.065   9.183
  223HSD    NE2 3592   3.780   4.925   9.157
  223HSD    CD2 3593   3.643   4.943   9.156
  223HSD    HD2 3594   3.583   4.854   9.169
  223HSD      C 3595   3.493   5.253   8.948
  223HSD      O 3596   3.425   5.203   8.857
  224ALA      N 3597   3.610   5.314   8.928
  224ALA     HN 3598   3.667   5.358   8.996
  224ALA     CA 3599   3.661   5.346   8.795
  224ALA     HA 3600   3.582   5.394   8.740
  224ALA     CB 3601   3.788   5.442   8.817
  224ALA    HB1 3602   3.830   5.465   8.717
  224ALA    HB2 3603   3.869   5.383   8.864
  224ALA    HB3 3604   3.750   5.530   8.873
  224ALA      C 3605   3.705   5.225   8.720
  224ALA      O 3606   3.695   5.214   8.595
  225LYS      N 3607   3.742   5.112   8.786
  225LYS     HN 3608   3.747   5.112   8.886
  225LYS     CA 3609   3.770   4.989   8.716
  225LYS     HA 3610   3.837   5.019   8.637
  225LYS     CB 3611   3.841   4.894   8.803
  225LYS    HB1 3612   3.866   4.808   8.738
  225LYS    HB2 3613   3.788   4.867   8.897
  225LYS     CG 3614   3.990   4.932   8.852
  225LYS    HG1 3615   3.984   5.028   8.907
  225LYS    HG2 3616   4.049   4.955   8.760
  225LYS     CD 3617   4.063   4.817   8.931
  225LYS    HD1 3618   4.003   4.788   9.020
  225LYS    HD2 3619   4.152   4.875   8.964
  225LYS     CE 3620   4.096   4.696   8.844
  225LYS    HE1 3621   4.151   4.715   8.749
  225LYS    HE2 3622   4.001   4.650   8.809
  225LYS     NZ 3623   4.180   4.603   8.921
  225LYS    HZ1 3624   4.276   4.643   8.920
  225LYS    HZ2 3625   4.187   4.512   8.872
  225LYS    HZ3 3626   4.149   4.589   9.020
  225LYS      C 3627   3.645   4.925   8.649
  225LYS      O 3628   3.659   4.871   8.540
  226ILE      N 3629   3.531   4.929   8.720
  226ILE     HN 3630   3.527   4.976   8.808
  226ILE     CA 3631   3.412   4.886   8.665
  226ILE     HA 3632   3.438   4.785   8.635
  226ILE     CB 3633   3.296   4.870   8.763
  226ILE     HB 3634   3.271   4.975   8.789
  226ILE    CG2 3635   3.181   4.803   8.694
  226ILE   HG21 3636   3.132   4.875   8.624
  226ILE   HG22 3637   3.102   4.769   8.764
  226ILE   HG23 3638   3.219   4.712   8.644
  226ILE    CG1 3639   3.331   4.802   8.893
  226ILE   HG11 3640   3.246   4.803   8.965
  226ILE   HG12 3641   3.415   4.858   8.939
  226ILE     CD 3642   3.374   4.654   8.880
  226ILE    HD1 3643   3.464   4.658   8.816
  226ILE    HD2 3644   3.294   4.594   8.832
  226ILE    HD3 3645   3.397   4.612   8.980
  226ILE      C 3646   3.382   4.975   8.547
  226ILE      O 3647   3.345   4.919   8.441
  227LYS      N 3648   3.388   5.106   8.553
  227LYS     HN 3649   3.407   5.152   8.640
  227LYS     CA 3650   3.364   5.194   8.438
  227LYS     HA 3651   3.264   5.184   8.398
  227LYS     CB 3652   3.369   5.338   8.489
  227LYS    HB1 3653   3.462   5.359   8.546
  227LYS    HB2 3654   3.286   5.358   8.561
  227LYS     CG 3655   3.376   5.452   8.383
  227LYS    HG1 3656   3.464   5.433   8.318
  227LYS    HG2 3657   3.387   5.547   8.440
  227LYS     CD 3658   3.243   5.462   8.303
  227LYS    HD1 3659   3.207   5.361   8.274
  227LYS    HD2 3660   3.276   5.532   8.222
  227LYS     CE 3661   3.147   5.544   8.388
  227LYS    HE1 3662   3.202   5.636   8.418
  227LYS    HE2 3663   3.125   5.486   8.480
  227LYS     NZ 3664   3.023   5.560   8.316
  227LYS    HZ1 3665   2.960   5.635   8.349
  227LYS    HZ2 3666   2.970   5.471   8.307
  227LYS    HZ3 3667   3.044   5.590   8.218
  227LYS      C 3668   3.459   5.166   8.323
  227LYS      O 3669   3.414   5.166   8.209
  228ARG      N 3670   3.586   5.143   8.349
  228ARG     HN 3671   3.635   5.152   8.435
  228ARG     CA 3672   3.680   5.109   8.243
  228ARG     HA 3673   3.669   5.196   8.180
  228ARG     CB 3674   3.827   5.089   8.303
  228ARG    HB1 3675   3.844   4.994   8.357
  228ARG    HB2 3676   3.841   5.165   8.383
  228ARG     CG 3677   3.936   5.102   8.193
  228ARG    HG1 3678   3.936   5.209   8.160
  228ARG    HG2 3679   3.910   5.042   8.103
  228ARG     CD 3680   4.068   5.070   8.245
  228ARG    HD1 3681   4.060   4.979   8.307
  228ARG    HD2 3682   4.106   5.157   8.303
  228ARG     NE 3683   4.173   5.044   8.139
  228ARG     HE 3684   4.171   5.084   8.047
  228ARG     CZ 3685   4.281   4.966   8.163
  228ARG    NH1 3686   4.312   4.901   8.274
  228ARG   HH11 3687   4.266   4.906   8.363
  228ARG   HH12 3688   4.410   4.883   8.267
  228ARG    NH2 3689   4.367   4.954   8.063
  228ARG   HH21 3690   4.361   5.028   7.997
  228ARG   HH22 3691   4.458   4.915   8.073
  228ARG      C 3692   3.644   4.982   8.164
  228ARG      O 3693   3.654   4.980   8.042
  229ALA      N 3694   3.600   4.872   8.233
  229ALA     HN 3695   3.590   4.864   8.332
  229ALA     CA 3696   3.548   4.752   8.181
  229ALA     HA 3697   3.618   4.709   8.111
  229ALA     CB 3698   3.530   4.642   8.287
  229ALA    HB1 3699   3.476   4.567   8.226
  229ALA    HB2 3700   3.465   4.689   8.364
  229ALA    HB3 3701   3.630   4.609   8.324
  229ALA      C 3702   3.420   4.772   8.096
  229ALA      O 3703   3.414   4.729   7.980
  230ILE      N 3704   3.323   4.859   8.145
  230ILE     HN 3705   3.332   4.899   8.237
  230ILE     CA 3706   3.204   4.903   8.071
  230ILE     HA 3707   3.141   4.818   8.047
  230ILE     CB 3708   3.116   5.006   8.156
  230ILE     HB 3709   3.184   5.068   8.218
  230ILE    CG2 3710   3.024   5.097   8.064
  230ILE   HG21 3711   2.991   5.172   8.139
  230ILE   HG22 3712   2.940   5.043   8.015
  230ILE   HG23 3713   3.078   5.159   7.989
  230ILE    CG1 3714   3.029   4.916   8.252
  230ILE   HG11 3715   3.092   4.864   8.327
  230ILE   HG12 3716   2.959   4.851   8.195
  230ILE     CD 3717   2.933   5.008   8.335
  230ILE    HD1 3718   2.975   5.105   8.369
  230ILE    HD2 3719   2.899   4.957   8.427
  230ILE    HD3 3720   2.838   5.033   8.283
  230ILE      C 3721   3.246   4.968   7.944
  230ILE      O 3722   3.204   4.938   7.829
  231THR      N 3723   3.350   5.058   7.960
  231THR     HN 3724   3.388   5.071   8.051
  231THR     CA 3725   3.410   5.123   7.843
  231THR     HA 3726   3.330   5.179   7.796
  231THR     CB 3727   3.523   5.227   7.871
  231THR     HB 3728   3.605   5.173   7.923
  231THR    OG1 3729   3.474   5.328   7.962
  231THR    HG1 3730   3.468   5.286   8.048
  231THR    CG2 3731   3.571   5.293   7.749
  231THR   HG21 3732   3.613   5.224   7.673
  231THR   HG22 3733   3.656   5.361   7.774
  231THR   HG23 3734   3.501   5.369   7.707
  231THR      C 3735   3.464   5.023   7.741
  231THR      O 3736   3.429   5.030   7.625
  232PHE      N 3737   3.541   4.927   7.777
  232PHE     HN 3738   3.577   4.923   7.870
  232PHE     CA 3739   3.602   4.832   7.682
  232PHE     HA 3740   3.634   4.886   7.593
  232PHE     CB 3741   3.720   4.754   7.745
  232PHE    HB1 3742   3.758   4.680   7.672
  232PHE    HB2 3743   3.682   4.709   7.839
  232PHE     CG 3744   3.833   4.848   7.768
  232PHE    CD1 3745   3.870   4.958   7.686
  232PHE    HD1 3746   3.807   4.986   7.603
  232PHE    CE1 3747   3.980   5.039   7.714
  232PHE    HE1 3748   4.002   5.111   7.636
  232PHE     CZ 3749   4.060   5.010   7.822
  232PHE     HZ 3750   4.139   5.082   7.842
  232PHE    CD2 3751   3.915   4.825   7.883
  232PHE    HD2 3752   3.895   4.738   7.943
  232PHE    CE2 3753   4.030   4.904   7.905
  232PHE    HE2 3754   4.091   4.873   7.988
  232PHE      C 3755   3.498   4.736   7.617
  232PHE      O 3756   3.494   4.726   7.497
  233ILE      N 3757   3.402   4.684   7.695
  233ILE     HN 3758   3.408   4.694   7.794
  233ILE     CA 3759   3.296   4.599   7.649
  233ILE     HA 3760   3.336   4.512   7.599
  233ILE     CB 3761   3.221   4.553   7.774
  233ILE     HB 3762   3.210   4.637   7.846
  233ILE    CG2 3763   3.080   4.496   7.741
  233ILE   HG21 3764   3.096   4.411   7.672
  233ILE   HG22 3765   3.007   4.573   7.706
  233ILE   HG23 3766   3.030   4.444   7.825
  233ILE    CG1 3767   3.305   4.446   7.846
  233ILE   HG11 3768   3.401   4.500   7.858
  233ILE   HG12 3769   3.327   4.355   7.786
  233ILE     CD 3770   3.242   4.397   7.976
  233ILE    HD1 3771   3.328   4.381   8.044
  233ILE    HD2 3772   3.183   4.306   7.953
  233ILE    HD3 3773   3.199   4.483   8.033
  233ILE      C 3774   3.205   4.656   7.544
  233ILE      O 3775   3.154   4.598   7.448
  234MET      N 3776   3.185   4.788   7.555
  234MET     HN 3777   3.209   4.836   7.639
  234MET     CA 3778   3.102   4.876   7.472
  234MET     HA 3779   3.018   4.818   7.437
  234MET     CB 3780   3.049   4.999   7.541
  234MET    HB1 3781   3.136   5.059   7.576
  234MET    HB2 3782   2.991   4.968   7.631
  234MET     CG 3783   2.955   5.086   7.448
  234MET    HG1 3784   2.855   5.039   7.440
  234MET    HG2 3785   2.990   5.106   7.344
  234MET     SD 3786   2.922   5.252   7.517
  234MET     CE 3787   2.846   5.212   7.681
  234MET    HE1 3788   2.924   5.166   7.746
  234MET    HE2 3789   2.769   5.134   7.659
  234MET    HE3 3790   2.794   5.288   7.742
  234MET      C 3791   3.177   4.913   7.341
  234MET      O 3792   3.116   4.898   7.232
  235VAL      N 3793   3.305   4.957   7.350
  235VAL     HN 3794   3.355   4.950   7.436
  235VAL     CA 3795   3.398   4.980   7.243
  235VAL     HA 3796   3.350   5.045   7.172
  235VAL     CB 3797   3.527   5.030   7.289
  235VAL     HB 3798   3.556   4.975   7.381
  235VAL    CG1 3799   3.634   5.051   7.182
  235VAL   HG11 3800   3.728   5.106   7.204
  235VAL   HG12 3801   3.585   5.100   7.095
  235VAL   HG13 3802   3.663   4.950   7.144
  235VAL    CG2 3803   3.492   5.175   7.334
  235VAL   HG21 3804   3.406   5.166   7.404
  235VAL   HG22 3805   3.478   5.245   7.249
  235VAL   HG23 3806   3.572   5.220   7.397
  235VAL      C 3807   3.418   4.856   7.156
  235VAL      O 3808   3.399   4.878   7.037
  236VAL      N 3809   3.444   4.735   7.209
  236VAL     HN 3810   3.451   4.726   7.308
  236VAL     CA 3811   3.455   4.609   7.135
  236VAL     HA 3812   3.542   4.619   7.071
  236VAL     CB 3813   3.491   4.486   7.219
  236VAL     HB 3814   3.419   4.470   7.303
  236VAL    CG1 3815   3.489   4.354   7.138
  236VAL   HG11 3816   3.382   4.334   7.114
  236VAL   HG12 3817   3.516   4.262   7.193
  236VAL   HG13 3818   3.542   4.371   7.042
  236VAL    CG2 3819   3.626   4.508   7.280
  236VAL   HG21 3820   3.658   4.415   7.331
  236VAL   HG22 3821   3.637   4.598   7.344
  236VAL   HG23 3822   3.702   4.519   7.200
  236VAL      C 3823   3.340   4.577   7.046
  236VAL      O 3824   3.357   4.541   6.928
  237ALA      N 3825   3.219   4.610   7.100
  237ALA     HN 3826   3.203   4.645   7.192
  237ALA     CA 3827   3.087   4.596   7.032
  237ALA     HA 3828   3.087   4.497   6.988
  237ALA     CB 3829   2.970   4.599   7.137
  237ALA    HB1 3830   2.973   4.701   7.181
  237ALA    HB2 3831   2.967   4.515   7.210
  237ALA    HB3 3832   2.883   4.597   7.069
  237ALA      C 3833   3.054   4.698   6.917
  237ALA      O 3834   2.995   4.664   6.814
  238ILE      N 3835   3.093   4.830   6.934
  238ILE     HN 3836   3.142   4.866   7.013
  238ILE     CA 3837   3.090   4.931   6.835
  238ILE     HA 3838   2.987   4.927   6.803
  238ILE     CB 3839   3.123   5.064   6.896
  238ILE     HB 3840   3.215   5.057   6.958
  238ILE    CG2 3841   3.140   5.177   6.790
  238ILE   HG21 3842   3.244   5.177   6.751
  238ILE   HG22 3843   3.113   5.276   6.833
  238ILE   HG23 3844   3.079   5.172   6.697
  238ILE    CG1 3845   2.991   5.096   6.983
  238ILE   HG11 3846   2.956   5.009   7.044
  238ILE   HG12 3847   2.911   5.106   6.907
  238ILE     CD 3848   3.014   5.214   7.078
  238ILE    HD1 3849   2.941   5.207   7.162
  238ILE    HD2 3850   3.009   5.306   7.015
  238ILE    HD3 3851   3.116   5.216   7.121
  238ILE      C 3852   3.178   4.908   6.716
  238ILE      O 3853   3.135   4.929   6.603
  239VAL      N 3854   3.305   4.869   6.732
  239VAL     HN 3855   3.347   4.857   6.822
  239VAL     CA 3856   3.400   4.840   6.624
  239VAL     HA 3857   3.388   4.922   6.554
  239VAL     CB 3858   3.541   4.832   6.665
  239VAL     HB 3859   3.603   4.813   6.575
  239VAL    CG1 3860   3.577   4.971   6.732
  239VAL   HG11 3861   3.682   4.984   6.764
  239VAL   HG12 3862   3.522   4.981   6.827
  239VAL   HG13 3863   3.549   5.058   6.668
  239VAL    CG2 3864   3.581   4.724   6.763
  239VAL   HG21 3865   3.688   4.742   6.786
  239VAL   HG22 3866   3.561   4.622   6.722
  239VAL   HG23 3867   3.535   4.712   6.863
  239VAL      C 3868   3.351   4.722   6.545
  239VAL      O 3869   3.355   4.728   6.422
  240PHE      N 3870   3.293   4.617   6.601
  240PHE     HN 3871   3.301   4.606   6.699
  240PHE     CA 3872   3.242   4.505   6.526
  240PHE     HA 3873   3.322   4.483   6.456
  240PHE     CB 3874   3.189   4.387   6.606
  240PHE    HB1 3875   3.135   4.317   6.539
  240PHE    HB2 3876   3.117   4.425   6.681
  240PHE     CG 3877   3.292   4.302   6.663
  240PHE    CD1 3878   3.403   4.269   6.585
  240PHE    HD1 3879   3.418   4.310   6.486
  240PHE    CE1 3880   3.492   4.182   6.638
  240PHE    HE1 3881   3.578   4.153   6.579
  240PHE     CZ 3882   3.475   4.121   6.767
  240PHE     HZ 3883   3.559   4.064   6.802
  240PHE    CD2 3884   3.272   4.255   6.795
  240PHE    HD2 3885   3.190   4.287   6.857
  240PHE    CE2 3886   3.364   4.161   6.839
  240PHE    HE2 3887   3.354   4.117   6.938
  240PHE      C 3888   3.127   4.549   6.429
  240PHE      O 3889   3.122   4.520   6.312
  241VAL      N 3890   3.022   4.614   6.487
  241VAL     HN 3891   3.018   4.628   6.585
  241VAL     CA 3892   2.919   4.670   6.406
  241VAL     HA 3893   2.881   4.591   6.345
  241VAL     CB 3894   2.812   4.730   6.498
  241VAL     HB 3895   2.858   4.802   6.570
  241VAL    CG1 3896   2.713   4.819   6.410
  241VAL   HG11 3897   2.674   4.770   6.318
  241VAL   HG12 3898   2.748   4.923   6.392
  241VAL   HG13 3899   2.623   4.835   6.472
  241VAL    CG2 3900   2.741   4.621   6.586
  241VAL   HG21 3901   2.673   4.557   6.527
  241VAL   HG22 3902   2.674   4.675   6.657
  241VAL   HG23 3903   2.813   4.566   6.649
  241VAL      C 3904   2.975   4.776   6.302
  241VAL      O 3905   2.927   4.772   6.193
  242ILE      N 3906   3.064   4.868   6.336
  242ILE     HN 3907   3.083   4.877   6.433
  242ILE     CA 3908   3.098   4.972   6.236
  242ILE     HA 3909   3.012   5.014   6.186
  242ILE     CB 3910   3.166   5.101   6.309
  242ILE     HB 3911   3.201   5.056   6.405
  242ILE    CG2 3912   3.289   5.147   6.238
  242ILE   HG21 3913   3.326   5.233   6.298
  242ILE   HG22 3914   3.262   5.190   6.139
  242ILE   HG23 3915   3.364   5.066   6.240
  242ILE    CG1 3916   3.066   5.215   6.334
  242ILE   HG11 3917   3.041   5.269   6.240
  242ILE   HG12 3918   3.113   5.284   6.407
  242ILE     CD 3919   2.932   5.171   6.400
  242ILE    HD1 3920   2.955   5.114   6.493
  242ILE    HD2 3921   2.875   5.104   6.332
  242ILE    HD3 3922   2.861   5.254   6.422
  242ILE      C 3923   3.189   4.911   6.127
  242ILE      O 3924   3.203   4.966   6.017
  243CYS      N 3925   3.266   4.799   6.146
  243CYS     HN 3926   3.271   4.763   6.239
  243CYS     CA 3927   3.329   4.726   6.037
  243CYS     HA 3928   3.387   4.798   5.982
  243CYS     CB 3929   3.419   4.611   6.087
  243CYS    HB1 3930   3.460   4.538   6.014
  243CYS    HB2 3931   3.359   4.547   6.156
  243CYS     SG 3932   3.552   4.678   6.188
  243CYS    HG1 3933   3.484   4.721   6.293
  243CYS      C 3934   3.231   4.663   5.942
  243CYS      O 3935   3.241   4.694   5.824
  244PHE      N 3936   3.129   4.587   5.994
  244PHE     HN 3937   3.120   4.596   6.093
  244PHE     CA 3938   3.041   4.505   5.910
  244PHE     HA 3939   3.097   4.448   5.838
  244PHE     CB 3940   2.960   4.413   6.011
  244PHE    HB1 3941   2.886   4.485   6.051
  244PHE    HB2 3942   3.033   4.365   6.080
  244PHE     CG 3943   2.884   4.300   5.939
  244PHE    CD1 3944   2.960   4.218   5.854
  244PHE    HD1 3945   3.066   4.232   5.840
  244PHE    CE1 3946   2.906   4.108   5.789
  244PHE    HE1 3947   2.959   4.045   5.720
  244PHE     CZ 3948   2.771   4.078   5.806
  244PHE     HZ 3949   2.736   3.981   5.775
  244PHE    CD2 3950   2.753   4.265   5.961
  244PHE    HD2 3951   2.685   4.314   6.029
  244PHE    CE2 3952   2.693   4.159   5.886
  244PHE    HE2 3953   2.593   4.125   5.911
  244PHE      C 3954   2.943   4.586   5.821
  244PHE      O 3955   2.938   4.573   5.699
  245LEU      N 3956   2.865   4.680   5.887
  245LEU     HN 3957   2.875   4.691   5.986
  245LEU     CA 3958   2.751   4.742   5.821
  245LEU     HA 3959   2.712   4.660   5.764
  245LEU     CB 3960   2.645   4.797   5.929
  245LEU    HB1 3961   2.569   4.856   5.872
  245LEU    HB2 3962   2.686   4.857   6.013
  245LEU     CG 3963   2.567   4.684   6.005
  245LEU     HG 3964   2.634   4.641   6.084
  245LEU    CD1 3965   2.443   4.737   6.066
  245LEU   HD11 3966   2.376   4.773   5.985
  245LEU   HD12 3967   2.475   4.825   6.125
  245LEU   HD13 3968   2.392   4.657   6.123
  245LEU    CD2 3969   2.537   4.561   5.911
  245LEU   HD21 3970   2.482   4.586   5.818
  245LEU   HD22 3971   2.480   4.480   5.961
  245LEU   HD23 3972   2.636   4.515   5.889
  245LEU      C 3973   2.779   4.842   5.706
  245LEU      O 3974   2.694   4.844   5.616
  246PRO      N 3975   2.889   4.919   5.689
  246PRO     CD 3976   2.994   4.951   5.787
  246PRO    HD1 3977   3.049   4.862   5.822
  246PRO    HD2 3978   2.952   4.996   5.880
  246PRO     CA 3979   2.916   4.982   5.553
  246PRO     HA 3980   2.827   5.025   5.509
  246PRO     CB 3981   3.015   5.095   5.588
  246PRO    HB1 3982   2.969   5.187   5.630
  246PRO    HB2 3983   3.091   5.116   5.509
  246PRO     CG 3984   3.094   5.030   5.713
  246PRO    HG1 3985   3.170   4.961   5.672
  246PRO    HG2 3986   3.141   5.113   5.769
  246PRO      C 3987   2.969   4.887   5.447
  246PRO      O 3988   2.954   4.907   5.327
  247SER      N 3989   3.035   4.773   5.488
  247SER     HN 3990   3.060   4.767   5.585
  247SER     CA 3991   3.064   4.661   5.394
  247SER     HA 3992   3.119   4.703   5.311
  247SER     CB 3993   3.160   4.559   5.462
  247SER    HB1 3994   3.203   4.502   5.377
  247SER    HB2 3995   3.107   4.486   5.527
  247SER     OG 3996   3.266   4.615   5.539
  247SER    HG1 3997   3.283   4.546   5.604
  247SER      C 3998   2.939   4.594   5.342
  247SER      O 3999   2.923   4.554   5.227
  248VAL      N 4000   2.837   4.588   5.426
  248VAL     HN 4001   2.848   4.593   5.525
  248VAL     CA 4002   2.706   4.539   5.379
  248VAL     HA 4003   2.717   4.444   5.329
  248VAL     CB 4004   2.612   4.533   5.497
  248VAL     HB 4005   2.611   4.623   5.563
  248VAL    CG1 4006   2.468   4.532   5.459
  248VAL   HG11 4007   2.404   4.506   5.546
  248VAL   HG12 4008   2.455   4.450   5.385
  248VAL   HG13 4009   2.433   4.625   5.408
  248VAL    CG2 4010   2.643   4.406   5.580
  248VAL   HG21 4011   2.751   4.403   5.607
  248VAL   HG22 4012   2.609   4.311   5.533
  248VAL   HG23 4013   2.578   4.413   5.670
  248VAL      C 4014   2.647   4.622   5.263
  248VAL      O 4015   2.591   4.569   5.168
  249VAL      N 4016   2.660   4.760   5.265
  249VAL     HN 4017   2.701   4.799   5.348
  249VAL     CA 4018   2.599   4.844   5.165
  249VAL     HA 4019   2.500   4.806   5.146
  249VAL     CB 4020   2.593   4.994   5.200
  249VAL     HB 4021   2.693   5.042   5.205
  249VAL    CG1 4022   2.512   5.073   5.090
  249VAL   HG11 4023   2.513   5.183   5.109
  249VAL   HG12 4024   2.408   5.038   5.101
  249VAL   HG13 4025   2.543   5.068   4.984
  249VAL    CG2 4026   2.520   5.015   5.337
  249VAL   HG21 4027   2.493   5.118   5.368
  249VAL   HG22 4028   2.580   4.981   5.425
  249VAL   HG23 4029   2.425   4.958   5.343
  249VAL      C 4030   2.680   4.830   5.040
  249VAL      O 4031   2.622   4.825   4.931
  250VAL      N 4032   2.814   4.808   5.051
  250VAL     HN 4033   2.855   4.815   5.142
  250VAL     CA 4034   2.887   4.771   4.925
  250VAL     HA 4035   2.870   4.842   4.845
  250VAL     CB 4036   3.030   4.775   4.956
  250VAL     HB 4037   3.055   4.714   5.046
  250VAL    CG1 4038   3.106   4.718   4.834
  250VAL   HG11 4039   3.082   4.613   4.806
  250VAL   HG12 4040   3.214   4.732   4.857
  250VAL   HG13 4041   3.087   4.781   4.745
  250VAL    CG2 4042   3.077   4.918   4.982
  250VAL   HG21 4043   3.032   4.959   5.075
  250VAL   HG22 4044   3.048   4.978   4.894
  250VAL   HG23 4045   3.187   4.914   4.992
  250VAL      C 4046   2.847   4.635   4.873
  250VAL      O 4047   2.823   4.617   4.752
  251ARG      N 4048   2.833   4.525   4.951
  251ARG     HN 4049   2.856   4.533   5.048
  251ARG     CA 4050   2.780   4.399   4.905
  251ARG     HA 4051   2.853   4.360   4.836
  251ARG     CB 4052   2.766   4.301   5.030
  251ARG    HB1 4053   2.706   4.212   5.004
  251ARG    HB2 4054   2.714   4.369   5.101
  251ARG     CG 4055   2.901   4.276   5.094
  251ARG    HG1 4056   2.879   4.240   5.197
  251ARG    HG2 4057   2.970   4.363   5.100
  251ARG     CD 4058   2.985   4.182   5.015
  251ARG    HD1 4059   3.003   4.235   4.919
  251ARG    HD2 4060   2.938   4.084   4.992
  251ARG     NE 4061   3.114   4.152   5.097
  251ARG     HE 4062   3.145   4.215   5.168
  251ARG     CZ 4063   3.192   4.048   5.082
  251ARG    NH1 4064   3.186   3.952   4.986
  251ARG   HH11 4065   3.133   3.971   4.904
  251ARG   HH12 4066   3.263   3.890   4.973
  251ARG    NH2 4067   3.289   4.038   5.169
  251ARG   HH21 4068   3.347   3.957   5.159
  251ARG   HH22 4069   3.300   4.109   5.238
  251ARG      C 4070   2.640   4.410   4.850
  251ARG      O 4071   2.617   4.338   4.753
  252ILE      N 4072   2.551   4.490   4.898
  252ILE     HN 4073   2.577   4.523   4.988
  252ILE     CA 4074   2.420   4.516   4.843
  252ILE     HA 4075   2.367   4.424   4.823
  252ILE     CB 4076   2.320   4.584   4.932
  252ILE     HB 4077   2.371   4.669   4.981
  252ILE    CG2 4078   2.192   4.632   4.859
  252ILE   HG21 4079   2.140   4.552   4.802
  252ILE   HG22 4080   2.222   4.722   4.802
  252ILE   HG23 4081   2.119   4.672   4.933
  252ILE    CG1 4082   2.292   4.498   5.058
  252ILE   HG11 4083   2.382   4.462   5.111
  252ILE   HG12 4084   2.242   4.405   5.023
  252ILE     CD 4085   2.196   4.569   5.162
  252ILE    HD1 4086   2.108   4.608   5.106
  252ILE    HD2 4087   2.244   4.655   5.213
  252ILE    HD3 4088   2.168   4.499   5.244
  252ILE      C 4089   2.426   4.573   4.707
  252ILE      O 4090   2.351   4.544   4.613
  253ARG      N 4091   2.519   4.665   4.693
  253ARG     HN 4092   2.574   4.674   4.776
  253ARG     CA 4093   2.551   4.729   4.566
  253ARG     HA 4094   2.456   4.746   4.517
  253ARG     CB 4095   2.638   4.858   4.585
  253ARG    HB1 4096   2.730   4.833   4.642
  253ARG    HB2 4097   2.586   4.934   4.647
  253ARG     CG 4098   2.669   4.935   4.449
  253ARG    HG1 4099   2.700   4.863   4.370
  253ARG    HG2 4100   2.750   5.011   4.461
  253ARG     CD 4101   2.547   5.014   4.408
  253ARG    HD1 4102   2.517   5.081   4.491
  253ARG    HD2 4103   2.462   4.950   4.376
  253ARG     NE 4104   2.598   5.103   4.293
  253ARG     HE 4105   2.697   5.108   4.292
  253ARG     CZ 4106   2.530   5.125   4.185
  253ARG    NH1 4107   2.398   5.118   4.186
  253ARG   HH11 4108   2.347   5.088   4.267
  253ARG   HH12 4109   2.331   5.148   4.118
  253ARG    NH2 4110   2.586   5.152   4.071
  253ARG   HH21 4111   2.684   5.134   4.081
  253ARG   HH22 4112   2.524   5.150   3.993
  253ARG      C 4113   2.613   4.640   4.466
  253ARG      O 4114   2.570   4.631   4.351
  254ILE      N 4115   2.708   4.552   4.506
  254ILE     HN 4116   2.744   4.567   4.598
  254ILE     CA 4117   2.751   4.433   4.435
  254ILE     HA 4118   2.795   4.461   4.340
  254ILE     CB 4119   2.862   4.352   4.500
  254ILE     HB 4120   2.836   4.326   4.605
  254ILE    CG2 4121   2.893   4.216   4.423
  254ILE   HG21 4122   2.979   4.166   4.472
  254ILE   HG22 4123   2.904   4.236   4.314
  254ILE   HG23 4124   2.807   4.148   4.444
  254ILE    CG1 4125   2.981   4.444   4.504
  254ILE   HG11 4126   2.958   4.551   4.525
  254ILE   HG12 4127   3.015   4.449   4.398
  254ILE     CD 4128   3.090   4.409   4.601
  254ILE    HD1 4129   3.170   4.484   4.583
  254ILE    HD2 4130   3.143   4.314   4.578
  254ILE    HD3 4131   3.053   4.403   4.706
  254ILE      C 4132   2.639   4.341   4.388
  254ILE      O 4133   2.632   4.298   4.272
  255PHE      N 4134   2.530   4.321   4.472
  255PHE     HN 4135   2.534   4.344   4.569
  255PHE     CA 4136   2.415   4.248   4.429
  255PHE     HA 4137   2.441   4.167   4.362
  255PHE     CB 4138   2.320   4.202   4.548
  255PHE    HB1 4139   2.245   4.125   4.521
  255PHE    HB2 4140   2.267   4.289   4.594
  255PHE     CG 4141   2.399   4.125   4.658
  255PHE    CD1 4142   2.364   4.141   4.793
  255PHE    HD1 4143   2.291   4.209   4.835
  255PHE    CE1 4144   2.443   4.084   4.896
  255PHE    HE1 4145   2.429   4.100   5.001
  255PHE     CZ 4146   2.553   4.000   4.866
  255PHE     HZ 4147   2.619   3.967   4.945
  255PHE    CD2 4148   2.501   4.036   4.627
  255PHE    HD2 4149   2.541   4.022   4.528
  255PHE    CE2 4150   2.574   3.963   4.733
  255PHE    HE2 4151   2.658   3.901   4.703
  255PHE      C 4152   2.331   4.317   4.331
  255PHE      O 4153   2.266   4.250   4.249
  256TRP      N 4154   2.323   4.460   4.338
  256TRP     HN 4155   2.375   4.506   4.409
  256TRP     CA 4156   2.252   4.535   4.236
  256TRP     HA 4157   2.151   4.497   4.225
  256TRP     CB 4158   2.248   4.687   4.273
  256TRP    HB1 4159   2.351   4.728   4.268
  256TRP    HB2 4160   2.208   4.699   4.376
  256TRP     CG 4161   2.165   4.782   4.190
  256TRP    CD1 4162   2.208   4.845   4.079
  256TRP    HD1 4163   2.311   4.847   4.048
  256TRP    NE1 4164   2.100   4.895   4.014
  256TRP    HE1 4165   2.095   4.954   3.937
  256TRP    CE2 4166   1.985   4.861   4.077
  256TRP    CD2 4167   2.023   4.782   4.190
  256TRP    CE3 4168   1.924   4.723   4.269
  256TRP    HE3 4169   1.942   4.650   4.347
  256TRP    CZ3 4170   1.786   4.739   4.227
  256TRP    HZ3 4171   1.703   4.695   4.280
  256TRP    CZ2 4172   1.851   4.884   4.047
  256TRP    HZ2 4173   1.823   4.934   3.955
  256TRP    CH2 4174   1.754   4.817   4.118
  256TRP    HH2 4175   1.650   4.816   4.089
  256TRP      C 4176   2.319   4.514   4.098
  256TRP      O 4177   2.252   4.497   3.997
  257LEU      N 4178   2.454   4.511   4.091
  257LEU     HN 4179   2.508   4.501   4.174
  257LEU     CA 4180   2.534   4.521   3.969
  257LEU     HA 4181   2.480   4.587   3.903
  257LEU     CB 4182   2.672   4.583   3.999
  257LEU    HB1 4183   2.746   4.567   3.918
  257LEU    HB2 4184   2.706   4.514   4.079
  257LEU     CG 4185   2.672   4.730   4.030
  257LEU     HG 4186   2.596   4.760   4.105
  257LEU    CD1 4187   2.806   4.772   4.093
  257LEU   HD11 4188   2.888   4.762   4.018
  257LEU   HD12 4189   2.830   4.691   4.165
  257LEU   HD13 4190   2.802   4.875   4.134
  257LEU    CD2 4191   2.658   4.815   3.902
  257LEU   HD21 4192   2.558   4.805   3.854
  257LEU   HD22 4193   2.750   4.793   3.844
  257LEU   HD23 4194   2.668   4.923   3.924
  257LEU      C 4195   2.543   4.384   3.902
  257LEU      O 4196   2.566   4.380   3.785
  258LEU      N 4197   2.511   4.272   3.965
  258LEU     HN 4198   2.486   4.272   4.062
  258LEU     CA 4199   2.505   4.136   3.911
  258LEU     HA 4200   2.599   4.123   3.858
  258LEU     CB 4201   2.486   4.036   4.027
  258LEU    HB1 4202   2.460   3.935   3.988
  258LEU    HB2 4203   2.397   4.062   4.088
  258LEU     CG 4204   2.610   3.995   4.114
  258LEU     HG 4205   2.630   4.074   4.191
  258LEU    CD1 4206   2.574   3.880   4.208
  258LEU   HD11 4207   2.485   3.903   4.270
  258LEU   HD12 4208   2.654   3.851   4.279
  258LEU   HD13 4209   2.547   3.787   4.154
  258LEU    CD2 4210   2.739   3.973   4.038
  258LEU   HD21 4211   2.821   3.950   4.109
  258LEU   HD22 4212   2.779   4.067   3.995
  258LEU   HD23 4213   2.725   3.886   3.971
  258LEU      C 4214   2.387   4.124   3.815
  258LEU      O 4215   2.403   4.083   3.701
  259HSD      N 4216   2.264   4.164   3.848
  259HSD     HN 4217   2.249   4.193   3.942
  259HSD     CA 4218   2.145   4.181   3.758
  259HSD     HA 4219   2.114   4.090   3.709
  259HSD     CB 4220   2.015   4.200   3.846
  259HSD    HB1 4221   2.037   4.285   3.914
  259HSD    HB2 4222   2.004   4.108   3.907
  259HSD    ND1 4223   1.793   4.126   3.754
  259HSD    HD1 4224   1.797   4.029   3.779
  259HSD     CG 4225   1.891   4.217   3.771
  259HSD    CE1 4226   1.689   4.191   3.708
  259HSD    HE1 4227   1.590   4.147   3.702
  259HSD    NE2 4228   1.707   4.319   3.689
  259HSD    CD2 4229   1.837   4.335   3.726
  259HSD    HD2 4230   1.886   4.432   3.722
  259HSD      C 4231   2.163   4.299   3.663
  259HSD      O 4232   2.138   4.280   3.547
  260THR      N 4233   2.221   4.413   3.702
  260THR     HN 4234   2.247   4.424   3.798
  260THR     CA 4235   2.250   4.525   3.612
  260THR     HA 4236   2.149   4.551   3.582
  260THR     CB 4237   2.304   4.657   3.680
  260THR     HB 4238   2.413   4.650   3.703
  260THR    OG1 4239   2.228   4.700   3.792
  260THR    HG1 4240   2.230   4.637   3.864
  260THR    CG2 4241   2.284   4.763   3.570
  260THR   HG21 4242   2.176   4.780   3.550
  260THR   HG22 4243   2.333   4.744   3.473
  260THR   HG23 4244   2.319   4.857   3.619
  260THR      C 4245   2.338   4.483   3.494
  260THR      O 4246   2.313   4.516   3.380
  261SER      N 4247   2.441   4.406   3.526
  261SER     HN 4248   2.458   4.389   3.623
  261SER     CA 4249   2.542   4.353   3.436
  261SER     HA 4250   2.577   4.442   3.386
  261SER     CB 4251   2.668   4.291   3.506
  261SER    HB1 4252   2.643   4.194   3.555
  261SER    HB2 4253   2.688   4.373   3.579
  261SER     OG 4254   2.781   4.274   3.421
  261SER    HG1 4255   2.756   4.195   3.373
  261SER      C 4256   2.493   4.256   3.328
  261SER      O 4257   2.403   4.170   3.349
  262GLY      N 4258   2.561   4.262   3.212
  262GLY     HN 4259   2.623   4.338   3.198
  262GLY     CA 4260   2.549   4.143   3.126
  262GLY    HA1 4261   2.604   4.164   3.035
  262GLY    HA2 4262   2.446   4.125   3.098
  262GLY      C 4263   2.610   4.024   3.178
  262GLY      O 4264   2.689   4.027   3.271
  263THR      N 4265   2.596   3.910   3.110
  263THR     HN 4266   2.552   3.909   3.021
  263THR     CA 4267   2.638   3.778   3.159
  263THR     HA 4268   2.613   3.775   3.264
  263THR     CB 4269   2.563   3.665   3.085
  263THR     HB 4270   2.586   3.668   2.976
  263THR    OG1 4271   2.421   3.677   3.107
  263THR    HG1 4272   2.390   3.764   3.133
  263THR    CG2 4273   2.608   3.529   3.140
  263THR   HG21 4274   2.604   3.530   3.251
  263THR   HG22 4275   2.710   3.488   3.121
  263THR   HG23 4276   2.541   3.443   3.120
  263THR      C 4277   2.783   3.752   3.164
  263THR      O 4278   2.845   3.699   3.254
  264GLN      N 4279   2.857   3.795   3.059
  264GLN     HN 4280   2.793   3.842   2.999
  264GLN     CA 4281   3.001   3.785   3.033
  264GLN     HA 4282   3.053   3.739   3.116
  264GLN     CB 4283   3.040   3.705   2.901
  264GLN    HB1 4284   3.151   3.703   2.908
  264GLN    HB2 4285   3.004   3.759   2.812
  264GLN     CG 4286   2.980   3.561   2.910
  264GLN    HG1 4287   2.869   3.567   2.917
  264GLN    HG2 4288   2.993   3.513   3.009
  264GLN     CD 4289   3.031   3.466   2.805
  264GLN    OE1 4290   3.069   3.505   2.697
  264GLN    NE2 4291   3.013   3.336   2.834
  264GLN   HE21 4292   3.034   3.268   2.764
  264GLN   HE22 4293   2.982   3.308   2.925
  264GLN      C 4294   3.063   3.921   3.032
  264GLN      O 4295   3.177   3.934   2.985
  265ASN      N 4296   2.996   4.025   3.084
  265ASN     HN 4297   2.910   4.008   3.132
  265ASN     CA 4298   3.040   4.163   3.094
  265ASN     HA 4299   3.128   4.175   3.032
  265ASN     CB 4300   2.926   4.259   3.056
  265ASN    HB1 4301   2.973   4.359   3.062
  265ASN    HB2 4302   2.835   4.234   3.115
  265ASN     CG 4303   2.888   4.235   2.909
  265ASN    OD1 4304   2.788   4.192   2.863
  265ASN    ND2 4305   2.990   4.271   2.828
  265ASN   HD21 4306   2.976   4.254   2.731
  265ASN   HD22 4307   3.069   4.320   2.867
  265ASN      C 4308   3.091   4.175   3.232
  265ASN      O 4309   3.038   4.114   3.328
  266CYS      N 4310   3.199   4.248   3.249
  266CYS     HN 4311   3.247   4.285   3.169
  266CYS     CA 4312   3.258   4.285   3.369
  266CYS     HA 4313   3.191   4.261   3.450
  266CYS     CB 4314   3.406   4.231   3.375
  266CYS    HB1 4315   3.454   4.241   3.474
  266CYS    HB2 4316   3.467   4.282   3.297
  266CYS     SG 4317   3.413   4.055   3.327
  266CYS      C 4318   3.278   4.440   3.392
  266CYS      O 4319   3.321   4.494   3.493
  267GLU      N 4320   3.239   4.517   3.296
  267GLU     HN 4321   3.188   4.485   3.216
  267GLU     CA 4322   3.265   4.660   3.288
  267GLU     HA 4323   3.373   4.668   3.292
  267GLU     CB 4324   3.226   4.720   3.155
  267GLU    HB1 4325   3.265   4.825   3.151
  267GLU    HB2 4326   3.116   4.720   3.141
  267GLU     CG 4327   3.291   4.643   3.036
  267GLU    HG1 4328   3.399   4.630   3.060
  267GLU    HG2 4329   3.303   4.699   2.940
  267GLU     CD 4330   3.223   4.502   2.998
  267GLU    OE1 4331   3.282   4.395   3.012
  267GLU    OE2 4332   3.112   4.513   2.939
  267GLU      C 4333   3.191   4.736   3.398
  267GLU      O 4334   3.247   4.816   3.466
  268VAL      N 4335   3.069   4.698   3.438
  268VAL     HN 4336   3.016   4.627   3.392
  268VAL     CA 4337   3.001   4.763   3.550
  268VAL     HA 4338   3.015   4.869   3.535
  268VAL     CB 4339   2.844   4.750   3.550
  268VAL     HB 4340   2.804   4.830   3.616
  268VAL    CG1 4341   2.791   4.794   3.402
  268VAL   HG11 4342   2.682   4.810   3.389
  268VAL   HG12 4343   2.821   4.719   3.325
  268VAL   HG13 4344   2.841   4.888   3.370
  268VAL    CG2 4345   2.780   4.620   3.587
  268VAL   HG21 4346   2.670   4.625   3.575
  268VAL   HG22 4347   2.796   4.601   3.696
  268VAL   HG23 4348   2.812   4.531   3.529
  268VAL      C 4349   3.044   4.736   3.685
  268VAL      O 4350   3.024   4.803   3.790
  269TYR      N 4351   3.118   4.626   3.699
  269TYR     HN 4352   3.127   4.566   3.620
  269TYR     CA 4353   3.166   4.582   3.826
  269TYR     HA 4354   3.088   4.595   3.899
  269TYR     CB 4355   3.218   4.440   3.831
  269TYR    HB1 4356   3.246   4.406   3.933
  269TYR    HB2 4357   3.298   4.432   3.754
  269TYR     CG 4358   3.105   4.347   3.793
  269TYR    CD1 4359   3.144   4.231   3.716
  269TYR    HD1 4360   3.250   4.219   3.700
  269TYR    CE1 4361   3.051   4.130   3.691
  269TYR    HE1 4362   3.088   4.043   3.637
  269TYR     CZ 4363   2.918   4.146   3.718
  269TYR     OH 4364   2.824   4.051   3.675
  269TYR     HH 4365   2.871   4.008   3.604
  269TYR    CD2 4366   2.972   4.351   3.838
  269TYR    HD2 4367   2.932   4.438   3.888
  269TYR    CE2 4368   2.881   4.256   3.793
  269TYR    HE2 4369   2.779   4.276   3.824
  269TYR      C 4370   3.291   4.661   3.873
  269TYR      O 4371   3.319   4.650   3.987
  270ARG      N 4372   3.361   4.739   3.784
  270ARG     HN 4373   3.311   4.746   3.698
  270ARG     CA 4374   3.477   4.816   3.800
  270ARG     HA 4375   3.556   4.758   3.846
  270ARG     CB 4376   3.525   4.872   3.668
  270ARG    HB1 4377   3.606   4.944   3.695
  270ARG    HB2 4378   3.442   4.928   3.621
  270ARG     CG 4379   3.568   4.777   3.559
  270ARG    HG1 4380   3.475   4.740   3.510
  270ARG    HG2 4381   3.622   4.689   3.601
  270ARG     CD 4382   3.676   4.837   3.468
  270ARG    HD1 4383   3.764   4.826   3.535
  270ARG    HD2 4384   3.665   4.945   3.445
  270ARG     NE 4385   3.707   4.756   3.353
  270ARG     HE 4386   3.791   4.701   3.348
  270ARG     CZ 4387   3.665   4.791   3.230
  270ARG    NH1 4388   3.572   4.886   3.201
  270ARG   HH11 4389   3.546   4.946   3.277
  270ARG   HH12 4390   3.545   4.884   3.105
  270ARG    NH2 4391   3.696   4.706   3.130
  270ARG   HH21 4392   3.747   4.627   3.164
  270ARG   HH22 4393   3.660   4.718   3.038
  270ARG      C 4394   3.447   4.926   3.901
  270ARG      O 4395   3.528   4.961   3.986
  271SER      N 4396   3.325   4.992   3.887
  271SER     HN 4397   3.256   4.956   3.824
  271SER     CA 4398   3.263   5.095   3.971
  271SER     HA 4399   3.321   5.182   3.943
  271SER     CB 4400   3.109   5.118   3.947
  271SER    HB1 4401   3.100   5.148   3.840
  271SER    HB2 4402   3.072   5.209   4.000
  271SER     OG 4403   3.043   4.999   3.970
  271SER    HG1 4404   3.038   4.954   3.885
  271SER      C 4405   3.282   5.069   4.118
  271SER      O 4406   3.316   5.156   4.198
  272VAL      N 4407   3.254   4.949   4.171
  272VAL     HN 4408   3.212   4.875   4.119
  272VAL     CA 4409   3.246   4.913   4.311
  272VAL     HA 4410   3.243   5.003   4.371
  272VAL     CB 4411   3.118   4.829   4.337
  272VAL     HB 4412   3.041   4.862   4.264
  272VAL    CG1 4413   3.154   4.685   4.301
  272VAL   HG11 4414   3.067   4.616   4.294
  272VAL   HG12 4415   3.222   4.632   4.372
  272VAL   HG13 4416   3.200   4.680   4.200
  272VAL    CG2 4417   3.064   4.832   4.480
  272VAL   HG21 4418   3.033   4.935   4.507
  272VAL   HG22 4419   3.144   4.811   4.554
  272VAL   HG23 4420   2.987   4.753   4.497
  272VAL      C 4421   3.378   4.847   4.367
  272VAL      O 4422   3.385   4.818   4.486
  273ASP      N 4423   3.480   4.826   4.284
  273ASP     HN 4424   3.474   4.848   4.187
  273ASP     CA 4425   3.603   4.765   4.330
  273ASP     HA 4426   3.573   4.674   4.381
  273ASP     CB 4427   3.692   4.717   4.211
  273ASP    HB1 4428   3.627   4.665   4.137
  273ASP    HB2 4429   3.750   4.631   4.250
  273ASP     CG 4430   3.778   4.815   4.137
  273ASP    OD1 4431   3.846   4.770   4.042
  273ASP    OD2 4432   3.776   4.936   4.166
  273ASP      C 4433   3.685   4.832   4.442
  273ASP      O 4434   3.737   4.763   4.534
  274LEU      N 4435   3.694   4.963   4.443
  274LEU     HN 4436   3.657   5.021   4.371
  274LEU     CA 4437   3.774   5.037   4.544
  274LEU     HA 4438   3.870   4.986   4.550
  274LEU     CB 4439   3.802   5.180   4.492
  274LEU    HB1 4440   3.707   5.236   4.501
  274LEU    HB2 4441   3.830   5.195   4.385
  274LEU     CG 4442   3.914   5.253   4.584
  274LEU     HG 4443   3.891   5.228   4.690
  274LEU    CD1 4444   4.051   5.189   4.580
  274LEU   HD11 4445   4.101   5.220   4.486
  274LEU   HD12 4446   4.038   5.080   4.564
  274LEU   HD13 4447   4.114   5.214   4.668
  274LEU    CD2 4448   3.912   5.405   4.563
  274LEU   HD21 4449   3.987   5.446   4.634
  274LEU   HD22 4450   3.815   5.454   4.585
  274LEU   HD23 4451   3.939   5.444   4.462
  274LEU      C 4452   3.703   5.033   4.679
  274LEU      O 4453   3.762   4.991   4.780
  275ALA      N 4454   3.571   5.063   4.678
  275ALA     HN 4455   3.524   5.086   4.593
  275ALA     CA 4456   3.481   5.063   4.789
  275ALA     HA 4457   3.521   5.140   4.853
  275ALA     CB 4458   3.335   5.107   4.755
  275ALA    HB1 4459   3.307   5.081   4.651
  275ALA    HB2 4460   3.332   5.217   4.770
  275ALA    HB3 4461   3.267   5.056   4.826
  275ALA      C 4462   3.478   4.921   4.857
  275ALA      O 4463   3.479   4.913   4.980
  276PHE      N 4464   3.477   4.812   4.772
  276PHE     HN 4465   3.462   4.815   4.673
  276PHE     CA 4466   3.501   4.678   4.820
  276PHE     HA 4467   3.427   4.650   4.893
  276PHE     CB 4468   3.476   4.585   4.697
  276PHE    HB1 4469   3.539   4.603   4.608
  276PHE    HB2 4470   3.373   4.601   4.660
  276PHE     CG 4471   3.477   4.444   4.739
  276PHE    CD1 4472   3.589   4.358   4.719
  276PHE    HD1 4473   3.676   4.407   4.678
  276PHE    CE1 4474   3.581   4.225   4.755
  276PHE    HE1 4475   3.663   4.154   4.749
  276PHE     CZ 4476   3.475   4.176   4.821
  276PHE     HZ 4477   3.482   4.072   4.848
  276PHE    CD2 4478   3.361   4.385   4.785
  276PHE    HD2 4479   3.273   4.443   4.808
  276PHE    CE2 4480   3.360   4.254   4.836
  276PHE    HE2 4481   3.274   4.211   4.885
  276PHE      C 4482   3.631   4.652   4.883
  276PHE      O 4483   3.633   4.596   4.987
  277PHE      N 4484   3.748   4.693   4.828
  277PHE     HN 4485   3.737   4.747   4.744
  277PHE     CA 4486   3.879   4.680   4.883
  277PHE     HA 4487   3.890   4.578   4.917
  277PHE     CB 4488   3.986   4.715   4.782
  277PHE    HB1 4489   4.084   4.726   4.834
  277PHE    HB2 4490   3.958   4.804   4.722
  277PHE     CG 4491   4.014   4.600   4.687
  277PHE    CD1 4492   4.037   4.467   4.724
  277PHE    HD1 4493   4.033   4.422   4.822
  277PHE    CE1 4494   4.062   4.366   4.628
  277PHE    HE1 4495   4.089   4.267   4.661
  277PHE     CZ 4496   4.043   4.397   4.493
  277PHE     HZ 4497   4.048   4.327   4.411
  277PHE    CD2 4498   4.010   4.631   4.546
  277PHE    HD2 4499   4.002   4.734   4.513
  277PHE    CE2 4500   4.029   4.530   4.456
  277PHE    HE2 4501   4.011   4.550   4.351
  277PHE      C 4502   3.897   4.758   5.014
  277PHE      O 4503   3.961   4.706   5.108
  278ILE      N 4504   3.840   4.879   5.028
  278ILE     HN 4505   3.794   4.913   4.946
  278ILE     CA 4506   3.847   4.964   5.144
  278ILE     HA 4507   3.950   4.964   5.176
  278ILE     CB 4508   3.807   5.104   5.113
  278ILE     HB 4509   3.712   5.098   5.055
  278ILE    CG2 4510   3.777   5.186   5.250
  278ILE   HG21 4511   3.874   5.192   5.304
  278ILE   HG22 4512   3.708   5.140   5.324
  278ILE   HG23 4513   3.737   5.286   5.221
  278ILE    CG1 4514   3.911   5.175   5.022
  278ILE   HG11 4515   3.935   5.127   4.925
  278ILE   HG12 4516   4.008   5.199   5.070
  278ILE     CD 4517   3.854   5.308   4.967
  278ILE    HD1 4518   3.933   5.355   4.905
  278ILE    HD2 4519   3.841   5.371   5.058
  278ILE    HD3 4520   3.757   5.287   4.917
  278ILE      C 4521   3.769   4.890   5.259
  278ILE      O 4522   3.824   4.866   5.365
  279THR      N 4523   3.650   4.845   5.226
  279THR     HN 4524   3.614   4.859   5.134
  279THR     CA 4525   3.571   4.768   5.321
  279THR     HA 4526   3.581   4.816   5.417
  279THR     CB 4527   3.429   4.752   5.277
  279THR     HB 4528   3.373   4.672   5.329
  279THR    OG1 4529   3.414   4.721   5.141
  279THR    HG1 4530   3.438   4.801   5.093
  279THR    CG2 4531   3.370   4.888   5.285
  279THR   HG21 4532   3.263   4.871   5.261
  279THR   HG22 4533   3.416   4.961   5.216
  279THR   HG23 4534   3.400   4.937   5.380
  279THR      C 4535   3.626   4.629   5.354
  279THR      O 4536   3.610   4.593   5.471
  280LEU      N 4537   3.702   4.555   5.265
  280LEU     HN 4538   3.702   4.577   5.167
  280LEU     CA 4539   3.785   4.440   5.311
  280LEU     HA 4540   3.721   4.376   5.371
  280LEU     CB 4541   3.827   4.360   5.188
  280LEU    HB1 4542   3.903   4.286   5.219
  280LEU    HB2 4543   3.868   4.430   5.113
  280LEU     CG 4544   3.715   4.270   5.114
  280LEU     HG 4545   3.662   4.332   5.039
  280LEU    CD1 4546   3.785   4.161   5.026
  280LEU   HD11 4547   3.849   4.216   4.953
  280LEU   HD12 4548   3.718   4.100   4.963
  280LEU   HD13 4549   3.856   4.098   5.083
  280LEU    CD2 4550   3.610   4.200   5.211
  280LEU   HD21 4551   3.661   4.143   5.291
  280LEU   HD22 4552   3.562   4.121   5.150
  280LEU   HD23 4553   3.546   4.272   5.267
  280LEU      C 4554   3.905   4.483   5.400
  280LEU      O 4555   3.931   4.442   5.513
  281SER      N 4556   3.984   4.572   5.350
  281SER     HN 4557   3.964   4.611   5.260
  281SER     CA 4558   4.100   4.623   5.418
  281SER     HA 4559   4.163   4.537   5.433
  281SER     CB 4560   4.175   4.730   5.333
  281SER    HB1 4561   4.277   4.748   5.374
  281SER    HB2 4562   4.116   4.823   5.321
  281SER     OG 4563   4.194   4.680   5.200
  281SER    HG1 4564   4.113   4.692   5.151
  281SER      C 4565   4.078   4.683   5.551
  281SER      O 4566   4.167   4.675   5.640
  282PHE      N 4567   3.965   4.752   5.574
  282PHE     HN 4568   3.900   4.761   5.498
  282PHE     CA 4569   3.922   4.814   5.699
  282PHE     HA 4570   4.015   4.866   5.719
  282PHE     CB 4571   3.810   4.921   5.668
  282PHE    HB1 4572   3.731   4.857   5.622
  282PHE    HB2 4573   3.843   4.992   5.589
  282PHE     CG 4574   3.755   4.987   5.789
  282PHE    CD1 4575   3.829   5.087   5.860
  282PHE    HD1 4576   3.931   5.118   5.840
  282PHE    CE1 4577   3.771   5.154   5.964
  282PHE    HE1 4578   3.820   5.241   6.005
  282PHE     CZ 4579   3.639   5.130   6.011
  282PHE     HZ 4580   3.597   5.191   6.090
  282PHE    CD2 4581   3.622   4.952   5.840
  282PHE    HD2 4582   3.564   4.875   5.792
  282PHE    CE2 4583   3.566   5.022   5.949
  282PHE    HE2 4584   3.462   5.015   5.976
  282PHE      C 4585   3.894   4.717   5.810
  282PHE      O 4586   3.953   4.724   5.919
  283THR      N 4587   3.812   4.614   5.774
  283THR     HN 4588   3.773   4.616   5.682
  283THR     CA 4589   3.766   4.508   5.851
  283THR     HA 4590   3.721   4.547   5.941
  283THR     CB 4591   3.660   4.426   5.767
  283THR     HB 4592   3.712   4.385   5.678
  283THR    OG1 4593   3.555   4.503   5.728
  283THR    HG1 4594   3.571   4.540   5.640
  283THR    CG2 4595   3.603   4.305   5.844
  283THR   HG21 4596   3.685   4.250   5.895
  283THR   HG22 4597   3.546   4.242   5.771
  283THR   HG23 4598   3.536   4.343   5.923
  283THR      C 4599   3.883   4.414   5.892
  283THR      O 4600   3.891   4.378   6.011
  284TYR      N 4601   3.965   4.364   5.795
  284TYR     HN 4602   3.949   4.373   5.697
  284TYR     CA 4603   4.081   4.280   5.836
  284TYR     HA 4604   4.034   4.209   5.903
  284TYR     CB 4605   4.130   4.210   5.701
  284TYR    HB1 4606   4.213   4.142   5.730
  284TYR    HB2 4607   4.179   4.285   5.636
  284TYR     CG 4608   4.025   4.127   5.639
  284TYR    CD1 4609   4.010   4.137   5.500
  284TYR    HD1 4610   4.054   4.219   5.445
  284TYR    CE1 4611   3.932   4.046   5.435
  284TYR    HE1 4612   3.926   4.060   5.329
  284TYR     CZ 4613   3.871   3.945   5.504
  284TYR     OH 4614   3.814   3.837   5.437
  284TYR     HH 4615   3.766   3.789   5.505
  284TYR    CD2 4616   3.967   4.017   5.710
  284TYR    HD2 4617   3.981   4.001   5.816
  284TYR    CE2 4618   3.878   3.931   5.644
  284TYR    HE2 4619   3.837   3.851   5.705
  284TYR      C 4620   4.198   4.342   5.914
  284TYR      O 4621   4.240   4.278   6.014
  285MET      N 4622   4.233   4.467   5.891
  285MET     HN 4623   4.185   4.513   5.816
  285MET     CA 4624   4.314   4.537   5.981
  285MET     HA 4625   4.395   4.469   6.004
  285MET     CB 4626   4.366   4.666   5.909
  285MET    HB1 4627   4.276   4.715   5.866
  285MET    HB2 4628   4.417   4.636   5.815
  285MET     CG 4629   4.446   4.772   5.984
  285MET    HG1 4630   4.386   4.812   6.069
  285MET    HG2 4631   4.474   4.859   5.922
  285MET     SD 4632   4.607   4.713   6.047
  285MET     CE 4633   4.680   4.701   5.890
  285MET    HE1 4634   4.789   4.693   5.910
  285MET    HE2 4635   4.655   4.789   5.828
  285MET    HE3 4636   4.663   4.603   5.839
  285MET      C 4637   4.261   4.587   6.115
  285MET      O 4638   4.328   4.585   6.219
  286ASN      N 4639   4.128   4.612   6.130
  286ASN     HN 4640   4.076   4.635   6.049
  286ASN     CA 4641   4.062   4.624   6.259
  286ASN     HA 4642   4.121   4.696   6.315
  286ASN     CB 4643   3.921   4.681   6.235
  286ASN    HB1 4644   3.856   4.628   6.162
  286ASN    HB2 4645   3.926   4.779   6.183
  286ASN     CG 4646   3.840   4.702   6.367
  286ASN    OD1 4647   3.799   4.610   6.435
  286ASN    ND2 4648   3.812   4.832   6.390
  286ASN   HD21 4649   3.748   4.861   6.460
  286ASN   HD22 4650   3.861   4.897   6.332
  286ASN      C 4651   4.084   4.502   6.345
  286ASN      O 4652   4.125   4.498   6.463
  287SER      N 4653   4.065   4.383   6.272
  287SER     HN 4654   4.035   4.378   6.177
  287SER     CA 4655   4.078   4.255   6.339
  287SER     HA 4656   4.020   4.259   6.431
  287SER     CB 4657   4.013   4.133   6.263
  287SER    HB1 4658   4.038   4.036   6.312
  287SER    HB2 4659   4.068   4.127   6.167
  287SER     OG 4660   3.878   4.147   6.220
  287SER    HG1 4661   3.864   4.238   6.193
  287SER      C 4662   4.223   4.228   6.381
  287SER      O 4663   4.255   4.151   6.476
  288MET      N 4664   4.321   4.296   6.323
  288MET     HN 4665   4.304   4.344   6.237
  288MET     CA 4666   4.464   4.289   6.366
  288MET     HA 4667   4.492   4.199   6.418
  288MET     CB 4668   4.546   4.290   6.231
  288MET    HB1 4669   4.534   4.394   6.194
  288MET    HB2 4670   4.499   4.223   6.156
  288MET     CG 4671   4.697   4.271   6.239
  288MET    HG1 4672   4.747   4.344   6.307
  288MET    HG2 4673   4.727   4.283   6.133
  288MET     SD 4674   4.731   4.098   6.282
  288MET     CE 4675   4.692   4.005   6.127
  288MET    HE1 4676   4.604   4.044   6.071
  288MET    HE2 4677   4.683   3.897   6.150
  288MET    HE3 4678   4.780   4.010   6.059
  288MET      C 4679   4.510   4.399   6.456
  288MET      O 4680   4.624   4.392   6.507
  289LEU      N 4681   4.426   4.500   6.477
  289LEU     HN 4682   4.356   4.521   6.409
  289LEU     CA 4683   4.446   4.596   6.585
  289LEU     HA 4684   4.548   4.599   6.620
  289LEU     CB 4685   4.405   4.737   6.545
  289LEU    HB1 4686   4.399   4.810   6.628
  289LEU    HB2 4687   4.303   4.737   6.499
  289LEU     CG 4688   4.502   4.787   6.433
  289LEU     HG 4689   4.512   4.710   6.353
  289LEU    CD1 4690   4.436   4.912   6.359
  289LEU   HD11 4691   4.490   4.961   6.275
  289LEU   HD12 4692   4.449   4.995   6.431
  289LEU   HD13 4693   4.333   4.888   6.325
  289LEU    CD2 4694   4.633   4.834   6.496
  289LEU   HD21 4695   4.698   4.855   6.409
  289LEU   HD22 4696   4.685   4.757   6.555
  289LEU   HD23 4697   4.616   4.926   6.556
  289LEU      C 4698   4.365   4.567   6.711
  289LEU      O 4699   4.403   4.609   6.819
  290ASP      N 4700   4.270   4.479   6.703
  290ASP     HN 4701   4.244   4.454   6.610
  290ASP     CA 4702   4.203   4.419   6.820
  290ASP     HA 4703   4.159   4.499   6.876
  290ASP     CB 4704   4.094   4.325   6.760
  290ASP    HB1 4705   4.132   4.236   6.706
  290ASP    HB2 4706   4.031   4.387   6.692
  290ASP     CG 4707   4.004   4.269   6.866
  290ASP    OD1 4708   3.979   4.350   6.963
  290ASP    OD2 4709   3.955   4.154   6.859
  290ASP      C 4710   4.302   4.353   6.920
  290ASP      O 4711   4.293   4.392   7.038
  291PRO      N 4712   4.396   4.262   6.895
  291PRO     CD 4713   4.420   4.203   6.762
  291PRO    HD1 4714   4.443   4.286   6.692
  291PRO    HD2 4715   4.337   4.134   6.735
  291PRO     CA 4716   4.471   4.199   6.997
  291PRO     HA 4717   4.406   4.177   7.080
  291PRO     CB 4718   4.539   4.082   6.925
  291PRO    HB1 4719   4.475   3.992   6.933
  291PRO    HB2 4720   4.639   4.065   6.969
  291PRO     CG 4721   4.542   4.115   6.783
  291PRO    HG1 4722   4.634   4.176   6.771
  291PRO    HG2 4723   4.548   4.024   6.719
  291PRO      C 4724   4.575   4.302   7.048
  291PRO      O 4725   4.616   4.289   7.164
  292VAL      N 4726   4.631   4.382   6.965
  292VAL     HN 4727   4.594   4.386   6.872
  292VAL     CA 4728   4.738   4.482   6.994
  292VAL     HA 4729   4.815   4.413   7.026
  292VAL     CB 4730   4.805   4.548   6.871
  292VAL     HB 4731   4.732   4.617   6.821
  292VAL    CG1 4732   4.928   4.632   6.912
  292VAL   HG11 4733   4.887   4.713   6.976
  292VAL   HG12 4734   4.969   4.673   6.818
  292VAL   HG13 4735   5.013   4.578   6.958
  292VAL    CG2 4736   4.865   4.447   6.769
  292VAL   HG21 4737   4.943   4.385   6.818
  292VAL   HG22 4738   4.912   4.486   6.676
  292VAL   HG23 4739   4.790   4.373   6.733
  292VAL      C 4740   4.687   4.581   7.100
  292VAL      O 4741   4.755   4.615   7.194
  293VAL      N 4742   4.559   4.628   7.086
  293VAL     HN 4743   4.497   4.595   7.015
  293VAL     CA 4744   4.487   4.709   7.189
  293VAL     HA 4745   4.546   4.799   7.199
  293VAL     CB 4746   4.339   4.748   7.159
  293VAL     HB 4747   4.291   4.661   7.108
  293VAL    CG1 4748   4.250   4.803   7.276
  293VAL   HG11 4749   4.309   4.890   7.311
  293VAL   HG12 4750   4.241   4.728   7.357
  293VAL   HG13 4751   4.151   4.843   7.247
  293VAL    CG2 4752   4.360   4.860   7.046
  293VAL   HG21 4753   4.439   4.836   6.972
  293VAL   HG22 4754   4.403   4.950   7.095
  293VAL   HG23 4755   4.269   4.889   6.989
  293VAL      C 4756   4.473   4.630   7.314
  293VAL      O 4757   4.499   4.687   7.421
  294TYR      N 4758   4.445   4.490   7.301
  294TYR     HN 4759   4.422   4.437   7.220
  294TYR     CA 4760   4.416   4.421   7.429
  294TYR     HA 4761   4.347   4.483   7.484
  294TYR     CB 4762   4.347   4.282   7.396
  294TYR    HB1 4763   4.416   4.222   7.332
  294TYR    HB2 4764   4.260   4.309   7.332
  294TYR     CG 4765   4.304   4.213   7.512
  294TYR    CD1 4766   4.376   4.097   7.557
  294TYR    HD1 4767   4.467   4.064   7.510
  294TYR    CE1 4768   4.332   4.028   7.669
  294TYR    HE1 4769   4.390   3.949   7.713
  294TYR     CZ 4770   4.214   4.073   7.737
  294TYR     OH 4771   4.172   4.010   7.853
  294TYR     HH 4772   4.080   4.034   7.866
  294TYR    CD2 4773   4.186   4.251   7.568
  294TYR    HD2 4774   4.126   4.338   7.545
  294TYR    CE2 4775   4.147   4.182   7.686
  294TYR    HE2 4776   4.054   4.207   7.735
  294TYR      C 4777   4.543   4.395   7.517
  294TYR      O 4778   4.534   4.388   7.640
  295TYR      N 4779   4.664   4.383   7.463
  295TYR     HN 4780   4.669   4.381   7.363
  295TYR     CA 4781   4.791   4.368   7.539
  295TYR     HA 4782   4.780   4.291   7.614
  295TYR     CB 4783   4.906   4.329   7.439
  295TYR    HB1 4784   5.012   4.323   7.473
  295TYR    HB2 4785   4.905   4.390   7.347
  295TYR     CG 4786   4.885   4.182   7.399
  295TYR    CD1 4787   4.835   4.084   7.487
  295TYR    HD1 4788   4.810   4.108   7.589
  295TYR    CE1 4789   4.807   3.954   7.450
  295TYR    HE1 4790   4.769   3.873   7.510
  295TYR     CZ 4791   4.850   3.923   7.321
  295TYR     OH 4792   4.834   3.794   7.264
  295TYR     HH 4793   4.871   3.798   7.175
  295TYR    CD2 4794   4.903   4.147   7.264
  295TYR    HD2 4795   4.938   4.221   7.194
  295TYR    CE2 4796   4.898   4.017   7.227
  295TYR    HE2 4797   4.915   3.982   7.126
  295TYR      C 4798   4.835   4.488   7.614
  295TYR      O 4799   4.913   4.489   7.707
  296PHE      N 4800   4.784   4.606   7.581
  296PHE     HN 4801   4.726   4.617   7.500
  296PHE     CA 4802   4.795   4.731   7.653
  296PHE     HA 4803   4.857   4.719   7.740
  296PHE     CB 4804   4.844   4.836   7.551
  296PHE    HB1 4805   4.829   4.944   7.571
  296PHE    HB2 4806   4.784   4.817   7.460
  296PHE     CG 4807   4.991   4.802   7.518
  296PHE    CD1 4808   5.094   4.841   7.607
  296PHE    HD1 4809   5.072   4.899   7.696
  296PHE    CE1 4810   5.230   4.819   7.584
  296PHE    HE1 4811   5.305   4.844   7.657
  296PHE     CZ 4812   5.263   4.775   7.452
  296PHE     HZ 4813   5.365   4.765   7.419
  296PHE    CD2 4814   5.037   4.758   7.390
  296PHE    HD2 4815   4.962   4.730   7.317
  296PHE    CE2 4816   5.172   4.741   7.355
  296PHE    HE2 4817   5.208   4.691   7.266
  296PHE      C 4818   4.665   4.777   7.723
  296PHE      O 4819   4.641   4.884   7.775
  297SER      N 4820   4.560   4.680   7.723
  297SER     HN 4821   4.567   4.586   7.690
  297SER     CA 4822   4.428   4.716   7.780
  297SER     HA 4823   4.434   4.799   7.849
  297SER     CB 4824   4.328   4.765   7.665
  297SER    HB1 4825   4.228   4.789   7.708
  297SER    HB2 4826   4.320   4.676   7.599
  297SER     OG 4827   4.370   4.874   7.595
  297SER    HG1 4828   4.444   4.853   7.537
  297SER      C 4829   4.356   4.609   7.867
  297SER      O 4830   4.233   4.599   7.862
  298SER      N 4831   4.419   4.545   7.959
  298SER     HN 4832   4.516   4.563   7.964
  298SER     CA 4833   4.374   4.454   8.070
  298SER     HA 4834   4.269   4.476   8.078
  298SER     CB 4835   4.400   4.309   8.031
  298SER    HB1 4836   4.511   4.296   8.029
  298SER    HB2 4837   4.353   4.279   7.935
  298SER     OG 4838   4.358   4.220   8.136
  298SER    HG1 4839   4.263   4.231   8.129
  298SER      C 4840   4.452   4.485   8.195
  298SER      O 4841   4.579   4.479   8.186
  299PRO      N 4842   4.400   4.505   8.322
  299PRO     CD 4843   4.261   4.531   8.344
  299PRO    HD1 4844   4.204   4.442   8.309
  299PRO    HD2 4845   4.236   4.623   8.288
  299PRO     CA 4846   4.479   4.550   8.434
  299PRO     HA 4847   4.545   4.627   8.396
  299PRO     CB 4848   4.375   4.615   8.527
  299PRO    HB1 4849   4.370   4.724   8.512
  299PRO    HB2 4850   4.395   4.606   8.636
  299PRO     CG 4851   4.246   4.539   8.494
  299PRO    HG1 4852   4.259   4.438   8.538
  299PRO    HG2 4853   4.155   4.587   8.536
  299PRO      C 4854   4.564   4.439   8.496
  299PRO      O 4855   4.664   4.472   8.560
  300SER      N 4856   4.527   4.312   8.465
  300SER     HN 4857   4.436   4.294   8.429
  300SER     CA 4858   4.613   4.201   8.511
  300SER     HA 4859   4.664   4.241   8.597
  300SER     CB 4860   4.537   4.076   8.559
  300SER    HB1 4861   4.609   4.013   8.616
  300SER    HB2 4862   4.485   4.012   8.484
  300SER     OG 4863   4.426   4.102   8.640
  300SER    HG1 4864   4.442   4.120   8.733
  300SER      C 4865   4.709   4.153   8.405
  300SER      O 4866   4.767   4.045   8.405
  301PHE      N 4867   4.735   4.247   8.311
  301PHE     HN 4868   4.675   4.326   8.311
  301PHE     CA 4869   4.850   4.253   8.227
  301PHE     HA 4870   4.911   4.166   8.248
  301PHE     CB 4871   4.808   4.249   8.076
  301PHE    HB1 4872   4.886   4.290   8.008
  301PHE    HB2 4873   4.723   4.322   8.075
  301PHE     CG 4874   4.772   4.118   8.016
  301PHE    CD1 4875   4.691   4.126   7.902
  301PHE    HD1 4876   4.650   4.219   7.864
  301PHE    CE1 4877   4.680   4.017   7.818
  301PHE    HE1 4878   4.623   4.015   7.726
  301PHE     CZ 4879   4.724   3.890   7.864
  301PHE     HZ 4880   4.732   3.808   7.794
  301PHE    CD2 4881   4.809   3.991   8.068
  301PHE    HD2 4882   4.871   3.975   8.155
  301PHE    CE2 4883   4.789   3.881   7.988
  301PHE    HE2 4884   4.822   3.786   8.029
  301PHE      C 4885   4.946   4.372   8.257
  301PHE      O 4886   5.046   4.394   8.191
  302ASN      N 4887   4.911   4.447   8.364
  302ASN     HN 4888   4.835   4.428   8.425
  302ASN     CA 4889   4.999   4.540   8.422
  302ASN     HA 4890   5.081   4.563   8.356
  302ASN     CB 4891   4.929   4.671   8.445
  302ASN    HB1 4892   4.834   4.657   8.500
  302ASN    HB2 4893   4.902   4.717   8.348
  302ASN     CG 4894   5.001   4.780   8.527
  302ASN    OD1 4895   4.929   4.852   8.595
  302ASN    ND2 4896   5.138   4.788   8.527
  302ASN   HD21 4897   5.194   4.720   8.479
  302ASN   HD22 4898   5.179   4.848   8.596
  302ASN      C 4899   5.068   4.469   8.548
  302ASN    OT1 4900   5.178   4.413   8.523
  302ASN    OT2 4901   5.019   4.483   8.663
  303NIO     C1 4902   3.574   4.230   4.325
  303NIO     N1 4903   3.599   4.318   4.229
  303NIO     O1 4904   3.518   4.021   4.532
  303NIO     C2 4905   3.449   4.211   4.384
  303NIO     O2 4906   3.313   4.107   4.554
  303NIO     C3 4907   3.341   4.292   4.340
  303NIO     C4 4908   3.365   4.387   4.244
  303NIO     C5 4909   3.496   4.393   4.193
  303NIO     C6 4910   3.426   4.111   4.502
  303NIO    H01 4911   3.645   4.152   4.349
  303NIO    H02 4912   3.246   4.292   4.393
  303NIO    H03 4913   3.297   4.463   4.207
  303NIO    H04 4914   3.520   4.471   4.122
  303NIO    H05 4915   3.481   3.958   4.595
   7.57017   7.57017  12.50076
