# Supplementary material for: Orthosteric and allosteric modulation of human HCAR2 signaling complex
Source: Nat Commun. 2023 Nov 22;14:7620. doi: 10.1038/s41467-023-43537-z (PMC10665550; doi:10.1038/s41467-023-43537-z)
Supplement: Supplementary file 8 — Supplementary Data 5 [file 41467_2023_43537_MOESM8_ESM.zip › supplementary data 5/trjfiles/3HB_end2.gro]

Title t= 1000000.00000 step= 500000000
 4916
    8ASP      N    1   4.333   3.920   1.474
    8ASP    HT1    2   4.380   3.918   1.566
    8ASP    HT2    3   4.397   3.955   1.400
    8ASP    HT3    4   4.323   3.821   1.443
    8ASP     CA    5   4.211   3.990   1.497
    8ASP     HA    6   4.239   4.082   1.546
    8ASP     CB    7   4.138   4.010   1.362
    8ASP    HB1    8   4.127   3.925   1.292
    8ASP    HB2    9   4.205   4.081   1.309
    8ASP     CG   10   4.017   4.092   1.375
    8ASP    OD1   11   3.925   4.092   1.288
    8ASP    OD2   12   4.014   4.171   1.473
    8ASP      C   13   4.130   3.899   1.602
    8ASP      O   14   4.171   3.793   1.642
    9HSD      N   15   4.027   3.956   1.655
    9HSD     HN   16   4.000   4.045   1.618
    9HSD     CA   17   3.968   3.929   1.782
    9HSD     HA   18   4.045   3.942   1.856
    9HSD     CB   19   3.862   4.039   1.821
    9HSD    HB1   20   3.795   4.013   1.906
    9HSD    HB2   21   3.801   4.044   1.729
    9HSD    ND1   22   3.939   4.264   1.724
    9HSD    HD1   23   3.954   4.239   1.629
    9HSD     CG   24   3.913   4.179   1.831
    9HSD    CE1   25   3.969   4.383   1.772
    9HSD    HE1   26   3.994   4.468   1.708
    9HSD    NE2   27   3.963   4.387   1.907
    9HSD    CD2   28   3.926   4.254   1.941
    9HSD    HD2   29   3.921   4.219   2.043
    9HSD      C   30   3.899   3.799   1.805
    9HSD      O   31   3.869   3.760   1.916
   10PHE      N   32   3.862   3.726   1.698
   10PHE     HN   33   3.896   3.757   1.610
   10PHE     CA   34   3.787   3.599   1.704
   10PHE     HA   35   3.710   3.601   1.780
   10PHE     CB   36   3.724   3.571   1.570
   10PHE    HB1   37   3.797   3.527   1.498
   10PHE    HB2   38   3.668   3.661   1.537
   10PHE     CG   39   3.617   3.463   1.586
   10PHE    CD1   40   3.488   3.499   1.632
   10PHE    HD1   41   3.464   3.604   1.643
   10PHE    CE1   42   3.383   3.409   1.633
   10PHE    HE1   43   3.280   3.431   1.653
   10PHE     CZ   44   3.413   3.275   1.589
   10PHE     HZ   45   3.344   3.195   1.610
   10PHE    CD2   46   3.640   3.332   1.533
   10PHE    HD2   47   3.730   3.302   1.480
   10PHE    CE2   48   3.540   3.239   1.542
   10PHE    HE2   49   3.562   3.139   1.507
   10PHE      C   50   3.881   3.482   1.735
   10PHE      O   51   3.995   3.466   1.693
   11LEU      N   52   3.833   3.388   1.819
   11LEU     HN   53   3.749   3.417   1.863
   11LEU     CA   54   3.914   3.275   1.849
   11LEU     HA   55   3.962   3.245   1.757
   11LEU     CB   56   4.012   3.308   1.965
   11LEU    HB1   57   3.956   3.364   2.043
   11LEU    HB2   58   4.078   3.386   1.923
   11LEU     CG   59   4.097   3.195   2.032
   11LEU     HG   60   4.017   3.122   2.057
   11LEU    CD1   61   4.178   3.129   1.918
   11LEU   HD11   62   4.262   3.197   1.891
   11LEU   HD12   63   4.129   3.104   1.822
   11LEU   HD13   64   4.225   3.039   1.962
   11LEU    CD2   65   4.179   3.232   2.154
   11LEU   HD21   66   4.237   3.150   2.200
   11LEU   HD22   67   4.114   3.256   2.241
   11LEU   HD23   68   4.243   3.320   2.128
   11LEU      C   69   3.812   3.158   1.877
   11LEU      O   70   3.708   3.176   1.944
   12GLU      N   71   3.841   3.034   1.823
   12GLU     HN   72   3.919   3.008   1.767
   12GLU     CA   73   3.769   2.917   1.878
   12GLU     HA   74   3.678   2.951   1.924
   12GLU     CB   75   3.723   2.828   1.764
   12GLU    HB1   76   3.688   2.733   1.810
   12GLU    HB2   77   3.802   2.810   1.688
   12GLU     CG   78   3.595   2.883   1.697
   12GLU    HG1   79   3.622   2.983   1.657
   12GLU    HG2   80   3.506   2.885   1.764
   12GLU     CD   81   3.560   2.802   1.570
   12GLU    OE1   82   3.448   2.744   1.561
   12GLU    OE2   83   3.647   2.788   1.481
   12GLU      C   84   3.848   2.838   1.989
   12GLU      O   85   3.945   2.768   1.961
   13ILE      N   86   3.801   2.829   2.112
   13ILE     HN   87   3.721   2.882   2.139
   13ILE     CA   88   3.846   2.744   2.217
   13ILE     HA   89   3.931   2.687   2.181
   13ILE     CB   90   3.881   2.824   2.346
   13ILE     HB   91   3.791   2.878   2.382
   13ILE    CG2   92   3.916   2.737   2.469
   13ILE   HG21   93   4.010   2.680   2.450
   13ILE   HG22   94   3.832   2.666   2.485
   13ILE   HG23   95   3.947   2.798   2.557
   13ILE    CG1   96   3.985   2.937   2.326
   13ILE   HG11   97   3.981   2.981   2.224
   13ILE   HG12   98   4.084   2.888   2.338
   13ILE     CD   99   3.982   3.048   2.435
   13ILE    HD1  100   4.064   3.122   2.428
   13ILE    HD2  101   3.982   3.000   2.535
   13ILE    HD3  102   3.887   3.104   2.447
   13ILE      C  103   3.737   2.644   2.241
   13ILE      O  104   3.622   2.676   2.271
   14ASP      N  105   3.774   2.519   2.231
   14ASP     HN  106   3.871   2.504   2.214
   14ASP     CA  107   3.700   2.404   2.270
   14ASP     HA  108   3.756   2.321   2.231
   14ASP     CB  109   3.715   2.383   2.426
   14ASP    HB1  110   3.654   2.451   2.489
   14ASP    HB2  111   3.818   2.407   2.461
   14ASP     CG  112   3.697   2.233   2.460
   14ASP    OD1  113   3.670   2.149   2.370
   14ASP    OD2  114   3.714   2.197   2.579
   14ASP      C  115   3.551   2.388   2.225
   14ASP      O  116   3.465   2.360   2.312
   15LYS      N  117   3.533   2.410   2.091
   15LYS     HN  118   3.613   2.427   2.034
   15LYS     CA  119   3.403   2.409   2.021
   15LYS     HA  120   3.435   2.419   1.919
   15LYS     CB  121   3.322   2.274   2.035
   15LYS    HB1  122   3.234   2.287   1.969
   15LYS    HB2  123   3.284   2.260   2.138
   15LYS     CG  124   3.387   2.155   1.962
   15LYS    HG1  125   3.421   2.201   1.867
   15LYS    HG2  126   3.304   2.091   1.926
   15LYS     CD  127   3.501   2.075   2.033
   15LYS    HD1  128   3.586   2.146   2.037
   15LYS    HD2  129   3.533   2.001   1.956
   15LYS     CE  130   3.461   2.007   2.171
   15LYS    HE1  131   3.377   1.935   2.153
   15LYS    HE2  132   3.419   2.085   2.237
   15LYS     NZ  133   3.570   1.938   2.241
   15LYS    HZ1  134   3.620   1.879   2.172
   15LYS    HZ2  135   3.547   1.866   2.313
   15LYS    HZ3  136   3.631   2.017   2.273
   15LYS      C  137   3.304   2.531   2.043
   15LYS      O  138   3.192   2.532   2.000
   16LYS      N  139   3.351   2.645   2.093
   16LYS     HN  140   3.450   2.650   2.103
   16LYS     CA  141   3.273   2.759   2.131
   16LYS     HA  142   3.183   2.751   2.071
   16LYS     CB  143   3.242   2.772   2.278
   16LYS    HB1  144   3.180   2.861   2.304
   16LYS    HB2  145   3.336   2.785   2.335
   16LYS     CG  146   3.179   2.645   2.328
   16LYS    HG1  147   3.179   2.658   2.438
   16LYS    HG2  148   3.231   2.551   2.297
   16LYS     CD  149   3.028   2.643   2.290
   16LYS    HD1  150   3.020   2.681   2.186
   16LYS    HD2  151   2.963   2.710   2.350
   16LYS     CE  152   2.971   2.501   2.276
   16LYS    HE1  153   3.015   2.447   2.190
   16LYS    HE2  154   2.863   2.502   2.249
   16LYS     NZ  155   2.981   2.428   2.400
   16LYS    HZ1  156   2.955   2.499   2.471
   16LYS    HZ2  157   3.076   2.392   2.424
   16LYS    HZ3  158   2.914   2.350   2.389
   16LYS      C  159   3.354   2.877   2.083
   16LYS      O  160   3.480   2.872   2.078
   17ASN      N  161   3.285   2.984   2.046
   17ASN     HN  162   3.185   2.977   2.045
   17ASN     CA  163   3.339   3.102   1.979
   17ASN     HA  164   3.427   3.083   1.919
   17ASN     CB  165   3.224   3.171   1.899
   17ASN    HB1  166   3.264   3.260   1.847
   17ASN    HB2  167   3.141   3.200   1.966
   17ASN     CG  168   3.157   3.086   1.789
   17ASN    OD1  169   3.056   3.114   1.733
   17ASN    ND2  170   3.227   2.977   1.757
   17ASN   HD21  171   3.304   2.954   1.816
   17ASN   HD22  172   3.192   2.931   1.675
   17ASN      C  173   3.380   3.194   2.088
   17ASN      O  174   3.294   3.220   2.177
   18CYS      N  175   3.495   3.259   2.086
   18CYS     HN  176   3.555   3.228   2.013
   18CYS     CA  177   3.543   3.343   2.193
   18CYS     HA  178   3.456   3.366   2.253
   18CYS     CB  179   3.662   3.272   2.270
   18CYS    HB1  180   3.706   3.347   2.339
   18CYS    HB2  181   3.742   3.261   2.194
   18CYS     SG  182   3.624   3.102   2.336
   18CYS      C  183   3.597   3.470   2.126
   18CYS      O  184   3.644   3.473   2.012
   19CYS      N  185   3.612   3.570   2.205
   19CYS     HN  186   3.585   3.565   2.301
   19CYS     CA  187   3.661   3.701   2.166
   19CYS     HA  188   3.705   3.686   2.069
   19CYS     CB  189   3.543   3.803   2.147
   19CYS    HB1  190   3.580   3.908   2.141
   19CYS    HB2  191   3.487   3.805   2.242
   19CYS     SG  192   3.422   3.777   2.020
   19CYS      C  193   3.775   3.751   2.254
   19CYS      O  194   3.758   3.751   2.377
   20VAL      N  195   3.886   3.803   2.200
   20VAL     HN  196   3.903   3.786   2.103
   20VAL     CA  197   3.994   3.854   2.284
   20VAL     HA  198   3.959   3.880   2.382
   20VAL     CB  199   4.118   3.764   2.281
   20VAL     HB  200   4.199   3.825   2.327
   20VAL    CG1  201   4.088   3.645   2.374
   20VAL   HG11  202   4.180   3.594   2.412
   20VAL   HG12  203   4.021   3.581   2.313
   20VAL   HG13  204   4.028   3.684   2.458
   20VAL    CG2  205   4.181   3.714   2.144
   20VAL   HG21  206   4.230   3.797   2.089
   20VAL   HG22  207   4.108   3.655   2.084
   20VAL   HG23  208   4.261   3.640   2.167
   20VAL      C  209   4.032   3.992   2.229
   20VAL      O  210   4.067   4.012   2.112
   21PHE      N  211   4.038   4.096   2.323
   21PHE     HN  212   3.979   4.094   2.403
   21PHE     CA  213   4.104   4.222   2.311
   21PHE     HA  214   4.080   4.276   2.221
   21PHE     CB  215   4.051   4.310   2.422
   21PHE    HB1  216   4.086   4.265   2.518
   21PHE    HB2  217   3.941   4.322   2.422
   21PHE     CG  218   4.102   4.454   2.428
   21PHE    CD1  219   4.230   4.491   2.480
   21PHE    HD1  220   4.302   4.412   2.494
   21PHE    CE1  221   4.260   4.628   2.505
   21PHE    HE1  222   4.356   4.664   2.539
   21PHE     CZ  223   4.168   4.726   2.465
   21PHE     HZ  224   4.197   4.830   2.468
   21PHE    CD2  225   4.011   4.556   2.399
   21PHE    HD2  226   3.915   4.530   2.356
   21PHE    CE2  227   4.044   4.693   2.408
   21PHE    HE2  228   3.975   4.774   2.393
   21PHE      C  229   4.259   4.209   2.323
   21PHE      O  230   4.308   4.150   2.417
   22ARG      N  231   4.345   4.238   2.220
   22ARG     HN  232   4.296   4.269   2.139
   22ARG     CA  233   4.486   4.225   2.222
   22ARG     HA  234   4.531   4.191   2.314
   22ARG     CB  235   4.526   4.121   2.113
   22ARG    HB1  236   4.636   4.111   2.123
   22ARG    HB2  237   4.519   4.161   2.010
   22ARG     CG  238   4.459   3.982   2.127
   22ARG    HG1  239   4.462   3.917   2.038
   22ARG    HG2  240   4.351   3.986   2.154
   22ARG     CD  241   4.517   3.902   2.241
   22ARG    HD1  242   4.627   3.915   2.247
   22ARG    HD2  243   4.502   3.794   2.218
   22ARG     NE  244   4.450   3.931   2.376
   22ARG     HE  245   4.404   4.019   2.388
   22ARG     CZ  246   4.458   3.854   2.483
   22ARG    NH1  247   4.515   3.739   2.500
   22ARG   HH11  248   4.591   3.706   2.443
   22ARG   HH12  249   4.514   3.699   2.591
   22ARG    NH2  250   4.410   3.899   2.596
   22ARG   HH21  251   4.361   3.983   2.619
   22ARG   HH22  252   4.416   3.831   2.670
   22ARG      C  253   4.561   4.355   2.190
   22ARG      O  254   4.679   4.342   2.152
   23ASP      N  255   4.489   4.472   2.196
   23ASP     HN  256   4.391   4.467   2.215
   23ASP     CA  257   4.552   4.597   2.165
   23ASP     HA  258   4.575   4.587   2.060
   23ASP     CB  259   4.465   4.724   2.167
   23ASP    HB1  260   4.533   4.810   2.149
   23ASP    HB2  261   4.414   4.734   2.265
   23ASP     CG  262   4.358   4.724   2.059
   23ASP    OD1  263   4.315   4.838   2.016
   23ASP    OD2  264   4.313   4.613   2.025
   23ASP      C  265   4.683   4.626   2.243
   23ASP      O  266   4.714   4.576   2.349
   24ASP      N  267   4.767   4.698   2.179
   24ASP     HN  268   4.745   4.735   2.088
   24ASP     CA  269   4.907   4.717   2.204
   24ASP     HA  270   4.955   4.621   2.186
   24ASP     CB  271   4.967   4.814   2.088
   24ASP    HB1  272   4.929   4.782   1.990
   24ASP    HB2  273   5.078   4.818   2.083
   24ASP     CG  274   4.906   4.962   2.085
   24ASP    OD1  275   4.790   4.985   2.133
   24ASP    OD2  276   4.969   5.052   2.017
   24ASP      C  277   4.938   4.778   2.342
   24ASP      O  278   5.036   4.746   2.410
   25PHE      N  279   4.860   4.874   2.388
   25PHE     HN  280   4.795   4.908   2.321
   25PHE     CA  281   4.878   4.942   2.516
   25PHE     HA  282   4.981   4.971   2.526
   25PHE     CB  283   4.795   5.077   2.517
   25PHE    HB1  284   4.817   5.147   2.433
   25PHE    HB2  285   4.834   5.131   2.606
   25PHE     CG  286   4.651   5.059   2.518
   25PHE    CD1  287   4.587   5.146   2.614
   25PHE    HD1  288   4.639   5.208   2.685
   25PHE    CE1  289   4.444   5.156   2.609
   25PHE    HE1  290   4.396   5.229   2.673
   25PHE     CZ  291   4.363   5.082   2.523
   25PHE     HZ  292   4.256   5.088   2.535
   25PHE    CD2  293   4.564   4.988   2.427
   25PHE    HD2  294   4.609   4.929   2.348
   25PHE    CE2  295   4.423   4.996   2.433
   25PHE    HE2  296   4.363   4.949   2.356
   25PHE      C  297   4.862   4.844   2.640
   25PHE      O  298   4.935   4.860   2.737
   26ILE      N  299   4.776   4.741   2.646
   26ILE     HN  300   4.740   4.697   2.564
   26ILE     CA  301   4.742   4.668   2.764
   26ILE     HA  302   4.740   4.732   2.851
   26ILE     CB  303   4.603   4.608   2.763
   26ILE     HB  304   4.541   4.686   2.715
   26ILE    CG2  305   4.604   4.485   2.664
   26ILE   HG21  306   4.499   4.461   2.637
   26ILE   HG22  307   4.647   4.401   2.722
   26ILE   HG23  308   4.658   4.502   2.568
   26ILE    CG1  309   4.551   4.567   2.902
   26ILE   HG11  310   4.614   4.486   2.944
   26ILE   HG12  311   4.449   4.529   2.881
   26ILE     CD  312   4.541   4.675   3.003
   26ILE    HD1  313   4.500   4.769   2.961
   26ILE    HD2  314   4.632   4.692   3.064
   26ILE    HD3  315   4.470   4.646   3.083
   26ILE      C  316   4.848   4.566   2.809
   26ILE      O  317   4.862   4.544   2.928
   27VAL      N  318   4.927   4.509   2.715
   27VAL     HN  319   4.919   4.548   2.623
   27VAL     CA  320   5.037   4.419   2.750
   27VAL     HA  321   5.006   4.355   2.832
   27VAL     CB  322   5.050   4.323   2.632
   27VAL     HB  323   4.944   4.292   2.620
   27VAL    CG1  324   5.115   4.379   2.498
   27VAL   HG11  325   5.064   4.464   2.449
   27VAL   HG12  326   5.129   4.304   2.417
   27VAL   HG13  327   5.215   4.424   2.514
   27VAL    CG2  328   5.126   4.192   2.693
   27VAL   HG21  329   5.149   4.112   2.620
   27VAL   HG22  330   5.069   4.156   2.781
   27VAL   HG23  331   5.229   4.219   2.726
   27VAL      C  332   5.163   4.501   2.800
   27VAL      O  333   5.250   4.450   2.870
   28LYS      N  334   5.175   4.626   2.763
   28LYS     HN  335   5.118   4.663   2.690
   28LYS     CA  336   5.276   4.715   2.823
   28LYS     HA  337   5.368   4.659   2.834
   28LYS     CB  338   5.308   4.846   2.742
   28LYS    HB1  339   5.399   4.897   2.780
   28LYS    HB2  340   5.231   4.925   2.734
   28LYS     CG  341   5.371   4.802   2.610
   28LYS    HG1  342   5.305   4.732   2.554
   28LYS    HG2  343   5.458   4.738   2.639
   28LYS     CD  344   5.411   4.916   2.513
   28LYS    HD1  345   5.462   4.876   2.423
   28LYS    HD2  346   5.474   4.987   2.570
   28LYS     CE  347   5.295   5.002   2.450
   28LYS    HE1  348   5.256   5.073   2.526
   28LYS    HE2  349   5.216   4.937   2.407
   28LYS     NZ  350   5.341   5.088   2.333
   28LYS    HZ1  351   5.415   5.156   2.361
   28LYS    HZ2  352   5.266   5.144   2.287
   28LYS    HZ3  353   5.375   5.031   2.253
   28LYS      C  354   5.228   4.767   2.964
   28LYS      O  355   5.307   4.773   3.059
   29VAL      N  356   5.099   4.796   2.978
   29VAL     HN  357   5.040   4.801   2.898
   29VAL     CA  358   5.042   4.834   3.106
   29VAL     HA  359   5.097   4.916   3.150
   29VAL     CB  360   4.903   4.884   3.093
   29VAL     HB  361   4.836   4.810   3.043
   29VAL    CG1  362   4.850   4.927   3.229
   29VAL   HG11  363   4.921   4.994   3.282
   29VAL   HG12  364   4.817   4.845   3.297
   29VAL   HG13  365   4.752   4.978   3.220
   29VAL    CG2  366   4.911   5.011   3.009
   29VAL   HG21  367   4.952   5.094   3.070
   29VAL   HG22  368   4.810   5.037   2.972
   29VAL   HG23  369   4.982   5.002   2.924
   29VAL      C  370   5.042   4.718   3.210
   29VAL      O  371   5.065   4.749   3.327
   30LEU      N  372   5.007   4.588   3.178
   30LEU     HN  373   4.984   4.562   3.085
   30LEU     CA  374   5.004   4.487   3.273
   30LEU     HA  375   4.944   4.530   3.352
   30LEU     CB  376   4.934   4.353   3.217
   30LEU    HB1  377   4.951   4.274   3.293
   30LEU    HB2  378   4.995   4.329   3.127
   30LEU     CG  379   4.783   4.362   3.185
   30LEU     HG  380   4.764   4.457   3.131
   30LEU    CD1  381   4.739   4.229   3.112
   30LEU   HD11  382   4.754   4.136   3.170
   30LEU   HD12  383   4.809   4.224   3.026
   30LEU   HD13  384   4.634   4.230   3.074
   30LEU    CD2  385   4.705   4.377   3.314
   30LEU   HD21  386   4.606   4.417   3.283
   30LEU   HD22  387   4.763   4.451   3.373
   30LEU   HD23  388   4.699   4.276   3.360
   30LEU      C  389   5.125   4.447   3.353
   30LEU      O  390   5.100   4.436   3.471
   31PRO      N  391   5.255   4.429   3.307
   31PRO     CD  392   5.281   4.425   3.164
   31PRO    HD1  393   5.307   4.530   3.140
   31PRO    HD2  394   5.191   4.386   3.112
   31PRO     CA  395   5.360   4.385   3.389
   31PRO     HA  396   5.317   4.302   3.442
   31PRO     CB  397   5.467   4.349   3.290
   31PRO    HB1  398   5.507   4.250   3.319
   31PRO    HB2  399   5.551   4.420   3.275
   31PRO     CG  400   5.396   4.338   3.150
   31PRO    HG1  401   5.458   4.344   3.058
   31PRO    HG2  402   5.354   4.235   3.142
   31PRO      C  403   5.406   4.474   3.500
   31PRO      O  404   5.435   4.412   3.604
   32PRO      N  405   5.420   4.608   3.493
   32PRO     CD  406   5.424   4.686   3.365
   32PRO    HD1  407   5.318   4.703   3.335
   32PRO    HD2  408   5.480   4.618   3.298
   32PRO     CA  409   5.437   4.687   3.609
   32PRO     HA  410   5.519   4.643   3.665
   32PRO     CB  411   5.459   4.829   3.547
   32PRO    HB1  412   5.543   4.875   3.602
   32PRO    HB2  413   5.368   4.893   3.548
   32PRO     CG  414   5.506   4.804   3.403
   32PRO    HG1  415   5.493   4.896   3.343
   32PRO    HG2  416   5.614   4.780   3.394
   32PRO      C  417   5.309   4.701   3.701
   32PRO      O  418   5.329   4.722   3.823
   33VAL      N  419   5.185   4.687   3.648
   33VAL     HN  420   5.175   4.684   3.549
   33VAL     CA  421   5.067   4.687   3.736
   33VAL     HA  422   5.078   4.767   3.807
   33VAL     CB  423   4.943   4.731   3.659
   33VAL     HB  424   4.939   4.665   3.570
   33VAL    CG1  425   4.815   4.702   3.733
   33VAL   HG11  426   4.793   4.593   3.740
   33VAL   HG12  427   4.728   4.752   3.687
   33VAL   HG13  428   4.823   4.743   3.837
   33VAL    CG2  429   4.950   4.877   3.605
   33VAL   HG21  430   5.048   4.904   3.559
   33VAL   HG22  431   4.928   4.949   3.687
   33VAL   HG23  432   4.869   4.886   3.530
   33VAL      C  433   5.057   4.551   3.818
   33VAL      O  434   5.008   4.549   3.933
   34LEU      N  435   5.095   4.434   3.757
   34LEU     HN  436   5.113   4.433   3.659
   34LEU     CA  437   5.091   4.314   3.826
   34LEU     HA  438   5.005   4.307   3.891
   34LEU     CB  439   5.089   4.208   3.712
   34LEU    HB1  440   5.175   4.222   3.643
   34LEU    HB2  441   4.997   4.236   3.655
   34LEU     CG  442   5.074   4.057   3.744
   34LEU     HG  443   5.157   4.027   3.811
   34LEU    CD1  444   4.940   4.041   3.821
   34LEU   HD11  445   4.941   4.098   3.916
   34LEU   HD12  446   4.920   3.936   3.852
   34LEU   HD13  447   4.854   4.053   3.752
   34LEU    CD2  448   5.062   3.961   3.621
   34LEU   HD21  449   5.011   4.011   3.536
   34LEU   HD22  450   5.014   3.865   3.647
   34LEU   HD23  451   5.161   3.928   3.584
   34LEU      C  452   5.217   4.296   3.903
   34LEU      O  453   5.215   4.236   4.013
   35GLY      N  454   5.329   4.345   3.857
   35GLY     HN  455   5.327   4.381   3.765
   35GLY     CA  456   5.459   4.344   3.931
   35GLY    HA1  457   5.538   4.386   3.870
   35GLY    HA2  458   5.480   4.240   3.952
   35GLY      C  459   5.456   4.418   4.066
   35GLY      O  460   5.497   4.366   4.170
   36LEU      N  461   5.388   4.534   4.056
   36LEU     HN  462   5.362   4.581   3.972
   36LEU     CA  463   5.342   4.599   4.175
   36LEU     HA  464   5.432   4.631   4.223
   36LEU     CB  465   5.267   4.726   4.131
   36LEU    HB1  466   5.181   4.711   4.063
   36LEU    HB2  467   5.347   4.784   4.081
   36LEU     CG  468   5.212   4.821   4.249
   36LEU     HG  469   5.142   4.774   4.321
   36LEU    CD1  470   5.334   4.879   4.322
   36LEU   HD11  471   5.391   4.805   4.382
   36LEU   HD12  472   5.305   4.957   4.396
   36LEU   HD13  473   5.419   4.907   4.257
   36LEU    CD2  474   5.138   4.941   4.188
   36LEU   HD21  475   5.204   4.986   4.111
   36LEU   HD22  476   5.113   5.026   4.254
   36LEU   HD23  477   5.041   4.916   4.141
   36LEU      C  478   5.251   4.520   4.272
   36LEU      O  479   5.276   4.513   4.393
   37GLU      N  480   5.147   4.450   4.225
   37GLU     HN  481   5.121   4.448   4.129
   37GLU     CA  482   5.064   4.378   4.315
   37GLU     HA  483   5.025   4.442   4.394
   37GLU     CB  484   4.944   4.330   4.213
   37GLU    HB1  485   4.977   4.252   4.142
   37GLU    HB2  486   4.914   4.424   4.161
   37GLU     CG  487   4.823   4.270   4.297
   37GLU    HG1  488   4.841   4.257   4.405
   37GLU    HG2  489   4.779   4.179   4.251
   37GLU     CD  490   4.704   4.359   4.286
   37GLU    OE1  491   4.698   4.470   4.350
   37GLU    OE2  492   4.605   4.315   4.220
   37GLU      C  493   5.141   4.267   4.386
   37GLU      O  494   5.128   4.246   4.504
   38PHE      N  495   5.231   4.192   4.312
   38PHE     HN  496   5.228   4.197   4.212
   38PHE     CA  497   5.326   4.096   4.370
   38PHE     HA  498   5.262   4.019   4.412
   38PHE     CB  499   5.413   4.027   4.250
   38PHE    HB1  500   5.449   4.113   4.188
   38PHE    HB2  501   5.339   3.966   4.194
   38PHE     CG  502   5.537   3.948   4.280
   38PHE    CD1  503   5.521   3.835   4.362
   38PHE    HD1  504   5.428   3.808   4.410
   38PHE    CE1  505   5.636   3.756   4.389
   38PHE    HE1  506   5.642   3.673   4.458
   38PHE     CZ  507   5.756   3.780   4.319
   38PHE     HZ  508   5.846   3.723   4.338
   38PHE    CD2  509   5.667   3.984   4.225
   38PHE    HD2  510   5.680   4.078   4.173
   38PHE    CE2  511   5.771   3.895   4.241
   38PHE    HE2  512   5.867   3.921   4.199
   38PHE      C  513   5.410   4.150   4.485
   38PHE      O  514   5.404   4.102   4.596
   39ILE      N  515   5.478   4.264   4.463
   39ILE     HN  516   5.472   4.312   4.376
   39ILE     CA  517   5.555   4.329   4.564
   39ILE     HA  518   5.628   4.257   4.597
   39ILE     CB  519   5.633   4.447   4.498
   39ILE     HB  520   5.562   4.504   4.434
   39ILE    CG2  521   5.681   4.552   4.607
   39ILE   HG21  522   5.588   4.607   4.635
   39ILE   HG22  523   5.758   4.618   4.563
   39ILE   HG23  524   5.722   4.488   4.688
   39ILE    CG1  525   5.748   4.399   4.407
   39ILE   HG11  526   5.790   4.489   4.357
   39ILE   HG12  527   5.716   4.326   4.331
   39ILE     CD  528   5.872   4.350   4.482
   39ILE    HD1  529   5.906   4.439   4.538
   39ILE    HD2  530   5.956   4.312   4.420
   39ILE    HD3  531   5.848   4.261   4.545
   39ILE      C  532   5.485   4.382   4.686
   39ILE      O  533   5.529   4.355   4.797
   40PHE      N  534   5.377   4.465   4.667
   40PHE     HN  535   5.349   4.483   4.573
   40PHE     CA  536   5.284   4.516   4.774
   40PHE     HA  537   5.336   4.594   4.827
   40PHE     CB  538   5.166   4.584   4.705
   40PHE    HB1  539   5.113   4.516   4.635
   40PHE    HB2  540   5.201   4.663   4.635
   40PHE     CG  541   5.057   4.651   4.790
   40PHE    CD1  542   4.933   4.686   4.733
   40PHE    HD1  543   4.913   4.658   4.631
   40PHE    CE1  544   4.836   4.761   4.799
   40PHE    HE1  545   4.737   4.776   4.757
   40PHE     CZ  546   4.848   4.784   4.937
   40PHE     HZ  547   4.767   4.822   4.997
   40PHE    CD2  548   5.073   4.683   4.927
   40PHE    HD2  549   5.158   4.656   4.988
   40PHE    CE2  550   4.968   4.749   5.001
   40PHE    HE2  551   4.976   4.766   5.107
   40PHE      C  552   5.234   4.392   4.864
   40PHE      O  553   5.244   4.399   4.987
   41GLY      N  554   5.194   4.277   4.800
   41GLY     HN  555   5.186   4.277   4.700
   41GLY     CA  556   5.175   4.146   4.861
   41GLY    HA1  557   5.170   4.075   4.780
   41GLY    HA2  558   5.090   4.139   4.927
   41GLY      C  559   5.284   4.106   4.948
   41GLY      O  560   5.259   4.074   5.065
   42LEU      N  561   5.411   4.104   4.894
   42LEU     HN  562   5.426   4.141   4.803
   42LEU     CA  563   5.533   4.053   4.962
   42LEU     HA  564   5.522   3.950   4.990
   42LEU     CB  565   5.649   4.058   4.862
   42LEU    HB1  566   5.661   4.164   4.834
   42LEU    HB2  567   5.605   4.009   4.773
   42LEU     CG  568   5.775   3.986   4.903
   42LEU     HG  569   5.804   4.017   5.006
   42LEU    CD1  570   5.753   3.839   4.897
   42LEU   HD11  571   5.708   3.811   4.799
   42LEU   HD12  572   5.681   3.806   4.974
   42LEU   HD13  573   5.845   3.781   4.919
   42LEU    CD2  574   5.889   4.013   4.806
   42LEU   HD21  575   5.862   3.971   4.707
   42LEU   HD22  576   5.987   3.970   4.837
   42LEU   HD23  577   5.896   4.119   4.776
   42LEU      C  578   5.569   4.127   5.087
   42LEU      O  579   5.614   4.064   5.187
   43LEU      N  580   5.551   4.258   5.098
   43LEU     HN  581   5.524   4.307   5.015
   43LEU     CA  582   5.568   4.341   5.214
   43LEU     HA  583   5.666   4.323   5.257
   43LEU     CB  584   5.539   4.488   5.177
   43LEU    HB1  585   5.534   4.552   5.268
   43LEU    HB2  586   5.442   4.504   5.126
   43LEU     CG  587   5.649   4.532   5.077
   43LEU     HG  588   5.663   4.458   4.995
   43LEU    CD1  589   5.612   4.671   5.020
   43LEU   HD11  590   5.613   4.748   5.100
   43LEU   HD12  591   5.506   4.681   4.987
   43LEU   HD13  592   5.677   4.694   4.933
   43LEU    CD2  593   5.788   4.534   5.146
   43LEU   HD21  594   5.790   4.594   5.239
   43LEU   HD22  595   5.872   4.561   5.078
   43LEU   HD23  596   5.816   4.433   5.182
   43LEU      C  597   5.472   4.298   5.330
   43LEU      O  598   5.512   4.281   5.445
   44GLY      N  599   5.344   4.275   5.295
   44GLY     HN  600   5.316   4.274   5.200
   44GLY     CA  601   5.248   4.217   5.389
   44GLY    HA1  602   5.151   4.217   5.340
   44GLY    HA2  603   5.250   4.265   5.486
   44GLY      C  604   5.273   4.077   5.415
   44GLY      O  605   5.252   4.032   5.529
   45ASN      N  606   5.324   3.995   5.319
   45ASN     HN  607   5.345   4.030   5.228
   45ASN     CA  608   5.339   3.856   5.333
   45ASN     HA  609   5.259   3.824   5.398
   45ASN     CB  610   5.316   3.789   5.193
   45ASN    HB1  611   5.389   3.816   5.114
   45ASN    HB2  612   5.212   3.822   5.169
   45ASN     CG  613   5.318   3.637   5.216
   45ASN    OD1  614   5.395   3.564   5.157
   45ASN    ND2  615   5.222   3.587   5.298
   45ASN   HD21  616   5.213   3.489   5.319
   45ASN   HD22  617   5.157   3.651   5.340
   45ASN      C  618   5.471   3.821   5.400
   45ASN      O  619   5.473   3.725   5.478
   46GLY      N  620   5.574   3.905   5.384
   46GLY     HN  621   5.573   3.978   5.316
   46GLY     CA  622   5.699   3.893   5.460
   46GLY    HA1  623   5.769   3.960   5.412
   46GLY    HA2  624   5.730   3.790   5.469
   46GLY      C  625   5.689   3.941   5.602
   46GLY      O  626   5.762   3.900   5.690
   47LEU      N  627   5.596   4.035   5.627
   47LEU     HN  628   5.538   4.077   5.558
   47LEU     CA  629   5.544   4.083   5.757
   47LEU     HA  630   5.623   4.122   5.820
   47LEU     CB  631   5.439   4.195   5.732
   47LEU    HB1  632   5.351   4.178   5.667
   47LEU    HB2  633   5.503   4.280   5.701
   47LEU     CG  634   5.362   4.254   5.859
   47LEU     HG  635   5.315   4.177   5.923
   47LEU    CD1  636   5.468   4.329   5.948
   47LEU   HD11  637   5.552   4.265   5.984
   47LEU   HD12  638   5.421   4.374   6.038
   47LEU   HD13  639   5.519   4.410   5.892
   47LEU    CD2  640   5.250   4.358   5.825
   47LEU   HD21  641   5.159   4.312   5.781
   47LEU   HD22  642   5.291   4.440   5.763
   47LEU   HD23  643   5.197   4.394   5.916
   47LEU      C  644   5.473   3.975   5.831
   47LEU      O  645   5.495   3.948   5.950
   48ALA      N  646   5.390   3.894   5.764
   48ALA     HN  647   5.364   3.920   5.671
   48ALA     CA  648   5.332   3.772   5.807
   48ALA     HA  649   5.267   3.796   5.889
   48ALA     CB  650   5.226   3.729   5.713
   48ALA    HB1  651   5.166   3.820   5.690
   48ALA    HB2  652   5.156   3.652   5.751
   48ALA    HB3  653   5.268   3.696   5.616
   48ALA      C  654   5.423   3.655   5.844
   48ALA      O  655   5.407   3.591   5.946
   49LEU      N  656   5.523   3.618   5.764
   49LEU     HN  657   5.528   3.655   5.671
   49LEU     CA  658   5.594   3.497   5.786
   49LEU     HA  659   5.532   3.434   5.848
   49LEU     CB  660   5.646   3.431   5.652
   49LEU    HB1  661   5.720   3.351   5.673
   49LEU    HB2  662   5.699   3.511   5.595
   49LEU     CG  663   5.535   3.376   5.565
   49LEU     HG  664   5.443   3.439   5.569
   49LEU    CD1  665   5.579   3.382   5.418
   49LEU   HD11  666   5.661   3.310   5.396
   49LEU   HD12  667   5.608   3.486   5.393
   49LEU   HD13  668   5.494   3.361   5.350
   49LEU    CD2  669   5.517   3.230   5.596
   49LEU   HD21  670   5.608   3.167   5.603
   49LEU   HD22  671   5.459   3.180   5.515
   49LEU   HD23  672   5.450   3.209   5.683
   49LEU      C  673   5.708   3.509   5.885
   49LEU      O  674   5.730   3.411   5.958
   50TRP      N  675   5.752   3.635   5.912
   50TRP     HN  676   5.722   3.706   5.848
   50TRP     CA  677   5.854   3.659   6.013
   50TRP     HA  678   5.947   3.606   5.997
   50TRP     CB  679   5.894   3.811   6.001
   50TRP    HB1  680   5.793   3.857   6.001
   50TRP    HB2  681   5.925   3.821   5.895
   50TRP     CG  682   5.989   3.868   6.101
   50TRP    CD1  683   5.967   3.915   6.232
   50TRP    HD1  684   5.877   3.917   6.291
   50TRP    NE1  685   6.095   3.949   6.283
   50TRP    HE1  686   6.112   3.991   6.369
   50TRP    CE2  687   6.196   3.912   6.192
   50TRP    CD2  688   6.132   3.858   6.078
   50TRP    CE3  689   6.211   3.815   5.968
   50TRP    HE3  690   6.154   3.759   5.896
   50TRP    CZ3  691   6.346   3.825   5.969
   50TRP    HZ3  692   6.413   3.790   5.892
   50TRP    CZ2  693   6.329   3.931   6.194
   50TRP    HZ2  694   6.378   3.980   6.277
   50TRP    CH2  695   6.408   3.890   6.077
   50TRP    HH2  696   6.515   3.904   6.083
   50TRP      C  697   5.791   3.637   6.155
   50TRP      O  698   5.860   3.609   6.254
   51ILE      N  699   5.656   3.659   6.169
   51ILE     HN  700   5.609   3.681   6.084
   51ILE     CA  701   5.576   3.643   6.295
   51ILE     HA  702   5.630   3.687   6.377
   51ILE     CB  703   5.440   3.709   6.289
   51ILE     HB  704   5.382   3.665   6.205
   51ILE    CG2  705   5.360   3.694   6.422
   51ILE   HG21  706   5.261   3.740   6.401
   51ILE   HG22  707   5.409   3.755   6.502
   51ILE   HG23  708   5.338   3.592   6.458
   51ILE    CG1  709   5.447   3.866   6.254
   51ILE   HG11  710   5.351   3.892   6.205
   51ILE   HG12  711   5.530   3.865   6.181
   51ILE     CD  712   5.481   3.964   6.364
   51ILE    HD1  713   5.530   3.916   6.451
   51ILE    HD2  714   5.386   3.998   6.410
   51ILE    HD3  715   5.527   4.061   6.334
   51ILE      C  716   5.563   3.494   6.329
   51ILE      O  717   5.598   3.441   6.433
   52PHE      N  718   5.534   3.419   6.225
   52PHE     HN  719   5.497   3.455   6.140
   52PHE     CA  720   5.546   3.273   6.229
   52PHE     HA  721   5.481   3.236   6.307
   52PHE     CB  722   5.486   3.199   6.104
   52PHE    HB1  723   5.497   3.090   6.117
   52PHE    HB2  724   5.532   3.233   6.009
   52PHE     CG  725   5.339   3.236   6.104
   52PHE    CD1  726   5.276   3.308   5.996
   52PHE    HD1  727   5.339   3.339   5.914
   52PHE    CE1  728   5.136   3.335   6.001
   52PHE    HE1  729   5.085   3.394   5.926
   52PHE     CZ  730   5.059   3.302   6.117
   52PHE     HZ  731   4.953   3.323   6.123
   52PHE    CD2  732   5.249   3.183   6.204
   52PHE    HD2  733   5.300   3.115   6.271
   52PHE    CE2  734   5.119   3.212   6.207
   52PHE    HE2  735   5.066   3.182   6.296
   52PHE      C  736   5.687   3.215   6.259
   52PHE      O  737   5.699   3.136   6.351
   53CYS      N  738   5.795   3.272   6.197
   53CYS     HN  739   5.769   3.345   6.134
   53CYS     CA  740   5.942   3.242   6.219
   53CYS     HA  741   5.951   3.135   6.221
   53CYS     CB  742   6.032   3.303   6.114
   53CYS    HB1  743   6.137   3.286   6.145
   53CYS    HB2  744   6.013   3.413   6.121
   53CYS     SG  745   5.999   3.242   5.956
   53CYS    HG1  746   5.876   3.293   5.951
   53CYS      C  747   5.987   3.277   6.362
   53CYS      O  748   6.046   3.201   6.440
   54PHE      N  749   5.975   3.407   6.402
   54PHE     HN  750   5.927   3.474   6.346
   54PHE     CA  751   6.066   3.448   6.511
   54PHE     HA  752   6.132   3.370   6.546
   54PHE     CB  753   6.161   3.576   6.465
   54PHE    HB1  754   6.209   3.611   6.559
   54PHE    HB2  755   6.087   3.651   6.430
   54PHE     CG  756   6.253   3.531   6.354
   54PHE    CD1  757   6.377   3.474   6.376
   54PHE    HD1  758   6.412   3.444   6.473
   54PHE    CE1  759   6.462   3.445   6.261
   54PHE    HE1  760   6.558   3.398   6.277
   54PHE     CZ  761   6.420   3.470   6.133
   54PHE     HZ  762   6.478   3.443   6.046
   54PHE    CD2  763   6.216   3.554   6.216
   54PHE    HD2  764   6.117   3.596   6.202
   54PHE    CE2  765   6.292   3.516   6.106
   54PHE    HE2  766   6.259   3.523   6.003
   54PHE      C  767   5.980   3.493   6.628
   54PHE      O  768   6.038   3.538   6.727
   55HSD      N  769   5.846   3.479   6.625
   55HSD     HN  770   5.810   3.440   6.541
   55HSD     CA  771   5.754   3.527   6.730
   55HSD     HA  772   5.815   3.555   6.815
   55HSD     CB  773   5.682   3.660   6.684
   55HSD    HB1  774   5.604   3.635   6.608
   55HSD    HB2  775   5.761   3.730   6.651
   55HSD    ND1  776   5.640   3.793   6.904
   55HSD    HD1  777   5.730   3.835   6.917
   55HSD     CG  778   5.601   3.714   6.799
   55HSD    CE1  779   5.530   3.824   6.978
   55HSD    HE1  780   5.540   3.884   7.068
   55HSD    NE2  781   5.423   3.759   6.933
   55HSD    CD2  782   5.466   3.698   6.817
   55HSD    HD2  783   5.396   3.652   6.749
   55HSD      C  784   5.659   3.427   6.774
   55HSD      O  785   5.621   3.420   6.896
   56LEU      N  786   5.606   3.341   6.681
   56LEU     HN  787   5.642   3.345   6.589
   56LEU     CA  788   5.510   3.237   6.717
   56LEU     HA  789   5.424   3.281   6.766
   56LEU     CB  790   5.443   3.171   6.593
   56LEU    HB1  791   5.524   3.123   6.534
   56LEU    HB2  792   5.395   3.248   6.528
   56LEU     CG  793   5.331   3.070   6.632
   56LEU     HG  794   5.300   3.078   6.738
   56LEU    CD1  795   5.191   3.090   6.565
   56LEU   HD11  796   5.208   3.081   6.455
   56LEU   HD12  797   5.147   3.190   6.581
   56LEU   HD13  798   5.107   3.023   6.592
   56LEU    CD2  799   5.376   2.922   6.609
   56LEU   HD21  800   5.470   2.896   6.662
   56LEU   HD22  801   5.404   2.906   6.503
   56LEU   HD23  802   5.288   2.864   6.646
   56LEU      C  803   5.574   3.139   6.807
   56LEU      O  804   5.653   3.056   6.763
   57LYS      N  805   5.539   3.134   6.937
   57LYS     HN  806   5.488   3.209   6.977
   57LYS     CA  807   5.593   3.035   7.037
   57LYS     HA  808   5.670   2.978   6.987
   57LYS     CB  809   5.631   3.108   7.164
   57LYS    HB1  810   5.673   3.034   7.235
   57LYS    HB2  811   5.541   3.146   7.218
   57LYS     CG  812   5.737   3.220   7.149
   57LYS    HG1  813   5.775   3.244   7.251
   57LYS    HG2  814   5.680   3.301   7.100
   57LYS     CD  815   5.858   3.179   7.063
   57LYS    HD1  816   5.807   3.131   6.977
   57LYS    HD2  817   5.918   3.101   7.114
   57LYS     CE  818   5.959   3.290   7.040
   57LYS    HE1  819   6.020   3.310   7.131
   57LYS    HE2  820   5.905   3.376   6.994
   57LYS     NZ  821   6.063   3.248   6.937
   57LYS    HZ1  822   6.020   3.250   6.843
   57LYS    HZ2  823   6.094   3.153   6.965
   57LYS    HZ3  824   6.136   3.320   6.953
   57LYS      C  825   5.491   2.935   7.062
   57LYS      O  826   5.523   2.831   7.127
   58SER      N  827   5.373   2.949   7.011
   58SER     HN  828   5.364   3.026   6.949
   58SER     CA  829   5.271   2.855   7.044
   58SER     HA  830   5.321   2.763   7.018
   58SER     CB  831   5.210   2.857   7.180
   58SER    HB1  832   5.285   2.837   7.260
   58SER    HB2  833   5.135   2.776   7.197
   58SER     OG  834   5.154   2.981   7.224
   58SER    HG1  835   5.168   2.988   7.319
   58SER      C  836   5.159   2.857   6.937
   58SER      O  837   5.106   2.957   6.891
   59TRP      N  838   5.116   2.739   6.891
   59TRP     HN  839   5.142   2.656   6.939
   59TRP     CA  840   4.992   2.722   6.812
   59TRP     HA  841   4.985   2.805   6.743
   59TRP     CB  842   4.987   2.605   6.714
   59TRP    HB1  843   4.894   2.608   6.653
   59TRP    HB2  844   4.983   2.505   6.764
   59TRP     CG  845   5.102   2.593   6.621
   59TRP    CD1  846   5.223   2.529   6.655
   59TRP    HD1  847   5.240   2.492   6.755
   59TRP    NE1  848   5.313   2.554   6.555
   59TRP    HE1  849   5.400   2.509   6.555
   59TRP    CE2  850   5.250   2.634   6.460
   59TRP    CD2  851   5.118   2.654   6.495
   59TRP    CE3  852   5.037   2.729   6.409
   59TRP    HE3  853   4.938   2.756   6.442
   59TRP    CZ3  854   5.089   2.780   6.295
   59TRP    HZ3  855   5.042   2.858   6.236
   59TRP    CZ2  856   5.298   2.683   6.339
   59TRP    HZ2  857   5.400   2.665   6.307
   59TRP    CH2  858   5.216   2.749   6.251
   59TRP    HH2  859   5.263   2.807   6.173
   59TRP      C  860   4.866   2.728   6.895
   59TRP      O  861   4.865   2.685   7.006
   60LYS      N  862   4.765   2.795   6.835
   60LYS     HN  863   4.775   2.841   6.747
   60LYS     CA  864   4.631   2.787   6.884
   60LYS     HA  865   4.623   2.701   6.949
   60LYS     CB  866   4.591   2.918   6.959
   60LYS    HB1  867   4.485   2.910   6.992
   60LYS    HB2  868   4.584   3.003   6.887
   60LYS     CG  869   4.683   2.962   7.075
   60LYS    HG1  870   4.662   3.068   7.098
   60LYS    HG2  871   4.791   2.960   7.047
   60LYS     CD  872   4.677   2.875   7.202
   60LYS    HD1  873   4.690   2.767   7.177
   60LYS    HD2  874   4.573   2.887   7.238
   60LYS     CE  875   4.788   2.906   7.302
   60LYS    HE1  876   4.765   3.008   7.341
   60LYS    HE2  877   4.889   2.897   7.256
   60LYS     NZ  878   4.784   2.812   7.414
   60LYS    HZ1  879   4.880   2.777   7.434
   60LYS    HZ2  880   4.715   2.734   7.406
   60LYS    HZ3  881   4.751   2.871   7.492
   60LYS      C  882   4.549   2.772   6.756
   60LYS      O  883   4.599   2.813   6.652
   61SER      N  884   4.423   2.725   6.764
   61SER     HN  885   4.389   2.685   6.848
   61SER     CA  886   4.327   2.711   6.656
   61SER     HA  887   4.351   2.626   6.595
   61SER     CB  888   4.184   2.690   6.715
   61SER    HB1  889   4.151   2.761   6.794
   61SER    HB2  890   4.186   2.594   6.770
   61SER     OG  891   4.083   2.682   6.616
   61SER    HG1  892   4.013   2.739   6.649
   61SER      C  893   4.323   2.830   6.563
   61SER      O  894   4.349   2.832   6.447
   62SER      N  895   4.292   2.947   6.615
   62SER     HN  896   4.265   2.955   6.711
   62SER     CA  897   4.286   3.075   6.543
   62SER     HA  898   4.207   3.065   6.470
   62SER     CB  899   4.244   3.199   6.637
   62SER    HB1  900   4.142   3.164   6.661
   62SER    HB2  901   4.232   3.298   6.588
   62SER     OG  902   4.324   3.205   6.754
   62SER    HG1  903   4.295   3.148   6.826
   62SER      C  904   4.413   3.112   6.469
   62SER      O  905   4.398   3.168   6.361
   63ARG      N  906   4.540   3.086   6.521
   63ARG     HN  907   4.537   3.039   6.610
   63ARG     CA  908   4.663   3.102   6.458
   63ARG     HA  909   4.664   3.202   6.417
   63ARG     CB  910   4.780   3.078   6.560
   63ARG    HB1  911   4.880   3.088   6.513
   63ARG    HB2  912   4.773   2.969   6.582
   63ARG     CG  913   4.779   3.177   6.685
   63ARG    HG1  914   4.676   3.170   6.727
   63ARG    HG2  915   4.789   3.279   6.642
   63ARG     CD  916   4.888   3.148   6.788
   63ARG    HD1  917   4.997   3.163   6.770
   63ARG    HD2  918   4.872   3.041   6.813
   63ARG     NE  919   4.844   3.223   6.906
   63ARG     HE  920   4.760   3.277   6.902
   63ARG     CZ  921   4.897   3.213   7.029
   63ARG    NH1  922   5.010   3.148   7.048
   63ARG   HH11  923   5.044   3.097   6.969
   63ARG   HH12  924   5.038   3.128   7.142
   63ARG    NH2  925   4.842   3.269   7.132
   63ARG   HH21  926   4.885   3.269   7.222
   63ARG   HH22  927   4.750   3.306   7.117
   63ARG      C  928   4.684   3.009   6.337
   63ARG      O  929   4.747   3.057   6.242
   64ILE      N  930   4.644   2.884   6.341
   64ILE     HN  931   4.598   2.852   6.423
   64ILE     CA  932   4.642   2.784   6.232
   64ILE     HA  933   4.745   2.766   6.203
   64ILE     CB  934   4.589   2.651   6.279
   64ILE     HB  935   4.481   2.653   6.302
   64ILE    CG2  936   4.602   2.548   6.167
   64ILE   HG21  937   4.707   2.515   6.181
   64ILE   HG22  938   4.592   2.581   6.061
   64ILE   HG23  939   4.538   2.460   6.189
   64ILE    CG1  940   4.667   2.597   6.398
   64ILE   HG11  941   4.669   2.671   6.481
   64ILE   HG12  942   4.769   2.581   6.358
   64ILE     CD  943   4.621   2.460   6.452
   64ILE    HD1  944   4.517   2.448   6.487
   64ILE    HD2  945   4.681   2.448   6.545
   64ILE    HD3  946   4.649   2.377   6.384
   64ILE      C  947   4.563   2.837   6.116
   64ILE      O  948   4.620   2.852   6.004
   65PHE      N  949   4.444   2.889   6.134
   65PHE     HN  950   4.394   2.857   6.213
   65PHE     CA  951   4.371   2.950   6.027
   65PHE     HA  952   4.359   2.887   5.940
   65PHE     CB  953   4.229   2.991   6.079
   65PHE    HB1  954   4.171   3.049   6.005
   65PHE    HB2  955   4.236   3.054   6.171
   65PHE     CG  956   4.147   2.861   6.113
   65PHE    CD1  957   4.065   2.851   6.224
   65PHE    HD1  958   4.045   2.938   6.286
   65PHE    CE1  959   3.991   2.733   6.248
   65PHE    HE1  960   3.941   2.740   6.344
   65PHE     CZ  961   3.989   2.629   6.158
   65PHE     HZ  962   3.924   2.543   6.165
   65PHE    CD2  963   4.154   2.750   6.025
   65PHE    HD2  964   4.217   2.745   5.937
   65PHE    CE2  965   4.072   2.634   6.048
   65PHE    HE2  966   4.069   2.548   5.982
   65PHE      C  967   4.427   3.077   5.965
   65PHE      O  968   4.440   3.098   5.845
   66LEU      N  969   4.486   3.169   6.054
   66LEU     HN  970   4.491   3.155   6.152
   66LEU     CA  971   4.568   3.282   6.001
   66LEU     HA  972   4.508   3.322   5.922
   66LEU     CB  973   4.603   3.393   6.110
   66LEU    HB1  974   4.674   3.464   6.064
   66LEU    HB2  975   4.658   3.345   6.195
   66LEU     CG  976   4.488   3.474   6.167
   66LEU     HG  977   4.392   3.421   6.153
   66LEU    CD1  978   4.516   3.499   6.318
   66LEU   HD11  979   4.471   3.594   6.353
   66LEU   HD12  980   4.626   3.509   6.332
   66LEU   HD13  981   4.486   3.407   6.371
   66LEU    CD2  982   4.470   3.601   6.086
   66LEU   HD21  983   4.561   3.663   6.072
   66LEU   HD22  984   4.414   3.667   6.155
   66LEU   HD23  985   4.409   3.588   5.994
   66LEU      C  986   4.697   3.247   5.929
   66LEU      O  987   4.741   3.325   5.844
   67PHE      N  988   4.758   3.138   5.972
   67PHE     HN  989   4.724   3.089   6.052
   67PHE     CA  990   4.869   3.082   5.894
   67PHE     HA  991   4.944   3.155   5.870
   67PHE     CB  992   4.939   2.963   5.975
   67PHE    HB1  993   4.865   2.881   5.983
   67PHE    HB2  994   4.960   2.997   6.079
   67PHE     CG  995   5.061   2.899   5.906
   67PHE    CD1  996   5.162   2.973   5.844
   67PHE    HD1  997   5.142   3.079   5.838
   67PHE    CE1  998   5.273   2.911   5.785
   67PHE    HE1  999   5.344   2.982   5.744
   67PHE     CZ 1000   5.282   2.766   5.770
   67PHE     HZ 1001   5.374   2.719   5.737
   67PHE    CD2 1002   5.076   2.754   5.908
   67PHE    HD2 1003   5.009   2.678   5.946
   67PHE    CE2 1004   5.180   2.695   5.835
   67PHE    HE2 1005   5.186   2.587   5.830
   67PHE      C 1006   4.829   3.036   5.752
   67PHE      O 1007   4.906   3.057   5.656
   68ASN      N 1008   4.715   2.964   5.734
   68ASN     HN 1009   4.662   2.944   5.816
   68ASN     CA 1010   4.668   2.928   5.603
   68ASN     HA 1011   4.757   2.885   5.558
   68ASN     CB 1012   4.556   2.821   5.606
   68ASN    HB1 1013   4.528   2.805   5.499
   68ASN    HB2 1014   4.470   2.858   5.666
   68ASN     CG 1015   4.603   2.681   5.651
   68ASN    OD1 1016   4.644   2.601   5.567
   68ASN    ND2 1017   4.581   2.649   5.783
   68ASN   HD21 1018   4.598   2.554   5.809
   68ASN   HD22 1019   4.559   2.716   5.854
   68ASN      C 1020   4.647   3.049   5.505
   68ASN      O 1021   4.687   3.049   5.391
   69LEU      N 1022   4.602   3.160   5.560
   69LEU     HN 1023   4.582   3.163   5.657
   69LEU     CA 1024   4.612   3.287   5.493
   69LEU     HA 1025   4.558   3.281   5.399
   69LEU     CB 1026   4.538   3.405   5.557
   69LEU    HB1 1027   4.573   3.503   5.519
   69LEU    HB2 1028   4.564   3.395   5.665
   69LEU     CG 1029   4.383   3.402   5.558
   69LEU     HG 1030   4.350   3.305   5.602
   69LEU    CD1 1031   4.328   3.515   5.653
   69LEU   HD11 1032   4.353   3.490   5.758
   69LEU   HD12 1033   4.222   3.541   5.631
   69LEU   HD13 1034   4.383   3.609   5.630
   69LEU    CD2 1035   4.326   3.413   5.419
   69LEU   HD21 1036   4.336   3.516   5.379
   69LEU   HD22 1037   4.219   3.383   5.419
   69LEU   HD23 1038   4.379   3.337   5.357
   69LEU      C 1039   4.746   3.339   5.446
   69LEU      O 1040   4.759   3.391   5.332
   70ALA      N 1041   4.851   3.332   5.539
   70ALA     HN 1042   4.835   3.291   5.628
   70ALA     CA 1043   4.989   3.360   5.509
   70ALA     HA 1044   4.983   3.461   5.473
   70ALA     CB 1045   5.067   3.353   5.641
   70ALA    HB1 1046   5.168   3.398   5.626
   70ALA    HB2 1047   5.066   3.251   5.686
   70ALA    HB3 1048   5.020   3.415   5.720
   70ALA      C 1049   5.050   3.270   5.402
   70ALA      O 1050   5.117   3.324   5.315
   71VAL      N 1051   5.032   3.135   5.410
   71VAL     HN 1052   4.967   3.102   5.477
   71VAL     CA 1053   5.067   3.040   5.303
   71VAL     HA 1054   5.173   3.051   5.288
   71VAL     CB 1055   5.036   2.899   5.357
   71VAL     HB 1056   4.930   2.886   5.388
   71VAL    CG1 1057   5.066   2.799   5.243
   71VAL   HG11 1058   4.982   2.814   5.172
   71VAL   HG12 1059   5.065   2.700   5.295
   71VAL   HG13 1060   5.164   2.827   5.200
   71VAL    CG2 1061   5.131   2.864   5.477
   71VAL   HG21 1062   5.097   2.924   5.564
   71VAL   HG22 1063   5.237   2.893   5.458
   71VAL   HG23 1064   5.120   2.760   5.515
   71VAL      C 1065   4.987   3.075   5.169
   71VAL      O 1066   5.053   3.066   5.064
   72ALA      N 1067   4.853   3.109   5.172
   72ALA     HN 1068   4.800   3.099   5.256
   72ALA     CA 1069   4.784   3.129   5.049
   72ALA     HA 1070   4.809   3.045   4.985
   72ALA     CB 1071   4.634   3.145   5.065
   72ALA    HB1 1072   4.607   3.234   5.125
   72ALA    HB2 1073   4.581   3.058   5.110
   72ALA    HB3 1074   4.579   3.150   4.968
   72ALA      C 1075   4.849   3.248   4.971
   72ALA      O 1076   4.882   3.236   4.855
   73ASP      N 1077   4.884   3.359   5.045
   73ASP     HN 1078   4.850   3.369   5.138
   73ASP     CA 1079   4.951   3.469   4.992
   73ASP     HA 1080   4.896   3.507   4.907
   73ASP     CB 1081   4.958   3.578   5.092
   73ASP    HB1 1082   5.041   3.649   5.074
   73ASP    HB2 1083   4.974   3.536   5.194
   73ASP     CG 1084   4.827   3.660   5.100
   73ASP    OD1 1085   4.735   3.632   5.023
   73ASP    OD2 1086   4.818   3.743   5.192
   73ASP      C 1087   5.094   3.438   4.936
   73ASP      O 1088   5.136   3.488   4.837
   74PHE      N 1089   5.170   3.344   4.997
   74PHE     HN 1090   5.137   3.310   5.085
   74PHE     CA 1091   5.303   3.309   4.961
   74PHE     HA 1092   5.359   3.397   4.936
   74PHE     CB 1093   5.373   3.235   5.074
   74PHE    HB1 1094   5.315   3.148   5.111
   74PHE    HB2 1095   5.372   3.310   5.155
   74PHE     CG 1096   5.516   3.193   5.041
   74PHE    CD1 1097   5.616   3.287   5.081
   74PHE    HD1 1098   5.589   3.386   5.112
   74PHE    CE1 1099   5.750   3.252   5.056
   74PHE    HE1 1100   5.829   3.317   5.092
   74PHE     CZ 1101   5.786   3.124   5.009
   74PHE     HZ 1102   5.891   3.099   4.998
   74PHE    CD2 1103   5.552   3.071   4.976
   74PHE    HD2 1104   5.471   2.999   4.971
   74PHE    CE2 1105   5.682   3.041   4.948
   74PHE    HE2 1106   5.709   2.947   4.902
   74PHE      C 1107   5.308   3.223   4.836
   74PHE      O 1108   5.376   3.243   4.742
   75LEU      N 1109   5.218   3.119   4.820
   75LEU     HN 1110   5.162   3.113   4.902
   75LEU     CA 1111   5.202   3.026   4.710
   75LEU     HA 1112   5.288   2.963   4.694
   75LEU     CB 1113   5.087   2.924   4.740
   75LEU    HB1 1114   5.072   2.862   4.649
   75LEU    HB2 1115   4.991   2.974   4.768
   75LEU     CG 1116   5.109   2.818   4.850
   75LEU     HG 1117   5.122   2.866   4.949
   75LEU    CD1 1118   4.992   2.722   4.851
   75LEU   HD11 1119   5.025   2.634   4.910
   75LEU   HD12 1120   4.953   2.693   4.751
   75LEU   HD13 1121   4.899   2.767   4.893
   75LEU    CD2 1122   5.249   2.752   4.836
   75LEU   HD21 1123   5.274   2.697   4.743
   75LEU   HD22 1124   5.275   2.684   4.919
   75LEU   HD23 1125   5.329   2.827   4.857
   75LEU      C 1126   5.166   3.090   4.582
   75LEU      O 1127   5.220   3.064   4.477
   76LEU      N 1128   5.086   3.189   4.596
   76LEU     HN 1129   5.048   3.204   4.687
   76LEU     CA 1130   5.054   3.289   4.488
   76LEU     HA 1131   5.010   3.239   4.403
   76LEU     CB 1132   4.931   3.357   4.554
   76LEU    HB1 1133   4.962   3.401   4.651
   76LEU    HB2 1134   4.853   3.281   4.579
   76LEU     CG 1135   4.882   3.476   4.464
   76LEU     HG 1136   4.962   3.550   4.441
   76LEU    CD1 1137   4.834   3.430   4.328
   76LEU   HD11 1138   4.749   3.359   4.332
   76LEU   HD12 1139   4.918   3.389   4.268
   76LEU   HD13 1140   4.800   3.518   4.269
   76LEU    CD2 1141   4.767   3.551   4.536
   76LEU   HD21 1142   4.718   3.626   4.470
   76LEU   HD22 1143   4.803   3.610   4.623
   76LEU   HD23 1144   4.695   3.472   4.566
   76LEU      C 1145   5.171   3.381   4.448
   76LEU      O 1146   5.196   3.411   4.330
   77ILE      N 1147   5.260   3.431   4.546
   77ILE     HN 1148   5.236   3.416   4.641
   77ILE     CA 1149   5.386   3.501   4.520
   77ILE     HA 1150   5.378   3.594   4.465
   77ILE     CB 1151   5.437   3.544   4.660
   77ILE     HB 1152   5.379   3.499   4.744
   77ILE    CG2 1153   5.579   3.494   4.686
   77ILE   HG21 1154   5.660   3.537   4.624
   77ILE   HG22 1155   5.576   3.383   4.693
   77ILE   HG23 1156   5.595   3.517   4.794
   77ILE    CG1 1157   5.424   3.698   4.676
   77ILE   HG11 1158   5.348   3.744   4.610
   77ILE   HG12 1159   5.525   3.742   4.658
   77ILE     CD 1160   5.377   3.727   4.821
   77ILE    HD1 1161   5.393   3.831   4.856
   77ILE    HD2 1162   5.456   3.674   4.877
   77ILE    HD3 1163   5.272   3.698   4.842
   77ILE      C 1164   5.481   3.412   4.438
   77ILE      O 1165   5.547   3.455   4.343
   78ILE      N 1166   5.482   3.285   4.469
   78ILE     HN 1167   5.428   3.242   4.541
   78ILE     CA 1168   5.557   3.205   4.372
   78ILE     HA 1169   5.652   3.250   4.347
   78ILE     CB 1170   5.583   3.068   4.437
   78ILE     HB 1171   5.484   3.031   4.470
   78ILE    CG2 1172   5.645   2.963   4.338
   78ILE   HG21 1173   5.743   2.993   4.296
   78ILE   HG22 1174   5.574   2.931   4.258
   78ILE   HG23 1175   5.663   2.867   4.390
   78ILE    CG1 1176   5.674   3.087   4.561
   78ILE   HG11 1177   5.712   2.986   4.588
   78ILE   HG12 1178   5.622   3.116   4.655
   78ILE     CD 1179   5.797   3.179   4.546
   78ILE    HD1 1180   5.847   3.149   4.451
   78ILE    HD2 1181   5.856   3.155   4.637
   78ILE    HD3 1182   5.775   3.287   4.556
   78ILE      C 1183   5.490   3.186   4.236
   78ILE      O 1184   5.553   3.157   4.136
   79CYS      N 1185   5.353   3.194   4.225
   79CYS     HN 1186   5.305   3.227   4.306
   79CYS     CA 1187   5.285   3.169   4.103
   79CYS     HA 1188   5.340   3.091   4.052
   79CYS     CB 1189   5.147   3.105   4.149
   79CYS    HB1 1190   5.091   3.189   4.197
   79CYS    HB2 1191   5.171   3.030   4.227
   79CYS     SG 1192   5.056   3.028   4.021
   79CYS    HG1 1193   5.049   3.135   3.943
   79CYS      C 1194   5.280   3.286   4.009
   79CYS      O 1195   5.280   3.278   3.889
   80LEU      N 1196   5.278   3.411   4.064
   80LEU     HN 1197   5.279   3.428   4.162
   80LEU     CA 1198   5.264   3.531   3.979
   80LEU     HA 1199   5.173   3.525   3.920
   80LEU     CB 1200   5.238   3.657   4.077
   80LEU    HB1 1201   5.269   3.752   4.029
   80LEU    HB2 1202   5.308   3.645   4.162
   80LEU     CG 1203   5.099   3.682   4.139
   80LEU     HG 1204   5.068   3.591   4.195
   80LEU    CD1 1205   5.097   3.815   4.221
   80LEU   HD11 1206   5.163   3.806   4.311
   80LEU   HD12 1207   4.997   3.832   4.268
   80LEU   HD13 1208   5.121   3.905   4.160
   80LEU    CD2 1209   4.992   3.682   4.031
   80LEU   HD21 1210   4.983   3.579   3.992
   80LEU   HD22 1211   5.023   3.753   3.951
   80LEU   HD23 1212   4.892   3.710   4.068
   80LEU      C 1213   5.382   3.545   3.876
   80LEU      O 1214   5.346   3.599   3.763
   81PRO      N 1215   5.509   3.524   3.897
   81PRO     CD 1216   5.558   3.559   4.031
   81PRO    HD1 1217   5.517   3.499   4.116
   81PRO    HD2 1218   5.549   3.666   4.058
   81PRO     CA 1219   5.613   3.544   3.797
   81PRO     HA 1220   5.632   3.648   3.774
   81PRO     CB 1221   5.727   3.475   3.870
   81PRO    HB1 1222   5.825   3.514   3.835
   81PRO    HB2 1223   5.727   3.364   3.874
   81PRO     CG 1224   5.701   3.520   4.014
   81PRO    HG1 1225   5.718   3.434   4.083
   81PRO    HG2 1226   5.775   3.596   4.047
   81PRO      C 1227   5.593   3.477   3.666
   81PRO      O 1228   5.629   3.530   3.564
   82PHE      N 1229   5.537   3.353   3.663
   82PHE     HN 1230   5.493   3.318   3.745
   82PHE     CA 1231   5.504   3.279   3.536
   82PHE     HA 1232   5.594   3.287   3.477
   82PHE     CB 1233   5.463   3.128   3.563
   82PHE    HB1 1234   5.426   3.082   3.468
   82PHE    HB2 1235   5.392   3.124   3.648
   82PHE     CG 1236   5.581   3.041   3.607
   82PHE    CD1 1237   5.645   2.949   3.521
   82PHE    HD1 1238   5.614   2.954   3.417
   82PHE    CE1 1239   5.739   2.859   3.571
   82PHE    HE1 1240   5.805   2.795   3.515
   82PHE     CZ 1241   5.770   2.853   3.705
   82PHE     HZ 1242   5.830   2.778   3.755
   82PHE    CD2 1243   5.610   3.037   3.740
   82PHE    HD2 1244   5.553   3.100   3.806
   82PHE    CE2 1245   5.703   2.943   3.790
   82PHE    HE2 1246   5.716   2.945   3.898
   82PHE      C 1247   5.399   3.362   3.455
   82PHE      O 1248   5.415   3.379   3.331
   83LEU      N 1249   5.302   3.419   3.522
   83LEU     HN 1250   5.293   3.404   3.620
   83LEU     CA 1251   5.200   3.507   3.460
   83LEU     HA 1252   5.175   3.450   3.372
   83LEU     CB 1253   5.069   3.510   3.547
   83LEU    HB1 1254   5.096   3.519   3.655
   83LEU    HB2 1255   5.028   3.407   3.547
   83LEU     CG 1256   4.955   3.599   3.507
   83LEU     HG 1257   4.993   3.703   3.503
   83LEU    CD1 1258   4.901   3.546   3.373
   83LEU   HD11 1259   4.802   3.591   3.350
   83LEU   HD12 1260   4.896   3.436   3.379
   83LEU   HD13 1261   4.975   3.567   3.293
   83LEU    CD2 1262   4.838   3.583   3.612
   83LEU   HD21 1263   4.866   3.570   3.718
   83LEU   HD22 1264   4.765   3.504   3.586
   83LEU   HD23 1265   4.793   3.683   3.594
   83LEU      C 1266   5.251   3.636   3.408
   83LEU      O 1267   5.220   3.685   3.300
   84MET      N 1268   5.342   3.707   3.484
   84MET     HN 1269   5.358   3.665   3.573
   84MET     CA 1270   5.423   3.820   3.454
   84MET     HA 1271   5.346   3.892   3.431
   84MET     CB 1272   5.517   3.855   3.574
   84MET    HB1 1273   5.596   3.926   3.540
   84MET    HB2 1274   5.540   3.755   3.615
   84MET     CG 1275   5.445   3.934   3.686
   84MET    HG1 1276   5.379   3.856   3.730
   84MET    HG2 1277   5.368   4.000   3.641
   84MET     SD 1278   5.544   4.017   3.815
   84MET     CE 1279   5.626   4.140   3.714
   84MET    HE1 1280   5.703   4.090   3.652
   84MET    HE2 1281   5.686   4.213   3.772
   84MET    HE3 1282   5.551   4.203   3.661
   84MET      C 1283   5.508   3.798   3.334
   84MET      O 1284   5.515   3.884   3.245
   85ASP      N 1285   5.581   3.691   3.332
   85ASP     HN 1286   5.584   3.620   3.403
   85ASP     CA 1287   5.668   3.662   3.213
   85ASP     HA 1288   5.732   3.742   3.182
   85ASP     CB 1289   5.759   3.541   3.254
   85ASP    HB1 1290   5.697   3.450   3.268
   85ASP    HB2 1291   5.813   3.575   3.345
   85ASP     CG 1292   5.862   3.511   3.147
   85ASP    OD1 1293   5.927   3.607   3.103
   85ASP    OD2 1294   5.885   3.388   3.114
   85ASP      C 1295   5.576   3.625   3.096
   85ASP      O 1296   5.601   3.657   2.981
   86ASN      N 1297   5.462   3.570   3.124
   86ASN     HN 1298   5.450   3.540   3.218
   86ASN     CA 1299   5.370   3.542   3.015
   86ASN     HA 1300   5.423   3.482   2.943
   86ASN     CB 1301   5.259   3.446   3.050
   86ASN    HB1 1302   5.196   3.485   3.133
   86ASN    HB2 1303   5.304   3.347   3.071
   86ASN     CG 1304   5.151   3.419   2.943
   86ASN    OD1 1305   5.036   3.446   2.974
   86ASN    ND2 1306   5.188   3.379   2.820
   86ASN   HD21 1307   5.114   3.377   2.753
   86ASN   HD22 1308   5.286   3.371   2.803
   86ASN      C 1309   5.317   3.663   2.936
   86ASN      O 1310   5.316   3.658   2.815
   87TYR      N 1311   5.281   3.772   3.008
   87TYR     HN 1312   5.279   3.767   3.107
   87TYR     CA 1313   5.256   3.901   2.948
   87TYR     HA 1314   5.183   3.888   2.870
   87TYR     CB 1315   5.189   4.006   3.046
   87TYR    HB1 1316   5.163   4.097   2.989
   87TYR    HB2 1317   5.253   4.038   3.130
   87TYR     CG 1318   5.054   3.945   3.091
   87TYR    CD1 1319   5.020   3.946   3.227
   87TYR    HD1 1320   5.081   3.989   3.305
   87TYR    CE1 1321   4.897   3.902   3.273
   87TYR    HE1 1322   4.872   3.906   3.378
   87TYR     CZ 1323   4.805   3.867   3.182
   87TYR     OH 1324   4.684   3.822   3.235
   87TYR     HH 1325   4.681   3.830   3.331
   87TYR    CD2 1326   4.950   3.912   3.002
   87TYR    HD2 1327   4.974   3.916   2.897
   87TYR    CE2 1328   4.829   3.866   3.045
   87TYR    HE2 1329   4.747   3.834   2.983
   87TYR      C 1330   5.379   3.967   2.882
   87TYR      O 1331   5.368   4.020   2.771
   88VAL      N 1332   5.495   3.963   2.952
   88VAL     HN 1333   5.496   3.921   3.043
   88VAL     CA 1334   5.622   4.016   2.896
   88VAL     HA 1335   5.608   4.123   2.896
   88VAL     CB 1336   5.738   3.997   2.989
   88VAL     HB 1337   5.737   3.889   3.013
   88VAL    CG1 1338   5.873   4.021   2.920
   88VAL   HG11 1339   5.898   3.942   2.847
   88VAL   HG12 1340   5.959   4.003   2.989
   88VAL   HG13 1341   5.869   4.123   2.875
   88VAL    CG2 1342   5.723   4.087   3.114
   88VAL   HG21 1343   5.626   4.063   3.163
   88VAL   HG22 1344   5.729   4.195   3.090
   88VAL   HG23 1345   5.804   4.062   3.186
   88VAL      C 1346   5.650   3.955   2.756
   88VAL      O 1347   5.676   4.026   2.663
   89ARG      N 1348   5.628   3.825   2.743
   89ARG     HN 1349   5.607   3.773   2.825
   89ARG     CA 1350   5.638   3.751   2.623
   89ARG     HA 1351   5.723   3.803   2.581
   89ARG     CB 1352   5.663   3.601   2.656
   89ARG    HB1 1353   5.643   3.535   2.569
   89ARG    HB2 1354   5.589   3.563   2.730
   89ARG     CG 1355   5.794   3.576   2.736
   89ARG    HG1 1356   5.791   3.615   2.840
   89ARG    HG2 1357   5.880   3.617   2.678
   89ARG     CD 1358   5.827   3.421   2.764
   89ARG    HD1 1359   5.837   3.366   2.668
   89ARG    HD2 1360   5.743   3.376   2.821
   89ARG     NE 1361   5.953   3.416   2.853
   89ARG     HE 1362   5.934   3.401   2.951
   89ARG     CZ 1363   6.068   3.380   2.812
   89ARG    NH1 1364   6.110   3.389   2.688
   89ARG   HH11 1365   6.204   3.423   2.687
   89ARG   HH12 1366   6.047   3.416   2.616
   89ARG    NH2 1367   6.164   3.362   2.907
   89ARG   HH21 1368   6.128   3.357   3.000
   89ARG   HH22 1369   6.260   3.348   2.882
   89ARG      C 1370   5.529   3.759   2.519
   89ARG      O 1371   5.527   3.692   2.415
   90ARG      N 1372   5.428   3.843   2.550
   90ARG     HN 1373   5.442   3.903   2.628
   90ARG     CA 1374   5.317   3.887   2.459
   90ARG     HA 1375   5.273   3.969   2.514
   90ARG     CB 1376   5.372   3.947   2.327
   90ARG    HB1 1377   5.282   3.962   2.263
   90ARG    HB2 1378   5.443   3.877   2.277
   90ARG     CG 1379   5.458   4.075   2.336
   90ARG    HG1 1380   5.477   4.098   2.229
   90ARG    HG2 1381   5.547   4.055   2.399
   90ARG     CD 1382   5.386   4.186   2.411
   90ARG    HD1 1383   5.363   4.158   2.516
   90ARG    HD2 1384   5.290   4.198   2.357
   90ARG     NE 1385   5.445   4.319   2.395
   90ARG     HE 1386   5.407   4.381   2.327
   90ARG     CZ 1387   5.530   4.371   2.476
   90ARG    NH1 1388   5.572   4.294   2.575
   90ARG   HH11 1389   5.544   4.199   2.587
   90ARG   HH12 1390   5.645   4.330   2.634
   90ARG    NH2 1391   5.567   4.500   2.456
   90ARG   HH21 1392   5.540   4.545   2.371
   90ARG   HH22 1393   5.653   4.538   2.491
   90ARG      C 1394   5.215   3.782   2.453
   90ARG      O 1395   5.173   3.748   2.341
   91TRP      N 1396   5.175   3.715   2.562
   91TRP     HN 1397   5.225   3.727   2.647
   91TRP     CA 1398   5.070   3.617   2.584
   91TRP     HA 1399   5.046   3.608   2.689
   91TRP     CB 1400   4.932   3.666   2.523
   91TRP    HB1 1401   4.861   3.581   2.521
   91TRP    HB2 1402   4.949   3.693   2.416
   91TRP     CG 1403   4.856   3.781   2.584
   91TRP    CD1 1404   4.782   3.778   2.702
   91TRP    HD1 1405   4.771   3.689   2.762
   91TRP    NE1 1406   4.715   3.900   2.713
   91TRP    HE1 1407   4.657   3.912   2.791
   91TRP    CE2 1408   4.748   3.982   2.615
   91TRP    CD2 1409   4.832   3.909   2.524
   91TRP    CE3 1410   4.876   3.967   2.404
   91TRP    HE3 1411   4.944   3.920   2.335
   91TRP    CZ3 1412   4.833   4.100   2.382
   91TRP    HZ3 1413   4.855   4.144   2.286
   91TRP    CZ2 1414   4.708   4.121   2.586
   91TRP    HZ2 1415   4.662   4.177   2.667
   91TRP    CH2 1416   4.756   4.170   2.473
   91TRP    HH2 1417   4.741   4.272   2.442
   91TRP      C 1418   5.114   3.484   2.527
   91TRP      O 1419   5.045   3.380   2.536
   92ASP      N 1420   5.242   3.465   2.485
   92ASP     HN 1421   5.300   3.543   2.464
   92ASP     CA 1422   5.296   3.336   2.446
   92ASP     HA 1423   5.216   3.282   2.397
   92ASP     CB 1424   5.408   3.357   2.341
   92ASP    HB1 1425   5.498   3.392   2.397
   92ASP    HB2 1426   5.374   3.436   2.271
   92ASP     CG 1427   5.436   3.219   2.269
   92ASP    OD1 1428   5.532   3.223   2.193
   92ASP    OD2 1429   5.364   3.117   2.287
   92ASP      C 1430   5.356   3.254   2.567
   92ASP      O 1431   5.430   3.299   2.655
   93TRP      N 1432   5.307   3.129   2.585
   93TRP     HN 1433   5.228   3.100   2.531
   93TRP     CA 1434   5.336   3.040   2.692
   93TRP     HA 1435   5.395   3.092   2.766
   93TRP     CB 1436   5.203   2.992   2.760
   93TRP    HB1 1437   5.127   2.965   2.684
   93TRP    HB2 1438   5.150   3.074   2.813
   93TRP     CG 1439   5.222   2.879   2.858
   93TRP    CD1 1440   5.218   2.743   2.840
   93TRP    HD1 1441   5.218   2.696   2.743
   93TRP    NE1 1442   5.258   2.690   2.967
   93TRP    HE1 1443   5.288   2.597   2.971
   93TRP    CE2 1444   5.280   2.789   3.056
   93TRP    CD2 1445   5.259   2.912   2.991
   93TRP    CE3 1446   5.278   3.030   3.062
   93TRP    HE3 1447   5.284   3.128   3.017
   93TRP    CZ3 1448   5.298   3.023   3.198
   93TRP    HZ3 1449   5.313   3.112   3.256
   93TRP    CZ2 1450   5.308   2.780   3.191
   93TRP    HZ2 1451   5.310   2.681   3.235
   93TRP    CH2 1452   5.311   2.902   3.261
   93TRP    HH2 1453   5.314   2.910   3.369
   93TRP      C 1454   5.420   2.934   2.629
   93TRP      O 1455   5.373   2.844   2.559
   94LYS      N 1456   5.552   2.949   2.654
   94LYS     HN 1457   5.575   3.022   2.718
   94LYS     CA 1458   5.663   2.869   2.605
   94LYS     HA 1459   5.655   2.871   2.498
   94LYS     CB 1460   5.786   2.944   2.648
   94LYS    HB1 1461   5.868   2.892   2.594
   94LYS    HB2 1462   5.802   2.942   2.758
   94LYS     CG 1463   5.792   3.091   2.604
   94LYS    HG1 1464   5.889   3.136   2.632
   94LYS    HG2 1465   5.711   3.145   2.659
   94LYS     CD 1466   5.765   3.110   2.456
   94LYS    HD1 1467   5.656   3.105   2.433
   94LYS    HD2 1468   5.811   3.023   2.405
   94LYS     CE 1469   5.814   3.243   2.394
   94LYS    HE1 1470   5.913   3.265   2.439
   94LYS    HE2 1471   5.756   3.323   2.444
   94LYS     NZ 1472   5.809   3.244   2.249
   94LYS    HZ1 1473   5.845   3.335   2.213
   94LYS    HZ2 1474   5.713   3.237   2.210
   94LYS    HZ3 1475   5.872   3.170   2.211
   94LYS      C 1476   5.679   2.728   2.666
   94LYS      O 1477   5.726   2.627   2.615
   95PHE      N 1478   5.633   2.724   2.794
   95PHE     HN 1479   5.581   2.796   2.839
   95PHE     CA 1480   5.645   2.599   2.871
   95PHE     HA 1481   5.746   2.567   2.851
   95PHE     CB 1482   5.632   2.630   3.020
   95PHE    HB1 1483   5.645   2.544   3.088
   95PHE    HB2 1484   5.532   2.665   3.055
   95PHE     CG 1485   5.726   2.731   3.068
   95PHE    CD1 1486   5.677   2.846   3.127
   95PHE    HD1 1487   5.572   2.870   3.130
   95PHE    CE1 1488   5.770   2.946   3.180
   95PHE    HE1 1489   5.729   3.035   3.225
   95PHE     CZ 1490   5.905   2.924   3.160
   95PHE     HZ 1491   5.979   3.001   3.177
   95PHE    CD2 1492   5.860   2.713   3.045
   95PHE    HD2 1493   5.892   2.630   2.983
   95PHE    CE2 1494   5.949   2.811   3.089
   95PHE    HE2 1495   6.055   2.802   3.069
   95PHE      C 1496   5.542   2.495   2.831
   95PHE      O 1497   5.456   2.502   2.744
   96GLY      N 1498   5.551   2.381   2.890
   96GLY     HN 1499   5.627   2.360   2.952
   96GLY     CA 1500   5.453   2.269   2.869
   96GLY    HA1 1501   5.490   2.201   2.944
   96GLY    HA2 1502   5.467   2.236   2.768
   96GLY      C 1503   5.304   2.290   2.902
   96GLY      O 1504   5.260   2.387   2.967
   97ASP      N 1505   5.218   2.196   2.865
   97ASP     HN 1506   5.247   2.116   2.813
   97ASP     CA 1507   5.073   2.210   2.865
   97ASP     HA 1508   5.056   2.313   2.841
   97ASP     CB 1509   5.000   2.125   2.752
   97ASP    HB1 1510   5.039   2.158   2.653
   97ASP    HB2 1511   4.892   2.152   2.759
   97ASP     CG 1512   5.019   1.979   2.760
   97ASP    OD1 1513   4.964   1.897   2.680
   97ASP    OD2 1514   5.091   1.932   2.857
   97ASP      C 1515   5.008   2.190   3.009
   97ASP      O 1516   4.937   2.270   3.070
   98ILE      N 1517   5.050   2.081   3.074
   98ILE     HN 1518   5.093   2.013   3.016
   98ILE     CA 1519   5.016   2.048   3.216
   98ILE     HA 1520   4.911   2.067   3.231
   98ILE     CB 1521   5.057   1.903   3.246
   98ILE     HB 1522   5.155   1.881   3.198
   98ILE    CG2 1523   5.068   1.881   3.396
   98ILE   HG21 1524   4.969   1.899   3.442
   98ILE   HG22 1525   5.146   1.944   3.444
   98ILE   HG23 1526   5.104   1.780   3.424
   98ILE    CG1 1527   4.953   1.802   3.185
   98ILE   HG11 1528   4.902   1.832   3.091
   98ILE   HG12 1529   4.867   1.811   3.256
   98ILE     CD 1530   5.006   1.659   3.188
   98ILE    HD1 1531   5.005   1.631   3.296
   98ILE    HD2 1532   5.101   1.655   3.130
   98ILE    HD3 1533   4.930   1.598   3.135
   98ILE      C 1534   5.076   2.153   3.309
   98ILE      O 1535   4.996   2.189   3.396
   99PRO      N 1536   5.199   2.215   3.295
   99PRO     CD 1537   5.321   2.145   3.241
   99PRO    HD1 1538   5.300   2.119   3.135
   99PRO    HD2 1539   5.325   2.056   3.308
   99PRO     CA 1540   5.236   2.350   3.351
   99PRO     HA 1541   5.250   2.327   3.456
   99PRO     CB 1542   5.373   2.379   3.282
   99PRO    HB1 1543   5.432   2.454   3.338
   99PRO    HB2 1544   5.354   2.423   3.182
   99PRO     CG 1545   5.438   2.239   3.268
   99PRO    HG1 1546   5.511   2.225   3.185
   99PRO    HG2 1547   5.477   2.203   3.365
   99PRO      C 1548   5.135   2.457   3.340
   99PRO      O 1549   5.114   2.525   3.441
  100CYS      N 1550   5.073   2.480   3.219
  100CYS     HN 1551   5.101   2.436   3.134
  100CYS     CA 1552   4.966   2.586   3.217
  100CYS     HA 1553   4.992   2.681   3.259
  100CYS     CB 1554   4.927   2.605   3.062
  100CYS    HB1 1555   4.868   2.524   3.014
  100CYS    HB2 1556   5.016   2.615   2.998
  100CYS     SG 1557   4.788   2.719   3.034
  100CYS      C 1558   4.847   2.550   3.296
  100CYS      O 1559   4.786   2.635   3.364
  101ARG      N 1560   4.801   2.424   3.293
  101ARG     HN 1561   4.825   2.360   3.220
  101ARG     CA 1562   4.686   2.369   3.359
  101ARG     HA 1563   4.597   2.429   3.343
  101ARG     CB 1564   4.655   2.227   3.309
  101ARG    HB1 1565   4.576   2.175   3.366
  101ARG    HB2 1566   4.742   2.160   3.323
  101ARG     CG 1567   4.604   2.238   3.168
  101ARG    HG1 1568   4.667   2.311   3.113
  101ARG    HG2 1569   4.499   2.270   3.181
  101ARG     CD 1570   4.602   2.095   3.109
  101ARG    HD1 1571   4.530   2.023   3.152
  101ARG    HD2 1572   4.700   2.046   3.126
  101ARG     NE 1573   4.577   2.111   2.962
  101ARG     HE 1574   4.591   2.201   2.921
  101ARG     CZ 1575   4.584   2.012   2.874
  101ARG    NH1 1576   4.609   1.885   2.901
  101ARG   HH11 1577   4.599   1.848   2.993
  101ARG   HH12 1578   4.630   1.820   2.827
  101ARG    NH2 1579   4.563   2.035   2.746
  101ARG   HH21 1580   4.544   1.955   2.689
  101ARG   HH22 1581   4.547   2.129   2.714
  101ARG      C 1582   4.710   2.379   3.508
  101ARG      O 1583   4.627   2.420   3.584
  102LEU      N 1584   4.829   2.342   3.556
  102LEU     HN 1585   4.896   2.299   3.497
  102LEU     CA 1586   4.881   2.363   3.692
  102LEU     HA 1587   4.804   2.322   3.756
  102LEU     CB 1588   5.014   2.295   3.701
  102LEU    HB1 1589   5.085   2.329   3.623
  102LEU    HB2 1590   5.001   2.187   3.682
  102LEU     CG 1591   5.084   2.291   3.834
  102LEU     HG 1592   5.120   2.391   3.865
  102LEU    CD1 1593   4.994   2.245   3.948
  102LEU   HD11 1594   4.919   2.316   3.988
  102LEU   HD12 1595   5.059   2.238   4.038
  102LEU   HD13 1596   4.950   2.146   3.927
  102LEU    CD2 1597   5.197   2.196   3.812
  102LEU   HD21 1598   5.256   2.222   3.721
  102LEU   HD22 1599   5.161   2.091   3.800
  102LEU   HD23 1600   5.263   2.213   3.899
  102LEU      C 1601   4.894   2.511   3.736
  102LEU      O 1602   4.857   2.545   3.851
  103MET      N 1603   4.940   2.603   3.646
  103MET     HN 1604   4.982   2.584   3.558
  103MET     CA 1605   4.940   2.738   3.685
  103MET     HA 1606   4.995   2.744   3.778
  103MET     CB 1607   5.013   2.828   3.575
  103MET    HB1 1608   4.942   2.840   3.490
  103MET    HB2 1609   5.106   2.775   3.544
  103MET     CG 1610   5.045   2.975   3.630
  103MET    HG1 1611   5.118   2.958   3.713
  103MET    HG2 1612   4.955   3.017   3.679
  103MET     SD 1613   5.117   3.106   3.513
  103MET     CE 1614   4.960   3.119   3.421
  103MET    HE1 1615   4.968   3.194   3.339
  103MET    HE2 1616   4.867   3.147   3.474
  103MET    HE3 1617   4.949   3.016   3.382
  103MET      C 1618   4.803   2.802   3.702
  103MET      O 1619   4.783   2.880   3.792
  104LEU      N 1620   4.705   2.770   3.614
  104LEU     HN 1621   4.722   2.714   3.533
  104LEU     CA 1622   4.565   2.821   3.620
  104LEU     HA 1623   4.570   2.926   3.644
  104LEU     CB 1624   4.487   2.790   3.492
  104LEU    HB1 1625   4.391   2.839   3.520
  104LEU    HB2 1626   4.480   2.682   3.470
  104LEU     CG 1627   4.548   2.862   3.366
  104LEU     HG 1628   4.653   2.831   3.346
  104LEU    CD1 1629   4.475   2.807   3.239
  104LEU   HD11 1630   4.494   2.698   3.225
  104LEU   HD12 1631   4.511   2.858   3.147
  104LEU   HD13 1632   4.365   2.818   3.250
  104LEU    CD2 1633   4.547   3.017   3.373
  104LEU   HD21 1634   4.446   3.061   3.387
  104LEU   HD22 1635   4.582   3.064   3.279
  104LEU   HD23 1636   4.602   3.058   3.460
  104LEU      C 1637   4.494   2.770   3.746
  104LEU      O 1638   4.432   2.844   3.818
  105PHE      N 1639   4.511   2.636   3.774
  105PHE     HN 1640   4.556   2.579   3.705
  105PHE     CA 1641   4.472   2.573   3.903
  105PHE     HA 1642   4.364   2.575   3.903
  105PHE     CB 1643   4.521   2.425   3.896
  105PHE    HB1 1644   4.632   2.418   3.898
  105PHE    HB2 1645   4.487   2.399   3.793
  105PHE     CG 1646   4.474   2.325   4.001
  105PHE    CD1 1647   4.358   2.352   4.085
  105PHE    HD1 1648   4.310   2.448   4.072
  105PHE    CE1 1649   4.331   2.261   4.185
  105PHE    HE1 1650   4.244   2.275   4.248
  105PHE     CZ 1651   4.410   2.145   4.199
  105PHE     HZ 1652   4.380   2.071   4.271
  105PHE    CD2 1653   4.549   2.208   4.020
  105PHE    HD2 1654   4.635   2.185   3.961
  105PHE    CE2 1655   4.516   2.115   4.118
  105PHE    HE2 1656   4.576   2.029   4.142
  105PHE      C 1657   4.521   2.641   4.032
  105PHE      O 1658   4.440   2.676   4.113
  106MET      N 1659   4.657   2.659   4.044
  106MET     HN 1660   4.715   2.631   3.967
  106MET     CA 1661   4.721   2.734   4.144
  106MET     HA 1662   4.691   2.698   4.241
  106MET     CB 1663   4.878   2.711   4.135
  106MET    HB1 1664   4.919   2.779   4.212
  106MET    HB2 1665   4.925   2.742   4.040
  106MET     CG 1666   4.908   2.560   4.169
  106MET    HG1 1667   5.018   2.550   4.160
  106MET    HG2 1668   4.863   2.492   4.093
  106MET     SD 1669   4.850   2.499   4.329
  106MET     CE 1670   4.963   2.592   4.443
  106MET    HE1 1671   4.936   2.572   4.549
  106MET    HE2 1672   4.957   2.703   4.442
  106MET    HE3 1673   5.070   2.564   4.429
  106MET      C 1674   4.683   2.878   4.161
  106MET      O 1675   4.687   2.928   4.275
  107LEU      N 1676   4.655   2.960   4.053
  107LEU     HN 1677   4.657   2.941   3.955
  107LEU     CA 1678   4.606   3.097   4.079
  107LEU     HA 1679   4.669   3.153   4.147
  107LEU     CB 1680   4.597   3.186   3.952
  107LEU    HB1 1681   4.538   3.274   3.984
  107LEU    HB2 1682   4.534   3.128   3.881
  107LEU     CG 1683   4.733   3.209   3.883
  107LEU     HG 1684   4.794   3.117   3.894
  107LEU    CD1 1685   4.711   3.226   3.729
  107LEU   HD11 1686   4.799   3.269   3.678
  107LEU   HD12 1687   4.628   3.298   3.712
  107LEU   HD13 1688   4.687   3.124   3.690
  107LEU    CD2 1689   4.805   3.326   3.956
  107LEU   HD21 1690   4.906   3.341   3.913
  107LEU   HD22 1691   4.821   3.298   4.062
  107LEU   HD23 1692   4.751   3.423   3.944
  107LEU      C 1693   4.467   3.094   4.148
  107LEU      O 1694   4.454   3.150   4.253
  108ALA      N 1695   4.372   3.024   4.085
  108ALA     HN 1696   4.385   2.974   4.000
  108ALA     CA 1697   4.238   3.008   4.140
  108ALA     HA 1698   4.185   3.103   4.144
  108ALA     CB 1699   4.169   2.922   4.035
  108ALA    HB1 1700   4.063   2.901   4.061
  108ALA    HB2 1701   4.210   2.819   4.024
  108ALA    HB3 1702   4.173   2.968   3.935
  108ALA      C 1703   4.227   2.948   4.280
  108ALA      O 1704   4.151   2.997   4.369
  109MET      N 1705   4.304   2.837   4.308
  109MET     HN 1706   4.365   2.802   4.237
  109MET     CA 1707   4.312   2.771   4.438
  109MET     HA 1708   4.212   2.741   4.465
  109MET     CB 1709   4.397   2.644   4.429
  109MET    HB1 1710   4.488   2.683   4.378
  109MET    HB2 1711   4.352   2.573   4.356
  109MET     CG 1712   4.434   2.568   4.562
  109MET    HG1 1713   4.338   2.545   4.613
  109MET    HG2 1714   4.481   2.636   4.636
  109MET     SD 1715   4.551   2.431   4.528
  109MET     CE 1716   4.567   2.413   4.702
  109MET    HE1 1717   4.644   2.336   4.725
  109MET    HE2 1718   4.472   2.386   4.752
  109MET    HE3 1719   4.598   2.506   4.754
  109MET      C 1720   4.361   2.860   4.550
  109MET      O 1721   4.303   2.856   4.661
  110ASN      N 1722   4.462   2.944   4.525
  110ASN     HN 1723   4.506   2.948   4.436
  110ASN     CA 1724   4.499   3.038   4.625
  110ASN     HA 1725   4.486   2.991   4.722
  110ASN     CB 1726   4.650   3.069   4.614
  110ASN    HB1 1727   4.685   3.129   4.700
  110ASN    HB2 1728   4.659   3.127   4.519
  110ASN     CG 1729   4.726   2.938   4.619
  110ASN    OD1 1730   4.701   2.856   4.705
  110ASN    ND2 1731   4.807   2.921   4.511
  110ASN   HD21 1732   4.768   2.936   4.420
  110ASN   HD22 1733   4.874   2.849   4.531
  110ASN      C 1734   4.404   3.162   4.622
  110ASN      O 1735   4.383   3.217   4.729
  111ARG      N 1736   4.337   3.205   4.511
  111ARG     HN 1737   4.361   3.160   4.425
  111ARG     CA 1738   4.228   3.297   4.519
  111ARG     HA 1739   4.264   3.392   4.555
  111ARG     CB 1740   4.183   3.341   4.369
  111ARG    HB1 1741   4.155   3.249   4.312
  111ARG    HB2 1742   4.276   3.377   4.321
  111ARG     CG 1743   4.067   3.435   4.365
  111ARG    HG1 1744   3.978   3.396   4.419
  111ARG    HG2 1745   4.037   3.454   4.260
  111ARG     CD 1746   4.099   3.571   4.420
  111ARG    HD1 1747   4.188   3.620   4.374
  111ARG    HD2 1748   4.121   3.587   4.528
  111ARG     NE 1749   3.972   3.649   4.401
  111ARG     HE 1750   3.889   3.609   4.440
  111ARG     CZ 1751   3.962   3.781   4.393
  111ARG    NH1 1752   4.059   3.867   4.362
  111ARG   HH11 1753   4.036   3.962   4.342
  111ARG   HH12 1754   4.156   3.843   4.351
  111ARG    NH2 1755   3.839   3.832   4.387
  111ARG   HH21 1756   3.761   3.772   4.399
  111ARG   HH22 1757   3.828   3.931   4.375
  111ARG      C 1758   4.100   3.248   4.600
  111ARG      O 1759   4.057   3.322   4.689
  112GLN      N 1760   4.057   3.117   4.591
  112GLN     HN 1761   4.091   3.066   4.512
  112GLN     CA 1762   3.958   3.062   4.679
  112GLN     HA 1763   3.882   3.139   4.692
  112GLN     CB 1764   3.877   2.941   4.621
  112GLN    HB1 1765   3.847   2.873   4.703
  112GLN    HB2 1766   3.951   2.880   4.566
  112GLN     CG 1767   3.753   2.980   4.542
  112GLN    HG1 1768   3.685   3.042   4.605
  112GLN    HG2 1769   3.683   2.898   4.517
  112GLN     CD 1770   3.798   3.069   4.413
  112GLN    OE1 1771   3.807   3.026   4.302
  112GLN    NE2 1772   3.809   3.202   4.434
  112GLN   HE21 1773   3.831   3.248   4.348
  112GLN   HE22 1774   3.813   3.233   4.529
  112GLN      C 1775   4.015   3.041   4.818
  112GLN      O 1776   3.946   3.052   4.916
  113GLY      N 1777   4.142   3.020   4.829
  113GLY     HN 1778   4.195   3.007   4.745
  113GLY     CA 1779   4.225   3.022   4.955
  113GLY    HA1 1780   4.325   3.013   4.916
  113GLY    HA2 1781   4.188   2.939   5.014
  113GLY      C 1782   4.223   3.144   5.039
  113GLY      O 1783   4.185   3.138   5.155
  114SER      N 1784   4.245   3.263   4.976
  114SER     HN 1785   4.274   3.257   4.880
  114SER     CA 1786   4.238   3.398   5.044
  114SER     HA 1787   4.315   3.397   5.120
  114SER     CB 1788   4.269   3.508   4.944
  114SER    HB1 1789   4.206   3.511   4.852
  114SER    HB2 1790   4.367   3.478   4.902
  114SER     OG 1791   4.293   3.640   5.005
  114SER    HG1 1792   4.366   3.632   5.067
  114SER      C 1793   4.098   3.436   5.108
  114SER      O 1794   4.093   3.501   5.209
  115ILE      N 1795   3.990   3.383   5.041
  115ILE     HN 1796   4.006   3.337   4.953
  115ILE     CA 1797   3.851   3.398   5.081
  115ILE     HA 1798   3.841   3.495   5.128
  115ILE     CB 1799   3.749   3.407   4.958
  115ILE     HB 1800   3.792   3.496   4.907
  115ILE    CG2 1801   3.745   3.291   4.863
  115ILE   HG21 1802   3.704   3.310   4.761
  115ILE   HG22 1803   3.672   3.212   4.889
  115ILE   HG23 1804   3.835   3.228   4.848
  115ILE    CG1 1805   3.609   3.452   4.996
  115ILE   HG11 1806   3.541   3.369   5.025
  115ILE   HG12 1807   3.560   3.496   4.906
  115ILE     CD 1808   3.592   3.573   5.092
  115ILE    HD1 1809   3.660   3.656   5.066
  115ILE    HD2 1810   3.612   3.539   5.196
  115ILE    HD3 1811   3.488   3.611   5.081
  115ILE      C 1812   3.803   3.293   5.170
  115ILE      O 1813   3.746   3.336   5.272
  116ILE      N 1814   3.827   3.167   5.144
  116ILE     HN 1815   3.869   3.128   5.062
  116ILE     CA 1816   3.781   3.061   5.240
  116ILE     HA 1817   3.677   3.081   5.260
  116ILE     CB 1818   3.784   2.917   5.185
  116ILE     HB 1819   3.755   2.928   5.079
  116ILE    CG2 1820   3.920   2.849   5.185
  116ILE   HG21 1821   3.992   2.923   5.142
  116ILE   HG22 1822   3.916   2.759   5.120
  116ILE   HG23 1823   3.959   2.825   5.286
  116ILE    CG1 1824   3.682   2.825   5.256
  116ILE   HG11 1825   3.588   2.880   5.279
  116ILE   HG12 1826   3.715   2.788   5.356
  116ILE     CD 1827   3.653   2.697   5.174
  116ILE    HD1 1828   3.622   2.731   5.073
  116ILE    HD2 1829   3.572   2.637   5.221
  116ILE    HD3 1830   3.740   2.629   5.164
  116ILE      C 1831   3.841   3.076   5.380
  116ILE      O 1832   3.768   3.060   5.480
  117PHE      N 1833   3.969   3.111   5.390
  117PHE     HN 1834   4.026   3.105   5.309
  117PHE     CA 1835   4.043   3.117   5.523
  117PHE     HA 1836   3.997   3.041   5.585
  117PHE     CB 1837   4.201   3.087   5.513
  117PHE    HB1 1838   4.247   3.116   5.610
  117PHE    HB2 1839   4.248   3.143   5.429
  117PHE     CG 1840   4.211   2.936   5.489
  117PHE    CD1 1841   4.183   2.853   5.603
  117PHE    HD1 1842   4.142   2.908   5.686
  117PHE    CE1 1843   4.198   2.716   5.601
  117PHE    HE1 1844   4.179   2.656   5.689
  117PHE     CZ 1845   4.242   2.657   5.480
  117PHE     HZ 1846   4.262   2.551   5.475
  117PHE    CD2 1847   4.247   2.874   5.372
  117PHE    HD2 1848   4.286   2.935   5.292
  117PHE    CE2 1849   4.264   2.731   5.364
  117PHE    HE2 1850   4.296   2.688   5.271
  117PHE      C 1851   4.022   3.251   5.595
  117PHE      O 1852   4.023   3.247   5.714
  118LEU      N 1853   3.993   3.362   5.525
  118LEU     HN 1854   4.004   3.362   5.426
  118LEU     CA 1855   3.943   3.480   5.585
  118LEU     HA 1856   4.005   3.504   5.670
  118LEU     CB 1857   3.945   3.594   5.474
  118LEU    HB1 1858   3.869   3.577   5.395
  118LEU    HB2 1859   4.049   3.593   5.434
  118LEU     CG 1860   3.919   3.738   5.537
  118LEU     HG 1861   3.818   3.741   5.582
  118LEU    CD1 1862   4.014   3.779   5.652
  118LEU   HD11 1863   3.998   3.888   5.662
  118LEU   HD12 1864   4.117   3.762   5.616
  118LEU   HD13 1865   3.995   3.727   5.749
  118LEU    CD2 1866   3.913   3.850   5.429
  118LEU   HD21 1867   3.870   3.819   5.332
  118LEU   HD22 1868   4.016   3.873   5.392
  118LEU   HD23 1869   3.868   3.941   5.473
  118LEU      C 1870   3.798   3.453   5.645
  118LEU      O 1871   3.767   3.491   5.761
  119THR      N 1872   3.714   3.374   5.577
  119THR     HN 1873   3.757   3.328   5.500
  119THR     CA 1874   3.577   3.347   5.621
  119THR     HA 1875   3.541   3.448   5.622
  119THR     CB 1876   3.498   3.258   5.519
  119THR     HB 1877   3.538   3.155   5.507
  119THR    OG1 1878   3.493   3.310   5.388
  119THR    HG1 1879   3.582   3.330   5.358
  119THR    CG2 1880   3.349   3.258   5.567
  119THR   HG21 1881   3.312   3.363   5.568
  119THR   HG22 1882   3.322   3.217   5.666
  119THR   HG23 1883   3.288   3.200   5.494
  119THR      C 1884   3.583   3.280   5.752
  119THR      O 1885   3.513   3.318   5.842
  120VAL      N 1886   3.661   3.177   5.771
  120VAL     HN 1887   3.709   3.123   5.703
  120VAL     CA 1888   3.659   3.103   5.898
  120VAL     HA 1889   3.552   3.095   5.916
  120VAL     CB 1890   3.724   2.959   5.887
  120VAL     HB 1891   3.677   2.907   5.800
  120VAL    CG1 1892   3.877   2.956   5.853
  120VAL   HG11 1893   3.895   2.848   5.834
  120VAL   HG12 1894   3.933   2.992   5.943
  120VAL   HG13 1895   3.899   3.011   5.759
  120VAL    CG2 1896   3.700   2.879   6.020
  120VAL   HG21 1897   3.592   2.870   6.045
  120VAL   HG22 1898   3.759   2.936   6.095
  120VAL   HG23 1899   3.741   2.776   6.014
  120VAL      C 1900   3.709   3.187   6.013
  120VAL      O 1901   3.655   3.179   6.124
  121VAL      N 1902   3.813   3.274   5.994
  121VAL     HN 1903   3.849   3.278   5.901
  121VAL     CA 1904   3.863   3.375   6.085
  121VAL     HA 1905   3.883   3.319   6.175
  121VAL     CB 1906   3.996   3.433   6.037
  121VAL     HB 1907   3.980   3.490   5.943
  121VAL    CG1 1908   4.034   3.544   6.138
  121VAL   HG11 1909   3.969   3.631   6.116
  121VAL   HG12 1910   4.141   3.572   6.149
  121VAL   HG13 1911   4.008   3.506   6.239
  121VAL    CG2 1912   4.107   3.329   6.033
  121VAL   HG21 1913   4.194   3.390   6.001
  121VAL   HG22 1914   4.086   3.243   5.966
  121VAL   HG23 1915   4.135   3.294   6.135
  121VAL      C 1916   3.764   3.473   6.120
  121VAL      O 1917   3.747   3.504   6.241
  122ALA      N 1918   3.678   3.523   6.023
  122ALA     HN 1919   3.700   3.497   5.929
  122ALA     CA 1920   3.569   3.617   6.037
  122ALA     HA 1921   3.605   3.712   6.075
  122ALA     CB 1922   3.496   3.644   5.904
  122ALA    HB1 1923   3.403   3.702   5.922
  122ALA    HB2 1924   3.455   3.552   5.858
  122ALA    HB3 1925   3.566   3.692   5.832
  122ALA      C 1926   3.470   3.547   6.122
  122ALA      O 1927   3.401   3.612   6.199
  123VAL      N 1928   3.454   3.412   6.115
  123VAL     HN 1929   3.499   3.366   6.039
  123VAL     CA 1930   3.350   3.345   6.196
  123VAL     HA 1931   3.281   3.425   6.215
  123VAL     CB 1932   3.292   3.217   6.134
  123VAL     HB 1933   3.369   3.138   6.120
  123VAL    CG1 1934   3.188   3.151   6.230
  123VAL   HG11 1935   3.142   3.063   6.180
  123VAL   HG12 1936   3.097   3.211   6.256
  123VAL   HG13 1937   3.233   3.124   6.327
  123VAL    CG2 1938   3.225   3.255   6.004
  123VAL   HG21 1939   3.155   3.340   6.022
  123VAL   HG22 1940   3.176   3.168   5.955
  123VAL   HG23 1941   3.289   3.299   5.925
  123VAL      C 1942   3.405   3.322   6.339
  123VAL      O 1943   3.331   3.328   6.441
  124ASP      N 1944   3.535   3.295   6.353
  124ASP     HN 1945   3.589   3.274   6.272
  124ASP     CA 1946   3.598   3.264   6.476
  124ASP     HA 1947   3.544   3.181   6.518
  124ASP     CB 1948   3.743   3.225   6.461
  124ASP    HB1 1949   3.798   3.301   6.401
  124ASP    HB2 1950   3.761   3.142   6.389
  124ASP     CG 1951   3.818   3.185   6.590
  124ASP    OD1 1952   3.912   3.259   6.629
  124ASP    OD2 1953   3.774   3.092   6.665
  124ASP      C 1954   3.588   3.391   6.574
  124ASP      O 1955   3.552   3.379   6.688
  125ARG      N 1956   3.624   3.511   6.518
  125ARG     HN 1957   3.643   3.506   6.421
  125ARG     CA 1958   3.623   3.641   6.564
  125ARG     HA 1959   3.686   3.646   6.652
  125ARG     CB 1960   3.695   3.732   6.465
  125ARG    HB1 1961   3.633   3.727   6.373
  125ARG    HB2 1962   3.799   3.692   6.464
  125ARG     CG 1963   3.703   3.877   6.517
  125ARG    HG1 1964   3.746   3.875   6.619
  125ARG    HG2 1965   3.598   3.913   6.521
  125ARG     CD 1966   3.798   3.979   6.440
  125ARG    HD1 1967   3.903   3.953   6.464
  125ARG    HD2 1968   3.782   4.081   6.481
  125ARG     NE 1969   3.768   3.970   6.296
  125ARG     HE 1970   3.673   3.947   6.272
  125ARG     CZ 1971   3.848   4.006   6.197
  125ARG    NH1 1972   3.974   4.020   6.223
  125ARG   HH11 1973   4.024   4.002   6.308
  125ARG   HH12 1974   4.025   4.052   6.143
  125ARG    NH2 1975   3.792   4.024   6.083
  125ARG   HH21 1976   3.693   4.018   6.077
  125ARG   HH22 1977   3.856   4.041   6.008
  125ARG      C 1978   3.490   3.686   6.616
  125ARG      O 1979   3.476   3.721   6.730
  126TYR      N 1980   3.386   3.691   6.524
  126TYR     HN 1981   3.396   3.673   6.426
  126TYR     CA 1982   3.248   3.716   6.566
  126TYR     HA 1983   3.233   3.817   6.600
  126TYR     CB 1984   3.164   3.688   6.431
  126TYR    HB1 1985   3.215   3.604   6.380
  126TYR    HB2 1986   3.176   3.774   6.362
  126TYR     CG 1987   3.016   3.644   6.449
  126TYR    CD1 1988   2.944   3.729   6.527
  126TYR    HD1 1989   2.980   3.822   6.567
  126TYR    CE1 1990   2.812   3.683   6.563
  126TYR    HE1 1991   2.738   3.729   6.627
  126TYR     CZ 1992   2.756   3.566   6.511
  126TYR     OH 1993   2.619   3.546   6.545
  126TYR     HH 1994   2.588   3.466   6.503
  126TYR    CD2 1995   2.964   3.528   6.395
  126TYR    HD2 1996   3.028   3.468   6.332
  126TYR    CE2 1997   2.828   3.489   6.424
  126TYR    HE2 1998   2.786   3.401   6.377
  126TYR      C 1999   3.203   3.633   6.681
  126TYR      O 2000   3.155   3.688   6.777
  127PHE      N 2001   3.225   3.499   6.683
  127PHE     HN 2002   3.251   3.454   6.598
  127PHE     CA 2003   3.203   3.419   6.797
  127PHE     HA 2004   3.099   3.426   6.825
  127PHE     CB 2005   3.224   3.264   6.771
  127PHE    HB1 2006   3.241   3.206   6.864
  127PHE    HB2 2007   3.327   3.270   6.729
  127PHE     CG 2008   3.136   3.199   6.672
  127PHE    CD1 2009   3.005   3.234   6.641
  127PHE    HD1 2010   2.958   3.316   6.693
  127PHE    CE1 2011   2.921   3.148   6.560
  127PHE    HE1 2012   2.821   3.178   6.535
  127PHE     CZ 2013   2.978   3.031   6.504
  127PHE     HZ 2014   2.920   2.980   6.429
  127PHE    CD2 2015   3.182   3.079   6.623
  127PHE    HD2 2016   3.281   3.054   6.659
  127PHE    CE2 2017   3.117   3.003   6.528
  127PHE    HE2 2018   3.160   2.910   6.496
  127PHE      C 2019   3.283   3.461   6.919
  127PHE      O 2020   3.231   3.462   7.033
  128ARG      N 2021   3.412   3.492   6.902
  128ARG     HN 2022   3.452   3.485   6.810
  128ARG     CA 2023   3.489   3.536   7.014
  128ARG     HA 2024   3.493   3.457   7.087
  128ARG     CB 2025   3.637   3.550   6.977
  128ARG    HB1 2026   3.697   3.631   7.023
  128ARG    HB2 2027   3.629   3.584   6.871
  128ARG     CG 2028   3.710   3.422   6.993
  128ARG    HG1 2029   3.651   3.340   6.946
  128ARG    HG2 2030   3.729   3.385   7.095
  128ARG     CD 2031   3.856   3.446   6.933
  128ARG    HD1 2032   3.923   3.489   7.010
  128ARG    HD2 2033   3.864   3.509   6.842
  128ARG     NE 2034   3.909   3.311   6.894
  128ARG     HE 2035   3.896   3.293   6.796
  128ARG     CZ 2036   3.924   3.207   6.976
  128ARG    NH1 2037   3.968   3.222   7.103
  128ARG   HH11 2038   3.959   3.143   7.164
  128ARG   HH12 2039   3.980   3.308   7.152
  128ARG    NH2 2040   3.912   3.084   6.933
  128ARG   HH21 2041   3.884   3.070   6.838
  128ARG   HH22 2042   3.957   3.012   6.986
  128ARG      C 2043   3.443   3.662   7.094
  128ARG      O 2044   3.438   3.667   7.217
  129VAL      N 2045   3.397   3.766   7.016
  129VAL     HN 2046   3.404   3.751   6.917
  129VAL     CA 2047   3.335   3.886   7.059
  129VAL     HA 2048   3.405   3.924   7.133
  129VAL     CB 2049   3.316   3.990   6.953
  129VAL     HB 2050   3.262   3.942   6.868
  129VAL    CG1 2051   3.244   4.112   6.996
  129VAL   HG11 2052   3.286   4.160   7.087
  129VAL   HG12 2053   3.136   4.091   7.012
  129VAL   HG13 2054   3.243   4.191   6.918
  129VAL    CG2 2055   3.451   4.041   6.887
  129VAL   HG21 2056   3.421   4.113   6.807
  129VAL   HG22 2057   3.504   3.953   6.846
  129VAL   HG23 2058   3.513   4.093   6.963
  129VAL      C 2059   3.204   3.864   7.137
  129VAL      O 2060   3.186   3.933   7.239
  130VAL      N 2061   3.116   3.773   7.091
  130VAL     HN 2062   3.131   3.731   7.002
  130VAL     CA 2063   3.000   3.721   7.172
  130VAL     HA 2064   2.945   3.811   7.196
  130VAL     CB 2065   2.907   3.643   7.082
  130VAL     HB 2066   2.964   3.560   7.035
  130VAL    CG1 2067   2.794   3.577   7.153
  130VAL   HG11 2068   2.836   3.502   7.223
  130VAL   HG12 2069   2.734   3.523   7.077
  130VAL   HG13 2070   2.725   3.647   7.206
  130VAL    CG2 2071   2.849   3.750   6.978
  130VAL   HG21 2072   2.779   3.820   7.027
  130VAL   HG22 2073   2.797   3.698   6.894
  130VAL   HG23 2074   2.925   3.808   6.921
  130VAL      C 2075   3.034   3.648   7.295
  130VAL      O 2076   2.972   3.678   7.396
  131HSD      N 2077   3.140   3.570   7.296
  131HSD     HN 2078   3.178   3.548   7.206
  131HSD     CA 2079   3.210   3.496   7.407
  131HSD     HA 2080   3.298   3.557   7.427
  131HSD     CB 2081   3.129   3.493   7.546
  131HSD    HB1 2082   3.120   3.597   7.584
  131HSD    HB2 2083   3.183   3.444   7.631
  131HSD    ND1 2084   2.950   3.334   7.444
  131HSD    HD1 2085   2.999   3.325   7.357
  131HSD     CG 2086   2.985   3.428   7.541
  131HSD    CE1 2087   2.822   3.294   7.472
  131HSD    HE1 2088   2.766   3.216   7.419
  131HSD    NE2 2089   2.769   3.366   7.568
  131HSD    CD2 2090   2.868   3.448   7.616
  131HSD    HD2 2091   2.873   3.498   7.711
  131HSD      C 2092   3.257   3.363   7.361
  131HSD      O 2093   3.186   3.297   7.286
  132PRO      N 2094   3.382   3.318   7.399
  132PRO     CD 2095   3.478   3.394   7.477
  132PRO    HD1 2096   3.442   3.410   7.581
  132PRO    HD2 2097   3.489   3.489   7.421
  132PRO     CA 2098   3.446   3.211   7.327
  132PRO     HA 2099   3.408   3.209   7.226
  132PRO     CB 2100   3.593   3.247   7.333
  132PRO    HB1 2101   3.619   3.328   7.262
  132PRO    HB2 2102   3.674   3.173   7.315
  132PRO     CG 2103   3.602   3.309   7.472
  132PRO    HG1 2104   3.613   3.241   7.560
  132PRO    HG2 2105   3.700   3.361   7.470
  132PRO      C 2106   3.411   3.078   7.388
  132PRO      O 2107   3.491   2.996   7.422
  133HSD      N 2108   3.277   3.058   7.383
  133HSD     HN 2109   3.227   3.141   7.357
  133HSD     CA 2110   3.215   2.940   7.431
  133HSD     HA 2111   3.293   2.875   7.467
  133HSD     CB 2112   3.107   2.965   7.524
  133HSD    HB1 2113   3.061   2.868   7.554
  133HSD    HB2 2114   3.026   3.031   7.488
  133HSD    ND1 2115   3.271   3.040   7.707
  133HSD    HD1 2116   3.355   2.993   7.681
  133HSD     CG 2117   3.149   3.031   7.649
  133HSD    CE1 2118   3.262   3.130   7.813
  133HSD    HE1 2119   3.346   3.160   7.874
  133HSD    NE2 2120   3.141   3.178   7.820
  133HSD    CD2 2121   3.069   3.115   7.719
  133HSD    HD2 2122   2.965   3.135   7.697
  133HSD      C 2123   3.157   2.864   7.309
  133HSD      O 2124   3.107   2.750   7.321
  134HSD      N 2125   3.168   2.929   7.192
  134HSD     HN 2126   3.223   3.012   7.190
  134HSD     CA 2127   3.132   2.875   7.059
  134HSD     HA 2128   3.037   2.828   7.080
  134HSD     CB 2129   3.103   2.980   6.951
  134HSD    HB1 2130   3.053   2.929   6.866
  134HSD    HB2 2131   3.201   3.007   6.907
  134HSD    ND1 2132   3.034   3.201   7.053
  134HSD    HD1 2133   3.119   3.223   7.101
  134HSD     CG 2134   3.003   3.088   6.987
  134HSD    CE1 2135   2.937   3.283   7.059
  134HSD    HE1 2136   2.944   3.380   7.109
  134HSD    NE2 2137   2.841   3.242   6.982
  134HSD    CD2 2138   2.884   3.118   6.934
  134HSD    HD2 2139   2.820   3.055   6.874
  134HSD      C 2140   3.228   2.765   7.014
  134HSD      O 2141   3.344   2.763   7.053
  135ALA      N 2142   3.175   2.664   6.942
  135ALA     HN 2143   3.090   2.689   6.896
  135ALA     CA 2144   3.230   2.529   6.927
  135ALA     HA 2145   3.269   2.507   7.025
  135ALA     CB 2146   3.118   2.429   6.896
  135ALA    HB1 2147   3.027   2.456   6.954
  135ALA    HB2 2148   3.138   2.325   6.929
  135ALA    HB3 2149   3.089   2.432   6.788
  135ALA      C 2150   3.352   2.529   6.832
  135ALA      O 2151   3.457   2.471   6.856
  136LEU      N 2152   3.349   2.623   6.733
  136LEU     HN 2153   3.265   2.671   6.713
  136LEU     CA 2154   3.461   2.665   6.653
  136LEU     HA 2155   3.500   2.575   6.608
  136LEU     CB 2156   3.412   2.764   6.544
  136LEU    HB1 2157   3.362   2.848   6.597
  136LEU    HB2 2158   3.343   2.708   6.477
  136LEU     CG 2159   3.519   2.828   6.454
  136LEU     HG 2160   3.587   2.895   6.511
  136LEU    CD1 2161   3.589   2.712   6.390
  136LEU   HD11 2162   3.518   2.659   6.323
  136LEU   HD12 2163   3.628   2.640   6.465
  136LEU   HD13 2164   3.674   2.757   6.334
  136LEU    CD2 2165   3.455   2.917   6.342
  136LEU   HD21 2166   3.532   2.991   6.309
  136LEU   HD22 2167   3.370   2.972   6.387
  136LEU   HD23 2168   3.425   2.845   6.264
  136LEU      C 2169   3.574   2.729   6.736
  136LEU      O 2170   3.691   2.718   6.701
  137ASN      N 2171   3.545   2.797   6.842
  137ASN     HN 2172   3.449   2.803   6.871
  137ASN     CA 2173   3.646   2.859   6.925
  137ASN     HA 2174   3.716   2.907   6.858
  137ASN     CB 2175   3.586   2.962   7.024
  137ASN    HB1 2176   3.667   3.014   7.079
  137ASN    HB2 2177   3.519   2.900   7.088
  137ASN     CG 2178   3.504   3.067   6.948
  137ASN    OD1 2179   3.399   3.112   7.000
  137ASN    ND2 2180   3.551   3.122   6.834
  137ASN   HD21 2181   3.505   3.206   6.804
  137ASN   HD22 2182   3.638   3.102   6.788
  137ASN      C 2183   3.720   2.746   7.000
  137ASN      O 2184   3.833   2.755   7.037
  138LYS      N 2185   3.646   2.635   7.042
  138LYS     HN 2186   3.561   2.612   6.994
  138LYS     CA 2187   3.697   2.532   7.128
  138LYS     HA 2188   3.766   2.577   7.198
  138LYS     CB 2189   3.580   2.462   7.215
  138LYS    HB1 2190   3.627   2.390   7.285
  138LYS    HB2 2191   3.511   2.407   7.147
  138LYS     CG 2192   3.485   2.554   7.297
  138LYS    HG1 2193   3.424   2.487   7.361
  138LYS    HG2 2194   3.415   2.602   7.225
  138LYS     CD 2195   3.555   2.659   7.385
  138LYS    HD1 2196   3.477   2.728   7.423
  138LYS    HD2 2197   3.628   2.718   7.324
  138LYS     CE 2198   3.641   2.606   7.500
  138LYS    HE1 2199   3.719   2.536   7.464
  138LYS    HE2 2200   3.583   2.544   7.571
  138LYS     NZ 2201   3.709   2.718   7.585
  138LYS    HZ1 2202   3.792   2.745   7.527
  138LYS    HZ2 2203   3.739   2.685   7.678
  138LYS    HZ3 2204   3.647   2.801   7.590
  138LYS      C 2205   3.768   2.419   7.062
  138LYS      O 2206   3.838   2.344   7.129
  139ILE      N 2207   3.763   2.405   6.929
  139ILE     HN 2208   3.733   2.474   6.864
  139ILE     CA 2209   3.843   2.291   6.866
  139ILE     HA 2210   3.799   2.202   6.908
  139ILE     CB 2211   3.811   2.265   6.717
  139ILE     HB 2212   3.839   2.173   6.661
  139ILE    CG2 2213   3.655   2.248   6.712
  139ILE   HG21 2214   3.624   2.221   6.608
  139ILE   HG22 2215   3.611   2.347   6.735
  139ILE   HG23 2216   3.614   2.170   6.780
  139ILE    CG1 2217   3.862   2.389   6.634
  139ILE   HG11 2218   3.971   2.403   6.653
  139ILE   HG12 2219   3.811   2.479   6.673
  139ILE     CD 2220   3.829   2.366   6.483
  139ILE    HD1 2221   3.736   2.312   6.455
  139ILE    HD2 2222   3.913   2.303   6.445
  139ILE    HD3 2223   3.823   2.466   6.435
  139ILE      C 2224   3.995   2.297   6.882
  139ILE      O 2225   4.055   2.406   6.879
  140SER      N 2226   4.054   2.181   6.909
  140SER     HN 2227   3.983   2.111   6.915
  140SER     CA 2228   4.195   2.161   6.912
  140SER     HA 2229   4.239   2.211   6.997
  140SER     CB 2230   4.224   2.011   6.944
  140SER    HB1 2231   4.182   1.975   7.040
  140SER    HB2 2232   4.335   2.012   6.948
  140SER     OG 2233   4.190   1.921   6.835
  140SER    HG1 2234   4.235   1.836   6.848
  140SER      C 2235   4.275   2.194   6.786
  140SER      O 2236   4.213   2.202   6.680
  141ASN      N 2237   4.408   2.213   6.803
  141ASN     HN 2238   4.445   2.193   6.893
  141ASN     CA 2239   4.505   2.247   6.699
  141ASN     HA 2240   4.467   2.339   6.660
  141ASN     CB 2241   4.650   2.251   6.754
  141ASN    HB1 2242   4.714   2.258   6.664
  141ASN    HB2 2243   4.668   2.157   6.810
  141ASN     CG 2244   4.673   2.373   6.850
  141ASN    OD1 2245   4.604   2.470   6.832
  141ASN    ND2 2246   4.779   2.364   6.935
  141ASN   HD21 2247   4.792   2.448   6.987
  141ASN   HD22 2248   4.832   2.282   6.954
  141ASN      C 2249   4.501   2.145   6.581
  141ASN      O 2250   4.482   2.187   6.464
  142ARG      N 2251   4.512   2.011   6.611
  142ARG     HN 2252   4.520   1.982   6.706
  142ARG     CA 2253   4.508   1.905   6.509
  142ARG     HA 2254   4.586   1.917   6.435
  142ARG     CB 2255   4.529   1.769   6.572
  142ARG    HB1 2256   4.493   1.673   6.529
  142ARG    HB2 2257   4.475   1.776   6.670
  142ARG     CG 2258   4.680   1.748   6.608
  142ARG    HG1 2259   4.708   1.840   6.663
  142ARG    HG2 2260   4.734   1.744   6.511
  142ARG     CD 2261   4.720   1.619   6.690
  142ARG    HD1 2262   4.694   1.526   6.636
  142ARG    HD2 2263   4.668   1.626   6.788
  142ARG     NE 2264   4.868   1.614   6.708
  142ARG     HE 2265   4.918   1.686   6.660
  142ARG     CZ 2266   4.933   1.510   6.762
  142ARG    NH1 2267   4.873   1.399   6.808
  142ARG   HH11 2268   4.774   1.396   6.793
  142ARG   HH12 2269   4.916   1.315   6.842
  142ARG    NH2 2270   5.064   1.518   6.759
  142ARG   HH21 2271   5.105   1.609   6.767
  142ARG   HH22 2272   5.121   1.450   6.804
  142ARG      C 2273   4.383   1.902   6.437
  142ARG      O 2274   4.368   1.877   6.318
  143THR      N 2275   4.265   1.929   6.507
  143THR     HN 2276   4.277   1.960   6.600
  143THR     CA 2277   4.130   1.946   6.447
  143THR     HA 2278   4.118   1.862   6.381
  143THR     CB 2279   4.020   1.943   6.553
  143THR     HB 2280   4.027   2.026   6.626
  143THR    OG1 2281   4.019   1.820   6.630
  143THR    HG1 2282   4.049   1.839   6.719
  143THR    CG2 2283   3.877   1.948   6.496
  143THR   HG21 2284   3.848   2.027   6.423
  143THR   HG22 2285   3.803   1.949   6.579
  143THR   HG23 2286   3.863   1.854   6.439
  143THR      C 2287   4.117   2.068   6.364
  143THR      O 2288   4.063   2.057   6.253
  144ALA      N 2289   4.168   2.189   6.406
  144ALA     HN 2290   4.209   2.194   6.496
  144ALA     CA 2291   4.187   2.303   6.313
  144ALA     HA 2292   4.093   2.335   6.270
  144ALA     CB 2293   4.232   2.415   6.398
  144ALA    HB1 2294   4.203   2.514   6.356
  144ALA    HB2 2295   4.343   2.420   6.407
  144ALA    HB3 2296   4.176   2.411   6.494
  144ALA      C 2297   4.278   2.279   6.191
  144ALA      O 2298   4.249   2.330   6.081
  145ALA      N 2299   4.377   2.189   6.204
  145ALA     HN 2300   4.400   2.164   6.298
  145ALA     CA 2301   4.442   2.133   6.089
  145ALA     HA 2302   4.473   2.217   6.029
  145ALA     CB 2303   4.571   2.056   6.135
  145ALA    HB1 2304   4.553   1.986   6.219
  145ALA    HB2 2305   4.651   2.128   6.162
  145ALA    HB3 2306   4.608   1.991   6.052
  145ALA      C 2307   4.349   2.048   5.999
  145ALA      O 2308   4.357   2.063   5.878
  146ILE      N 2309   4.263   1.960   6.050
  146ILE     HN 2310   4.266   1.948   6.149
  146ILE     CA 2311   4.173   1.879   5.976
  146ILE     HA 2312   4.225   1.840   5.889
  146ILE     CB 2313   4.118   1.765   6.053
  146ILE     HB 2314   4.089   1.812   6.150
  146ILE    CG2 2315   3.996   1.696   5.992
  146ILE   HG21 2316   4.016   1.665   5.887
  146ILE   HG22 2317   3.918   1.775   5.996
  146ILE   HG23 2318   3.960   1.617   6.061
  146ILE    CG1 2319   4.236   1.678   6.079
  146ILE   HG11 2320   4.315   1.731   6.137
  146ILE   HG12 2321   4.291   1.653   5.986
  146ILE     CD 2322   4.203   1.547   6.160
  146ILE    HD1 2323   4.149   1.581   6.251
  146ILE    HD2 2324   4.291   1.500   6.210
  146ILE    HD3 2325   4.147   1.475   6.096
  146ILE      C 2326   4.063   1.969   5.911
  146ILE      O 2327   4.019   1.949   5.799
  147ILE      N 2328   4.017   2.071   5.978
  147ILE     HN 2329   4.041   2.088   6.073
  147ILE     CA 2330   3.923   2.170   5.915
  147ILE     HA 2331   3.836   2.123   5.873
  147ILE     CB 2332   3.871   2.272   6.001
  147ILE     HB 2333   3.958   2.313   6.056
  147ILE    CG2 2334   3.798   2.394   5.937
  147ILE   HG21 2335   3.862   2.458   5.874
  147ILE   HG22 2336   3.748   2.464   6.008
  147ILE   HG23 2337   3.723   2.358   5.863
  147ILE    CG1 2338   3.774   2.211   6.110
  147ILE   HG11 2339   3.724   2.302   6.152
  147ILE   HG12 2340   3.831   2.160   6.190
  147ILE     CD 2341   3.673   2.112   6.057
  147ILE    HD1 2342   3.728   2.019   6.033
  147ILE    HD2 2343   3.609   2.148   5.974
  147ILE    HD3 2344   3.601   2.091   6.139
  147ILE      C 2345   3.986   2.237   5.796
  147ILE      O 2346   3.938   2.257   5.688
  148SER      N 2347   4.111   2.284   5.815
  148SER     HN 2348   4.150   2.290   5.907
  148SER     CA 2349   4.191   2.334   5.712
  148SER     HA 2350   4.145   2.427   5.684
  148SER     CB 2351   4.332   2.388   5.762
  148SER    HB1 2352   4.386   2.445   5.684
  148SER    HB2 2353   4.402   2.311   5.801
  148SER     OG 2354   4.299   2.476   5.870
  148SER    HG1 2355   4.275   2.422   5.946
  148SER      C 2356   4.215   2.237   5.592
  148SER      O 2357   4.216   2.288   5.481
  149CYS      N 2358   4.246   2.109   5.617
  149CYS     HN 2359   4.278   2.074   5.705
  149CYS     CA 2360   4.237   2.012   5.511
  149CYS     HA 2361   4.300   2.042   5.428
  149CYS     CB 2362   4.275   1.875   5.564
  149CYS    HB1 2363   4.251   1.802   5.484
  149CYS    HB2 2364   4.212   1.837   5.647
  149CYS     SG 2365   4.444   1.847   5.615
  149CYS    HG1 2366   4.415   1.903   5.732
  149CYS      C 2367   4.101   2.011   5.442
  149CYS      O 2368   4.099   2.004   5.317
  150LEU      N 2369   3.980   2.013   5.507
  150LEU     HN 2370   3.982   2.035   5.604
  150LEU     CA 2371   3.847   2.019   5.440
  150LEU     HA 2372   3.846   1.943   5.363
  150LEU     CB 2373   3.732   1.992   5.549
  150LEU    HB1 2374   3.633   2.015   5.504
  150LEU    HB2 2375   3.750   2.059   5.636
  150LEU     CG 2376   3.737   1.853   5.607
  150LEU     HG 2377   3.839   1.830   5.642
  150LEU    CD1 2378   3.645   1.859   5.726
  150LEU   HD11 2379   3.543   1.895   5.700
  150LEU   HD12 2380   3.687   1.923   5.807
  150LEU   HD13 2381   3.635   1.754   5.761
  150LEU    CD2 2382   3.700   1.737   5.512
  150LEU   HD21 2383   3.705   1.644   5.573
  150LEU   HD22 2384   3.759   1.744   5.418
  150LEU   HD23 2385   3.595   1.745   5.479
  150LEU      C 2386   3.837   2.149   5.361
  150LEU      O 2387   3.799   2.144   5.244
  151LEU      N 2388   3.883   2.271   5.411
  151LEU     HN 2389   3.901   2.274   5.509
  151LEU     CA 2390   3.889   2.397   5.342
  151LEU     HA 2391   3.789   2.413   5.303
  151LEU     CB 2392   3.925   2.517   5.436
  151LEU    HB1 2393   3.926   2.611   5.378
  151LEU    HB2 2394   4.025   2.496   5.479
  151LEU     CG 2395   3.824   2.546   5.553
  151LEU     HG 2396   3.852   2.476   5.635
  151LEU    CD1 2397   3.828   2.690   5.600
  151LEU   HD11 2398   3.788   2.756   5.520
  151LEU   HD12 2399   3.932   2.723   5.621
  151LEU   HD13 2400   3.766   2.716   5.689
  151LEU    CD2 2401   3.681   2.520   5.515
  151LEU   HD21 2402   3.650   2.585   5.430
  151LEU   HD22 2403   3.611   2.541   5.599
  151LEU   HD23 2404   3.662   2.411   5.504
  151LEU      C 2405   3.975   2.402   5.210
  151LEU      O 2406   3.921   2.436   5.102
  152TRP      N 2407   4.096   2.353   5.215
  152TRP     HN 2408   4.134   2.316   5.300
  152TRP     CA 2409   4.178   2.337   5.099
  152TRP     HA 2410   4.175   2.435   5.052
  152TRP     CB 2411   4.323   2.290   5.136
  152TRP    HB1 2412   4.369   2.241   5.047
  152TRP    HB2 2413   4.299   2.219   5.218
  152TRP     CG 2414   4.423   2.399   5.173
  152TRP    CD1 2415   4.473   2.409   5.299
  152TRP    HD1 2416   4.447   2.345   5.382
  152TRP    NE1 2417   4.556   2.522   5.306
  152TRP    HE1 2418   4.604   2.558   5.384
  152TRP    CE2 2419   4.553   2.589   5.185
  152TRP    CD2 2420   4.460   2.522   5.102
  152TRP    CE3 2421   4.432   2.576   4.983
  152TRP    HE3 2422   4.360   2.524   4.922
  152TRP    CZ3 2423   4.498   2.686   4.933
  152TRP    HZ3 2424   4.467   2.715   4.834
  152TRP    CZ2 2425   4.615   2.704   5.141
  152TRP    HZ2 2426   4.684   2.761   5.202
  152TRP    CH2 2427   4.601   2.741   5.006
  152TRP    HH2 2428   4.647   2.826   4.958
  152TRP      C 2429   4.118   2.232   5.004
  152TRP      O 2430   4.118   2.250   4.883
  153GLY      N 2431   4.058   2.126   5.055
  153GLY     HN 2432   4.070   2.102   5.151
  153GLY     CA 2433   3.981   2.024   4.987
  153GLY    HA1 2434   3.944   1.960   5.066
  153GLY    HA2 2435   4.052   1.977   4.920
  153GLY      C 2436   3.865   2.074   4.903
  153GLY      O 2437   3.862   2.037   4.784
  154ILE      N 2438   3.772   2.150   4.967
  154ILE     HN 2439   3.782   2.163   5.066
  154ILE     CA 2440   3.655   2.207   4.898
  154ILE     HA 2441   3.595   2.129   4.855
  154ILE     CB 2442   3.571   2.267   5.007
  154ILE     HB 2443   3.637   2.333   5.067
  154ILE    CG2 2444   3.452   2.347   4.942
  154ILE   HG21 2445   3.405   2.297   4.855
  154ILE   HG22 2446   3.492   2.445   4.908
  154ILE   HG23 2447   3.376   2.376   5.018
  154ILE    CG1 2448   3.497   2.158   5.085
  154ILE   HG11 2449   3.561   2.078   5.129
  154ILE   HG12 2450   3.423   2.112   5.017
  154ILE     CD 2451   3.428   2.212   5.216
  154ILE    HD1 2452   3.399   2.130   5.286
  154ILE    HD2 2453   3.341   2.276   5.192
  154ILE    HD3 2454   3.498   2.272   5.278
  154ILE      C 2455   3.705   2.308   4.787
  154ILE      O 2456   3.664   2.309   4.669
  155THR      N 2457   3.819   2.379   4.818
  155THR     HN 2458   3.853   2.390   4.912
  155THR     CA 2459   3.891   2.467   4.730
  155THR     HA 2460   3.821   2.541   4.695
  155THR     CB 2461   3.999   2.551   4.804
  155THR     HB 2462   4.077   2.484   4.846
  155THR    OG1 2463   3.927   2.619   4.907
  155THR    HG1 2464   3.950   2.570   4.987
  155THR    CG2 2465   4.077   2.655   4.717
  155THR   HG21 2466   4.135   2.600   4.639
  155THR   HG22 2467   4.137   2.729   4.774
  155THR   HG23 2468   3.996   2.719   4.676
  155THR      C 2469   3.960   2.403   4.609
  155THR      O 2470   3.939   2.434   4.493
  156ILE      N 2471   4.030   2.293   4.634
  156ILE     HN 2472   4.043   2.265   4.729
  156ILE     CA 2473   4.084   2.202   4.530
  156ILE     HA 2474   4.140   2.263   4.461
  156ILE     CB 2475   4.165   2.095   4.597
  156ILE     HB 2476   4.112   2.066   4.691
  156ILE    CG2 2477   4.178   1.965   4.517
  156ILE   HG21 2478   4.235   1.884   4.568
  156ILE   HG22 2479   4.230   1.994   4.423
  156ILE   HG23 2480   4.082   1.917   4.489
  156ILE    CG1 2481   4.306   2.135   4.644
  156ILE   HG11 2482   4.297   2.239   4.683
  156ILE   HG12 2483   4.379   2.148   4.562
  156ILE     CD 2484   4.372   2.034   4.743
  156ILE    HD1 2485   4.287   1.986   4.798
  156ILE    HD2 2486   4.442   2.077   4.818
  156ILE    HD3 2487   4.419   1.953   4.683
  156ILE      C 2488   3.968   2.148   4.448
  156ILE      O 2489   3.972   2.155   4.327
  157GLY      N 2490   3.857   2.100   4.511
  157GLY     HN 2491   3.868   2.087   4.610
  157GLY     CA 2492   3.736   2.035   4.448
  157GLY    HA1 2493   3.671   2.014   4.531
  157GLY    HA2 2494   3.757   1.943   4.396
  157GLY      C 2495   3.670   2.120   4.344
  157GLY      O 2496   3.616   2.066   4.248
  158LEU      N 2497   3.666   2.254   4.372
  158LEU     HN 2498   3.717   2.290   4.450
  158LEU     CA 2499   3.605   2.359   4.286
  158LEU     HA 2500   3.513   2.321   4.244
  158LEU     CB 2501   3.564   2.475   4.372
  158LEU    HB1 2502   3.517   2.558   4.315
  158LEU    HB2 2503   3.649   2.524   4.424
  158LEU     CG 2504   3.460   2.450   4.483
  158LEU     HG 2505   3.480   2.350   4.526
  158LEU    CD1 2506   3.466   2.562   4.588
  158LEU   HD11 2507   3.388   2.573   4.665
  158LEU   HD12 2508   3.450   2.661   4.540
  158LEU   HD13 2509   3.566   2.565   4.636
  158LEU    CD2 2510   3.320   2.445   4.428
  158LEU   HD21 2511   3.291   2.540   4.378
  158LEU   HD22 2512   3.244   2.437   4.508
  158LEU   HD23 2513   3.297   2.359   4.362
  158LEU      C 2514   3.693   2.410   4.178
  158LEU      O 2515   3.653   2.473   4.081
  159THR      N 2516   3.826   2.385   4.187
  159THR     HN 2517   3.861   2.343   4.270
  159THR     CA 2518   3.922   2.447   4.095
  159THR     HA 2519   3.861   2.510   4.032
  159THR     CB 2520   4.024   2.543   4.159
  159THR     HB 2521   4.099   2.581   4.086
  159THR    OG1 2522   4.093   2.481   4.271
  159THR    HG1 2523   4.020   2.453   4.326
  159THR    CG2 2524   3.943   2.665   4.214
  159THR   HG21 2525   3.870   2.707   4.142
  159THR   HG22 2526   4.008   2.754   4.230
  159THR   HG23 2527   3.876   2.645   4.300
  159THR      C 2528   3.997   2.351   4.004
  159THR      O 2529   4.082   2.389   3.918
  160VAL      N 2530   3.963   2.222   4.015
  160VAL     HN 2531   3.896   2.196   4.084
  160VAL     CA 2532   4.045   2.119   3.956
  160VAL     HA 2533   4.149   2.148   3.955
  160VAL     CB 2534   4.042   2.000   4.045
  160VAL     HB 2535   4.054   2.033   4.151
  160VAL    CG1 2536   3.909   1.934   4.042
  160VAL   HG11 2537   3.838   1.997   4.100
  160VAL   HG12 2538   3.914   1.832   4.086
  160VAL   HG13 2539   3.871   1.917   3.939
  160VAL    CG2 2540   4.165   1.903   4.016
  160VAL   HG21 2541   4.190   1.833   4.098
  160VAL   HG22 2542   4.249   1.970   3.988
  160VAL   HG23 2543   4.134   1.840   3.930
  160VAL      C 2544   3.993   2.085   3.816
  160VAL      O 2545   4.070   2.048   3.729
  161HSD      N 2546   3.875   2.147   3.780
  161HSD     HN 2547   3.825   2.179   3.860
  161HSD     CA 2548   3.824   2.144   3.641
  161HSD     HA 2549   3.813   2.044   3.602
  161HSD     CB 2550   3.680   2.211   3.635
  161HSD    HB1 2551   3.613   2.164   3.711
  161HSD    HB2 2552   3.631   2.207   3.536
  161HSD    ND1 2553   3.659   2.403   3.786
  161HSD    HD1 2554   3.670   2.346   3.868
  161HSD     CG 2555   3.666   2.354   3.658
  161HSD    CE1 2556   3.627   2.532   3.782
  161HSD    HE1 2557   3.626   2.588   3.876
  161HSD    NE2 2558   3.611   2.573   3.659
  161HSD    CD2 2559   3.634   2.459   3.575
  161HSD    HD2 2560   3.615   2.455   3.469
  161HSD      C 2561   3.919   2.224   3.547
  161HSD      O 2562   3.934   2.205   3.428
  162LEU      N 2563   3.986   2.325   3.610
  162LEU     HN 2564   3.985   2.329   3.710
  162LEU     CA 2565   4.092   2.407   3.546
  162LEU     HA 2566   4.059   2.440   3.449
  162LEU     CB 2567   4.136   2.533   3.624
  162LEU    HB1 2568   4.201   2.584   3.551
  162LEU    HB2 2569   4.186   2.504   3.719
  162LEU     CG 2570   4.023   2.630   3.659
  162LEU     HG 2571   3.935   2.582   3.709
  162LEU    CD1 2572   4.076   2.737   3.756
  162LEU   HD11 2573   4.001   2.811   3.791
  162LEU   HD12 2574   4.161   2.788   3.707
  162LEU   HD13 2575   4.112   2.699   3.854
  162LEU    CD2 2576   3.967   2.706   3.535
  162LEU   HD21 2577   3.938   2.638   3.452
  162LEU   HD22 2578   4.039   2.781   3.497
  162LEU   HD23 2579   3.884   2.766   3.578
  162LEU      C 2580   4.222   2.334   3.504
  162LEU      O 2581   4.287   2.373   3.408
  163LEU      N 2582   4.250   2.223   3.581
  163LEU     HN 2583   4.183   2.202   3.653
  163LEU     CA 2584   4.362   2.138   3.559
  163LEU     HA 2585   4.450   2.196   3.537
  163LEU     CB 2586   4.407   2.054   3.686
  163LEU    HB1 2587   4.314   1.998   3.708
  163LEU    HB2 2588   4.419   2.126   3.769
  163LEU     CG 2589   4.532   1.958   3.673
  163LEU     HG 2590   4.514   1.893   3.585
  163LEU    CD1 2591   4.657   2.042   3.649
  163LEU   HD11 2592   4.744   1.974   3.635
  163LEU   HD12 2593   4.683   2.106   3.736
  163LEU   HD13 2594   4.650   2.106   3.559
  163LEU    CD2 2595   4.550   1.865   3.795
  163LEU   HD21 2596   4.641   1.804   3.776
  163LEU   HD22 2597   4.456   1.808   3.811
  163LEU   HD23 2598   4.569   1.923   3.887
  163LEU      C 2599   4.321   2.050   3.440
  163LEU      O 2600   4.410   1.983   3.381
  164LYS      N 2601   4.191   2.044   3.400
  164LYS     HN 2602   4.119   2.102   3.439
  164LYS     CA 2603   4.146   1.952   3.296
  164LYS     HA 2604   4.227   1.893   3.257
  164LYS     CB 2605   4.038   1.858   3.339
  164LYS    HB1 2606   4.018   1.788   3.255
  164LYS    HB2 2607   3.944   1.911   3.365
  164LYS     CG 2608   4.077   1.780   3.465
  164LYS    HG1 2609   3.989   1.725   3.504
  164LYS    HG2 2610   4.099   1.844   3.554
  164LYS     CD 2611   4.189   1.679   3.462
  164LYS    HD1 2612   4.227   1.641   3.559
  164LYS    HD2 2613   4.272   1.729   3.408
  164LYS     CE 2614   4.153   1.556   3.379
  164LYS    HE1 2615   4.134   1.585   3.273
  164LYS    HE2 2616   4.062   1.504   3.416
  164LYS     NZ 2617   4.260   1.452   3.372
  164LYS    HZ1 2618   4.220   1.379   3.309
  164LYS    HZ2 2619   4.274   1.414   3.468
  164LYS    HZ3 2620   4.349   1.494   3.338
  164LYS      C 2621   4.098   2.021   3.170
  164LYS      O 2622   4.039   1.960   3.083
  165LYS      N 2623   4.114   2.154   3.157
  165LYS     HN 2624   4.158   2.213   3.225
  165LYS     CA 2625   4.093   2.230   3.032
  165LYS     HA 2626   3.991   2.217   3.001
  165LYS     CB 2627   4.107   2.380   3.062
  165LYS    HB1 2628   4.110   2.448   2.975
  165LYS    HB2 2629   4.207   2.395   3.109
  165LYS     CG 2630   4.005   2.437   3.157
  165LYS    HG1 2631   4.028   2.544   3.177
  165LYS    HG2 2632   4.012   2.371   3.246
  165LYS     CD 2633   3.865   2.450   3.104
  165LYS    HD1 2634   3.849   2.372   3.026
  165LYS    HD2 2635   3.852   2.548   3.055
  165LYS     CE 2636   3.744   2.445   3.207
  165LYS    HE1 2637   3.753   2.533   3.275
  165LYS    HE2 2638   3.752   2.352   3.266
  165LYS     NZ 2639   3.620   2.443   3.130
  165LYS    HZ1 2640   3.583   2.540   3.127
  165LYS    HZ2 2641   3.556   2.374   3.174
  165LYS    HZ3 2642   3.638   2.403   3.036
  165LYS      C 2643   4.182   2.191   2.912
  165LYS      O 2644   4.274   2.109   2.918
  166LYS      N 2645   4.151   2.242   2.790
  166LYS     HN 2646   4.060   2.281   2.776
  166LYS     CA 2647   4.224   2.220   2.663
  166LYS     HA 2648   4.253   2.118   2.645
  166LYS     CB 2649   4.143   2.255   2.536
  166LYS    HB1 2650   4.211   2.251   2.448
  166LYS    HB2 2651   4.123   2.364   2.538
  166LYS     CG 2652   4.013   2.177   2.504
  166LYS    HG1 2653   3.979   2.221   2.408
  166LYS    HG2 2654   3.957   2.200   2.597
  166LYS     CD 2655   4.042   2.027   2.485
  166LYS    HD1 2656   4.090   1.985   2.576
  166LYS    HD2 2657   4.125   2.011   2.413
  166LYS     CE 2658   3.927   1.938   2.450
  166LYS    HE1 2659   3.943   1.828   2.439
  166LYS    HE2 2660   3.861   1.965   2.364
  166LYS     NZ 2661   3.835   1.945   2.568
  166LYS    HZ1 2662   3.740   1.905   2.553
  166LYS    HZ2 2663   3.829   2.045   2.597
  166LYS    HZ3 2664   3.879   1.897   2.649
  166LYS      C 2665   4.357   2.297   2.658
  166LYS      O 2666   4.455   2.245   2.601
  167MET      N 2667   4.360   2.416   2.718
  167MET     HN 2668   4.279   2.457   2.760
  167MET     CA 2669   4.472   2.503   2.733
  167MET     HA 2670   4.473   2.553   2.637
  167MET     CB 2671   4.451   2.602   2.856
  167MET    HB1 2672   4.548   2.628   2.904
  167MET    HB2 2673   4.401   2.549   2.939
  167MET     CG 2674   4.356   2.718   2.827
  167MET    HG1 2675   4.328   2.782   2.913
  167MET    HG2 2676   4.256   2.676   2.807
  167MET     SD 2677   4.414   2.819   2.684
  167MET     CE 2678   4.250   2.894   2.657
  167MET    HE1 2679   4.172   2.816   2.641
  167MET    HE2 2680   4.261   2.952   2.564
  167MET    HE3 2681   4.225   2.962   2.741
  167MET      C 2682   4.609   2.449   2.759
  167MET      O 2683   4.623   2.346   2.820
  168PRO      N 2684   4.723   2.508   2.720
  168PRO     CD 2685   4.848   2.435   2.731
  168PRO    HD1 2686   4.851   2.334   2.684
  168PRO    HD2 2687   4.873   2.429   2.839
  168PRO     CA 2688   4.734   2.627   2.636
  168PRO     HA 2689   4.681   2.707   2.686
  168PRO     CB 2690   4.881   2.658   2.659
  168PRO    HB1 2691   4.894   2.709   2.757
  168PRO    HB2 2692   4.924   2.722   2.580
  168PRO     CG 2693   4.949   2.519   2.656
  168PRO    HG1 2694   4.961   2.493   2.549
  168PRO    HG2 2695   5.043   2.501   2.712
  168PRO      C 2696   4.692   2.621   2.489
  168PRO      O 2697   4.729   2.529   2.415
  169ILE      N 2698   4.614   2.716   2.441
  169ILE     HN 2699   4.586   2.791   2.500
  169ILE     CA 2700   4.566   2.721   2.309
  169ILE     HA 2701   4.540   2.622   2.274
  169ILE     CB 2702   4.429   2.791   2.307
  169ILE     HB 2703   4.427   2.877   2.377
  169ILE    CG2 2704   4.399   2.864   2.171
  169ILE   HG21 2705   4.476   2.943   2.158
  169ILE   HG22 2706   4.299   2.912   2.175
  169ILE   HG23 2707   4.400   2.780   2.099
  169ILE    CG1 2708   4.322   2.694   2.365
  169ILE   HG11 2709   4.237   2.757   2.397
  169ILE   HG12 2710   4.365   2.633   2.448
  169ILE     CD 2711   4.259   2.602   2.258
  169ILE    HD1 2712   4.205   2.526   2.320
  169ILE    HD2 2713   4.340   2.541   2.212
  169ILE    HD3 2714   4.195   2.656   2.185
  169ILE      C 2715   4.665   2.776   2.211
  169ILE      O 2716   4.706   2.893   2.220
  170GLN      N 2717   4.707   2.694   2.108
  170GLN     HN 2718   4.670   2.601   2.105
  170GLN     CA 2719   4.793   2.731   2.000
  170GLN     HA 2720   4.867   2.797   2.042
  170GLN     CB 2721   4.846   2.615   1.916
  170GLN    HB1 2722   4.764   2.541   1.901
  170GLN    HB2 2723   4.929   2.561   1.967
  170GLN     CG 2724   4.901   2.649   1.771
  170GLN    HG1 2725   4.820   2.680   1.701
  170GLN    HG2 2726   4.940   2.554   1.728
  170GLN     CD 2727   5.015   2.747   1.761
  170GLN    OE1 2728   5.018   2.843   1.678
  170GLN    NE2 2729   5.121   2.731   1.847
  170GLN   HE21 2730   5.204   2.780   1.822
  170GLN   HE22 2731   5.112   2.672   1.927
  170GLN      C 2732   4.714   2.824   1.911
  170GLN      O 2733   4.600   2.785   1.871
  171ASN      N 2734   4.764   2.942   1.876
  171ASN     HN 2735   4.852   2.960   1.918
  171ASN     CA 2736   4.690   3.044   1.801
  171ASN     HA 2737   4.633   2.988   1.727
  171ASN     CB 2738   4.592   3.122   1.898
  171ASN    HB1 2739   4.539   3.049   1.964
  171ASN    HB2 2740   4.516   3.172   1.834
  171ASN     CG 2741   4.653   3.233   1.979
  171ASN    OD1 2742   4.646   3.356   1.966
  171ASN    ND2 2743   4.727   3.190   2.085
  171ASN   HD21 2744   4.765   3.097   2.086
  171ASN   HD22 2745   4.759   3.255   2.153
  171ASN      C 2746   4.780   3.132   1.725
  171ASN      O 2747   4.843   3.228   1.772
  172GLY      N 2748   4.784   3.110   1.593
  172GLY     HN 2749   4.727   3.035   1.559
  172GLY     CA 2750   4.845   3.197   1.486
  172GLY    HA1 2751   4.813   3.300   1.501
  172GLY    HA2 2752   4.803   3.153   1.397
  172GLY      C 2753   4.994   3.197   1.484
  172GLY      O 2754   5.050   3.269   1.408
  173GLY      N 2755   5.056   3.122   1.572
  173GLY     HN 2756   5.000   3.066   1.632
  173GLY     CA 2757   5.205   3.123   1.593
  173GLY    HA1 2758   5.243   3.208   1.538
  173GLY    HA2 2759   5.249   3.033   1.552
  173GLY      C 2760   5.252   3.120   1.733
  173GLY      O 2761   5.370   3.111   1.753
  174ALA      N 2762   5.165   3.142   1.833
  174ALA     HN 2763   5.070   3.160   1.810
  174ALA     CA 2764   5.195   3.149   1.970
  174ALA     HA 2765   5.289   3.097   1.980
  174ALA     CB 2766   5.196   3.294   2.014
  174ALA    HB1 2767   5.224   3.304   2.121
  174ALA    HB2 2768   5.093   3.337   2.017
  174ALA    HB3 2769   5.261   3.357   1.950
  174ALA      C 2770   5.094   3.064   2.048
  174ALA      O 2771   4.996   3.015   1.992
  175ASN      N 2772   5.132   3.027   2.172
  175ASN     HN 2773   5.217   3.062   2.209
  175ASN     CA 2774   5.045   2.951   2.254
  175ASN     HA 2775   4.960   2.922   2.195
  175ASN     CB 2776   5.113   2.823   2.319
  175ASN    HB1 2777   5.042   2.780   2.393
  175ASN    HB2 2778   5.206   2.859   2.368
  175ASN     CG 2779   5.135   2.712   2.218
  175ASN    OD1 2780   5.066   2.611   2.212
  175ASN    ND2 2781   5.246   2.731   2.140
  175ASN   HD21 2782   5.304   2.812   2.154
  175ASN   HD22 2783   5.284   2.650   2.097
  175ASN      C 2784   4.987   3.037   2.369
  175ASN      O 2785   5.062   3.100   2.440
  176LEU      N 2786   4.852   3.046   2.384
  176LEU     HN 2787   4.792   2.997   2.321
  176LEU     CA 2788   4.787   3.127   2.485
  176LEU     HA 2789   4.850   3.206   2.522
  176LEU     CB 2790   4.657   3.188   2.431
  176LEU    HB1 2791   4.583   3.109   2.405
  176LEU    HB2 2792   4.677   3.253   2.343
  176LEU     CG 2793   4.571   3.276   2.531
  176LEU     HG 2794   4.538   3.214   2.616
  176LEU    CD1 2795   4.654   3.394   2.578
  176LEU   HD11 2796   4.660   3.474   2.501
  176LEU   HD12 2797   4.759   3.365   2.602
  176LEU   HD13 2798   4.611   3.436   2.671
  176LEU    CD2 2799   4.438   3.323   2.468
  176LEU   HD21 2800   4.460   3.396   2.387
  176LEU   HD22 2801   4.368   3.369   2.540
  176LEU   HD23 2802   4.388   3.242   2.411
  176LEU      C 2803   4.753   3.040   2.602
  176LEU      O 2804   4.680   2.939   2.589
  177CYS      N 2805   4.811   3.072   2.718
  177CYS     HN 2806   4.874   3.149   2.716
  177CYS     CA 2807   4.776   3.018   2.851
  177CYS     HA 2808   4.711   2.934   2.833
  177CYS     CB 2809   4.897   2.981   2.942
  177CYS    HB1 2810   4.966   3.067   2.959
  177CYS    HB2 2811   4.961   2.910   2.886
  177CYS     SG 2812   4.851   2.906   3.098
  177CYS      C 2813   4.706   3.138   2.925
  177CYS      O 2814   4.759   3.239   2.964
  178SER      N 2815   4.574   3.119   2.947
  178SER     HN 2816   4.528   3.039   2.910
  178SER     CA 2817   4.478   3.205   3.016
  178SER     HA 2818   4.521   3.239   3.109
  178SER     CB 2819   4.433   3.313   2.914
  178SER    HB1 2820   4.383   3.258   2.832
  178SER    HB2 2821   4.520   3.372   2.877
  178SER     OG 2822   4.348   3.408   2.975
  178SER    HG1 2823   4.327   3.474   2.908
  178SER      C 2824   4.358   3.128   3.054
  178SER      O 2825   4.327   3.033   2.981
  179SER      N 2826   4.284   3.170   3.159
  179SER     HN 2827   4.327   3.249   3.203
  179SER     CA 2828   4.147   3.135   3.186
  179SER     HA 2829   4.102   3.080   3.105
  179SER     CB 2830   4.128   3.052   3.322
  179SER    HB1 2831   4.193   2.964   3.302
  179SER    HB2 2832   4.021   3.028   3.334
  179SER     OG 2833   4.162   3.115   3.441
  179SER    HG1 2834   4.090   3.174   3.466
  179SER      C 2835   4.046   3.249   3.177
  179SER      O 2836   3.938   3.243   3.227
  180PHE      N 2837   4.091   3.358   3.113
  180PHE     HN 2838   4.184   3.365   3.078
  180PHE     CA 2839   4.008   3.479   3.103
  180PHE     HA 2840   3.930   3.472   3.177
  180PHE     CB 2841   4.099   3.603   3.133
  180PHE    HB1 2842   4.044   3.697   3.155
  180PHE    HB2 2843   4.172   3.620   3.051
  180PHE     CG 2844   4.176   3.573   3.255
  180PHE    CD1 2845   4.108   3.550   3.380
  180PHE    HD1 2846   4.000   3.552   3.381
  180PHE    CE1 2847   4.175   3.502   3.491
  180PHE    HE1 2848   4.120   3.466   3.577
  180PHE     CZ 2849   4.315   3.478   3.483
  180PHE     HZ 2850   4.365   3.434   3.567
  180PHE    CD2 2851   4.311   3.554   3.256
  180PHE    HD2 2852   4.370   3.552   3.165
  180PHE    CE2 2853   4.386   3.515   3.368
  180PHE    HE2 2854   4.494   3.508   3.363
  180PHE      C 2855   3.930   3.514   2.968
  180PHE      O 2856   3.838   3.592   2.977
  181SER      N 2857   3.956   3.447   2.855
  181SER     HN 2858   4.012   3.365   2.858
  181SER     CA 2859   3.907   3.481   2.720
  181SER     HA 2860   3.932   3.582   2.693
  181SER     CB 2861   3.948   3.379   2.613
  181SER    HB1 2862   3.917   3.403   2.509
  181SER    HB2 2863   3.897   3.281   2.628
  181SER     OG 2864   4.090   3.355   2.630
  181SER    HG1 2865   4.094   3.292   2.702
  181SER      C 2866   3.753   3.481   2.709
  181SER      O 2867   3.698   3.375   2.720
  182ILE      N 2868   3.680   3.593   2.693
  182ILE     HN 2869   3.727   3.680   2.681
  182ILE     CA 2870   3.534   3.594   2.684
  182ILE     HA 2871   3.507   3.567   2.785
  182ILE     CB 2872   3.476   3.731   2.663
  182ILE     HB 2873   3.518   3.764   2.566
  182ILE    CG2 2874   3.325   3.729   2.660
  182ILE   HG21 2875   3.302   3.674   2.567
  182ILE   HG22 2876   3.283   3.832   2.662
  182ILE   HG23 2877   3.271   3.676   2.742
  182ILE    CG1 2878   3.518   3.831   2.775
  182ILE   HG11 2879   3.627   3.818   2.790
  182ILE   HG12 2880   3.463   3.805   2.868
  182ILE     CD 2881   3.493   3.976   2.735
  182ILE    HD1 2882   3.529   3.994   2.631
  182ILE    HD2 2883   3.532   4.043   2.814
  182ILE    HD3 2884   3.383   3.990   2.738
  182ILE      C 2885   3.482   3.498   2.580
  182ILE      O 2886   3.513   3.509   2.460
  183CYS      N 2887   3.404   3.403   2.622
  183CYS     HN 2888   3.368   3.404   2.714
  183CYS     CA 2889   3.362   3.291   2.546
  183CYS     HA 2890   3.401   3.305   2.446
  183CYS     CB 2891   3.432   3.157   2.579
  183CYS    HB1 2892   3.376   3.080   2.523
  183CYS    HB2 2893   3.416   3.127   2.685
  183CYS     SG 2894   3.606   3.137   2.537
  183CYS      C 2895   3.212   3.279   2.556
  183CYS      O 2896   3.159   3.282   2.665
  184HSD      N 2897   3.138   3.265   2.444
  184HSD     HN 2898   3.180   3.278   2.355
  184HSD     CA 2899   2.992   3.240   2.445
  184HSD     HA 2900   2.942   3.297   2.522
  184HSD     CB 2901   2.931   3.265   2.302
  184HSD    HB1 2902   2.978   3.191   2.234
  184HSD    HB2 2903   2.962   3.368   2.273
  184HSD    ND1 2904   2.692   3.343   2.338
  184HSD    HD1 2905   2.719   3.420   2.396
  184HSD     CG 2906   2.782   3.255   2.288
  184HSD    CE1 2907   2.571   3.313   2.294
  184HSD    HE1 2908   2.481   3.371   2.317
  184HSD    NE2 2909   2.574   3.204   2.218
  184HSD    CD2 2910   2.707   3.168   2.210
  184HSD    HD2 2911   2.748   3.084   2.156
  184HSD      C 2912   2.962   3.092   2.478
  184HSD      O 2913   2.935   3.001   2.397
  185THR      N 2914   2.979   3.071   2.609
  185THR     HN 2915   3.027   3.143   2.658
  185THR     CA 2916   2.979   2.940   2.669
  185THR     HA 2917   2.889   2.893   2.634
  185THR     CB 2918   3.093   2.844   2.639
  185THR     HB 2919   3.116   2.855   2.530
  185THR    OG1 2920   3.061   2.706   2.659
  185THR    HG1 2921   2.977   2.684   2.619
  185THR    CG2 2922   3.217   2.874   2.719
  185THR   HG21 2923   3.204   2.848   2.826
  185THR   HG22 2924   3.245   2.982   2.715
  185THR   HG23 2925   3.311   2.829   2.681
  185THR      C 2926   2.957   2.959   2.817
  185THR      O 2927   2.960   3.072   2.869
  186PHE      N 2928   2.935   2.852   2.888
  186PHE     HN 2929   2.921   2.764   2.844
  186PHE     CA 2930   2.933   2.854   3.036
  186PHE     HA 2931   2.923   2.954   3.077
  186PHE     CB 2932   2.813   2.772   3.094
  186PHE    HB1 2933   2.813   2.679   3.033
  186PHE    HB2 2934   2.719   2.828   3.075
  186PHE     CG 2935   2.817   2.740   3.244
  186PHE    CD1 2936   2.749   2.820   3.338
  186PHE    HD1 2937   2.703   2.915   3.314
  186PHE    CE1 2938   2.752   2.779   3.472
  186PHE    HE1 2939   2.696   2.843   3.539
  186PHE     CZ 2940   2.807   2.661   3.507
  186PHE     HZ 2941   2.787   2.629   3.609
  186PHE    CD2 2942   2.877   2.620   3.286
  186PHE    HD2 2943   2.931   2.549   3.226
  186PHE    CE2 2944   2.861   2.575   3.418
  186PHE    HE2 2945   2.904   2.481   3.449
  186PHE      C 2946   3.066   2.804   3.097
  186PHE      O 2947   3.104   2.689   3.068
  187GLN      N 2948   3.135   2.885   3.177
  187GLN     HN 2949   3.109   2.981   3.179
  187GLN     CA 2950   3.239   2.841   3.261
  187GLN     HA 2951   3.269   2.739   3.245
  187GLN     CB 2952   3.366   2.918   3.227
  187GLN    HB1 2953   3.448   2.881   3.293
  187GLN    HB2 2954   3.352   3.027   3.242
  187GLN     CG 2955   3.423   2.897   3.086
  187GLN    HG1 2956   3.516   2.954   3.065
  187GLN    HG2 2957   3.354   2.941   3.010
  187GLN     CD 2958   3.463   2.753   3.050
  187GLN    OE1 2959   3.582   2.716   3.075
  187GLN    NE2 2960   3.366   2.667   3.009
  187GLN   HE21 2961   3.397   2.573   2.991
  187GLN   HE22 2962   3.271   2.699   3.008
  187GLN      C 2963   3.207   2.853   3.406
  187GLN      O 2964   3.161   2.953   3.453
  188TRP      N 2965   3.240   2.744   3.482
  188TRP     HN 2966   3.297   2.672   3.443
  188TRP     CA 2967   3.222   2.751   3.622
  188TRP     HA 2968   3.120   2.781   3.643
  188TRP     CB 2969   3.238   2.606   3.683
  188TRP    HB1 2970   3.342   2.569   3.670
  188TRP    HB2 2971   3.165   2.536   3.636
  188TRP     CG 2972   3.203   2.602   3.830
  188TRP    CD1 2973   3.287   2.548   3.927
  188TRP    HD1 2974   3.378   2.496   3.904
  188TRP    NE1 2975   3.218   2.541   4.048
  188TRP    HE1 2976   3.253   2.516   4.136
  188TRP    CE2 2977   3.091   2.600   4.036
  188TRP    CD2 2978   3.079   2.638   3.900
  188TRP    CE3 2979   2.960   2.693   3.854
  188TRP    HE3 2980   2.951   2.717   3.749
  188TRP    CZ3 2981   2.848   2.696   3.941
  188TRP    HZ3 2982   2.755   2.733   3.901
  188TRP    CZ2 2983   2.987   2.603   4.124
  188TRP    HZ2 2984   3.002   2.577   4.228
  188TRP    CH2 2985   2.861   2.651   4.075
  188TRP    HH2 2986   2.776   2.640   4.141
  188TRP      C 2987   3.311   2.849   3.693
  188TRP      O 2988   3.273   2.906   3.798
  189HSD      N 2989   3.429   2.882   3.632
  189HSD     HN 2990   3.465   2.830   3.555
  189HSD     CA 2991   3.525   2.977   3.685
  189HSD     HA 2992   3.557   2.942   3.782
  189HSD     CB 2993   3.644   2.964   3.590
  189HSD    HB1 2994   3.616   2.981   3.484
  189HSD    HB2 2995   3.691   2.864   3.599
  189HSD    ND1 2996   3.843   3.054   3.722
  189HSD    HD1 2997   3.849   2.982   3.792
  189HSD     CG 2998   3.760   3.063   3.613
  189HSD    CE1 2999   3.939   3.148   3.708
  189HSD    HE1 3000   4.020   3.145   3.780
  189HSD    NE2 3001   3.918   3.219   3.602
  189HSD    CD2 3002   3.814   3.161   3.536
  189HSD    HD2 3003   3.797   3.197   3.435
  189HSD      C 3004   3.476   3.119   3.693
  189HSD      O 3005   3.495   3.188   3.793
  190GLU      N 3006   3.408   3.153   3.586
  190GLU     HN 3007   3.385   3.089   3.512
  190GLU     CA 3008   3.325   3.270   3.583
  190GLU     HA 3009   3.385   3.356   3.609
  190GLU     CB 3010   3.285   3.301   3.433
  190GLU    HB1 3011   3.220   3.388   3.410
  190GLU    HB2 3012   3.234   3.215   3.384
  190GLU     CG 3013   3.409   3.339   3.354
  190GLU    HG1 3014   3.503   3.303   3.402
  190GLU    HG2 3015   3.415   3.449   3.369
  190GLU     CD 3016   3.422   3.317   3.208
  190GLU    OE1 3017   3.311   3.303   3.146
  190GLU    OE2 3018   3.531   3.307   3.152
  190GLU      C 3019   3.207   3.287   3.685
  190GLU      O 3020   3.187   3.388   3.746
  191ALA      N 3021   3.123   3.178   3.701
  191ALA     HN 3022   3.135   3.098   3.643
  191ALA     CA 3023   3.022   3.165   3.804
  191ALA     HA 3024   2.956   3.249   3.787
  191ALA     CB 3025   2.949   3.022   3.791
  191ALA    HB1 3026   3.025   2.951   3.753
  191ALA    HB2 3027   2.876   3.053   3.713
  191ALA    HB3 3028   2.889   2.985   3.876
  191ALA      C 3029   3.073   3.181   3.943
  191ALA      O 3030   3.021   3.258   4.028
  192MET      N 3031   3.190   3.117   3.972
  192MET     HN 3032   3.239   3.062   3.905
  192MET     CA 3033   3.268   3.109   4.097
  192MET     HA 3034   3.201   3.066   4.169
  192MET     CB 3035   3.389   3.016   4.074
  192MET    HB1 3036   3.471   3.044   4.144
  192MET    HB2 3037   3.425   3.032   3.970
  192MET     CG 3038   3.364   2.863   4.091
  192MET    HG1 3039   3.451   2.824   4.035
  192MET    HG2 3040   3.273   2.832   4.035
  192MET     SD 3041   3.367   2.795   4.265
  192MET     CE 3042   3.546   2.816   4.291
  192MET    HE1 3043   3.584   2.778   4.388
  192MET    HE2 3044   3.578   2.922   4.287
  192MET    HE3 3045   3.601   2.753   4.217
  192MET      C 3046   3.306   3.241   4.145
  192MET      O 3047   3.293   3.277   4.261
  193PHE      N 3048   3.341   3.334   4.054
  193PHE     HN 3049   3.361   3.304   3.961
  193PHE     CA 3050   3.382   3.470   4.074
  193PHE     HA 3051   3.463   3.463   4.145
  193PHE     CB 3052   3.418   3.532   3.938
  193PHE    HB1 3053   3.332   3.557   3.872
  193PHE    HB2 3054   3.486   3.470   3.877
  193PHE     CG 3055   3.501   3.665   3.961
  193PHE    CD1 3056   3.634   3.654   4.001
  193PHE    HD1 3057   3.678   3.557   4.018
  193PHE    CE1 3058   3.716   3.759   4.037
  193PHE    HE1 3059   3.808   3.737   4.088
  193PHE     CZ 3060   3.665   3.882   4.015
  193PHE     HZ 3061   3.714   3.973   4.044
  193PHE    CD2 3062   3.447   3.796   3.948
  193PHE    HD2 3063   3.345   3.806   3.915
  193PHE    CE2 3064   3.533   3.899   3.968
  193PHE    HE2 3065   3.492   3.999   3.968
  193PHE      C 3066   3.273   3.554   4.135
  193PHE      O 3067   3.304   3.637   4.227
  194LEU      N 3068   3.146   3.529   4.097
  194LEU     HN 3069   3.118   3.458   4.032
  194LEU     CA 3070   3.023   3.580   4.156
  194LEU     HA 3071   3.041   3.678   4.197
  194LEU     CB 3072   2.899   3.605   4.069
  194LEU    HB1 3073   2.821   3.641   4.140
  194LEU    HB2 3074   2.860   3.516   4.015
  194LEU     CG 3075   2.915   3.721   3.968
  194LEU     HG 3076   2.953   3.816   4.013
  194LEU    CD1 3077   3.003   3.692   3.846
  194LEU   HD11 3078   3.109   3.714   3.869
  194LEU   HD12 3079   2.972   3.744   3.753
  194LEU   HD13 3080   2.992   3.584   3.820
  194LEU    CD2 3081   2.772   3.758   3.912
  194LEU   HD21 3082   2.779   3.855   3.857
  194LEU   HD22 3083   2.705   3.771   3.999
  194LEU   HD23 3084   2.734   3.676   3.847
  194LEU      C 3085   2.978   3.506   4.273
  194LEU      O 3086   2.925   3.562   4.366
  195LEU      N 3087   3.007   3.374   4.274
  195LEU     HN 3088   3.041   3.316   4.201
  195LEU     CA 3089   2.982   3.294   4.397
  195LEU     HA 3090   2.877   3.318   4.408
  195LEU     CB 3091   2.999   3.143   4.365
  195LEU    HB1 3092   3.016   3.089   4.461
  195LEU    HB2 3093   3.099   3.127   4.320
  195LEU     CG 3094   2.879   3.075   4.286
  195LEU     HG 3095   2.863   3.130   4.191
  195LEU    CD1 3096   2.918   2.933   4.247
  195LEU   HD11 3097   2.963   2.936   4.146
  195LEU   HD12 3098   2.823   2.875   4.238
  195LEU   HD13 3099   2.982   2.892   4.328
  195LEU    CD2 3100   2.746   3.083   4.359
  195LEU   HD21 3101   2.708   3.186   4.374
  195LEU   HD22 3102   2.746   3.040   4.461
  195LEU   HD23 3103   2.658   3.044   4.302
  195LEU      C 3104   3.057   3.341   4.523
  195LEU      O 3105   3.006   3.344   4.631
  196GLU      N 3106   3.188   3.380   4.508
  196GLU     HN 3107   3.215   3.389   4.413
  196GLU     CA 3108   3.285   3.438   4.606
  196GLU     HA 3109   3.292   3.372   4.690
  196GLU     CB 3110   3.427   3.453   4.539
  196GLU    HB1 3111   3.405   3.517   4.450
  196GLU    HB2 3112   3.476   3.360   4.505
  196GLU     CG 3113   3.539   3.527   4.615
  196GLU    HG1 3114   3.575   3.460   4.695
  196GLU    HG2 3115   3.508   3.620   4.669
  196GLU     CD 3116   3.661   3.572   4.535
  196GLU    OE1 3117   3.644   3.663   4.446
  196GLU    OE2 3118   3.775   3.526   4.558
  196GLU      C 3119   3.241   3.573   4.658
  196GLU      O 3120   3.234   3.605   4.780
  197PHE      N 3121   3.217   3.668   4.569
  197PHE     HN 3122   3.238   3.653   4.472
  197PHE     CA 3123   3.161   3.798   4.600
  197PHE     HA 3124   3.231   3.835   4.673
  197PHE     CB 3125   3.156   3.896   4.479
  197PHE    HB1 3126   3.080   3.850   4.412
  197PHE    HB2 3127   3.254   3.898   4.427
  197PHE     CG 3128   3.114   4.036   4.520
  197PHE    CD1 3129   2.977   4.065   4.510
  197PHE    HD1 3130   2.904   3.996   4.470
  197PHE    CE1 3131   2.934   4.188   4.559
  197PHE    HE1 3132   2.830   4.214   4.546
  197PHE     CZ 3133   3.018   4.280   4.619
  197PHE     HZ 3134   2.977   4.372   4.657
  197PHE    CD2 3135   3.202   4.131   4.573
  197PHE    HD2 3136   3.305   4.102   4.586
  197PHE    CE2 3137   3.151   4.255   4.624
  197PHE    HE2 3138   3.208   4.338   4.663
  197PHE      C 3139   3.025   3.787   4.674
  197PHE      O 3140   3.004   3.849   4.779
  198PHE      N 3141   2.922   3.708   4.624
  198PHE     HN 3142   2.931   3.662   4.536
  198PHE     CA 3143   2.793   3.710   4.682
  198PHE     HA 3144   2.787   3.805   4.732
  198PHE     CB 3145   2.681   3.710   4.578
  198PHE    HB1 3146   2.587   3.699   4.637
  198PHE    HB2 3147   2.689   3.638   4.494
  198PHE     CG 3148   2.660   3.846   4.513
  198PHE    CD1 3149   2.689   3.851   4.369
  198PHE    HD1 3150   2.730   3.772   4.308
  198PHE    CE1 3151   2.650   3.968   4.296
  198PHE    HE1 3152   2.655   3.971   4.188
  198PHE     CZ 3153   2.602   4.085   4.366
  198PHE     HZ 3154   2.579   4.176   4.312
  198PHE    CD2 3155   2.609   3.957   4.574
  198PHE    HD2 3156   2.591   3.951   4.680
  198PHE    CE2 3157   2.583   4.074   4.506
  198PHE    HE2 3158   2.548   4.163   4.556
  198PHE      C 3159   2.766   3.606   4.793
  198PHE      O 3160   2.664   3.627   4.864
  199LEU      N 3161   2.853   3.509   4.827
  199LEU     HN 3162   2.925   3.496   4.759
  199LEU     CA 3163   2.832   3.404   4.934
  199LEU     HA 3164   2.742   3.434   4.985
  199LEU     CB 3165   2.820   3.259   4.883
  199LEU    HB1 3166   2.798   3.193   4.970
  199LEU    HB2 3167   2.909   3.233   4.822
  199LEU     CG 3168   2.700   3.246   4.786
  199LEU     HG 3169   2.716   3.312   4.699
  199LEU    CD1 3170   2.693   3.106   4.723
  199LEU   HD11 3171   2.621   3.105   4.638
  199LEU   HD12 3172   2.669   3.026   4.796
  199LEU   HD13 3173   2.791   3.078   4.678
  199LEU    CD2 3174   2.570   3.288   4.860
  199LEU   HD21 3175   2.549   3.396   4.843
  199LEU   HD22 3176   2.579   3.273   4.969
  199LEU   HD23 3177   2.481   3.234   4.820
  199LEU      C 3178   2.937   3.414   5.044
  199LEU      O 3179   2.900   3.469   5.146
  200PRO      N 3180   3.064   3.370   5.052
  200PRO     CD 3181   3.135   3.300   4.951
  200PRO    HD1 3182   3.121   3.340   4.849
  200PRO    HD2 3183   3.100   3.194   4.946
  200PRO     CA 3184   3.149   3.376   5.170
  200PRO     HA 3185   3.086   3.342   5.251
  200PRO     CB 3186   3.268   3.291   5.133
  200PRO    HB1 3187   3.241   3.188   5.165
  200PRO    HB2 3188   3.361   3.329   5.180
  200PRO     CG 3189   3.279   3.305   4.983
  200PRO    HG1 3190   3.331   3.401   4.964
  200PRO    HG2 3191   3.331   3.217   4.938
  200PRO      C 3192   3.189   3.517   5.194
  200PRO      O 3193   3.194   3.559   5.311
  201LEU      N 3194   3.209   3.609   5.095
  201LEU     HN 3195   3.204   3.577   5.000
  201LEU     CA 3196   3.220   3.752   5.112
  201LEU     HA 3197   3.294   3.755   5.192
  201LEU     CB 3198   3.277   3.835   5.006
  201LEU    HB1 3199   3.197   3.852   4.931
  201LEU    HB2 3200   3.365   3.779   4.968
  201LEU     CG 3201   3.313   3.985   5.037
  201LEU     HG 3202   3.230   4.017   5.103
  201LEU    CD1 3203   3.448   4.003   5.107
  201LEU   HD11 3204   3.528   3.963   5.041
  201LEU   HD12 3205   3.458   3.960   5.209
  201LEU   HD13 3206   3.469   4.111   5.118
  201LEU    CD2 3207   3.303   4.058   4.905
  201LEU   HD21 3208   3.197   4.067   4.873
  201LEU   HD22 3209   3.365   4.013   4.824
  201LEU   HD23 3210   3.351   4.158   4.915
  201LEU      C 3211   3.096   3.812   5.178
  201LEU      O 3212   3.104   3.896   5.273
  202GLY      N 3213   2.969   3.777   5.136
  202GLY     HN 3214   2.964   3.712   5.061
  202GLY     CA 3215   2.849   3.803   5.218
  202GLY    HA1 3216   2.761   3.761   5.171
  202GLY    HA2 3217   2.845   3.910   5.228
  202GLY      C 3218   2.860   3.751   5.359
  202GLY      O 3219   2.816   3.822   5.450
  203ILE      N 3220   2.919   3.630   5.392
  203ILE     HN 3221   2.953   3.561   5.328
  203ILE     CA 3222   2.940   3.584   5.528
  203ILE     HA 3223   2.845   3.601   5.577
  203ILE     CB 3224   2.985   3.439   5.534
  203ILE     HB 3225   3.078   3.428   5.475
  203ILE    CG2 3226   3.032   3.406   5.682
  203ILE   HG21 3227   3.137   3.431   5.708
  203ILE   HG22 3228   3.016   3.300   5.709
  203ILE   HG23 3229   2.961   3.459   5.749
  203ILE    CG1 3230   2.872   3.347   5.480
  203ILE   HG11 3231   2.928   3.252   5.470
  203ILE   HG12 3232   2.851   3.385   5.377
  203ILE     CD 3233   2.749   3.330   5.564
  203ILE    HD1 3234   2.687   3.253   5.513
  203ILE    HD2 3235   2.695   3.426   5.573
  203ILE    HD3 3236   2.773   3.288   5.664
  203ILE      C 3237   3.026   3.675   5.608
  203ILE      O 3238   3.005   3.712   5.722
  204ILE      N 3239   3.140   3.727   5.543
  204ILE     HN 3240   3.172   3.688   5.457
  204ILE     CA 3241   3.234   3.828   5.615
  204ILE     HA 3242   3.259   3.783   5.710
  204ILE     CB 3243   3.360   3.859   5.534
  204ILE     HB 3244   3.326   3.904   5.438
  204ILE    CG2 3245   3.453   3.958   5.613
  204ILE   HG21 3246   3.488   3.912   5.707
  204ILE   HG22 3247   3.400   4.052   5.641
  204ILE   HG23 3248   3.544   3.982   5.553
  204ILE    CG1 3249   3.429   3.726   5.490
  204ILE   HG11 3250   3.358   3.663   5.432
  204ILE   HG12 3251   3.445   3.673   5.586
  204ILE     CD 3252   3.555   3.741   5.410
  204ILE    HD1 3253   3.599   3.645   5.375
  204ILE    HD2 3254   3.639   3.792   5.462
  204ILE    HD3 3255   3.528   3.801   5.320
  204ILE      C 3256   3.162   3.957   5.649
  204ILE      O 3257   3.176   4.010   5.759
  205LEU      N 3258   3.080   4.005   5.551
  205LEU     HN 3259   3.078   3.976   5.455
  205LEU     CA 3260   2.985   4.113   5.580
  205LEU     HA 3261   3.038   4.200   5.616
  205LEU     CB 3262   2.928   4.168   5.448
  205LEU    HB1 3263   2.847   4.238   5.480
  205LEU    HB2 3264   2.871   4.094   5.389
  205LEU     CG 3265   3.033   4.219   5.347
  205LEU     HG 3266   3.125   4.158   5.359
  205LEU    CD1 3267   3.001   4.204   5.198
  205LEU   HD11 3268   2.977   4.099   5.170
  205LEU   HD12 3269   3.089   4.243   5.143
  205LEU   HD13 3270   2.912   4.265   5.173
  205LEU    CD2 3271   3.069   4.369   5.394
  205LEU   HD21 3272   3.150   4.409   5.329
  205LEU   HD22 3273   3.110   4.367   5.497
  205LEU   HD23 3274   2.979   4.434   5.392
  205LEU      C 3275   2.882   4.086   5.686
  205LEU      O 3276   2.873   4.168   5.780
  206PHE      N 3277   2.821   3.968   5.689
  206PHE     HN 3278   2.841   3.899   5.619
  206PHE     CA 3279   2.729   3.932   5.801
  206PHE     HA 3280   2.654   4.010   5.803
  206PHE     CB 3281   2.648   3.801   5.768
  206PHE    HB1 3282   2.703   3.733   5.700
  206PHE    HB2 3283   2.560   3.832   5.709
  206PHE     CG 3284   2.605   3.715   5.882
  206PHE    CD1 3285   2.691   3.622   5.943
  206PHE    HD1 3286   2.788   3.620   5.897
  206PHE    CE1 3287   2.638   3.548   6.053
  206PHE    HE1 3288   2.697   3.470   6.097
  206PHE     CZ 3289   2.516   3.575   6.105
  206PHE     HZ 3290   2.465   3.519   6.183
  206PHE    CD2 3291   2.472   3.738   5.927
  206PHE    HD2 3292   2.406   3.809   5.879
  206PHE    CE2 3293   2.430   3.674   6.042
  206PHE    HE2 3294   2.334   3.688   6.090
  206PHE      C 3295   2.797   3.931   5.940
  206PHE      O 3296   2.760   4.001   6.031
  207CYS      N 3297   2.910   3.866   5.946
  207CYS     HN 3298   2.932   3.804   5.871
  207CYS     CA 3299   2.994   3.856   6.067
  207CYS     HA 3300   2.931   3.823   6.148
  207CYS     CB 3301   3.107   3.769   6.053
  207CYS    HB1 3302   3.168   3.775   6.145
  207CYS    HB2 3303   3.177   3.796   5.971
  207CYS     SG 3304   3.060   3.591   6.021
  207CYS    HG1 3305   3.019   3.621   5.899
  207CYS      C 3306   3.047   4.002   6.107
  207CYS      O 3307   3.039   4.036   6.229
  208SER      N 3308   3.090   4.096   6.016
  208SER     HN 3309   3.093   4.085   5.917
  208SER     CA 3310   3.131   4.233   6.058
  208SER     HA 3311   3.205   4.234   6.137
  208SER     CB 3312   3.186   4.310   5.931
  208SER    HB1 3313   3.219   4.406   5.976
  208SER    HB2 3314   3.116   4.345   5.853
  208SER     OG 3315   3.299   4.241   5.878
  208SER    HG1 3316   3.265   4.174   5.819
  208SER      C 3317   3.014   4.314   6.118
  208SER      O 3318   3.040   4.387   6.214
  209ALA      N 3319   2.888   4.308   6.057
  209ALA     HN 3320   2.868   4.246   5.982
  209ALA     CA 3321   2.770   4.386   6.096
  209ALA     HA 3322   2.797   4.487   6.123
  209ALA     CB 3323   2.663   4.382   5.988
  209ALA    HB1 3324   2.687   4.424   5.887
  209ALA    HB2 3325   2.568   4.433   6.015
  209ALA    HB3 3326   2.645   4.277   5.959
  209ALA      C 3327   2.713   4.323   6.228
  209ALA      O 3328   2.666   4.397   6.315
  210ARG      N 3329   2.728   4.198   6.251
  210ARG     HN 3330   2.764   4.139   6.179
  210ARG     CA 3331   2.703   4.126   6.383
  210ARG     HA 3332   2.610   4.166   6.421
  210ARG     CB 3333   2.716   3.982   6.369
  210ARG    HB1 3334   2.731   3.928   6.465
  210ARG    HB2 3335   2.804   3.948   6.310
  210ARG     CG 3336   2.597   3.909   6.306
  210ARG    HG1 3337   2.627   3.802   6.301
  210ARG    HG2 3338   2.588   3.944   6.201
  210ARG     CD 3339   2.459   3.931   6.379
  210ARG    HD1 3340   2.384   3.912   6.299
  210ARG    HD2 3341   2.440   4.037   6.405
  210ARG     NE 3342   2.439   3.833   6.494
  210ARG     HE 3343   2.511   3.770   6.524
  210ARG     CZ 3344   2.331   3.832   6.564
  210ARG    NH1 3345   2.220   3.902   6.532
  210ARG   HH11 3346   2.219   3.972   6.461
  210ARG   HH12 3347   2.140   3.877   6.587
  210ARG    NH2 3348   2.313   3.758   6.670
  210ARG   HH21 3349   2.390   3.718   6.720
  210ARG   HH22 3350   2.230   3.767   6.725
  210ARG      C 3351   2.797   4.175   6.494
  210ARG      O 3352   2.748   4.181   6.606
  211ILE      N 3353   2.927   4.198   6.465
  211ILE     HN 3354   2.973   4.183   6.378
  211ILE     CA 3355   3.010   4.269   6.565
  211ILE     HA 3356   3.005   4.205   6.652
  211ILE     CB 3357   3.155   4.284   6.513
  211ILE     HB 3358   3.153   4.355   6.428
  211ILE    CG2 3359   3.242   4.359   6.618
  211ILE   HG21 3360   3.257   4.298   6.709
  211ILE   HG22 3361   3.195   4.456   6.643
  211ILE   HG23 3362   3.344   4.376   6.578
  211ILE    CG1 3363   3.216   4.151   6.479
  211ILE   HG11 3364   3.150   4.075   6.430
  211ILE   HG12 3365   3.237   4.103   6.577
  211ILE     CD 3366   3.351   4.164   6.409
  211ILE    HD1 3367   3.391   4.073   6.359
  211ILE    HD2 3368   3.430   4.208   6.473
  211ILE    HD3 3369   3.331   4.238   6.328
  211ILE      C 3370   2.956   4.410   6.613
  211ILE      O 3371   2.937   4.437   6.727
  212ILE      N 3372   2.925   4.497   6.517
  212ILE     HN 3373   2.948   4.464   6.426
  212ILE     CA 3374   2.879   4.634   6.542
  212ILE     HA 3375   2.952   4.679   6.608
  212ILE     CB 3376   2.871   4.727   6.413
  212ILE     HB 3377   2.797   4.681   6.345
  212ILE    CG2 3378   2.840   4.875   6.432
  212ILE   HG21 3379   2.735   4.875   6.468
  212ILE   HG22 3380   2.846   4.932   6.337
  212ILE   HG23 3381   2.914   4.920   6.502
  212ILE    CG1 3382   3.003   4.715   6.330
  212ILE   HG11 3383   2.984   4.755   6.229
  212ILE   HG12 3384   3.026   4.607   6.315
  212ILE     CD 3385   3.127   4.781   6.396
  212ILE    HD1 3386   3.143   4.730   6.493
  212ILE    HD2 3387   3.109   4.890   6.401
  212ILE    HD3 3388   3.219   4.754   6.339
  212ILE      C 3389   2.746   4.630   6.620
  212ILE      O 3390   2.726   4.711   6.709
  213TRP      N 3391   2.653   4.535   6.578
  213TRP     HN 3392   2.671   4.501   6.486
  213TRP     CA 3393   2.534   4.499   6.656
  213TRP     HA 3394   2.475   4.587   6.675
  213TRP     CB 3395   2.457   4.404   6.561
  213TRP    HB1 3396   2.517   4.312   6.551
  213TRP    HB2 3397   2.451   4.443   6.457
  213TRP     CG 3398   2.316   4.375   6.612
  213TRP    CD1 3399   2.200   4.430   6.568
  213TRP    HD1 3400   2.199   4.510   6.496
  213TRP    NE1 3401   2.094   4.370   6.630
  213TRP    HE1 3402   1.998   4.382   6.618
  213TRP    CE2 3403   2.140   4.276   6.719
  213TRP    CD2 3404   2.282   4.269   6.710
  213TRP    CE3 3405   2.356   4.174   6.786
  213TRP    HE3 3406   2.461   4.150   6.773
  213TRP    CZ3 3407   2.281   4.089   6.863
  213TRP    HZ3 3408   2.322   4.007   6.920
  213TRP    CZ2 3409   2.066   4.188   6.799
  213TRP    HZ2 3410   1.959   4.175   6.797
  213TRP    CH2 3411   2.143   4.098   6.874
  213TRP    HH2 3412   2.083   4.033   6.936
  213TRP      C 3413   2.562   4.450   6.807
  213TRP      O 3414   2.509   4.495   6.908
  214SER      N 3415   2.657   4.359   6.825
  214SER     HN 3416   2.702   4.321   6.745
  214SER     CA 3417   2.695   4.291   6.949
  214SER     HA 3418   2.606   4.239   6.980
  214SER     CB 3419   2.805   4.181   6.926
  214SER    HB1 3420   2.905   4.218   6.894
  214SER    HB2 3421   2.762   4.118   6.846
  214SER     OG 3422   2.824   4.098   7.042
  214SER    HG1 3423   2.775   4.018   7.022
  214SER      C 3424   2.735   4.390   7.063
  214SER      O 3425   2.698   4.383   7.180
  215LEU      N 3426   2.818   4.488   7.030
  215LEU     HN 3427   2.855   4.490   6.937
  215LEU     CA 3428   2.867   4.599   7.115
  215LEU     HA 3429   2.882   4.557   7.214
  215LEU     CB 3430   3.006   4.656   7.071
  215LEU    HB1 3431   3.032   4.748   7.128
  215LEU    HB2 3432   3.002   4.683   6.963
  215LEU     CG 3433   3.122   4.553   7.066
  215LEU     HG 3434   3.076   4.455   7.044
  215LEU    CD1 3435   3.217   4.596   6.953
  215LEU   HD11 3436   3.246   4.703   6.962
  215LEU   HD12 3437   3.166   4.589   6.854
  215LEU   HD13 3438   3.307   4.530   6.949
  215LEU    CD2 3439   3.199   4.530   7.197
  215LEU   HD21 3440   3.115   4.511   7.267
  215LEU   HD22 3441   3.236   4.628   7.234
  215LEU   HD23 3442   3.277   4.450   7.198
  215LEU      C 3443   2.761   4.705   7.144
  215LEU      O 3444   2.760   4.773   7.243
  216ARG      N 3445   2.674   4.730   7.044
  216ARG     HN 3446   2.680   4.678   6.959
  216ARG     CA 3447   2.553   4.815   7.032
  216ARG     HA 3448   2.578   4.909   7.079
  216ARG     CB 3449   2.515   4.850   6.889
  216ARG    HB1 3450   2.413   4.895   6.895
  216ARG    HB2 3451   2.534   4.760   6.827
  216ARG     CG 3452   2.607   4.960   6.838
  216ARG    HG1 3453   2.603   4.970   6.728
  216ARG    HG2 3454   2.712   4.938   6.868
  216ARG     CD 3455   2.576   5.099   6.897
  216ARG    HD1 3456   2.665   5.163   6.877
  216ARG    HD2 3457   2.558   5.095   7.006
  216ARG     NE 3458   2.455   5.168   6.830
  216ARG     HE 3459   2.394   5.130   6.760
  216ARG     CZ 3460   2.430   5.295   6.841
  216ARG    NH1 3461   2.495   5.380   6.911
  216ARG   HH11 3462   2.563   5.351   6.978
  216ARG   HH12 3463   2.456   5.470   6.930
  216ARG    NH2 3464   2.320   5.321   6.767
  216ARG   HH21 3465   2.297   5.251   6.698
  216ARG   HH22 3466   2.282   5.413   6.776
  216ARG      C 3467   2.443   4.767   7.119
  216ARG      O 3468   2.367   4.846   7.180
  217GLN      N 3469   2.420   4.630   7.125
  217GLN     HN 3470   2.471   4.570   7.064
  217GLN     CA 3471   2.332   4.566   7.225
  217GLN     HA 3472   2.238   4.618   7.227
  217GLN     CB 3473   2.315   4.416   7.189
  217GLN    HB1 3474   2.280   4.365   7.280
  217GLN    HB2 3475   2.409   4.376   7.145
  217GLN     CG 3476   2.203   4.384   7.094
  217GLN    HG1 3477   2.172   4.277   7.101
  217GLN    HG2 3478   2.233   4.418   6.992
  217GLN     CD 3479   2.077   4.462   7.128
  217GLN    OE1 3480   2.039   4.557   7.064
  217GLN    NE2 3481   2.001   4.425   7.237
  217GLN   HE21 3482   2.027   4.338   7.278
  217GLN   HE22 3483   1.946   4.501   7.274
  217GLN      C 3484   2.393   4.574   7.368
  217GLN      O 3485   2.328   4.589   7.467
  218ARG      N 3486   2.520   4.559   7.394
  218ARG     HN 3487   2.584   4.555   7.318
  218ARG     CA 3488   2.566   4.537   7.528
  218ARG     HA 3489   2.494   4.491   7.593
  218ARG     CB 3490   2.681   4.419   7.524
  218ARG    HB1 3491   2.730   4.410   7.623
  218ARG    HB2 3492   2.768   4.445   7.461
  218ARG     CG 3493   2.616   4.291   7.474
  218ARG    HG1 3494   2.554   4.303   7.383
  218ARG    HG2 3495   2.537   4.257   7.544
  218ARG     CD 3496   2.704   4.174   7.476
  218ARG    HD1 3497   2.654   4.074   7.476
  218ARG    HD2 3498   2.754   4.172   7.575
  218ARG     NE 3499   2.807   4.186   7.365
  218ARG     HE 3500   2.759   4.207   7.280
  218ARG     CZ 3501   2.938   4.183   7.377
  218ARG    NH1 3502   2.996   4.172   7.494
  218ARG   HH11 3503   2.937   4.166   7.574
  218ARG   HH12 3504   3.096   4.167   7.503
  218ARG    NH2 3505   3.017   4.179   7.268
  218ARG   HH21 3506   2.966   4.153   7.185
  218ARG   HH22 3507   3.095   4.118   7.280
  218ARG      C 3508   2.612   4.669   7.594
  218ARG      O 3509   2.682   4.668   7.698
  219GLN      N 3510   2.570   4.783   7.537
  219GLN     HN 3511   2.511   4.759   7.460
  219GLN     CA 3512   2.598   4.919   7.568
  219GLN     HA 3513   2.572   4.981   7.484
  219GLN     CB 3514   2.520   4.963   7.698
  219GLN    HB1 3515   2.552   5.063   7.736
  219GLN    HB2 3516   2.560   4.894   7.775
  219GLN     CG 3517   2.377   4.965   7.660
  219GLN    HG1 3518   2.327   4.870   7.631
  219GLN    HG2 3519   2.366   5.040   7.578
  219GLN     CD 3520   2.282   5.024   7.769
  219GLN    OE1 3521   2.172   5.071   7.729
  219GLN    NE2 3522   2.329   5.051   7.889
  219GLN   HE21 3523   2.423   5.040   7.922
  219GLN   HE22 3524   2.270   5.107   7.947
  219GLN      C 3525   2.751   4.951   7.582
  219GLN      O 3526   2.797   5.023   7.672
  220MET      N 3527   2.827   4.914   7.479
  220MET     HN 3528   2.784   4.875   7.398
  220MET     CA 3529   2.972   4.912   7.477
  220MET     HA 3530   3.009   4.938   7.575
  220MET     CB 3531   3.033   4.767   7.445
  220MET    HB1 3532   3.142   4.753   7.431
  220MET    HB2 3533   2.974   4.737   7.355
  220MET     CG 3534   3.001   4.655   7.553
  220MET    HG1 3535   3.032   4.560   7.506
  220MET    HG2 3536   2.892   4.649   7.572
  220MET     SD 3537   3.106   4.685   7.708
  220MET     CE 3538   3.038   4.541   7.810
  220MET    HE1 3539   2.958   4.577   7.877
  220MET    HE2 3540   3.107   4.491   7.882
  220MET    HE3 3541   2.995   4.466   7.740
  220MET      C 3542   3.039   5.015   7.386
  220MET      O 3543   3.155   5.038   7.398
  221ASP      N 3544   2.955   5.073   7.297
  221ASP     HN 3545   2.858   5.051   7.307
  221ASP     CA 3546   2.992   5.169   7.194
  221ASP     HA 3547   3.079   5.139   7.138
  221ASP     CB 3548   2.875   5.176   7.091
  221ASP    HB1 3549   2.875   5.081   7.035
  221ASP    HB2 3550   2.890   5.256   7.015
  221ASP     CG 3551   2.741   5.221   7.156
  221ASP    OD1 3552   2.682   5.327   7.125
  221ASP    OD2 3553   2.678   5.141   7.232
  221ASP      C 3554   3.026   5.304   7.249
  221ASP      O 3555   3.098   5.389   7.199
  222ARG      N 3556   2.972   5.335   7.371
  222ARG     HN 3557   2.900   5.280   7.412
  222ARG     CA 3558   3.007   5.456   7.450
  222ARG     HA 3559   3.008   5.539   7.382
  222ARG     CB 3560   2.907   5.473   7.563
  222ARG    HB1 3561   2.807   5.477   7.517
  222ARG    HB2 3562   2.904   5.567   7.622
  222ARG     CG 3563   2.911   5.344   7.659
  222ARG    HG1 3564   3.013   5.338   7.702
  222ARG    HG2 3565   2.887   5.251   7.602
  222ARG     CD 3566   2.822   5.356   7.777
  222ARG    HD1 3567   2.836   5.452   7.831
  222ARG    HD2 3568   2.834   5.275   7.853
  222ARG     NE 3569   2.679   5.352   7.724
  222ARG     HE 3570   2.663   5.347   7.626
  222ARG     CZ 3571   2.569   5.351   7.799
  222ARG    NH1 3572   2.575   5.356   7.931
  222ARG   HH11 3573   2.652   5.305   7.969
  222ARG   HH12 3574   2.489   5.363   7.981
  222ARG    NH2 3575   2.457   5.358   7.733
  222ARG   HH21 3576   2.482   5.378   7.638
  222ARG   HH22 3577   2.388   5.416   7.777
  222ARG      C 3578   3.149   5.466   7.499
  222ARG      O 3579   3.192   5.575   7.543
  223HSD      N 3580   3.230   5.359   7.493
  223HSD     HN 3581   3.189   5.275   7.459
  223HSD     CA 3582   3.368   5.369   7.519
  223HSD     HA 3583   3.381   5.461   7.574
  223HSD     CB 3584   3.413   5.259   7.616
  223HSD    HB1 3585   3.502   5.278   7.680
  223HSD    HB2 3586   3.438   5.165   7.562
  223HSD    ND1 3587   3.309   5.290   7.829
  223HSD    HD1 3588   3.356   5.375   7.851
  223HSD     CG 3589   3.317   5.221   7.714
  223HSD    CE1 3590   3.216   5.231   7.907
  223HSD    HE1 3591   3.177   5.273   8.000
  223HSD    NE2 3592   3.175   5.118   7.854
  223HSD    CD2 3593   3.240   5.110   7.725
  223HSD    HD2 3594   3.239   5.019   7.667
  223HSD      C 3595   3.452   5.384   7.394
  223HSD      O 3596   3.444   5.309   7.293
  224ALA      N 3597   3.540   5.487   7.391
  224ALA     HN 3598   3.556   5.544   7.471
  224ALA     CA 3599   3.612   5.535   7.274
  224ALA     HA 3600   3.544   5.580   7.202
  224ALA     CB 3601   3.709   5.652   7.318
  224ALA    HB1 3602   3.781   5.614   7.393
  224ALA    HB2 3603   3.645   5.725   7.373
  224ALA    HB3 3604   3.767   5.697   7.235
  224ALA      C 3605   3.686   5.430   7.194
  224ALA      O 3606   3.688   5.423   7.069
  225LYS      N 3607   3.753   5.341   7.265
  225LYS     HN 3608   3.766   5.367   7.360
  225LYS     CA 3609   3.841   5.238   7.215
  225LYS     HA 3610   3.907   5.287   7.145
  225LYS     CB 3611   3.925   5.186   7.329
  225LYS    HB1 3612   3.984   5.100   7.288
  225LYS    HB2 3613   3.854   5.143   7.403
  225LYS     CG 3614   4.019   5.281   7.404
  225LYS    HG1 3615   4.078   5.226   7.481
  225LYS    HG2 3616   3.962   5.348   7.472
  225LYS     CD 3617   4.108   5.368   7.320
  225LYS    HD1 3618   4.040   5.426   7.254
  225LYS    HD2 3619   4.169   5.300   7.256
  225LYS     CE 3620   4.203   5.462   7.388
  225LYS    HE1 3621   4.161   5.521   7.472
  225LYS    HE2 3622   4.266   5.524   7.321
  225LYS     NZ 3623   4.302   5.368   7.455
  225LYS    HZ1 3624   4.259   5.300   7.521
  225LYS    HZ2 3625   4.375   5.423   7.505
  225LYS    HZ3 3626   4.351   5.310   7.385
  225LYS      C 3627   3.762   5.133   7.130
  225LYS      O 3628   3.817   5.068   7.036
  226ILE      N 3629   3.641   5.102   7.175
  226ILE     HN 3630   3.605   5.148   7.256
  226ILE     CA 3631   3.541   5.023   7.102
  226ILE     HA 3632   3.588   4.932   7.067
  226ILE     CB 3633   3.422   4.988   7.192
  226ILE     HB 3634   3.371   5.085   7.213
  226ILE    CG2 3635   3.319   4.894   7.127
  226ILE   HG21 3636   3.227   4.888   7.189
  226ILE   HG22 3637   3.360   4.790   7.125
  226ILE   HG23 3638   3.294   4.917   7.022
  226ILE    CG1 3639   3.473   4.916   7.327
  226ILE   HG11 3640   3.383   4.883   7.383
  226ILE   HG12 3641   3.519   4.994   7.391
  226ILE     CD 3642   3.574   4.801   7.314
  226ILE    HD1 3643   3.672   4.839   7.277
  226ILE    HD2 3644   3.536   4.715   7.256
  226ILE    HD3 3645   3.590   4.766   7.418
  226ILE      C 3646   3.483   5.109   6.985
  226ILE      O 3647   3.454   5.055   6.881
  227LYS      N 3648   3.466   5.243   7.007
  227LYS     HN 3649   3.458   5.274   7.101
  227LYS     CA 3650   3.423   5.326   6.907
  227LYS     HA 3651   3.333   5.274   6.879
  227LYS     CB 3652   3.399   5.472   6.967
  227LYS    HB1 3653   3.471   5.511   7.042
  227LYS    HB2 3654   3.308   5.452   7.028
  227LYS     CG 3655   3.392   5.590   6.863
  227LYS    HG1 3656   3.307   5.576   6.794
  227LYS    HG2 3657   3.487   5.613   6.811
  227LYS     CD 3658   3.364   5.721   6.944
  227LYS    HD1 3659   3.438   5.727   7.027
  227LYS    HD2 3660   3.266   5.712   6.996
  227LYS     CE 3661   3.363   5.838   6.858
  227LYS    HE1 3662   3.321   5.927   6.910
  227LYS    HE2 3663   3.308   5.825   6.762
  227LYS     NZ 3664   3.492   5.873   6.805
  227LYS    HZ1 3665   3.486   5.957   6.744
  227LYS    HZ2 3666   3.534   5.796   6.748
  227LYS    HZ3 3667   3.556   5.881   6.886
  227LYS      C 3668   3.510   5.339   6.782
  227LYS      O 3669   3.464   5.341   6.666
  228ARG      N 3670   3.646   5.350   6.795
  228ARG     HN 3671   3.684   5.356   6.887
  228ARG     CA 3672   3.743   5.340   6.687
  228ARG     HA 3673   3.737   5.422   6.617
  228ARG     CB 3674   3.887   5.338   6.745
  228ARG    HB1 3675   3.951   5.326   6.654
  228ARG    HB2 3676   3.899   5.249   6.811
  228ARG     CG 3677   3.928   5.462   6.821
  228ARG    HG1 3678   3.855   5.472   6.904
  228ARG    HG2 3679   3.919   5.546   6.749
  228ARG     CD 3680   4.070   5.448   6.879
  228ARG    HD1 3681   4.151   5.469   6.807
  228ARG    HD2 3682   4.081   5.351   6.932
  228ARG     NE 3683   4.071   5.550   6.984
  228ARG     HE 3684   3.990   5.602   7.008
  228ARG     CZ 3685   4.176   5.607   7.027
  228ARG    NH1 3686   4.298   5.552   7.042
  228ARG   HH11 3687   4.311   5.455   7.018
  228ARG   HH12 3688   4.378   5.609   7.064
  228ARG    NH2 3689   4.161   5.732   7.073
  228ARG   HH21 3690   4.071   5.772   7.052
  228ARG   HH22 3691   4.241   5.790   7.090
  228ARG      C 3692   3.735   5.208   6.615
  228ARG      O 3693   3.722   5.206   6.490
  229ALA      N 3694   3.727   5.095   6.688
  229ALA     HN 3695   3.731   5.104   6.787
  229ALA     CA 3696   3.712   4.962   6.638
  229ALA     HA 3697   3.804   4.945   6.583
  229ALA     CB 3698   3.710   4.866   6.763
  229ALA    HB1 3699   3.719   4.759   6.735
  229ALA    HB2 3700   3.617   4.882   6.821
  229ALA    HB3 3701   3.801   4.888   6.824
  229ALA      C 3702   3.592   4.954   6.556
  229ALA      O 3703   3.582   4.904   6.441
  230ILE      N 3704   3.482   5.014   6.604
  230ILE     HN 3705   3.490   5.049   6.697
  230ILE     CA 3706   3.349   5.013   6.542
  230ILE     HA 3707   3.329   4.912   6.510
  230ILE     CB 3708   3.248   5.065   6.638
  230ILE     HB 3709   3.301   5.137   6.703
  230ILE    CG2 3710   3.131   5.143   6.564
  230ILE   HG21 3711   3.164   5.243   6.528
  230ILE   HG22 3712   3.042   5.154   6.629
  230ILE   HG23 3713   3.098   5.082   6.478
  230ILE    CG1 3714   3.198   4.944   6.719
  230ILE   HG11 3715   3.288   4.892   6.756
  230ILE   HG12 3716   3.142   4.886   6.642
  230ILE     CD 3717   3.104   4.983   6.830
  230ILE    HD1 3718   3.031   5.061   6.799
  230ILE    HD2 3719   3.169   5.023   6.910
  230ILE    HD3 3720   3.055   4.901   6.887
  230ILE      C 3721   3.348   5.086   6.413
  230ILE      O 3722   3.307   5.044   6.303
  231THR      N 3723   3.415   5.206   6.411
  231THR     HN 3724   3.455   5.238   6.497
  231THR     CA 3725   3.435   5.280   6.286
  231THR     HA 3726   3.339   5.298   6.240
  231THR     CB 3727   3.505   5.406   6.318
  231THR     HB 3728   3.611   5.399   6.354
  231THR    OG1 3729   3.429   5.480   6.414
  231THR    HG1 3730   3.449   5.442   6.500
  231THR    CG2 3731   3.508   5.495   6.191
  231THR   HG21 3732   3.404   5.492   6.152
  231THR   HG22 3733   3.577   5.456   6.113
  231THR   HG23 3734   3.524   5.604   6.204
  231THR      C 3735   3.520   5.213   6.182
  231THR      O 3736   3.474   5.201   6.070
  232PHE      N 3737   3.640   5.161   6.218
  232PHE     HN 3738   3.678   5.176   6.309
  232PHE     CA 3739   3.717   5.072   6.138
  232PHE     HA 3740   3.766   5.128   6.059
  232PHE     CB 3741   3.836   5.016   6.221
  232PHE    HB1 3742   3.804   4.972   6.318
  232PHE    HB2 3743   3.910   5.094   6.249
  232PHE     CG 3744   3.923   4.907   6.158
  232PHE    CD1 3745   4.025   4.940   6.065
  232PHE    HD1 3746   4.020   5.032   6.009
  232PHE    CE1 3747   4.106   4.838   6.007
  232PHE    HE1 3748   4.169   4.861   5.922
  232PHE     CZ 3749   4.103   4.705   6.067
  232PHE     HZ 3750   4.161   4.628   6.019
  232PHE    CD2 3751   3.923   4.782   6.214
  232PHE    HD2 3752   3.861   4.761   6.300
  232PHE    CE2 3753   4.012   4.680   6.172
  232PHE    HE2 3754   4.010   4.584   6.220
  232PHE      C 3755   3.635   4.971   6.066
  232PHE      O 3756   3.625   4.978   5.946
  233ILE      N 3757   3.573   4.878   6.146
  233ILE     HN 3758   3.579   4.892   6.245
  233ILE     CA 3759   3.497   4.773   6.083
  233ILE     HA 3760   3.559   4.704   6.028
  233ILE     CB 3761   3.445   4.681   6.190
  233ILE     HB 3762   3.394   4.755   6.255
  233ILE    CG2 3763   3.330   4.581   6.159
  233ILE   HG21 3764   3.302   4.535   6.256
  233ILE   HG22 3765   3.358   4.499   6.090
  233ILE   HG23 3766   3.240   4.628   6.114
  233ILE    CG1 3767   3.565   4.613   6.257
  233ILE   HG11 3768   3.622   4.691   6.313
  233ILE   HG12 3769   3.634   4.577   6.179
  233ILE     CD 3770   3.525   4.498   6.343
  233ILE    HD1 3771   3.437   4.520   6.406
  233ILE    HD2 3772   3.607   4.469   6.412
  233ILE    HD3 3773   3.498   4.411   6.280
  233ILE      C 3774   3.381   4.821   5.994
  233ILE      O 3775   3.382   4.767   5.880
  234MET      N 3776   3.290   4.917   6.033
  234MET     HN 3777   3.287   4.962   6.121
  234MET     CA 3778   3.192   4.976   5.940
  234MET     HA 3779   3.121   4.900   5.911
  234MET     CB 3780   3.121   5.096   6.010
  234MET    HB1 3781   3.066   5.144   5.927
  234MET    HB2 3782   3.197   5.167   6.048
  234MET     CG 3783   3.023   5.049   6.125
  234MET    HG1 3784   3.073   5.014   6.217
  234MET    HG2 3785   2.961   4.962   6.093
  234MET     SD 3786   2.916   5.184   6.168
  234MET     CE 3787   3.042   5.291   6.236
  234MET    HE1 3788   3.099   5.353   6.163
  234MET    HE2 3789   3.110   5.232   6.301
  234MET    HE3 3790   2.996   5.361   6.309
  234MET      C 3791   3.249   5.030   5.811
  234MET      O 3792   3.207   4.984   5.699
  235VAL      N 3793   3.350   5.119   5.811
  235VAL     HN 3794   3.382   5.147   5.901
  235VAL     CA 3795   3.417   5.171   5.692
  235VAL     HA 3796   3.346   5.230   5.635
  235VAL     CB 3797   3.512   5.279   5.744
  235VAL     HB 3798   3.579   5.233   5.819
  235VAL    CG1 3799   3.594   5.334   5.625
  235VAL   HG11 3800   3.658   5.258   5.577
  235VAL   HG12 3801   3.651   5.421   5.664
  235VAL   HG13 3802   3.522   5.365   5.546
  235VAL    CG2 3803   3.445   5.400   5.817
  235VAL   HG21 3804   3.523   5.473   5.849
  235VAL   HG22 3805   3.385   5.360   5.902
  235VAL   HG23 3806   3.373   5.446   5.748
  235VAL      C 3807   3.489   5.067   5.604
  235VAL      O 3808   3.474   5.076   5.485
  236VAL      N 3809   3.568   4.969   5.657
  236VAL     HN 3810   3.570   4.963   5.756
  236VAL     CA 3811   3.641   4.867   5.586
  236VAL     HA 3812   3.702   4.909   5.507
  236VAL     CB 3813   3.726   4.777   5.676
  236VAL     HB 3814   3.661   4.750   5.763
  236VAL    CG1 3815   3.788   4.655   5.602
  236VAL   HG11 3816   3.872   4.617   5.665
  236VAL   HG12 3817   3.833   4.688   5.505
  236VAL   HG13 3818   3.710   4.578   5.590
  236VAL    CG2 3819   3.848   4.848   5.733
  236VAL   HG21 3820   3.905   4.895   5.650
  236VAL   HG22 3821   3.919   4.774   5.775
  236VAL   HG23 3822   3.826   4.930   5.804
  236VAL      C 3823   3.544   4.782   5.504
  236VAL      O 3824   3.560   4.755   5.388
  237ALA      N 3825   3.427   4.749   5.565
  237ALA     HN 3826   3.414   4.785   5.656
  237ALA     CA 3827   3.317   4.674   5.507
  237ALA     HA 3828   3.351   4.579   5.468
  237ALA     CB 3829   3.202   4.654   5.611
  237ALA    HB1 3830   3.232   4.574   5.682
  237ALA    HB2 3831   3.107   4.626   5.562
  237ALA    HB3 3832   3.180   4.747   5.669
  237ALA      C 3833   3.260   4.751   5.387
  237ALA      O 3834   3.246   4.698   5.277
  238ILE      N 3835   3.232   4.886   5.395
  238ILE     HN 3836   3.259   4.919   5.485
  238ILE     CA 3837   3.190   4.975   5.286
  238ILE     HA 3838   3.110   4.936   5.224
  238ILE     CB 3839   3.153   5.117   5.335
  238ILE     HB 3840   3.234   5.145   5.405
  238ILE    CG2 3841   3.137   5.215   5.229
  238ILE   HG21 3842   3.231   5.241   5.174
  238ILE   HG22 3843   3.097   5.310   5.270
  238ILE   HG23 3844   3.069   5.182   5.148
  238ILE    CG1 3845   3.027   5.108   5.420
  238ILE   HG11 3846   3.020   5.197   5.487
  238ILE   HG12 3847   3.018   5.013   5.478
  238ILE     CD 3848   2.894   5.108   5.339
  238ILE    HD1 3849   2.805   5.085   5.401
  238ILE    HD2 3850   2.912   5.025   5.267
  238ILE    HD3 3851   2.883   5.209   5.295
  238ILE      C 3852   3.297   4.976   5.174
  238ILE      O 3853   3.263   4.966   5.053
  239VAL      N 3854   3.424   4.993   5.206
  239VAL     HN 3855   3.458   5.022   5.296
  239VAL     CA 3856   3.534   4.986   5.110
  239VAL     HA 3857   3.522   5.065   5.037
  239VAL     CB 3858   3.663   5.018   5.178
  239VAL     HB 3859   3.670   4.947   5.263
  239VAL    CG1 3860   3.782   4.995   5.086
  239VAL   HG11 3861   3.771   4.901   5.027
  239VAL   HG12 3862   3.877   4.987   5.143
  239VAL   HG13 3863   3.805   5.078   5.016
  239VAL    CG2 3864   3.662   5.165   5.229
  239VAL   HG21 3865   3.745   5.168   5.303
  239VAL   HG22 3866   3.569   5.198   5.281
  239VAL   HG23 3867   3.678   5.238   5.148
  239VAL      C 3868   3.536   4.848   5.041
  239VAL      O 3869   3.538   4.843   4.918
  240PHE      N 3870   3.529   4.736   5.107
  240PHE     HN 3871   3.533   4.735   5.207
  240PHE     CA 3872   3.511   4.604   5.040
  240PHE     HA 3873   3.597   4.588   4.978
  240PHE     CB 3874   3.489   4.495   5.151
  240PHE    HB1 3875   3.440   4.408   5.102
  240PHE    HB2 3876   3.432   4.537   5.236
  240PHE     CG 3877   3.616   4.446   5.220
  240PHE    CD1 3878   3.594   4.355   5.333
  240PHE    HD1 3879   3.489   4.345   5.355
  240PHE    CE1 3880   3.699   4.298   5.403
  240PHE    HE1 3881   3.681   4.233   5.487
  240PHE     CZ 3882   3.834   4.326   5.368
  240PHE     HZ 3883   3.913   4.282   5.427
  240PHE    CD2 3884   3.752   4.476   5.191
  240PHE    HD2 3885   3.782   4.532   5.104
  240PHE    CE2 3886   3.857   4.420   5.264
  240PHE    HE2 3887   3.956   4.448   5.230
  240PHE      C 3888   3.387   4.595   4.949
  240PHE      O 3889   3.400   4.553   4.833
  241VAL      N 3890   3.269   4.646   4.992
  241VAL     HN 3891   3.264   4.666   5.090
  241VAL     CA 3892   3.150   4.658   4.904
  241VAL     HA 3893   3.133   4.558   4.868
  241VAL     CB 3894   3.036   4.708   4.991
  241VAL     HB 3895   3.066   4.790   5.059
  241VAL    CG1 3896   2.914   4.753   4.902
  241VAL   HG11 3897   2.827   4.784   4.964
  241VAL   HG12 3898   2.881   4.674   4.831
  241VAL   HG13 3899   2.943   4.844   4.846
  241VAL    CG2 3900   2.997   4.588   5.079
  241VAL   HG21 3901   2.905   4.605   5.139
  241VAL   HG22 3902   3.073   4.575   5.158
  241VAL   HG23 3903   2.988   4.493   5.022
  241VAL      C 3904   3.161   4.740   4.778
  241VAL      O 3905   3.120   4.698   4.666
  242ILE      N 3906   3.224   4.857   4.784
  242ILE     HN 3907   3.262   4.889   4.871
  242ILE     CA 3908   3.224   4.954   4.665
  242ILE     HA 3909   3.135   4.945   4.604
  242ILE     CB 3910   3.218   5.098   4.709
  242ILE     HB 3911   3.211   5.173   4.628
  242ILE    CG2 3912   3.078   5.118   4.776
  242ILE   HG21 3913   3.065   5.221   4.817
  242ILE   HG22 3914   3.056   5.042   4.854
  242ILE   HG23 3915   3.000   5.106   4.699
  242ILE    CG1 3916   3.335   5.143   4.807
  242ILE   HG11 3917   3.427   5.156   4.745
  242ILE   HG12 3918   3.370   5.056   4.868
  242ILE     CD 3919   3.297   5.259   4.895
  242ILE    HD1 3920   3.382   5.297   4.955
  242ILE    HD2 3921   3.221   5.230   4.970
  242ILE    HD3 3922   3.251   5.344   4.839
  242ILE      C 3923   3.347   4.936   4.582
  242ILE      O 3924   3.355   4.984   4.472
  243CYS      N 3925   3.453   4.863   4.633
  243CYS     HN 3926   3.456   4.826   4.725
  243CYS     CA 3927   3.575   4.852   4.548
  243CYS     HA 3928   3.587   4.927   4.471
  243CYS     CB 3929   3.707   4.840   4.643
  243CYS    HB1 3930   3.791   4.786   4.595
  243CYS    HB2 3931   3.668   4.777   4.726
  243CYS     SG 3932   3.752   5.006   4.712
  243CYS    HG1 3933   3.657   5.000   4.805
  243CYS      C 3934   3.570   4.723   4.466
  243CYS      O 3935   3.626   4.728   4.358
  244PHE      N 3936   3.497   4.619   4.512
  244PHE     HN 3937   3.462   4.620   4.605
  244PHE     CA 3938   3.502   4.481   4.452
  244PHE     HA 3939   3.585   4.466   4.384
  244PHE     CB 3940   3.511   4.369   4.566
  244PHE    HB1 3941   3.492   4.269   4.519
  244PHE    HB2 3942   3.420   4.389   4.628
  244PHE     CG 3943   3.636   4.376   4.645
  244PHE    CD1 3944   3.753   4.413   4.583
  244PHE    HD1 3945   3.760   4.432   4.477
  244PHE    CE1 3946   3.877   4.428   4.658
  244PHE    HE1 3947   3.967   4.446   4.601
  244PHE     CZ 3948   3.871   4.414   4.793
  244PHE     HZ 3949   3.962   4.432   4.848
  244PHE    CD2 3950   3.639   4.350   4.785
  244PHE    HD2 3951   3.543   4.320   4.823
  244PHE    CE2 3952   3.755   4.369   4.857
  244PHE    HE2 3953   3.747   4.351   4.963
  244PHE      C 3954   3.375   4.457   4.368
  244PHE      O 3955   3.377   4.373   4.278
  245LEU      N 3956   3.266   4.534   4.395
  245LEU     HN 3957   3.276   4.593   4.474
  245LEU     CA 3958   3.150   4.536   4.309
  245LEU     HA 3959   3.128   4.431   4.304
  245LEU     CB 3960   3.038   4.623   4.370
  245LEU    HB1 3961   3.073   4.728   4.379
  245LEU    HB2 3962   3.024   4.580   4.471
  245LEU     CG 3963   2.903   4.634   4.298
  245LEU     HG 3964   2.920   4.663   4.193
  245LEU    CD1 3965   2.836   4.491   4.290
  245LEU   HD11 3966   2.745   4.489   4.227
  245LEU   HD12 3967   2.821   4.458   4.394
  245LEU   HD13 3968   2.908   4.431   4.229
  245LEU    CD2 3969   2.812   4.738   4.367
  245LEU   HD21 3970   2.791   4.703   4.470
  245LEU   HD22 3971   2.708   4.742   4.329
  245LEU   HD23 3972   2.865   4.835   4.375
  245LEU      C 3973   3.181   4.571   4.165
  245LEU      O 3974   3.126   4.498   4.077
  246PRO      N 3975   3.266   4.673   4.128
  246PRO     CD 3976   3.319   4.775   4.221
  246PRO    HD1 3977   3.404   4.733   4.280
  246PRO    HD2 3978   3.244   4.819   4.290
  246PRO     CA 3979   3.310   4.700   3.988
  246PRO     HA 3980   3.226   4.750   3.941
  246PRO     CB 3981   3.424   4.791   4.013
  246PRO    HB1 3982   3.435   4.843   3.916
  246PRO    HB2 3983   3.510   4.732   4.051
  246PRO     CG 3984   3.382   4.882   4.124
  246PRO    HG1 3985   3.467   4.944   4.158
  246PRO    HG2 3986   3.299   4.948   4.088
  246PRO      C 3987   3.351   4.578   3.904
  246PRO      O 3988   3.294   4.573   3.795
  247SER      N 3989   3.444   4.487   3.948
  247SER     HN 3990   3.498   4.500   4.032
  247SER     CA 3991   3.476   4.368   3.872
  247SER     HA 3992   3.503   4.400   3.772
  247SER     CB 3993   3.589   4.270   3.923
  247SER    HB1 3994   3.684   4.328   3.918
  247SER    HB2 3995   3.598   4.195   3.842
  247SER     OG 3996   3.575   4.224   4.059
  247SER    HG1 3997   3.583   4.304   4.111
  247SER      C 3998   3.360   4.274   3.851
  247SER      O 3999   3.321   4.236   3.741
  248VAL      N 4000   3.284   4.250   3.960
  248VAL     HN 4001   3.309   4.301   4.042
  248VAL     CA 4002   3.160   4.174   3.944
  248VAL     HA 4003   3.190   4.090   3.883
  248VAL     CB 4004   3.102   4.136   4.085
  248VAL     HB 4005   3.107   4.234   4.138
  248VAL    CG1 4006   2.950   4.102   4.082
  248VAL   HG11 4007   2.893   4.194   4.056
  248VAL   HG12 4008   2.921   4.072   4.184
  248VAL   HG13 4009   2.921   4.018   4.015
  248VAL    CG2 4010   3.175   4.028   4.156
  248VAL   HG21 4011   3.278   4.067   4.173
  248VAL   HG22 4012   3.183   3.940   4.090
  248VAL   HG23 4013   3.123   4.016   4.253
  248VAL      C 4014   3.046   4.240   3.861
  248VAL      O 4015   2.978   4.171   3.786
  249VAL      N 4016   3.022   4.371   3.866
  249VAL     HN 4017   3.076   4.429   3.926
  249VAL     CA 4018   2.937   4.449   3.776
  249VAL     HA 4019   2.834   4.417   3.783
  249VAL     CB 4020   2.945   4.592   3.818
  249VAL     HB 4021   3.043   4.603   3.869
  249VAL    CG1 4022   2.946   4.696   3.702
  249VAL   HG11 4023   3.037   4.690   3.638
  249VAL   HG12 4024   2.944   4.796   3.748
  249VAL   HG13 4025   2.854   4.683   3.641
  249VAL    CG2 4026   2.836   4.623   3.927
  249VAL   HG21 4027   2.826   4.733   3.937
  249VAL   HG22 4028   2.835   4.574   4.027
  249VAL   HG23 4029   2.743   4.582   3.883
  249VAL      C 4030   2.972   4.431   3.630
  249VAL      O 4031   2.890   4.396   3.545
  250VAL      N 4032   3.106   4.440   3.601
  250VAL     HN 4033   3.173   4.468   3.669
  250VAL     CA 4034   3.155   4.410   3.467
  250VAL     HA 4035   3.094   4.468   3.400
  250VAL     CB 4036   3.308   4.449   3.457
  250VAL     HB 4037   3.372   4.389   3.525
  250VAL    CG1 4038   3.365   4.407   3.320
  250VAL   HG11 4039   3.464   4.453   3.303
  250VAL   HG12 4040   3.294   4.432   3.238
  250VAL   HG13 4041   3.400   4.302   3.318
  250VAL    CG2 4042   3.318   4.602   3.481
  250VAL   HG21 4043   3.299   4.652   3.383
  250VAL   HG22 4044   3.426   4.625   3.495
  250VAL   HG23 4045   3.258   4.647   3.563
  250VAL      C 4046   3.134   4.265   3.420
  250VAL      O 4047   3.093   4.243   3.306
  251ARG      N 4048   3.149   4.166   3.512
  251ARG     HN 4049   3.181   4.190   3.603
  251ARG     CA 4050   3.122   4.030   3.477
  251ARG     HA 4051   3.175   4.007   3.386
  251ARG     CB 4052   3.178   3.921   3.579
  251ARG    HB1 4053   3.127   3.946   3.674
  251ARG    HB2 4054   3.283   3.950   3.603
  251ARG     CG 4055   3.163   3.775   3.540
  251ARG    HG1 4056   3.054   3.753   3.541
  251ARG    HG2 4057   3.215   3.713   3.616
  251ARG     CD 4058   3.214   3.728   3.399
  251ARG    HD1 4059   3.166   3.783   3.315
  251ARG    HD2 4060   3.207   3.622   3.367
  251ARG     NE 4061   3.363   3.768   3.399
  251ARG     HE 4062   3.409   3.750   3.487
  251ARG     CZ 4063   3.445   3.757   3.293
  251ARG    NH1 4064   3.393   3.751   3.170
  251ARG   HH11 4065   3.295   3.733   3.169
  251ARG   HH12 4066   3.449   3.701   3.104
  251ARG    NH2 4067   3.580   3.756   3.305
  251ARG   HH21 4068   3.621   3.782   3.393
  251ARG   HH22 4069   3.638   3.776   3.227
  251ARG      C 4070   2.978   4.010   3.442
  251ARG      O 4071   2.946   3.938   3.342
  252ILE      N 4072   2.878   4.078   3.511
  252ILE     HN 4073   2.891   4.140   3.588
  252ILE     CA 4074   2.737   4.088   3.472
  252ILE     HA 4075   2.690   3.992   3.460
  252ILE     CB 4076   2.663   4.162   3.580
  252ILE     HB 4077   2.715   4.258   3.602
  252ILE    CG2 4078   2.523   4.206   3.529
  252ILE   HG21 4079   2.525   4.287   3.453
  252ILE   HG22 4080   2.460   4.235   3.615
  252ILE   HG23 4081   2.472   4.124   3.474
  252ILE    CG1 4082   2.652   4.058   3.701
  252ILE   HG11 4083   2.753   4.013   3.717
  252ILE   HG12 4084   2.572   3.982   3.684
  252ILE     CD 4085   2.625   4.122   3.840
  252ILE    HD1 4086   2.520   4.158   3.834
  252ILE    HD2 4087   2.697   4.205   3.859
  252ILE    HD3 4088   2.634   4.047   3.921
  252ILE      C 4089   2.707   4.159   3.336
  252ILE      O 4090   2.628   4.109   3.255
  253ARG      N 4091   2.774   4.269   3.302
  253ARG     HN 4092   2.838   4.309   3.368
  253ARG     CA 4093   2.771   4.320   3.168
  253ARG     HA 4094   2.668   4.329   3.138
  253ARG     CB 4095   2.846   4.457   3.163
  253ARG    HB1 4096   2.862   4.493   3.060
  253ARG    HB2 4097   2.943   4.436   3.214
  253ARG     CG 4098   2.775   4.576   3.244
  253ARG    HG1 4099   2.840   4.665   3.234
  253ARG    HG2 4100   2.766   4.553   3.352
  253ARG     CD 4101   2.634   4.603   3.188
  253ARG    HD1 4102   2.588   4.686   3.246
  253ARG    HD2 4103   2.569   4.514   3.207
  253ARG     NE 4104   2.634   4.626   3.042
  253ARG     HE 4105   2.718   4.608   2.992
  253ARG     CZ 4106   2.523   4.627   2.965
  253ARG    NH1 4107   2.400   4.599   3.012
  253ARG   HH11 4108   2.388   4.586   3.110
  253ARG   HH12 4109   2.325   4.628   2.953
  253ARG    NH2 4110   2.535   4.644   2.834
  253ARG   HH21 4111   2.617   4.687   2.797
  253ARG   HH22 4112   2.454   4.655   2.776
  253ARG      C 4113   2.831   4.233   3.062
  253ARG      O 4114   2.769   4.227   2.954
  254ILE      N 4115   2.945   4.161   3.080
  254ILE     HN 4116   3.001   4.163   3.163
  254ILE     CA 4117   3.003   4.071   2.987
  254ILE     HA 4118   3.025   4.123   2.895
  254ILE     CB 4119   3.145   4.014   3.032
  254ILE     HB 4120   3.131   3.973   3.134
  254ILE    CG2 4121   3.188   3.904   2.934
  254ILE   HG21 4122   3.183   3.949   2.832
  254ILE   HG22 4123   3.131   3.810   2.950
  254ILE   HG23 4124   3.295   3.879   2.947
  254ILE    CG1 4125   3.252   4.127   3.040
  254ILE   HG11 4126   3.212   4.216   3.094
  254ILE   HG12 4127   3.282   4.163   2.940
  254ILE     CD 4128   3.375   4.085   3.117
  254ILE    HD1 4129   3.353   4.045   3.218
  254ILE    HD2 4130   3.442   4.172   3.135
  254ILE    HD3 4131   3.434   4.006   3.066
  254ILE      C 4132   2.907   3.951   2.968
  254ILE      O 4133   2.868   3.922   2.854
  255PHE      N 4134   2.852   3.893   3.071
  255PHE     HN 4135   2.884   3.923   3.160
  255PHE     CA 4136   2.735   3.810   3.074
  255PHE     HA 4137   2.772   3.713   3.042
  255PHE     CB 4138   2.681   3.778   3.219
  255PHE    HB1 4139   2.588   3.719   3.208
  255PHE    HB2 4140   2.661   3.870   3.278
  255PHE     CG 4141   2.776   3.702   3.310
  255PHE    CD1 4142   2.745   3.691   3.445
  255PHE    HD1 4143   2.662   3.746   3.486
  255PHE    CE1 4144   2.805   3.590   3.525
  255PHE    HE1 4145   2.779   3.594   3.630
  255PHE     CZ 4146   2.905   3.504   3.471
  255PHE     HZ 4147   2.942   3.429   3.540
  255PHE    CD2 4148   2.881   3.623   3.264
  255PHE    HD2 4149   2.908   3.628   3.159
  255PHE    CE2 4150   2.946   3.527   3.343
  255PHE    HE2 4151   3.018   3.452   3.312
  255PHE      C 4152   2.622   3.858   2.984
  255PHE      O 4153   2.570   3.785   2.892
  256TRP      N 4154   2.574   3.981   2.999
  256TRP     HN 4155   2.626   4.039   3.062
  256TRP     CA 4156   2.458   4.039   2.925
  256TRP     HA 4157   2.376   3.970   2.937
  256TRP     CB 4158   2.411   4.170   2.990
  256TRP    HB1 4159   2.493   4.243   2.972
  256TRP    HB2 4160   2.418   4.160   3.101
  256TRP     CG 4161   2.274   4.221   2.946
  256TRP    CD1 4162   2.250   4.329   2.858
  256TRP    HD1 4163   2.326   4.390   2.811
  256TRP    NE1 4164   2.122   4.340   2.828
  256TRP    HE1 4165   2.085   4.423   2.793
  256TRP    CE2 4166   2.054   4.240   2.887
  256TRP    CD2 4167   2.148   4.162   2.960
  256TRP    CE3 4168   2.102   4.052   3.027
  256TRP    HE3 4169   2.165   3.990   3.089
  256TRP    CZ3 4170   1.971   4.007   3.009
  256TRP    HZ3 4171   1.926   3.930   3.071
  256TRP    CZ2 4172   1.923   4.204   2.878
  256TRP    HZ2 4173   1.850   4.267   2.828
  256TRP    CH2 4174   1.883   4.086   2.937
  256TRP    HH2 4175   1.778   4.062   2.938
  256TRP      C 4176   2.479   4.042   2.775
  256TRP      O 4177   2.393   4.015   2.692
  257LEU      N 4178   2.600   4.076   2.726
  257LEU     HN 4179   2.663   4.107   2.798
  257LEU     CA 4180   2.642   4.084   2.586
  257LEU     HA 4181   2.574   4.151   2.535
  257LEU     CB 4182   2.785   4.146   2.569
  257LEU    HB1 4183   2.817   4.155   2.463
  257LEU    HB2 4184   2.856   4.088   2.631
  257LEU     CG 4185   2.784   4.292   2.622
  257LEU     HG 4186   2.719   4.309   2.710
  257LEU    CD1 4187   2.926   4.340   2.653
  257LEU   HD11 4188   2.989   4.336   2.562
  257LEU   HD12 4189   2.971   4.273   2.731
  257LEU   HD13 4190   2.922   4.443   2.695
  257LEU    CD2 4191   2.720   4.378   2.514
  257LEU   HD21 4192   2.776   4.367   2.419
  257LEU   HD22 4193   2.727   4.485   2.546
  257LEU   HD23 4194   2.613   4.351   2.502
  257LEU      C 4195   2.631   3.951   2.516
  257LEU      O 4196   2.588   3.936   2.401
  258LEU      N 4197   2.681   3.846   2.584
  258LEU     HN 4198   2.733   3.861   2.667
  258LEU     CA 4199   2.690   3.711   2.530
  258LEU     HA 4200   2.741   3.724   2.436
  258LEU     CB 4201   2.773   3.622   2.625
  258LEU    HB1 4202   2.760   3.515   2.597
  258LEU    HB2 4203   2.724   3.638   2.724
  258LEU     CG 4204   2.924   3.637   2.650
  258LEU     HG 4205   2.941   3.745   2.673
  258LEU    CD1 4206   2.964   3.544   2.770
  258LEU   HD11 4207   2.935   3.585   2.869
  258LEU   HD12 4208   3.073   3.525   2.762
  258LEU   HD13 4209   2.916   3.444   2.762
  258LEU    CD2 4210   3.007   3.613   2.522
  258LEU   HD21 4211   3.024   3.508   2.491
  258LEU   HD22 4212   3.114   3.641   2.530
  258LEU   HD23 4213   2.959   3.665   2.436
  258LEU      C 4214   2.558   3.655   2.504
  258LEU      O 4215   2.525   3.596   2.401
  259HSD      N 4216   2.471   3.683   2.608
  259HSD     HN 4217   2.512   3.714   2.694
  259HSD     CA 4218   2.323   3.666   2.595
  259HSD     HA 4219   2.308   3.570   2.549
  259HSD     CB 4220   2.246   3.688   2.731
  259HSD    HB1 4221   2.271   3.786   2.778
  259HSD    HB2 4222   2.276   3.610   2.804
  259HSD    ND1 4223   2.026   3.570   2.650
  259HSD    HD1 4224   2.065   3.484   2.617
  259HSD     CG 4225   2.095   3.674   2.712
  259HSD    CE1 4226   1.896   3.606   2.643
  259HSD    HE1 4227   1.811   3.548   2.608
  259HSD    NE2 4228   1.874   3.730   2.687
  259HSD    CD2 4229   2.001   3.771   2.738
  259HSD    HD2 4230   2.012   3.872   2.777
  259HSD      C 4231   2.249   3.742   2.479
  259HSD      O 4232   2.173   3.695   2.398
  260THR      N 4233   2.289   3.867   2.462
  260THR     HN 4234   2.362   3.902   2.520
  260THR     CA 4235   2.209   3.952   2.380
  260THR     HA 4236   2.107   3.920   2.365
  260THR     CB 4237   2.191   4.089   2.435
  260THR     HB 4238   2.148   4.163   2.364
  260THR    OG1 4239   2.311   4.145   2.474
  260THR    HG1 4240   2.328   4.101   2.558
  260THR    CG2 4241   2.104   4.088   2.553
  260THR   HG21 4242   2.067   4.183   2.598
  260THR   HG22 4243   2.149   4.023   2.631
  260THR   HG23 4244   2.007   4.043   2.525
  260THR      C 4245   2.261   3.970   2.240
  260THR      O 4246   2.185   4.007   2.151
  261SER      N 4247   2.387   3.953   2.220
  261SER     HN 4248   2.443   3.923   2.296
  261SER     CA 4249   2.448   3.979   2.082
  261SER     HA 4250   2.370   3.967   2.008
  261SER     CB 4251   2.527   4.121   2.078
  261SER    HB1 4252   2.456   4.198   2.114
  261SER    HB2 4253   2.551   4.155   1.975
  261SER     OG 4254   2.628   4.135   2.185
  261SER    HG1 4255   2.598   4.084   2.261
  261SER      C 4256   2.548   3.877   2.040
  261SER      O 4257   2.591   3.875   1.924
  262GLY      N 4258   2.584   3.777   2.121
  262GLY     HN 4259   2.560   3.773   2.217
  262GLY     CA 4260   2.662   3.669   2.074
  262GLY    HA1 4261   2.605   3.628   1.992
  262GLY    HA2 4262   2.675   3.605   2.160
  262GLY      C 4263   2.803   3.707   2.025
  262GLY      O 4264   2.868   3.806   2.067
  263THR      N 4265   2.858   3.632   1.928
  263THR     HN 4266   2.803   3.560   1.885
  263THR     CA 4267   2.999   3.654   1.873
  263THR     HA 4268   3.039   3.743   1.921
  263THR     CB 4269   3.098   3.537   1.892
  263THR     HB 4270   3.199   3.564   1.852
  263THR    OG1 4271   3.049   3.421   1.829
  263THR    HG1 4272   3.071   3.441   1.738
  263THR    CG2 4273   3.115   3.509   2.035
  263THR   HG21 4274   3.013   3.490   2.075
  263THR   HG22 4275   3.159   3.593   2.093
  263THR   HG23 4276   3.188   3.428   2.056
  263THR      C 4277   2.984   3.692   1.720
  263THR      O 4278   3.065   3.646   1.638
  264GLN      N 4279   2.892   3.781   1.683
  264GLN     HN 4280   2.828   3.822   1.747
  264GLN     CA 4281   2.872   3.828   1.546
  264GLN     HA 4282   2.887   3.749   1.473
  264GLN     CB 4283   2.734   3.894   1.530
  264GLN    HB1 4284   2.723   3.930   1.426
  264GLN    HB2 4285   2.728   3.975   1.607
  264GLN     CG 4286   2.625   3.790   1.564
  264GLN    HG1 4287   2.636   3.751   1.667
  264GLN    HG2 4288   2.630   3.708   1.489
  264GLN     CD 4289   2.488   3.862   1.557
  264GLN    OE1 4290   2.433   3.880   1.447
  264GLN    NE2 4291   2.432   3.910   1.671
  264GLN   HE21 4292   2.345   3.959   1.660
  264GLN   HE22 4293   2.471   3.882   1.759
  264GLN      C 4294   2.975   3.928   1.512
  264GLN      O 4295   3.034   3.928   1.402
  265ASN      N 4296   3.003   4.024   1.609
  265ASN     HN 4297   2.949   4.025   1.693
  265ASN     CA 4298   3.106   4.120   1.598
  265ASN     HA 4299   3.154   4.105   1.503
  265ASN     CB 4300   3.045   4.264   1.603
  265ASN    HB1 4301   2.975   4.277   1.688
  265ASN    HB2 4302   2.976   4.290   1.521
  265ASN     CG 4303   3.149   4.369   1.612
  265ASN    OD1 4304   3.267   4.340   1.588
  265ASN    ND2 4305   3.114   4.496   1.643
  265ASN   HD21 4306   3.016   4.514   1.640
  265ASN   HD22 4307   3.181   4.568   1.625
  265ASN      C 4308   3.188   4.097   1.725
  265ASN      O 4309   3.123   4.110   1.832
  266CYS      N 4310   3.317   4.069   1.721
  266CYS     HN 4311   3.369   4.058   1.637
  266CYS     CA 4312   3.388   4.063   1.846
  266CYS     HA 4313   3.327   4.019   1.924
  266CYS     CB 4314   3.521   3.990   1.839
  266CYS    HB1 4315   3.586   4.019   1.925
  266CYS    HB2 4316   3.578   4.019   1.748
  266CYS     SG 4317   3.510   3.805   1.841
  266CYS      C 4318   3.416   4.199   1.911
  266CYS      O 4319   3.456   4.209   2.023
  267GLU      N 4320   3.393   4.311   1.841
  267GLU     HN 4321   3.369   4.308   1.744
  267GLU     CA 4322   3.441   4.442   1.886
  267GLU     HA 4323   3.530   4.428   1.946
  267GLU     CB 4324   3.482   4.527   1.767
  267GLU    HB1 4325   3.518   4.626   1.804
  267GLU    HB2 4326   3.390   4.553   1.711
  267GLU     CG 4327   3.606   4.471   1.688
  267GLU    HG1 4328   3.583   4.371   1.645
  267GLU    HG2 4329   3.689   4.473   1.762
  267GLU     CD 4330   3.649   4.566   1.572
  267GLU    OE1 4331   3.589   4.673   1.556
  267GLU    OE2 4332   3.749   4.526   1.501
  267GLU      C 4333   3.348   4.510   1.983
  267GLU      O 4334   3.375   4.609   2.049
  268VAL      N 4335   3.226   4.450   1.998
  268VAL     HN 4336   3.199   4.376   1.937
  268VAL     CA 4337   3.134   4.469   2.111
  268VAL     HA 4338   3.092   4.568   2.100
  268VAL     CB 4339   3.011   4.376   2.097
  268VAL     HB 4340   3.052   4.280   2.059
  268VAL    CG1 4341   2.941   4.349   2.228
  268VAL   HG11 4342   2.999   4.289   2.302
  268VAL   HG12 4343   2.854   4.283   2.209
  268VAL   HG13 4344   2.903   4.447   2.263
  268VAL    CG2 4345   2.913   4.437   1.995
  268VAL   HG21 4346   2.816   4.383   1.989
  268VAL   HG22 4347   2.955   4.438   1.893
  268VAL   HG23 4348   2.887   4.542   2.022
  268VAL      C 4349   3.208   4.455   2.246
  268VAL      O 4350   3.185   4.525   2.341
  269TYR      N 4351   3.303   4.362   2.259
  269TYR     HN 4352   3.334   4.316   2.177
  269TYR     CA 4353   3.353   4.310   2.388
  269TYR     HA 4354   3.274   4.321   2.461
  269TYR     CB 4355   3.382   4.158   2.389
  269TYR    HB1 4356   3.420   4.123   2.488
  269TYR    HB2 4357   3.459   4.125   2.317
  269TYR     CG 4358   3.247   4.086   2.367
  269TYR    CD1 4359   3.169   4.059   2.477
  269TYR    HD1 4360   3.198   4.078   2.579
  269TYR    CE1 4361   3.048   3.983   2.460
  269TYR    HE1 4362   2.985   3.954   2.543
  269TYR     CZ 4363   3.001   3.959   2.334
  269TYR     OH 4364   2.871   3.915   2.316
  269TYR     HH 4365   2.858   3.890   2.225
  269TYR    CD2 4366   3.206   4.046   2.247
  269TYR    HD2 4367   3.261   4.069   2.157
  269TYR    CE2 4368   3.086   3.981   2.223
  269TYR    HE2 4369   3.062   3.947   2.124
  269TYR      C 4370   3.473   4.387   2.441
  269TYR      O 4371   3.514   4.381   2.557
  270ARG      N 4372   3.531   4.474   2.349
  270ARG     HN 4373   3.509   4.481   2.252
  270ARG     CA 4374   3.654   4.546   2.388
  270ARG     HA 4375   3.736   4.475   2.391
  270ARG     CB 4376   3.690   4.652   2.280
  270ARG    HB1 4377   3.779   4.709   2.313
  270ARG    HB2 4378   3.602   4.717   2.259
  270ARG     CG 4379   3.726   4.580   2.150
  270ARG    HG1 4380   3.650   4.502   2.127
  270ARG    HG2 4381   3.820   4.521   2.155
  270ARG     CD 4382   3.744   4.677   2.031
  270ARG    HD1 4383   3.651   4.735   2.013
  270ARG    HD2 4384   3.771   4.624   1.937
  270ARG     NE 4385   3.848   4.779   2.066
  270ARG     HE 4386   3.820   4.859   2.118
  270ARG     CZ 4387   3.982   4.756   2.057
  270ARG    NH1 4388   4.036   4.651   1.996
  270ARG   HH11 4389   3.981   4.572   1.969
  270ARG   HH12 4390   4.134   4.642   2.015
  270ARG    NH2 4391   4.058   4.848   2.110
  270ARG   HH21 4392   4.155   4.847   2.086
  270ARG   HH22 4393   4.006   4.926   2.146
  270ARG      C 4394   3.658   4.618   2.520
  270ARG      O 4395   3.756   4.600   2.595
  271SER      N 4396   3.564   4.709   2.552
  271SER     HN 4397   3.486   4.718   2.491
  271SER     CA 4398   3.562   4.803   2.670
  271SER     HA 4399   3.666   4.825   2.686
  271SER     CB 4400   3.487   4.933   2.658
  271SER    HB1 4401   3.523   5.002   2.579
  271SER    HB2 4402   3.495   4.984   2.757
  271SER     OG 4403   3.350   4.895   2.619
  271SER    HG1 4404   3.347   4.848   2.536
  271SER      C 4405   3.540   4.730   2.797
  271SER      O 4406   3.614   4.750   2.887
  272VAL      N 4407   3.448   4.638   2.805
  272VAL     HN 4408   3.379   4.642   2.733
  272VAL     CA 4409   3.437   4.542   2.916
  272VAL     HA 4410   3.439   4.598   3.008
  272VAL     CB 4411   3.303   4.460   2.919
  272VAL     HB 4412   3.308   4.401   3.013
  272VAL    CG1 4413   3.191   4.562   2.945
  272VAL   HG11 4414   3.090   4.520   2.927
  272VAL   HG12 4415   3.191   4.647   2.874
  272VAL   HG13 4416   3.185   4.595   3.052
  272VAL    CG2 4417   3.274   4.373   2.792
  272VAL   HG21 4418   3.194   4.299   2.815
  272VAL   HG22 4419   3.363   4.308   2.774
  272VAL   HG23 4420   3.250   4.436   2.704
  272VAL      C 4421   3.560   4.443   2.924
  272VAL      O 4422   3.594   4.426   3.037
  273ASP      N 4423   3.614   4.390   2.818
  273ASP     HN 4424   3.574   4.393   2.726
  273ASP     CA 4425   3.735   4.308   2.820
  273ASP     HA 4426   3.714   4.222   2.882
  273ASP     CB 4427   3.762   4.259   2.674
  273ASP    HB1 4428   3.786   4.343   2.606
  273ASP    HB2 4429   3.670   4.209   2.639
  273ASP     CG 4430   3.878   4.163   2.656
  273ASP    OD1 4431   3.882   4.095   2.552
  273ASP    OD2 4432   3.975   4.171   2.735
  273ASP      C 4433   3.855   4.377   2.882
  273ASP      O 4434   3.909   4.316   2.974
  274LEU      N 4435   3.879   4.500   2.841
  274LEU     HN 4436   3.841   4.535   2.755
  274LEU     CA 4437   3.972   4.596   2.900
  274LEU     HA 4438   4.073   4.559   2.896
  274LEU     CB 4439   3.978   4.729   2.813
  274LEU    HB1 4440   3.879   4.779   2.818
  274LEU    HB2 4441   4.008   4.698   2.711
  274LEU     CG 4442   4.076   4.844   2.855
  274LEU     HG 4443   4.033   4.884   2.949
  274LEU    CD1 4444   4.214   4.785   2.900
  274LEU   HD11 4445   4.281   4.866   2.936
  274LEU   HD12 4446   4.260   4.725   2.818
  274LEU   HD13 4447   4.195   4.724   2.991
  274LEU    CD2 4448   4.078   4.954   2.752
  274LEU   HD21 4449   4.129   4.909   2.664
  274LEU   HD22 4450   4.145   5.035   2.787
  274LEU   HD23 4451   3.981   5.001   2.722
  274LEU      C 4452   3.940   4.627   3.049
  274LEU      O 4453   4.021   4.614   3.142
  275ALA      N 4454   3.810   4.657   3.078
  275ALA     HN 4455   3.743   4.664   3.004
  275ALA     CA 4456   3.760   4.696   3.214
  275ALA     HA 4457   3.821   4.778   3.248
  275ALA     CB 4458   3.611   4.722   3.210
  275ALA    HB1 4459   3.577   4.808   3.147
  275ALA    HB2 4460   3.570   4.748   3.310
  275ALA    HB3 4461   3.553   4.629   3.193
  275ALA      C 4462   3.786   4.586   3.316
  275ALA      O 4463   3.826   4.626   3.425
  276PHE      N 4464   3.774   4.461   3.282
  276PHE     HN 4465   3.752   4.433   3.189
  276PHE     CA 4466   3.780   4.355   3.383
  276PHE     HA 4467   3.708   4.381   3.459
  276PHE     CB 4468   3.754   4.215   3.314
  276PHE    HB1 4469   3.830   4.201   3.235
  276PHE    HB2 4470   3.658   4.202   3.260
  276PHE     CG 4471   3.752   4.099   3.407
  276PHE    CD1 4472   3.650   4.094   3.502
  276PHE    HD1 4473   3.572   4.168   3.511
  276PHE    CE1 4474   3.645   3.986   3.593
  276PHE    HE1 4475   3.558   3.969   3.655
  276PHE     CZ 4476   3.738   3.885   3.587
  276PHE     HZ 4477   3.739   3.807   3.662
  276PHE    CD2 4478   3.852   3.996   3.397
  276PHE    HD2 4479   3.933   3.989   3.326
  276PHE    CE2 4480   3.848   3.895   3.498
  276PHE    HE2 4481   3.917   3.813   3.485
  276PHE      C 4482   3.918   4.345   3.444
  276PHE      O 4483   3.930   4.339   3.565
  277PHE      N 4484   4.026   4.361   3.363
  277PHE     HN 4485   4.018   4.364   3.263
  277PHE     CA 4486   4.167   4.370   3.408
  277PHE     HA 4487   4.191   4.280   3.461
  277PHE     CB 4488   4.271   4.373   3.282
  277PHE    HB1 4489   4.369   4.401   3.325
  277PHE    HB2 4490   4.241   4.452   3.210
  277PHE     CG 4491   4.273   4.236   3.217
  277PHE    CD1 4492   4.215   4.228   3.087
  277PHE    HD1 4493   4.167   4.312   3.038
  277PHE    CE1 4494   4.194   4.099   3.025
  277PHE    HE1 4495   4.150   4.095   2.926
  277PHE     CZ 4496   4.240   3.981   3.094
  277PHE     HZ 4497   4.237   3.878   3.065
  277PHE    CD2 4498   4.326   4.124   3.279
  277PHE    HD2 4499   4.382   4.127   3.371
  277PHE    CE2 4500   4.316   3.998   3.211
  277PHE    HE2 4501   4.373   3.913   3.244
  277PHE      C 4502   4.193   4.481   3.499
  277PHE      O 4503   4.256   4.473   3.602
  278ILE      N 4504   4.129   4.600   3.468
  278ILE     HN 4505   4.079   4.598   3.382
  278ILE     CA 4506   4.147   4.714   3.558
  278ILE     HA 4507   4.252   4.733   3.572
  278ILE     CB 4508   4.093   4.844   3.496
  278ILE     HB 4509   3.983   4.841   3.511
  278ILE    CG2 4510   4.137   4.968   3.568
  278ILE   HG21 4511   4.125   4.950   3.677
  278ILE   HG22 4512   4.066   5.047   3.536
  278ILE   HG23 4513   4.241   5.005   3.556
  278ILE    CG1 4514   4.125   4.849   3.348
  278ILE   HG11 4515   4.067   4.773   3.291
  278ILE   HG12 4516   4.233   4.831   3.334
  278ILE     CD 4517   4.085   4.979   3.283
  278ILE    HD1 4518   3.975   4.998   3.286
  278ILE    HD2 4519   4.109   4.962   3.176
  278ILE    HD3 4520   4.138   5.069   3.320
  278ILE      C 4521   4.085   4.686   3.701
  278ILE      O 4522   4.150   4.704   3.805
  279THR      N 4523   3.961   4.636   3.706
  279THR     HN 4524   3.922   4.628   3.614
  279THR     CA 4525   3.886   4.610   3.822
  279THR     HA 4526   3.906   4.691   3.891
  279THR     CB 4527   3.736   4.629   3.801
  279THR     HB 4528   3.677   4.583   3.884
  279THR    OG1 4529   3.697   4.561   3.684
  279THR    HG1 4530   3.752   4.600   3.615
  279THR    CG2 4531   3.700   4.770   3.782
  279THR   HG21 4532   3.590   4.788   3.777
  279THR   HG22 4533   3.752   4.825   3.701
  279THR   HG23 4534   3.726   4.830   3.872
  279THR      C 4535   3.924   4.477   3.894
  279THR      O 4536   3.891   4.448   4.008
  280LEU      N 4537   3.997   4.385   3.827
  280LEU     HN 4538   3.991   4.397   3.729
  280LEU     CA 4539   4.055   4.269   3.892
  280LEU     HA 4540   3.974   4.237   3.955
  280LEU     CB 4541   4.090   4.165   3.777
  280LEU    HB1 4542   4.169   4.218   3.721
  280LEU    HB2 4543   4.002   4.141   3.714
  280LEU     CG 4544   4.138   4.033   3.833
  280LEU     HG 4545   4.232   4.049   3.892
  280LEU    CD1 4546   4.028   3.970   3.922
  280LEU   HD11 4547   3.931   3.950   3.870
  280LEU   HD12 4548   4.004   4.042   4.003
  280LEU   HD13 4549   4.062   3.882   3.980
  280LEU    CD2 4550   4.175   3.937   3.721
  280LEU   HD21 4551   4.095   3.943   3.644
  280LEU   HD22 4552   4.192   3.833   3.756
  280LEU   HD23 4553   4.271   3.975   3.679
  280LEU      C 4554   4.164   4.297   3.989
  280LEU      O 4555   4.213   4.207   4.061
  281SER      N 4556   4.221   4.422   3.988
  281SER     HN 4557   4.185   4.497   3.933
  281SER     CA 4558   4.318   4.477   4.080
  281SER     HA 4559   4.408   4.423   4.055
  281SER     CB 4560   4.346   4.624   4.055
  281SER    HB1 4561   4.367   4.641   3.947
  281SER    HB2 4562   4.435   4.663   4.108
  281SER     OG 4563   4.238   4.708   4.077
  281SER    HG1 4564   4.206   4.727   3.988
  281SER      C 4565   4.295   4.466   4.226
  281SER      O 4566   4.189   4.413   4.270
  282PHE      N 4567   4.391   4.500   4.312
  282PHE     HN 4568   4.482   4.524   4.281
  282PHE     CA 4569   4.371   4.499   4.459
  282PHE     HA 4570   4.458   4.541   4.507
  282PHE     CB 4571   4.255   4.586   4.512
  282PHE    HB1 4572   4.233   4.580   4.621
  282PHE    HB2 4573   4.158   4.571   4.461
  282PHE     CG 4574   4.290   4.731   4.490
  282PHE    CD1 4575   4.413   4.787   4.536
  282PHE    HD1 4576   4.475   4.717   4.591
  282PHE    CE1 4577   4.443   4.921   4.532
  282PHE    HE1 4578   4.540   4.952   4.567
  282PHE     CZ 4579   4.354   5.001   4.464
  282PHE     HZ 4580   4.367   5.108   4.471
  282PHE    CD2 4581   4.198   4.821   4.421
  282PHE    HD2 4582   4.108   4.778   4.379
  282PHE    CE2 4583   4.239   4.951   4.402
  282PHE    HE2 4584   4.172   5.010   4.342
  282PHE      C 4585   4.370   4.356   4.505
  282PHE      O 4586   4.298   4.326   4.598
  283THR      N 4587   4.448   4.268   4.450
  283THR     HN 4588   4.497   4.299   4.369
  283THR     CA 4589   4.456   4.120   4.486
  283THR     HA 4590   4.357   4.083   4.464
  283THR     CB 4591   4.556   4.040   4.403
  283THR     HB 4592   4.661   4.070   4.425
  283THR    OG1 4593   4.527   4.064   4.267
  283THR    HG1 4594   4.543   4.157   4.248
  283THR    CG2 4595   4.546   3.887   4.426
  283THR   HG21 4596   4.604   3.862   4.517
  283THR   HG22 4597   4.603   3.844   4.341
  283THR   HG23 4598   4.443   3.846   4.421
  283THR      C 4599   4.489   4.097   4.632
  283THR      O 4600   4.433   4.009   4.697
  284TYR      N 4601   4.575   4.177   4.701
  284TYR     HN 4602   4.623   4.252   4.657
  284TYR     CA 4603   4.615   4.143   4.842
  284TYR     HA 4604   4.591   4.044   4.876
  284TYR     CB 4605   4.772   4.157   4.848
  284TYR    HB1 4606   4.814   4.163   4.950
  284TYR    HB2 4607   4.800   4.254   4.802
  284TYR     CG 4608   4.838   4.041   4.780
  284TYR    CD1 4609   4.868   3.924   4.857
  284TYR    HD1 4610   4.833   3.914   4.959
  284TYR    CE1 4611   4.941   3.824   4.798
  284TYR    HE1 4612   4.947   3.728   4.846
  284TYR     CZ 4613   4.985   3.826   4.669
  284TYR     OH 4614   5.057   3.711   4.616
  284TYR     HH 4615   5.072   3.648   4.686
  284TYR    CD2 4616   4.881   4.049   4.648
  284TYR    HD2 4617   4.868   4.140   4.590
  284TYR    CE2 4618   4.961   3.944   4.597
  284TYR    HE2 4619   4.999   3.954   4.496
  284TYR      C 4620   4.551   4.246   4.935
  284TYR      O 4621   4.593   4.255   5.052
  285MET      N 4622   4.452   4.323   4.885
  285MET     HN 4623   4.406   4.309   4.798
  285MET     CA 4624   4.403   4.426   4.970
  285MET     HA 4625   4.491   4.471   5.013
  285MET     CB 4626   4.330   4.527   4.888
  285MET    HB1 4627   4.242   4.485   4.836
  285MET    HB2 4628   4.401   4.561   4.810
  285MET     CG 4629   4.283   4.659   4.955
  285MET    HG1 4630   4.192   4.644   5.017
  285MET    HG2 4631   4.262   4.718   4.863
  285MET     SD 4632   4.406   4.754   5.043
  285MET     CE 4633   4.464   4.846   4.890
  285MET    HE1 4634   4.550   4.915   4.909
  285MET    HE2 4635   4.396   4.918   4.840
  285MET    HE3 4636   4.498   4.776   4.812
  285MET      C 4637   4.311   4.377   5.089
  285MET      O 4638   4.307   4.443   5.192
  286ASN      N 4639   4.254   4.257   5.076
  286ASN     HN 4640   4.259   4.203   4.992
  286ASN     CA 4641   4.185   4.185   5.181
  286ASN     HA 4642   4.132   4.261   5.235
  286ASN     CB 4643   4.097   4.074   5.123
  286ASN    HB1 4644   4.033   4.118   5.044
  286ASN    HB2 4645   4.028   4.035   5.201
  286ASN     CG 4646   4.171   3.957   5.058
  286ASN    OD1 4647   4.282   3.961   5.006
  286ASN    ND2 4648   4.092   3.844   5.054
  286ASN   HD21 4649   4.135   3.760   5.020
  286ASN   HD22 4650   4.001   3.845   5.094
  286ASN      C 4651   4.275   4.149   5.294
  286ASN      O 4652   4.249   4.169   5.408
  287SER      N 4653   4.401   4.107   5.264
  287SER     HN 4654   4.429   4.091   5.169
  287SER     CA 4655   4.509   4.104   5.362
  287SER     HA 4656   4.481   4.027   5.432
  287SER     CB 4657   4.642   4.030   5.312
  287SER    HB1 4658   4.712   4.002   5.393
  287SER    HB2 4659   4.703   4.103   5.254
  287SER     OG 4660   4.615   3.918   5.220
  287SER    HG1 4661   4.699   3.873   5.212
  287SER      C 4662   4.536   4.236   5.430
  287SER      O 4663   4.553   4.240   5.552
  288MET      N 4664   4.544   4.343   5.357
  288MET     HN 4665   4.512   4.345   5.262
  288MET     CA 4666   4.584   4.474   5.395
  288MET     HA 4667   4.676   4.465   5.451
  288MET     CB 4668   4.613   4.562   5.271
  288MET    HB1 4669   4.633   4.667   5.299
  288MET    HB2 4670   4.530   4.556   5.197
  288MET     CG 4671   4.736   4.511   5.202
  288MET    HG1 4672   4.754   4.581   5.117
  288MET    HG2 4673   4.724   4.407   5.166
  288MET     SD 4674   4.895   4.537   5.279
  288MET     CE 4675   4.987   4.421   5.167
  288MET    HE1 4676   4.940   4.322   5.183
  288MET    HE2 4677   5.096   4.408   5.182
  288MET    HE3 4678   4.966   4.431   5.059
  288MET      C 4679   4.489   4.545   5.490
  288MET      O 4680   4.532   4.614   5.589
  289LEU      N 4681   4.359   4.527   5.471
  289LEU     HN 4682   4.328   4.490   5.384
  289LEU     CA 4683   4.269   4.605   5.552
  289LEU     HA 4684   4.313   4.700   5.580
  289LEU     CB 4685   4.139   4.656   5.476
  289LEU    HB1 4686   4.081   4.722   5.543
  289LEU    HB2 4687   4.072   4.574   5.442
  289LEU     CG 4688   4.175   4.733   5.344
  289LEU     HG 4689   4.224   4.662   5.275
  289LEU    CD1 4690   4.043   4.772   5.262
  289LEU   HD11 4691   4.079   4.805   5.162
  289LEU   HD12 4692   3.974   4.849   5.303
  289LEU   HD13 4693   3.973   4.691   5.234
  289LEU    CD2 4694   4.270   4.846   5.372
  289LEU   HD21 4695   4.372   4.812   5.398
  289LEU   HD22 4696   4.225   4.904   5.454
  289LEU   HD23 4697   4.284   4.903   5.278
  289LEU      C 4698   4.229   4.535   5.684
  289LEU      O 4699   4.159   4.588   5.770
  290ASP      N 4700   4.275   4.410   5.696
  290ASP     HN 4701   4.336   4.370   5.628
  290ASP     CA 4702   4.246   4.323   5.810
  290ASP     HA 4703   4.228   4.387   5.895
  290ASP     CB 4704   4.108   4.253   5.783
  290ASP    HB1 4705   4.107   4.203   5.684
  290ASP    HB2 4706   4.025   4.324   5.763
  290ASP     CG 4707   4.067   4.164   5.896
  290ASP    OD1 4708   3.961   4.096   5.885
  290ASP    OD2 4709   4.124   4.172   6.013
  290ASP      C 4710   4.360   4.236   5.863
  290ASP      O 4711   4.414   4.274   5.965
  291PRO      N 4712   4.415   4.131   5.804
  291PRO     CD 4713   4.345   4.038   5.717
  291PRO    HD1 4714   4.355   4.076   5.613
  291PRO    HD2 4715   4.237   4.023   5.738
  291PRO     CA 4716   4.522   4.051   5.876
  291PRO     HA 4717   4.483   4.014   5.970
  291PRO     CB 4718   4.536   3.923   5.795
  291PRO    HB1 4719   4.556   3.837   5.862
  291PRO    HB2 4720   4.626   3.934   5.731
  291PRO     CG 4721   4.404   3.898   5.721
  291PRO    HG1 4722   4.417   3.843   5.625
  291PRO    HG2 4723   4.344   3.829   5.785
  291PRO      C 4724   4.653   4.134   5.901
  291PRO      O 4725   4.708   4.128   6.009
  292VAL      N 4726   4.688   4.219   5.803
  292VAL     HN 4727   4.635   4.220   5.719
  292VAL     CA 4728   4.804   4.312   5.815
  292VAL     HA 4729   4.898   4.259   5.828
  292VAL     CB 4730   4.813   4.379   5.675
  292VAL     HB 4731   4.710   4.406   5.643
  292VAL    CG1 4732   4.892   4.506   5.688
  292VAL   HG11 4733   4.978   4.503   5.758
  292VAL   HG12 4734   4.814   4.576   5.722
  292VAL   HG13 4735   4.930   4.548   5.592
  292VAL    CG2 4736   4.897   4.283   5.589
  292VAL   HG21 4737   4.922   4.332   5.492
  292VAL   HG22 4738   4.827   4.201   5.561
  292VAL   HG23 4739   5.000   4.260   5.625
  292VAL      C 4740   4.794   4.409   5.940
  292VAL      O 4741   4.882   4.421   6.030
  293VAL      N 4742   4.676   4.469   5.953
  293VAL     HN 4743   4.607   4.439   5.888
  293VAL     CA 4744   4.635   4.555   6.065
  293VAL     HA 4745   4.709   4.632   6.074
  293VAL     CB 4746   4.491   4.614   6.047
  293VAL     HB 4747   4.414   4.535   6.064
  293VAL    CG1 4748   4.460   4.709   6.158
  293VAL   HG11 4749   4.535   4.789   6.137
  293VAL   HG12 4750   4.453   4.660   6.258
  293VAL   HG13 4751   4.362   4.757   6.138
  293VAL    CG2 4752   4.477   4.692   5.909
  293VAL   HG21 4753   4.545   4.780   5.906
  293VAL   HG22 4754   4.372   4.727   5.902
  293VAL   HG23 4755   4.493   4.617   5.829
  293VAL      C 4756   4.644   4.490   6.206
  293VAL      O 4757   4.708   4.549   6.296
  294TYR      N 4758   4.600   4.362   6.217
  294TYR     HN 4759   4.540   4.324   6.147
  294TYR     CA 4760   4.619   4.278   6.330
  294TYR     HA 4761   4.574   4.320   6.418
  294TYR     CB 4762   4.532   4.150   6.305
  294TYR    HB1 4763   4.550   4.112   6.202
  294TYR    HB2 4764   4.423   4.170   6.313
  294TYR     CG 4765   4.546   4.032   6.401
  294TYR    CD1 4766   4.490   4.033   6.529
  294TYR    HD1 4767   4.451   4.129   6.561
  294TYR    CE1 4768   4.498   3.922   6.608
  294TYR    HE1 4769   4.456   3.933   6.707
  294TYR     CZ 4770   4.563   3.803   6.569
  294TYR     OH 4771   4.586   3.700   6.664
  294TYR     HH 4772   4.565   3.738   6.750
  294TYR    CD2 4773   4.620   3.917   6.363
  294TYR    HD2 4774   4.673   3.920   6.269
  294TYR    CE2 4775   4.625   3.804   6.445
  294TYR    HE2 4776   4.675   3.713   6.415
  294TYR      C 4777   4.765   4.246   6.369
  294TYR      O 4778   4.801   4.246   6.491
  295TYR      N 4779   4.858   4.219   6.270
  295TYR     HN 4780   4.835   4.206   6.174
  295TYR     CA 4781   4.996   4.207   6.318
  295TYR     HA 4782   4.992   4.136   6.399
  295TYR     CB 4783   5.083   4.145   6.202
  295TYR    HB1 4784   5.190   4.159   6.226
  295TYR    HB2 4785   5.067   4.203   6.108
  295TYR     CG 4786   5.044   4.006   6.159
  295TYR    CD1 4787   5.036   3.968   6.021
  295TYR    HD1 4788   5.054   4.043   5.945
  295TYR    CE1 4789   5.007   3.834   5.987
  295TYR    HE1 4790   4.998   3.804   5.884
  295TYR     CZ 4791   4.966   3.739   6.083
  295TYR     OH 4792   4.917   3.608   6.043
  295TYR     HH 4793   4.892   3.609   5.950
  295TYR    CD2 4794   5.013   3.908   6.260
  295TYR    HD2 4795   5.035   3.924   6.364
  295TYR    CE2 4796   4.963   3.780   6.224
  295TYR    HE2 4797   4.943   3.703   6.297
  295TYR      C 4798   5.068   4.331   6.372
  295TYR      O 4799   5.151   4.326   6.455
  296PHE      N 4800   5.042   4.449   6.314
  296PHE     HN 4801   4.996   4.450   6.225
  296PHE     CA 4802   5.086   4.576   6.372
  296PHE     HA 4803   5.193   4.565   6.382
  296PHE     CB 4804   5.057   4.694   6.284
  296PHE    HB1 4805   5.074   4.794   6.330
  296PHE    HB2 4806   4.958   4.698   6.233
  296PHE     CG 4807   5.147   4.694   6.170
  296PHE    CD1 4808   5.284   4.710   6.190
  296PHE    HD1 4809   5.326   4.711   6.289
  296PHE    CE1 4810   5.379   4.726   6.083
  296PHE    HE1 4811   5.485   4.739   6.102
  296PHE     CZ 4812   5.334   4.729   5.953
  296PHE     HZ 4813   5.401   4.759   5.874
  296PHE    CD2 4814   5.108   4.675   6.033
  296PHE    HD2 4815   5.003   4.653   6.023
  296PHE    CE2 4816   5.196   4.713   5.931
  296PHE    HE2 4817   5.163   4.713   5.828
  296PHE      C 4818   5.025   4.597   6.512
  296PHE      O 4819   5.091   4.639   6.605
  297SER      N 4820   4.897   4.565   6.540
  297SER     HN 4821   4.842   4.550   6.458
  297SER     CA 4822   4.820   4.567   6.664
  297SER     HA 4823   4.819   4.669   6.701
  297SER     CB 4824   4.668   4.534   6.650
  297SER    HB1 4825   4.626   4.567   6.748
  297SER    HB2 4826   4.654   4.426   6.631
  297SER     OG 4827   4.603   4.611   6.549
  297SER    HG1 4828   4.647   4.593   6.466
  297SER      C 4829   4.883   4.481   6.771
  297SER      O 4830   4.865   4.511   6.887
  298SER      N 4831   4.955   4.369   6.737
  298SER     HN 4832   4.959   4.344   6.641
  298SER     CA 4833   5.054   4.298   6.822
  298SER     HA 4834   5.118   4.232   6.764
  298SER     CB 4835   5.160   4.384   6.887
  298SER    HB1 4836   5.238   4.321   6.936
  298SER    HB2 4837   5.118   4.464   6.951
  298SER     OG 4838   5.234   4.450   6.786
  298SER    HG1 4839   5.171   4.516   6.754
  298SER      C 4840   4.982   4.207   6.920
  298SER      O 4841   4.985   4.241   7.040
  299PRO      N 4842   4.914   4.100   6.875
  299PRO     CD 4843   4.921   4.045   6.735
  299PRO    HD1 4844   5.021   4.003   6.709
  299PRO    HD2 4845   4.901   4.112   6.649
  299PRO     CA 4846   4.825   4.014   6.958
  299PRO     HA 4847   4.756   4.075   7.015
  299PRO     CB 4848   4.750   3.925   6.862
  299PRO    HB1 4849   4.664   3.980   6.818
  299PRO    HB2 4850   4.703   3.832   6.901
  299PRO     CG 4851   4.846   3.911   6.744
  299PRO    HG1 4852   4.921   3.832   6.765
  299PRO    HG2 4853   4.791   3.884   6.651
  299PRO      C 4854   4.906   3.936   7.062
  299PRO      O 4855   4.857   3.894   7.173
  300SER      N 4856   5.023   3.894   7.017
  300SER     HN 4857   5.045   3.933   6.928
  300SER     CA 4858   5.118   3.815   7.093
  300SER     HA 4859   5.209   3.838   7.039
  300SER     CB 4860   5.142   3.855   7.237
  300SER    HB1 4861   5.057   3.843   7.307
  300SER    HB2 4862   5.176   3.961   7.245
  300SER     OG 4863   5.246   3.778   7.290
  300SER    HG1 4864   5.323   3.804   7.239
  300SER      C 4865   5.098   3.668   7.075
  300SER      O 4866   4.995   3.610   7.107
  301PHE      N 4867   5.197   3.596   7.013
  301PHE     HN 4868   5.281   3.643   6.989
  301PHE     CA 4869   5.190   3.447   6.998
  301PHE     HA 4870   5.092   3.409   7.022
  301PHE     CB 4871   5.223   3.411   6.848
  301PHE    HB1 4872   5.218   3.301   6.839
  301PHE    HB2 4873   5.325   3.449   6.825
  301PHE     CG 4874   5.115   3.463   6.739
  301PHE    CD1 4875   4.985   3.503   6.766
  301PHE    HD1 4876   4.958   3.528   6.868
  301PHE    CE1 4877   4.891   3.524   6.660
  301PHE    HE1 4878   4.789   3.554   6.679
  301PHE     CZ 4879   4.932   3.516   6.532
  301PHE     HZ 4880   4.869   3.540   6.447
  301PHE    CD2 4881   5.152   3.447   6.608
  301PHE    HD2 4882   5.248   3.413   6.573
  301PHE    CE2 4883   5.058   3.467   6.507
  301PHE    HE2 4884   5.088   3.446   6.405
  301PHE      C 4885   5.282   3.383   7.099
  301PHE      O 4886   5.339   3.276   7.082
  302ASN      N 4887   5.304   3.450   7.212
  302ASN     HN 4888   5.259   3.537   7.228
  302ASN     CA 4889   5.398   3.402   7.311
  302ASN     HA 4890   5.459   3.322   7.272
  302ASN     CB 4891   5.477   3.524   7.359
  302ASN    HB1 4892   5.555   3.491   7.431
  302ASN    HB2 4893   5.400   3.581   7.415
  302ASN     CG 4894   5.540   3.616   7.265
  302ASN    OD1 4895   5.512   3.735   7.275
  302ASN    ND2 4896   5.617   3.567   7.165
  302ASN   HD21 4897   5.653   3.624   7.091
  302ASN   HD22 4898   5.619   3.468   7.150
  302ASN      C 4899   5.329   3.321   7.425
  302ASN    OT1 4900   5.380   3.212   7.465
  302ASN    OT2 4901   5.218   3.357   7.473
  3033HR    C01 4902   4.518   3.585   3.949
  3033HR    O02 4903   4.464   3.555   4.054
  3033HR    C03 4904   4.595   3.716   3.915
  3033HR    O04 4905   4.475   3.789   3.726
  3033HR    C05 4906   4.499   3.826   3.862
  3033HR    O06 4907   4.505   3.509   3.839
  3033HR    C07 4908   4.561   3.963   3.871
  3033HR     H1 4909   4.685   3.702   3.851
  3033HR     H2 4910   4.627   3.753   4.015
  3033HR     H3 4911   4.439   3.701   3.739
  3033HR     H4 4912   4.401   3.823   3.914
  3033HR     H5 4913   4.446   3.434   3.847
  3033HR     H6 4914   4.488   4.029   3.817
  3033HR     H7 4915   4.657   3.958   3.815
  3033HR     H8 4916   4.565   3.995   3.977
   7.62743   7.62743   9.44358
