# Supplementary material for: Orthosteric and allosteric modulation of human HCAR2 signaling complex
Source: Nat Commun. 2023 Nov 22;14:7620. doi: 10.1038/s41467-023-43537-z (PMC10665550; doi:10.1038/s41467-023-43537-z)
Supplement: Supplementary file 8 — Supplementary Data 5 [file 41467_2023_43537_MOESM8_ESM.zip › supplementary data 5/trjfiles/3HB_end3.gro]

Title t= 1000000.00000 step= 500000000
 4916
    8ASP      N    1   4.794   4.518   1.150
    8ASP    HT1    2   4.735   4.537   1.066
    8ASP    HT2    3   4.857   4.436   1.144
    8ASP    HT3    4   4.844   4.603   1.182
    8ASP     CA    5   4.713   4.482   1.271
    8ASP     HA    6   4.783   4.445   1.344
    8ASP     CB    7   4.661   4.611   1.329
    8ASP    HB1    8   4.576   4.662   1.280
    8ASP    HB2    9   4.747   4.681   1.331
    8ASP     CG   10   4.619   4.599   1.481
    8ASP    OD1   11   4.664   4.496   1.542
    8ASP    OD2   12   4.550   4.685   1.545
    8ASP      C   13   4.603   4.370   1.252
    8ASP      O   14   4.554   4.352   1.144
    9HSD      N   15   4.568   4.290   1.352
    9HSD     HN   16   4.617   4.306   1.437
    9HSD     CA   17   4.486   4.175   1.343
    9HSD     HA   18   4.443   4.163   1.245
    9HSD     CB   19   4.564   4.052   1.380
    9HSD    HB1   20   4.492   3.968   1.392
    9HSD    HB2   21   4.616   4.069   1.477
    9HSD    ND1   22   4.812   4.047   1.310
    9HSD    HD1   23   4.851   4.092   1.390
    9HSD     CG   24   4.677   4.024   1.279
    9HSD    CE1   25   4.885   3.995   1.209
    9HSD    HE1   26   4.993   3.998   1.195
    9HSD    NE2   27   4.805   3.938   1.118
    9HSD    CD2   28   4.676   3.957   1.164
    9HSD    HD2   29   4.597   3.917   1.101
    9HSD      C   30   4.368   4.184   1.443
    9HSD      O   31   4.377   4.250   1.548
   10PHE      N   32   4.252   4.121   1.402
   10PHE     HN   33   4.262   4.079   1.312
   10PHE     CA   34   4.134   4.091   1.482
   10PHE     HA   35   4.115   4.180   1.540
   10PHE     CB   36   4.010   4.044   1.411
   10PHE    HB1   37   3.934   3.993   1.474
   10PHE    HB2   38   4.039   3.971   1.333
   10PHE     CG   39   3.943   4.159   1.328
   10PHE    CD1   40   3.845   4.245   1.383
   10PHE    HD1   41   3.824   4.238   1.489
   10PHE    CE1   42   3.785   4.352   1.311
   10PHE    HE1   43   3.707   4.412   1.356
   10PHE     CZ   44   3.813   4.362   1.177
   10PHE     HZ   45   3.757   4.422   1.106
   10PHE    CD2   46   3.977   4.174   1.191
   10PHE    HD2   47   4.051   4.118   1.135
   10PHE    CE2   48   3.910   4.274   1.115
   10PHE    HE2   49   3.916   4.278   1.007
   10PHE      C   50   4.167   3.991   1.591
   10PHE      O   51   4.242   3.894   1.563
   11LEU      N   52   4.100   4.007   1.707
   11LEU     HN   53   4.043   4.088   1.717
   11LEU     CA   54   4.109   3.901   1.808
   11LEU     HA   55   4.165   3.815   1.774
   11LEU     CB   56   4.187   3.957   1.928
   11LEU    HB1   57   4.177   3.884   2.011
   11LEU    HB2   58   4.146   4.053   1.964
   11LEU     CG   59   4.341   3.973   1.899
   11LEU     HG   60   4.367   3.941   1.796
   11LEU    CD1   61   4.378   4.120   1.916
   11LEU   HD11   62   4.322   4.179   1.841
   11LEU   HD12   63   4.486   4.132   1.891
   11LEU   HD13   64   4.361   4.162   2.017
   11LEU    CD2   65   4.420   3.876   1.996
   11LEU   HD21   66   4.402   3.768   1.979
   11LEU   HD22   67   4.405   3.907   2.102
   11LEU   HD23   68   4.528   3.898   1.983
   11LEU      C   69   3.971   3.848   1.853
   11LEU      O   70   3.871   3.917   1.843
   12GLU      N   71   3.961   3.717   1.889
   12GLU     HN   72   4.044   3.662   1.889
   12GLU     CA   73   3.836   3.658   1.932
   12GLU     HA   74   3.782   3.742   1.972
   12GLU     CB   75   3.765   3.595   1.806
   12GLU    HB1   76   3.745   3.684   1.743
   12GLU    HB2   77   3.668   3.547   1.829
   12GLU     CG   78   3.853   3.504   1.728
   12GLU    HG1   79   3.870   3.419   1.797
   12GLU    HG2   80   3.953   3.538   1.694
   12GLU     CD   81   3.780   3.443   1.599
   12GLU    OE1   82   3.829   3.339   1.537
   12GLU    OE2   83   3.672   3.495   1.561
   12GLU      C   84   3.847   3.555   2.037
   12GLU      O   85   3.951   3.490   2.056
   13ILE      N   86   3.743   3.556   2.126
   13ILE     HN   87   3.680   3.633   2.120
   13ILE     CA   88   3.721   3.460   2.234
   13ILE     HA   89   3.802   3.390   2.219
   13ILE     CB   90   3.740   3.524   2.374
   13ILE     HB   91   3.668   3.608   2.374
   13ILE    CG2   92   3.711   3.429   2.492
   13ILE   HG21   93   3.777   3.340   2.483
   13ILE   HG22   94   3.607   3.390   2.488
   13ILE   HG23   95   3.729   3.467   2.595
   13ILE    CG1   96   3.885   3.572   2.392
   13ILE   HG11   97   3.900   3.626   2.296
   13ILE   HG12   98   3.956   3.486   2.392
   13ILE     CD   99   3.907   3.667   2.516
   13ILE    HD1  100   4.002   3.720   2.496
   13ILE    HD2  101   3.908   3.607   2.610
   13ILE    HD3  102   3.820   3.735   2.523
   13ILE      C  103   3.586   3.394   2.219
   13ILE      O  104   3.485   3.460   2.229
   14ASP      N  105   3.580   3.260   2.203
   14ASP     HN  106   3.669   3.217   2.200
   14ASP     CA  107   3.458   3.183   2.183
   14ASP     HA  108   3.486   3.085   2.148
   14ASP     CB  109   3.390   3.158   2.321
   14ASP    HB1  110   3.340   3.252   2.353
   14ASP    HB2  111   3.468   3.134   2.396
   14ASP     CG  112   3.290   3.045   2.337
   14ASP    OD1  113   3.197   3.056   2.421
   14ASP    OD2  114   3.310   2.936   2.279
   14ASP      C  115   3.365   3.248   2.069
   14ASP      O  116   3.244   3.269   2.072
   15LYS      N  117   3.432   3.279   1.956
   15LYS     HN  118   3.530   3.265   1.966
   15LYS     CA  119   3.368   3.343   1.841
   15LYS     HA  120   3.455   3.361   1.779
   15LYS     CB  121   3.268   3.264   1.756
   15LYS    HB1  122   3.256   3.326   1.664
   15LYS    HB2  123   3.173   3.264   1.814
   15LYS     CG  124   3.300   3.121   1.722
   15LYS    HG1  125   3.224   3.080   1.651
   15LYS    HG2  126   3.304   3.058   1.813
   15LYS     CD  127   3.442   3.120   1.660
   15LYS    HD1  128   3.473   3.014   1.664
   15LYS    HD2  129   3.508   3.167   1.736
   15LYS     CE  130   3.464   3.178   1.524
   15LYS    HE1  131   3.434   3.285   1.523
   15LYS    HE2  132   3.408   3.118   1.449
   15LYS     NZ  133   3.611   3.182   1.481
   15LYS    HZ1  134   3.609   3.182   1.377
   15LYS    HZ2  135   3.651   3.089   1.505
   15LYS    HZ3  136   3.663   3.264   1.517
   15LYS      C  137   3.316   3.482   1.872
   15LYS      O  138   3.249   3.534   1.788
   16LYS      N  139   3.347   3.539   1.987
   16LYS     HN  140   3.380   3.480   2.060
   16LYS     CA  141   3.308   3.674   2.018
   16LYS     HA  142   3.242   3.711   1.941
   16LYS     CB  143   3.246   3.696   2.155
   16LYS    HB1  144   3.225   3.804   2.172
   16LYS    HB2  145   3.325   3.663   2.225
   16LYS     CG  146   3.118   3.616   2.172
   16LYS    HG1  147   3.091   3.632   2.279
   16LYS    HG2  148   3.144   3.508   2.159
   16LYS     CD  149   3.012   3.652   2.082
   16LYS    HD1  150   3.038   3.653   1.974
   16LYS    HD2  151   2.969   3.752   2.106
   16LYS     CE  152   2.886   3.554   2.089
   16LYS    HE1  153   2.914   3.449   2.066
   16LYS    HE2  154   2.806   3.593   2.023
   16LYS     NZ  155   2.831   3.555   2.229
   16LYS    HZ1  156   2.808   3.653   2.254
   16LYS    HZ2  157   2.896   3.519   2.303
   16LYS    HZ3  158   2.743   3.500   2.235
   16LYS      C  159   3.429   3.769   2.001
   16LYS      O  160   3.534   3.745   2.055
   17ASN      N  161   3.404   3.877   1.921
   17ASN     HN  162   3.322   3.907   1.872
   17ASN     CA  163   3.513   3.963   1.876
   17ASN     HA  164   3.591   3.894   1.849
   17ASN     CB  165   3.477   4.042   1.746
   17ASN    HB1  166   3.404   4.115   1.787
   17ASN    HB2  167   3.420   3.978   1.676
   17ASN     CG  168   3.599   4.098   1.688
   17ASN    OD1  169   3.668   4.035   1.606
   17ASN    ND2  170   3.630   4.228   1.712
   17ASN   HD21  171   3.590   4.277   1.789
   17ASN   HD22  172   3.709   4.261   1.661
   17ASN      C  173   3.558   4.054   1.988
   17ASN      O  174   3.471   4.090   2.069
   18CYS      N  175   3.692   4.080   1.999
   18CYS     HN  176   3.753   4.039   1.933
   18CYS     CA  177   3.752   4.133   2.129
   18CYS     HA  178   3.678   4.181   2.192
   18CYS     CB  179   3.831   4.035   2.213
   18CYS    HB1  180   3.878   4.078   2.304
   18CYS    HB2  181   3.907   3.999   2.140
   18CYS     SG  182   3.739   3.892   2.262
   18CYS      C  183   3.851   4.253   2.107
   18CYS      O  184   3.915   4.263   2.000
   19CYS      N  185   3.883   4.336   2.207
   19CYS     HN  186   3.827   4.342   2.289
   19CYS     CA  187   3.983   4.433   2.196
   19CYS     HA  188   4.036   4.427   2.102
   19CYS     CB  189   3.932   4.574   2.203
   19CYS    HB1  190   4.014   4.645   2.180
   19CYS    HB2  191   3.888   4.587   2.305
   19CYS     SG  192   3.809   4.612   2.084
   19CYS      C  193   4.083   4.408   2.312
   19CYS      O  194   4.042   4.396   2.429
   20VAL      N  195   4.213   4.400   2.276
   20VAL     HN  196   4.247   4.426   2.187
   20VAL     CA  197   4.320   4.361   2.365
   20VAL     HA  198   4.278   4.339   2.462
   20VAL     CB  199   4.387   4.225   2.307
   20VAL     HB  200   4.398   4.233   2.197
   20VAL    CG1  201   4.524   4.202   2.374
   20VAL   HG11  202   4.552   4.097   2.348
   20VAL   HG12  203   4.524   4.211   2.484
   20VAL   HG13  204   4.605   4.270   2.340
   20VAL    CG2  205   4.289   4.111   2.343
   20VAL   HG21  206   4.333   4.013   2.312
   20VAL   HG22  207   4.190   4.116   2.293
   20VAL   HG23  208   4.273   4.107   2.453
   20VAL      C  209   4.413   4.471   2.366
   20VAL      O  210   4.436   4.532   2.261
   21PHE      N  211   4.469   4.507   2.477
   21PHE     HN  212   4.449   4.451   2.557
   21PHE     CA  213   4.551   4.623   2.497
   21PHE     HA  214   4.524   4.701   2.427
   21PHE     CB  215   4.536   4.678   2.643
   21PHE    HB1  216   4.597   4.766   2.672
   21PHE    HB2  217   4.573   4.587   2.696
   21PHE     CG  218   4.385   4.690   2.686
   21PHE    CD1  219   4.343   4.623   2.801
   21PHE    HD1  220   4.414   4.568   2.861
   21PHE    CE1  221   4.221   4.655   2.858
   21PHE    HE1  222   4.211   4.618   2.959
   21PHE     CZ  223   4.127   4.746   2.799
   21PHE     HZ  224   4.029   4.762   2.841
   21PHE    CD2  225   4.296   4.779   2.619
   21PHE    HD2  226   4.323   4.841   2.534
   21PHE    CE2  227   4.172   4.808   2.679
   21PHE    HE2  228   4.109   4.876   2.623
   21PHE      C  229   4.691   4.586   2.458
   21PHE      O  230   4.768   4.526   2.534
   22ARG      N  231   4.734   4.613   2.333
   22ARG     HN  232   4.675   4.666   2.273
   22ARG     CA  233   4.862   4.563   2.279
   22ARG     HA  234   4.901   4.481   2.337
   22ARG     CB  235   4.846   4.525   2.132
   22ARG    HB1  236   4.945   4.515   2.082
   22ARG    HB2  237   4.798   4.611   2.081
   22ARG     CG  238   4.756   4.401   2.110
   22ARG    HG1  239   4.653   4.431   2.137
   22ARG    HG2  240   4.786   4.320   2.180
   22ARG     CD  241   4.764   4.331   1.979
   22ARG    HD1  242   4.757   4.396   1.889
   22ARG    HD2  243   4.685   4.253   1.968
   22ARG     NE  244   4.892   4.259   1.976
   22ARG     HE  245   4.971   4.268   2.037
   22ARG     CZ  246   4.941   4.183   1.873
   22ARG    NH1  247   4.877   4.168   1.761
   22ARG   HH11  248   4.797   4.218   1.727
   22ARG   HH12  249   4.918   4.098   1.703
   22ARG    NH2  250   5.063   4.132   1.891
   22ARG   HH21  251   5.096   4.137   1.986
   22ARG   HH22  252   5.127   4.121   1.815
   22ARG      C  253   4.973   4.665   2.286
   22ARG      O  254   5.085   4.634   2.254
   23ASP      N  255   4.940   4.791   2.320
   23ASP     HN  256   4.846   4.814   2.345
   23ASP     CA  257   5.022   4.911   2.333
   23ASP     HA  258   5.061   4.941   2.237
   23ASP     CB  259   4.942   5.020   2.403
   23ASP    HB1  260   4.994   5.118   2.398
   23ASP    HB2  261   4.920   4.984   2.506
   23ASP     CG  262   4.811   5.050   2.325
   23ASP    OD1  263   4.721   5.119   2.388
   23ASP    OD2  264   4.792   5.024   2.204
   23ASP      C  265   5.158   4.890   2.411
   23ASP      O  266   5.173   4.796   2.492
   24ASP      N  267   5.255   4.982   2.393
   24ASP     HN  268   5.241   5.055   2.326
   24ASP     CA  269   5.396   4.972   2.440
   24ASP     HA  270   5.421   4.867   2.444
   24ASP     CB  271   5.490   5.061   2.360
   24ASP    HB1  272   5.598   5.044   2.382
   24ASP    HB2  273   5.473   5.170   2.366
   24ASP     CG  274   5.480   5.023   2.211
   24ASP    OD1  275   5.474   5.113   2.119
   24ASP    OD2  276   5.470   4.903   2.174
   24ASP      C  277   5.405   5.010   2.584
   24ASP      O  278   5.491   4.960   2.652
   25PHE      N  279   5.316   5.093   2.640
   25PHE     HN  280   5.261   5.146   2.576
   25PHE     CA  281   5.295   5.128   2.780
   25PHE     HA  282   5.384   5.180   2.812
   25PHE     CB  283   5.175   5.225   2.795
   25PHE    HB1  284   5.109   5.212   2.706
   25PHE    HB2  285   5.214   5.329   2.797
   25PHE     CG  286   5.105   5.214   2.929
   25PHE    CD1  287   5.154   5.278   3.048
   25PHE    HD1  288   5.239   5.345   3.047
   25PHE    CE1  289   5.085   5.270   3.170
   25PHE    HE1  290   5.128   5.319   3.256
   25PHE     CZ  291   4.961   5.200   3.181
   25PHE     HZ  292   4.922   5.179   3.280
   25PHE    CD2  293   4.978   5.145   2.938
   25PHE    HD2  294   4.932   5.099   2.852
   25PHE    CE2  295   4.910   5.141   3.065
   25PHE    HE2  296   4.809   5.101   3.069
   25PHE      C  297   5.274   5.003   2.860
   25PHE      O  298   5.333   4.997   2.963
   26ILE      N  299   5.204   4.903   2.809
   26ILE     HN  300   5.156   4.899   2.722
   26ILE     CA  301   5.190   4.773   2.882
   26ILE     HA  302   5.156   4.797   2.982
   26ILE     CB  303   5.085   4.673   2.822
   26ILE     HB  304   5.096   4.671   2.712
   26ILE    CG2  305   5.100   4.531   2.876
   26ILE   HG21  306   5.089   4.523   2.986
   26ILE   HG22  307   5.197   4.486   2.845
   26ILE   HG23  308   5.037   4.458   2.822
   26ILE    CG1  309   4.938   4.707   2.840
   26ILE   HG11  310   4.914   4.720   2.948
   26ILE   HG12  311   4.882   4.616   2.811
   26ILE     CD  312   4.900   4.823   2.740
   26ILE    HD1  313   4.947   4.914   2.782
   26ILE    HD2  314   4.791   4.844   2.738
   26ILE    HD3  315   4.940   4.802   2.639
   26ILE      C  316   5.328   4.700   2.904
   26ILE      O  317   5.359   4.650   3.012
   27VAL      N  318   5.418   4.702   2.801
   27VAL     HN  319   5.378   4.726   2.713
   27VAL     CA  320   5.550   4.629   2.790
   27VAL     HA  321   5.549   4.533   2.839
   27VAL     CB  322   5.591   4.621   2.650
   27VAL     HB  323   5.590   4.724   2.608
   27VAL    CG1  324   5.721   4.539   2.637
   27VAL   HG11  325   5.699   4.453   2.704
   27VAL   HG12  326   5.815   4.587   2.672
   27VAL   HG13  327   5.732   4.512   2.530
   27VAL    CG2  328   5.482   4.541   2.592
   27VAL   HG21  329   5.449   4.450   2.647
   27VAL   HG22  330   5.509   4.508   2.489
   27VAL   HG23  331   5.393   4.606   2.575
   27VAL      C  332   5.658   4.698   2.871
   27VAL      O  333   5.743   4.631   2.925
   28LYS      N  334   5.650   4.833   2.887
   28LYS     HN  335   5.569   4.876   2.848
   28LYS     CA  336   5.755   4.917   2.935
   28LYS     HA  337   5.847   4.865   2.959
   28LYS     CB  338   5.790   5.019   2.817
   28LYS    HB1  339   5.868   5.087   2.857
   28LYS    HB2  340   5.702   5.083   2.798
   28LYS     CG  341   5.833   4.954   2.685
   28LYS    HG1  342   5.754   4.886   2.648
   28LYS    HG2  343   5.919   4.886   2.707
   28LYS     CD  344   5.864   5.048   2.568
   28LYS    HD1  345   5.764   5.093   2.554
   28LYS    HD2  346   5.886   4.985   2.479
   28LYS     CE  347   5.976   5.155   2.591
   28LYS    HE1  348   6.066   5.090   2.596
   28LYS    HE2  349   5.972   5.205   2.690
   28LYS     NZ  350   5.976   5.256   2.485
   28LYS    HZ1  351   6.046   5.331   2.499
   28LYS    HZ2  352   5.878   5.292   2.482
   28LYS    HZ3  353   5.990   5.216   2.390
   28LYS      C  354   5.715   4.984   3.064
   28LYS      O  355   5.793   4.994   3.153
   29VAL      N  356   5.592   5.030   3.087
   29VAL     HN  357   5.518   5.006   3.024
   29VAL     CA  358   5.543   5.109   3.203
   29VAL     HA  359   5.629   5.157   3.246
   29VAL     CB  360   5.469   5.231   3.159
   29VAL     HB  361   5.376   5.196   3.108
   29VAL    CG1  362   5.426   5.321   3.282
   29VAL   HG11  363   5.366   5.408   3.247
   29VAL   HG12  364   5.505   5.360   3.349
   29VAL   HG13  365   5.354   5.266   3.346
   29VAL    CG2  366   5.566   5.306   3.063
   29VAL   HG21  367   5.523   5.404   3.034
   29VAL   HG22  368   5.584   5.245   2.972
   29VAL   HG23  369   5.664   5.324   3.113
   29VAL      C  370   5.478   5.022   3.302
   29VAL      O  371   5.492   5.050   3.419
   30LEU      N  372   5.402   4.913   3.269
   30LEU     HN  373   5.394   4.867   3.181
   30LEU     CA  374   5.340   4.839   3.375
   30LEU     HA  375   5.312   4.906   3.455
   30LEU     CB  376   5.208   4.773   3.319
   30LEU    HB1  377   5.185   4.689   3.388
   30LEU    HB2  378   5.243   4.720   3.227
   30LEU     CG  379   5.083   4.858   3.308
   30LEU     HG  380   5.099   4.933   3.228
   30LEU    CD1  381   4.958   4.778   3.271
   30LEU   HD11  382   4.970   4.725   3.174
   30LEU   HD12  383   4.877   4.850   3.246
   30LEU   HD13  384   4.920   4.703   3.343
   30LEU    CD2  385   5.056   4.935   3.435
   30LEU   HD21  386   5.069   4.862   3.518
   30LEU   HD22  387   4.947   4.959   3.433
   30LEU   HD23  388   5.120   5.025   3.442
   30LEU      C  389   5.435   4.740   3.448
   30LEU      O  390   5.406   4.723   3.566
   31PRO      N  391   5.546   4.663   3.400
   31PRO     CD  392   5.559   4.634   3.261
   31PRO    HD1  393   5.589   4.725   3.204
   31PRO    HD2  394   5.467   4.587   3.221
   31PRO     CA  395   5.611   4.570   3.485
   31PRO     HA  396   5.536   4.516   3.541
   31PRO     CB  397   5.686   4.475   3.382
   31PRO    HB1  398   5.645   4.372   3.373
   31PRO    HB2  399   5.792   4.461   3.413
   31PRO     CG  400   5.679   4.534   3.243
   31PRO    HG1  401   5.767   4.601   3.231
   31PRO    HG2  402   5.674   4.464   3.157
   31PRO      C  403   5.692   4.626   3.602
   31PRO      O  404   5.693   4.556   3.703
   32PRO      N  405   5.750   4.752   3.610
   32PRO     CD  406   5.802   4.834   3.493
   32PRO    HD1  407   5.728   4.914   3.471
   32PRO    HD2  408   5.821   4.785   3.396
   32PRO     CA  409   5.797   4.810   3.737
   32PRO     HA  410   5.859   4.736   3.785
   32PRO     CB  411   5.861   4.944   3.698
   32PRO    HB1  412   5.937   4.985   3.767
   32PRO    HB2  413   5.787   5.021   3.668
   32PRO     CG  414   5.925   4.899   3.564
   32PRO    HG1  415   5.956   4.992   3.512
   32PRO    HG2  416   6.001   4.822   3.586
   32PRO      C  417   5.689   4.849   3.837
   32PRO      O  418   5.719   4.842   3.953
   33VAL      N  419   5.569   4.881   3.787
   33VAL     HN  420   5.545   4.895   3.692
   33VAL     CA  421   5.454   4.891   3.881
   33VAL     HA  422   5.480   4.958   3.962
   33VAL     CB  423   5.332   4.963   3.823
   33VAL     HB  424   5.296   4.889   3.747
   33VAL    CG1  425   5.210   4.963   3.920
   33VAL   HG11  426   5.147   5.053   3.905
   33VAL   HG12  427   5.254   4.966   4.022
   33VAL   HG13  428   5.158   4.864   3.920
   33VAL    CG2  429   5.364   5.111   3.770
   33VAL   HG21  430   5.264   5.148   3.739
   33VAL   HG22  431   5.416   5.092   3.674
   33VAL   HG23  432   5.436   5.176   3.826
   33VAL      C  433   5.416   4.763   3.948
   33VAL      O  434   5.415   4.755   4.070
   34LEU      N  435   5.394   4.653   3.869
   34LEU     HN  436   5.410   4.669   3.772
   34LEU     CA  437   5.372   4.518   3.920
   34LEU     HA  438   5.285   4.526   3.982
   34LEU     CB  439   5.355   4.411   3.804
   34LEU    HB1  440   5.362   4.307   3.843
   34LEU    HB2  441   5.434   4.415   3.725
   34LEU     CG  442   5.226   4.414   3.726
   34LEU     HG  443   5.228   4.501   3.658
   34LEU    CD1  444   5.226   4.291   3.630
   34LEU   HD11  445   5.234   4.201   3.694
   34LEU   HD12  446   5.316   4.290   3.565
   34LEU   HD13  447   5.134   4.285   3.569
   34LEU    CD2  448   5.096   4.403   3.813
   34LEU   HD21  449   5.095   4.489   3.883
   34LEU   HD22  450   5.105   4.313   3.877
   34LEU   HD23  451   5.007   4.401   3.747
   34LEU      C  452   5.495   4.476   4.003
   34LEU      O  453   5.477   4.411   4.103
   35GLY      N  454   5.622   4.508   3.975
   35GLY     HN  455   5.651   4.552   3.891
   35GLY     CA  456   5.737   4.510   4.065
   35GLY    HA1  457   5.811   4.571   4.016
   35GLY    HA2  458   5.777   4.410   4.068
   35GLY      C  459   5.712   4.570   4.202
   35GLY      O  460   5.735   4.494   4.301
   36LEU      N  461   5.659   4.695   4.218
   36LEU     HN  462   5.654   4.757   4.140
   36LEU     CA  463   5.616   4.751   4.343
   36LEU     HA  464   5.697   4.741   4.414
   36LEU     CB  465   5.579   4.904   4.343
   36LEU    HB1  466   5.488   4.926   4.283
   36LEU    HB2  467   5.666   4.954   4.296
   36LEU     CG  468   5.546   4.966   4.484
   36LEU     HG  469   5.449   4.921   4.513
   36LEU    CD1  470   5.650   4.940   4.596
   36LEU   HD11  471   5.611   4.979   4.692
   36LEU   HD12  472   5.737   5.006   4.578
   36LEU   HD13  473   5.689   4.836   4.604
   36LEU    CD2  474   5.530   5.119   4.468
   36LEU   HD21  475   5.466   5.143   4.380
   36LEU   HD22  476   5.623   5.177   4.452
   36LEU   HD23  477   5.472   5.172   4.548
   36LEU      C  478   5.507   4.672   4.409
   36LEU      O  479   5.511   4.639   4.528
   37GLU      N  480   5.407   4.629   4.322
   37GLU     HN  481   5.409   4.658   4.226
   37GLU     CA  482   5.299   4.543   4.366
   37GLU     HA  483   5.250   4.596   4.446
   37GLU     CB  484   5.183   4.517   4.260
   37GLU    HB1  485   5.114   4.445   4.310
   37GLU    HB2  486   5.226   4.472   4.168
   37GLU     CG  487   5.110   4.641   4.210
   37GLU    HG1  488   5.162   4.695   4.127
   37GLU    HG2  489   5.112   4.709   4.298
   37GLU     CD  490   4.967   4.608   4.163
   37GLU    OE1  491   4.881   4.581   4.254
   37GLU    OE2  492   4.935   4.609   4.043
   37GLU      C  493   5.350   4.415   4.428
   37GLU      O  494   5.309   4.372   4.536
   38PHE      N  495   5.442   4.345   4.366
   38PHE     HN  496   5.465   4.376   4.274
   38PHE     CA  497   5.508   4.222   4.417
   38PHE     HA  498   5.440   4.140   4.432
   38PHE     CB  499   5.599   4.180   4.302
   38PHE    HB1  500   5.667   4.261   4.267
   38PHE    HB2  501   5.538   4.138   4.219
   38PHE     CG  502   5.682   4.061   4.337
   38PHE    CD1  503   5.820   4.072   4.380
   38PHE    HD1  504   5.862   4.171   4.383
   38PHE    CE1  505   5.897   3.962   4.408
   38PHE    HE1  506   5.999   3.978   4.438
   38PHE     CZ  507   5.828   3.832   4.412
   38PHE     HZ  508   5.885   3.741   4.425
   38PHE    CD2  509   5.625   3.933   4.338
   38PHE    HD2  510   5.524   3.915   4.305
   38PHE    CE2  511   5.695   3.824   4.380
   38PHE    HE2  512   5.653   3.728   4.354
   38PHE      C  513   5.582   4.249   4.544
   38PHE      O  514   5.551   4.176   4.641
   39ILE      N  515   5.675   4.347   4.549
   39ILE     HN  516   5.690   4.403   4.467
   39ILE     CA  517   5.755   4.380   4.666
   39ILE     HA  518   5.806   4.288   4.692
   39ILE     CB  519   5.854   4.489   4.635
   39ILE     HB  520   5.804   4.566   4.573
   39ILE    CG2  521   5.903   4.561   4.762
   39ILE   HG21  522   5.993   4.621   4.737
   39ILE   HG22  523   5.944   4.496   4.842
   39ILE   HG23  524   5.825   4.619   4.815
   39ILE    CG1  525   5.972   4.428   4.565
   39ILE   HG11  526   5.931   4.359   4.488
   39ILE   HG12  527   6.033   4.351   4.618
   39ILE     CD  528   6.068   4.519   4.492
   39ILE    HD1  529   6.160   4.465   4.460
   39ILE    HD2  530   6.100   4.608   4.550
   39ILE    HD3  531   6.012   4.554   4.403
   39ILE      C  532   5.660   4.424   4.783
   39ILE      O  533   5.686   4.392   4.896
   40PHE      N  534   5.561   4.512   4.766
   40PHE     HN  535   5.538   4.568   4.686
   40PHE     CA  536   5.477   4.553   4.869
   40PHE     HA  537   5.542   4.584   4.949
   40PHE     CB  538   5.394   4.668   4.818
   40PHE    HB1  539   5.304   4.634   4.762
   40PHE    HB2  540   5.456   4.729   4.749
   40PHE     CG  541   5.342   4.761   4.917
   40PHE    CD1  542   5.370   4.766   5.054
   40PHE    HD1  543   5.449   4.700   5.087
   40PHE    CE1  544   5.309   4.866   5.132
   40PHE    HE1  545   5.324   4.866   5.239
   40PHE     CZ  546   5.214   4.952   5.079
   40PHE     HZ  547   5.167   5.019   5.150
   40PHE    CD2  548   5.254   4.861   4.860
   40PHE    HD2  549   5.225   4.863   4.756
   40PHE    CE2  550   5.194   4.957   4.943
   40PHE    HE2  551   5.120   5.026   4.906
   40PHE      C  552   5.402   4.436   4.928
   40PHE      O  553   5.390   4.420   5.049
   41GLY      N  554   5.347   4.340   4.840
   41GLY     HN  555   5.350   4.355   4.741
   41GLY     CA  556   5.282   4.217   4.886
   41GLY    HA1  557   5.249   4.151   4.807
   41GLY    HA2  558   5.201   4.254   4.947
   41GLY      C  559   5.375   4.125   4.970
   41GLY      O  560   5.338   4.075   5.077
   42LEU      N  561   5.495   4.103   4.911
   42LEU     HN  562   5.512   4.156   4.828
   42LEU     CA  563   5.604   4.008   4.952
   42LEU     HA  564   5.574   3.904   4.947
   42LEU     CB  565   5.722   4.030   4.852
   42LEU    HB1  566   5.748   4.138   4.847
   42LEU    HB2  567   5.683   4.011   4.750
   42LEU     CG  568   5.859   3.956   4.890
   42LEU     HG  569   5.880   3.963   4.999
   42LEU    CD1  570   5.853   3.805   4.863
   42LEU   HD11  571   5.819   3.787   4.759
   42LEU   HD12  572   5.773   3.765   4.929
   42LEU   HD13  573   5.938   3.744   4.901
   42LEU    CD2  574   5.976   4.023   4.805
   42LEU   HD21  575   5.959   4.028   4.695
   42LEU   HD22  576   6.075   3.978   4.831
   42LEU   HD23  577   5.995   4.129   4.831
   42LEU      C  578   5.660   4.045   5.091
   42LEU      O  579   5.685   3.961   5.180
   43LEU      N  580   5.676   4.180   5.114
   43LEU     HN  581   5.674   4.235   5.031
   43LEU     CA  582   5.711   4.236   5.247
   43LEU     HA  583   5.806   4.191   5.272
   43LEU     CB  584   5.718   4.390   5.238
   43LEU    HB1  585   5.624   4.434   5.198
   43LEU    HB2  586   5.790   4.401   5.154
   43LEU     CG  587   5.750   4.463   5.363
   43LEU     HG  588   5.665   4.449   5.434
   43LEU    CD1  589   5.869   4.408   5.437
   43LEU   HD11  590   5.836   4.309   5.476
   43LEU   HD12  591   5.903   4.463   5.527
   43LEU   HD13  592   5.958   4.394   5.372
   43LEU    CD2  593   5.763   4.613   5.345
   43LEU   HD21  594   5.840   4.644   5.271
   43LEU   HD22  595   5.790   4.674   5.434
   43LEU   HD23  596   5.669   4.656   5.306
   43LEU      C  597   5.613   4.204   5.355
   43LEU      O  598   5.639   4.147   5.461
   44GLY      N  599   5.484   4.228   5.321
   44GLY     HN  600   5.471   4.282   5.238
   44GLY     CA  601   5.379   4.225   5.424
   44GLY    HA1  602   5.292   4.279   5.387
   44GLY    HA2  603   5.419   4.259   5.518
   44GLY      C  604   5.328   4.086   5.447
   44GLY      O  605   5.287   4.052   5.559
   45ASN      N  606   5.337   3.996   5.348
   45ASN     HN  607   5.360   4.019   5.254
   45ASN     CA  608   5.305   3.855   5.367
   45ASN     HA  609   5.214   3.837   5.422
   45ASN     CB  610   5.277   3.789   5.225
   45ASN    HB1  611   5.359   3.788   5.151
   45ASN    HB2  612   5.197   3.854   5.183
   45ASN     CG  613   5.227   3.641   5.227
   45ASN    OD1  614   5.281   3.552   5.165
   45ASN    ND2  615   5.121   3.619   5.308
   45ASN   HD21  616   5.117   3.525   5.344
   45ASN   HD22  617   5.080   3.698   5.353
   45ASN      C  618   5.418   3.780   5.425
   45ASN      O  619   5.407   3.694   5.511
   46GLY      N  620   5.542   3.811   5.380
   46GLY     HN  621   5.550   3.881   5.310
   46GLY     CA  622   5.668   3.753   5.426
   46GLY    HA1  623   5.742   3.804   5.367
   46GLY    HA2  624   5.661   3.646   5.418
   46GLY      C  625   5.687   3.769   5.570
   46GLY      O  626   5.728   3.687   5.649
   47LEU      N  627   5.658   3.893   5.619
   47LEU     HN  628   5.637   3.973   5.563
   47LEU     CA  629   5.658   3.917   5.762
   47LEU     HA  630   5.751   3.883   5.807
   47LEU     CB  631   5.644   4.071   5.795
   47LEU    HB1  632   5.612   4.074   5.902
   47LEU    HB2  633   5.567   4.110   5.726
   47LEU     CG  634   5.783   4.146   5.792
   47LEU     HG  635   5.838   4.122   5.699
   47LEU    CD1  636   5.766   4.296   5.772
   47LEU   HD11  637   5.720   4.305   5.672
   47LEU   HD12  638   5.861   4.353   5.766
   47LEU   HD13  639   5.696   4.333   5.850
   47LEU    CD2  640   5.880   4.128   5.913
   47LEU   HD21  641   5.847   4.050   5.985
   47LEU   HD22  642   5.890   4.227   5.964
   47LEU   HD23  643   5.982   4.098   5.880
   47LEU      C  644   5.553   3.846   5.846
   47LEU      O  645   5.572   3.813   5.961
   48ALA      N  646   5.437   3.816   5.788
   48ALA     HN  647   5.406   3.861   5.705
   48ALA     CA  648   5.331   3.730   5.844
   48ALA     HA  649   5.320   3.765   5.946
   48ALA     CB  650   5.193   3.736   5.768
   48ALA    HB1  651   5.117   3.664   5.808
   48ALA    HB2  652   5.210   3.718   5.659
   48ALA    HB3  653   5.147   3.837   5.768
   48ALA      C  654   5.383   3.586   5.844
   48ALA      O  655   5.355   3.515   5.936
   49LEU      N  656   5.452   3.547   5.737
   49LEU     HN  657   5.456   3.600   5.652
   49LEU     CA  658   5.515   3.415   5.729
   49LEU     HA  659   5.435   3.349   5.759
   49LEU     CB  660   5.546   3.386   5.579
   49LEU    HB1  661   5.633   3.445   5.542
   49LEU    HB2  662   5.458   3.406   5.515
   49LEU     CG  663   5.573   3.242   5.541
   49LEU     HG  664   5.652   3.206   5.611
   49LEU    CD1  665   5.452   3.152   5.571
   49LEU   HD11  666   5.401   3.183   5.665
   49LEU   HD12  667   5.477   3.044   5.568
   49LEU   HD13  668   5.377   3.152   5.488
   49LEU    CD2  669   5.630   3.229   5.393
   49LEU   HD21  670   5.647   3.120   5.378
   49LEU   HD22  671   5.727   3.280   5.376
   49LEU   HD23  672   5.559   3.255   5.312
   49LEU      C  673   5.633   3.392   5.822
   49LEU      O  674   5.654   3.275   5.858
   50TRP      N  675   5.705   3.499   5.863
   50TRP     HN  676   5.698   3.584   5.811
   50TRP     CA  677   5.799   3.498   5.974
   50TRP     HA  678   5.878   3.425   5.963
   50TRP     CB  679   5.892   3.619   5.980
   50TRP    HB1  680   5.830   3.710   5.998
   50TRP    HB2  681   5.945   3.637   5.884
   50TRP     CG  682   5.989   3.631   6.097
   50TRP    CD1  683   5.997   3.720   6.201
   50TRP    HD1  684   5.924   3.799   6.216
   50TRP    NE1  685   6.094   3.697   6.286
   50TRP    HE1  686   6.131   3.757   6.354
   50TRP    CE2  687   6.157   3.580   6.246
   50TRP    CD2  688   6.090   3.528   6.127
   50TRP    CE3  689   6.128   3.405   6.081
   50TRP    HE3  690   6.090   3.354   5.994
   50TRP    CZ3  691   6.240   3.337   6.142
   50TRP    HZ3  692   6.286   3.243   6.114
   50TRP    CZ2  693   6.255   3.513   6.315
   50TRP    HZ2  694   6.304   3.550   6.404
   50TRP    CH2  695   6.298   3.391   6.256
   50TRP    HH2  696   6.380   3.335   6.299
   50TRP      C  697   5.733   3.460   6.099
   50TRP      O  698   5.786   3.386   6.188
   51ILE      N  699   5.609   3.509   6.131
   51ILE     HN  700   5.573   3.582   6.074
   51ILE     CA  701   5.530   3.469   6.249
   51ILE     HA  702   5.597   3.483   6.333
   51ILE     CB  703   5.400   3.551   6.268
   51ILE     HB  704   5.322   3.515   6.198
   51ILE    CG2  705   5.332   3.533   6.413
   51ILE   HG21  706   5.386   3.598   6.485
   51ILE   HG22  707   5.335   3.426   6.445
   51ILE   HG23  708   5.230   3.574   6.421
   51ILE    CG1  709   5.436   3.695   6.236
   51ILE   HG11  710   5.421   3.709   6.127
   51ILE   HG12  711   5.542   3.717   6.259
   51ILE     CD  712   5.345   3.799   6.309
   51ILE    HD1  713   5.400   3.890   6.280
   51ILE    HD2  714   5.358   3.808   6.419
   51ILE    HD3  715   5.242   3.805   6.267
   51ILE      C  716   5.503   3.316   6.249
   51ILE      O  717   5.543   3.248   6.341
   52PHE      N  718   5.449   3.273   6.136
   52PHE     HN  719   5.421   3.336   6.064
   52PHE     CA  720   5.421   3.136   6.116
   52PHE     HA  721   5.356   3.119   6.200
   52PHE     CB  722   5.340   3.120   5.979
   52PHE    HB1  723   5.341   3.010   5.959
   52PHE    HB2  724   5.394   3.171   5.896
   52PHE     CG  725   5.200   3.170   6.001
   52PHE    CD1  726   5.107   3.103   6.101
   52PHE    HD1  727   5.142   3.019   6.158
   52PHE    CE1  728   4.973   3.140   6.109
   52PHE    HE1  729   4.905   3.088   6.175
   52PHE     CZ  730   4.920   3.243   6.030
   52PHE     HZ  731   4.820   3.275   6.054
   52PHE    CD2  732   5.138   3.270   5.921
   52PHE    HD2  733   5.186   3.316   5.835
   52PHE    CE2  734   5.003   3.312   5.938
   52PHE    HE2  735   4.962   3.394   5.882
   52PHE      C  736   5.553   3.050   6.125
   52PHE      O  737   5.553   2.953   6.198
   53CYS      N  738   5.667   3.086   6.055
   53CYS     HN  739   5.668   3.165   5.995
   53CYS     CA  740   5.794   3.008   6.049
   53CYS     HA  741   5.765   2.906   6.027
   53CYS     CB  742   5.888   3.058   5.945
   53CYS    HB1  743   5.993   3.023   5.956
   53CYS    HB2  744   5.903   3.167   5.959
   53CYS     SG  745   5.838   3.040   5.769
   53CYS    HG1  746   5.749   3.138   5.781
   53CYS      C  747   5.866   3.010   6.182
   53CYS      O  748   5.929   2.909   6.220
   54PHE      N  749   5.857   3.117   6.266
   54PHE     HN  750   5.812   3.198   6.229
   54PHE     CA  751   5.930   3.116   6.390
   54PHE     HA  752   6.014   3.048   6.388
   54PHE     CB  753   5.994   3.254   6.408
   54PHE    HB1  754   5.926   3.341   6.401
   54PHE    HB2  755   6.068   3.259   6.325
   54PHE     CG  756   6.071   3.270   6.533
   54PHE    CD1  757   6.150   3.164   6.589
   54PHE    HD1  758   6.140   3.066   6.543
   54PHE    CE1  759   6.225   3.182   6.704
   54PHE    HE1  760   6.270   3.098   6.755
   54PHE     CZ  761   6.228   3.304   6.764
   54PHE     HZ  762   6.281   3.326   6.855
   54PHE    CD2  763   6.068   3.391   6.599
   54PHE    HD2  764   6.019   3.467   6.539
   54PHE    CE2  765   6.150   3.416   6.707
   54PHE    HE2  766   6.132   3.506   6.763
   54PHE      C  767   5.840   3.066   6.503
   54PHE      O  768   5.867   3.081   6.620
   55HSD      N  769   5.718   3.007   6.476
   55HSD     HN  770   5.689   3.015   6.381
   55HSD     CA  771   5.645   2.936   6.572
   55HSD     HA  772   5.561   2.892   6.521
   55HSD     CB  773   5.720   2.814   6.635
   55HSD    HB1  774   5.660   2.766   6.715
   55HSD    HB2  775   5.816   2.838   6.685
   55HSD    ND1  776   5.658   2.600   6.523
   55HSD    HD1  777   5.572   2.594   6.573
   55HSD     CG  778   5.744   2.709   6.534
   55HSD    CE1  779   5.709   2.503   6.443
   55HSD    HE1  780   5.651   2.415   6.416
   55HSD    NE2  781   5.823   2.542   6.397
   55HSD    CD2  782   5.846   2.668   6.455
   55HSD    HD2  783   5.932   2.726   6.425
   55HSD      C  784   5.579   3.018   6.681
   55HSD      O  785   5.527   2.968   6.783
   56LEU      N  786   5.577   3.153   6.661
   56LEU     HN  787   5.629   3.183   6.581
   56LEU     CA  788   5.507   3.260   6.733
   56LEU     HA  789   5.526   3.249   6.839
   56LEU     CB  790   5.548   3.404   6.676
   56LEU    HB1  791   5.483   3.480   6.724
   56LEU    HB2  792   5.531   3.403   6.567
   56LEU     CG  793   5.697   3.447   6.696
   56LEU     HG  794   5.770   3.364   6.692
   56LEU    CD1  795   5.741   3.543   6.590
   56LEU   HD11  796   5.669   3.623   6.563
   56LEU   HD12  797   5.758   3.489   6.494
   56LEU   HD13  798   5.834   3.596   6.619
   56LEU    CD2  799   5.716   3.509   6.844
   56LEU   HD21  800   5.662   3.604   6.826
   56LEU   HD22  801   5.823   3.526   6.868
   56LEU   HD23  802   5.664   3.446   6.919
   56LEU      C  803   5.359   3.245   6.708
   56LEU      O  804   5.316   3.211   6.598
   57LYS      N  805   5.273   3.281   6.811
   57LYS     HN  806   5.321   3.305   6.895
   57LYS     CA  807   5.132   3.257   6.820
   57LYS     HA  808   5.116   3.286   6.923
   57LYS     CB  809   5.053   3.362   6.740
   57LYS    HB1  810   4.943   3.351   6.753
   57LYS    HB2  811   5.087   3.355   6.635
   57LYS     CG  812   5.086   3.508   6.782
   57LYS    HG1  813   5.048   3.578   6.704
   57LYS    HG2  814   5.196   3.522   6.780
   57LYS     CD  815   5.032   3.553   6.917
   57LYS    HD1  816   5.085   3.515   7.007
   57LYS    HD2  817   4.934   3.501   6.919
   57LYS     CE  818   5.001   3.704   6.933
   57LYS    HE1  819   4.947   3.723   7.028
   57LYS    HE2  820   4.954   3.755   6.847
   57LYS     NZ  821   5.137   3.764   6.932
   57LYS    HZ1  822   5.197   3.701   6.989
   57LYS    HZ2  823   5.133   3.859   6.974
   57LYS    HZ3  824   5.177   3.777   6.837
   57LYS      C  825   5.081   3.108   6.818
   57LYS      O  826   5.091   3.029   6.718
   58SER      N  827   5.030   3.058   6.937
   58SER     HN  828   5.014   3.116   7.016
   58SER     CA  829   4.975   2.924   6.928
   58SER     HA  830   5.056   2.877   6.873
   58SER     CB  831   4.954   2.849   7.066
   58SER    HB1  832   4.888   2.898   7.140
   58SER    HB2  833   5.055   2.853   7.113
   58SER     OG  834   4.901   2.720   7.047
   58SER    HG1  835   4.947   2.681   6.971
   58SER      C  836   4.844   2.915   6.845
   58SER      O  837   4.777   3.014   6.840
   59TRP      N  838   4.819   2.807   6.778
   59TRP     HN  839   4.876   2.726   6.793
   59TRP     CA  840   4.716   2.800   6.674
   59TRP     HA  841   4.730   2.889   6.615
   59TRP     CB  842   4.729   2.692   6.564
   59TRP    HB1  843   4.628   2.684   6.517
   59TRP    HB2  844   4.747   2.593   6.611
   59TRP     CG  845   4.832   2.709   6.459
   59TRP    CD1  846   4.964   2.744   6.489
   59TRP    HD1  847   5.000   2.770   6.587
   59TRP    NE1  848   5.032   2.769   6.377
   59TRP    HE1  849   5.127   2.773   6.353
   59TRP    CE2  850   4.953   2.752   6.271
   59TRP    CD2  851   4.831   2.700   6.317
   59TRP    CE3  852   4.728   2.665   6.225
   59TRP    HE3  853   4.630   2.630   6.254
   59TRP    CZ3  854   4.746   2.699   6.088
   59TRP    HZ3  855   4.677   2.668   6.010
   59TRP    CZ2  856   4.974   2.769   6.136
   59TRP    HZ2  857   5.063   2.818   6.100
   59TRP    CH2  858   4.876   2.737   6.044
   59TRP    HH2  859   4.884   2.763   5.940
   59TRP      C  860   4.572   2.814   6.727
   59TRP      O  861   4.536   2.761   6.837
   60LYS      N  862   4.488   2.885   6.655
   60LYS     HN  863   4.522   2.936   6.577
   60LYS     CA  864   4.346   2.910   6.700
   60LYS     HA  865   4.293   2.820   6.729
   60LYS     CB  866   4.343   3.015   6.820
   60LYS    HB1  867   4.395   2.966   6.905
   60LYS    HB2  868   4.239   3.036   6.854
   60LYS     CG  869   4.434   3.142   6.805
   60LYS    HG1  870   4.384   3.198   6.723
   60LYS    HG2  871   4.534   3.109   6.771
   60LYS     CD  872   4.455   3.219   6.930
   60LYS    HD1  873   4.365   3.231   6.993
   60LYS    HD2  874   4.480   3.325   6.911
   60LYS     CE  875   4.565   3.167   7.026
   60LYS    HE1  876   4.672   3.176   7.000
   60LYS    HE2  877   4.551   3.058   7.044
   60LYS     NZ  878   4.551   3.222   7.165
   60LYS    HZ1  879   4.512   3.318   7.153
   60LYS    HZ2  880   4.648   3.233   7.198
   60LYS    HZ3  881   4.489   3.168   7.229
   60LYS      C  882   4.263   2.949   6.578
   60LYS      O  883   4.328   2.970   6.474
   61SER      N  884   4.129   2.946   6.584
   61SER     HN  885   4.077   2.936   6.668
   61SER     CA  886   4.038   2.970   6.467
   61SER     HA  887   4.063   2.895   6.394
   61SER     CB  888   3.883   2.955   6.491
   61SER    HB1  889   3.820   2.951   6.400
   61SER    HB2  890   3.853   3.034   6.563
   61SER     OG  891   3.848   2.830   6.550
   61SER    HG1  892   3.763   2.842   6.592
   61SER      C  893   4.052   3.105   6.401
   61SER      O  894   4.039   3.117   6.278
   62SER      N  895   4.070   3.212   6.477
   62SER     HN  896   4.053   3.212   6.575
   62SER     CA  897   4.106   3.339   6.422
   62SER     HA  898   4.030   3.366   6.351
   62SER     CB  899   4.122   3.453   6.529
   62SER    HB1  900   4.025   3.462   6.582
   62SER    HB2  901   4.155   3.556   6.501
   62SER     OG  902   4.201   3.410   6.637
   62SER    HG1  903   4.198   3.482   6.700
   62SER      C  904   4.243   3.335   6.345
   62SER      O  905   4.263   3.395   6.240
   63ARG      N  906   4.349   3.261   6.401
   63ARG     HN  907   4.335   3.233   6.496
   63ARG     CA  908   4.473   3.247   6.332
   63ARG     HA  909   4.510   3.347   6.313
   63ARG     CB  910   4.591   3.192   6.412
   63ARG    HB1  911   4.678   3.170   6.345
   63ARG    HB2  912   4.570   3.089   6.448
   63ARG     CG  913   4.628   3.264   6.540
   63ARG    HG1  914   4.692   3.194   6.597
   63ARG    HG2  915   4.537   3.293   6.597
   63ARG     CD  916   4.711   3.391   6.507
   63ARG    HD1  917   4.721   3.445   6.603
   63ARG    HD2  918   4.667   3.449   6.423
   63ARG     NE  919   4.847   3.340   6.465
   63ARG     HE  920   4.874   3.245   6.482
   63ARG     CZ  921   4.928   3.413   6.392
   63ARG    NH1  922   4.895   3.540   6.370
   63ARG   HH11  923   4.820   3.589   6.416
   63ARG   HH12  924   4.951   3.597   6.310
   63ARG    NH2  925   5.040   3.352   6.356
   63ARG   HH21  926   5.121   3.397   6.319
   63ARG   HH22  927   5.049   3.255   6.375
   63ARG      C  928   4.459   3.163   6.201
   63ARG      O  929   4.525   3.191   6.105
   64ILE      N  930   4.371   3.063   6.200
   64ILE     HN  931   4.321   3.059   6.286
   64ILE     CA  932   4.332   2.977   6.091
   64ILE     HA  933   4.416   2.935   6.038
   64ILE     CB  934   4.254   2.868   6.150
   64ILE     HB  935   4.187   2.908   6.230
   64ILE    CG2  936   4.162   2.800   6.043
   64ILE   HG21  937   4.107   2.710   6.077
   64ILE   HG22  938   4.220   2.769   5.953
   64ILE   HG23  939   4.087   2.876   6.012
   64ILE    CG1  940   4.356   2.765   6.213
   64ILE   HG11  941   4.436   2.825   6.261
   64ILE   HG12  942   4.396   2.705   6.128
   64ILE     CD  943   4.289   2.666   6.315
   64ILE    HD1  944   4.359   2.582   6.333
   64ILE    HD2  945   4.196   2.626   6.270
   64ILE    HD3  946   4.264   2.721   6.408
   64ILE      C  947   4.262   3.053   5.979
   64ILE      O  948   4.301   3.042   5.864
   65PHE      N  949   4.163   3.140   6.017
   65PHE     HN  950   4.125   3.131   6.109
   65PHE     CA  951   4.100   3.223   5.917
   65PHE     HA  952   4.054   3.154   5.847
   65PHE     CB  953   3.969   3.292   5.977
   65PHE    HB1  954   3.950   3.376   5.906
   65PHE    HB2  955   3.998   3.341   6.073
   65PHE     CG  956   3.848   3.202   5.989
   65PHE    CD1  957   3.782   3.146   5.881
   65PHE    HD1  958   3.820   3.175   5.784
   65PHE    CE1  959   3.671   3.060   5.892
   65PHE    HE1  960   3.610   3.034   5.807
   65PHE     CZ  961   3.624   3.029   6.022
   65PHE     HZ  962   3.539   2.964   6.034
   65PHE    CD2  963   3.798   3.167   6.116
   65PHE    HD2  964   3.852   3.207   6.201
   65PHE    CE2  965   3.690   3.080   6.131
   65PHE    HE2  966   3.649   3.048   6.226
   65PHE      C  967   4.208   3.319   5.855
   65PHE      O  968   4.224   3.338   5.735
   66LEU      N  969   4.290   3.384   5.938
   66LEU     HN  970   4.266   3.390   6.034
   66LEU     CA  971   4.405   3.461   5.900
   66LEU     HA  972   4.369   3.536   5.833
   66LEU     CB  973   4.471   3.517   6.030
   66LEU    HB1  974   4.568   3.565   6.004
   66LEU    HB2  975   4.502   3.442   6.106
   66LEU     CG  976   4.378   3.632   6.087
   66LEU     HG  977   4.271   3.609   6.106
   66LEU    CD1  978   4.433   3.660   6.230
   66LEU   HD11  979   4.539   3.692   6.216
   66LEU   HD12  980   4.408   3.583   6.306
   66LEU   HD13  981   4.386   3.755   6.264
   66LEU    CD2  982   4.376   3.762   5.998
   66LEU   HD21  983   4.315   3.762   5.905
   66LEU   HD22  984   4.481   3.784   5.969
   66LEU   HD23  985   4.339   3.845   6.061
   66LEU      C  986   4.510   3.382   5.811
   66LEU      O  987   4.564   3.439   5.717
   67PHE      N  988   4.541   3.255   5.837
   67PHE     HN  989   4.505   3.218   5.923
   67PHE     CA  990   4.631   3.173   5.765
   67PHE     HA  991   4.722   3.228   5.747
   67PHE     CB  992   4.658   3.041   5.847
   67PHE    HB1  993   4.558   3.006   5.881
   67PHE    HB2  994   4.715   3.066   5.939
   67PHE     CG  995   4.728   2.929   5.778
   67PHE    CD1  996   4.859   2.953   5.742
   67PHE    HD1  997   4.901   3.050   5.765
   67PHE    CE1  998   4.930   2.859   5.671
   67PHE    HE1  999   5.030   2.873   5.633
   67PHE     CZ 1000   4.866   2.741   5.630
   67PHE     HZ 1001   4.919   2.668   5.571
   67PHE    CD2 1002   4.663   2.810   5.739
   67PHE    HD2 1003   4.557   2.803   5.756
   67PHE    CE2 1004   4.728   2.720   5.655
   67PHE    HE2 1005   4.686   2.624   5.632
   67PHE      C 1006   4.575   3.146   5.625
   67PHE      O 1007   4.654   3.153   5.531
   68ASN      N 1008   4.443   3.117   5.606
   68ASN     HN 1009   4.376   3.107   5.680
   68ASN     CA 1010   4.384   3.112   5.474
   68ASN     HA 1011   4.433   3.031   5.423
   68ASN     CB 1012   4.239   3.067   5.485
   68ASN    HB1 1013   4.185   3.065   5.388
   68ASN    HB2 1014   4.186   3.123   5.565
   68ASN     CG 1015   4.234   2.922   5.513
   68ASN    OD1 1016   4.220   2.841   5.424
   68ASN    ND2 1017   4.255   2.877   5.644
   68ASN   HD21 1018   4.266   2.942   5.718
   68ASN   HD22 1019   4.218   2.785   5.655
   68ASN      C 1020   4.408   3.239   5.388
   68ASN      O 1021   4.462   3.227   5.275
   69LEU      N 1022   4.388   3.361   5.438
   69LEU     HN 1023   4.347   3.365   5.529
   69LEU     CA 1024   4.437   3.482   5.372
   69LEU     HA 1025   4.386   3.486   5.277
   69LEU     CB 1026   4.410   3.612   5.461
   69LEU    HB1 1027   4.453   3.694   5.400
   69LEU    HB2 1028   4.461   3.599   5.559
   69LEU     CG 1029   4.260   3.646   5.486
   69LEU     HG 1030   4.204   3.552   5.504
   69LEU    CD1 1031   4.242   3.753   5.597
   69LEU   HD11 1032   4.328   3.824   5.597
   69LEU   HD12 1033   4.239   3.699   5.694
   69LEU   HD13 1034   4.146   3.808   5.590
   69LEU    CD2 1035   4.202   3.695   5.351
   69LEU   HD21 1036   4.208   3.628   5.263
   69LEU   HD22 1037   4.267   3.775   5.309
   69LEU   HD23 1038   4.100   3.738   5.364
   69LEU      C 1039   4.587   3.487   5.350
   69LEU      O 1040   4.639   3.518   5.245
   70ALA      N 1041   4.668   3.440   5.447
   70ALA     HN 1042   4.633   3.425   5.539
   70ALA     CA 1043   4.811   3.418   5.413
   70ALA     HA 1044   4.855   3.515   5.394
   70ALA     CB 1045   4.889   3.360   5.535
   70ALA    HB1 1046   4.859   3.408   5.630
   70ALA    HB2 1047   5.001   3.359   5.532
   70ALA    HB3 1048   4.866   3.256   5.565
   70ALA      C 1049   4.848   3.332   5.292
   70ALA      O 1050   4.933   3.373   5.212
   71VAL      N 1051   4.784   3.214   5.285
   71VAL     HN 1052   4.724   3.192   5.361
   71VAL     CA 1053   4.809   3.120   5.172
   71VAL     HA 1054   4.915   3.107   5.157
   71VAL     CB 1055   4.743   2.979   5.197
   71VAL     HB 1056   4.643   3.007   5.235
   71VAL    CG1 1057   4.717   2.897   5.064
   71VAL   HG11 1058   4.702   2.789   5.084
   71VAL   HG12 1059   4.813   2.900   5.008
   71VAL   HG13 1060   4.640   2.941   4.997
   71VAL    CG2 1061   4.821   2.903   5.305
   71VAL   HG21 1062   4.768   2.810   5.336
   71VAL   HG22 1063   4.835   2.968   5.393
   71VAL   HG23 1064   4.922   2.873   5.272
   71VAL      C 1065   4.759   3.179   5.036
   71VAL      O 1066   4.826   3.160   4.935
   72ALA      N 1067   4.647   3.252   5.040
   72ALA     HN 1068   4.602   3.255   5.129
   72ALA     CA 1069   4.593   3.317   4.924
   72ALA     HA 1070   4.581   3.241   4.848
   72ALA     CB 1071   4.452   3.367   4.947
   72ALA    HB1 1072   4.385   3.282   4.923
   72ALA    HB2 1073   4.421   3.451   4.882
   72ALA    HB3 1074   4.445   3.398   5.054
   72ALA      C 1075   4.689   3.422   4.876
   72ALA      O 1076   4.722   3.438   4.757
   73ASP      N 1077   4.743   3.496   4.975
   73ASP     HN 1078   4.711   3.479   5.068
   73ASP     CA 1079   4.857   3.590   4.953
   73ASP     HA 1080   4.817   3.651   4.874
   73ASP     CB 1081   4.869   3.696   5.062
   73ASP    HB1 1082   4.949   3.768   5.031
   73ASP    HB2 1083   4.889   3.649   5.160
   73ASP     CG 1084   4.743   3.772   5.080
   73ASP    OD1 1085   4.653   3.773   4.989
   73ASP    OD2 1086   4.737   3.843   5.182
   73ASP      C 1087   4.985   3.520   4.902
   73ASP      O 1088   5.048   3.581   4.817
   74PHE      N 1089   5.024   3.403   4.954
   74PHE     HN 1090   4.997   3.379   5.047
   74PHE     CA 1091   5.145   3.338   4.904
   74PHE     HA 1092   5.233   3.400   4.917
   74PHE     CB 1093   5.178   3.208   4.995
   74PHE    HB1 1094   5.088   3.144   4.999
   74PHE    HB2 1095   5.201   3.245   5.097
   74PHE     CG 1096   5.288   3.114   4.942
   74PHE    CD1 1097   5.257   3.004   4.861
   74PHE    HD1 1098   5.154   3.000   4.829
   74PHE    CE1 1099   5.355   2.913   4.825
   74PHE    HE1 1100   5.326   2.834   4.759
   74PHE     CZ 1101   5.485   2.921   4.875
   74PHE     HZ 1102   5.566   2.856   4.845
   74PHE    CD2 1103   5.422   3.129   4.990
   74PHE    HD2 1104   5.444   3.203   5.065
   74PHE    CE2 1105   5.517   3.032   4.962
   74PHE    HE2 1106   5.620   3.033   4.992
   74PHE      C 1107   5.133   3.304   4.759
   74PHE      O 1108   5.230   3.319   4.678
   75LEU      N 1109   5.012   3.250   4.722
   75LEU     HN 1110   4.942   3.222   4.788
   75LEU     CA 1111   4.975   3.210   4.589
   75LEU     HA 1112   5.056   3.144   4.560
   75LEU     CB 1113   4.845   3.121   4.583
   75LEU    HB1 1114   4.835   3.102   4.474
   75LEU    HB2 1115   4.757   3.173   4.627
   75LEU     CG 1116   4.874   2.990   4.661
   75LEU     HG 1117   4.927   3.004   4.758
   75LEU    CD1 1118   4.737   2.906   4.669
   75LEU   HD11 1119   4.751   2.814   4.729
   75LEU   HD12 1120   4.694   2.876   4.571
   75LEU   HD13 1121   4.668   2.957   4.739
   75LEU    CD2 1122   4.961   2.897   4.576
   75LEU   HD21 1123   4.960   2.793   4.615
   75LEU   HD22 1124   5.063   2.938   4.561
   75LEU   HD23 1125   4.902   2.893   4.481
   75LEU      C 1126   4.973   3.322   4.492
   75LEU      O 1127   5.041   3.310   4.389
   76LEU      N 1128   4.907   3.435   4.523
   76LEU     HN 1129   4.838   3.432   4.595
   76LEU     CA 1130   4.918   3.555   4.444
   76LEU     HA 1131   4.878   3.527   4.348
   76LEU     CB 1132   4.839   3.669   4.502
   76LEU    HB1 1133   4.894   3.703   4.592
   76LEU    HB2 1134   4.739   3.630   4.533
   76LEU     CG 1135   4.813   3.778   4.398
   76LEU     HG 1136   4.913   3.816   4.370
   76LEU    CD1 1137   4.740   3.740   4.267
   76LEU   HD11 1138   4.791   3.667   4.201
   76LEU   HD12 1139   4.738   3.832   4.205
   76LEU   HD13 1140   4.632   3.716   4.282
   76LEU    CD2 1141   4.744   3.896   4.468
   76LEU   HD21 1142   4.651   3.868   4.524
   76LEU   HD22 1143   4.723   3.974   4.392
   76LEU   HD23 1144   4.815   3.935   4.544
   76LEU      C 1145   5.065   3.598   4.426
   76LEU      O 1146   5.104   3.634   4.319
   77ILE      N 1147   5.145   3.588   4.528
   77ILE     HN 1148   5.119   3.555   4.618
   77ILE     CA 1149   5.283   3.631   4.520
   77ILE     HA 1150   5.286   3.735   4.489
   77ILE     CB 1151   5.358   3.651   4.656
   77ILE     HB 1152   5.339   3.557   4.711
   77ILE    CG2 1153   5.507   3.679   4.634
   77ILE   HG21 1154   5.566   3.613   4.567
   77ILE   HG22 1155   5.556   3.673   4.734
   77ILE   HG23 1156   5.515   3.785   4.599
   77ILE    CG1 1157   5.291   3.774   4.725
   77ILE   HG11 1158   5.184   3.795   4.705
   77ILE   HG12 1159   5.340   3.871   4.700
   77ILE     CD 1160   5.311   3.766   4.874
   77ILE    HD1 1161   5.251   3.839   4.933
   77ILE    HD2 1162   5.419   3.774   4.895
   77ILE    HD3 1163   5.271   3.666   4.904
   77ILE      C 1164   5.367   3.549   4.415
   77ILE      O 1165   5.432   3.602   4.328
   78ILE      N 1166   5.356   3.414   4.428
   78ILE     HN 1167   5.310   3.378   4.508
   78ILE     CA 1168   5.411   3.306   4.339
   78ILE     HA 1169   5.519   3.310   4.343
   78ILE     CB 1170   5.376   3.156   4.377
   78ILE     HB 1171   5.267   3.139   4.369
   78ILE    CG2 1172   5.447   3.070   4.270
   78ILE   HG21 1173   5.552   3.104   4.274
   78ILE   HG22 1174   5.417   3.084   4.164
   78ILE   HG23 1175   5.442   2.960   4.285
   78ILE    CG1 1176   5.417   3.110   4.527
   78ILE   HG11 1177   5.435   3.001   4.512
   78ILE   HG12 1178   5.332   3.115   4.598
   78ILE     CD 1179   5.548   3.169   4.581
   78ILE    HD1 1180   5.632   3.161   4.509
   78ILE    HD2 1181   5.588   3.124   4.674
   78ILE    HD3 1182   5.528   3.275   4.604
   78ILE      C 1183   5.368   3.336   4.201
   78ILE      O 1184   5.437   3.316   4.100
   79CYS      N 1185   5.238   3.376   4.192
   79CYS     HN 1186   5.177   3.392   4.269
   79CYS     CA 1187   5.179   3.388   4.062
   79CYS     HA 1188   5.208   3.304   4.000
   79CYS     CB 1189   5.021   3.383   4.067
   79CYS    HB1 1190   4.971   3.467   4.119
   79CYS    HB2 1191   5.001   3.301   4.140
   79CYS     SG 1192   4.946   3.335   3.910
   79CYS    HG1 1193   4.933   3.454   3.852
   79CYS      C 1194   5.224   3.512   3.979
   79CYS      O 1195   5.233   3.513   3.855
   80LEU      N 1196   5.263   3.626   4.050
   80LEU     HN 1197   5.266   3.634   4.149
   80LEU     CA 1198   5.304   3.753   3.985
   80LEU     HA 1199   5.225   3.789   3.921
   80LEU     CB 1200   5.306   3.866   4.093
   80LEU    HB1 1201   5.354   3.961   4.063
   80LEU    HB2 1202   5.363   3.818   4.175
   80LEU     CG 1203   5.171   3.920   4.145
   80LEU     HG 1204   5.098   3.838   4.158
   80LEU    CD1 1205   5.205   3.997   4.276
   80LEU   HD11 1206   5.255   3.932   4.350
   80LEU   HD12 1207   5.110   4.026   4.325
   80LEU   HD13 1208   5.265   4.089   4.256
   80LEU    CD2 1209   5.083   4.002   4.048
   80LEU   HD21 1210   5.153   4.084   4.018
   80LEU   HD22 1211   4.995   4.045   4.100
   80LEU   HD23 1212   5.050   3.945   3.959
   80LEU      C 1213   5.421   3.756   3.892
   80LEU      O 1214   5.410   3.820   3.788
   81PRO      N 1215   5.533   3.692   3.919
   81PRO     CD 1216   5.575   3.641   4.050
   81PRO    HD1 1217   5.536   3.539   4.071
   81PRO    HD2 1218   5.543   3.704   4.135
   81PRO     CA 1219   5.637   3.680   3.819
   81PRO     HA 1220   5.684   3.777   3.812
   81PRO     CB 1221   5.735   3.582   3.881
   81PRO    HB1 1222   5.833   3.600   3.834
   81PRO    HB2 1223   5.713   3.473   3.873
   81PRO     CG 1224   5.721   3.620   4.034
   81PRO    HG1 1225   5.768   3.537   4.092
   81PRO    HG2 1226   5.775   3.715   4.052
   81PRO      C 1227   5.595   3.634   3.681
   81PRO      O 1228   5.650   3.686   3.585
   82PHE      N 1229   5.512   3.531   3.671
   82PHE     HN 1230   5.489   3.483   3.756
   82PHE     CA 1231   5.451   3.484   3.548
   82PHE     HA 1232   5.530   3.466   3.477
   82PHE     CB 1233   5.361   3.358   3.567
   82PHE    HB1 1234   5.322   3.315   3.473
   82PHE    HB2 1235   5.282   3.391   3.639
   82PHE     CG 1236   5.446   3.258   3.633
   82PHE    CD1 1237   5.434   3.234   3.769
   82PHE    HD1 1238   5.388   3.309   3.831
   82PHE    CE1 1239   5.500   3.126   3.834
   82PHE    HE1 1240   5.501   3.123   3.942
   82PHE     CZ 1241   5.565   3.037   3.754
   82PHE     HZ 1242   5.614   2.950   3.796
   82PHE    CD2 1243   5.499   3.161   3.545
   82PHE    HD2 1244   5.506   3.176   3.438
   82PHE    CE2 1245   5.569   3.052   3.609
   82PHE    HE2 1246   5.617   2.986   3.540
   82PHE      C 1247   5.380   3.593   3.478
   82PHE      O 1248   5.386   3.607   3.359
   83LEU      N 1249   5.307   3.675   3.553
   83LEU     HN 1250   5.308   3.654   3.650
   83LEU     CA 1251   5.221   3.781   3.502
   83LEU     HA 1252   5.156   3.733   3.431
   83LEU     CB 1253   5.127   3.834   3.601
   83LEU    HB1 1254   5.179   3.863   3.695
   83LEU    HB2 1255   5.050   3.755   3.613
   83LEU     CG 1256   5.039   3.956   3.562
   83LEU     HG 1257   5.112   4.026   3.517
   83LEU    CD1 1258   4.937   3.925   3.452
   83LEU   HD11 1259   4.862   3.859   3.500
   83LEU   HD12 1260   4.989   3.875   3.367
   83LEU   HD13 1261   4.876   4.012   3.417
   83LEU    CD2 1262   4.977   4.003   3.693
   83LEU   HD21 1263   4.921   3.919   3.739
   83LEU   HD22 1264   4.913   4.094   3.692
   83LEU   HD23 1265   5.062   4.023   3.761
   83LEU      C 1266   5.305   3.899   3.440
   83LEU      O 1267   5.289   3.934   3.324
   84MET      N 1268   5.406   3.938   3.514
   84MET     HN 1269   5.407   3.902   3.607
   84MET     CA 1270   5.526   4.008   3.464
   84MET     HA 1271   5.478   4.099   3.433
   84MET     CB 1272   5.635   4.042   3.573
   84MET    HB1 1273   5.731   4.062   3.521
   84MET    HB2 1274   5.658   3.958   3.642
   84MET     CG 1275   5.589   4.166   3.646
   84MET    HG1 1276   5.501   4.133   3.705
   84MET    HG2 1277   5.552   4.248   3.580
   84MET     SD 1278   5.700   4.239   3.766
   84MET     CE 1279   5.669   4.112   3.896
   84MET    HE1 1280   5.743   4.128   3.977
   84MET    HE2 1281   5.697   4.010   3.863
   84MET    HE3 1282   5.568   4.118   3.942
   84MET      C 1283   5.590   3.967   3.329
   84MET      O 1284   5.590   4.040   3.232
   85ASP      N 1285   5.651   3.845   3.315
   85ASP     HN 1286   5.639   3.789   3.396
   85ASP     CA 1287   5.697   3.793   3.189
   85ASP     HA 1288   5.764   3.872   3.159
   85ASP     CB 1289   5.784   3.667   3.216
   85ASP    HB1 1290   5.731   3.610   3.295
   85ASP    HB2 1291   5.886   3.705   3.238
   85ASP     CG 1292   5.806   3.576   3.097
   85ASP    OD1 1293   5.714   3.505   3.048
   85ASP    OD2 1294   5.923   3.577   3.052
   85ASP      C 1295   5.592   3.781   3.081
   85ASP      O 1296   5.616   3.807   2.965
   86ASN      N 1297   5.466   3.746   3.113
   86ASN     HN 1298   5.449   3.745   3.211
   86ASN     CA 1299   5.347   3.744   3.024
   86ASN     HA 1300   5.366   3.670   2.947
   86ASN     CB 1301   5.229   3.688   3.103
   86ASN    HB1 1302   5.217   3.735   3.203
   86ASN    HB2 1303   5.262   3.583   3.119
   86ASN     CG 1304   5.092   3.680   3.029
   86ASN    OD1 1305   4.998   3.720   3.096
   86ASN    ND2 1306   5.092   3.638   2.900
   86ASN   HD21 1307   5.000   3.642   2.862
   86ASN   HD22 1308   5.170   3.599   2.851
   86ASN      C 1309   5.320   3.886   2.962
   86ASN      O 1310   5.307   3.901   2.844
   87TYR      N 1311   5.327   3.995   3.046
   87TYR     HN 1312   5.336   3.975   3.144
   87TYR     CA 1313   5.319   4.135   3.002
   87TYR     HA 1314   5.232   4.158   2.943
   87TYR     CB 1315   5.322   4.243   3.111
   87TYR    HB1 1316   5.351   4.336   3.058
   87TYR    HB2 1317   5.397   4.227   3.190
   87TYR     CG 1318   5.189   4.267   3.182
   87TYR    CD1 1319   5.165   4.387   3.246
   87TYR    HD1 1320   5.250   4.453   3.251
   87TYR    CE1 1321   5.045   4.425   3.312
   87TYR    HE1 1322   5.023   4.511   3.374
   87TYR     CZ 1323   4.938   4.330   3.308
   87TYR     OH 1324   4.811   4.342   3.370
   87TYR     HH 1325   4.817   4.410   3.437
   87TYR    CD2 1326   5.075   4.181   3.169
   87TYR    HD2 1327   5.088   4.090   3.113
   87TYR    CE2 1328   4.956   4.211   3.234
   87TYR    HE2 1329   4.874   4.141   3.231
   87TYR      C 1330   5.438   4.172   2.915
   87TYR      O 1331   5.425   4.241   2.814
   88VAL      N 1332   5.561   4.145   2.962
   88VAL     HN 1333   5.564   4.088   3.043
   88VAL     CA 1334   5.686   4.198   2.912
   88VAL     HA 1335   5.674   4.304   2.896
   88VAL     CB 1336   5.799   4.210   3.009
   88VAL     HB 1337   5.755   4.237   3.108
   88VAL    CG1 1338   5.868   4.073   3.034
   88VAL   HG11 1339   5.903   4.060   3.139
   88VAL   HG12 1340   5.959   4.068   2.969
   88VAL   HG13 1341   5.806   3.986   3.004
   88VAL    CG2 1342   5.904   4.321   2.968
   88VAL   HG21 1343   5.965   4.348   3.057
   88VAL   HG22 1344   5.846   4.413   2.943
   88VAL   HG23 1345   5.968   4.291   2.883
   88VAL      C 1346   5.728   4.132   2.782
   88VAL      O 1347   5.784   4.194   2.694
   89ARG      N 1348   5.689   4.001   2.769
   89ARG     HN 1349   5.649   3.955   2.848
   89ARG     CA 1350   5.710   3.929   2.651
   89ARG     HA 1351   5.796   3.962   2.595
   89ARG     CB 1352   5.734   3.783   2.686
   89ARG    HB1 1353   5.770   3.735   2.593
   89ARG    HB2 1354   5.644   3.724   2.712
   89ARG     CG 1355   5.856   3.749   2.778
   89ARG    HG1 1356   5.868   3.641   2.804
   89ARG    HG2 1357   5.850   3.805   2.874
   89ARG     CD 1358   5.986   3.803   2.725
   89ARG    HD1 1359   5.970   3.912   2.707
   89ARG    HD2 1360   6.010   3.744   2.634
   89ARG     NE 1361   6.083   3.771   2.833
   89ARG     HE 1362   6.050   3.712   2.907
   89ARG     CZ 1363   6.193   3.839   2.862
   89ARG    NH1 1364   6.237   3.927   2.781
   89ARG   HH11 1365   6.206   3.944   2.688
   89ARG   HH12 1366   6.308   3.990   2.814
   89ARG    NH2 1367   6.262   3.805   2.966
   89ARG   HH21 1368   6.235   3.725   3.020
   89ARG   HH22 1369   6.361   3.819   2.955
   89ARG      C 1370   5.592   3.941   2.558
   89ARG      O 1371   5.589   3.868   2.461
   90ARG      N 1372   5.508   4.044   2.578
   90ARG     HN 1373   5.522   4.105   2.655
   90ARG     CA 1374   5.414   4.087   2.471
   90ARG     HA 1375   5.378   4.176   2.520
   90ARG     CB 1376   5.485   4.145   2.341
   90ARG    HB1 1377   5.409   4.127   2.262
   90ARG    HB2 1378   5.574   4.080   2.325
   90ARG     CG 1379   5.549   4.286   2.355
   90ARG    HG1 1380   5.631   4.278   2.429
   90ARG    HG2 1381   5.472   4.357   2.391
   90ARG     CD 1382   5.603   4.334   2.223
   90ARG    HD1 1383   5.522   4.341   2.147
   90ARG    HD2 1384   5.673   4.257   2.184
   90ARG     NE 1385   5.684   4.461   2.241
   90ARG     HE 1386   5.635   4.548   2.229
   90ARG     CZ 1387   5.814   4.467   2.272
   90ARG    NH1 1388   5.888   4.361   2.268
   90ARG   HH11 1389   5.863   4.282   2.212
   90ARG   HH12 1390   5.986   4.378   2.264
   90ARG    NH2 1391   5.867   4.584   2.303
   90ARG   HH21 1392   5.814   4.667   2.285
   90ARG   HH22 1393   5.964   4.594   2.326
   90ARG      C 1394   5.292   4.001   2.447
   90ARG      O 1395   5.247   3.970   2.336
   91TRP      N 1396   5.237   3.961   2.565
   91TRP     HN 1397   5.279   4.002   2.646
   91TRP     CA 1398   5.123   3.878   2.580
   91TRP     HA 1399   5.103   3.872   2.686
   91TRP     CB 1400   4.987   3.942   2.530
   91TRP    HB1 1401   4.909   3.879   2.578
   91TRP    HB2 1402   4.985   3.935   2.419
   91TRP     CG 1403   4.955   4.075   2.574
   91TRP    CD1 1404   4.924   4.174   2.488
   91TRP    HD1 1405   4.934   4.160   2.381
   91TRP    NE1 1406   4.872   4.274   2.563
   91TRP    HE1 1407   4.820   4.350   2.530
   91TRP    CE2 1408   4.872   4.247   2.692
   91TRP    CD2 1409   4.915   4.109   2.707
   91TRP    CE3 1410   4.919   4.042   2.823
   91TRP    HE3 1411   4.975   3.951   2.841
   91TRP    CZ3 1412   4.885   4.124   2.933
   91TRP    HZ3 1413   4.887   4.074   3.029
   91TRP    CZ2 1414   4.832   4.324   2.795
   91TRP    HZ2 1415   4.796   4.425   2.788
   91TRP    CH2 1416   4.841   4.259   2.922
   91TRP    HH2 1417   4.822   4.317   3.011
   91TRP      C 1418   5.145   3.730   2.528
   91TRP      O 1419   5.053   3.656   2.507
   92ASP      N 1420   5.272   3.695   2.505
   92ASP     HN 1421   5.340   3.766   2.519
   92ASP     CA 1422   5.316   3.571   2.450
   92ASP     HA 1423   5.239   3.536   2.382
   92ASP     CB 1424   5.451   3.595   2.385
   92ASP    HB1 1425   5.523   3.633   2.460
   92ASP    HB2 1426   5.436   3.688   2.327
   92ASP     CG 1427   5.515   3.496   2.285
   92ASP    OD1 1428   5.434   3.402   2.257
   92ASP    OD2 1429   5.628   3.504   2.243
   92ASP      C 1430   5.322   3.464   2.560
   92ASP      O 1431   5.333   3.495   2.673
   93TRP      N 1432   5.299   3.333   2.526
   93TRP     HN 1433   5.265   3.313   2.435
   93TRP     CA 1434   5.299   3.232   2.625
   93TRP     HA 1435   5.335   3.270   2.719
   93TRP     CB 1436   5.145   3.200   2.644
   93TRP    HB1 1437   5.113   3.149   2.551
   93TRP    HB2 1438   5.091   3.297   2.646
   93TRP     CG 1439   5.109   3.117   2.763
   93TRP    CD1 1440   5.092   2.981   2.757
   93TRP    HD1 1441   5.068   2.927   2.667
   93TRP    NE1 1442   5.068   2.936   2.881
   93TRP    HE1 1443   5.027   2.850   2.898
   93TRP    CE2 1444   5.093   3.031   2.969
   93TRP    CD2 1445   5.119   3.153   2.905
   93TRP    CE3 1446   5.162   3.266   2.975
   93TRP    HE3 1447   5.186   3.361   2.930
   93TRP    CZ3 1448   5.160   3.256   3.113
   93TRP    HZ3 1449   5.194   3.338   3.175
   93TRP    CZ2 1450   5.090   3.030   3.107
   93TRP    HZ2 1451   5.080   2.938   3.163
   93TRP    CH2 1452   5.139   3.140   3.178
   93TRP    HH2 1453   5.136   3.138   3.286
   93TRP      C 1454   5.380   3.106   2.580
   93TRP      O 1455   5.379   3.067   2.460
   94LYS      N 1456   5.455   3.039   2.676
   94LYS     HN 1457   5.452   3.066   2.772
   94LYS     CA 1458   5.553   2.942   2.642
   94LYS     HA 1459   5.569   2.919   2.538
   94LYS     CB 1460   5.697   2.983   2.682
   94LYS    HB1 1461   5.708   3.091   2.660
   94LYS    HB2 1462   5.763   2.915   2.625
   94LYS     CG 1463   5.726   2.971   2.835
   94LYS    HG1 1464   5.749   2.867   2.866
   94LYS    HG2 1465   5.627   2.995   2.880
   94LYS     CD 1466   5.827   3.066   2.909
   94LYS    HD1 1467   5.914   3.072   2.840
   94LYS    HD2 1468   5.863   3.014   3.000
   94LYS     CE 1469   5.773   3.205   2.943
   94LYS    HE1 1470   5.693   3.210   3.019
   94LYS    HE2 1471   5.723   3.238   2.849
   94LYS     NZ 1472   5.879   3.304   2.970
   94LYS    HZ1 1473   5.923   3.336   2.881
   94LYS    HZ2 1474   5.955   3.269   3.032
   94LYS    HZ3 1475   5.824   3.380   3.015
   94LYS      C 1476   5.516   2.810   2.707
   94LYS      O 1477   5.565   2.704   2.673
   95PHE      N 1478   5.421   2.814   2.805
   95PHE     HN 1479   5.389   2.902   2.839
   95PHE     CA 1480   5.403   2.697   2.890
   95PHE     HA 1481   5.485   2.626   2.885
   95PHE     CB 1482   5.386   2.733   3.037
   95PHE    HB1 1483   5.404   2.639   3.095
   95PHE    HB2 1484   5.286   2.772   3.063
   95PHE     CG 1485   5.488   2.826   3.101
   95PHE    CD1 1486   5.621   2.788   3.124
   95PHE    HD1 1487   5.647   2.685   3.101
   95PHE    CE1 1488   5.709   2.869   3.191
   95PHE    HE1 1489   5.807   2.832   3.217
   95PHE     CZ 1490   5.674   3.004   3.223
   95PHE     HZ 1491   5.744   3.073   3.268
   95PHE    CD2 1492   5.449   2.954   3.138
   95PHE    HD2 1493   5.352   2.991   3.108
   95PHE    CE2 1494   5.543   3.048   3.193
   95PHE    HE2 1495   5.509   3.150   3.204
   95PHE      C 1496   5.291   2.604   2.852
   95PHE      O 1497   5.267   2.506   2.920
   96GLY      N 1498   5.214   2.630   2.746
   96GLY     HN 1499   5.243   2.709   2.693
   96GLY     CA 1500   5.101   2.554   2.695
   96GLY    HA1 1501   5.097   2.457   2.743
   96GLY    HA2 1502   5.111   2.550   2.587
   96GLY      C 1503   4.968   2.614   2.720
   96GLY      O 1504   4.941   2.695   2.809
   97ASP      N 1505   4.871   2.582   2.634
   97ASP     HN 1506   4.886   2.511   2.565
   97ASP     CA 1507   4.745   2.659   2.639
   97ASP     HA 1508   4.766   2.764   2.623
   97ASP     CB 1509   4.642   2.606   2.532
   97ASP    HB1 1510   4.537   2.637   2.552
   97ASP    HB2 1511   4.647   2.495   2.523
   97ASP     CG 1512   4.681   2.645   2.390
   97ASP    OD1 1513   4.782   2.728   2.367
   97ASP    OD2 1514   4.619   2.599   2.293
   97ASP      C 1515   4.671   2.644   2.765
   97ASP      O 1516   4.633   2.739   2.836
   98ILE      N 1517   4.667   2.518   2.819
   98ILE     HN 1518   4.707   2.442   2.770
   98ILE     CA 1519   4.617   2.486   2.957
   98ILE     HA 1520   4.515   2.511   2.983
   98ILE     CB 1521   4.617   2.337   2.992
   98ILE     HB 1522   4.721   2.298   2.978
   98ILE    CG2 1523   4.576   2.303   3.139
   98ILE   HG21 1524   4.561   2.195   3.161
   98ILE   HG22 1525   4.491   2.371   3.162
   98ILE   HG23 1526   4.656   2.345   3.203
   98ILE    CG1 1527   4.518   2.264   2.892
   98ILE   HG11 1528   4.523   2.155   2.909
   98ILE   HG12 1529   4.555   2.286   2.789
   98ILE     CD 1530   4.369   2.307   2.901
   98ILE    HD1 1531   4.342   2.386   2.828
   98ILE    HD2 1532   4.343   2.344   3.003
   98ILE    HD3 1533   4.303   2.219   2.881
   98ILE      C 1534   4.698   2.569   3.060
   98ILE      O 1535   4.628   2.635   3.135
   99PRO      N 1536   4.826   2.583   3.070
   99PRO     CD 1537   4.922   2.479   3.051
   99PRO    HD1 1538   4.960   2.489   2.947
   99PRO    HD2 1539   4.882   2.381   3.083
   99PRO     CA 1540   4.885   2.685   3.167
   99PRO     HA 1541   4.855   2.649   3.265
   99PRO     CB 1542   5.036   2.663   3.148
   99PRO    HB1 1543   5.089   2.704   3.237
   99PRO    HB2 1544   5.069   2.710   3.053
   99PRO     CG 1545   5.039   2.513   3.150
   99PRO    HG1 1546   5.137   2.473   3.117
   99PRO    HG2 1547   5.002   2.467   3.245
   99PRO      C 1548   4.831   2.825   3.178
   99PRO      O 1549   4.823   2.875   3.291
  100CYS      N 1550   4.791   2.885   3.063
  100CYS     HN 1551   4.802   2.831   2.980
  100CYS     CA 1552   4.728   3.019   3.055
  100CYS     HA 1553   4.788   3.091   3.108
  100CYS     CB 1554   4.701   3.053   2.906
  100CYS    HB1 1555   4.644   2.979   2.847
  100CYS    HB2 1556   4.803   3.059   2.864
  100CYS     SG 1557   4.624   3.221   2.885
  100CYS      C 1558   4.595   3.014   3.139
  100CYS      O 1559   4.565   3.104   3.215
  101ARG      N 1560   4.518   2.908   3.117
  101ARG     HN 1561   4.543   2.836   3.052
  101ARG     CA 1562   4.396   2.889   3.188
  101ARG     HA 1563   4.328   2.971   3.172
  101ARG     CB 1564   4.316   2.767   3.134
  101ARG    HB1 1565   4.211   2.783   3.164
  101ARG    HB2 1566   4.348   2.670   3.177
  101ARG     CG 1567   4.326   2.755   2.980
  101ARG    HG1 1568   4.419   2.699   2.957
  101ARG    HG2 1569   4.346   2.857   2.941
  101ARG     CD 1570   4.201   2.679   2.908
  101ARG    HD1 1571   4.109   2.733   2.937
  101ARG    HD2 1572   4.204   2.572   2.938
  101ARG     NE 1573   4.223   2.696   2.766
  101ARG     HE 1574   4.314   2.730   2.745
  101ARG     CZ 1575   4.134   2.668   2.669
  101ARG    NH1 1576   4.022   2.604   2.688
  101ARG   HH11 1577   4.008   2.562   2.777
  101ARG   HH12 1578   3.983   2.564   2.606
  101ARG    NH2 1579   4.182   2.687   2.549
  101ARG   HH21 1580   4.149   2.646   2.464
  101ARG   HH22 1581   4.254   2.755   2.540
  101ARG      C 1582   4.419   2.867   3.341
  101ARG      O 1583   4.352   2.935   3.416
  102LEU      N 1584   4.513   2.784   3.382
  102LEU     HN 1585   4.564   2.742   3.307
  102LEU     CA 1586   4.546   2.759   3.517
  102LEU     HA 1587   4.455   2.740   3.572
  102LEU     CB 1588   4.647   2.646   3.543
  102LEU    HB1 1589   4.668   2.631   3.651
  102LEU    HB2 1590   4.741   2.665   3.488
  102LEU     CG 1591   4.605   2.505   3.492
  102LEU     HG 1592   4.579   2.518   3.385
  102LEU    CD1 1593   4.725   2.413   3.508
  102LEU   HD11 1594   4.801   2.433   3.430
  102LEU   HD12 1595   4.709   2.307   3.479
  102LEU   HD13 1596   4.769   2.419   3.610
  102LEU    CD2 1597   4.473   2.454   3.559
  102LEU   HD21 1598   4.465   2.473   3.669
  102LEU   HD22 1599   4.448   2.346   3.545
  102LEU   HD23 1600   4.395   2.522   3.520
  102LEU      C 1601   4.608   2.884   3.591
  102LEU      O 1602   4.579   2.917   3.705
  103MET      N 1603   4.692   2.966   3.516
  103MET     HN 1604   4.726   2.928   3.431
  103MET     CA 1605   4.741   3.096   3.568
  103MET     HA 1606   4.785   3.071   3.663
  103MET     CB 1607   4.846   3.155   3.476
  103MET    HB1 1608   4.809   3.190   3.378
  103MET    HB2 1609   4.915   3.073   3.449
  103MET     CG 1610   4.932   3.267   3.537
  103MET    HG1 1611   5.007   3.220   3.605
  103MET    HG2 1612   4.868   3.339   3.591
  103MET     SD 1613   5.030   3.376   3.434
  103MET     CE 1614   4.906   3.469   3.345
  103MET    HE1 1615   4.948   3.535   3.266
  103MET    HE2 1616   4.844   3.537   3.408
  103MET    HE3 1617   4.835   3.396   3.301
  103MET      C 1618   4.628   3.196   3.590
  103MET      O 1619   4.604   3.254   3.694
  104LEU      N 1620   4.542   3.220   3.490
  104LEU     HN 1621   4.569   3.169   3.408
  104LEU     CA 1622   4.432   3.311   3.490
  104LEU     HA 1623   4.464   3.409   3.523
  104LEU     CB 1624   4.384   3.339   3.348
  104LEU    HB1 1625   4.349   3.239   3.314
  104LEU    HB2 1626   4.475   3.370   3.293
  104LEU     CG 1627   4.286   3.459   3.320
  104LEU     HG 1628   4.186   3.436   3.362
  104LEU    CD1 1629   4.326   3.589   3.380
  104LEU   HD11 1630   4.425   3.615   3.336
  104LEU   HD12 1631   4.327   3.582   3.491
  104LEU   HD13 1632   4.256   3.672   3.358
  104LEU    CD2 1633   4.262   3.471   3.171
  104LEU   HD21 1634   4.185   3.547   3.148
  104LEU   HD22 1635   4.215   3.372   3.150
  104LEU   HD23 1636   4.355   3.493   3.114
  104LEU      C 1637   4.323   3.278   3.587
  104LEU      O 1638   4.262   3.361   3.652
  105PHE      N 1639   4.300   3.146   3.603
  105PHE     HN 1640   4.335   3.077   3.540
  105PHE     CA 1641   4.226   3.105   3.726
  105PHE     HA 1642   4.129   3.151   3.728
  105PHE     CB 1643   4.201   2.949   3.719
  105PHE    HB1 1644   4.298   2.898   3.703
  105PHE    HB2 1645   4.143   2.944   3.624
  105PHE     CG 1646   4.120   2.877   3.832
  105PHE    CD1 1647   3.992   2.925   3.869
  105PHE    HD1 1648   3.949   3.017   3.831
  105PHE    CE1 1649   3.913   2.856   3.960
  105PHE    HE1 1650   3.812   2.879   3.990
  105PHE     CZ 1651   3.959   2.732   4.011
  105PHE     HZ 1652   3.918   2.669   4.089
  105PHE    CD2 1653   4.162   2.752   3.878
  105PHE    HD2 1654   4.259   2.720   3.843
  105PHE    CE2 1655   4.089   2.683   3.968
  105PHE    HE2 1656   4.130   2.591   4.007
  105PHE      C 1657   4.286   3.134   3.858
  105PHE      O 1658   4.221   3.180   3.951
  106MET      N 1659   4.416   3.115   3.875
  106MET     HN 1660   4.471   3.081   3.800
  106MET     CA 1661   4.491   3.143   3.993
  106MET     HA 1662   4.442   3.089   4.072
  106MET     CB 1663   4.632   3.079   3.984
  106MET    HB1 1664   4.679   3.116   3.891
  106MET    HB2 1665   4.619   2.972   3.957
  106MET     CG 1666   4.723   3.105   4.097
  106MET    HG1 1667   4.745   3.213   4.112
  106MET    HG2 1668   4.820   3.058   4.070
  106MET     SD 1669   4.664   3.041   4.261
  106MET     CE 1670   4.652   2.867   4.220
  106MET    HE1 1671   4.571   2.834   4.152
  106MET    HE2 1672   4.630   2.829   4.322
  106MET    HE3 1673   4.751   2.821   4.200
  106MET      C 1674   4.492   3.289   4.040
  106MET      O 1675   4.466   3.310   4.158
  107LEU      N 1676   4.513   3.389   3.950
  107LEU     HN 1677   4.531   3.366   3.855
  107LEU     CA 1678   4.496   3.529   3.956
  107LEU     HA 1679   4.566   3.567   4.030
  107LEU     CB 1680   4.524   3.594   3.812
  107LEU    HB1 1681   4.485   3.697   3.828
  107LEU    HB2 1682   4.468   3.539   3.734
  107LEU     CG 1683   4.672   3.600   3.772
  107LEU     HG 1684   4.709   3.496   3.768
  107LEU    CD1 1685   4.701   3.664   3.637
  107LEU   HD11 1686   4.687   3.774   3.637
  107LEU   HD12 1687   4.639   3.608   3.564
  107LEU   HD13 1688   4.809   3.651   3.615
  107LEU    CD2 1689   4.768   3.666   3.873
  107LEU   HD21 1690   4.873   3.667   3.837
  107LEU   HD22 1691   4.756   3.616   3.972
  107LEU   HD23 1692   4.751   3.776   3.882
  107LEU      C 1693   4.354   3.566   4.006
  107LEU      O 1694   4.347   3.657   4.093
  108ALA      N 1695   4.245   3.505   3.955
  108ALA     HN 1696   4.253   3.441   3.879
  108ALA     CA 1697   4.111   3.549   3.982
  108ALA     HA 1698   4.091   3.655   3.982
  108ALA     CB 1699   4.026   3.495   3.868
  108ALA    HB1 1700   3.917   3.518   3.867
  108ALA    HB2 1701   4.045   3.389   3.841
  108ALA    HB3 1702   4.064   3.557   3.784
  108ALA      C 1703   4.069   3.473   4.112
  108ALA      O 1704   3.996   3.525   4.192
  109MET      N 1705   4.123   3.353   4.137
  109MET     HN 1706   4.176   3.303   4.069
  109MET     CA 1707   4.099   3.281   4.266
  109MET     HA 1708   3.994   3.285   4.292
  109MET     CB 1709   4.145   3.132   4.256
  109MET    HB1 1710   4.244   3.130   4.204
  109MET    HB2 1711   4.076   3.081   4.186
  109MET     CG 1712   4.149   3.052   4.388
  109MET    HG1 1713   4.048   3.057   4.434
  109MET    HG2 1714   4.212   3.096   4.468
  109MET     SD 1715   4.179   2.877   4.357
  109MET     CE 1716   4.352   2.915   4.386
  109MET    HE1 1717   4.370   2.965   4.483
  109MET    HE2 1718   4.387   2.992   4.314
  109MET    HE3 1719   4.418   2.826   4.384
  109MET      C 1720   4.155   3.348   4.390
  109MET      O 1721   4.092   3.360   4.495
  110ASN      N 1722   4.282   3.389   4.387
  110ASN     HN 1723   4.345   3.371   4.312
  110ASN     CA 1724   4.339   3.483   4.478
  110ASN     HA 1725   4.335   3.431   4.573
  110ASN     CB 1726   4.481   3.530   4.441
  110ASN    HB1 1727   4.525   3.606   4.509
  110ASN    HB2 1728   4.489   3.572   4.338
  110ASN     CG 1729   4.569   3.402   4.454
  110ASN    OD1 1730   4.566   3.320   4.547
  110ASN    ND2 1731   4.649   3.383   4.347
  110ASN   HD21 1732   4.716   3.309   4.345
  110ASN   HD22 1733   4.613   3.413   4.258
  110ASN      C 1734   4.250   3.606   4.512
  110ASN      O 1735   4.223   3.621   4.629
  111ARG      N 1736   4.220   3.687   4.418
  111ARG     HN 1737   4.233   3.668   4.321
  111ARG     CA 1738   4.137   3.804   4.450
  111ARG     HA 1739   4.198   3.856   4.523
  111ARG     CB 1740   4.121   3.894   4.331
  111ARG    HB1 1741   4.054   3.982   4.337
  111ARG    HB2 1742   4.074   3.836   4.249
  111ARG     CG 1743   4.254   3.943   4.258
  111ARG    HG1 1744   4.244   3.974   4.151
  111ARG    HG2 1745   4.316   3.852   4.244
  111ARG     CD 1746   4.339   4.027   4.353
  111ARG    HD1 1747   4.393   3.966   4.429
  111ARG    HD2 1748   4.277   4.098   4.411
  111ARG     NE 1749   4.439   4.110   4.267
  111ARG     HE 1750   4.458   4.079   4.175
  111ARG     CZ 1751   4.531   4.171   4.329
  111ARG    NH1 1752   4.541   4.200   4.457
  111ARG   HH11 1753   4.465   4.182   4.520
  111ARG   HH12 1754   4.627   4.244   4.485
  111ARG    NH2 1755   4.630   4.230   4.256
  111ARG   HH21 1756   4.607   4.234   4.158
  111ARG   HH22 1757   4.689   4.296   4.302
  111ARG      C 1758   4.002   3.785   4.515
  111ARG      O 1759   3.972   3.829   4.622
  112GLN      N 1760   3.911   3.707   4.451
  112GLN     HN 1761   3.922   3.651   4.370
  112GLN     CA 1762   3.779   3.674   4.497
  112GLN     HA 1763   3.724   3.765   4.518
  112GLN     CB 1764   3.692   3.596   4.401
  112GLN    HB1 1765   3.589   3.605   4.440
  112GLN    HB2 1766   3.724   3.490   4.403
  112GLN     CG 1767   3.693   3.644   4.255
  112GLN    HG1 1768   3.620   3.584   4.197
  112GLN    HG2 1769   3.784   3.621   4.195
  112GLN     CD 1770   3.671   3.792   4.245
  112GLN    OE1 1771   3.762   3.853   4.191
  112GLN    NE2 1772   3.559   3.847   4.289
  112GLN   HE21 1773   3.541   3.945   4.284
  112GLN   HE22 1774   3.485   3.788   4.323
  112GLN      C 1775   3.782   3.592   4.628
  112GLN      O 1776   3.708   3.613   4.720
  113GLY      N 1777   3.879   3.496   4.634
  113GLY     HN 1778   3.936   3.484   4.553
  113GLY     CA 1779   3.910   3.438   4.767
  113GLY    HA1 1780   3.995   3.377   4.743
  113GLY    HA2 1781   3.822   3.391   4.806
  113GLY      C 1782   3.949   3.529   4.870
  113GLY      O 1783   3.895   3.530   4.983
  114SER      N 1784   4.045   3.626   4.846
  114SER     HN 1785   4.072   3.625   4.750
  114SER     CA 1786   4.083   3.736   4.938
  114SER     HA 1787   4.113   3.684   5.027
  114SER     CB 1788   4.203   3.815   4.879
  114SER    HB1 1789   4.173   3.855   4.780
  114SER    HB2 1790   4.282   3.739   4.858
  114SER     OG 1791   4.251   3.915   4.968
  114SER    HG1 1792   4.294   3.865   5.037
  114SER      C 1793   3.972   3.829   4.982
  114SER      O 1794   3.965   3.852   5.103
  115ILE      N 1795   3.877   3.872   4.896
  115ILE     HN 1796   3.882   3.870   4.796
  115ILE     CA 1797   3.758   3.948   4.951
  115ILE     HA 1798   3.797   4.025   5.016
  115ILE     CB 1799   3.675   3.990   4.840
  115ILE     HB 1800   3.653   3.903   4.775
  115ILE    CG2 1801   3.544   4.047   4.895
  115ILE   HG21 1802   3.496   4.101   4.811
  115ILE   HG22 1803   3.554   4.126   4.973
  115ILE   HG23 1804   3.473   3.980   4.948
  115ILE    CG1 1805   3.747   4.095   4.756
  115ILE   HG11 1806   3.680   4.129   4.675
  115ILE   HG12 1807   3.832   4.047   4.703
  115ILE     CD 1808   3.784   4.218   4.843
  115ILE    HD1 1809   3.851   4.189   4.927
  115ILE    HD2 1810   3.697   4.269   4.890
  115ILE    HD3 1811   3.850   4.289   4.787
  115ILE      C 1812   3.678   3.857   5.047
  115ILE      O 1813   3.647   3.894   5.160
  116ILE      N 1814   3.650   3.732   5.007
  116ILE     HN 1815   3.683   3.704   4.917
  116ILE     CA 1816   3.565   3.641   5.086
  116ILE     HA 1817   3.471   3.690   5.105
  116ILE     CB 1818   3.543   3.516   5.009
  116ILE     HB 1819   3.640   3.487   4.964
  116ILE    CG2 1820   3.490   3.399   5.107
  116ILE   HG21 1821   3.463   3.306   5.053
  116ILE   HG22 1822   3.399   3.441   5.154
  116ILE   HG23 1823   3.563   3.377   5.188
  116ILE    CG1 1824   3.436   3.548   4.900
  116ILE   HG11 1825   3.463   3.642   4.848
  116ILE   HG12 1826   3.341   3.561   4.956
  116ILE     CD 1827   3.415   3.426   4.802
  116ILE    HD1 1828   3.325   3.368   4.832
  116ILE    HD2 1829   3.502   3.358   4.806
  116ILE    HD3 1830   3.406   3.465   4.698
  116ILE      C 1831   3.622   3.612   5.223
  116ILE      O 1832   3.539   3.618   5.317
  117PHE      N 1833   3.758   3.592   5.238
  117PHE     HN 1834   3.814   3.588   5.155
  117PHE     CA 1835   3.821   3.562   5.363
  117PHE     HA 1836   3.748   3.505   5.418
  117PHE     CB 1837   3.947   3.478   5.352
  117PHE    HB1 1838   4.000   3.480   5.449
  117PHE    HB2 1839   4.008   3.522   5.270
  117PHE     CG 1840   3.917   3.338   5.321
  117PHE    CD1 1841   3.881   3.254   5.432
  117PHE    HD1 1842   3.870   3.304   5.527
  117PHE    CE1 1843   3.879   3.114   5.429
  117PHE    HE1 1844   3.828   3.059   5.507
  117PHE     CZ 1845   3.909   3.055   5.307
  117PHE     HZ 1846   3.919   2.948   5.308
  117PHE    CD2 1847   3.944   3.271   5.206
  117PHE    HD2 1848   3.978   3.338   5.128
  117PHE    CE2 1849   3.937   3.131   5.190
  117PHE    HE2 1850   3.972   3.078   5.103
  117PHE      C 1851   3.837   3.687   5.442
  117PHE      O 1852   3.814   3.681   5.560
  118LEU      N 1853   3.867   3.806   5.384
  118LEU     HN 1854   3.878   3.802   5.285
  118LEU     CA 1855   3.887   3.924   5.455
  118LEU     HA 1856   3.954   3.892   5.533
  118LEU     CB 1857   3.957   4.030   5.367
  118LEU    HB1 1858   3.894   4.054   5.279
  118LEU    HB2 1859   4.048   3.994   5.314
  118LEU     CG 1860   3.997   4.175   5.423
  118LEU     HG 1861   4.073   4.218   5.353
  118LEU    CD1 1862   3.878   4.269   5.436
  118LEU   HD11 1863   3.907   4.370   5.474
  118LEU   HD12 1864   3.793   4.236   5.500
  118LEU   HD13 1865   3.836   4.273   5.333
  118LEU    CD2 1866   4.055   4.168   5.562
  118LEU   HD21 1867   4.133   4.090   5.577
  118LEU   HD22 1868   3.976   4.155   5.638
  118LEU   HD23 1869   4.100   4.267   5.583
  118LEU      C 1870   3.752   3.969   5.515
  118LEU      O 1871   3.744   4.024   5.625
  119THR      N 1872   3.645   3.953   5.439
  119THR     HN 1873   3.656   3.935   5.341
  119THR     CA 1874   3.511   3.990   5.480
  119THR     HA 1875   3.509   4.094   5.510
  119THR     CB 1876   3.405   3.978   5.366
  119THR     HB 1877   3.402   3.870   5.343
  119THR    OG1 1878   3.457   4.059   5.258
  119THR    HG1 1879   3.525   4.003   5.220
  119THR    CG2 1880   3.280   4.044   5.408
  119THR   HG21 1881   3.224   3.989   5.487
  119THR   HG22 1882   3.203   4.044   5.327
  119THR   HG23 1883   3.296   4.148   5.443
  119THR      C 1884   3.456   3.911   5.592
  119THR      O 1885   3.393   3.955   5.684
  120VAL      N 1886   3.507   3.787   5.600
  120VAL     HN 1887   3.560   3.755   5.523
  120VAL     CA 1888   3.492   3.690   5.712
  120VAL     HA 1889   3.388   3.694   5.741
  120VAL     CB 1890   3.527   3.542   5.682
  120VAL     HB 1891   3.567   3.546   5.578
  120VAL    CG1 1892   3.617   3.469   5.781
  120VAL   HG11 1893   3.718   3.514   5.793
  120VAL   HG12 1894   3.637   3.367   5.739
  120VAL   HG13 1895   3.566   3.461   5.879
  120VAL    CG2 1896   3.394   3.464   5.668
  120VAL   HG21 1897   3.351   3.424   5.762
  120VAL   HG22 1898   3.424   3.371   5.615
  120VAL   HG23 1899   3.320   3.515   5.603
  120VAL      C 1900   3.565   3.745   5.833
  120VAL      O 1901   3.514   3.743   5.942
  121VAL      N 1902   3.691   3.798   5.817
  121VAL     HN 1903   3.727   3.804   5.725
  121VAL     CA 1904   3.769   3.841   5.928
  121VAL     HA 1905   3.768   3.770   6.010
  121VAL     CB 1906   3.919   3.856   5.888
  121VAL     HB 1907   3.923   3.916   5.795
  121VAL    CG1 1908   4.005   3.918   5.992
  121VAL   HG11 1909   4.109   3.940   5.958
  121VAL   HG12 1910   4.008   3.851   6.081
  121VAL   HG13 1911   3.960   4.016   6.019
  121VAL    CG2 1912   3.970   3.707   5.869
  121VAL   HG21 1913   4.073   3.723   5.830
  121VAL   HG22 1914   3.902   3.652   5.800
  121VAL   HG23 1915   3.972   3.656   5.968
  121VAL      C 1916   3.706   3.974   5.966
  121VAL      O 1917   3.725   4.020   6.076
  122ALA      N 1918   3.651   4.042   5.875
  122ALA     HN 1919   3.674   4.023   5.780
  122ALA     CA 1920   3.598   4.173   5.899
  122ALA     HA 1921   3.669   4.233   5.954
  122ALA     CB 1922   3.567   4.243   5.768
  122ALA    HB1 1923   3.493   4.184   5.710
  122ALA    HB2 1924   3.649   4.242   5.692
  122ALA    HB3 1925   3.528   4.345   5.791
  122ALA      C 1926   3.473   4.166   5.988
  122ALA      O 1927   3.465   4.248   6.082
  123VAL      N 1928   3.380   4.071   5.967
  123VAL     HN 1929   3.389   4.022   5.881
  123VAL     CA 1930   3.274   4.028   6.056
  123VAL     HA 1931   3.215   4.116   6.079
  123VAL     CB 1932   3.179   3.927   5.991
  123VAL     HB 1933   3.244   3.843   5.957
  123VAL    CG1 1934   3.060   3.883   6.086
  123VAL   HG11 1935   2.987   3.964   6.104
  123VAL   HG12 1936   3.098   3.873   6.191
  123VAL   HG13 1937   3.015   3.792   6.041
  123VAL    CG2 1938   3.113   3.997   5.870
  123VAL   HG21 1939   3.080   4.095   5.912
  123VAL   HG22 1940   3.028   3.934   5.835
  123VAL   HG23 1941   3.180   4.007   5.782
  123VAL      C 1942   3.323   3.975   6.190
  123VAL      O 1943   3.268   4.011   6.296
  124ASP      N 1944   3.435   3.895   6.192
  124ASP     HN 1945   3.489   3.868   6.113
  124ASP     CA 1946   3.479   3.838   6.321
  124ASP     HA 1947   3.401   3.788   6.377
  124ASP     CB 1948   3.585   3.728   6.278
  124ASP    HB1 1949   3.666   3.797   6.246
  124ASP    HB2 1950   3.540   3.673   6.193
  124ASP     CG 1951   3.635   3.635   6.383
  124ASP    OD1 1952   3.729   3.553   6.347
  124ASP    OD2 1953   3.593   3.638   6.498
  124ASP      C 1954   3.532   3.943   6.419
  124ASP      O 1955   3.500   3.941   6.535
  125ARG      N 1956   3.612   4.044   6.363
  125ARG     HN 1957   3.634   4.053   6.266
  125ARG     CA 1958   3.655   4.163   6.439
  125ARG     HA 1959   3.706   4.133   6.529
  125ARG     CB 1960   3.748   4.252   6.353
  125ARG    HB1 1961   3.776   4.341   6.413
  125ARG    HB2 1962   3.706   4.301   6.263
  125ARG     CG 1963   3.882   4.182   6.319
  125ARG    HG1 1964   3.859   4.098   6.251
  125ARG    HG2 1965   3.939   4.156   6.410
  125ARG     CD 1966   3.970   4.292   6.250
  125ARG    HD1 1967   4.009   4.368   6.321
  125ARG    HD2 1968   3.911   4.353   6.177
  125ARG     NE 1969   4.088   4.232   6.187
  125ARG     HE 1970   4.139   4.160   6.235
  125ARG     CZ 1971   4.141   4.251   6.063
  125ARG    NH1 1972   4.092   4.343   5.982
  125ARG   HH11 1973   4.052   4.419   6.031
  125ARG   HH12 1974   4.148   4.375   5.905
  125ARG    NH2 1975   4.253   4.179   6.040
  125ARG   HH21 1976   4.287   4.116   6.110
  125ARG   HH22 1977   4.303   4.193   5.955
  125ARG      C 1978   3.539   4.246   6.488
  125ARG      O 1979   3.547   4.302   6.599
  126TYR      N 1980   3.435   4.262   6.402
  126TYR     HN 1981   3.433   4.214   6.315
  126TYR     CA 1982   3.310   4.331   6.437
  126TYR     HA 1983   3.341   4.429   6.468
  126TYR     CB 1984   3.219   4.328   6.310
  126TYR    HB1 1985   3.233   4.238   6.247
  126TYR    HB2 1986   3.259   4.409   6.245
  126TYR     CG 1987   3.066   4.347   6.327
  126TYR    CD1 1988   3.023   4.449   6.410
  126TYR    HD1 1989   3.086   4.519   6.463
  126TYR    CE1 1990   2.886   4.462   6.437
  126TYR    HE1 1991   2.846   4.530   6.511
  126TYR     CZ 1992   2.798   4.375   6.368
  126TYR     OH 1993   2.666   4.390   6.396
  126TYR     HH 1994   2.652   4.433   6.481
  126TYR    CD2 1995   2.981   4.259   6.264
  126TYR    HD2 1996   3.015   4.176   6.204
  126TYR    CE2 1997   2.845   4.285   6.272
  126TYR    HE2 1998   2.779   4.216   6.222
  126TYR      C 1999   3.250   4.278   6.568
  126TYR      O 2000   3.225   4.353   6.662
  127PHE      N 2001   3.231   4.146   6.576
  127PHE     HN 2002   3.265   4.089   6.501
  127PHE     CA 2003   3.173   4.068   6.677
  127PHE     HA 2004   3.081   4.117   6.707
  127PHE     CB 2005   3.159   3.918   6.643
  127PHE    HB1 2006   3.137   3.852   6.730
  127PHE    HB2 2007   3.252   3.883   6.595
  127PHE     CG 2008   3.047   3.892   6.539
  127PHE    CD1 2009   2.933   3.974   6.525
  127PHE    HD1 2010   2.929   4.063   6.587
  127PHE    CE1 2011   2.835   3.941   6.434
  127PHE    HE1 2012   2.751   4.004   6.411
  127PHE     CZ 2013   2.844   3.827   6.351
  127PHE     HZ 2014   2.764   3.810   6.281
  127PHE    CD2 2015   3.052   3.778   6.464
  127PHE    HD2 2016   3.138   3.714   6.477
  127PHE    CE2 2017   2.954   3.743   6.368
  127PHE    HE2 2018   2.959   3.651   6.310
  127PHE      C 2019   3.261   4.082   6.797
  127PHE      O 2020   3.214   4.120   6.907
  128ARG      N 2021   3.398   4.064   6.785
  128ARG     HN 2022   3.431   4.036   6.695
  128ARG     CA 2023   3.489   4.070   6.900
  128ARG     HA 2024   3.439   3.998   6.963
  128ARG     CB 2025   3.636   4.033   6.867
  128ARG    HB1 2026   3.713   4.076   6.935
  128ARG    HB2 2027   3.649   4.092   6.774
  128ARG     CG 2028   3.653   3.880   6.841
  128ARG    HG1 2029   3.557   3.848   6.794
  128ARG    HG2 2030   3.658   3.841   6.945
  128ARG     CD 2031   3.767   3.843   6.744
  128ARG    HD1 2032   3.867   3.867   6.786
  128ARG    HD2 2033   3.760   3.902   6.650
  128ARG     NE 2034   3.752   3.700   6.707
  128ARG     HE 2035   3.691   3.662   6.637
  128ARG     CZ 2036   3.817   3.599   6.766
  128ARG    NH1 2037   3.898   3.631   6.862
  128ARG   HH11 2038   3.937   3.559   6.919
  128ARG   HH12 2039   3.895   3.721   6.905
  128ARG    NH2 2040   3.799   3.472   6.725
  128ARG   HH21 2041   3.767   3.446   6.634
  128ARG   HH22 2042   3.838   3.403   6.784
  128ARG      C 2043   3.487   4.208   6.968
  128ARG      O 2044   3.485   4.219   7.095
  129VAL      N 2045   3.492   4.319   6.902
  129VAL     HN 2046   3.505   4.313   6.803
  129VAL     CA 2047   3.475   4.451   6.953
  129VAL     HA 2048   3.542   4.474   7.034
  129VAL     CB 2049   3.497   4.556   6.847
  129VAL     HB 2050   3.442   4.524   6.755
  129VAL    CG1 2051   3.444   4.695   6.898
  129VAL   HG11 2052   3.484   4.721   6.998
  129VAL   HG12 2053   3.333   4.695   6.906
  129VAL   HG13 2054   3.471   4.768   6.819
  129VAL    CG2 2055   3.646   4.569   6.816
  129VAL   HG21 2056   3.708   4.568   6.908
  129VAL   HG22 2057   3.674   4.664   6.766
  129VAL   HG23 2058   3.673   4.487   6.747
  129VAL      C 2059   3.334   4.472   7.026
  129VAL      O 2060   3.331   4.514   7.138
  130VAL      N 2061   3.227   4.424   6.956
  130VAL     HN 2062   3.229   4.382   6.866
  130VAL     CA 2063   3.088   4.428   7.015
  130VAL     HA 2064   3.058   4.529   7.039
  130VAL     CB 2065   2.990   4.378   6.913
  130VAL     HB 2066   3.023   4.280   6.872
  130VAL    CG1 2067   2.848   4.356   6.975
  130VAL   HG11 2068   2.813   4.452   7.019
  130VAL   HG12 2069   2.847   4.272   7.047
  130VAL   HG13 2070   2.776   4.329   6.894
  130VAL    CG2 2071   2.987   4.484   6.801
  130VAL   HG21 2072   3.075   4.480   6.734
  130VAL   HG22 2073   2.970   4.589   6.833
  130VAL   HG23 2074   2.906   4.458   6.729
  130VAL      C 2075   3.086   4.344   7.142
  130VAL      O 2076   3.027   4.396   7.235
  131HSD      N 2077   3.147   4.222   7.146
  131HSD     HN 2078   3.191   4.185   7.064
  131HSD     CA 2079   3.167   4.141   7.261
  131HSD     HA 2080   3.258   4.180   7.303
  131HSD     CB 2081   3.044   4.136   7.359
  131HSD    HB1 2082   3.049   4.229   7.419
  131HSD    HB2 2083   3.047   4.040   7.416
  131HSD    ND1 2084   2.857   4.056   7.205
  131HSD    HD1 2085   2.906   3.988   7.151
  131HSD     CG 2086   2.904   4.141   7.299
  131HSD    CE1 2087   2.730   4.084   7.186
  131HSD    HE1 2088   2.675   4.031   7.108
  131HSD    NE2 2089   2.685   4.181   7.263
  131HSD    CD2 2090   2.795   4.217   7.333
  131HSD    HD2 2091   2.792   4.295   7.408
  131HSD      C 2092   3.193   3.999   7.199
  131HSD      O 2093   3.127   3.954   7.106
  132PRO      N 2094   3.286   3.913   7.250
  132PRO     CD 2095   3.364   3.943   7.372
  132PRO    HD1 2096   3.299   3.964   7.460
  132PRO    HD2 2097   3.435   4.026   7.353
  132PRO     CA 2098   3.321   3.786   7.180
  132PRO     HA 2099   3.327   3.801   7.073
  132PRO     CB 2100   3.466   3.765   7.249
  132PRO    HB1 2101   3.531   3.842   7.203
  132PRO    HB2 2102   3.502   3.660   7.242
  132PRO     CG 2103   3.446   3.815   7.394
  132PRO    HG1 2104   3.384   3.751   7.460
  132PRO    HG2 2105   3.546   3.838   7.438
  132PRO      C 2106   3.224   3.676   7.213
  132PRO      O 2107   3.256   3.560   7.215
  133HSD      N 2108   3.093   3.705   7.225
  133HSD     HN 2109   3.072   3.802   7.218
  133HSD     CA 2110   2.983   3.618   7.264
  133HSD     HA 2111   3.032   3.545   7.328
  133HSD     CB 2112   2.888   3.696   7.355
  133HSD    HB1 2113   2.807   3.626   7.387
  133HSD    HB2 2114   2.839   3.777   7.297
  133HSD    ND1 2115   2.893   3.863   7.549
  133HSD    HD1 2116   2.798   3.895   7.546
  133HSD     CG 2117   2.945   3.751   7.482
  133HSD    CE1 2118   2.982   3.895   7.643
  133HSD    HE1 2119   2.966   3.978   7.712
  133HSD    NE2 2120   3.089   3.831   7.638
  133HSD    CD2 2121   3.072   3.732   7.540
  133HSD    HD2 2122   3.140   3.654   7.507
  133HSD      C 2123   2.923   3.560   7.144
  133HSD      O 2124   2.815   3.505   7.151
  134HSD      N 2125   2.984   3.575   7.026
  134HSD     HN 2126   3.067   3.630   7.019
  134HSD     CA 2127   2.927   3.547   6.896
  134HSD     HA 2128   2.821   3.533   6.911
  134HSD     CB 2129   2.942   3.670   6.806
  134HSD    HB1 2130   2.891   3.637   6.713
  134HSD    HB2 2131   3.051   3.670   6.786
  134HSD    ND1 2132   2.925   3.899   6.905
  134HSD    HD1 2133   3.014   3.907   6.950
  134HSD     CG 2134   2.869   3.791   6.848
  134HSD    CE1 2135   2.828   3.996   6.900
  134HSD    HE1 2136   2.843   4.093   6.949
  134HSD    NE2 2137   2.714   3.954   6.854
  134HSD    CD2 2138   2.741   3.821   6.814
  134HSD    HD2 2139   2.663   3.775   6.754
  134HSD      C 2140   2.983   3.412   6.833
  134HSD      O 2141   3.097   3.376   6.857
  135ALA      N 2142   2.896   3.349   6.755
  135ALA     HN 2143   2.806   3.372   6.719
  135ALA     CA 2144   2.921   3.207   6.714
  135ALA     HA 2145   2.930   3.147   6.803
  135ALA     CB 2146   2.796   3.138   6.652
  135ALA    HB1 2147   2.813   3.031   6.625
  135ALA    HB2 2148   2.782   3.198   6.560
  135ALA    HB3 2149   2.704   3.142   6.715
  135ALA      C 2150   3.057   3.184   6.635
  135ALA      O 2151   3.130   3.089   6.664
  136LEU      N 2152   3.096   3.269   6.536
  136LEU     HN 2153   3.023   3.332   6.509
  136LEU     CA 2154   3.211   3.275   6.457
  136LEU     HA 2155   3.240   3.184   6.408
  136LEU     CB 2156   3.192   3.382   6.352
  136LEU    HB1 2157   3.167   3.478   6.403
  136LEU    HB2 2158   3.107   3.344   6.292
  136LEU     CG 2159   3.315   3.425   6.266
  136LEU     HG 2160   3.409   3.458   6.316
  136LEU    CD1 2161   3.366   3.316   6.165
  136LEU   HD11 2162   3.283   3.274   6.103
  136LEU   HD12 2163   3.416   3.238   6.226
  136LEU   HD13 2164   3.446   3.362   6.104
  136LEU    CD2 2165   3.249   3.536   6.185
  136LEU   HD21 2166   3.222   3.629   6.240
  136LEU   HD22 2167   3.157   3.498   6.135
  136LEU   HD23 2168   3.319   3.572   6.107
  136LEU      C 2169   3.339   3.310   6.534
  136LEU      O 2170   3.450   3.275   6.503
  137ASN      N 2171   3.324   3.374   6.655
  137ASN     HN 2172   3.237   3.410   6.687
  137ASN     CA 2173   3.434   3.382   6.746
  137ASN     HA 2174   3.522   3.405   6.688
  137ASN     CB 2175   3.428   3.500   6.846
  137ASN    HB1 2176   3.523   3.516   6.901
  137ASN    HB2 2177   3.365   3.476   6.935
  137ASN     CG 2178   3.367   3.632   6.787
  137ASN    OD1 2179   3.309   3.701   6.873
  137ASN    ND2 2180   3.378   3.666   6.660
  137ASN   HD21 2181   3.438   3.628   6.590
  137ASN   HD22 2182   3.328   3.748   6.635
  137ASN      C 2183   3.462   3.256   6.826
  137ASN      O 2184   3.575   3.230   6.865
  138LYS      N 2185   3.360   3.170   6.849
  138LYS     HN 2186   3.268   3.182   6.810
  138LYS     CA 2187   3.366   3.056   6.941
  138LYS     HA 2188   3.438   3.075   7.019
  138LYS     CB 2189   3.233   3.057   7.018
  138LYS    HB1 2190   3.221   2.964   7.078
  138LYS    HB2 2191   3.150   3.046   6.945
  138LYS     CG 2192   3.218   3.183   7.110
  138LYS    HG1 2193   3.237   3.272   7.046
  138LYS    HG2 2194   3.294   3.193   7.191
  138LYS     CD 2195   3.086   3.197   7.184
  138LYS    HD1 2196   3.017   3.195   7.096
  138LYS    HD2 2197   3.096   3.298   7.228
  138LYS     CE 2198   3.070   3.079   7.281
  138LYS    HE1 2199   3.151   3.067   7.356
  138LYS    HE2 2200   3.052   2.980   7.234
  138LYS     NZ 2201   2.947   3.096   7.362
  138LYS    HZ1 2202   2.961   3.040   7.448
  138LYS    HZ2 2203   2.868   3.056   7.307
  138LYS    HZ3 2204   2.926   3.193   7.392
  138LYS      C 2205   3.386   2.924   6.890
  138LYS      O 2206   3.406   2.826   6.965
  139ILE      N 2207   3.373   2.905   6.757
  139ILE     HN 2208   3.333   2.978   6.701
  139ILE     CA 2209   3.411   2.787   6.677
  139ILE     HA 2210   3.341   2.711   6.708
  139ILE     CB 2211   3.394   2.807   6.533
  139ILE     HB 2212   3.442   2.729   6.470
  139ILE    CG2 2213   3.245   2.787   6.503
  139ILE   HG21 2214   3.197   2.882   6.535
  139ILE   HG22 2215   3.199   2.700   6.556
  139ILE   HG23 2216   3.218   2.774   6.396
  139ILE    CG1 2217   3.448   2.931   6.468
  139ILE   HG11 2218   3.558   2.926   6.455
  139ILE   HG12 2219   3.425   3.019   6.533
  139ILE     CD 2220   3.389   2.950   6.325
  139ILE    HD1 2221   3.381   2.855   6.269
  139ILE    HD2 2222   3.442   3.025   6.262
  139ILE    HD3 2223   3.288   2.995   6.337
  139ILE      C 2224   3.539   2.716   6.714
  139ILE      O 2225   3.639   2.781   6.754
  140SER      N 2226   3.546   2.583   6.704
  140SER     HN 2227   3.475   2.524   6.666
  140SER     CA 2228   3.677   2.514   6.731
  140SER     HA 2229   3.736   2.558   6.810
  140SER     CB 2230   3.638   2.383   6.801
  140SER    HB1 2231   3.574   2.407   6.889
  140SER    HB2 2232   3.723   2.331   6.850
  140SER     OG 2233   3.555   2.290   6.730
  140SER    HG1 2234   3.473   2.336   6.707
  140SER      C 2235   3.755   2.490   6.607
  140SER      O 2236   3.701   2.495   6.496
  141ASN      N 2237   3.883   2.449   6.621
  141ASN     HN 2238   3.917   2.419   6.710
  141ASN     CA 2239   3.981   2.435   6.512
  141ASN     HA 2240   3.989   2.537   6.478
  141ASN     CB 2241   4.126   2.416   6.556
  141ASN    HB1 2242   4.187   2.371   6.474
  141ASN    HB2 2243   4.112   2.335   6.631
  141ASN     CG 2244   4.192   2.539   6.621
  141ASN    OD1 2245   4.119   2.641   6.644
  141ASN    ND2 2246   4.326   2.542   6.637
  141ASN   HD21 2247   4.378   2.615   6.681
  141ASN   HD22 2248   4.379   2.458   6.627
  141ASN      C 2249   3.951   2.345   6.399
  141ASN      O 2250   3.961   2.376   6.284
  142ARG      N 2251   3.901   2.225   6.432
  142ARG     HN 2252   3.888   2.197   6.526
  142ARG     CA 2253   3.823   2.144   6.327
  142ARG     HA 2254   3.895   2.114   6.251
  142ARG     CB 2255   3.773   2.007   6.388
  142ARG    HB1 2256   3.693   1.965   6.324
  142ARG    HB2 2257   3.752   2.026   6.495
  142ARG     CG 2258   3.891   1.901   6.394
  142ARG    HG1 2259   3.987   1.955   6.406
  142ARG    HG2 2260   3.887   1.854   6.294
  142ARG     CD 2261   3.867   1.795   6.499
  142ARG    HD1 2262   3.791   1.732   6.448
  142ARG    HD2 2263   3.834   1.834   6.597
  142ARG     NE 2264   3.997   1.719   6.516
  142ARG     HE 2265   4.088   1.756   6.497
  142ARG     CZ 2266   4.010   1.595   6.564
  142ARG    NH1 2267   3.900   1.530   6.584
  142ARG   HH11 2268   3.813   1.573   6.560
  142ARG   HH12 2269   3.902   1.443   6.633
  142ARG    NH2 2270   4.130   1.547   6.603
  142ARG   HH21 2271   4.209   1.590   6.561
  142ARG   HH22 2272   4.132   1.465   6.660
  142ARG      C 2273   3.707   2.199   6.246
  142ARG      O 2274   3.688   2.183   6.126
  143THR      N 2275   3.620   2.267   6.317
  143THR     HN 2276   3.632   2.260   6.415
  143THR     CA 2277   3.509   2.338   6.265
  143THR     HA 2278   3.456   2.266   6.204
  143THR     CB 2279   3.426   2.395   6.370
  143THR     HB 2280   3.478   2.465   6.439
  143THR    OG1 2281   3.375   2.288   6.450
  143THR    HG1 2282   3.341   2.326   6.531
  143THR    CG2 2283   3.287   2.450   6.317
  143THR   HG21 2284   3.217   2.464   6.403
  143THR   HG22 2285   3.242   2.388   6.236
  143THR   HG23 2286   3.309   2.548   6.272
  143THR      C 2287   3.556   2.445   6.178
  143THR      O 2288   3.492   2.460   6.075
  144ALA      N 2289   3.658   2.522   6.220
  144ALA     HN 2290   3.685   2.512   6.316
  144ALA     CA 2291   3.718   2.627   6.138
  144ALA     HA 2292   3.643   2.698   6.106
  144ALA     CB 2293   3.813   2.704   6.221
  144ALA    HB1 2294   3.898   2.641   6.255
  144ALA    HB2 2295   3.754   2.744   6.306
  144ALA    HB3 2296   3.862   2.787   6.166
  144ALA      C 2297   3.780   2.575   6.014
  144ALA      O 2298   3.777   2.637   5.910
  145ALA      N 2299   3.849   2.459   6.032
  145ALA     HN 2300   3.885   2.440   6.123
  145ALA     CA 2301   3.897   2.389   5.912
  145ALA     HA 2302   3.976   2.453   5.875
  145ALA     CB 2303   3.965   2.262   5.958
  145ALA    HB1 2304   3.895   2.183   5.993
  145ALA    HB2 2305   4.050   2.279   6.029
  145ALA    HB3 2306   4.011   2.213   5.869
  145ALA      C 2307   3.795   2.358   5.802
  145ALA      O 2308   3.819   2.377   5.682
  146ILE      N 2309   3.682   2.292   5.844
  146ILE     HN 2310   3.676   2.275   5.942
  146ILE     CA 2311   3.567   2.258   5.757
  146ILE     HA 2312   3.611   2.192   5.684
  146ILE     CB 2313   3.472   2.194   5.849
  146ILE     HB 2314   3.456   2.260   5.936
  146ILE    CG2 2315   3.328   2.165   5.787
  146ILE   HG21 2316   3.316   2.094   5.702
  146ILE   HG22 2317   3.266   2.253   5.760
  146ILE   HG23 2318   3.274   2.115   5.871
  146ILE    CG1 2319   3.535   2.058   5.895
  146ILE   HG11 2320   3.641   2.068   5.928
  146ILE   HG12 2321   3.546   1.991   5.807
  146ILE     CD 2322   3.467   1.995   6.018
  146ILE    HD1 2323   3.537   1.933   6.077
  146ILE    HD2 2324   3.379   1.933   5.989
  146ILE    HD3 2325   3.437   2.073   6.092
  146ILE      C 2326   3.506   2.367   5.684
  146ILE      O 2327   3.485   2.366   5.568
  147ILE      N 2328   3.472   2.477   5.754
  147ILE     HN 2329   3.482   2.469   5.853
  147ILE     CA 2330   3.431   2.605   5.703
  147ILE     HA 2331   3.346   2.585   5.639
  147ILE     CB 2332   3.388   2.689   5.822
  147ILE     HB 2333   3.473   2.701   5.893
  147ILE    CG2 2334   3.337   2.831   5.778
  147ILE   HG21 2335   3.426   2.890   5.748
  147ILE   HG22 2336   3.284   2.884   5.860
  147ILE   HG23 2337   3.261   2.824   5.696
  147ILE    CG1 2338   3.269   2.620   5.893
  147ILE   HG11 2339   3.290   2.512   5.912
  147ILE   HG12 2340   3.185   2.627   5.821
  147ILE     CD 2341   3.212   2.675   6.026
  147ILE    HD1 2342   3.293   2.700   6.097
  147ILE    HD2 2343   3.146   2.601   6.077
  147ILE    HD3 2344   3.152   2.764   5.999
  147ILE      C 2345   3.535   2.671   5.613
  147ILE      O 2346   3.505   2.724   5.504
  148SER      N 2347   3.665   2.673   5.637
  148SER     HN 2348   3.696   2.644   5.727
  148SER     CA 2349   3.773   2.728   5.548
  148SER     HA 2350   3.745   2.829   5.522
  148SER     CB 2351   3.923   2.720   5.601
  148SER    HB1 2352   3.982   2.772   5.522
  148SER    HB2 2353   3.954   2.615   5.614
  148SER     OG 2354   3.921   2.794   5.717
  148SER    HG1 2355   3.898   2.736   5.790
  148SER      C 2356   3.781   2.662   5.411
  148SER      O 2357   3.784   2.732   5.308
  149CYS      N 2358   3.770   2.531   5.409
  149CYS     HN 2359   3.784   2.478   5.493
  149CYS     CA 2360   3.743   2.456   5.286
  149CYS     HA 2361   3.821   2.486   5.218
  149CYS     CB 2362   3.751   2.307   5.320
  149CYS    HB1 2363   3.677   2.284   5.399
  149CYS    HB2 2364   3.852   2.294   5.364
  149CYS     SG 2365   3.734   2.179   5.190
  149CYS    HG1 2366   3.603   2.168   5.182
  149CYS      C 2367   3.613   2.484   5.220
  149CYS      O 2368   3.597   2.484   5.099
  150LEU      N 2369   3.505   2.513   5.295
  150LEU     HN 2370   3.507   2.505   5.394
  150LEU     CA 2371   3.377   2.562   5.237
  150LEU     HA 2372   3.340   2.490   5.166
  150LEU     CB 2373   3.263   2.574   5.349
  150LEU    HB1 2374   3.309   2.619   5.439
  150LEU    HB2 2375   3.220   2.479   5.388
  150LEU     CG 2376   3.136   2.654   5.306
  150LEU     HG 2377   3.165   2.758   5.283
  150LEU    CD1 2378   3.075   2.589   5.175
  150LEU   HD11 2379   3.033   2.488   5.193
  150LEU   HD12 2380   3.147   2.564   5.095
  150LEU   HD13 2381   2.993   2.652   5.134
  150LEU    CD2 2382   3.024   2.663   5.413
  150LEU   HD21 2383   3.070   2.700   5.507
  150LEU   HD22 2384   2.974   2.568   5.440
  150LEU   HD23 2385   2.948   2.739   5.384
  150LEU      C 2386   3.394   2.696   5.172
  150LEU      O 2387   3.357   2.702   5.057
  151LEU      N 2388   3.460   2.797   5.226
  151LEU     HN 2389   3.500   2.769   5.313
  151LEU     CA 2390   3.488   2.927   5.169
  151LEU     HA 2391   3.396   2.974   5.136
  151LEU     CB 2392   3.537   3.042   5.268
  151LEU    HB1 2393   3.559   3.138   5.215
  151LEU    HB2 2394   3.630   3.006   5.317
  151LEU     CG 2395   3.433   3.080   5.372
  151LEU     HG 2396   3.394   2.980   5.401
  151LEU    CD1 2397   3.497   3.136   5.499
  151LEU   HD11 2398   3.558   3.225   5.472
  151LEU   HD12 2399   3.547   3.054   5.554
  151LEU   HD13 2400   3.421   3.159   5.576
  151LEU    CD2 2401   3.325   3.177   5.325
  151LEU   HD21 2402   3.281   3.145   5.228
  151LEU   HD22 2403   3.364   3.281   5.320
  151LEU   HD23 2404   3.243   3.187   5.399
  151LEU      C 2405   3.584   2.933   5.047
  151LEU      O 2406   3.549   3.006   4.953
  152TRP      N 2407   3.694   2.847   5.045
  152TRP     HN 2408   3.727   2.797   5.125
  152TRP     CA 2409   3.758   2.813   4.922
  152TRP     HA 2410   3.795   2.905   4.881
  152TRP     CB 2411   3.868   2.707   4.950
  152TRP    HB1 2412   3.916   2.668   4.859
  152TRP    HB2 2413   3.843   2.625   5.021
  152TRP     CG 2414   3.982   2.781   5.010
  152TRP    CD1 2415   4.045   2.753   5.136
  152TRP    HD1 2416   4.004   2.685   5.210
  152TRP    NE1 2417   4.156   2.830   5.144
  152TRP    HE1 2418   4.204   2.839   5.229
  152TRP    CE2 2419   4.178   2.899   5.031
  152TRP    CD2 2420   4.075   2.872   4.941
  152TRP    CE3 2421   4.074   2.938   4.820
  152TRP    HE3 2422   3.987   2.930   4.757
  152TRP    CZ3 2423   4.181   3.009   4.778
  152TRP    HZ3 2424   4.169   3.064   4.686
  152TRP    CZ2 2425   4.295   2.975   4.994
  152TRP    HZ2 2426   4.371   3.008   5.063
  152TRP    CH2 2427   4.295   3.029   4.865
  152TRP    HH2 2428   4.376   3.088   4.823
  152TRP      C 2429   3.668   2.739   4.821
  152TRP      O 2430   3.665   2.771   4.703
  153GLY      N 2431   3.581   2.641   4.863
  153GLY     HN 2432   3.592   2.590   4.948
  153GLY     CA 2433   3.475   2.582   4.778
  153GLY    HA1 2434   3.413   2.524   4.845
  153GLY    HA2 2435   3.524   2.528   4.699
  153GLY      C 2436   3.374   2.684   4.713
  153GLY      O 2437   3.338   2.670   4.597
  154ILE      N 2438   3.339   2.783   4.794
  154ILE     HN 2439   3.356   2.766   4.891
  154ILE     CA 2440   3.272   2.905   4.760
  154ILE     HA 2441   3.183   2.860   4.716
  154ILE     CB 2442   3.220   2.996   4.887
  154ILE     HB 2443   3.307   3.031   4.946
  154ILE    CG2 2444   3.142   3.123   4.843
  154ILE   HG21 2445   3.203   3.201   4.791
  154ILE   HG22 2446   3.104   3.170   4.936
  154ILE   HG23 2447   3.047   3.095   4.792
  154ILE    CG1 2448   3.123   2.915   4.973
  154ILE   HG11 2449   3.157   2.810   4.985
  154ILE   HG12 2450   3.026   2.926   4.920
  154ILE     CD 2451   3.096   2.959   5.115
  154ILE    HD1 2452   3.193   2.939   5.166
  154ILE    HD2 2453   3.008   2.909   5.160
  154ILE    HD3 2454   3.068   3.067   5.118
  154ILE      C 2455   3.345   2.984   4.658
  154ILE      O 2456   3.288   3.022   4.558
  155THR      N 2457   3.476   3.002   4.680
  155THR     HN 2458   3.526   2.976   4.762
  155THR     CA 2459   3.559   3.083   4.588
  155THR     HA 2460   3.511   3.179   4.578
  155THR     CB 2461   3.705   3.105   4.633
  155THR     HB 2462   3.753   3.007   4.652
  155THR    OG1 2463   3.694   3.185   4.752
  155THR    HG1 2464   3.679   3.128   4.827
  155THR    CG2 2465   3.794   3.187   4.540
  155THR   HG21 2466   3.792   3.144   4.437
  155THR   HG22 2467   3.897   3.184   4.581
  155THR   HG23 2468   3.756   3.290   4.528
  155THR      C 2469   3.564   3.026   4.455
  155THR      O 2470   3.557   3.089   4.353
  156ILE      N 2471   3.591   2.897   4.449
  156ILE     HN 2472   3.607   2.837   4.528
  156ILE     CA 2473   3.599   2.819   4.325
  156ILE     HA 2474   3.649   2.881   4.252
  156ILE     CB 2475   3.668   2.686   4.335
  156ILE     HB 2476   3.607   2.638   4.414
  156ILE    CG2 2477   3.649   2.593   4.206
  156ILE   HG21 2478   3.693   2.632   4.112
  156ILE   HG22 2479   3.542   2.563   4.198
  156ILE   HG23 2480   3.713   2.503   4.214
  156ILE    CG1 2481   3.818   2.700   4.390
  156ILE   HG11 2482   3.817   2.797   4.443
  156ILE   HG12 2483   3.892   2.708   4.308
  156ILE     CD 2484   3.859   2.590   4.493
  156ILE    HD1 2485   3.800   2.597   4.587
  156ILE    HD2 2486   3.967   2.610   4.506
  156ILE    HD3 2487   3.848   2.485   4.458
  156ILE      C 2488   3.461   2.810   4.255
  156ILE      O 2489   3.451   2.828   4.132
  157GLY      N 2490   3.348   2.795   4.322
  157GLY     HN 2491   3.356   2.789   4.422
  157GLY     CA 2492   3.211   2.816   4.263
  157GLY    HA1 2493   3.148   2.837   4.348
  157GLY    HA2 2494   3.190   2.729   4.203
  157GLY      C 2495   3.197   2.939   4.171
  157GLY      O 2496   3.153   2.937   4.056
  158LEU      N 2497   3.241   3.050   4.228
  158LEU     HN 2498   3.278   3.049   4.320
  158LEU     CA 2499   3.248   3.183   4.168
  158LEU     HA 2500   3.149   3.198   4.127
  158LEU     CB 2501   3.272   3.297   4.273
  158LEU    HB1 2502   3.275   3.404   4.242
  158LEU    HB2 2503   3.368   3.288   4.327
  158LEU     CG 2504   3.155   3.300   4.384
  158LEU     HG 2505   3.125   3.195   4.404
  158LEU    CD1 2506   3.208   3.363   4.518
  158LEU   HD11 2507   3.129   3.379   4.595
  158LEU   HD12 2508   3.247   3.464   4.492
  158LEU   HD13 2509   3.291   3.300   4.557
  158LEU    CD2 2510   3.033   3.374   4.331
  158LEU   HD21 2511   3.055   3.480   4.307
  158LEU   HD22 2512   2.956   3.364   4.411
  158LEU   HD23 2513   2.993   3.327   4.239
  158LEU      C 2514   3.347   3.198   4.048
  158LEU      O 2515   3.312   3.263   3.948
  159THR      N 2516   3.470   3.130   4.050
  159THR     HN 2517   3.491   3.073   4.128
  159THR     CA 2518   3.583   3.152   3.962
  159THR     HA 2519   3.560   3.238   3.901
  159THR     CB 2520   3.712   3.179   4.038
  159THR     HB 2521   3.796   3.181   3.966
  159THR    OG1 2522   3.741   3.092   4.143
  159THR    HG1 2523   3.689   3.104   4.222
  159THR    CG2 2524   3.715   3.315   4.094
  159THR   HG21 2525   3.810   3.319   4.150
  159THR   HG22 2526   3.624   3.338   4.155
  159THR   HG23 2527   3.714   3.394   4.016
  159THR      C 2528   3.607   3.043   3.863
  159THR      O 2529   3.695   3.064   3.776
  160VAL      N 2530   3.528   2.935   3.864
  160VAL     HN 2531   3.454   2.933   3.931
  160VAL     CA 2532   3.536   2.827   3.773
  160VAL     HA 2533   3.642   2.809   3.762
  160VAL     CB 2534   3.460   2.698   3.822
  160VAL     HB 2535   3.511   2.673   3.918
  160VAL    CG1 2536   3.306   2.722   3.830
  160VAL   HG11 2537   3.262   2.762   3.736
  160VAL   HG12 2538   3.288   2.797   3.910
  160VAL   HG13 2539   3.264   2.621   3.850
  160VAL    CG2 2540   3.483   2.584   3.723
  160VAL   HG21 2541   3.413   2.602   3.639
  160VAL   HG22 2542   3.445   2.490   3.768
  160VAL   HG23 2543   3.590   2.576   3.693
  160VAL      C 2544   3.496   2.876   3.634
  160VAL      O 2545   3.545   2.826   3.536
  161HSD      N 2546   3.416   2.983   3.621
  161HSD     HN 2547   3.386   3.032   3.702
  161HSD     CA 2548   3.384   3.048   3.492
  161HSD     HA 2549   3.333   2.984   3.422
  161HSD     CB 2550   3.285   3.165   3.513
  161HSD    HB1 2551   3.317   3.227   3.599
  161HSD    HB2 2552   3.185   3.120   3.531
  161HSD    ND1 2553   3.184   3.247   3.293
  161HSD    HD1 2554   3.134   3.165   3.269
  161HSD     CG 2555   3.274   3.256   3.396
  161HSD    CE1 2556   3.186   3.367   3.225
  161HSD    HE1 2557   3.117   3.397   3.146
  161HSD    NE2 2558   3.278   3.445   3.276
  161HSD    CD2 2559   3.334   3.376   3.386
  161HSD    HD2 2560   3.410   3.420   3.448
  161HSD      C 2561   3.501   3.092   3.408
  161HSD      O 2562   3.509   3.055   3.289
  162LEU      N 2563   3.605   3.163   3.461
  162LEU     HN 2564   3.585   3.209   3.546
  162LEU     CA 2565   3.733   3.199   3.400
  162LEU     HA 2566   3.706   3.249   3.308
  162LEU     CB 2567   3.825   3.298   3.485
  162LEU    HB1 2568   3.930   3.285   3.452
  162LEU    HB2 2569   3.816   3.267   3.591
  162LEU     CG 2570   3.780   3.445   3.473
  162LEU     HG 2571   3.674   3.464   3.498
  162LEU    CD1 2572   3.858   3.539   3.560
  162LEU   HD11 2573   3.848   3.645   3.527
  162LEU   HD12 2574   3.965   3.518   3.537
  162LEU   HD13 2575   3.840   3.532   3.669
  162LEU    CD2 2576   3.795   3.495   3.331
  162LEU   HD21 2577   3.881   3.442   3.285
  162LEU   HD22 2578   3.810   3.605   3.331
  162LEU   HD23 2579   3.705   3.468   3.272
  162LEU      C 2580   3.816   3.074   3.371
  162LEU      O 2581   3.888   3.066   3.270
  163LEU      N 2582   3.809   2.968   3.452
  163LEU     HN 2583   3.752   2.964   3.533
  163LEU     CA 2584   3.874   2.838   3.425
  163LEU     HA 2585   3.980   2.853   3.410
  163LEU     CB 2586   3.861   2.725   3.526
  163LEU    HB1 2587   3.762   2.681   3.549
  163LEU    HB2 2588   3.886   2.769   3.625
  163LEU     CG 2589   3.945   2.598   3.511
  163LEU     HG 2590   3.924   2.550   3.413
  163LEU    CD1 2591   4.095   2.630   3.486
  163LEU   HD11 2592   4.151   2.534   3.481
  163LEU   HD12 2593   4.139   2.692   3.567
  163LEU   HD13 2594   4.125   2.686   3.395
  163LEU    CD2 2595   3.942   2.505   3.632
  163LEU   HD21 2596   3.963   2.539   3.736
  163LEU   HD22 2597   4.003   2.414   3.615
  163LEU   HD23 2598   3.839   2.463   3.639
  163LEU      C 2599   3.831   2.782   3.285
  163LEU      O 2600   3.905   2.725   3.205
  164LYS      N 2601   3.700   2.793   3.251
  164LYS     HN 2602   3.641   2.827   3.324
  164LYS     CA 2603   3.634   2.730   3.133
  164LYS     HA 2604   3.691   2.643   3.102
  164LYS     CB 2605   3.490   2.682   3.163
  164LYS    HB1 2606   3.464   2.614   3.078
  164LYS    HB2 2607   3.423   2.769   3.179
  164LYS     CG 2608   3.485   2.597   3.292
  164LYS    HG1 2609   3.530   2.647   3.379
  164LYS    HG2 2610   3.532   2.498   3.274
  164LYS     CD 2611   3.343   2.563   3.328
  164LYS    HD1 2612   3.338   2.472   3.391
  164LYS    HD2 2613   3.290   2.531   3.236
  164LYS     CE 2614   3.266   2.681   3.389
  164LYS    HE1 2615   3.252   2.764   3.317
  164LYS    HE2 2616   3.302   2.713   3.489
  164LYS     NZ 2617   3.127   2.639   3.427
  164LYS    HZ1 2618   3.082   2.719   3.476
  164LYS    HZ2 2619   3.119   2.551   3.482
  164LYS    HZ3 2620   3.069   2.624   3.341
  164LYS      C 2621   3.630   2.829   3.023
  164LYS      O 2622   3.581   2.805   2.913
  165LYS      N 2623   3.699   2.937   3.036
  165LYS     HN 2624   3.733   2.954   3.128
  165LYS     CA 2625   3.716   3.039   2.928
  165LYS     HA 2626   3.617   3.049   2.886
  165LYS     CB 2627   3.760   3.163   2.988
  165LYS    HB1 2628   3.852   3.152   3.048
  165LYS    HB2 2629   3.685   3.192   3.064
  165LYS     CG 2630   3.781   3.281   2.891
  165LYS    HG1 2631   3.698   3.289   2.819
  165LYS    HG2 2632   3.877   3.262   2.839
  165LYS     CD 2633   3.789   3.422   2.957
  165LYS    HD1 2634   3.885   3.422   3.013
  165LYS    HD2 2635   3.718   3.439   3.040
  165LYS     CE 2636   3.806   3.533   2.854
  165LYS    HE1 2637   3.858   3.498   2.762
  165LYS    HE2 2638   3.851   3.621   2.904
  165LYS     NZ 2639   3.668   3.570   2.826
  165LYS    HZ1 2640   3.610   3.489   2.798
  165LYS    HZ2 2641   3.647   3.638   2.751
  165LYS    HZ3 2642   3.633   3.619   2.911
  165LYS      C 2643   3.810   2.989   2.815
  165LYS      O 2644   3.905   2.921   2.841
  166LYS      N 2645   3.791   3.015   2.684
  166LYS     HN 2646   3.703   3.052   2.656
  166LYS     CA 2647   3.878   2.979   2.582
  166LYS     HA 2648   3.910   2.879   2.609
  166LYS     CB 2649   3.802   2.982   2.452
  166LYS    HB1 2650   3.874   2.988   2.368
  166LYS    HB2 2651   3.721   3.057   2.439
  166LYS     CG 2652   3.720   2.848   2.431
  166LYS    HG1 2653   3.663   2.831   2.524
  166LYS    HG2 2654   3.778   2.756   2.408
  166LYS     CD 2655   3.622   2.866   2.313
  166LYS    HD1 2656   3.681   2.915   2.233
  166LYS    HD2 2657   3.546   2.936   2.354
  166LYS     CE 2658   3.558   2.738   2.254
  166LYS    HE1 2659   3.511   2.700   2.347
  166LYS    HE2 2660   3.640   2.674   2.214
  166LYS     NZ 2661   3.454   2.757   2.153
  166LYS    HZ1 2662   3.480   2.807   2.066
  166LYS    HZ2 2663   3.384   2.817   2.201
  166LYS    HZ3 2664   3.419   2.660   2.138
  166LYS      C 2665   4.005   3.063   2.578
  166LYS      O 2666   4.002   3.181   2.555
  167MET      N 2667   4.131   3.005   2.606
  167MET     HN 2668   4.133   2.915   2.649
  167MET     CA 2669   4.257   3.086   2.615
  167MET     HA 2670   4.243   3.168   2.546
  167MET     CB 2671   4.284   3.141   2.756
  167MET    HB1 2672   4.389   3.172   2.772
  167MET    HB2 2673   4.264   3.051   2.819
  167MET     CG 2674   4.188   3.249   2.816
  167MET    HG1 2675   4.217   3.273   2.920
  167MET    HG2 2676   4.084   3.209   2.819
  167MET     SD 2677   4.185   3.402   2.721
  167MET     CE 2678   4.343   3.481   2.776
  167MET    HE1 2679   4.425   3.420   2.732
  167MET    HE2 2680   4.358   3.482   2.886
  167MET    HE3 2681   4.362   3.584   2.738
  167MET      C 2682   4.372   3.001   2.567
  167MET      O 2683   4.366   2.879   2.591
  168PRO      N 2684   4.483   3.054   2.518
  168PRO     CD 2685   4.608   2.980   2.533
  168PRO    HD1 2686   4.603   2.894   2.463
  168PRO    HD2 2687   4.610   2.928   2.631
  168PRO     CA 2688   4.506   3.191   2.464
  168PRO     HA 2689   4.499   3.250   2.555
  168PRO     CB 2690   4.654   3.188   2.415
  168PRO    HB1 2691   4.705   3.285   2.399
  168PRO    HB2 2692   4.657   3.134   2.318
  168PRO     CG 2693   4.718   3.085   2.515
  168PRO    HG1 2694   4.811   3.055   2.462
  168PRO    HG2 2695   4.732   3.144   2.608
  168PRO      C 2696   4.403   3.248   2.365
  168PRO      O 2697   4.317   3.173   2.308
  169ILE      N 2698   4.396   3.384   2.354
  169ILE     HN 2699   4.462   3.436   2.407
  169ILE     CA 2700   4.296   3.468   2.280
  169ILE     HA 2701   4.195   3.446   2.313
  169ILE     CB 2702   4.308   3.616   2.299
  169ILE     HB 2703   4.404   3.650   2.255
  169ILE    CG2 2704   4.188   3.688   2.229
  169ILE   HG21 2705   4.168   3.793   2.257
  169ILE   HG22 2706   4.096   3.631   2.254
  169ILE   HG23 2707   4.190   3.691   2.118
  169ILE    CG1 2708   4.301   3.651   2.448
  169ILE   HG11 2709   4.374   3.592   2.506
  169ILE   HG12 2710   4.212   3.618   2.506
  169ILE     CD 2711   4.326   3.799   2.492
  169ILE    HD1 2712   4.230   3.852   2.478
  169ILE    HD2 2713   4.404   3.840   2.425
  169ILE    HD3 2714   4.348   3.817   2.600
  169ILE      C 2715   4.316   3.443   2.131
  169ILE      O 2716   4.431   3.463   2.086
  170GLN      N 2717   4.222   3.393   2.057
  170GLN     HN 2718   4.128   3.379   2.087
  170GLN     CA 2719   4.242   3.353   1.920
  170GLN     HA 2720   4.330   3.290   1.917
  170GLN     CB 2721   4.130   3.270   1.865
  170GLN    HB1 2722   4.148   3.240   1.760
  170GLN    HB2 2723   4.032   3.320   1.881
  170GLN     CG 2724   4.100   3.146   1.948
  170GLN    HG1 2725   4.016   3.096   1.896
  170GLN    HG2 2726   4.072   3.165   2.054
  170GLN     CD 2727   4.219   3.047   1.945
  170GLN    OE1 2728   4.240   2.992   1.838
  170GLN    NE2 2729   4.301   3.025   2.052
  170GLN   HE21 2730   4.286   3.074   2.138
  170GLN   HE22 2731   4.347   2.936   2.052
  170GLN      C 2732   4.272   3.477   1.835
  170GLN      O 2733   4.225   3.587   1.857
  171ASN      N 2734   4.366   3.462   1.742
  171ASN     HN 2735   4.418   3.377   1.731
  171ASN     CA 2736   4.414   3.584   1.675
  171ASN     HA 2737   4.342   3.665   1.681
  171ASN     CB 2738   4.550   3.631   1.733
  171ASN    HB1 2739   4.629   3.553   1.735
  171ASN    HB2 2740   4.544   3.655   1.842
  171ASN     CG 2741   4.611   3.762   1.682
  171ASN    OD1 2742   4.570   3.833   1.598
  171ASN    ND2 2743   4.725   3.791   1.742
  171ASN   HD21 2744   4.778   3.872   1.715
  171ASN   HD22 2745   4.768   3.732   1.810
  171ASN      C 2746   4.429   3.551   1.520
  171ASN      O 2747   4.444   3.439   1.484
  172GLY      N 2748   4.426   3.658   1.434
  172GLY     HN 2749   4.402   3.750   1.463
  172GLY     CA 2750   4.478   3.639   1.293
  172GLY    HA1 2751   4.434   3.715   1.231
  172GLY    HA2 2752   4.448   3.538   1.268
  172GLY      C 2753   4.627   3.638   1.294
  172GLY      O 2754   4.682   3.573   1.205
  173GLY      N 2755   4.696   3.702   1.391
  173GLY     HN 2756   4.643   3.751   1.460
  173GLY     CA 2757   4.842   3.696   1.413
  173GLY    HA1 2758   4.883   3.790   1.445
  173GLY    HA2 2759   4.879   3.649   1.323
  173GLY      C 2760   4.852   3.581   1.515
  173GLY      O 2761   4.758   3.501   1.514
  174ALA      N 2762   4.959   3.572   1.597
  174ALA     HN 2763   5.034   3.631   1.571
  174ALA     CA 2764   4.976   3.463   1.689
  174ALA     HA 2765   4.944   3.375   1.635
  174ALA     CB 2766   5.126   3.443   1.721
  174ALA    HB1 2767   5.148   3.354   1.784
  174ALA    HB2 2768   5.170   3.531   1.773
  174ALA    HB3 2769   5.180   3.429   1.625
  174ALA      C 2770   4.897   3.476   1.823
  174ALA      O 2771   4.870   3.590   1.865
  175ASN      N 2772   4.843   3.369   1.882
  175ASN     HN 2773   4.874   3.277   1.861
  175ASN     CA 2774   4.746   3.376   1.991
  175ASN     HA 2775   4.668   3.438   1.952
  175ASN     CB 2776   4.675   3.242   2.013
  175ASN    HB1 2777   4.607   3.260   2.099
  175ASN    HB2 2778   4.760   3.173   2.031
  175ASN     CG 2779   4.596   3.190   1.893
  175ASN    OD1 2780   4.563   3.269   1.798
  175ASN    ND2 2781   4.563   3.055   1.898
  175ASN   HD21 2782   4.514   3.013   1.821
  175ASN   HD22 2783   4.608   3.005   1.971
  175ASN      C 2784   4.797   3.424   2.126
  175ASN      O 2785   4.900   3.380   2.177
  176LEU      N 2786   4.727   3.520   2.192
  176LEU     HN 2787   4.642   3.559   2.157
  176LEU     CA 2788   4.785   3.594   2.305
  176LEU     HA 2789   4.889   3.569   2.320
  176LEU     CB 2790   4.767   3.746   2.286
  176LEU    HB1 2791   4.816   3.801   2.369
  176LEU    HB2 2792   4.658   3.768   2.281
  176LEU     CG 2793   4.837   3.789   2.152
  176LEU     HG 2794   4.794   3.733   2.067
  176LEU    CD1 2795   4.810   3.935   2.120
  176LEU   HD11 2796   4.865   4.004   2.188
  176LEU   HD12 2797   4.703   3.965   2.127
  176LEU   HD13 2798   4.840   3.962   2.017
  176LEU    CD2 2799   4.995   3.777   2.159
  176LEU   HD21 2800   5.031   3.841   2.242
  176LEU   HD22 2801   5.036   3.810   2.061
  176LEU   HD23 2802   5.032   3.674   2.176
  176LEU      C 2803   4.722   3.543   2.437
  176LEU      O 2804   4.601   3.512   2.442
  177CYS      N 2805   4.796   3.532   2.546
  177CYS     HN 2806   4.893   3.555   2.541
  177CYS     CA 2807   4.736   3.515   2.677
  177CYS     HA 2808   4.637   3.480   2.655
  177CYS     CB 2809   4.830   3.419   2.751
  177CYS    HB1 2810   4.934   3.457   2.762
  177CYS    HB2 2811   4.839   3.328   2.688
  177CYS     SG 2812   4.770   3.357   2.924
  177CYS      C 2813   4.739   3.649   2.740
  177CYS      O 2814   4.845   3.699   2.776
  178SER      N 2815   4.624   3.712   2.758
  178SER     HN 2816   4.537   3.679   2.722
  178SER     CA 2817   4.612   3.843   2.818
  178SER     HA 2818   4.701   3.874   2.870
  178SER     CB 2819   4.612   3.953   2.711
  178SER    HB1 2820   4.516   3.936   2.657
  178SER    HB2 2821   4.699   3.947   2.641
  178SER     OG 2822   4.591   4.085   2.766
  178SER    HG1 2823   4.674   4.120   2.800
  178SER      C 2824   4.496   3.841   2.913
  178SER      O 2825   4.385   3.802   2.877
  179SER      N 2826   4.511   3.871   3.044
  179SER     HN 2827   4.597   3.890   3.092
  179SER     CA 2828   4.408   3.869   3.146
  179SER     HA 2829   4.366   3.769   3.146
  179SER     CB 2830   4.458   3.895   3.286
  179SER    HB1 2831   4.536   3.818   3.308
  179SER    HB2 2832   4.375   3.890   3.359
  179SER     OG 2833   4.532   4.016   3.299
  179SER    HG1 2834   4.542   4.034   3.393
  179SER      C 2835   4.295   3.967   3.126
  179SER      O 2836   4.185   3.926   3.164
  180PHE      N 2837   4.315   4.091   3.078
  180PHE     HN 2838   4.407   4.124   3.060
  180PHE     CA 2839   4.199   4.169   3.040
  180PHE     HA 2840   4.108   4.128   3.081
  180PHE     CB 2841   4.222   4.313   3.093
  180PHE    HB1 2842   4.147   4.394   3.074
  180PHE    HB2 2843   4.318   4.358   3.059
  180PHE     CG 2844   4.225   4.298   3.247
  180PHE    CD1 2845   4.342   4.324   3.320
  180PHE    HD1 2846   4.430   4.344   3.259
  180PHE    CE1 2847   4.351   4.319   3.457
  180PHE    HE1 2848   4.446   4.335   3.506
  180PHE     CZ 2849   4.231   4.293   3.522
  180PHE     HZ 2850   4.244   4.296   3.630
  180PHE    CD2 2851   4.110   4.259   3.317
  180PHE    HD2 2852   4.014   4.252   3.269
  180PHE    CE2 2853   4.111   4.262   3.461
  180PHE    HE2 2854   4.019   4.235   3.510
  180PHE      C 2855   4.173   4.174   2.890
  180PHE      O 2856   4.261   4.191   2.806
  181SER      N 2857   4.047   4.163   2.851
  181SER     HN 2858   3.976   4.140   2.918
  181SER     CA 2859   4.002   4.187   2.713
  181SER     HA 2860   4.059   4.260   2.657
  181SER     CB 2861   4.017   4.058   2.626
  181SER    HB1 2862   4.125   4.037   2.641
  181SER    HB2 2863   3.992   4.094   2.524
  181SER     OG 2864   3.946   3.946   2.683
  181SER    HG1 2865   3.860   3.978   2.711
  181SER      C 2866   3.864   4.226   2.698
  181SER      O 2867   3.777   4.152   2.749
  182ILE      N 2868   3.831   4.335   2.633
  182ILE     HN 2869   3.896   4.398   2.590
  182ILE     CA 2870   3.694   4.374   2.603
  182ILE     HA 2871   3.625   4.355   2.684
  182ILE     CB 2872   3.681   4.524   2.583
  182ILE     HB 2873   3.743   4.552   2.496
  182ILE    CG2 2874   3.535   4.565   2.555
  182ILE   HG21 2875   3.466   4.542   2.639
  182ILE   HG22 2876   3.489   4.520   2.464
  182ILE   HG23 2877   3.534   4.676   2.553
  182ILE    CG1 2878   3.734   4.610   2.704
  182ILE   HG11 2879   3.813   4.553   2.759
  182ILE   HG12 2880   3.648   4.627   2.773
  182ILE     CD 2881   3.794   4.734   2.650
  182ILE    HD1 2882   3.717   4.777   2.583
  182ILE    HD2 2883   3.880   4.718   2.580
  182ILE    HD3 2884   3.825   4.817   2.717
  182ILE      C 2885   3.630   4.311   2.486
  182ILE      O 2886   3.672   4.320   2.374
  183CYS      N 2887   3.519   4.238   2.511
  183CYS     HN 2888   3.478   4.244   2.602
  183CYS     CA 2889   3.470   4.150   2.406
  183CYS     HA 2890   3.496   4.180   2.305
  183CYS     CB 2891   3.497   3.997   2.424
  183CYS    HB1 2892   3.454   3.939   2.340
  183CYS    HB2 2893   3.456   3.970   2.524
  183CYS     SG 2894   3.673   3.961   2.443
  183CYS      C 2895   3.316   4.156   2.397
  183CYS      O 2896   3.251   4.188   2.492
  184HSD      N 2897   3.255   4.111   2.287
  184HSD     HN 2898   3.304   4.103   2.201
  184HSD     CA 2899   3.109   4.095   2.281
  184HSD     HA 2900   3.058   4.184   2.313
  184HSD     CB 2901   3.063   4.074   2.132
  184HSD    HB1 2902   2.954   4.053   2.127
  184HSD    HB2 2903   3.126   3.987   2.104
  184HSD    ND1 2904   3.123   4.188   1.907
  184HSD    HD1 2905   3.098   4.108   1.852
  184HSD     CG 2906   3.103   4.194   2.046
  184HSD    CE1 2907   3.153   4.312   1.868
  184HSD    HE1 2908   3.168   4.342   1.764
  184HSD    NE2 2909   3.154   4.400   1.969
  184HSD    CD2 2910   3.129   4.324   2.078
  184HSD    HD2 2911   3.119   4.364   2.179
  184HSD      C 2912   3.047   3.992   2.368
  184HSD      O 2913   3.109   3.892   2.404
  185THR      N 2914   2.919   4.023   2.402
  185THR     HN 2915   2.880   4.108   2.369
  185THR     CA 2916   2.832   3.947   2.493
  185THR     HA 2917   2.734   3.989   2.474
  185THR     CB 2918   2.810   3.804   2.449
  185THR     HB 2919   2.897   3.734   2.445
  185THR    OG1 2920   2.753   3.810   2.319
  185THR    HG1 2921   2.676   3.860   2.344
  185THR    CG2 2922   2.708   3.725   2.532
  185THR   HG21 2923   2.731   3.723   2.640
  185THR   HG22 2924   2.701   3.621   2.493
  185THR   HG23 2925   2.605   3.766   2.523
  185THR      C 2926   2.868   3.956   2.634
  185THR      O 2927   2.970   3.902   2.674
  186PHE      N 2928   2.795   4.032   2.714
  186PHE     HN 2929   2.718   4.085   2.680
  186PHE     CA 2930   2.805   4.051   2.861
  186PHE     HA 2931   2.888   4.120   2.873
  186PHE     CB 2932   2.676   4.123   2.926
  186PHE    HB1 2933   2.593   4.052   2.942
  186PHE    HB2 2934   2.632   4.209   2.870
  186PHE     CG 2935   2.726   4.179   3.064
  186PHE    CD1 2936   2.799   4.297   3.070
  186PHE    HD1 2937   2.830   4.343   2.978
  186PHE    CE1 2938   2.855   4.332   3.192
  186PHE    HE1 2939   2.925   4.414   3.205
  186PHE     CZ 2940   2.810   4.274   3.317
  186PHE     HZ 2941   2.856   4.308   3.408
  186PHE    CD2 2942   2.675   4.125   3.185
  186PHE    HD2 2943   2.602   4.046   3.173
  186PHE    CE2 2944   2.709   4.178   3.304
  186PHE    HE2 2945   2.652   4.136   3.386
  186PHE      C 2946   2.844   3.919   2.928
  186PHE      O 2947   2.794   3.812   2.903
  187GLN      N 2948   2.941   3.921   3.024
  187GLN     HN 2949   2.973   4.011   3.049
  187GLN     CA 2950   3.017   3.810   3.073
  187GLN     HA 2951   2.971   3.720   3.035
  187GLN     CB 2952   3.166   3.819   3.036
  187GLN    HB1 2953   3.236   3.753   3.092
  187GLN    HB2 2954   3.203   3.921   3.057
  187GLN     CG 2955   3.194   3.784   2.887
  187GLN    HG1 2956   3.304   3.780   2.869
  187GLN    HG2 2957   3.150   3.859   2.817
  187GLN     CD 2958   3.141   3.644   2.833
  187GLN    OE1 2959   3.176   3.529   2.870
  187GLN    NE2 2960   3.048   3.651   2.741
  187GLN   HE21 2961   3.016   3.741   2.713
  187GLN   HE22 2962   2.999   3.564   2.733
  187GLN      C 2963   3.014   3.819   3.221
  187GLN      O 2964   3.009   3.927   3.279
  188TRP      N 2965   2.998   3.703   3.286
  188TRP     HN 2966   2.976   3.623   3.231
  188TRP     CA 2967   3.002   3.693   3.428
  188TRP     HA 2968   2.930   3.766   3.461
  188TRP     CB 2969   2.952   3.556   3.486
  188TRP    HB1 2970   2.995   3.479   3.419
  188TRP    HB2 2971   2.841   3.570   3.484
  188TRP     CG 2972   2.988   3.508   3.625
  188TRP    CD1 2973   3.115   3.450   3.661
  188TRP    HD1 2974   3.198   3.434   3.594
  188TRP    NE1 2975   3.109   3.418   3.794
  188TRP    HE1 2976   3.180   3.374   3.844
  188TRP    CE2 2977   2.982   3.462   3.850
  188TRP    CD2 2978   2.909   3.520   3.744
  188TRP    CE3 2979   2.776   3.573   3.774
  188TRP    HE3 2980   2.715   3.610   3.693
  188TRP    CZ3 2981   2.725   3.550   3.904
  188TRP    HZ3 2982   2.626   3.581   3.932
  188TRP    CZ2 2983   2.936   3.462   3.976
  188TRP    HZ2 2984   3.003   3.420   4.050
  188TRP    CH2 2985   2.802   3.499   4.004
  188TRP    HH2 2986   2.758   3.489   4.103
  188TRP      C 2987   3.139   3.733   3.498
  188TRP      O 2988   3.142   3.793   3.606
  189HSD      N 2989   3.261   3.721   3.430
  189HSD     HN 2990   3.266   3.660   3.352
  189HSD     CA 2991   3.384   3.782   3.478
  189HSD     HA 2992   3.387   3.739   3.577
  189HSD     CB 2993   3.507   3.730   3.397
  189HSD    HB1 2994   3.516   3.622   3.422
  189HSD    HB2 2995   3.600   3.775   3.437
  189HSD    ND1 2996   3.532   3.857   3.180
  189HSD    HD1 2997   3.524   3.952   3.210
  189HSD     CG 2998   3.504   3.743   3.246
  189HSD    CE1 2999   3.528   3.829   3.046
  189HSD    HE1 3000   3.531   3.899   2.963
  189HSD    NE2 3001   3.508   3.705   3.021
  189HSD    CD2 3002   3.494   3.647   3.146
  189HSD    HD2 3003   3.479   3.540   3.146
  189HSD      C 3004   3.380   3.923   3.492
  189HSD      O 3005   3.449   3.988   3.578
  190GLU      N 3006   3.299   3.991   3.410
  190GLU     HN 3007   3.238   3.938   3.353
  190GLU     CA 3008   3.291   4.135   3.418
  190GLU     HA 3009   3.388   4.180   3.433
  190GLU     CB 3010   3.244   4.196   3.287
  190GLU    HB1 3011   3.237   4.307   3.287
  190GLU    HB2 3012   3.145   4.155   3.258
  190GLU     CG 3013   3.327   4.163   3.162
  190GLU    HG1 3014   3.269   4.216   3.082
  190GLU    HG2 3015   3.331   4.052   3.160
  190GLU     CD 3016   3.472   4.207   3.165
  190GLU    OE1 3017   3.503   4.318   3.109
  190GLU    OE2 3018   3.563   4.130   3.213
  190GLU      C 3019   3.201   4.186   3.533
  190GLU      O 3020   3.205   4.289   3.593
  191ALA      N 3021   3.103   4.096   3.561
  191ALA     HN 3022   3.079   4.016   3.507
  191ALA     CA 3023   2.988   4.122   3.646
  191ALA     HA 3024   2.944   4.219   3.632
  191ALA     CB 3025   2.885   4.007   3.619
  191ALA    HB1 3026   2.792   4.028   3.677
  191ALA    HB2 3027   2.924   3.906   3.642
  191ALA    HB3 3028   2.855   4.016   3.512
  191ALA      C 3029   3.032   4.122   3.788
  191ALA      O 3030   2.978   4.200   3.862
  192MET      N 3031   3.130   4.041   3.827
  192MET     HN 3032   3.168   3.980   3.758
  192MET     CA 3033   3.168   4.026   3.968
  192MET     HA 3034   3.082   3.986   4.020
  192MET     CB 3035   3.274   3.910   3.991
  192MET    HB1 3036   3.306   3.910   4.097
  192MET    HB2 3037   3.359   3.927   3.921
  192MET     CG 3038   3.215   3.761   3.964
  192MET    HG1 3039   3.216   3.735   3.857
  192MET    HG2 3040   3.108   3.768   3.995
  192MET     SD 3041   3.279   3.636   4.068
  192MET     CE 3042   3.428   3.625   3.967
  192MET    HE1 3043   3.509   3.566   4.013
  192MET    HE2 3044   3.476   3.724   3.949
  192MET    HE3 3045   3.403   3.585   3.866
  192MET      C 3046   3.220   4.148   4.039
  192MET      O 3047   3.202   4.173   4.156
  193PHE      N 3048   3.287   4.244   3.975
  193PHE     HN 3049   3.316   4.227   3.881
  193PHE     CA 3050   3.297   4.377   4.016
  193PHE     HA 3051   3.349   4.378   4.111
  193PHE     CB 3052   3.391   4.464   3.922
  193PHE    HB1 3053   3.377   4.431   3.817
  193PHE    HB2 3054   3.498   4.440   3.939
  193PHE     CG 3055   3.375   4.611   3.942
  193PHE    CD1 3056   3.449   4.680   4.038
  193PHE    HD1 3057   3.513   4.622   4.102
  193PHE    CE1 3058   3.432   4.823   4.055
  193PHE    HE1 3059   3.500   4.876   4.120
  193PHE     CZ 3060   3.338   4.887   3.984
  193PHE     HZ 3061   3.334   4.994   3.998
  193PHE    CD2 3062   3.278   4.684   3.867
  193PHE    HD2 3063   3.224   4.632   3.789
  193PHE    CE2 3064   3.258   4.817   3.889
  193PHE    HE2 3065   3.187   4.876   3.832
  193PHE      C 3066   3.159   4.444   4.057
  193PHE      O 3067   3.161   4.509   4.163
  194LEU      N 3068   3.046   4.426   3.985
  194LEU     HN 3069   3.063   4.386   3.896
  194LEU     CA 3070   2.908   4.470   4.026
  194LEU     HA 3071   2.902   4.576   4.045
  194LEU     CB 3072   2.803   4.450   3.915
  194LEU    HB1 3073   2.705   4.495   3.940
  194LEU    HB2 3074   2.784   4.343   3.891
  194LEU     CG 3075   2.841   4.514   3.783
  194LEU     HG 3076   2.935   4.465   3.747
  194LEU    CD1 3077   2.745   4.463   3.677
  194LEU   HD11 3078   2.734   4.352   3.685
  194LEU   HD12 3079   2.760   4.499   3.573
  194LEU   HD13 3080   2.641   4.489   3.707
  194LEU    CD2 3081   2.841   4.667   3.787
  194LEU   HD21 3082   2.762   4.702   3.858
  194LEU   HD22 3083   2.830   4.725   3.693
  194LEU   HD23 3084   2.934   4.705   3.834
  194LEU      C 3085   2.862   4.401   4.155
  194LEU      O 3086   2.801   4.463   4.240
  195LEU      N 3087   2.887   4.271   4.169
  195LEU     HN 3088   2.933   4.218   4.098
  195LEU     CA 3089   2.870   4.212   4.298
  195LEU     HA 3090   2.764   4.222   4.319
  195LEU     CB 3091   2.897   4.057   4.287
  195LEU    HB1 3092   2.882   4.005   4.385
  195LEU    HB2 3093   3.002   4.048   4.250
  195LEU     CG 3094   2.802   3.983   4.194
  195LEU     HG 3095   2.819   4.017   4.090
  195LEU    CD1 3096   2.848   3.835   4.198
  195LEU   HD11 3097   2.958   3.829   4.185
  195LEU   HD12 3098   2.794   3.771   4.125
  195LEU   HD13 3099   2.821   3.796   4.299
  195LEU    CD2 3100   2.651   3.998   4.236
  195LEU   HD21 3101   2.654   4.029   4.343
  195LEU   HD22 3102   2.607   3.896   4.230
  195LEU   HD23 3103   2.604   4.073   4.169
  195LEU      C 3104   2.951   4.257   4.423
  195LEU      O 3105   2.892   4.262   4.534
  196GLU      N 3106   3.083   4.284   4.401
  196GLU     HN 3107   3.128   4.262   4.315
  196GLU     CA 3108   3.184   4.338   4.497
  196GLU     HA 3109   3.183   4.281   4.589
  196GLU     CB 3110   3.327   4.348   4.443
  196GLU    HB1 3111   3.387   4.402   4.519
  196GLU    HB2 3112   3.328   4.419   4.358
  196GLU     CG 3113   3.395   4.218   4.418
  196GLU    HG1 3114   3.330   4.136   4.381
  196GLU    HG2 3115   3.439   4.178   4.512
  196GLU     CD 3116   3.512   4.228   4.327
  196GLU    OE1 3117   3.544   4.130   4.256
  196GLU    OE2 3118   3.583   4.334   4.330
  196GLU      C 3119   3.148   4.476   4.535
  196GLU      O 3120   3.145   4.519   4.649
  197PHE      N 3121   3.094   4.553   4.436
  197PHE     HN 3122   3.096   4.515   4.344
  197PHE     CA 3123   3.029   4.688   4.455
  197PHE     HA 3124   3.104   4.749   4.505
  197PHE     CB 3125   2.986   4.754   4.322
  197PHE    HB1 3126   2.894   4.697   4.295
  197PHE    HB2 3127   3.064   4.737   4.245
  197PHE     CG 3128   2.944   4.898   4.327
  197PHE    CD1 3129   3.043   4.999   4.326
  197PHE    HD1 3130   3.146   4.970   4.311
  197PHE    CE1 3131   3.007   5.134   4.338
  197PHE    HE1 3132   3.085   5.207   4.351
  197PHE     CZ 3133   2.873   5.168   4.347
  197PHE     HZ 3134   2.845   5.270   4.366
  197PHE    CD2 3135   2.810   4.937   4.330
  197PHE    HD2 3136   2.739   4.856   4.338
  197PHE    CE2 3137   2.773   5.073   4.344
  197PHE    HE2 3138   2.668   5.093   4.334
  197PHE      C 3139   2.914   4.677   4.557
  197PHE      O 3140   2.898   4.770   4.637
  198PHE      N 3141   2.832   4.567   4.563
  198PHE     HN 3142   2.841   4.497   4.492
  198PHE     CA 3143   2.725   4.560   4.661
  198PHE     HA 3144   2.706   4.660   4.700
  198PHE     CB 3145   2.595   4.504   4.606
  198PHE    HB1 3146   2.519   4.468   4.678
  198PHE    HB2 3147   2.615   4.412   4.547
  198PHE     CG 3148   2.530   4.601   4.507
  198PHE    CD1 3149   2.464   4.710   4.561
  198PHE    HD1 3150   2.450   4.720   4.667
  198PHE    CE1 3151   2.414   4.806   4.476
  198PHE    HE1 3152   2.360   4.891   4.516
  198PHE     CZ 3153   2.422   4.788   4.341
  198PHE     HZ 3154   2.380   4.857   4.270
  198PHE    CD2 3155   2.530   4.579   4.372
  198PHE    HD2 3156   2.566   4.485   4.333
  198PHE    CE2 3157   2.482   4.676   4.291
  198PHE    HE2 3158   2.477   4.646   4.187
  198PHE      C 3159   2.751   4.488   4.786
  198PHE      O 3160   2.755   4.549   4.889
  199LEU      N 3161   2.769   4.353   4.781
  199LEU     HN 3162   2.772   4.307   4.692
  199LEU     CA 3163   2.770   4.264   4.896
  199LEU     HA 3164   2.683   4.295   4.952
  199LEU     CB 3165   2.769   4.117   4.839
  199LEU    HB1 3166   2.774   4.043   4.921
  199LEU    HB2 3167   2.861   4.092   4.782
  199LEU     CG 3168   2.648   4.081   4.742
  199LEU     HG 3169   2.639   4.152   4.658
  199LEU    CD1 3170   2.669   3.938   4.686
  199LEU   HD11 3171   2.583   3.885   4.639
  199LEU   HD12 3172   2.713   3.873   4.765
  199LEU   HD13 3173   2.744   3.936   4.604
  199LEU    CD2 3174   2.515   4.070   4.812
  199LEU   HD21 3175   2.501   3.984   4.881
  199LEU   HD22 3176   2.441   4.059   4.729
  199LEU   HD23 3177   2.498   4.161   4.873
  199LEU      C 3178   2.884   4.291   4.997
  199LEU      O 3179   2.849   4.307   5.117
  200PRO      N 3180   3.021   4.297   4.964
  200PRO     CD 3181   3.086   4.252   4.839
  200PRO    HD1 3182   3.053   4.307   4.747
  200PRO    HD2 3183   3.065   4.143   4.836
  200PRO     CA 3184   3.123   4.319   5.063
  200PRO     HA 3185   3.090   4.259   5.146
  200PRO     CB 3186   3.257   4.276   5.011
  200PRO    HB1 3187   3.279   4.170   5.037
  200PRO    HB2 3188   3.347   4.335   5.038
  200PRO     CG 3189   3.236   4.276   4.866
  200PRO    HG1 3190   3.262   4.375   4.822
  200PRO    HG2 3191   3.301   4.207   4.808
  200PRO      C 3192   3.116   4.473   5.106
  200PRO      O 3193   3.139   4.497   5.224
  201LEU      N 3194   3.092   4.567   5.010
  201LEU     HN 3195   3.076   4.537   4.916
  201LEU     CA 3196   3.073   4.713   5.033
  201LEU     HA 3197   3.172   4.743   5.062
  201LEU     CB 3198   3.042   4.786   4.897
  201LEU    HB1 3199   2.953   4.735   4.856
  201LEU    HB2 3200   3.133   4.760   4.839
  201LEU     CG 3201   3.033   4.945   4.915
  201LEU     HG 3202   2.952   4.973   4.986
  201LEU    CD1 3203   3.166   5.011   4.958
  201LEU   HD11 3204   3.249   4.989   4.887
  201LEU   HD12 3205   3.189   4.984   5.063
  201LEU   HD13 3206   3.159   5.122   4.952
  201LEU    CD2 3207   2.993   5.012   4.783
  201LEU   HD21 3208   2.892   4.976   4.756
  201LEU   HD22 3209   3.064   4.989   4.701
  201LEU   HD23 3210   2.979   5.121   4.799
  201LEU      C 3211   2.988   4.747   5.152
  201LEU      O 3212   3.034   4.822   5.241
  202GLY      N 3213   2.869   4.675   5.166
  202GLY     HN 3214   2.847   4.609   5.094
  202GLY     CA 3215   2.773   4.705   5.274
  202GLY    HA1 3216   2.677   4.668   5.241
  202GLY    HA2 3217   2.778   4.812   5.289
  202GLY      C 3218   2.831   4.644   5.404
  202GLY      O 3219   2.842   4.716   5.503
  203ILE      N 3220   2.867   4.511   5.408
  203ILE     HN 3221   2.862   4.463   5.321
  203ILE     CA 3222   2.920   4.442   5.519
  203ILE     HA 3223   2.849   4.449   5.601
  203ILE     CB 3224   2.928   4.288   5.494
  203ILE     HB 3225   2.964   4.272   5.390
  203ILE    CG2 3226   3.035   4.216   5.584
  203ILE   HG21 3227   3.019   4.250   5.689
  203ILE   HG22 3228   3.135   4.254   5.554
  203ILE   HG23 3229   3.027   4.106   5.567
  203ILE    CG1 3230   2.789   4.229   5.515
  203ILE   HG11 3231   2.798   4.130   5.465
  203ILE   HG12 3232   2.717   4.285   5.451
  203ILE     CD 3233   2.739   4.210   5.658
  203ILE    HD1 3234   2.821   4.169   5.719
  203ILE    HD2 3235   2.651   4.143   5.671
  203ILE    HD3 3236   2.712   4.307   5.704
  203ILE      C 3237   3.058   4.502   5.579
  203ILE      O 3238   3.074   4.524   5.698
  204ILE      N 3239   3.155   4.522   5.488
  204ILE     HN 3240   3.137   4.487   5.397
  204ILE     CA 3241   3.282   4.594   5.522
  204ILE     HA 3242   3.334   4.526   5.588
  204ILE     CB 3243   3.373   4.617   5.390
  204ILE     HB 3244   3.304   4.662   5.316
  204ILE    CG2 3245   3.499   4.719   5.405
  204ILE   HG21 3246   3.549   4.730   5.307
  204ILE   HG22 3247   3.572   4.675   5.477
  204ILE   HG23 3248   3.463   4.813   5.452
  204ILE    CG1 3249   3.427   4.485   5.340
  204ILE   HG11 3250   3.490   4.506   5.251
  204ILE   HG12 3251   3.348   4.411   5.315
  204ILE     CD 3252   3.518   4.418   5.440
  204ILE    HD1 3253   3.507   4.307   5.432
  204ILE    HD2 3254   3.499   4.460   5.541
  204ILE    HD3 3255   3.628   4.434   5.437
  204ILE      C 3256   3.254   4.730   5.589
  204ILE      O 3257   3.305   4.753   5.699
  205LEU      N 3258   3.178   4.825   5.531
  205LEU     HN 3259   3.134   4.810   5.443
  205LEU     CA 3260   3.139   4.954   5.599
  205LEU     HA 3261   3.227   5.005   5.636
  205LEU     CB 3262   3.055   5.049   5.508
  205LEU    HB1 3263   3.018   5.130   5.575
  205LEU    HB2 3264   2.964   4.991   5.480
  205LEU     CG 3265   3.114   5.105   5.385
  205LEU     HG 3266   3.108   5.026   5.307
  205LEU    CD1 3267   3.028   5.211   5.318
  205LEU   HD11 3268   3.081   5.253   5.230
  205LEU   HD12 3269   3.018   5.290   5.396
  205LEU   HD13 3270   2.927   5.169   5.295
  205LEU    CD2 3271   3.247   5.172   5.409
  205LEU   HD21 3272   3.298   5.182   5.311
  205LEU   HD22 3273   3.321   5.119   5.473
  205LEU   HD23 3274   3.232   5.275   5.450
  205LEU      C 3275   3.073   4.933   5.736
  205LEU      O 3276   3.110   4.998   5.830
  206PHE      N 3277   2.969   4.844   5.747
  206PHE     HN 3278   2.955   4.786   5.667
  206PHE     CA 3279   2.895   4.819   5.863
  206PHE     HA 3280   2.860   4.915   5.899
  206PHE     CB 3281   2.771   4.726   5.838
  206PHE    HB1 3282   2.808   4.626   5.806
  206PHE    HB2 3283   2.710   4.765   5.753
  206PHE     CG 3284   2.677   4.704   5.953
  206PHE    CD1 3285   2.673   4.590   6.037
  206PHE    HD1 3286   2.749   4.517   6.015
  206PHE    CE1 3287   2.583   4.574   6.144
  206PHE    HE1 3288   2.589   4.482   6.199
  206PHE     CZ 3289   2.490   4.671   6.172
  206PHE     HZ 3290   2.422   4.657   6.254
  206PHE    CD2 3291   2.575   4.801   5.982
  206PHE    HD2 3292   2.578   4.896   5.929
  206PHE    CE2 3293   2.490   4.789   6.097
  206PHE    HE2 3294   2.422   4.865   6.133
  206PHE      C 3295   2.983   4.760   5.981
  206PHE      O 3296   2.989   4.816   6.087
  207CYS      N 3297   3.069   4.659   5.951
  207CYS     HN 3298   3.078   4.616   5.862
  207CYS     CA 3299   3.165   4.612   6.049
  207CYS     HA 3300   3.117   4.586   6.142
  207CYS     CB 3301   3.232   4.482   5.990
  207CYS    HB1 3302   3.314   4.458   6.061
  207CYS    HB2 3303   3.282   4.499   5.892
  207CYS     SG 3304   3.113   4.347   5.963
  207CYS    HG1 3305   3.082   4.383   5.839
  207CYS      C 3306   3.260   4.730   6.089
  207CYS      O 3307   3.281   4.757   6.208
  208SER      N 3308   3.312   4.810   5.990
  208SER     HN 3309   3.293   4.782   5.896
  208SER     CA 3310   3.404   4.922   6.026
  208SER     HA 3311   3.491   4.885   6.077
  208SER     CB 3312   3.464   4.991   5.898
  208SER    HB1 3313   3.539   5.063   5.936
  208SER    HB2 3314   3.380   5.040   5.843
  208SER     OG 3315   3.536   4.908   5.807
  208SER    HG1 3316   3.483   4.846   5.758
  208SER      C 3317   3.350   5.028   6.123
  208SER      O 3318   3.401   5.060   6.227
  209ALA      N 3319   3.228   5.068   6.093
  209ALA     HN 3320   3.187   5.028   6.012
  209ALA     CA 3321   3.158   5.170   6.165
  209ALA     HA 3322   3.213   5.259   6.190
  209ALA     CB 3323   3.045   5.208   6.067
  209ALA    HB1 3324   2.993   5.300   6.102
  209ALA    HB2 3325   2.975   5.122   6.056
  209ALA    HB3 3326   3.086   5.228   5.966
  209ALA      C 3327   3.114   5.108   6.305
  209ALA      O 3328   3.121   5.180   6.409
  210ARG      N 3329   3.059   4.983   6.318
  210ARG     HN 3330   3.036   4.920   6.244
  210ARG     CA 3331   3.026   4.931   6.453
  210ARG     HA 3332   2.962   5.008   6.493
  210ARG     CB 3333   2.941   4.799   6.455
  210ARG    HB1 3334   2.923   4.764   6.558
  210ARG    HB2 3335   3.006   4.724   6.405
  210ARG     CG 3336   2.813   4.814   6.361
  210ARG    HG1 3337   2.773   4.718   6.323
  210ARG    HG2 3338   2.838   4.865   6.265
  210ARG     CD 3339   2.695   4.895   6.426
  210ARG    HD1 3340   2.616   4.907   6.349
  210ARG    HD2 3341   2.743   4.987   6.465
  210ARG     NE 3342   2.634   4.805   6.530
  210ARG     HE 3343   2.664   4.710   6.541
  210ARG     CZ 3344   2.564   4.853   6.630
  210ARG    NH1 3345   2.534   4.977   6.644
  210ARG   HH11 3346   2.538   5.037   6.563
  210ARG   HH12 3347   2.461   4.999   6.708
  210ARG    NH2 3348   2.518   4.776   6.724
  210ARG   HH21 3349   2.550   4.681   6.723
  210ARG   HH22 3350   2.441   4.787   6.788
  210ARG      C 3351   3.148   4.928   6.551
  210ARG      O 3352   3.128   4.934   6.670
  211ILE      N 3353   3.267   4.908   6.494
  211ILE     HN 3354   3.269   4.890   6.396
  211ILE     CA 3355   3.389   4.901   6.572
  211ILE     HA 3356   3.359   4.831   6.648
  211ILE     CB 3357   3.509   4.841   6.502
  211ILE     HB 3358   3.512   4.893   6.404
  211ILE    CG2 3359   3.646   4.878   6.566
  211ILE   HG21 3360   3.669   4.986   6.572
  211ILE   HG22 3361   3.729   4.828   6.511
  211ILE   HG23 3362   3.644   4.828   6.665
  211ILE    CG1 3363   3.493   4.685   6.485
  211ILE   HG11 3364   3.389   4.655   6.460
  211ILE   HG12 3365   3.516   4.644   6.585
  211ILE     CD 3366   3.589   4.646   6.373
  211ILE    HD1 3367   3.596   4.536   6.382
  211ILE    HD2 3368   3.695   4.678   6.382
  211ILE    HD3 3369   3.553   4.662   6.269
  211ILE      C 3370   3.423   5.033   6.630
  211ILE      O 3371   3.434   5.048   6.751
  212ILE      N 3372   3.424   5.143   6.556
  212ILE     HN 3373   3.426   5.150   6.457
  212ILE     CA 3374   3.471   5.263   6.618
  212ILE     HA 3375   3.557   5.239   6.679
  212ILE     CB 3376   3.505   5.366   6.505
  212ILE     HB 3377   3.525   5.467   6.549
  212ILE    CG2 3378   3.633   5.313   6.447
  212ILE   HG21 3379   3.672   5.387   6.375
  212ILE   HG22 3380   3.608   5.217   6.396
  212ILE   HG23 3381   3.712   5.303   6.525
  212ILE    CG1 3382   3.405   5.374   6.382
  212ILE   HG11 3383   3.309   5.320   6.400
  212ILE   HG12 3384   3.462   5.333   6.296
  212ILE     CD 3385   3.369   5.514   6.354
  212ILE    HD1 3386   3.338   5.578   6.440
  212ILE    HD2 3387   3.277   5.522   6.292
  212ILE    HD3 3388   3.446   5.571   6.298
  212ILE      C 3389   3.369   5.329   6.708
  212ILE      O 3390   3.401   5.408   6.797
  213TRP      N 3391   3.242   5.303   6.676
  213TRP     HN 3392   3.218   5.263   6.588
  213TRP     CA 3393   3.129   5.351   6.758
  213TRP     HA 3394   3.137   5.458   6.771
  213TRP     CB 3395   3.002   5.313   6.679
  213TRP    HB1 3396   3.011   5.219   6.622
  213TRP    HB2 3397   3.001   5.387   6.596
  213TRP     CG 3398   2.867   5.313   6.744
  213TRP    CD1 3399   2.781   5.416   6.745
  213TRP    HD1 3400   2.815   5.514   6.713
  213TRP    NE1 3401   2.668   5.385   6.810
  213TRP    HE1 3402   2.593   5.445   6.828
  213TRP    CE2 3403   2.673   5.249   6.846
  213TRP    CD2 3404   2.796   5.200   6.801
  213TRP    CE3 3405   2.833   5.065   6.817
  213TRP    HE3 3406   2.926   5.020   6.785
  213TRP    CZ3 3407   2.743   4.992   6.901
  213TRP    HZ3 3408   2.769   4.889   6.921
  213TRP    CZ2 3409   2.580   5.168   6.917
  213TRP    HZ2 3410   2.491   5.218   6.952
  213TRP    CH2 3411   2.626   5.043   6.954
  213TRP    HH2 3412   2.574   4.969   7.013
  213TRP      C 3413   3.126   5.297   6.896
  213TRP      O 3414   3.088   5.361   6.995
  214SER      N 3415   3.162   5.166   6.903
  214SER     HN 3416   3.195   5.117   6.823
  214SER     CA 3417   3.171   5.099   7.030
  214SER     HA 3418   3.080   5.098   7.089
  214SER     CB 3419   3.209   4.951   7.022
  214SER    HB1 3420   3.186   4.902   7.119
  214SER    HB2 3421   3.311   4.923   6.989
  214SER     OG 3422   3.120   4.883   6.932
  214SER    HG1 3423   3.148   4.904   6.843
  214SER      C 3424   3.284   5.155   7.115
  214SER      O 3425   3.272   5.192   7.231
  215LEU      N 3426   3.399   5.174   7.050
  215LEU     HN 3427   3.397   5.158   6.952
  215LEU     CA 3428   3.512   5.240   7.116
  215LEU     HA 3429   3.538   5.181   7.202
  215LEU     CB 3430   3.642   5.258   7.023
  215LEU    HB1 3431   3.724   5.304   7.081
  215LEU    HB2 3432   3.612   5.324   6.938
  215LEU     CG 3433   3.691   5.130   6.960
  215LEU     HG 3434   3.600   5.091   6.912
  215LEU    CD1 3435   3.797   5.155   6.854
  215LEU   HD11 3436   3.756   5.222   6.775
  215LEU   HD12 3437   3.835   5.059   6.812
  215LEU   HD13 3438   3.888   5.203   6.898
  215LEU    CD2 3439   3.735   5.025   7.066
  215LEU   HD21 3440   3.662   5.017   7.150
  215LEU   HD22 3441   3.839   5.051   7.096
  215LEU   HD23 3442   3.741   4.920   7.033
  215LEU      C 3443   3.481   5.378   7.171
  215LEU      O 3444   3.506   5.418   7.287
  216ARG      N 3445   3.414   5.453   7.082
  216ARG     HN 3446   3.403   5.409   6.993
  216ARG     CA 3447   3.357   5.579   7.111
  216ARG     HA 3448   3.437   5.651   7.122
  216ARG     CB 3449   3.294   5.635   6.983
  216ARG    HB1 3450   3.209   5.571   6.951
  216ARG    HB2 3451   3.374   5.635   6.906
  216ARG     CG 3452   3.226   5.777   6.990
  216ARG    HG1 3453   3.143   5.779   7.064
  216ARG    HG2 3454   3.179   5.809   6.895
  216ARG     CD 3455   3.331   5.884   7.024
  216ARG    HD1 3456   3.409   5.872   6.945
  216ARG    HD2 3457   3.378   5.867   7.123
  216ARG     NE 3458   3.257   6.015   7.021
  216ARG     HE 3459   3.157   6.009   7.018
  216ARG     CZ 3460   3.300   6.135   7.039
  216ARG    NH1 3461   3.417   6.161   7.097
  216ARG   HH11 3462   3.487   6.090   7.098
  216ARG   HH12 3463   3.450   6.256   7.093
  216ARG    NH2 3464   3.219   6.235   6.999
  216ARG   HH21 3465   3.146   6.203   6.939
  216ARG   HH22 3466   3.224   6.327   7.037
  216ARG      C 3467   3.254   5.593   7.225
  216ARG      O 3468   3.267   5.679   7.310
  217GLN      N 3469   3.153   5.497   7.243
  217GLN     HN 3470   3.148   5.419   7.180
  217GLN     CA 3471   3.060   5.518   7.349
  217GLN     HA 3472   3.046   5.625   7.354
  217GLN     CB 3473   2.927   5.440   7.321
  217GLN    HB1 3474   2.894   5.479   7.223
  217GLN    HB2 3475   2.850   5.468   7.396
  217GLN     CG 3476   2.937   5.285   7.312
  217GLN    HG1 3477   2.928   5.244   7.415
  217GLN    HG2 3478   3.031   5.259   7.259
  217GLN     CD 3479   2.819   5.226   7.229
  217GLN    OE1 3480   2.743   5.144   7.278
  217GLN    NE2 3481   2.814   5.265   7.099
  217GLN   HE21 3482   2.878   5.327   7.053
  217GLN   HE22 3483   2.745   5.220   7.042
  217GLN      C 3484   3.118   5.479   7.486
  217GLN      O 3485   3.078   5.536   7.587
  218ARG      N 3486   3.221   5.395   7.479
  218ARG     HN 3487   3.252   5.368   7.388
  218ARG     CA 3488   3.289   5.332   7.599
  218ARG     HA 3489   3.212   5.304   7.669
  218ARG     CB 3490   3.354   5.184   7.575
  218ARG    HB1 3491   3.411   5.164   7.668
  218ARG    HB2 3492   3.430   5.200   7.496
  218ARG     CG 3493   3.250   5.073   7.551
  218ARG    HG1 3494   3.169   5.114   7.487
  218ARG    HG2 3495   3.213   5.043   7.651
  218ARG     CD 3496   3.302   4.960   7.464
  218ARG    HD1 3497   3.352   5.010   7.378
  218ARG    HD2 3498   3.211   4.904   7.436
  218ARG     NE 3499   3.399   4.875   7.545
  218ARG     HE 3500   3.412   4.891   7.643
  218ARG     CZ 3501   3.493   4.805   7.489
  218ARG    NH1 3502   3.494   4.775   7.366
  218ARG   HH11 3503   3.399   4.767   7.335
  218ARG   HH12 3504   3.572   4.718   7.340
  218ARG    NH2 3505   3.590   4.758   7.557
  218ARG   HH21 3506   3.592   4.756   7.657
  218ARG   HH22 3507   3.661   4.714   7.501
  218ARG      C 3508   3.402   5.431   7.644
  218ARG      O 3509   3.479   5.406   7.735
  219GLN      N 3510   3.414   5.539   7.573
  219GLN     HN 3511   3.353   5.558   7.497
  219GLN     CA 3512   3.513   5.639   7.594
  219GLN     HA 3513   3.496   5.711   7.515
  219GLN     CB 3514   3.517   5.700   7.732
  219GLN    HB1 3515   3.586   5.788   7.730
  219GLN    HB2 3516   3.555   5.623   7.802
  219GLN     CG 3517   3.384   5.750   7.788
  219GLN    HG1 3518   3.387   5.774   7.897
  219GLN    HG2 3519   3.313   5.667   7.771
  219GLN     CD 3520   3.331   5.873   7.717
  219GLN    OE1 3521   3.247   5.847   7.630
  219GLN    NE2 3522   3.377   5.991   7.745
  219GLN   HE21 3523   3.455   5.999   7.807
  219GLN   HE22 3524   3.330   6.074   7.716
  219GLN      C 3525   3.658   5.592   7.565
  219GLN      O 3526   3.758   5.644   7.625
  220MET      N 3527   3.681   5.498   7.484
  220MET     HN 3528   3.603   5.449   7.444
  220MET     CA 3529   3.816   5.452   7.456
  220MET     HA 3530   3.858   5.439   7.554
  220MET     CB 3531   3.810   5.319   7.384
  220MET    HB1 3532   3.916   5.286   7.390
  220MET    HB2 3533   3.765   5.306   7.284
  220MET     CG 3534   3.754   5.215   7.485
  220MET    HG1 3535   3.655   5.254   7.516
  220MET    HG2 3536   3.796   5.223   7.588
  220MET     SD 3537   3.731   5.043   7.434
  220MET     CE 3538   3.903   5.007   7.383
  220MET    HE1 3539   3.898   4.909   7.332
  220MET    HE2 3540   3.982   5.013   7.461
  220MET    HE3 3541   3.936   5.078   7.304
  220MET      C 3542   3.903   5.544   7.367
  220MET      O 3543   4.026   5.551   7.381
  221ASP      N 3544   3.838   5.631   7.284
  221ASP     HN 3545   3.739   5.636   7.292
  221ASP     CA 3546   3.889   5.735   7.194
  221ASP     HA 3547   3.952   5.693   7.116
  221ASP     CB 3548   3.784   5.801   7.100
  221ASP    HB1 3549   3.722   5.725   7.048
  221ASP    HB2 3550   3.835   5.867   7.025
  221ASP     CG 3551   3.684   5.883   7.179
  221ASP    OD1 3552   3.661   5.854   7.301
  221ASP    OD2 3553   3.623   5.975   7.116
  221ASP      C 3554   3.979   5.835   7.267
  221ASP      O 3555   4.061   5.907   7.211
  222ARG      N 3556   3.963   5.851   7.397
  222ARG     HN 3557   3.888   5.800   7.438
  222ARG     CA 3558   4.047   5.930   7.481
  222ARG     HA 3559   4.051   6.029   7.439
  222ARG     CB 3560   3.990   5.968   7.625
  222ARG    HB1 3561   4.077   6.014   7.676
  222ARG    HB2 3562   3.966   5.874   7.679
  222ARG     CG 3563   3.875   6.073   7.622
  222ARG    HG1 3564   3.920   6.163   7.575
  222ARG    HG2 3565   3.856   6.090   7.730
  222ARG     CD 3566   3.742   6.025   7.562
  222ARG    HD1 3567   3.713   5.935   7.620
  222ARG    HD2 3568   3.753   6.008   7.453
  222ARG     NE 3569   3.636   6.124   7.582
  222ARG     HE 3570   3.647   6.178   7.665
  222ARG     CZ 3571   3.526   6.138   7.509
  222ARG    NH1 3572   3.491   6.061   7.409
  222ARG   HH11 3573   3.542   5.978   7.384
  222ARG   HH12 3574   3.412   6.086   7.352
  222ARG    NH2 3575   3.441   6.238   7.535
  222ARG   HH21 3576   3.462   6.302   7.609
  222ARG   HH22 3577   3.355   6.220   7.488
  222ARG      C 3578   4.192   5.880   7.482
  222ARG      O 3579   4.278   5.968   7.491
  223HSD      N 3580   4.221   5.747   7.480
  223HSD     HN 3581   4.143   5.684   7.471
  223HSD     CA 3582   4.358   5.692   7.506
  223HSD     HA 3583   4.402   5.761   7.576
  223HSD     CB 3584   4.364   5.549   7.564
  223HSD    HB1 3585   4.469   5.522   7.587
  223HSD    HB2 3586   4.344   5.469   7.489
  223HSD    ND1 3587   4.309   5.518   7.816
  223HSD    HD1 3588   4.398   5.545   7.852
  223HSD     CG 3589   4.269   5.526   7.690
  223HSD    CE1 3590   4.205   5.473   7.887
  223HSD    HE1 3591   4.219   5.458   7.994
  223HSD    NE2 3592   4.103   5.444   7.810
  223HSD    CD2 3593   4.145   5.475   7.684
  223HSD    HD2 3594   4.081   5.441   7.604
  223HSD      C 3595   4.442   5.709   7.382
  223HSD      O 3596   4.387   5.680   7.273
  224ALA      N 3597   4.568   5.741   7.394
  224ALA     HN 3598   4.606   5.728   7.486
  224ALA     CA 3599   4.649   5.806   7.291
  224ALA     HA 3600   4.592   5.895   7.271
  224ALA     CB 3601   4.790   5.853   7.339
  224ALA    HB1 3602   4.845   5.923   7.272
  224ALA    HB2 3603   4.859   5.768   7.354
  224ALA    HB3 3604   4.769   5.906   7.434
  224ALA      C 3605   4.655   5.731   7.161
  224ALA      O 3606   4.658   5.793   7.056
  225LYS      N 3607   4.662   5.592   7.163
  225LYS     HN 3608   4.635   5.549   7.249
  225LYS     CA 3609   4.688   5.517   7.042
  225LYS     HA 3610   4.744   5.574   6.969
  225LYS     CB 3611   4.758   5.389   7.071
  225LYS    HB1 3612   4.764   5.322   6.982
  225LYS    HB2 3613   4.701   5.321   7.138
  225LYS     CG 3614   4.893   5.399   7.140
  225LYS    HG1 3615   4.909   5.292   7.168
  225LYS    HG2 3616   4.895   5.466   7.228
  225LYS     CD 3617   5.011   5.437   7.038
  225LYS    HD1 3618   5.001   5.545   7.013
  225LYS    HD2 3619   4.994   5.378   6.945
  225LYS     CE 3620   5.155   5.411   7.082
  225LYS    HE1 3621   5.167   5.460   7.181
  225LYS    HE2 3622   5.216   5.459   7.003
  225LYS     NZ 3623   5.189   5.266   7.090
  225LYS    HZ1 3624   5.159   5.218   7.177
  225LYS    HZ2 3625   5.292   5.266   7.078
  225LYS    HZ3 3626   5.159   5.202   7.014
  225LYS      C 3627   4.554   5.486   6.984
  225LYS      O 3628   4.542   5.467   6.860
  226ILE      N 3629   4.437   5.493   7.060
  226ILE     HN 3630   4.433   5.520   7.156
  226ILE     CA 3631   4.307   5.464   7.006
  226ILE     HA 3632   4.314   5.375   6.945
  226ILE     CB 3633   4.213   5.441   7.122
  226ILE     HB 3634   4.202   5.539   7.173
  226ILE    CG2 3635   4.088   5.368   7.086
  226ILE   HG21 3636   4.020   5.363   7.175
  226ILE   HG22 3637   4.112   5.272   7.037
  226ILE   HG23 3638   4.033   5.432   7.013
  226ILE    CG1 3639   4.278   5.355   7.232
  226ILE   HG11 3640   4.201   5.333   7.308
  226ILE   HG12 3641   4.345   5.419   7.292
  226ILE     CD 3642   4.349   5.225   7.186
  226ILE    HD1 3643   4.434   5.256   7.121
  226ILE    HD2 3644   4.274   5.167   7.128
  226ILE    HD3 3645   4.392   5.180   7.278
  226ILE      C 3646   4.242   5.573   6.911
  226ILE      O 3647   4.179   5.553   6.808
  227LYS      N 3648   4.268   5.701   6.945
  227LYS     HN 3649   4.310   5.717   7.035
  227LYS     CA 3650   4.251   5.808   6.854
  227LYS     HA 3651   4.145   5.806   6.831
  227LYS     CB 3652   4.277   5.946   6.921
  227LYS    HB1 3653   4.196   5.950   6.997
  227LYS    HB2 3654   4.270   6.033   6.852
  227LYS     CG 3655   4.411   5.963   6.991
  227LYS    HG1 3656   4.481   5.961   6.904
  227LYS    HG2 3657   4.428   5.876   7.057
  227LYS     CD 3658   4.438   6.086   7.077
  227LYS    HD1 3659   4.407   6.173   7.017
  227LYS    HD2 3660   4.545   6.102   7.102
  227LYS     CE 3661   4.361   6.087   7.211
  227LYS    HE1 3662   4.380   5.996   7.272
  227LYS    HE2 3663   4.255   6.102   7.180
  227LYS     NZ 3664   4.403   6.193   7.299
  227LYS    HZ1 3665   4.404   6.278   7.239
  227LYS    HZ2 3666   4.503   6.188   7.327
  227LYS    HZ3 3667   4.337   6.199   7.380
  227LYS      C 3668   4.327   5.793   6.720
  227LYS      O 3669   4.271   5.820   6.618
  228ARG      N 3670   4.452   5.745   6.716
  228ARG     HN 3671   4.495   5.713   6.800
  228ARG     CA 3672   4.529   5.709   6.594
  228ARG     HA 3673   4.522   5.797   6.533
  228ARG     CB 3674   4.679   5.676   6.620
  228ARG    HB1 3675   4.739   5.694   6.528
  228ARG    HB2 3676   4.697   5.576   6.665
  228ARG     CG 3677   4.745   5.758   6.729
  228ARG    HG1 3678   4.848   5.725   6.755
  228ARG    HG2 3679   4.687   5.750   6.823
  228ARG     CD 3680   4.751   5.908   6.694
  228ARG    HD1 3681   4.648   5.934   6.661
  228ARG    HD2 3682   4.825   5.921   6.612
  228ARG     NE 3683   4.783   5.988   6.819
  228ARG     HE 3684   4.824   5.938   6.895
  228ARG     CZ 3685   4.732   6.105   6.846
  228ARG    NH1 3686   4.648   6.170   6.764
  228ARG   HH11 3687   4.630   6.127   6.675
  228ARG   HH12 3688   4.586   6.229   6.814
  228ARG    NH2 3689   4.742   6.149   6.964
  228ARG   HH21 3690   4.715   6.243   6.981
  228ARG   HH22 3691   4.814   6.116   7.026
  228ARG      C 3692   4.455   5.588   6.525
  228ARG      O 3693   4.434   5.580   6.406
  229ALA      N 3694   4.415   5.485   6.597
  229ALA     HN 3695   4.435   5.487   6.695
  229ALA     CA 3696   4.329   5.373   6.555
  229ALA     HA 3697   4.390   5.332   6.476
  229ALA     CB 3698   4.313   5.276   6.672
  229ALA    HB1 3699   4.392   5.272   6.749
  229ALA    HB2 3700   4.307   5.169   6.643
  229ALA    HB3 3701   4.219   5.290   6.729
  229ALA      C 3702   4.201   5.407   6.487
  229ALA      O 3703   4.173   5.360   6.380
  230ILE      N 3704   4.112   5.485   6.547
  230ILE     HN 3705   4.125   5.514   6.642
  230ILE     CA 3706   3.993   5.522   6.477
  230ILE     HA 3707   3.945   5.434   6.437
  230ILE     CB 3708   3.901   5.608   6.572
  230ILE     HB 3709   3.967   5.695   6.590
  230ILE    CG2 3710   3.783   5.676   6.505
  230ILE   HG21 3711   3.808   5.729   6.410
  230ILE   HG22 3712   3.737   5.753   6.570
  230ILE   HG23 3713   3.702   5.601   6.494
  230ILE    CG1 3714   3.855   5.528   6.707
  230ILE   HG11 3715   3.948   5.486   6.751
  230ILE   HG12 3716   3.776   5.454   6.681
  230ILE     CD 3717   3.788   5.621   6.802
  230ILE    HD1 3718   3.829   5.725   6.806
  230ILE    HD2 3719   3.801   5.579   6.904
  230ILE    HD3 3720   3.680   5.630   6.777
  230ILE      C 3721   4.026   5.599   6.349
  230ILE      O 3722   3.953   5.571   6.252
  231THR      N 3723   4.132   5.681   6.341
  231THR     HN 3724   4.195   5.692   6.417
  231THR     CA 3725   4.179   5.749   6.222
  231THR     HA 3726   4.090   5.804   6.194
  231THR     CB 3727   4.282   5.858   6.239
  231THR     HB 3728   4.371   5.800   6.272
  231THR    OG1 3729   4.253   5.948   6.349
  231THR    HG1 3730   4.284   5.908   6.430
  231THR    CG2 3731   4.303   5.936   6.106
  231THR   HG21 3732   4.360   6.026   6.140
  231THR   HG22 3733   4.206   5.965   6.061
  231THR   HG23 3734   4.364   5.875   6.037
  231THR      C 3735   4.226   5.650   6.124
  231THR      O 3736   4.198   5.670   6.003
  232PHE      N 3737   4.307   5.547   6.151
  232PHE     HN 3738   4.346   5.551   6.243
  232PHE     CA 3739   4.349   5.449   6.063
  232PHE     HA 3740   4.398   5.499   5.981
  232PHE     CB 3741   4.456   5.362   6.128
  232PHE    HB1 3742   4.420   5.297   6.210
  232PHE    HB2 3743   4.534   5.425   6.176
  232PHE     CG 3744   4.517   5.266   6.033
  232PHE    CD1 3745   4.629   5.315   5.964
  232PHE    HD1 3746   4.666   5.416   5.977
  232PHE    CE1 3747   4.690   5.235   5.871
  232PHE    HE1 3748   4.772   5.277   5.815
  232PHE     CZ 3749   4.650   5.101   5.844
  232PHE     HZ 3750   4.696   5.046   5.763
  232PHE    CD2 3751   4.469   5.136   6.007
  232PHE    HD2 3752   4.383   5.102   6.062
  232PHE    CE2 3753   4.539   5.056   5.914
  232PHE    HE2 3754   4.512   4.954   5.890
  232PHE      C 3755   4.234   5.364   6.007
  232PHE      O 3756   4.235   5.342   5.890
  233ILE      N 3757   4.131   5.318   6.088
  233ILE     HN 3758   4.142   5.325   6.187
  233ILE     CA 3759   4.014   5.248   6.048
  233ILE     HA 3760   4.035   5.153   6.003
  233ILE     CB 3761   3.914   5.222   6.158
  233ILE     HB 3762   3.911   5.311   6.224
  233ILE    CG2 3763   3.763   5.196   6.120
  233ILE   HG21 3764   3.737   5.099   6.071
  233ILE   HG22 3765   3.714   5.283   6.072
  233ILE   HG23 3766   3.709   5.189   6.217
  233ILE    CG1 3767   3.971   5.108   6.243
  233ILE   HG11 3768   4.080   5.125   6.250
  233ILE   HG12 3769   3.950   5.009   6.197
  233ILE     CD 3770   3.933   5.094   6.393
  233ILE    HD1 3771   3.947   5.188   6.449
  233ILE    HD2 3772   3.981   5.017   6.457
  233ILE    HD3 3773   3.823   5.080   6.403
  233ILE      C 3774   3.945   5.334   5.952
  233ILE      O 3775   3.912   5.302   5.836
  234MET      N 3776   3.920   5.461   6.002
  234MET     HN 3777   3.961   5.487   6.089
  234MET     CA 3778   3.847   5.561   5.925
  234MET     HA 3779   3.755   5.508   5.905
  234MET     CB 3780   3.795   5.686   6.003
  234MET    HB1 3781   3.756   5.766   5.936
  234MET    HB2 3782   3.887   5.728   6.050
  234MET     CG 3783   3.686   5.671   6.104
  234MET    HG1 3784   3.667   5.770   6.150
  234MET    HG2 3785   3.712   5.603   6.188
  234MET     SD 3786   3.524   5.614   6.040
  234MET     CE 3787   3.460   5.774   5.959
  234MET    HE1 3788   3.504   5.801   5.861
  234MET    HE2 3789   3.470   5.863   6.026
  234MET    HE3 3790   3.349   5.765   5.958
  234MET      C 3791   3.908   5.601   5.781
  234MET      O 3792   3.833   5.603   5.681
  235VAL      N 3793   4.042   5.626   5.777
  235VAL     HN 3794   4.103   5.614   5.854
  235VAL     CA 3795   4.102   5.654   5.649
  235VAL     HA 3796   4.050   5.738   5.606
  235VAL     CB 3797   4.246   5.701   5.664
  235VAL     HB 3798   4.298   5.626   5.727
  235VAL    CG1 3799   4.323   5.705   5.530
  235VAL   HG11 3800   4.350   5.608   5.484
  235VAL   HG12 3801   4.416   5.765   5.542
  235VAL   HG13 3802   4.263   5.757   5.453
  235VAL    CG2 3803   4.241   5.841   5.729
  235VAL   HG21 3804   4.205   5.845   5.834
  235VAL   HG22 3805   4.167   5.898   5.668
  235VAL   HG23 3806   4.341   5.889   5.737
  235VAL      C 3807   4.088   5.549   5.540
  235VAL      O 3808   4.040   5.573   5.430
  236VAL      N 3809   4.118   5.423   5.576
  236VAL     HN 3810   4.144   5.411   5.672
  236VAL     CA 3811   4.122   5.301   5.505
  236VAL     HA 3812   4.186   5.303   5.418
  236VAL     CB 3813   4.178   5.195   5.597
  236VAL     HB 3814   4.137   5.206   5.700
  236VAL    CG1 3815   4.161   5.048   5.552
  236VAL   HG11 3816   4.225   5.029   5.464
  236VAL   HG12 3817   4.057   5.031   5.516
  236VAL   HG13 3818   4.195   4.968   5.622
  236VAL    CG2 3819   4.334   5.229   5.599
  236VAL   HG21 3820   4.392   5.144   5.640
  236VAL   HG22 3821   4.368   5.316   5.659
  236VAL   HG23 3822   4.379   5.243   5.498
  236VAL      C 3823   3.984   5.261   5.455
  236VAL      O 3824   3.960   5.220   5.339
  237ALA      N 3825   3.881   5.291   5.538
  237ALA     HN 3826   3.902   5.303   5.635
  237ALA     CA 3827   3.742   5.290   5.508
  237ALA     HA 3828   3.720   5.195   5.462
  237ALA     CB 3829   3.652   5.297   5.636
  237ALA    HB1 3830   3.686   5.380   5.702
  237ALA    HB2 3831   3.649   5.202   5.693
  237ALA    HB3 3832   3.545   5.312   5.611
  237ALA      C 3833   3.696   5.388   5.398
  237ALA      O 3834   3.609   5.363   5.315
  238ILE      N 3835   3.756   5.512   5.391
  238ILE     HN 3836   3.825   5.538   5.457
  238ILE     CA 3837   3.726   5.608   5.288
  238ILE     HA 3838   3.619   5.598   5.273
  238ILE     CB 3839   3.762   5.749   5.324
  238ILE     HB 3840   3.864   5.748   5.367
  238ILE    CG2 3841   3.751   5.846   5.206
  238ILE   HG21 3842   3.751   5.951   5.241
  238ILE   HG22 3843   3.656   5.837   5.150
  238ILE   HG23 3844   3.834   5.826   5.135
  238ILE    CG1 3845   3.673   5.802   5.437
  238ILE   HG11 3846   3.720   5.892   5.482
  238ILE   HG12 3847   3.657   5.724   5.514
  238ILE     CD 3848   3.537   5.851   5.392
  238ILE    HD1 3849   3.557   5.926   5.312
  238ILE    HD2 3850   3.484   5.905   5.473
  238ILE    HD3 3851   3.476   5.778   5.335
  238ILE      C 3852   3.801   5.567   5.161
  238ILE      O 3853   3.740   5.570   5.056
  239VAL      N 3854   3.927   5.523   5.177
  239VAL     HN 3855   3.973   5.528   5.265
  239VAL     CA 3856   4.006   5.468   5.065
  239VAL     HA 3857   4.022   5.541   4.986
  239VAL     CB 3858   4.155   5.449   5.116
  239VAL     HB 3859   4.148   5.393   5.212
  239VAL    CG1 3860   4.236   5.368   5.016
  239VAL   HG11 3861   4.343   5.379   5.044
  239VAL   HG12 3862   4.207   5.413   4.919
  239VAL   HG13 3863   4.211   5.259   5.023
  239VAL    CG2 3864   4.219   5.587   5.146
  239VAL   HG21 3865   4.176   5.617   5.244
  239VAL   HG22 3866   4.195   5.648   5.057
  239VAL   HG23 3867   4.324   5.574   5.180
  239VAL      C 3868   3.943   5.354   4.995
  239VAL      O 3869   3.950   5.348   4.871
  240PHE      N 3870   3.884   5.262   5.074
  240PHE     HN 3871   3.889   5.259   5.173
  240PHE     CA 3872   3.805   5.152   5.017
  240PHE     HA 3873   3.875   5.101   4.952
  240PHE     CB 3874   3.771   5.037   5.123
  240PHE    HB1 3875   3.749   5.088   5.219
  240PHE    HB2 3876   3.864   4.979   5.142
  240PHE     CG 3877   3.664   4.941   5.088
  240PHE    CD1 3878   3.702   4.818   5.014
  240PHE    HD1 3879   3.806   4.793   4.993
  240PHE    CE1 3880   3.612   4.720   4.974
  240PHE    HE1 3881   3.659   4.634   4.929
  240PHE     CZ 3882   3.485   4.732   5.029
  240PHE     HZ 3883   3.408   4.659   5.010
  240PHE    CD2 3884   3.535   4.945   5.139
  240PHE    HD2 3885   3.496   5.020   5.206
  240PHE    CE2 3886   3.447   4.846   5.098
  240PHE    HE2 3887   3.348   4.852   5.142
  240PHE      C 3888   3.688   5.192   4.926
  240PHE      O 3889   3.664   5.126   4.827
  241VAL      N 3890   3.608   5.296   4.966
  241VAL     HN 3891   3.607   5.333   5.059
  241VAL     CA 3892   3.512   5.368   4.887
  241VAL     HA 3893   3.441   5.299   4.843
  241VAL     CB 3894   3.426   5.460   4.978
  241VAL     HB 3895   3.490   5.531   5.034
  241VAL    CG1 3896   3.318   5.551   4.908
  241VAL   HG11 3897   3.271   5.616   4.984
  241VAL   HG12 3898   3.251   5.484   4.850
  241VAL   HG13 3899   3.379   5.609   4.835
  241VAL    CG2 3900   3.354   5.366   5.084
  241VAL   HG21 3901   3.262   5.320   5.043
  241VAL   HG22 3902   3.319   5.416   5.177
  241VAL   HG23 3903   3.420   5.283   5.118
  241VAL      C 3904   3.586   5.443   4.768
  241VAL      O 3905   3.540   5.429   4.657
  242ILE      N 3906   3.699   5.521   4.786
  242ILE     HN 3907   3.732   5.520   4.881
  242ILE     CA 3908   3.776   5.595   4.685
  242ILE     HA 3909   3.692   5.649   4.644
  242ILE     CB 3910   3.868   5.704   4.757
  242ILE     HB 3911   3.925   5.655   4.839
  242ILE    CG2 3912   3.954   5.762   4.641
  242ILE   HG21 3913   4.009   5.855   4.668
  242ILE   HG22 3914   3.897   5.794   4.552
  242ILE   HG23 3915   4.038   5.691   4.625
  242ILE    CG1 3916   3.783   5.817   4.823
  242ILE   HG11 3917   3.863   5.889   4.850
  242ILE   HG12 3918   3.742   5.775   4.917
  242ILE     CD 3919   3.680   5.896   4.746
  242ILE    HD1 3920   3.585   5.849   4.714
  242ILE    HD2 3921   3.728   5.943   4.656
  242ILE    HD3 3922   3.641   5.977   4.811
  242ILE      C 3923   3.832   5.514   4.568
  242ILE      O 3924   3.846   5.560   4.457
  243CYS      N 3925   3.871   5.387   4.587
  243CYS     HN 3926   3.879   5.354   4.681
  243CYS     CA 3927   3.898   5.287   4.481
  243CYS     HA 3928   3.973   5.334   4.419
  243CYS     CB 3929   3.950   5.153   4.546
  243CYS    HB1 3930   3.974   5.071   4.476
  243CYS    HB2 3931   3.883   5.100   4.617
  243CYS     SG 3932   4.115   5.197   4.615
  243CYS    HG1 3933   4.082   5.234   4.738
  243CYS      C 3934   3.779   5.258   4.392
  243CYS      O 3935   3.789   5.247   4.269
  244PHE      N 3936   3.655   5.244   4.449
  244PHE     HN 3937   3.642   5.237   4.547
  244PHE     CA 3938   3.532   5.236   4.366
  244PHE     HA 3939   3.536   5.155   4.294
  244PHE     CB 3940   3.405   5.207   4.447
  244PHE    HB1 3941   3.317   5.224   4.381
  244PHE    HB2 3942   3.394   5.282   4.528
  244PHE     CG 3943   3.400   5.061   4.496
  244PHE    CD1 3944   3.389   5.028   4.636
  244PHE    HD1 3945   3.388   5.100   4.716
  244PHE    CE1 3946   3.377   4.891   4.673
  244PHE    HE1 3947   3.383   4.866   4.778
  244PHE     CZ 3948   3.372   4.789   4.574
  244PHE     HZ 3949   3.368   4.684   4.599
  244PHE    CD2 3950   3.399   4.955   4.399
  244PHE    HD2 3951   3.407   4.971   4.292
  244PHE    CE2 3952   3.365   4.826   4.444
  244PHE    HE2 3953   3.369   4.753   4.365
  244PHE      C 3954   3.510   5.347   4.270
  244PHE      O 3955   3.462   5.329   4.154
  245LEU      N 3956   3.540   5.468   4.320
  245LEU     HN 3957   3.593   5.473   4.404
  245LEU     CA 3958   3.487   5.587   4.250
  245LEU     HA 3959   3.380   5.579   4.243
  245LEU     CB 3960   3.513   5.710   4.346
  245LEU    HB1 3961   3.624   5.709   4.351
  245LEU    HB2 3962   3.484   5.675   4.448
  245LEU     CG 3963   3.464   5.853   4.307
  245LEU     HG 3964   3.498   5.874   4.204
  245LEU    CD1 3965   3.309   5.851   4.297
  245LEU   HD11 3966   3.274   5.775   4.223
  245LEU   HD12 3967   3.263   5.946   4.261
  245LEU   HD13 3968   3.272   5.837   4.400
  245LEU    CD2 3969   3.535   5.959   4.399
  245LEU   HD21 3970   3.512   5.939   4.505
  245LEU   HD22 3971   3.493   6.055   4.363
  245LEU   HD23 3972   3.646   5.950   4.390
  245LEU      C 3973   3.535   5.614   4.106
  245LEU      O 3974   3.440   5.634   4.021
  246PRO      N 3975   3.666   5.613   4.059
  246PRO     CD 3976   3.783   5.635   4.139
  246PRO    HD1 3977   3.782   5.566   4.226
  246PRO    HD2 3978   3.784   5.743   4.164
  246PRO     CA 3979   3.691   5.610   3.917
  246PRO     HA 3980   3.620   5.684   3.884
  246PRO     CB 3981   3.843   5.633   3.905
  246PRO    HB1 3982   3.867   5.740   3.887
  246PRO    HB2 3983   3.892   5.570   3.828
  246PRO     CG 3984   3.895   5.599   4.045
  246PRO    HG1 3985   3.920   5.491   4.049
  246PRO    HG2 3986   3.989   5.650   4.075
  246PRO      C 3987   3.650   5.470   3.858
  246PRO      O 3988   3.593   5.473   3.753
  247SER      N 3989   3.676   5.354   3.919
  247SER     HN 3990   3.726   5.365   4.005
  247SER     CA 3991   3.659   5.215   3.863
  247SER     HA 3992   3.725   5.198   3.779
  247SER     CB 3993   3.698   5.119   3.978
  247SER    HB1 3994   3.630   5.118   4.066
  247SER    HB2 3995   3.799   5.145   4.015
  247SER     OG 3996   3.710   4.988   3.924
  247SER    HG1 3997   3.745   4.934   3.995
  247SER      C 3998   3.518   5.188   3.815
  247SER      O 3999   3.497   5.151   3.704
  248VAL      N 4000   3.414   5.229   3.892
  248VAL     HN 4001   3.432   5.272   3.980
  248VAL     CA 4002   3.278   5.223   3.844
  248VAL     HA 4003   3.265   5.122   3.808
  248VAL     CB 4004   3.177   5.252   3.954
  248VAL     HB 4005   3.217   5.203   4.045
  248VAL    CG1 4006   3.159   5.399   4.002
  248VAL   HG11 4007   3.258   5.447   4.018
  248VAL   HG12 4008   3.105   5.395   4.099
  248VAL   HG13 4009   3.100   5.451   3.924
  248VAL    CG2 4010   3.041   5.188   3.920
  248VAL   HG21 4011   3.063   5.084   3.890
  248VAL   HG22 4012   2.995   5.249   3.839
  248VAL   HG23 4013   2.960   5.190   3.996
  248VAL      C 4014   3.253   5.313   3.721
  248VAL      O 4015   3.179   5.282   3.635
  249VAL      N 4016   3.313   5.433   3.726
  249VAL     HN 4017   3.363   5.462   3.807
  249VAL     CA 4018   3.308   5.532   3.615
  249VAL     HA 4019   3.202   5.548   3.602
  249VAL     CB 4020   3.353   5.674   3.655
  249VAL     HB 4021   3.460   5.669   3.685
  249VAL    CG1 4022   3.344   5.770   3.536
  249VAL   HG11 4023   3.396   5.745   3.441
  249VAL   HG12 4024   3.376   5.873   3.563
  249VAL   HG13 4025   3.235   5.788   3.528
  249VAL    CG2 4026   3.274   5.726   3.773
  249VAL   HG21 4027   3.298   5.828   3.808
  249VAL   HG22 4028   3.272   5.655   3.859
  249VAL   HG23 4029   3.167   5.723   3.741
  249VAL      C 4030   3.378   5.486   3.482
  249VAL      O 4031   3.337   5.505   3.369
  250VAL      N 4032   3.488   5.413   3.494
  250VAL     HN 4033   3.527   5.403   3.585
  250VAL     CA 4034   3.552   5.335   3.390
  250VAL     HA 4035   3.574   5.399   3.305
  250VAL     CB 4036   3.690   5.289   3.446
  250VAL     HB 4037   3.689   5.265   3.554
  250VAL    CG1 4038   3.749   5.168   3.373
  250VAL   HG11 4039   3.732   5.169   3.263
  250VAL   HG12 4040   3.708   5.076   3.419
  250VAL   HG13 4041   3.857   5.164   3.398
  250VAL    CG2 4042   3.789   5.407   3.435
  250VAL   HG21 4043   3.745   5.505   3.464
  250VAL   HG22 4044   3.811   5.411   3.326
  250VAL   HG23 4045   3.874   5.396   3.505
  250VAL      C 4046   3.469   5.229   3.334
  250VAL      O 4047   3.443   5.210   3.217
  251ARG      N 4048   3.409   5.150   3.423
  251ARG     HN 4049   3.431   5.165   3.519
  251ARG     CA 4050   3.330   5.031   3.390
  251ARG     HA 4051   3.385   4.980   3.313
  251ARG     CB 4052   3.302   4.944   3.509
  251ARG    HB1 4053   3.215   4.876   3.500
  251ARG    HB2 4054   3.272   5.012   3.592
  251ARG     CG 4055   3.420   4.863   3.570
  251ARG    HG1 4056   3.391   4.823   3.669
  251ARG    HG2 4057   3.512   4.922   3.588
  251ARG     CD 4058   3.464   4.747   3.481
  251ARG    HD1 4059   3.539   4.781   3.405
  251ARG    HD2 4060   3.381   4.706   3.419
  251ARG     NE 4061   3.518   4.637   3.568
  251ARG     HE 4062   3.567   4.663   3.651
  251ARG     CZ 4063   3.557   4.511   3.546
  251ARG    NH1 4064   3.532   4.441   3.435
  251ARG   HH11 4065   3.507   4.496   3.355
  251ARG   HH12 4066   3.573   4.353   3.415
  251ARG    NH2 4067   3.631   4.454   3.638
  251ARG   HH21 4068   3.649   4.495   3.728
  251ARG   HH22 4069   3.628   4.355   3.624
  251ARG      C 4070   3.205   5.065   3.318
  251ARG      O 4071   3.159   5.004   3.218
  252ILE      N 4072   3.135   5.173   3.367
  252ILE     HN 4073   3.161   5.218   3.452
  252ILE     CA 4074   3.019   5.223   3.296
  252ILE     HA 4075   2.955   5.142   3.264
  252ILE     CB 4076   2.929   5.311   3.377
  252ILE     HB 4077   2.970   5.401   3.428
  252ILE    CG2 4078   2.814   5.375   3.283
  252ILE   HG21 4079   2.742   5.440   3.338
  252ILE   HG22 4080   2.757   5.304   3.220
  252ILE   HG23 4081   2.858   5.446   3.209
  252ILE    CG1 4082   2.871   5.223   3.491
  252ILE   HG11 4083   2.786   5.282   3.531
  252ILE   HG12 4084   2.940   5.221   3.578
  252ILE     CD 4085   2.813   5.084   3.453
  252ILE    HD1 4086   2.755   5.043   3.539
  252ILE    HD2 4087   2.896   5.013   3.433
  252ILE    HD3 4088   2.741   5.089   3.369
  252ILE      C 4089   3.051   5.272   3.152
  252ILE      O 4090   2.976   5.245   3.062
  253ARG      N 4091   3.164   5.340   3.132
  253ARG     HN 4092   3.223   5.364   3.209
  253ARG     CA 4093   3.216   5.384   3.007
  253ARG     HA 4094   3.146   5.454   2.963
  253ARG     CB 4095   3.349   5.461   3.032
  253ARG    HB1 4096   3.424   5.397   3.083
  253ARG    HB2 4097   3.318   5.543   3.100
  253ARG     CG 4098   3.423   5.532   2.916
  253ARG    HG1 4099   3.462   5.461   2.840
  253ARG    HG2 4100   3.513   5.589   2.948
  253ARG     CD 4101   3.322   5.632   2.855
  253ARG    HD1 4102   3.303   5.715   2.926
  253ARG    HD2 4103   3.226   5.583   2.825
  253ARG     NE 4104   3.385   5.696   2.737
  253ARG     HE 4105   3.484   5.710   2.744
  253ARG     CZ 4106   3.322   5.741   2.630
  253ARG    NH1 4107   3.189   5.762   2.630
  253ARG   HH11 4108   3.131   5.757   2.712
  253ARG   HH12 4109   3.155   5.819   2.555
  253ARG    NH2 4110   3.388   5.765   2.517
  253ARG   HH21 4111   3.481   5.729   2.509
  253ARG   HH22 4112   3.339   5.788   2.433
  253ARG      C 4113   3.248   5.267   2.909
  253ARG      O 4114   3.213   5.272   2.787
  254ILE      N 4115   3.307   5.152   2.956
  254ILE     HN 4116   3.331   5.149   3.053
  254ILE     CA 4117   3.337   5.032   2.881
  254ILE     HA 4118   3.392   5.056   2.791
  254ILE     CB 4119   3.424   4.940   2.962
  254ILE     HB 4120   3.394   4.924   3.067
  254ILE    CG2 4121   3.435   4.802   2.886
  254ILE   HG21 4122   3.507   4.731   2.933
  254ILE   HG22 4123   3.453   4.816   2.777
  254ILE   HG23 4124   3.339   4.750   2.906
  254ILE    CG1 4125   3.563   5.002   2.976
  254ILE   HG11 4126   3.555   5.108   3.008
  254ILE   HG12 4127   3.615   5.002   2.878
  254ILE     CD 4128   3.650   4.927   3.076
  254ILE    HD1 4129   3.678   4.831   3.028
  254ILE    HD2 4130   3.605   4.907   3.176
  254ILE    HD3 4131   3.740   4.985   3.105
  254ILE      C 4132   3.212   4.962   2.826
  254ILE      O 4133   3.208   4.932   2.709
  255PHE      N 4134   3.111   4.935   2.906
  255PHE     HN 4135   3.122   4.948   3.004
  255PHE     CA 4136   2.982   4.885   2.864
  255PHE     HA 4137   3.010   4.795   2.812
  255PHE     CB 4138   2.884   4.846   2.987
  255PHE    HB1 4139   2.786   4.802   2.959
  255PHE    HB2 4140   2.868   4.943   3.039
  255PHE     CG 4141   2.945   4.763   3.099
  255PHE    CD1 4142   3.060   4.683   3.091
  255PHE    HD1 4143   3.099   4.665   2.992
  255PHE    CE1 4144   3.124   4.638   3.202
  255PHE    HE1 4145   3.217   4.585   3.189
  255PHE     CZ 4146   3.084   4.666   3.331
  255PHE     HZ 4147   3.138   4.632   3.418
  255PHE    CD2 4148   2.897   4.784   3.233
  255PHE    HD2 4149   2.817   4.856   3.246
  255PHE    CE2 4150   2.960   4.729   3.347
  255PHE    HE2 4151   2.923   4.756   3.445
  255PHE      C 4152   2.906   4.982   2.766
  255PHE      O 4153   2.838   4.936   2.675
  256TRP      N 4154   2.912   5.109   2.783
  256TRP     HN 4155   2.957   5.140   2.866
  256TRP     CA 4156   2.854   5.209   2.696
  256TRP     HA 4157   2.750   5.181   2.687
  256TRP     CB 4158   2.859   5.348   2.770
  256TRP    HB1 4159   2.965   5.384   2.777
  256TRP    HB2 4160   2.819   5.341   2.873
  256TRP     CG 4161   2.774   5.454   2.701
  256TRP    CD1 4162   2.830   5.569   2.645
  256TRP    HD1 4163   2.935   5.594   2.653
  256TRP    NE1 4164   2.728   5.633   2.577
  256TRP    HE1 4165   2.746   5.700   2.509
  256TRP    CE2 4166   2.617   5.552   2.574
  256TRP    CD2 4167   2.639   5.445   2.661
  256TRP    CE3 4168   2.538   5.350   2.680
  256TRP    HE3 4169   2.552   5.257   2.733
  256TRP    CZ3 4170   2.413   5.370   2.620
  256TRP    HZ3 4171   2.336   5.297   2.639
  256TRP    CZ2 4172   2.489   5.579   2.514
  256TRP    HZ2 4173   2.462   5.669   2.461
  256TRP    CH2 4174   2.390   5.487   2.549
  256TRP    HH2 4175   2.287   5.499   2.517
  256TRP      C 4176   2.917   5.210   2.563
  256TRP      O 4177   2.851   5.213   2.456
  257LEU      N 4178   3.054   5.190   2.550
  257LEU     HN 4179   3.123   5.196   2.623
  257LEU     CA 4180   3.129   5.160   2.428
  257LEU     HA 4181   3.098   5.234   2.356
  257LEU     CB 4182   3.283   5.167   2.463
  257LEU    HB1 4183   3.331   5.124   2.372
  257LEU    HB2 4184   3.302   5.093   2.544
  257LEU     CG 4185   3.335   5.305   2.484
  257LEU     HG 4186   3.275   5.364   2.556
  257LEU    CD1 4187   3.468   5.308   2.550
  257LEU   HD11 4188   3.509   5.412   2.557
  257LEU   HD12 4189   3.544   5.248   2.495
  257LEU   HD13 4190   3.467   5.258   2.649
  257LEU    CD2 4191   3.335   5.378   2.346
  257LEU   HD21 4192   3.383   5.477   2.335
  257LEU   HD22 4193   3.230   5.394   2.313
  257LEU   HD23 4194   3.373   5.307   2.269
  257LEU      C 4195   3.093   5.028   2.367
  257LEU      O 4196   3.082   5.015   2.250
  258LEU      N 4197   3.063   4.924   2.456
  258LEU     HN 4198   3.071   4.937   2.555
  258LEU     CA 4199   3.006   4.800   2.411
  258LEU     HA 4200   3.070   4.756   2.335
  258LEU     CB 4201   2.992   4.693   2.525
  258LEU    HB1 4202   2.926   4.609   2.493
  258LEU    HB2 4203   2.938   4.726   2.616
  258LEU     CG 4204   3.122   4.628   2.576
  258LEU     HG 4205   3.179   4.717   2.610
  258LEU    CD1 4206   3.113   4.555   2.705
  258LEU   HD11 4207   3.045   4.614   2.770
  258LEU   HD12 4208   3.213   4.532   2.748
  258LEU   HD13 4209   3.068   4.453   2.704
  258LEU    CD2 4210   3.209   4.567   2.460
  258LEU   HD21 4211   3.289   4.641   2.438
  258LEU   HD22 4212   3.156   4.527   2.371
  258LEU   HD23 4213   3.270   4.481   2.495
  258LEU      C 4214   2.873   4.814   2.329
  258LEU      O 4215   2.861   4.765   2.217
  259HSD      N 4216   2.775   4.879   2.388
  259HSD     HN 4217   2.803   4.897   2.482
  259HSD     CA 4218   2.637   4.896   2.338
  259HSD     HA 4219   2.605   4.796   2.314
  259HSD     CB 4220   2.545   4.950   2.449
  259HSD    HB1 4221   2.565   5.058   2.433
  259HSD    HB2 4222   2.575   4.919   2.551
  259HSD    ND1 4223   2.345   4.795   2.404
  259HSD    HD1 4224   2.391   4.706   2.403
  259HSD     CG 4225   2.400   4.922   2.421
  259HSD    CE1 4226   2.217   4.814   2.360
  259HSD    HE1 4227   2.155   4.732   2.323
  259HSD    NE2 4228   2.182   4.941   2.355
  259HSD    CD2 4229   2.299   5.009   2.392
  259HSD    HD2 4230   2.289   5.117   2.399
  259HSD      C 4231   2.639   4.978   2.212
  259HSD      O 4232   2.584   4.942   2.111
  260THR      N 4233   2.718   5.085   2.209
  260THR     HN 4234   2.757   5.119   2.294
  260THR     CA 4235   2.727   5.179   2.096
  260THR     HA 4236   2.634   5.177   2.041
  260THR     CB 4237   2.746   5.323   2.137
  260THR     HB 4238   2.759   5.388   2.048
  260THR    OG1 4239   2.862   5.347   2.209
  260THR    HG1 4240   2.857   5.318   2.300
  260THR    CG2 4241   2.627   5.370   2.218
  260THR   HG21 4242   2.536   5.383   2.155
  260THR   HG22 4243   2.650   5.472   2.256
  260THR   HG23 4244   2.606   5.313   2.312
  260THR      C 4245   2.830   5.136   1.995
  260THR      O 4246   2.799   5.068   1.899
  261SER      N 4247   2.960   5.164   2.012
  261SER     HN 4248   2.982   5.222   2.091
  261SER     CA 4249   3.067   5.143   1.917
  261SER     HA 4250   3.044   5.189   1.822
  261SER     CB 4251   3.209   5.201   1.963
  261SER    HB1 4252   3.292   5.179   1.892
  261SER    HB2 4253   3.227   5.159   2.065
  261SER     OG 4254   3.217   5.340   1.971
  261SER    HG1 4255   3.240   5.374   1.884
  261SER      C 4256   3.101   5.001   1.887
  261SER      O 4257   3.149   4.983   1.773
  262GLY      N 4258   3.080   4.907   1.979
  262GLY     HN 4259   3.048   4.927   2.071
  262GLY     CA 4260   3.129   4.771   1.976
  262GLY    HA1 4261   3.073   4.749   1.886
  262GLY    HA2 4262   3.095   4.711   2.059
  262GLY      C 4263   3.281   4.762   1.954
  262GLY      O 4264   3.354   4.861   1.962
  263THR      N 4265   3.330   4.645   1.916
  263THR     HN 4266   3.271   4.568   1.893
  263THR     CA 4267   3.470   4.605   1.912
  263THR     HA 4268   3.530   4.677   1.966
  263THR     CB 4269   3.504   4.467   1.984
  263THR     HB 4270   3.614   4.451   1.988
  263THR    OG1 4271   3.449   4.352   1.925
  263THR    HG1 4272   3.355   4.365   1.940
  263THR    CG2 4273   3.463   4.467   2.131
  263THR   HG21 4274   3.479   4.363   2.168
  263THR   HG22 4275   3.354   4.484   2.143
  263THR   HG23 4276   3.523   4.543   2.184
  263THR      C 4277   3.517   4.609   1.766
  263THR      O 4278   3.632   4.576   1.738
  264GLN      N 4279   3.432   4.652   1.664
  264GLN     HN 4280   3.341   4.677   1.697
  264GLN     CA 4281   3.457   4.650   1.524
  264GLN     HA 4282   3.484   4.548   1.498
  264GLN     CB 4283   3.331   4.704   1.455
  264GLN    HB1 4284   3.349   4.707   1.346
  264GLN    HB2 4285   3.312   4.809   1.485
  264GLN     CG 4286   3.207   4.612   1.472
  264GLN    HG1 4287   3.139   4.634   1.387
  264GLN    HG2 4288   3.164   4.627   1.574
  264GLN     CD 4289   3.240   4.460   1.468
  264GLN    OE1 4290   3.245   4.397   1.574
  264GLN    NE2 4291   3.275   4.413   1.347
  264GLN   HE21 4292   3.292   4.474   1.270
  264GLN   HE22 4293   3.301   4.317   1.345
  264GLN      C 4294   3.575   4.735   1.485
  264GLN      O 4295   3.658   4.695   1.404
  265ASN      N 4296   3.581   4.850   1.549
  265ASN     HN 4297   3.511   4.877   1.615
  265ASN     CA 4298   3.705   4.923   1.561
  265ASN     HA 4299   3.787   4.874   1.511
  265ASN     CB 4300   3.687   5.065   1.501
  265ASN    HB1 4301   3.598   5.114   1.546
  265ASN    HB2 4302   3.668   5.055   1.392
  265ASN     CG 4303   3.809   5.168   1.520
  265ASN    OD1 4304   3.805   5.257   1.608
  265ASN    ND2 4305   3.912   5.148   1.441
  265ASN   HD21 4306   3.985   5.216   1.434
  265ASN   HD22 4307   3.916   5.078   1.369
  265ASN      C 4308   3.738   4.932   1.713
  265ASN      O 4309   3.651   4.969   1.791
  266CYS      N 4310   3.866   4.896   1.750
  266CYS     HN 4311   3.931   4.864   1.682
  266CYS     CA 4312   3.920   4.889   1.881
  266CYS     HA 4313   3.837   4.877   1.949
  266CYS     CB 4314   4.001   4.760   1.902
  266CYS    HB1 4315   4.060   4.769   1.995
  266CYS    HB2 4316   4.073   4.760   1.817
  266CYS     SG 4317   3.914   4.608   1.914
  266CYS      C 4318   4.004   5.011   1.929
  266CYS      O 4319   4.051   5.026   2.043
  267GLU      N 4320   4.021   5.116   1.845
  267GLU     HN 4321   3.988   5.120   1.751
  267GLU     CA 4322   4.096   5.234   1.887
  267GLU     HA 4323   4.172   5.208   1.960
  267GLU     CB 4324   4.188   5.277   1.767
  267GLU    HB1 4325   4.245   5.366   1.801
  267GLU    HB2 4326   4.115   5.317   1.693
  267GLU     CG 4327   4.282   5.167   1.721
  267GLU    HG1 4328   4.234   5.070   1.698
  267GLU    HG2 4329   4.362   5.141   1.793
  267GLU     CD 4330   4.350   5.218   1.601
  267GLU    OE1 4331   4.477   5.239   1.616
  267GLU    OE2 4332   4.295   5.242   1.491
  267GLU      C 4333   4.024   5.355   1.950
  267GLU      O 4334   4.079   5.460   1.987
  268VAL      N 4335   3.886   5.337   1.971
  268VAL     HN 4336   3.839   5.256   1.938
  268VAL     CA 4337   3.802   5.423   2.052
  268VAL     HA 4338   3.842   5.523   2.044
  268VAL     CB 4339   3.656   5.403   1.999
  268VAL     HB 4340   3.653   5.419   1.889
  268VAL    CG1 4341   3.605   5.262   2.048
  268VAL   HG11 4342   3.626   5.244   2.155
  268VAL   HG12 4343   3.655   5.182   1.990
  268VAL   HG13 4344   3.494   5.258   2.042
  268VAL    CG2 4345   3.560   5.504   2.056
  268VAL   HG21 4346   3.586   5.611   2.043
  268VAL   HG22 4347   3.532   5.489   2.162
  268VAL   HG23 4348   3.467   5.490   1.996
  268VAL      C 4349   3.812   5.397   2.200
  268VAL      O 4350   3.761   5.479   2.281
  269TYR      N 4351   3.886   5.284   2.238
  269TYR     HN 4352   3.919   5.225   2.165
  269TYR     CA 4353   3.891   5.247   2.381
  269TYR     HA 4354   3.806   5.283   2.437
  269TYR     CB 4355   3.905   5.094   2.410
  269TYR    HB1 4356   3.917   5.077   2.519
  269TYR    HB2 4357   3.992   5.043   2.364
  269TYR     CG 4358   3.778   5.032   2.373
  269TYR    CD1 4359   3.675   5.004   2.469
  269TYR    HD1 4360   3.688   5.023   2.574
  269TYR    CE1 4361   3.554   4.954   2.422
  269TYR    HE1 4362   3.468   4.942   2.488
  269TYR     CZ 4363   3.531   4.934   2.287
  269TYR     OH 4364   3.411   4.907   2.228
  269TYR     HH 4365   3.429   4.918   2.135
  269TYR    CD2 4366   3.756   4.994   2.236
  269TYR    HD2 4367   3.841   5.007   2.171
  269TYR    CE2 4368   3.638   4.941   2.197
  269TYR    HE2 4369   3.639   4.924   2.090
  269TYR      C 4370   4.010   5.312   2.448
  269TYR      O 4371   4.032   5.292   2.570
  270ARG      N 4372   4.097   5.380   2.369
  270ARG     HN 4373   4.066   5.385   2.275
  270ARG     CA 4374   4.210   5.442   2.429
  270ARG     HA 4375   4.249   5.370   2.500
  270ARG     CB 4376   4.309   5.493   2.323
  270ARG    HB1 4377   4.336   5.408   2.256
  270ARG    HB2 4378   4.399   5.528   2.378
  270ARG     CG 4379   4.263   5.617   2.236
  270ARG    HG1 4380   4.152   5.618   2.232
  270ARG    HG2 4381   4.290   5.588   2.132
  270ARG     CD 4382   4.332   5.743   2.273
  270ARG    HD1 4383   4.439   5.718   2.253
  270ARG    HD2 4384   4.337   5.786   2.376
  270ARG     NE 4385   4.284   5.849   2.182
  270ARG     HE 4386   4.228   5.926   2.213
  270ARG     CZ 4387   4.335   5.879   2.060
  270ARG    NH1 4388   4.435   5.810   2.013
  270ARG   HH11 4389   4.487   5.755   2.078
  270ARG   HH12 4390   4.468   5.831   1.921
  270ARG    NH2 4391   4.279   5.974   2.000
  270ARG   HH21 4392   4.309   5.998   1.908
  270ARG   HH22 4393   4.195   6.024   2.022
  270ARG      C 4394   4.180   5.551   2.529
  270ARG      O 4395   4.075   5.622   2.519
  271SER      N 4396   4.273   5.566   2.631
  271SER     HN 4397   4.336   5.491   2.646
  271SER     CA 4398   4.258   5.644   2.753
  271SER     HA 4399   4.356   5.629   2.795
  271SER     CB 4400   4.238   5.799   2.731
  271SER    HB1 4401   4.203   5.841   2.828
  271SER    HB2 4402   4.138   5.808   2.683
  271SER     OG 4403   4.346   5.866   2.677
  271SER    HG1 4404   4.311   5.952   2.651
  271SER      C 4405   4.161   5.593   2.857
  271SER      O 4406   4.169   5.627   2.973
  272VAL      N 4407   4.062   5.513   2.811
  272VAL     HN 4408   4.040   5.499   2.715
  272VAL     CA 4409   3.980   5.438   2.899
  272VAL     HA 4410   3.962   5.505   2.981
  272VAL     CB 4411   3.849   5.407   2.832
  272VAL     HB 4412   3.854   5.348   2.738
  272VAL    CG1 4413   3.753   5.326   2.928
  272VAL   HG11 4414   3.798   5.232   2.963
  272VAL   HG12 4415   3.658   5.306   2.874
  272VAL   HG13 4416   3.730   5.394   3.013
  272VAL    CG2 4417   3.773   5.533   2.793
  272VAL   HG21 4418   3.674   5.497   2.759
  272VAL   HG22 4419   3.821   5.592   2.711
  272VAL   HG23 4420   3.745   5.595   2.880
  272VAL      C 4421   4.054   5.325   2.966
  272VAL      O 4422   4.054   5.308   3.089
  273ASP      N 4423   4.133   5.249   2.878
  273ASP     HN 4424   4.104   5.255   2.783
  273ASP     CA 4425   4.234   5.146   2.910
  273ASP     HA 4426   4.181   5.069   2.964
  273ASP     CB 4427   4.289   5.099   2.770
  273ASP    HB1 4428   4.205   5.079   2.700
  273ASP    HB2 4429   4.332   4.998   2.780
  273ASP     CG 4430   4.380   5.194   2.703
  273ASP    OD1 4431   4.379   5.318   2.713
  273ASP    OD2 4432   4.463   5.132   2.627
  273ASP      C 4433   4.345   5.190   3.009
  273ASP      O 4434   4.374   5.119   3.109
  274LEU      N 4435   4.395   5.314   2.983
  274LEU     HN 4436   4.376   5.361   2.897
  274LEU     CA 4437   4.499   5.370   3.066
  274LEU     HA 4438   4.578   5.300   3.089
  274LEU     CB 4439   4.561   5.479   2.977
  274LEU    HB1 4440   4.485   5.529   2.913
  274LEU    HB2 4441   4.619   5.427   2.898
  274LEU     CG 4442   4.648   5.581   3.051
  274LEU     HG 4443   4.589   5.636   3.128
  274LEU    CD1 4444   4.765   5.511   3.124
  274LEU   HD11 4445   4.843   5.462   3.061
  274LEU   HD12 4446   4.724   5.447   3.204
  274LEU   HD13 4447   4.826   5.589   3.174
  274LEU    CD2 4448   4.694   5.676   2.940
  274LEU   HD21 4449   4.605   5.721   2.892
  274LEU   HD22 4450   4.743   5.614   2.863
  274LEU   HD23 4451   4.756   5.758   2.983
  274LEU      C 4452   4.438   5.411   3.204
  274LEU      O 4453   4.495   5.392   3.316
  275ALA      N 4454   4.310   5.468   3.196
  275ALA     HN 4455   4.264   5.490   3.110
  275ALA     CA 4456   4.241   5.502   3.319
  275ALA     HA 4457   4.305   5.564   3.381
  275ALA     CB 4458   4.106   5.575   3.297
  275ALA    HB1 4459   4.030   5.514   3.243
  275ALA    HB2 4460   4.137   5.656   3.228
  275ALA    HB3 4461   4.062   5.625   3.386
  275ALA      C 4462   4.211   5.376   3.408
  275ALA      O 4463   4.229   5.373   3.531
  276PHE      N 4464   4.166   5.262   3.342
  276PHE     HN 4465   4.138   5.277   3.248
  276PHE     CA 4466   4.142   5.133   3.412
  276PHE     HA 4467   4.073   5.160   3.491
  276PHE     CB 4468   4.091   5.033   3.306
  276PHE    HB1 4469   4.169   5.025   3.228
  276PHE    HB2 4470   4.001   5.078   3.258
  276PHE     CG 4471   4.063   4.894   3.353
  276PHE    CD1 4472   3.937   4.865   3.407
  276PHE    HD1 4473   3.872   4.949   3.427
  276PHE    CE1 4474   3.899   4.737   3.438
  276PHE    HE1 4475   3.815   4.711   3.500
  276PHE     CZ 4476   3.986   4.632   3.416
  276PHE     HZ 4477   3.963   4.535   3.459
  276PHE    CD2 4478   4.148   4.785   3.317
  276PHE    HD2 4479   4.249   4.805   3.286
  276PHE    CE2 4480   4.108   4.657   3.349
  276PHE    HE2 4481   4.169   4.569   3.332
  276PHE      C 4482   4.273   5.081   3.467
  276PHE      O 4483   4.285   5.039   3.584
  277PHE      N 4484   4.386   5.085   3.385
  277PHE     HN 4485   4.384   5.105   3.288
  277PHE     CA 4486   4.513   5.019   3.433
  277PHE     HA 4487   4.500   4.924   3.482
  277PHE     CB 4488   4.621   5.007   3.323
  277PHE    HB1 4489   4.725   5.010   3.364
  277PHE    HB2 4490   4.612   5.081   3.241
  277PHE     CG 4491   4.594   4.875   3.262
  277PHE    CD1 4492   4.604   4.757   3.337
  277PHE    HD1 4493   4.628   4.764   3.442
  277PHE    CE1 4494   4.586   4.633   3.273
  277PHE    HE1 4495   4.588   4.545   3.336
  277PHE     CZ 4496   4.550   4.624   3.137
  277PHE     HZ 4497   4.552   4.526   3.091
  277PHE    CD2 4498   4.568   4.862   3.122
  277PHE    HD2 4499   4.569   4.951   3.061
  277PHE    CE2 4500   4.540   4.743   3.060
  277PHE    HE2 4501   4.554   4.734   2.953
  277PHE      C 4502   4.558   5.091   3.560
  277PHE      O 4503   4.590   5.028   3.662
  278ILE      N 4504   4.560   5.225   3.561
  278ILE     HN 4505   4.532   5.268   3.476
  278ILE     CA 4506   4.597   5.314   3.677
  278ILE     HA 4507   4.703   5.305   3.700
  278ILE     CB 4508   4.591   5.457   3.641
  278ILE     HB 4509   4.501   5.474   3.578
  278ILE    CG2 4510   4.605   5.547   3.764
  278ILE   HG21 4511   4.650   5.647   3.750
  278ILE   HG22 4512   4.688   5.511   3.829
  278ILE   HG23 4513   4.518   5.564   3.832
  278ILE    CG1 4514   4.717   5.494   3.551
  278ILE   HG11 4515   4.722   5.411   3.477
  278ILE   HG12 4516   4.807   5.484   3.615
  278ILE     CD 4517   4.695   5.619   3.469
  278ILE    HD1 4518   4.641   5.585   3.379
  278ILE    HD2 4519   4.792   5.659   3.432
  278ILE    HD3 4520   4.632   5.698   3.514
  278ILE      C 4521   4.508   5.287   3.795
  278ILE      O 4522   4.559   5.287   3.907
  279THR      N 4523   4.380   5.271   3.770
  279THR     HN 4524   4.351   5.263   3.675
  279THR     CA 4525   4.279   5.254   3.874
  279THR     HA 4526   4.300   5.328   3.949
  279THR     CB 4527   4.137   5.273   3.808
  279THR     HB 4528   4.130   5.226   3.707
  279THR    OG1 4529   4.112   5.415   3.787
  279THR    HG1 4530   4.179   5.441   3.724
  279THR    CG2 4531   4.031   5.229   3.909
  279THR   HG21 4532   3.935   5.257   3.860
  279THR   HG22 4533   4.035   5.270   4.012
  279THR   HG23 4534   4.032   5.118   3.908
  279THR      C 4535   4.288   5.118   3.938
  279THR      O 4536   4.282   5.104   4.062
  280LEU      N 4537   4.320   5.018   3.852
  280LEU     HN 4538   4.315   5.033   3.753
  280LEU     CA 4539   4.347   4.881   3.892
  280LEU     HA 4540   4.263   4.859   3.956
  280LEU     CB 4541   4.351   4.794   3.761
  280LEU    HB1 4542   4.422   4.834   3.685
  280LEU    HB2 4543   4.257   4.813   3.707
  280LEU     CG 4544   4.369   4.645   3.775
  280LEU     HG 4545   4.433   4.617   3.861
  280LEU    CD1 4546   4.228   4.581   3.808
  280LEU   HD11 4547   4.158   4.617   3.729
  280LEU   HD12 4548   4.206   4.617   3.911
  280LEU   HD13 4549   4.225   4.470   3.808
  280LEU    CD2 4550   4.433   4.583   3.655
  280LEU   HD21 4551   4.533   4.632   3.652
  280LEU   HD22 4552   4.390   4.617   3.558
  280LEU   HD23 4553   4.440   4.472   3.659
  280LEU      C 4554   4.476   4.865   3.974
  280LEU      O 4555   4.467   4.796   4.079
  281SER      N 4556   4.587   4.930   3.947
  281SER     HN 4557   4.587   4.993   3.870
  281SER     CA 4558   4.701   4.920   4.035
  281SER     HA 4559   4.703   4.821   4.077
  281SER     CB 4560   4.840   4.945   3.974
  281SER    HB1 4561   4.921   4.955   4.050
  281SER    HB2 4562   4.834   5.035   3.910
  281SER     OG 4563   4.873   4.828   3.895
  281SER    HG1 4564   4.882   4.756   3.959
  281SER      C 4565   4.680   4.996   4.168
  281SER      O 4566   4.754   4.970   4.266
  282PHE      N 4567   4.583   5.091   4.183
  282PHE     HN 4568   4.532   5.111   4.099
  282PHE     CA 4569   4.564   5.166   4.303
  282PHE     HA 4570   4.652   5.167   4.366
  282PHE     CB 4571   4.534   5.310   4.254
  282PHE    HB1 4572   4.460   5.309   4.171
  282PHE    HB2 4573   4.626   5.357   4.211
  282PHE     CG 4574   4.487   5.410   4.356
  282PHE    CD1 4575   4.572   5.458   4.461
  282PHE    HD1 4576   4.672   5.421   4.477
  282PHE    CE1 4577   4.517   5.551   4.551
  282PHE    HE1 4578   4.575   5.587   4.635
  282PHE     CZ 4579   4.388   5.614   4.531
  282PHE     HZ 4580   4.369   5.688   4.607
  282PHE    CD2 4581   4.369   5.477   4.336
  282PHE    HD2 4582   4.302   5.455   4.254
  282PHE    CE2 4583   4.313   5.577   4.426
  282PHE    HE2 4584   4.216   5.622   4.411
  282PHE      C 4585   4.453   5.101   4.389
  282PHE      O 4586   4.426   5.146   4.500
  283THR      N 4587   4.392   4.992   4.343
  283THR     HN 4588   4.435   4.957   4.261
  283THR     CA 4589   4.265   4.927   4.393
  283THR     HA 4590   4.201   5.013   4.402
  283THR     CB 4591   4.202   4.824   4.282
  283THR     HB 4592   4.271   4.752   4.234
  283THR    OG1 4593   4.140   4.897   4.173
  283THR    HG1 4594   4.210   4.951   4.137
  283THR    CG2 4595   4.098   4.736   4.348
  283THR   HG21 4596   4.068   4.665   4.269
  283THR   HG22 4597   4.012   4.786   4.397
  283THR   HG23 4598   4.143   4.675   4.429
  283THR      C 4599   4.286   4.862   4.525
  283THR      O 4600   4.194   4.851   4.606
  284TYR      N 4601   4.409   4.818   4.556
  284TYR     HN 4602   4.489   4.839   4.500
  284TYR     CA 4603   4.434   4.738   4.672
  284TYR     HA 4604   4.350   4.754   4.739
  284TYR     CB 4605   4.453   4.584   4.642
  284TYR    HB1 4606   4.452   4.529   4.739
  284TYR    HB2 4607   4.557   4.575   4.604
  284TYR     CG 4608   4.340   4.528   4.561
  284TYR    CD1 4609   4.353   4.510   4.422
  284TYR    HD1 4610   4.449   4.528   4.375
  284TYR    CE1 4611   4.251   4.442   4.349
  284TYR    HE1 4612   4.261   4.420   4.244
  284TYR     CZ 4613   4.133   4.403   4.418
  284TYR     OH 4614   4.041   4.330   4.352
  284TYR     HH 4615   3.970   4.318   4.415
  284TYR    CD2 4616   4.223   4.498   4.626
  284TYR    HD2 4617   4.212   4.506   4.733
  284TYR    CE2 4618   4.120   4.426   4.557
  284TYR    HE2 4619   4.027   4.394   4.601
  284TYR      C 4620   4.549   4.789   4.746
  284TYR      O 4621   4.616   4.715   4.820
  285MET      N 4622   4.574   4.924   4.725
  285MET     HN 4623   4.523   4.991   4.672
  285MET     CA 4624   4.691   4.980   4.798
  285MET     HA 4625   4.776   4.914   4.790
  285MET     CB 4626   4.731   5.113   4.733
  285MET    HB1 4627   4.790   5.181   4.798
  285MET    HB2 4628   4.637   5.162   4.702
  285MET     CG 4629   4.809   5.105   4.599
  285MET    HG1 4630   4.792   5.198   4.542
  285MET    HG2 4631   4.764   5.032   4.528
  285MET     SD 4632   4.976   5.044   4.613
  285MET     CE 4633   5.006   5.003   4.436
  285MET    HE1 4634   4.918   5.042   4.381
  285MET    HE2 4635   4.997   4.896   4.410
  285MET    HE3 4636   5.107   5.039   4.406
  285MET      C 4637   4.672   4.988   4.950
  285MET      O 4638   4.768   4.959   5.022
  286ASN      N 4639   4.550   5.000   4.997
  286ASN     HN 4640   4.475   5.018   4.934
  286ASN     CA 4641   4.513   4.994   5.135
  286ASN     HA 4642   4.582   5.057   5.190
  286ASN     CB 4643   4.367   5.047   5.171
  286ASN    HB1 4644   4.350   5.156   5.156
  286ASN    HB2 4645   4.355   5.019   5.278
  286ASN     CG 4646   4.259   4.972   5.095
  286ASN    OD1 4647   4.287   4.911   4.990
  286ASN    ND2 4648   4.133   4.973   5.137
  286ASN   HD21 4649   4.100   5.045   5.198
  286ASN   HD22 4650   4.076   4.918   5.075
  286ASN      C 4651   4.536   4.852   5.199
  286ASN      O 4652   4.589   4.833   5.307
  287SER      N 4653   4.502   4.748   5.120
  287SER     HN 4654   4.450   4.755   5.035
  287SER     CA 4655   4.532   4.604   5.148
  287SER     HA 4656   4.496   4.589   5.248
  287SER     CB 4657   4.467   4.497   5.052
  287SER    HB1 4658   4.499   4.397   5.088
  287SER    HB2 4659   4.508   4.511   4.950
  287SER     OG 4660   4.334   4.521   5.030
  287SER    HG1 4661   4.282   4.446   5.061
  287SER      C 4662   4.678   4.577   5.167
  287SER      O 4663   4.728   4.516   5.261
  288MET      N 4664   4.761   4.633   5.077
  288MET     HN 4665   4.720   4.672   4.995
  288MET     CA 4666   4.905   4.611   5.081
  288MET     HA 4667   4.908   4.504   5.098
  288MET     CB 4668   4.966   4.638   4.950
  288MET    HB1 4669   5.076   4.653   4.947
  288MET    HB2 4670   4.935   4.737   4.910
  288MET     CG 4671   4.963   4.524   4.847
  288MET    HG1 4672   4.857   4.492   4.832
  288MET    HG2 4673   5.020   4.442   4.894
  288MET     SD 4674   5.031   4.554   4.671
  288MET     CE 4675   4.909   4.683   4.611
  288MET    HE1 4676   4.805   4.647   4.627
  288MET    HE2 4677   4.933   4.703   4.505
  288MET    HE3 4678   4.916   4.779   4.666
  288MET      C 4679   4.969   4.680   5.197
  288MET      O 4680   5.060   4.621   5.259
  289LEU      N 4681   4.919   4.798   5.237
  289LEU     HN 4682   4.856   4.852   5.182
  289LEU     CA 4683   4.960   4.870   5.360
  289LEU     HA 4684   5.067   4.888   5.364
  289LEU     CB 4685   4.887   5.006   5.366
  289LEU    HB1 4686   4.778   4.991   5.353
  289LEU    HB2 4687   4.917   5.063   5.276
  289LEU     CG 4688   4.925   5.110   5.472
  289LEU     HG 4689   4.936   5.058   5.570
  289LEU    CD1 4690   5.060   5.172   5.443
  289LEU   HD11 4691   5.053   5.240   5.355
  289LEU   HD12 4692   5.141   5.099   5.421
  289LEU   HD13 4693   5.086   5.218   5.541
  289LEU    CD2 4694   4.813   5.205   5.492
  289LEU   HD21 4695   4.786   5.260   5.399
  289LEU   HD22 4696   4.845   5.281   5.565
  289LEU   HD23 4697   4.723   5.153   5.532
  289LEU      C 4698   4.932   4.794   5.489
  289LEU      O 4699   5.008   4.794   5.583
  290ASP      N 4700   4.813   4.724   5.501
  290ASP     HN 4701   4.764   4.700   5.418
  290ASP     CA 4702   4.761   4.664   5.621
  290ASP     HA 4703   4.741   4.750   5.683
  290ASP     CB 4704   4.622   4.592   5.597
  290ASP    HB1 4705   4.644   4.526   5.511
  290ASP    HB2 4706   4.543   4.663   5.565
  290ASP     CG 4707   4.551   4.507   5.706
  290ASP    OD1 4708   4.485   4.411   5.669
  290ASP    OD2 4709   4.562   4.540   5.825
  290ASP      C 4710   4.851   4.570   5.699
  290ASP      O 4711   4.881   4.607   5.812
  291PRO      N 4712   4.908   4.458   5.646
  291PRO     CD 4713   4.889   4.402   5.508
  291PRO    HD1 4714   4.910   4.482   5.433
  291PRO    HD2 4715   4.786   4.359   5.501
  291PRO     CA 4716   5.007   4.382   5.716
  291PRO     HA 4717   4.963   4.368   5.814
  291PRO     CB 4718   5.031   4.256   5.635
  291PRO    HB1 4719   4.958   4.182   5.672
  291PRO    HB2 4720   5.133   4.212   5.642
  291PRO     CG 4721   4.990   4.284   5.491
  291PRO    HG1 4722   5.079   4.297   5.426
  291PRO    HG2 4723   4.939   4.197   5.444
  291PRO      C 4724   5.138   4.454   5.735
  291PRO      O 4725   5.209   4.423   5.830
  292VAL      N 4726   5.180   4.539   5.639
  292VAL     HN 4727   5.126   4.543   5.555
  292VAL     CA 4728   5.308   4.607   5.651
  292VAL     HA 4729   5.377   4.525   5.661
  292VAL     CB 4730   5.345   4.675   5.513
  292VAL     HB 4731   5.266   4.751   5.497
  292VAL    CG1 4732   5.470   4.758   5.520
  292VAL   HG11 4733   5.491   4.780   5.413
  292VAL   HG12 4734   5.555   4.695   5.555
  292VAL   HG13 4735   5.470   4.852   5.579
  292VAL    CG2 4736   5.343   4.570   5.403
  292VAL   HG21 4737   5.413   4.489   5.432
  292VAL   HG22 4738   5.369   4.602   5.300
  292VAL   HG23 4739   5.240   4.531   5.396
  292VAL      C 4740   5.310   4.705   5.773
  292VAL      O 4741   5.397   4.700   5.859
  293VAL      N 4742   5.207   4.792   5.786
  293VAL     HN 4743   5.133   4.771   5.723
  293VAL     CA 4744   5.197   4.881   5.904
  293VAL     HA 4745   5.290   4.934   5.914
  293VAL     CB 4746   5.084   4.984   5.887
  293VAL     HB 4747   4.997   4.930   5.844
  293VAL    CG1 4748   5.036   5.058   6.018
  293VAL   HG11 4749   5.122   5.102   6.073
  293VAL   HG12 4750   4.998   4.976   6.083
  293VAL   HG13 4751   4.957   5.133   5.997
  293VAL    CG2 4752   5.133   5.094   5.794
  293VAL   HG21 4753   5.048   5.159   5.766
  293VAL   HG22 4754   5.171   5.072   5.692
  293VAL   HG23 4755   5.217   5.148   5.842
  293VAL      C 4756   5.175   4.802   6.029
  293VAL      O 4757   5.235   4.828   6.134
  294TYR      N 4758   5.106   4.691   6.021
  294TYR     HN 4759   5.067   4.664   5.933
  294TYR     CA 4760   5.091   4.614   6.143
  294TYR     HA 4761   5.045   4.672   6.221
  294TYR     CB 4762   4.990   4.499   6.102
  294TYR    HB1 4763   5.034   4.460   6.008
  294TYR    HB2 4764   4.891   4.546   6.082
  294TYR     CG 4765   4.956   4.389   6.201
  294TYR    CD1 4766   4.969   4.257   6.164
  294TYR    HD1 4767   4.991   4.250   6.059
  294TYR    CE1 4768   4.960   4.145   6.252
  294TYR    HE1 4769   4.963   4.043   6.218
  294TYR     CZ 4770   4.925   4.171   6.380
  294TYR     OH 4771   4.906   4.057   6.459
  294TYR     HH 4772   4.886   4.084   6.549
  294TYR    CD2 4773   4.902   4.414   6.333
  294TYR    HD2 4774   4.896   4.516   6.368
  294TYR    CE2 4775   4.891   4.304   6.418
  294TYR    HE2 4776   4.866   4.323   6.521
  294TYR      C 4777   5.219   4.570   6.211
  294TYR      O 4778   5.241   4.598   6.331
  295TYR      N 4779   5.302   4.497   6.132
  295TYR     HN 4780   5.289   4.466   6.038
  295TYR     CA 4781   5.438   4.462   6.170
  295TYR     HA 4782   5.423   4.405   6.260
  295TYR     CB 4783   5.514   4.360   6.073
  295TYR    HB1 4784   5.616   4.327   6.103
  295TYR    HB2 4785   5.516   4.408   5.973
  295TYR     CG 4786   5.420   4.238   6.062
  295TYR    CD1 4787   5.364   4.179   6.182
  295TYR    HD1 4788   5.397   4.215   6.278
  295TYR    CE1 4789   5.267   4.077   6.170
  295TYR    HE1 4790   5.237   4.044   6.269
  295TYR     CZ 4791   5.228   4.030   6.049
  295TYR     OH 4792   5.127   3.938   6.041
  295TYR     HH 4793   5.084   3.944   5.955
  295TYR    CD2 4794   5.373   4.196   5.936
  295TYR    HD2 4795   5.411   4.236   5.843
  295TYR    CE2 4796   5.276   4.101   5.935
  295TYR    HE2 4797   5.243   4.076   5.835
  295TYR      C 4798   5.530   4.572   6.208
  295TYR      O 4799   5.611   4.559   6.297
  296PHE      N 4800   5.536   4.681   6.128
  296PHE     HN 4801   5.483   4.674   6.045
  296PHE     CA 4802   5.621   4.790   6.161
  296PHE     HA 4803   5.708   4.750   6.211
  296PHE     CB 4804   5.664   4.877   6.038
  296PHE    HB1 4805   5.729   4.959   6.075
  296PHE    HB2 4806   5.578   4.918   5.982
  296PHE     CG 4807   5.752   4.797   5.945
  296PHE    CD1 4808   5.721   4.783   5.811
  296PHE    HD1 4809   5.641   4.847   5.777
  296PHE    CE1 4810   5.792   4.704   5.727
  296PHE    HE1 4811   5.772   4.691   5.621
  296PHE     CZ 4812   5.894   4.621   5.780
  296PHE     HZ 4813   5.944   4.549   5.717
  296PHE    CD2 4814   5.867   4.731   5.993
  296PHE    HD2 4815   5.903   4.746   6.094
  296PHE    CE2 4816   5.938   4.648   5.914
  296PHE    HE2 4817   6.027   4.602   5.953
  296PHE      C 4818   5.581   4.881   6.273
  296PHE      O 4819   5.661   4.965   6.318
  297SER      N 4820   5.458   4.870   6.324
  297SER     HN 4821   5.382   4.833   6.271
  297SER     CA 4822   5.413   4.937   6.449
  297SER     HA 4823   5.490   5.010   6.469
  297SER     CB 4824   5.275   5.015   6.428
  297SER    HB1 4825   5.279   5.085   6.342
  297SER    HB2 4826   5.255   5.072   6.521
  297SER     OG 4827   5.174   4.919   6.398
  297SER    HG1 4828   5.196   4.865   6.322
  297SER      C 4829   5.408   4.851   6.581
  297SER      O 4830   5.378   4.895   6.687
  298SER      N 4831   5.450   4.724   6.567
  298SER     HN 4832   5.492   4.699   6.480
  298SER     CA 4833   5.454   4.621   6.667
  298SER     HA 4834   5.410   4.659   6.758
  298SER     CB 4835   5.372   4.495   6.638
  298SER    HB1 4836   5.356   4.433   6.729
  298SER    HB2 4837   5.418   4.446   6.549
  298SER     OG 4838   5.233   4.519   6.599
  298SER    HG1 4839   5.231   4.546   6.507
  298SER      C 4840   5.596   4.580   6.703
  298SER      O 4841   5.656   4.506   6.622
  299PRO      N 4842   5.658   4.617   6.815
  299PRO     CD 4843   5.613   4.729   6.892
  299PRO    HD1 4844   5.562   4.692   6.984
  299PRO    HD2 4845   5.552   4.793   6.825
  299PRO     CA 4846   5.795   4.583   6.845
  299PRO     HA 4847   5.849   4.605   6.754
  299PRO     CB 4848   5.837   4.684   6.959
  299PRO    HB1 4849   5.942   4.722   6.955
  299PRO    HB2 4850   5.805   4.651   7.060
  299PRO     CG 4851   5.741   4.803   6.936
  299PRO    HG1 4852   5.724   4.872   7.022
  299PRO    HG2 4853   5.782   4.860   6.850
  299PRO      C 4854   5.819   4.443   6.879
  299PRO      O 4855   5.928   4.388   6.886
  300SER      N 4856   5.710   4.370   6.913
  300SER     HN 4857   5.624   4.419   6.926
  300SER     CA 4858   5.720   4.223   6.948
  300SER     HA 4859   5.804   4.185   6.891
  300SER     CB 4860   5.739   4.189   7.102
  300SER    HB1 4861   5.652   4.241   7.149
  300SER    HB2 4862   5.835   4.230   7.139
  300SER     OG 4863   5.737   4.049   7.133
  300SER    HG1 4864   5.819   4.020   7.091
  300SER      C 4865   5.593   4.154   6.897
  300SER      O 4866   5.490   4.215   6.894
  301PHE      N 4867   5.613   4.029   6.847
  301PHE     HN 4868   5.702   3.986   6.860
  301PHE     CA 4869   5.503   3.955   6.792
  301PHE     HA 4870   5.412   4.011   6.780
  301PHE     CB 4871   5.545   3.903   6.656
  301PHE    HB1 4872   5.457   3.853   6.611
  301PHE    HB2 4873   5.615   3.820   6.680
  301PHE     CG 4874   5.610   3.996   6.557
  301PHE    CD1 4875   5.583   4.135   6.551
  301PHE    HD1 4876   5.518   4.174   6.627
  301PHE    CE1 4877   5.630   4.212   6.444
  301PHE    HE1 4878   5.602   4.316   6.431
  301PHE     CZ 4879   5.710   4.151   6.351
  301PHE     HZ 4880   5.739   4.200   6.259
  301PHE    CD2 4881   5.708   3.940   6.468
  301PHE    HD2 4882   5.737   3.837   6.480
  301PHE    CE2 4883   5.755   4.017   6.362
  301PHE    HE2 4884   5.817   3.971   6.286
  301PHE      C 4885   5.471   3.837   6.879
  301PHE      O 4886   5.395   3.745   6.836
  302ASN      N 4887   5.515   3.834   7.000
  302ASN     HN 4888   5.579   3.907   7.026
  302ASN     CA 4889   5.492   3.727   7.087
  302ASN     HA 4890   5.513   3.646   7.018
  302ASN     CB 4891   5.596   3.733   7.204
  302ASN    HB1 4892   5.566   3.807   7.281
  302ASN    HB2 4893   5.697   3.746   7.160
  302ASN     CG 4894   5.614   3.592   7.267
  302ASN    OD1 4895   5.593   3.488   7.203
  302ASN    ND2 4896   5.677   3.586   7.388
  302ASN   HD21 4897   5.702   3.665   7.444
  302ASN   HD22 4898   5.693   3.500   7.437
  302ASN      C 4899   5.351   3.722   7.141
  302ASN    OT1 4900   5.307   3.827   7.203
  302ASN    OT2 4901   5.277   3.617   7.130
  3033HR    C01 4902   3.699   4.646   4.408
  3033HR    O02 4903   3.767   4.610   4.310
  3033HR    C03 4904   3.717   4.783   4.481
  3033HR    O04 4905   3.781   4.869   4.703
  3033HR    C05 4906   3.761   4.751   4.627
  3033HR    O06 4907   3.600   4.562   4.463
  3033HR    C07 4908   3.883   4.665   4.650
  3033HR     H1 4909   3.617   4.831   4.474
  3033HR     H2 4910   3.794   4.849   4.435
  3033HR     H3 4911   3.695   4.909   4.719
  3033HR     H4 4912   3.678   4.697   4.678
  3033HR     H5 4913   3.584   4.486   4.406
  3033HR     H6 4914   3.969   4.729   4.619
  3033HR     H7 4915   3.880   4.576   4.583
  3033HR     H8 4916   3.901   4.642   4.757
   7.68011   7.68011   9.27754
