# Supplementary material for: Orthosteric and allosteric modulation of human HCAR2 signaling complex
Source: Nat Commun. 2023 Nov 22;14:7620. doi: 10.1038/s41467-023-43537-z (PMC10665550; doi:10.1038/s41467-023-43537-z)
Supplement: Supplementary file 8 — Supplementary Data 5 [file 41467_2023_43537_MOESM8_ESM.zip › supplementary data 5/trjfiles/3HB_initial.gro]

Title
 4916
    8ASP      N    1   3.277   4.178   0.834 -0.7944 -0.1129 -0.0529
    8ASP    HT1    2   3.338   4.095   0.846  1.3493  1.2529 -0.8963
    8ASP    HT2    3   3.276   4.191   0.730  3.0597  0.0849 -0.2015
    8ASP    HT3    4   3.182   4.157   0.870 -0.1357 -0.2859  1.6678
    8ASP     CA    5   3.364   4.284   0.892  1.4037  0.1753 -0.0019
    8ASP     HA    6   3.462   4.278   0.847  1.7718  1.1351  0.6266
    8ASP     CB    7   3.304   4.421   0.859 -0.3395  0.0631  0.5761
    8ASP    HB1    8   3.217   4.444   0.924  0.9074 -0.4108  2.4811
    8ASP    HB2    9   3.283   4.426   0.750  1.1525 -1.5652  0.1819
    8ASP     CG   10   3.401   4.538   0.871  0.2211  0.2254  0.7272
    8ASP    OD1   11   3.519   4.510   0.903 -0.1846  0.2721  0.2414
    8ASP    OD2   12   3.360   4.659   0.857 -0.7369  0.5781  0.2478
    8ASP      C   13   3.399   4.254   1.035  0.3674  0.4204 -0.3518
    8ASP      O   14   3.491   4.179   1.056  0.0432 -0.6323  0.0603
    9HSD      N   15   3.320   4.302   1.134 -0.1929 -0.3347  0.5616
    9HSD     HN   16   3.234   4.349   1.117  0.8296  1.2427 -0.6399
    9HSD     CA   17   3.353   4.271   1.273  0.6343 -0.6088 -1.1933
    9HSD     HA   18   3.460   4.258   1.276  0.4975 -1.5741  0.2546
    9HSD     CB   19   3.324   4.388   1.363  0.2734  0.3570 -0.3668
    9HSD    HB1   20   3.352   4.358   1.466 -1.1165 -2.7581 -0.8004
    9HSD    HB2   21   3.218   4.422   1.371 -0.2537 -0.9429 -1.4837
    9HSD    ND1   22   3.387   4.605   1.237 -0.2659  0.0915  0.7520
    9HSD    HD1   23   3.301   4.617   1.187 -0.6033 -0.2032  1.2562
    9HSD     CG   24   3.413   4.513   1.334 -0.0967  0.0149 -0.4538
    9HSD    CE1   25   3.492   4.690   1.224  0.0282 -0.7400 -0.0063
    9HSD    HE1   26   3.500   4.766   1.147  2.2111 -1.8742 -0.9775
    9HSD    NE2   27   3.582   4.658   1.305 -0.4541  0.3458 -0.5120
    9HSD    CD2   28   3.540   4.542   1.372  0.0557 -0.0520  0.6472
    9HSD    HD2   29   3.595   4.508   1.459  0.6584  0.0058  0.2966
    9HSD      C   30   3.285   4.140   1.318  0.9867 -0.8305 -0.2649
    9HSD      O   31   3.304   4.074   1.424 -0.4256  0.0981  0.2220
   10PHE      N   32   3.198   4.080   1.225  0.4869  0.3364  0.3104
   10PHE     HN   33   3.159   4.141   1.155 -1.9501 -1.7053 -0.2415
   10PHE     CA   34   3.127   3.950   1.244  0.1495 -0.1768  0.5523
   10PHE     HA   35   3.096   3.945   1.348 -1.8312 -3.0806 -0.0760
   10PHE     CB   36   2.995   3.941   1.169  0.1668  0.4332 -0.3092
   10PHE    HB1   37   3.012   3.974   1.064 -0.0383  0.7957 -0.2292
   10PHE    HB2   38   2.906   3.986   1.217 -0.2183 -0.9525  0.3353
   10PHE     CG   39   2.946   3.800   1.165  0.5365  0.0356 -0.3905
   10PHE    CD1   40   2.892   3.749   1.279  0.6245  0.5729  0.2950
   10PHE    HD1   41   2.904   3.817   1.362  2.5913 -1.3772  1.7516
   10PHE    CE1   42   2.850   3.619   1.284 -0.1398  0.2987 -0.2409
   10PHE    HE1   43   2.807   3.590   1.379  0.4573  1.9021  0.5493
   10PHE     CZ   44   2.863   3.535   1.173  0.1269  0.1348 -1.1285
   10PHE     HZ   45   2.838   3.430   1.176  0.4252  0.0703  1.9521
   10PHE    CD2   46   2.967   3.717   1.054 -0.0046 -0.6425 -1.0100
   10PHE    HD2   47   3.011   3.754   0.962  0.9564  2.5462  0.6115
   10PHE    CE2   48   2.934   3.579   1.061  0.1030 -0.3929  0.0226
   10PHE    HE2   49   2.950   3.514   0.976  1.3995 -1.3772  0.9790
   10PHE      C   50   3.239   3.841   1.236 -0.1961  0.9844  0.5267
   10PHE      O   51   3.334   3.849   1.157 -0.0365  0.1153  0.0266
   11LEU      N   52   3.234   3.753   1.329  0.1838 -0.5599  0.7568
   11LEU     HN   53   3.154   3.760   1.388  0.3901  0.7830  0.9222
   11LEU     CA   54   3.334   3.658   1.349 -0.8570  0.8018 -0.0357
   11LEU     HA   55   3.382   3.632   1.255 -2.3904 -1.5855 -0.2334
   11LEU     CB   56   3.431   3.686   1.467 -1.0210  0.7748 -0.8181
   11LEU    HB1   57   3.364   3.697   1.555 -0.1420 -1.5214  0.2360
   11LEU    HB2   58   3.479   3.784   1.446  2.3101 -0.4199  0.6017
   11LEU     CG   59   3.535   3.578   1.503 -0.3115 -0.0926  0.6206
   11LEU     HG   60   3.474   3.491   1.537 -2.3033  2.0905  3.0037
   11LEU    CD1   61   3.624   3.533   1.379  0.1455  0.0045 -0.0620
   11LEU   HD11   62   3.547   3.507   1.303 -0.5960  2.0438 -0.0590
   11LEU   HD12   63   3.688   3.446   1.407 -1.7026 -1.4886 -0.2576
   11LEU   HD13   64   3.671   3.613   1.318 -0.6575  0.7978  0.3366
   11LEU    CD2   65   3.635   3.623   1.610  0.1852  0.2806 -0.5136
   11LEU   HD21   66   3.707   3.549   1.649 -0.5165  0.8727  2.0532
   11LEU   HD22   67   3.566   3.638   1.696 -0.7198 -0.7535 -1.0230
   11LEU   HD23   68   3.682   3.720   1.583 -0.1300  0.8627  0.9212
   11LEU      C   69   3.257   3.528   1.376  0.6367 -0.3024  0.4094
   11LEU      O   70   3.150   3.524   1.435  0.8561 -0.7286 -0.0383
   12GLU      N   71   3.301   3.410   1.323 -1.0732  0.6594 -0.5676
   12GLU     HN   72   3.382   3.408   1.265  0.7929  0.6402  1.8781
   12GLU     CA   73   3.241   3.281   1.337 -0.6599  0.4108  0.8493
   12GLU     HA   74   3.149   3.290   1.394 -1.1949 -1.1195  0.2982
   12GLU     CB   75   3.215   3.210   1.200 -0.4158  0.2934  0.0385
   12GLU    HB1   76   3.209   3.101   1.220  2.0926  0.3568  1.5037
   12GLU    HB2   77   3.302   3.223   1.133 -0.3236 -4.3715 -1.0458
   12GLU     CG   78   3.094   3.270   1.108 -0.3436 -0.0092  0.2340
   12GLU    HG1   79   3.104   3.380   1.115 -0.6289  0.1352 -1.3888
   12GLU    HG2   80   2.998   3.232   1.150  0.5332 -4.5339 -1.2838
   12GLU     CD   81   3.114   3.218   0.965 -0.1751  0.5351  0.1710
   12GLU    OE1   82   3.125   3.092   0.947 -0.4035  0.3708  0.1864
   12GLU    OE2   83   3.108   3.296   0.869 -0.0206 -0.2407 -0.1090
   12GLU      C   84   3.333   3.198   1.427  0.6329 -0.4367  1.3076
   12GLU      O   85   3.449   3.177   1.381 -0.2525 -0.6136 -0.4456
   13ILE      N   86   3.295   3.157   1.549  0.2884 -0.4477 -0.8601
   13ILE     HN   87   3.205   3.177   1.587 -0.3086 -0.6314 -2.0916
   13ILE     CA   88   3.393   3.083   1.633 -0.2542 -0.1454  0.1880
   13ILE     HA   89   3.486   3.088   1.579 -0.4946 -0.2537 -0.2450
   13ILE     CB   90   3.418   3.142   1.774 -0.8135  0.4735 -0.0491
   13ILE     HB   91   3.327   3.125   1.837  0.2399  0.2924  1.4922
   13ILE    CG2   92   3.548   3.083   1.830 -0.2723 -0.3913 -0.2854
   13ILE   HG21   93   3.566   3.131   1.928 -2.1704 -0.2294  0.0169
   13ILE   HG22   94   3.632   3.113   1.764 -0.3139 -0.4453 -0.3634
   13ILE   HG23   95   3.543   2.972   1.829  0.3164 -0.4185 -0.5311
   13ILE    CG1   96   3.428   3.301   1.764 -0.5752  0.2543 -0.5446
   13ILE   HG11   97   3.345   3.357   1.716  0.3458  0.8310 -1.5134
   13ILE   HG12   98   3.515   3.313   1.696  2.1215  0.2211  2.6073
   13ILE     CD   99   3.463   3.370   1.897  0.8653  0.3239 -0.5411
   13ILE    HD1  100   3.450   3.478   1.873 -1.2205  0.3945  0.7257
   13ILE    HD2  101   3.570   3.342   1.907  0.2595 -1.6662  1.0998
   13ILE    HD3  102   3.398   3.335   1.979  0.5209 -0.4080 -1.1134
   13ILE      C  103   3.351   2.940   1.638 -0.0035  0.2816 -0.0220
   13ILE      O  104   3.275   2.906   1.728 -0.3623 -0.2183  0.5567
   14ASP      N  105   3.405   2.848   1.558 -0.6956  0.3979  0.0858
   14ASP     HN  106   3.485   2.888   1.515  0.0691  0.2146  1.3037
   14ASP     CA  107   3.377   2.710   1.529 -0.7536 -0.4688 -0.6883
   14ASP     HA  108   3.415   2.693   1.429 -0.1329 -1.0825 -0.3599
   14ASP     CB  109   3.458   2.622   1.625  0.0948 -0.0666  0.3842
   14ASP    HB1  110   3.425   2.516   1.617 -0.5068  0.0549  1.1431
   14ASP    HB2  111   3.424   2.648   1.727 -1.8385  0.5131 -0.3465
   14ASP     CG  112   3.609   2.631   1.613 -0.0597  1.0672 -0.6579
   14ASP    OD1  113   3.663   2.648   1.505 -0.5167  0.0654 -0.4152
   14ASP    OD2  114   3.670   2.600   1.717 -0.2771  0.0324 -0.0323
   14ASP      C  115   3.220   2.686   1.525 -0.0734  0.3252  0.0557
   14ASP      O  116   3.177   2.597   1.597  0.0530 -0.1867 -0.2387
   15LYS      N  117   3.141   2.764   1.447  0.3447 -0.0063 -0.1174
   15LYS     HN  118   3.191   2.826   1.387  2.8653 -0.8828  0.9280
   15LYS     CA  119   3.001   2.767   1.435  0.3063  0.1955  0.2792
   15LYS     HA  120   2.985   2.818   1.341  0.0192 -0.4453 -0.0290
   15LYS     CB  121   2.929   2.627   1.429 -0.1772  0.1011 -1.2161
   15LYS    HB1  122   2.821   2.655   1.427 -0.1242  0.3283 -0.9417
   15LYS    HB2  123   2.956   2.560   1.513  1.8456 -0.8634 -2.5415
   15LYS     CG  124   2.924   2.558   1.295  0.4753 -0.0997  0.4457
   15LYS    HG1  125   2.902   2.633   1.216 -1.1579 -1.2957 -0.2917
   15LYS    HG2  126   2.837   2.489   1.305  0.0378  0.2222 -0.9381
   15LYS     CD  127   3.048   2.480   1.269 -0.7985 -0.4236  0.3137
   15LYS    HD1  128   3.076   2.397   1.338  1.9678  0.1970  0.0278
   15LYS    HD2  129   3.126   2.559   1.261 -3.4405  2.2818 -0.4651
   15LYS     CE  130   3.049   2.405   1.128 -0.7903 -0.6689 -0.0755
   15LYS    HE1  131   3.150   2.359   1.119  0.3122  1.7490 -0.6248
   15LYS    HE2  132   3.029   2.469   1.039  0.6609 -1.1804 -0.7992
   15LYS     NZ  133   2.946   2.299   1.113 -0.0784  0.3329  0.0292
   15LYS    HZ1  134   2.849   2.332   1.093  0.8380  2.5650 -1.2072
   15LYS    HZ2  135   2.955   2.254   1.206  2.0348  1.3940  0.4078
   15LYS    HZ3  136   2.968   2.226   1.042 -1.2185  0.9544 -1.0110
   15LYS      C  137   2.928   2.856   1.533 -0.4604 -0.4475  0.2784
   15LYS      O  138   2.806   2.875   1.532  0.9382  0.4874 -0.3765
   16LYS      N  139   2.994   2.931   1.620  0.5578  0.2807 -0.1856
   16LYS     HN  140   3.094   2.924   1.626  0.6695  1.0616 -1.0313
   16LYS     CA  141   2.926   3.013   1.714  0.8252  0.1180 -0.2825
   16LYS     HA  142   2.824   2.979   1.729  0.9750 -0.2756 -0.1560
   16LYS     CB  143   2.989   3.009   1.856  0.0626 -0.3385 -0.5073
   16LYS    HB1  144   3.090   3.055   1.849 -0.5054  0.9057 -0.6768
   16LYS    HB2  145   3.011   2.900   1.863 -3.1513 -1.1342 -1.2263
   16LYS     CG  146   2.908   3.062   1.968  0.2032  0.6231  1.2144
   16LYS    HG1  147   2.813   3.003   1.966  0.5191  0.0008 -2.6648
   16LYS    HG2  148   2.878   3.166   1.942 -0.9190  0.1970  0.7289
   16LYS     CD  149   2.970   3.075   2.105 -0.0566 -0.0185  0.3116
   16LYS    HD1  150   2.896   3.116   2.177  1.6153  1.3214  1.3382
   16LYS    HD2  151   3.058   3.141   2.092  1.6058 -2.5077 -2.2326
   16LYS     CE  152   3.015   2.932   2.146  0.1947 -0.3802  0.1125
   16LYS    HE1  153   3.097   2.891   2.083  0.5870 -2.1137  1.6664
   16LYS    HE2  154   2.929   2.861   2.141 -0.2905  0.2424 -0.8978
   16LYS     NZ  155   3.069   2.932   2.284 -0.6617 -0.0867  0.2495
   16LYS    HZ1  156   3.115   2.842   2.309  0.1567  0.2748  0.0817
   16LYS    HZ2  157   3.000   2.970   2.352 -1.0898  1.2102 -0.8809
   16LYS    HZ3  158   3.148   2.997   2.267 -0.6794 -0.7252 -2.8260
   16LYS      C  159   2.928   3.154   1.663 -0.1916  0.4678 -0.0695
   16LYS      O  160   3.036   3.202   1.638 -0.7355  0.2922 -0.8643
   17ASN      N  161   2.816   3.221   1.634 -0.0321 -0.3436  1.3356
   17ASN     HN  162   2.729   3.186   1.667 -1.5577 -1.5575 -3.2136
   17ASN     CA  163   2.811   3.361   1.586 -0.5190  0.0049 -0.3308
   17ASN     HA  164   2.878   3.364   1.502 -0.3743  1.4929 -0.1910
   17ASN     CB  165   2.669   3.408   1.539 -0.3064  0.3359  0.3358
   17ASN    HB1  166   2.678   3.515   1.513  1.6937 -0.1849 -1.4318
   17ASN    HB2  167   2.592   3.399   1.619 -0.6047 -1.9451 -0.1436
   17ASN     CG  168   2.632   3.327   1.412  1.2433  0.5719 -0.1087
   17ASN    OD1  169   2.707   3.242   1.363  0.0826 -0.0385 -0.2103
   17ASN    ND2  170   2.511   3.359   1.368 -0.2037  0.0212  0.9221
   17ASN   HD21  171   2.470   3.315   1.287  1.4509 -0.1316  0.1204
   17ASN   HD22  172   2.454   3.427   1.413 -0.4281  0.9995 -0.7333
   17ASN      C  173   2.863   3.471   1.685  0.7245 -0.6875  0.2676
   17ASN      O  174   2.808   3.487   1.798  0.3401 -0.2065  0.2194
   18CYS      N  175   2.963   3.554   1.642 -0.1639  0.3004  0.0864
   18CYS     HN  176   3.012   3.520   1.563 -2.2397 -1.6356 -0.4739
   18CYS     CA  177   3.019   3.657   1.735 -0.2079 -0.4938  0.4286
   18CYS     HA  178   2.938   3.688   1.800 -1.0626 -0.0170 -0.8238
   18CYS     CB  179   3.142   3.608   1.824  0.3335 -0.8383  0.2985
   18CYS    HB1  180   3.166   3.671   1.912  1.7518 -1.1381  0.1573
   18CYS    HB2  181   3.233   3.604   1.761  0.1525  3.4958 -0.5421
   18CYS     SG  182   3.119   3.440   1.892  0.2455  0.2227  0.1635
   18CYS      C  183   3.052   3.791   1.668  0.4813  0.5362  0.5684
   18CYS      O  184   3.056   3.805   1.545  0.1400 -0.5741 -0.3676
   19CYS      N  185   3.078   3.895   1.747  0.4200 -0.2855  0.3906
   19CYS     HN  186   3.062   3.881   1.844 -4.5015 -0.6972 -0.2532
   19CYS     CA  187   3.123   4.022   1.694  0.1991 -0.1817  0.6683
   19CYS     HA  188   3.158   4.023   1.592 -0.9136 -1.1079  0.2621
   19CYS     CB  189   3.018   4.131   1.711  0.0987 -0.3495  0.2803
   19CYS    HB1  190   3.051   4.234   1.686 -1.7568  0.2555  0.1285
   19CYS    HB2  191   2.994   4.129   1.820  0.4261 -1.3096  0.3455
   19CYS     SG  192   2.873   4.126   1.601  0.0384 -0.0534 -0.1168
   19CYS      C  193   3.240   4.051   1.785 -0.7488  0.0384  0.1651
   19CYS      O  194   3.244   4.026   1.903  0.0272  0.4417  0.6034
   20VAL      N  195   3.350   4.090   1.726  0.6509  0.2145  0.0578
   20VAL     HN  196   3.349   4.094   1.626  0.3332  1.9681  0.0964
   20VAL     CA  197   3.477   4.128   1.803  0.5416 -0.5389 -0.3069
   20VAL     HA  198   3.453   4.148   1.906  0.1786 -0.4469 -0.4095
   20VAL     CB  199   3.588   4.030   1.796 -0.4374  0.3820 -0.1952
   20VAL     HB  200   3.669   4.070   1.860 -2.1219 -0.5635  2.6716
   20VAL    CG1  201   3.540   3.901   1.860  0.0294 -0.0935  0.2140
   20VAL   HG11  202   3.617   3.822   1.868 -1.6331 -1.6056  3.2102
   20VAL   HG12  203   3.450   3.858   1.810 -0.0698 -0.9150  1.0649
   20VAL   HG13  204   3.507   3.932   1.961 -1.6476  0.4369 -0.4617
   20VAL    CG2  205   3.642   4.014   1.655  0.3078  0.8743  0.2463
   20VAL   HG21  206   3.559   4.007   1.582 -0.8777 -1.9849  1.6732
   20VAL   HG22  207   3.683   3.910   1.650 -1.0608  0.2912  0.6076
   20VAL   HG23  208   3.718   4.089   1.625 -0.4680  1.4451 -0.3296
   20VAL      C  209   3.521   4.259   1.734 -0.4714 -0.5964 -0.1108
   20VAL      O  210   3.527   4.269   1.615 -0.6547 -0.0495  0.6070
   21PHE      N  211   3.564   4.357   1.819 -0.0961  0.0543  0.3531
   21PHE     HN  212   3.537   4.347   1.915  1.1665  0.2552  0.7504
   21PHE     CA  213   3.631   4.479   1.776 -1.1190 -0.2429  0.2607
   21PHE     HA  214   3.635   4.490   1.669 -0.8443  0.4730  0.3387
   21PHE     CB  215   3.570   4.614   1.829  0.6858 -0.3583  0.6288
   21PHE    HB1  216   3.624   4.709   1.809 -0.4500  0.3911  0.9553
   21PHE    HB2  217   3.546   4.601   1.937 -1.5196 -1.6807  0.0613
   21PHE     CG  218   3.433   4.630   1.760  0.2057 -0.3947 -0.2051
   21PHE    CD1  219   3.423   4.719   1.655 -0.3939  0.6569 -0.3586
   21PHE    HD1  220   3.510   4.773   1.621 -1.3248  1.4118 -1.6218
   21PHE    CE1  221   3.310   4.713   1.575  0.1384  0.0033  0.5620
   21PHE    HE1  222   3.308   4.767   1.481 -0.7917  1.6298  1.4634
   21PHE     CZ  223   3.197   4.648   1.618 -0.9804 -0.8953  0.5725
   21PHE     HZ  224   3.108   4.644   1.558  0.2991 -0.4375 -1.4623
   21PHE    CD2  225   3.315   4.568   1.809  0.3151  0.2834  0.4397
   21PHE    HD2  226   3.325   4.502   1.894 -1.1510 -1.7549 -0.8783
   21PHE    CE2  227   3.191   4.585   1.741 -0.5618  0.3645  0.9185
   21PHE    HE2  228   3.104   4.528   1.770 -0.3839  0.9332  2.6893
   21PHE      C  229   3.783   4.477   1.809 -0.4692  0.4850 -0.4417
   21PHE      O  230   3.817   4.475   1.925 -0.6174 -0.2423  0.0386
   22ARG      N  231   3.874   4.474   1.709  0.4824  0.0260 -0.3340
   22ARG     HN  232   3.845   4.474   1.613  0.5166  3.3970 -0.4602
   22ARG     CA  233   4.013   4.499   1.731  0.1087 -0.0402  0.1600
   22ARG     HA  234   4.035   4.488   1.836 -2.2633  0.4509  0.7692
   22ARG     CB  235   4.104   4.406   1.644  0.0035  0.3141 -0.1234
   22ARG    HB1  236   4.210   4.441   1.643  0.9019 -2.1956  0.5744
   22ARG    HB2  237   4.062   4.413   1.541 -0.4039 -0.4456 -0.0153
   22ARG     CG  238   4.103   4.257   1.697  0.0932 -0.6854 -0.4404
   22ARG    HG1  239   4.004   4.209   1.708  0.8738 -2.0932  0.6783
   22ARG    HG2  240   4.148   4.258   1.799  1.1960 -1.0705 -0.9004
   22ARG     CD  241   4.179   4.158   1.605  0.5769 -0.3051  0.1850
   22ARG    HD1  242   4.134   4.145   1.504  1.4159  1.7088 -0.5089
   22ARG    HD2  243   4.175   4.064   1.664 -0.6215 -1.3451 -1.4819
   22ARG     NE  244   4.323   4.205   1.595 -0.5298  0.7405  0.1049
   22ARG     HE  245   4.368   4.230   1.681  0.4955 -2.3572  0.5845
   22ARG     CZ  246   4.390   4.241   1.486  0.1553  0.6413 -0.5932
   22ARG    NH1  247   4.340   4.223   1.369 -0.1478 -0.9001 -0.7006
   22ARG   HH11  248   4.240   4.223   1.377 -0.3659 -2.0261 -2.6598
   22ARG   HH12  249   4.392   4.261   1.293 -0.2221 -1.8015 -1.2162
   22ARG    NH2  250   4.505   4.307   1.489  0.0231  0.4202  0.2973
   22ARG   HH21  251   4.550   4.315   1.578 -1.1293  2.7830  0.7375
   22ARG   HH22  252   4.557   4.312   1.403 -1.4195 -0.8970 -0.7095
   22ARG      C  253   4.048   4.649   1.706  0.8274  0.1295  0.5390
   22ARG      O  254   4.123   4.690   1.619  0.2937  0.3046 -0.4616
   23ASP      N  255   3.984   4.735   1.786 -0.3472 -0.1843 -0.1868
   23ASP     HN  256   3.924   4.700   1.858 -0.5906 -1.3994 -0.9514
   23ASP     CA  257   3.988   4.878   1.774  0.0827 -0.3782 -0.2118
   23ASP     HA  258   3.973   4.905   1.670  0.7923  0.7246 -0.0358
   23ASP     CB  259   3.857   4.940   1.847  0.2180 -0.2362 -0.5553
   23ASP    HB1  260   3.868   4.958   1.956 -2.6818 -0.0153 -0.2216
   23ASP    HB2  261   3.771   4.870   1.851 -1.0428  1.3199  1.2016
   23ASP     CG  262   3.822   5.072   1.791 -0.2512 -0.7727  0.3458
   23ASP    OD1  263   3.720   5.127   1.839 -0.3898 -0.7162 -0.0735
   23ASP    OD2  264   3.895   5.127   1.705 -0.1143 -0.1088 -0.2604
   23ASP      C  265   4.126   4.927   1.800  0.6717 -0.0847  0.5889
   23ASP      O  266   4.211   4.857   1.857  0.3824 -0.6962  0.2964
   24ASP      N  267   4.151   5.045   1.744  0.3725 -0.6704 -0.0496
   24ASP     HN  268   4.076   5.096   1.702 -0.3082 -2.0218 -0.5211
   24ASP     CA  269   4.280   5.109   1.738  0.5145  0.0071 -0.2631
   24ASP     HA  270   4.350   5.040   1.693  0.3789 -1.4509  1.6012
   24ASP     CB  271   4.245   5.233   1.672 -0.0740  0.3336  0.3586
   24ASP    HB1  272   4.323   5.312   1.684  2.6082 -2.5026  3.8555
   24ASP    HB2  273   4.147   5.276   1.702  0.5367  2.2813 -0.2464
   24ASP     CG  274   4.236   5.216   1.519 -0.9601  0.1373  0.2983
   24ASP    OD1  275   4.265   5.105   1.467  0.1121 -0.4173 -0.7725
   24ASP    OD2  276   4.208   5.318   1.447 -0.1115 -0.0350 -0.2726
   24ASP      C  277   4.337   5.147   1.874  0.8327 -0.4892  0.2611
   24ASP      O  278   4.454   5.137   1.901  0.8909  0.1073 -0.2102
   25PHE      N  279   4.243   5.195   1.963  0.4275 -0.5232  0.3442
   25PHE     HN  280   4.154   5.216   1.923  0.9323  0.9554 -0.0649
   25PHE     CA  281   4.244   5.245   2.100 -0.6660  0.1233 -1.1906
   25PHE     HA  282   4.321   5.320   2.110  0.5897 -1.2719  0.1170
   25PHE     CB  283   4.116   5.323   2.141 -0.3235  0.3279  0.1655
   25PHE    HB1  284   4.121   5.328   2.252 -1.4398 -0.6459  0.2796
   25PHE    HB2  285   4.033   5.253   2.119 -1.4444  1.9980 -1.1255
   25PHE     CG  286   4.101   5.457   2.071 -0.2896 -0.2949  0.0894
   25PHE    CD1  287   4.197   5.513   1.982 -0.3089 -0.5019  0.8592
   25PHE    HD1  288   4.286   5.462   1.945  0.1123  0.1483  0.9660
   25PHE    CE1  289   4.182   5.638   1.922  0.1290 -0.4783 -0.0087
   25PHE    HE1  290   4.255   5.683   1.857 -0.7475  1.3483  0.2042
   25PHE     CZ  291   4.063   5.706   1.948 -0.3930  0.3816  0.3078
   25PHE     HZ  292   4.043   5.797   1.894 -0.9568  1.8455  2.8151
   25PHE    CD2  293   3.986   5.531   2.087 -0.2837  0.0448 -0.6060
   25PHE    HD2  294   3.911   5.482   2.147 -1.4404  1.1875 -1.0785
   25PHE    CE2  295   3.960   5.654   2.033  0.0365 -0.2346 -0.3197
   25PHE    HE2  296   3.866   5.706   2.034  0.2694  0.1950 -0.4962
   25PHE      C  297   4.288   5.140   2.199  0.6468 -0.3889  0.0815
   25PHE      O  298   4.330   5.169   2.312  0.4435  0.7776  0.7491
   26ILE      N  299   4.286   5.013   2.158 -0.6650  0.3422  0.3308
   26ILE     HN  300   4.251   4.994   2.067 -1.4069 -3.2982  1.2273
   26ILE     CA  301   4.346   4.908   2.233  0.3585  0.1489  0.2583
   26ILE     HA  302   4.305   4.907   2.333 -0.4177  0.1930 -0.0519
   26ILE     CB  303   4.310   4.772   2.166 -0.7131  0.1147  0.0010
   26ILE     HB  304   4.348   4.772   2.061  0.1859  2.2255  0.2592
   26ILE    CG2  305   4.381   4.664   2.244 -0.2652 -0.0051 -0.0194
   26ILE   HG21  306   4.486   4.641   2.217 -0.3668 -1.2541  0.5690
   26ILE   HG22  307   4.321   4.572   2.230 -2.8476  1.4984  0.4989
   26ILE   HG23  308   4.393   4.675   2.354 -0.5026  0.3092 -0.0243
   26ILE    CG1  309   4.154   4.747   2.165 -0.0082 -0.2042  0.5670
   26ILE   HG11  310   4.141   4.652   2.110  2.0419 -0.8961  1.1968
   26ILE   HG12  311   4.103   4.829   2.110  3.3261  1.5238 -0.1963
   26ILE     CD  312   4.089   4.720   2.295  0.2174 -0.9874 -0.4200
   26ILE    HD1  313   4.104   4.801   2.369 -0.6963 -0.5335 -0.7197
   26ILE    HD2  314   4.126   4.626   2.341 -0.4530 -2.3307 -2.4925
   26ILE    HD3  315   3.979   4.703   2.290  0.2852 -1.4026 -0.5500
   26ILE      C  316   4.494   4.924   2.264 -0.6515  0.4465  0.9143
   26ILE      O  317   4.532   4.915   2.376  0.4674 -0.2280 -0.0982
   27VAL      N  318   4.576   4.963   2.164  0.2145  0.1753  0.2416
   27VAL     HN  319   4.540   4.975   2.072  1.5798  0.5316 -0.2729
   27VAL     CA  320   4.714   5.008   2.175 -0.7914 -0.3847 -0.3441
   27VAL     HA  321   4.776   4.928   2.213 -0.9995 -1.7139 -2.6260
   27VAL     CB  322   4.770   5.044   2.035  0.0308 -0.4910 -1.1608
   27VAL     HB  323   4.719   5.137   2.003  1.4031  1.4451  1.8092
   27VAL    CG1  324   4.923   5.072   2.026  0.2430  0.0427 -0.0505
   27VAL   HG11  325   4.985   4.999   2.082 -0.1342  2.3717  3.7274
   27VAL   HG12  326   4.941   5.166   2.082 -2.1717  0.9783 -0.6817
   27VAL   HG13  327   4.958   5.071   1.920 -0.1991 -2.9893 -0.2483
   27VAL    CG2  328   4.740   4.933   1.934  0.4213 -0.6242 -0.4646
   27VAL   HG21  329   4.748   4.830   1.974  0.0776 -0.1476  0.8734
   27VAL   HG22  330   4.819   4.940   1.856  0.7588  2.4011  0.0003
   27VAL   HG23  331   4.636   4.941   1.897  1.1288 -0.9607 -2.7093
   27VAL      C  332   4.739   5.132   2.273  0.5915 -0.3776  0.0138
   27VAL      O  333   4.832   5.143   2.350 -0.3564  0.7325 -0.2763
   28LYS      N  334   4.654   5.237   2.256 -0.3870  0.7774 -0.0239
   28LYS     HN  335   4.565   5.213   2.218 -1.3454  0.7039  2.1005
   28LYS     CA  336   4.672   5.369   2.318  0.6792  0.0686  0.0907
   28LYS     HA  337   4.777   5.391   2.327  1.0255 -1.4179 -0.1169
   28LYS     CB  338   4.599   5.464   2.223 -0.3061  0.5720 -0.3265
   28LYS    HB1  339   4.608   5.571   2.252  1.2044  1.0315 -2.3393
   28LYS    HB2  340   4.491   5.442   2.235 -0.1620  0.0114 -0.0276
   28LYS     CG  341   4.645   5.457   2.076  0.2584 -0.4141 -0.1341
   28LYS    HG1  342   4.581   5.521   2.012 -2.7783 -0.5415  2.5192
   28LYS    HG2  343   4.645   5.353   2.035  1.2136 -1.2734  1.8959
   28LYS     CD  344   4.786   5.500   2.050 -0.2030  0.0800 -0.1999
   28LYS    HD1  345   4.850   5.438   2.117  0.7574 -0.0207 -1.1786
   28LYS    HD2  346   4.784   5.608   2.075  2.0906  0.4512 -1.3209
   28LYS     CE  347   4.834   5.477   1.904 -0.0712 -0.1500 -0.2549
   28LYS    HE1  348   4.748   5.503   1.839  1.0401  1.0516 -1.3135
   28LYS    HE2  349   4.873   5.374   1.893  1.1664  0.2406  0.2779
   28LYS     NZ  350   4.943   5.572   1.883  0.2024  0.3496  0.3601
   28LYS    HZ1  351   5.023   5.540   1.942 -0.3131 -1.6316  0.0358
   28LYS    HZ2  352   4.921   5.671   1.908  1.3161  1.2937 -2.0799
   28LYS    HZ3  353   4.981   5.577   1.787 -1.0040 -1.7012 -0.2734
   28LYS      C  354   4.620   5.392   2.459  0.1394 -0.3207 -0.0358
   28LYS      O  355   4.658   5.486   2.525  0.2941 -0.1236  0.7387
   29VAL      N  356   4.531   5.297   2.502 -0.2706  0.0187 -0.1988
   29VAL     HN  357   4.498   5.227   2.439  0.8109 -1.4602  0.7986
   29VAL     CA  358   4.467   5.299   2.631 -0.0071 -0.2697  0.3447
   29VAL     HA  359   4.483   5.392   2.684 -0.5770 -0.7690  1.4270
   29VAL     CB  360   4.318   5.286   2.629 -0.5533 -0.0066 -0.2023
   29VAL     HB  361   4.284   5.192   2.579  1.1688  0.1862 -1.8834
   29VAL    CG1  362   4.274   5.293   2.770  0.3819 -0.2043 -0.0518
   29VAL   HG11  363   4.326   5.376   2.822  0.6060  0.3048 -1.0611
   29VAL   HG12  364   4.285   5.191   2.814 -0.9651 -0.7949 -1.0328
   29VAL   HG13  365   4.166   5.316   2.777  0.6880  1.1002  0.7639
   29VAL    CG2  366   4.255   5.406   2.556  0.1328 -0.4406 -0.5133
   29VAL   HG21  367   4.294   5.498   2.605  1.1223 -2.4676  2.8377
   29VAL   HG22  368   4.144   5.405   2.562  0.1054  0.5232 -0.7935
   29VAL   HG23  369   4.288   5.405   2.450  2.9007  0.1665  0.2505
   29VAL      C  370   4.523   5.191   2.730  0.3483 -0.2610  0.2602
   29VAL      O  371   4.586   5.231   2.830 -0.1109  0.1231 -0.1133
   30LEU      N  372   4.515   5.066   2.691  0.4933  0.7631 -0.3735
   30LEU     HN  373   4.510   5.042   2.595 -0.2454 -0.5624 -0.0337
   30LEU     CA  374   4.554   4.960   2.780 -0.0538 -0.2124 -0.1704
   30LEU     HA  375   4.517   4.992   2.876  0.8967  1.7403 -0.4026
   30LEU     CB  376   4.497   4.826   2.733  0.7762  0.4201 -0.3539
   30LEU    HB1  377   4.569   4.745   2.758  2.7934  2.3146  0.3664
   30LEU    HB2  378   4.501   4.830   2.622  1.2963  3.3925 -0.3200
   30LEU     CG  379   4.348   4.795   2.761 -0.2190 -0.4818 -0.3070
   30LEU     HG  380   4.312   4.715   2.692  0.6708 -2.0996  1.0170
   30LEU    CD1  381   4.340   4.741   2.901  0.6799 -0.4182 -0.2277
   30LEU   HD11  382   4.248   4.684   2.927  0.2033 -0.0069 -0.9726
   30LEU   HD12  383   4.332   4.826   2.972 -0.3215 -1.8109  1.4244
   30LEU   HD13  384   4.427   4.676   2.924  0.3619 -0.5125  0.7471
   30LEU    CD2  385   4.256   4.915   2.738 -0.2871  0.1288 -0.4356
   30LEU   HD21  386   4.280   4.953   2.636  3.0120  2.4125  1.0320
   30LEU   HD22  387   4.286   4.993   2.811 -1.2242 -0.3613  0.5030
   30LEU   HD23  388   4.152   4.880   2.756  0.1059 -0.8135  0.0927
   30LEU      C  389   4.701   4.954   2.827  0.0619  0.0089 -0.1493
   30LEU      O  390   4.729   4.943   2.946  0.2660  0.0008  0.1906
   31PRO      N  391   4.807   4.963   2.743  0.1529 -0.5021  0.3079
   31PRO     CD  392   4.802   4.952   2.599 -0.0692  0.4743 -0.1875
   31PRO    HD1  393   4.803   5.057   2.564  2.1488  1.0903  1.4505
   31PRO    HD2  394   4.714   4.892   2.567 -0.7759  1.4681 -0.1372
   31PRO     CA  395   4.947   4.952   2.790  0.1429 -0.8610 -0.0394
   31PRO     HA  396   4.949   4.873   2.864  1.5277 -0.3208  0.5305
   31PRO     CB  397   5.036   4.923   2.671 -0.1114 -0.1580  0.1423
   31PRO    HB1  398   5.109   4.841   2.689  0.0854  0.1629  0.8236
   31PRO    HB2  399   5.095   5.012   2.640  1.7297 -1.4542 -0.2911
   31PRO     CG  400   4.934   4.886   2.555 -0.1515 -0.1491 -1.1334
   31PRO    HG1  401   4.977   4.920   2.459  0.7952  0.1639 -0.6079
   31PRO    HG2  402   4.925   4.775   2.550 -3.1348  0.0309 -1.9144
   31PRO      C  403   4.996   5.080   2.872  0.2258  1.4224  0.1644
   31PRO      O  404   5.073   5.049   2.969 -0.2833 -0.4375  0.2974
   32PRO      N  405   4.969   5.208   2.844 -0.4329  0.1152  0.0121
   32PRO     CD  406   4.928   5.264   2.714  0.2639 -0.1626 -0.1232
   32PRO    HD1  407   4.824   5.227   2.709  0.7310 -1.5752 -0.1319
   32PRO    HD2  408   4.987   5.215   2.634  0.2973  0.3488 -0.4119
   32PRO     CA  409   4.964   5.310   2.949 -0.7199 -0.0435  0.1889
   32PRO     HA  410   5.068   5.335   2.965 -0.8957  1.3205 -0.6233
   32PRO     CB  411   4.893   5.425   2.878 -0.6650 -0.2702  0.0979
   32PRO    HB1  412   4.940   5.518   2.918  0.1931 -0.7732  0.2850
   32PRO    HB2  413   4.785   5.424   2.904 -0.6339  0.6225  0.2886
   32PRO     CG  414   4.935   5.411   2.733  0.5181  0.5097  0.2427
   32PRO    HG1  415   4.872   5.466   2.660  0.4016  0.2048  0.1140
   32PRO    HG2  416   5.038   5.453   2.722  0.0096  1.9291  0.6087
   32PRO      C  417   4.909   5.270   3.083  0.0552  0.0433 -0.2190
   32PRO      O  418   4.983   5.275   3.184 -0.3541  0.1280  0.6547
   33VAL      N  419   4.781   5.230   3.090 -0.0615  0.2485 -0.2624
   33VAL     HN  420   4.729   5.204   3.009 -1.0782 -1.0835  0.7557
   33VAL     CA  421   4.730   5.192   3.225  0.4339  0.1802  0.0486
   33VAL     HA  422   4.758   5.274   3.290 -1.5187  0.3215  0.7758
   33VAL     CB  423   4.582   5.190   3.232  1.0139 -0.2986 -0.4571
   33VAL     HB  424   4.550   5.290   3.197 -0.7890 -0.1945  1.3054
   33VAL    CG1  425   4.503   5.080   3.152 -0.1049 -0.1469  0.3570
   33VAL   HG11  426   4.527   5.101   3.046 -0.3314 -2.3804 -0.1703
   33VAL   HG12  427   4.395   5.081   3.179 -0.1143 -1.5771  0.4222
   33VAL   HG13  428   4.531   4.976   3.178 -2.5537 -0.7509  0.8901
   33VAL    CG2  429   4.534   5.177   3.386  0.2607  0.4207 -0.2930
   33VAL   HG21  430   4.535   5.070   3.418 -0.2993  0.9634  1.6325
   33VAL   HG22  431   4.427   5.204   3.373 -0.5383 -1.8178  1.1156
   33VAL   HG23  432   4.588   5.243   3.456  1.9198 -0.5283 -0.6062
   33VAL      C  433   4.797   5.064   3.292  0.5571 -1.0858 -0.2567
   33VAL      O  434   4.857   5.073   3.402  0.3414 -0.1750  0.1610
   34LEU      N  435   4.799   4.948   3.218  0.2624 -0.0521 -0.2431
   34LEU     HN  436   4.760   4.943   3.126  0.8070 -1.8746 -0.4115
   34LEU     CA  437   4.855   4.821   3.260  0.2465  0.1878  0.3432
   34LEU     HA  438   4.796   4.781   3.341  0.2413  2.6121  1.6276
   34LEU     CB  439   4.857   4.718   3.141 -0.3339  0.4328 -0.5869
   34LEU    HB1  440   4.930   4.636   3.162 -1.1436 -0.5137 -1.3732
   34LEU    HB2  441   4.904   4.766   3.053 -0.2012  2.0904  0.3505
   34LEU     CG  442   4.716   4.671   3.108  0.0372  0.3381  0.1253
   34LEU     HG  443   4.652   4.761   3.092 -2.4549 -1.4565 -0.6776
   34LEU    CD1  444   4.729   4.583   2.982  0.1122  0.8652  0.0197
   34LEU   HD11  445   4.728   4.477   3.017  0.7621  0.9018  0.1570
   34LEU   HD12  446   4.817   4.608   2.920 -0.7505  1.0341 -1.1627
   34LEU   HD13  447   4.635   4.605   2.928  0.1673 -0.5518 -0.7062
   34LEU    CD2  448   4.636   4.587   3.214  0.0855  0.6755 -0.2302
   34LEU   HD21  449   4.551   4.534   3.166  0.2246 -2.4497  2.5886
   34LEU   HD22  450   4.618   4.655   3.299 -1.0528  0.0563  0.0416
   34LEU   HD23  451   4.707   4.510   3.251 -1.0356 -0.2087  0.1319
   34LEU      C  452   5.005   4.830   3.309  0.5788  0.0300 -0.0253
   34LEU      O  453   5.035   4.765   3.409  0.1998  0.6644 -0.0208
   35GLY      N  454   5.095   4.908   3.250  0.0321  0.0265 -0.2861
   35GLY     HN  455   5.076   4.967   3.172 -1.4981  0.8731  0.6603
   35GLY     CA  456   5.238   4.918   3.288  0.3241  0.4343  0.7415
   35GLY    HA1  457   5.284   4.973   3.208 -2.6805 -0.2239 -1.6358
   35GLY    HA2  458   5.272   4.816   3.301  0.4273  0.2311 -1.0101
   35GLY      C  459   5.252   4.994   3.417 -0.3648  0.3891  0.6867
   35GLY      O  460   5.364   4.997   3.470 -0.2487 -0.0914  0.2828
   36LEU      N  461   5.141   5.064   3.455  0.1351  0.6138 -0.1823
   36LEU     HN  462   5.057   5.069   3.400 -0.7141 -2.3436  0.6921
   36LEU     CA  463   5.136   5.134   3.578 -0.6994  0.1859 -0.0795
   36LEU     HA  464   5.231   5.132   3.630 -1.8431 -0.1577  2.0988
   36LEU     CB  465   5.089   5.279   3.555  0.0564 -0.2855  0.1678
   36LEU    HB1  466   5.102   5.340   3.647  1.0791 -0.6478  0.2742
   36LEU    HB2  467   4.982   5.272   3.526  0.3622  0.2221 -1.1501
   36LEU     CG  468   5.179   5.358   3.459  0.3297 -0.3232 -1.1117
   36LEU     HG  469   5.156   5.315   3.360 -1.6013  0.7483 -1.1763
   36LEU    CD1  470   5.129   5.506   3.451 -0.1151 -0.0667  0.2851
   36LEU   HD11  471   5.155   5.557   3.546 -2.8123 -0.0563  1.0985
   36LEU   HD12  472   5.021   5.519   3.428  0.2663  0.2689 -1.5266
   36LEU   HD13  473   5.192   5.552   3.371 -0.0175 -2.3066 -1.0195
   36LEU    CD2  474   5.326   5.352   3.490  0.1772  0.0345 -0.0820
   36LEU   HD21  475   5.374   5.400   3.402  0.1529 -1.0113 -0.6778
   36LEU   HD22  476   5.372   5.255   3.518  0.8770  0.3522 -0.0966
   36LEU   HD23  477   5.352   5.419   3.574 -1.4233  0.3729  0.1695
   36LEU      C  478   5.054   5.062   3.686 -0.4276  0.3129  0.3453
   36LEU      O  479   5.096   5.060   3.801 -0.3293  0.0716 -0.0454
   37GLU      N  480   4.950   4.988   3.655 -0.3923  0.3355 -0.1677
   37GLU     HN  481   4.902   5.005   3.569  0.5067 -0.8953 -0.9389
   37GLU     CA  482   4.893   4.892   3.755 -0.0568 -0.5078  0.4475
   37GLU     HA  483   4.855   4.952   3.836  2.0522 -0.7307  1.6750
   37GLU     CB  484   4.780   4.801   3.692 -0.1608  0.4099  0.8090
   37GLU    HB1  485   4.735   4.747   3.778 -0.9094 -1.0763 -0.4699
   37GLU    HB2  486   4.826   4.734   3.615 -0.3000  0.7642  0.4144
   37GLU     CG  487   4.661   4.869   3.621 -1.0872 -0.1016  0.3249
   37GLU    HG1  488   4.705   4.938   3.546  0.5964 -0.9334  0.5172
   37GLU    HG2  489   4.607   4.936   3.693 -0.7565  1.4308 -0.7952
   37GLU     CD  490   4.565   4.775   3.542 -0.6666 -0.0312 -0.1568
   37GLU    OE1  491   4.554   4.652   3.577 -0.3967 -0.8351 -0.2791
   37GLU    OE2  492   4.502   4.832   3.450 -0.0421 -0.4552 -0.0457
   37GLU      C  493   4.997   4.793   3.806  0.4642 -0.0513  0.0602
   37GLU      O  494   5.013   4.774   3.931 -0.1367 -0.1865 -0.2366
   38PHE      N  495   5.062   4.735   3.713  0.7138 -0.0472 -0.1218
   38PHE     HN  496   5.029   4.738   3.619 -0.1909  0.8572  0.2112
   38PHE     CA  497   5.171   4.645   3.730 -0.1755 -0.2144  0.1204
   38PHE     HA  498   5.127   4.549   3.754 -0.0552 -0.6925 -1.4568
   38PHE     CB  499   5.232   4.632   3.591 -0.0001  0.4725  0.3439
   38PHE    HB1  500   5.261   4.732   3.551 -1.0770  1.1015  1.0811
   38PHE    HB2  501   5.155   4.587   3.524  1.8326 -0.1747 -1.4347
   38PHE     CG  502   5.358   4.547   3.575 -1.5712  0.6782  0.4643
   38PHE    CD1  503   5.366   4.422   3.636 -0.2424  0.5663  0.0969
   38PHE    HD1  504   5.290   4.386   3.704 -0.6938 -1.7666 -1.5211
   38PHE    CE1  505   5.473   4.335   3.614  0.9904 -0.8092 -0.3457
   38PHE    HE1  506   5.465   4.237   3.658 -0.7832 -0.2445  0.6813
   38PHE     CZ  507   5.580   4.373   3.534 -0.8475 -0.6631  1.1935
   38PHE     HZ  508   5.657   4.303   3.507 -3.2268 -2.5134 -1.3415
   38PHE    CD2  509   5.470   4.585   3.489  0.0512  0.3890 -0.5756
   38PHE    HD2  510   5.464   4.682   3.442 -0.5985  0.0442 -1.2287
   38PHE    CE2  511   5.578   4.497   3.461  0.2968  0.9329  0.4395
   38PHE    HE2  512   5.657   4.532   3.396  0.1763  3.2115  1.4162
   38PHE      C  513   5.270   4.666   3.843 -1.2258 -0.1153  0.1482
   38PHE      O  514   5.284   4.584   3.933 -0.3113 -0.5668  0.6248
   39ILE      N  515   5.361   4.768   3.830  0.1520  0.3600 -0.6819
   39ILE     HN  516   5.331   4.835   3.763 -0.0458  3.1446  1.9899
   39ILE     CA  517   5.475   4.791   3.917  0.0424  0.8617 -0.7769
   39ILE     HA  518   5.535   4.702   3.904  1.5151  1.4409  1.4272
   39ILE     CB  519   5.555   4.904   3.851 -0.0269  0.1098 -0.4481
   39ILE     HB  520   5.638   4.923   3.922 -0.3743  0.3223 -0.0974
   39ILE    CG2  521   5.608   4.847   3.718  0.3735  0.1219  0.1559
   39ILE   HG21  522   5.652   4.745   3.729  0.0629 -0.2026 -1.4184
   39ILE   HG22  523   5.682   4.908   3.663 -0.7508  0.7214 -0.7346
   39ILE   HG23  524   5.530   4.824   3.642  0.9690  0.1710 -0.4766
   39ILE    CG1  525   5.478   5.037   3.829  0.5681 -0.2830  0.3520
   39ILE   HG11  526   5.418   5.058   3.920  0.4637  2.4168 -0.2496
   39ILE   HG12  527   5.406   5.026   3.746  0.5220 -2.2582  0.6206
   39ILE     CD  528   5.571   5.149   3.789  0.1354  0.0038  0.2969
   39ILE    HD1  529   5.587   5.146   3.679 -0.2941  1.0372  0.1955
   39ILE    HD2  530   5.664   5.138   3.848  0.2590  1.2070  0.3399
   39ILE    HD3  531   5.537   5.251   3.816 -1.9464 -0.3436 -0.7692
   39ILE      C  532   5.430   4.800   4.066 -0.0286 -0.9992  0.8963
   39ILE      O  533   5.505   4.760   4.159 -0.4622 -0.1317  0.0373
   40PHE      N  534   5.311   4.864   4.096 -0.2187  0.5977 -1.1469
   40PHE     HN  535   5.246   4.903   4.032  1.6829  1.0667 -2.8768
   40PHE     CA  536   5.285   4.884   4.239  0.2732  0.0700  0.0156
   40PHE     HA  537   5.378   4.900   4.292  0.5560  0.5423 -0.6109
   40PHE     CB  538   5.189   4.997   4.271  0.3796  0.5095 -0.3627
   40PHE    HB1  539   5.175   5.040   4.372 -2.4961  0.0562 -0.4924
   40PHE    HB2  540   5.087   4.983   4.229  1.2289 -0.6375 -2.1789
   40PHE     CG  541   5.236   5.115   4.200  0.3105  0.8116  0.4915
   40PHE    CD1  542   5.166   5.168   4.092  0.8023 -0.4046  0.5846
   40PHE    HD1  543   5.089   5.106   4.048  0.5027  0.1968  0.2600
   40PHE    CE1  544   5.212   5.286   4.032  0.0135  0.1767  0.2856
   40PHE    HE1  545   5.165   5.325   3.943 -0.1650  1.0275  0.7415
   40PHE     CZ  546   5.318   5.357   4.083 -0.4383 -0.4919 -0.7911
   40PHE     HZ  547   5.358   5.452   4.050 -0.9322 -0.1189 -0.3371
   40PHE    CD2  548   5.348   5.188   4.248 -0.0912  0.2898  0.3170
   40PHE    HD2  549   5.381   5.169   4.349 -1.9876  0.7135  1.0614
   40PHE    CE2  550   5.378   5.314   4.201  0.1226 -0.4922  0.3261
   40PHE    HE2  551   5.455   5.370   4.252 -0.8122  0.8451  0.3162
   40PHE      C  552   5.236   4.758   4.310  0.3133  0.5122 -0.5282
   40PHE      O  553   5.263   4.744   4.430  0.5195 -0.1882  0.3054
   41GLY      N  554   5.176   4.661   4.237 -0.5014 -0.3419 -1.0410
   41GLY     HN  555   5.142   4.685   4.146 -2.0306 -1.9508 -0.9679
   41GLY     CA  556   5.140   4.533   4.299 -0.1395  0.1386  0.6911
   41GLY    HA1  557   5.054   4.493   4.247 -1.0340  3.0519 -0.2292
   41GLY    HA2  558   5.125   4.544   4.405  3.4569  0.2215  1.3195
   41GLY      C  559   5.263   4.441   4.291 -0.2234 -0.1663  0.0581
   41GLY      O  560   5.286   4.350   4.374  0.2433  0.4618  0.2825
   42LEU      N  561   5.352   4.456   4.187 -0.4173  0.3037  0.4179
   42LEU     HN  562   5.332   4.527   4.120 -1.4824  1.1757  1.6086
   42LEU     CA  563   5.470   4.378   4.179  0.3433  0.0873 -0.1419
   42LEU     HA  564   5.443   4.273   4.172 -0.6114  0.0380  2.9829
   42LEU     CB  565   5.541   4.432   4.049 -0.4989  0.0913  0.3292
   42LEU    HB1  566   5.551   4.543   4.045 -2.3603  0.2715 -0.1929
   42LEU    HB2  567   5.470   4.416   3.965 -2.1401  0.7660  1.5247
   42LEU     CG  568   5.678   4.362   4.014  0.5142 -0.5141  0.0770
   42LEU     HG  569   5.751   4.379   4.096  0.5046  0.0459 -0.0269
   42LEU    CD1  570   5.669   4.215   3.988  0.6512 -0.1310 -0.8913
   42LEU   HD11  571   5.596   4.196   3.908  0.4318  0.7163 -0.9025
   42LEU   HD12  572   5.625   4.167   4.078  0.1350  2.0938  0.1105
   42LEU   HD13  573   5.769   4.169   3.973  1.5263  1.0472  0.8661
   42LEU    CD2  574   5.754   4.430   3.899  0.2742 -0.7585  0.0275
   42LEU   HD21  575   5.855   4.386   3.881 -0.4859 -2.1178 -1.0476
   42LEU   HD22  576   5.774   4.538   3.915  0.0454 -0.6967 -0.1060
   42LEU   HD23  577   5.701   4.416   3.802 -1.1001  1.8990  0.3071
   42LEU      C  578   5.569   4.398   4.299  0.7826 -0.1088 -0.0887
   42LEU      O  579   5.618   4.308   4.363 -0.0111 -0.8607  0.3228
   43LEU      N  580   5.601   4.525   4.333  0.0298 -0.2680  0.2198
   43LEU     HN  581   5.561   4.603   4.286 -3.0515 -2.2273 -0.6959
   43LEU     CA  582   5.653   4.545   4.470 -0.3750  0.0950 -0.2067
   43LEU     HA  583   5.743   4.489   4.492 -0.0663  1.3982  2.2498
   43LEU     CB  584   5.708   4.696   4.482  0.4475  0.3883  0.4441
   43LEU    HB1  585   5.613   4.752   4.488 -0.3198 -0.5397 -1.9050
   43LEU    HB2  586   5.751   4.731   4.386 -1.4162  1.0582 -0.1768
   43LEU     CG  587   5.802   4.725   4.601  0.8082 -0.0110  0.1422
   43LEU     HG  588   5.747   4.694   4.693 -4.2361  0.3863 -2.4036
   43LEU    CD1  589   5.938   4.643   4.589  0.4732  0.6511 -0.2802
   43LEU   HD11  590   6.003   4.670   4.502  0.6538  1.2441  0.0364
   43LEU   HD12  591   5.912   4.535   4.583  0.4123  0.6558 -0.0867
   43LEU   HD13  592   6.005   4.650   4.677  0.7996  1.5738 -0.5972
   43LEU    CD2  593   5.827   4.875   4.612 -0.1370  0.2747 -0.6811
   43LEU   HD21  594   5.739   4.929   4.654  0.1216  0.0907  0.1322
   43LEU   HD22  595   5.874   4.908   4.517  1.8104 -1.4802 -0.3925
   43LEU   HD23  596   5.900   4.893   4.695  1.6756  0.0456 -2.1670
   43LEU      C  597   5.560   4.517   4.588 -0.7316  0.9588  0.6060
   43LEU      O  598   5.609   4.453   4.683  0.8584  0.0012 -0.1724
   44GLY      N  599   5.428   4.556   4.580 -0.2789  0.0530 -0.5233
   44GLY     HN  600   5.392   4.615   4.509  1.4869 -0.8398 -2.2538
   44GLY     CA  601   5.344   4.533   4.691  0.7465  0.0932  0.0734
   44GLY    HA1  602   5.248   4.566   4.656  0.3502 -1.5725 -0.5221
   44GLY    HA2  603   5.385   4.592   4.771  0.2837  0.6455 -0.0903
   44GLY      C  604   5.324   4.391   4.734 -0.1949 -0.1888  0.2588
   44GLY      O  605   5.338   4.357   4.852  0.0508  0.2937  0.6979
   45ASN      N  606   5.290   4.302   4.639  0.0528 -0.3606  0.1780
   45ASN     HN  607   5.293   4.323   4.542 -0.7126 -2.0967 -0.2574
   45ASN     CA  608   5.268   4.160   4.655  0.0197 -0.4064 -0.5348
   45ASN     HA  609   5.217   4.146   4.749 -0.4835  0.0909 -0.7320
   45ASN     CB  610   5.175   4.107   4.536 -0.5823 -0.3293 -0.9007
   45ASN    HB1  611   5.156   4.000   4.558 -1.3284 -0.7045 -3.1268
   45ASN    HB2  612   5.221   4.122   4.435  1.4994 -0.3451 -0.0193
   45ASN     CG  613   5.039   4.183   4.555  0.0728  0.4226 -0.9521
   45ASN    OD1  614   5.005   4.220   4.668  0.6575 -0.1725  0.1435
   45ASN    ND2  615   4.958   4.209   4.455  0.0253 -0.0148  0.3500
   45ASN   HD21  616   4.870   4.247   4.484  0.9709  0.6245  2.5852
   45ASN   HD22  617   4.998   4.185   4.367  2.1671 -2.1224  1.7888
   45ASN      C  618   5.394   4.080   4.676 -0.8646 -0.2845 -1.1330
   45ASN      O  619   5.394   3.980   4.749 -0.9332  0.2739 -0.5974
   46GLY      N  620   5.510   4.128   4.616 -0.0663 -0.3534 -0.1481
   46GLY     HN  621   5.504   4.219   4.576 -0.1307 -0.9629 -1.5993
   46GLY     CA  622   5.639   4.063   4.634 -0.3269  0.4334 -0.0435
   46GLY    HA1  623   5.698   4.101   4.552 -1.2015  0.4534 -0.6752
   46GLY    HA2  624   5.635   3.955   4.631  0.3176  0.2972  2.1465
   46GLY      C  625   5.699   4.102   4.775  0.5697 -0.4030 -0.2020
   46GLY      O  626   5.757   4.014   4.837  0.3028 -0.2728  0.1413
   47LEU      N  627   5.691   4.228   4.820  0.1018  0.8252  0.2127
   47LEU     HN  628   5.659   4.294   4.752 -0.7174 -0.0896 -0.3101
   47LEU     CA  629   5.720   4.269   4.957 -0.2223  0.3580 -0.2321
   47LEU     HA  630   5.825   4.248   4.971 -0.4317  0.3724  1.5887
   47LEU     CB  631   5.694   4.424   4.972 -0.1994 -0.4420  0.1686
   47LEU    HB1  632   5.589   4.439   4.940  0.0953  1.3804 -0.0060
   47LEU    HB2  633   5.761   4.475   4.900 -2.0668  1.0397 -0.5861
   47LEU     CG  634   5.705   4.494   5.116 -0.8156  0.5457  0.2300
   47LEU     HG  635   5.632   4.438   5.177 -1.4672  1.1142 -0.0174
   47LEU    CD1  636   5.834   4.469   5.187 -0.3071  0.0526 -0.0199
   47LEU   HD11  637   5.857   4.361   5.189  0.1184 -0.0710 -3.7549
   47LEU   HD12  638   5.829   4.516   5.288  2.4970  3.8682 -1.4045
   47LEU   HD13  639   5.920   4.526   5.145  0.7483  0.1094  2.0762
   47LEU    CD2  640   5.664   4.643   5.105  0.5359  0.4791  0.1140
   47LEU   HD21  641   5.749   4.708   5.074 -0.3533  1.6682  0.1091
   47LEU   HD22  642   5.643   4.696   5.200  1.6176  2.6554 -0.7892
   47LEU   HD23  643   5.576   4.657   5.038 -0.5403  1.5276  1.6785
   47LEU      C  644   5.628   4.184   5.054 -1.7228 -0.5043  0.3816
   47LEU      O  645   5.689   4.140   5.153  0.3187  0.7669 -0.6414
   48ALA      N  646   5.503   4.162   5.021  0.4272  0.0848 -0.9468
   48ALA     HN  647   5.460   4.186   4.935 -2.2687  0.4397  0.3627
   48ALA     CA  648   5.418   4.079   5.113 -0.1630  0.2601  0.5117
   48ALA     HA  649   5.429   4.114   5.215  1.4331 -1.0319  0.8299
   48ALA     CB  650   5.269   4.074   5.080 -0.1341 -0.1267  0.3126
   48ALA    HB1  651   5.261   4.011   4.989  2.8280  0.2349 -0.3035
   48ALA    HB2  652   5.228   4.173   5.051 -0.8354 -1.1042 -2.2968
   48ALA    HB3  653   5.211   4.029   5.163  0.7849 -0.2259  0.9094
   48ALA      C  654   5.469   3.938   5.131 -0.0944  0.0179 -0.2344
   48ALA      O  655   5.478   3.890   5.245 -0.4768  0.2357 -0.1062
   49LEU      N  656   5.505   3.867   5.018 -0.1752  0.4370 -0.2829
   49LEU     HN  657   5.480   3.911   4.932 -1.5663 -1.3508 -0.8561
   49LEU     CA  658   5.559   3.735   5.014 -0.5108  0.3456 -0.2567
   49LEU     HA  659   5.487   3.676   5.069 -0.0254 -3.5216 -3.3634
   49LEU     CB  660   5.567   3.688   4.858  0.0044 -0.9178 -0.4230
   49LEU    HB1  661   5.623   3.592   4.853  1.6391 -0.0388 -0.0269
   49LEU    HB2  662   5.613   3.764   4.791 -0.8889 -0.3954 -0.4533
   49LEU     CG  663   5.426   3.652   4.795 -0.0013 -0.7585  0.2496
   49LEU     HG  664   5.368   3.746   4.788  0.7347 -0.2941  0.3272
   49LEU    CD1  665   5.437   3.615   4.646 -0.0879  0.2422 -0.1608
   49LEU   HD11  666   5.337   3.591   4.604  0.0981  1.6445 -1.5269
   49LEU   HD12  667   5.495   3.521   4.640  1.0163  0.9861 -2.9288
   49LEU   HD13  668   5.489   3.693   4.586  1.2535 -1.7028 -1.6720
   49LEU    CD2  669   5.338   3.542   4.866  0.2750  0.0741 -0.0370
   49LEU   HD21  670   5.242   3.542   4.811 -0.0719  2.7082  0.4148
   49LEU   HD22  671   5.324   3.568   4.973 -0.8240 -2.0352  0.3859
   49LEU   HD23  672   5.390   3.444   4.859 -0.2354 -0.0707 -3.0882
   49LEU      C  673   5.695   3.728   5.085  0.0617  0.4612 -0.8178
   49LEU      O  674   5.718   3.627   5.155  0.4321 -0.2193 -0.3128
   50TRP      N  675   5.782   3.828   5.073  0.1833 -0.2344  0.8315
   50TRP     HN  676   5.755   3.905   5.017  1.5237 -0.8383 -0.7333
   50TRP     CA  677   5.909   3.839   5.145  0.5023  0.4427 -0.2123
   50TRP     HA  678   5.969   3.751   5.131 -3.2099 -2.6134  1.3112
   50TRP     CB  679   5.976   3.974   5.105  0.2913 -0.1823  0.0563
   50TRP    HB1  680   5.909   4.063   5.104 -0.0764 -0.3786 -2.8932
   50TRP    HB2  681   6.000   3.953   4.998 -0.4829  3.8911 -1.0724
   50TRP     CG  682   6.106   4.006   5.168 -0.5371  0.6046  0.0644
   50TRP    CD1  683   6.126   4.063   5.286  0.1914 -0.2763  0.5741
   50TRP    HD1  684   6.057   4.092   5.364  1.6145  2.4154  0.9738
   50TRP    NE1  685   6.262   4.077   5.312 -0.5760  0.0531  0.3254
   50TRP    HE1  686   6.287   4.107   5.401 -1.2867 -1.9555  1.2644
   50TRP    CE2  687   6.328   4.022   5.202 -0.1454  0.0836 -0.8651
   50TRP    CD2  688   6.232   3.988   5.102 -0.3299  0.2314 -0.4023
   50TRP    CE3  689   6.274   3.956   4.971  0.1443 -0.7270 -0.3772
   50TRP    HE3  690   6.201   3.937   4.894  0.4955  1.0384 -1.1872
   50TRP    CZ3  691   6.410   3.959   4.944 -0.2707 -0.4336  0.0136
   50TRP    HZ3  692   6.438   3.959   4.840 -2.3056  2.9814 -0.6947
   50TRP    CZ2  693   6.461   4.008   5.177  0.1307 -0.4279 -0.3785
   50TRP    HZ2  694   6.542   4.021   5.248  0.1219 -0.5148 -0.3516
   50TRP    CH2  695   6.502   3.978   5.040 -0.2400 -0.0286  0.2814
   50TRP    HH2  696   6.606   3.995   5.017 -0.1517 -1.2082 -0.2643
   50TRP      C  697   5.876   3.842   5.291 -0.8163  1.0719  0.2431
   50TRP      O  698   5.941   3.770   5.371 -0.3137  0.2286 -0.3022
   51ILE      N  699   5.778   3.921   5.338 -0.0273  0.5491 -0.1077
   51ILE     HN  700   5.737   3.984   5.272  0.9801  1.4063  0.0608
   51ILE     CA  701   5.734   3.923   5.473  0.3539 -0.5768  0.0177
   51ILE     HA  702   5.821   3.939   5.535 -1.2893 -0.4413  2.4379
   51ILE     CB  703   5.630   4.032   5.503 -0.3867  0.3412  0.3842
   51ILE     HB  704   5.540   4.018   5.440  0.5934 -3.2070 -0.4577
   51ILE    CG2  705   5.586   4.025   5.649 -0.0954 -0.1430  0.2253
   51ILE   HG21  706   5.539   4.120   5.683 -1.2796 -0.6060 -0.0385
   51ILE   HG22  707   5.675   4.015   5.715  0.8263  2.1161 -0.5787
   51ILE   HG23  708   5.515   3.942   5.672 -0.8327 -0.1825 -1.9733
   51ILE    CG1  709   5.697   4.173   5.492  0.2214 -0.4710  0.1574
   51ILE   HG11  710   5.772   4.177   5.409 -1.0430 -0.6496 -1.0264
   51ILE   HG12  711   5.744   4.211   5.585 -1.4856 -0.5293  1.0839
   51ILE     CD  712   5.585   4.273   5.447  0.0002 -0.3513  0.0070
   51ILE    HD1  713   5.609   4.381   5.449 -0.3004 -0.2847  0.0719
   51ILE    HD2  714   5.492   4.256   5.506 -0.0748  0.1102  0.0193
   51ILE    HD3  715   5.558   4.253   5.341  0.0409 -1.0435  0.1223
   51ILE      C  716   5.684   3.792   5.527  0.2833 -0.2772  0.1951
   51ILE      O  717   5.729   3.748   5.631 -0.3477  0.2438 -0.4065
   52PHE      N  718   5.593   3.727   5.452 -0.1474 -0.0070 -0.3962
   52PHE     HN  719   5.543   3.770   5.378 -1.3877  2.4383  1.7350
   52PHE     CA  720   5.545   3.589   5.492  0.0969  0.2806  0.3878
   52PHE     HA  721   5.510   3.609   5.592  0.1259  4.2638 -0.2353
   52PHE     CB  722   5.422   3.529   5.407 -0.3339  0.0355  0.1987
   52PHE    HB1  723   5.401   3.421   5.424 -1.0568 -0.3013 -2.4692
   52PHE    HB2  724   5.453   3.539   5.301  0.4970  2.0026  0.5712
   52PHE     CG  725   5.292   3.616   5.429 -0.6599 -0.7616 -0.1636
   52PHE    CD1  726   5.224   3.610   5.551  0.4652 -0.7632  0.1138
   52PHE    HD1  727   5.253   3.535   5.623  1.9374 -0.2293  0.1033
   52PHE    CE1  728   5.101   3.674   5.572  0.3138  0.8523  0.5080
   52PHE    HE1  729   5.052   3.637   5.661  1.4844  1.0752  1.2682
   52PHE     CZ  730   5.043   3.746   5.469  0.1663  0.5533  0.4010
   52PHE     HZ  731   4.940   3.779   5.475 -0.1320 -0.4533  1.0601
   52PHE    CD2  732   5.240   3.700   5.329  0.3084 -0.3236  0.1524
   52PHE    HD2  733   5.298   3.716   5.239  0.2228  1.9718  0.4598
   52PHE    CE2  734   5.114   3.760   5.343 -0.0124 -0.1990 -0.1859
   52PHE    HE2  735   5.066   3.808   5.259 -1.0281 -0.2297  0.3532
   52PHE      C  736   5.646   3.478   5.495  1.2657 -0.1777 -0.4401
   52PHE      O  737   5.658   3.400   5.591  0.6510  0.5654  0.4345
   53CYS      N  738   5.732   3.473   5.395  0.1934  0.2805 -0.0888
   53CYS     HN  739   5.728   3.535   5.317 -0.8127  0.0726 -0.2174
   53CYS     CA  740   5.848   3.387   5.397  0.2367  0.0969 -0.2472
   53CYS     HA  741   5.809   3.287   5.413  1.4882 -0.3340  0.2130
   53CYS     CB  742   5.918   3.412   5.260  0.6126  0.0055 -0.3002
   53CYS    HB1  743   6.008   3.347   5.263  1.6066  1.1783 -2.4080
   53CYS    HB2  744   5.947   3.519   5.254  2.0030 -0.3308  0.1188
   53CYS     SG  745   5.820   3.343   5.113 -0.3764 -0.1197 -0.1490
   53CYS    HG1  746   5.766   3.463   5.097  1.1633  0.7811  1.0627
   53CYS      C  747   5.944   3.410   5.511  0.0949 -0.4937 -0.0715
   53CYS      O  748   5.972   3.324   5.589  0.0138 -0.0489  0.8403
   54PHE      N  749   5.991   3.537   5.529  1.0699  0.1762  0.2899
   54PHE     HN  750   5.982   3.605   5.457  0.2256 -1.4446 -1.2159
   54PHE     CA  751   6.105   3.556   5.613 -0.4668  0.2297  0.0710
   54PHE     HA  752   6.153   3.463   5.640  1.7587  1.7801  1.8895
   54PHE     CB  753   6.211   3.630   5.529  0.0758 -0.1509  0.1023
   54PHE    HB1  754   6.309   3.633   5.581  0.5515  0.8044 -0.8221
   54PHE    HB2  755   6.177   3.735   5.517  0.2127 -0.2887 -1.6777
   54PHE     CG  756   6.244   3.573   5.392  0.3086  0.0991 -0.1146
   54PHE    CD1  757   6.280   3.434   5.364  0.3827 -0.3502 -0.7808
   54PHE    HD1  758   6.282   3.370   5.451 -1.2198 -0.8899 -1.1143
   54PHE    CE1  759   6.306   3.392   5.234  0.6404 -0.1002 -0.2877
   54PHE    HE1  760   6.335   3.290   5.214  1.9022  0.5787 -2.2072
   54PHE     CZ  761   6.302   3.490   5.129  0.0294  0.9402  0.3049
   54PHE     HZ  762   6.336   3.452   5.034  0.3053  0.0202  0.7530
   54PHE    CD2  763   6.237   3.657   5.278  0.3213 -0.8349  0.3798
   54PHE    HD2  764   6.188   3.751   5.296 -0.7232 -1.6763  2.1499
   54PHE    CE2  765   6.276   3.626   5.150 -0.4659 -0.0560 -0.3185
   54PHE    HE2  766   6.265   3.702   5.074  0.7467  2.2601  1.6639
   54PHE      C  767   6.087   3.631   5.736 -0.4315 -0.3779 -0.1081
   54PHE      O  768   6.155   3.604   5.838 -0.2418  0.3732  0.0561
   55HSD      N  769   5.996   3.730   5.744  0.1728  0.1151  0.2341
   55HSD     HN  770   5.934   3.752   5.669  0.8570 -2.6051 -1.2437
   55HSD     CA  771   5.987   3.829   5.855 -0.1524  0.4412  0.0421
   55HSD     HA  772   6.082   3.816   5.907  0.6911 -0.7950 -1.7079
   55HSD     CB  773   5.970   3.971   5.804 -0.7452  0.3122  0.1789
   55HSD    HB1  774   5.951   4.036   5.893  0.5577  1.2431 -0.1943
   55HSD    HB2  775   5.877   3.987   5.745 -1.3668  1.3046  1.3683
   55HSD    ND1  776   6.081   4.169   5.700  0.3015  0.1898  0.1591
   55HSD    HD1  777   6.013   4.234   5.735 -0.2763  1.2366 -2.6726
   55HSD     CG  778   6.085   4.037   5.730 -0.1456 -0.2894 -0.1917
   55HSD    CE1  779   6.192   4.196   5.626  0.1142 -0.4940 -0.1607
   55HSD    HE1  780   6.213   4.296   5.588  1.8685 -0.4968  0.6708
   55HSD    NE2  781   6.258   4.089   5.598 -0.3065 -0.0849  0.0494
   55HSD    CD2  782   6.191   3.984   5.667 -0.2413  0.2353  0.8737
   55HSD    HD2  783   6.231   3.884   5.658  1.2656  0.9403 -0.6676
   55HSD      C  784   5.876   3.800   5.957 -0.4981  0.0989 -0.1483
   55HSD      O  785   5.875   3.861   6.065  0.2525  1.1132 -1.0051
   56LEU      N  786   5.789   3.704   5.938  0.1497 -0.5951  0.1231
   56LEU     HN  787   5.796   3.661   5.848  0.9167 -0.9055  0.3305
   56LEU     CA  788   5.697   3.646   6.038  1.0546 -0.5438  0.7035
   56LEU     HA  789   5.686   3.715   6.120 -2.2632 -2.4842  2.0565
   56LEU     CB  790   5.554   3.617   5.987 -0.5406  0.2166  0.4701
   56LEU    HB1  791   5.499   3.589   6.079 -0.1114 -1.2166  0.3168
   56LEU    HB2  792   5.557   3.530   5.918  3.5614  0.3914  0.2096
   56LEU     CG  793   5.477   3.740   5.925  0.8748  0.2930  0.2714
   56LEU     HG  794   5.528   3.761   5.828  1.0333 -3.1625 -0.5245
   56LEU    CD1  795   5.336   3.701   5.884 -0.1016  0.2409  0.1689
   56LEU   HD11  796   5.285   3.783   5.830  0.1072  1.6114  1.9566
   56LEU   HD12  797   5.279   3.684   5.978 -1.3408  1.6622 -0.2918
   56LEU   HD13  798   5.333   3.612   5.817  0.1046 -2.0104  2.9258
   56LEU    CD2  799   5.478   3.867   6.015  0.2112  0.6253 -0.3508
   56LEU   HD21  800   5.582   3.906   6.023 -0.0432  1.3437 -0.4970
   56LEU   HD22  801   5.438   3.846   6.116 -0.5895  0.2920 -0.7239
   56LEU   HD23  802   5.420   3.950   5.969 -0.3749  0.4630  0.0929
   56LEU      C  803   5.745   3.516   6.095 -0.7218  0.6683  0.6355
   56LEU      O  804   5.768   3.410   6.032  0.0246 -0.1519 -0.6686
   57LYS      N  805   5.768   3.516   6.223 -0.4546  0.2939 -0.1194
   57LYS     HN  806   5.736   3.598   6.270  2.1109  0.9965  0.5968
   57LYS     CA  807   5.811   3.395   6.296  0.1435  0.3769  0.2170
   57LYS     HA  808   5.871   3.325   6.238  1.9537 -1.2600  3.7659
   57LYS     CB  809   5.900   3.433   6.417  0.5601  0.4754  0.4693
   57LYS    HB1  810   5.899   3.360   6.500 -0.9978  1.1909  1.1185
   57LYS    HB2  811   5.850   3.525   6.454  0.3697  1.6364 -2.3469
   57LYS     CG  812   6.037   3.473   6.364 -0.9125 -0.3280  0.3805
   57LYS    HG1  813   6.027   3.557   6.292  0.0401 -1.0677 -0.6632
   57LYS    HG2  814   6.071   3.392   6.295 -0.5463 -0.6576  0.9308
   57LYS     CD  815   6.145   3.502   6.469 -1.0816  0.0371 -0.2794
   57LYS    HD1  816   6.156   3.397   6.505 -1.1171  0.6912  1.7182
   57LYS    HD2  817   6.108   3.563   6.554 -0.1528  2.4743 -1.5165
   57LYS     CE  818   6.277   3.558   6.415 -0.4022  0.4971 -0.1924
   57LYS    HE1  819   6.303   3.523   6.313  1.1737 -0.1068  0.3902
   57LYS    HE2  820   6.373   3.542   6.469 -0.1598  2.2634 -0.0395
   57LYS     NZ  821   6.272   3.705   6.397  0.2243  0.3095 -0.1450
   57LYS    HZ1  822   6.365   3.750   6.393  0.0190  0.8568  0.8415
   57LYS    HZ2  823   6.227   3.755   6.476  0.4850  1.2644 -0.5862
   57LYS    HZ3  824   6.214   3.736   6.316  0.3244  2.4067  0.5239
   57LYS      C  825   5.694   3.310   6.339 -0.3294  0.6937  0.3377
   57LYS      O  826   5.706   3.198   6.391 -0.5536 -0.3758  0.5066
   58SER      N  827   5.572   3.370   6.338  0.3792  0.1266  0.1581
   58SER     HN  828   5.558   3.466   6.314 -0.7284 -0.4218 -1.5829
   58SER     CA  829   5.445   3.311   6.390 -0.3174  0.2442 -0.0427
   58SER     HA  830   5.445   3.205   6.372  0.2698  0.6068 -2.6388
   58SER     CB  831   5.425   3.324   6.539 -0.3203  0.1410 -0.0071
   58SER    HB1  832   5.517   3.287   6.587  0.1760  1.6292  0.2513
   58SER    HB2  833   5.343   3.256   6.570 -1.4727  1.6420  0.3656
   58SER     OG  834   5.398   3.453   6.589  0.1779 -1.1473 -0.1183
   58SER    HG1  835   5.457   3.512   6.542 -0.3329 -2.0825 -2.0007
   58SER      C  836   5.326   3.370   6.317  0.2351  1.2201  0.0372
   58SER      O  837   5.323   3.477   6.269  0.6254 -0.2014  0.1158
   59TRP      N  838   5.224   3.286   6.293 -0.0801  0.1254  0.3753
   59TRP     HN  839   5.228   3.190   6.320 -0.1744 -0.5629 -1.8688
   59TRP     CA  840   5.105   3.319   6.214 -0.5869 -0.1741 -0.0910
   59TRP     HA  841   5.079   3.418   6.249  0.2850  0.0430 -0.0317
   59TRP     CB  842   5.125   3.322   6.063 -0.3570  0.2364  1.3533
   59TRP    HB1  843   5.211   3.390   6.042 -0.5067 -0.5272 -2.4956
   59TRP    HB2  844   5.040   3.370   6.008  0.4350 -0.1211 -0.2569
   59TRP     CG  845   5.158   3.196   5.994 -0.0465 -0.0311 -0.9900
   59TRP    CD1  846   5.185   3.070   6.048 -0.0010  0.8599 -0.5507
   59TRP    HD1  847   5.201   3.049   6.152  0.8478  2.6419 -0.2800
   59TRP    NE1  848   5.219   2.985   5.936  0.3938  0.2564 -0.0437
   59TRP    HE1  849   5.249   2.893   5.944 -2.2648 -0.8257 -1.1970
   59TRP    CE2  850   5.208   3.052   5.821  0.2186 -0.0237  0.2080
   59TRP    CD2  851   5.162   3.180   5.850  0.6235 -0.2285 -0.4495
   59TRP    CE3  852   5.140   3.272   5.752  0.1920  0.1581  0.1185
   59TRP    HE3  853   5.118   3.377   5.762 -1.6382 -0.2118  0.5236
   59TRP    CZ3  854   5.160   3.231   5.616 -0.4813 -0.4179  0.1800
   59TRP    HZ3  855   5.154   3.297   5.530  1.3261 -0.7217 -0.2167
   59TRP    CZ2  856   5.242   3.015   5.685 -0.4660 -0.0262 -0.1562
   59TRP    HZ2  857   5.280   2.916   5.665 -1.2837 -0.1895 -0.9753
   59TRP    CH2  858   5.214   3.106   5.584  0.8520 -0.8269 -0.0514
   59TRP    HH2  859   5.236   3.077   5.482  2.5915 -2.6723  0.7726
   59TRP      C  860   4.983   3.240   6.261  0.8892 -0.2571  1.2900
   59TRP      O  861   4.989   3.131   6.320 -0.1367 -0.1032  0.2825
   60LYS      N  862   4.865   3.293   6.232 -0.0264 -0.3391 -0.2733
   60LYS     HN  863   4.863   3.389   6.206 -1.8521 -0.6799 -1.5672
   60LYS     CA  864   4.734   3.232   6.260  0.8297 -0.9143  0.1053
   60LYS     HA  865   4.743   3.139   6.313  1.1256  1.1077  3.9746
   60LYS     CB  866   4.654   3.341   6.343  0.5550 -0.4513 -0.6932
   60LYS    HB1  867   4.556   3.297   6.370  1.3111 -1.2655  0.8635
   60LYS    HB2  868   4.634   3.435   6.288 -2.1980 -0.3396  0.3446
   60LYS     CG  869   4.715   3.380   6.482 -0.2083  1.0473  0.0880
   60LYS    HG1  870   4.645   3.447   6.537 -1.2292  0.2964 -0.2698
   60LYS    HG2  871   4.813   3.433   6.476 -0.8360  2.3961  1.1688
   60LYS     CD  872   4.732   3.261   6.575  0.6159  0.2322  0.0598
   60LYS    HD1  873   4.809   3.188   6.545  0.5618  0.6106 -1.0576
   60LYS    HD2  874   4.639   3.204   6.553  0.0319  0.9618  0.5613
   60LYS     CE  875   4.769   3.298   6.724  0.9065 -0.0912 -0.0517
   60LYS    HE1  876   4.749   3.200   6.773 -0.1782  0.5831  0.8855
   60LYS    HE2  877   4.710   3.380   6.769 -0.9865 -1.3351 -0.1707
   60LYS     NZ  878   4.915   3.329   6.743 -0.5288  0.3882  0.1639
   60LYS    HZ1  879   4.926   3.355   6.843 -1.2594  2.2003 -0.1934
   60LYS    HZ2  880   4.944   3.410   6.685 -0.8906  1.7826  1.8558
   60LYS    HZ3  881   4.981   3.250   6.725 -1.6531 -0.5060 -0.1469
   60LYS      C  882   4.656   3.208   6.133 -0.9803  0.7359  0.2723
   60LYS      O  883   4.708   3.229   6.021 -0.5849  0.1762 -0.4156
   61SER      N  884   4.534   3.163   6.146  0.1420  0.2350  0.5713
   61SER     HN  885   4.503   3.132   6.236 -0.3798 -0.2766  0.2257
   61SER     CA  886   4.432   3.144   6.042  0.1148 -0.3584 -0.6669
   61SER     HA  887   4.477   3.068   5.981  0.5486 -0.2498 -0.4896
   61SER     CB  888   4.290   3.096   6.085 -0.0027  0.3872 -0.1112
   61SER    HB1  889   4.302   2.998   6.137  3.0908  0.3668 -0.6850
   61SER    HB2  890   4.223   3.077   5.999  1.0985 -0.0689 -0.8866
   61SER     OG  891   4.229   3.182   6.182  0.1218  0.1008  0.1416
   61SER    HG1  892   4.135   3.175   6.164  0.2565  0.4088 -0.7493
   61SER      C  893   4.420   3.271   5.955  0.3507  0.2967  0.8002
   61SER      O  894   4.433   3.266   5.834  0.0026 -0.0487 -0.7481
   62SER      N  895   4.388   3.389   6.008  0.6201 -0.2761 -0.0397
   62SER     HN  896   4.358   3.386   6.103  2.3550 -2.9379  0.5432
   62SER     CA  897   4.373   3.514   5.940 -0.0651 -0.1779  0.5060
   62SER     HA  898   4.290   3.518   5.871 -0.8739  1.5520  1.5051
   62SER     CB  899   4.362   3.623   6.045  0.1990 -0.1445 -0.0952
   62SER    HB1  900   4.333   3.721   6.000 -2.5062 -2.1473 -3.1898
   62SER    HB2  901   4.454   3.647   6.103  0.5197 -0.8328 -0.3112
   62SER     OG  902   4.267   3.579   6.145  0.4089 -0.3326  0.4104
   62SER    HG1  903   4.182   3.612   6.116 -0.6502 -2.8843  0.3562
   62SER      C  904   4.491   3.548   5.854  0.0053 -1.4972  0.3604
   62SER      O  905   4.462   3.598   5.742 -0.1582 -0.1572  0.0039
   63ARG      N  906   4.618   3.529   5.901  0.0635 -0.2645  0.3920
   63ARG     HN  907   4.638   3.491   5.991 -0.0485  0.1424  0.5899
   63ARG     CA  908   4.732   3.553   5.817 -0.1961 -0.8871  0.3125
   63ARG     HA  909   4.721   3.653   5.777 -2.2695 -0.8848  0.7546
   63ARG     CB  910   4.857   3.548   5.912 -0.0331 -0.8323  0.3088
   63ARG    HB1  911   4.949   3.577   5.856  1.2709 -2.4125  1.5193
   63ARG    HB2  912   4.864   3.442   5.945 -0.7382 -1.0489 -0.2240
   63ARG     CG  913   4.857   3.641   6.035 -0.5966 -0.0671  0.6770
   63ARG    HG1  914   4.947   3.617   6.097  1.9113  0.0940 -2.6461
   63ARG    HG2  915   4.766   3.632   6.098 -1.3654  0.3510 -0.3425
   63ARG     CD  916   4.877   3.790   5.991  0.0309  0.1164 -0.4225
   63ARG    HD1  917   4.796   3.819   5.921 -0.1277 -0.8086 -0.6371
   63ARG    HD2  918   4.973   3.804   5.938 -0.2423  2.3291 -0.4410
   63ARG     NE  919   4.882   3.863   6.124 -0.7598 -0.3180 -0.1834
   63ARG     HE  920   4.882   3.808   6.207 -0.3331  2.1391  1.5478
   63ARG     CZ  921   4.888   3.992   6.147  0.3588 -0.3424  0.5144
   63ARG    NH1  922   4.871   4.082   6.054  0.6847  0.4510  0.5483
   63ARG   HH11  923   4.864   4.036   5.965  2.0981  1.6441 -0.2284
   63ARG   HH12  924   4.886   4.180   6.062  3.8502  0.1519 -0.1275
   63ARG    NH2  925   4.891   4.034   6.271 -0.0004 -0.4425 -0.7241
   63ARG   HH21  926   4.907   4.131   6.287 -1.0639 -0.3770  0.0740
   63ARG   HH22  927   4.920   3.962   6.334 -0.6195 -1.4920 -1.5994
   63ARG      C  928   4.756   3.452   5.708 -0.8326  0.2024  0.2705
   63ARG      O  929   4.818   3.483   5.604  0.2195  0.6685 -0.2265
   64ILE      N  930   4.717   3.326   5.731  0.4830 -0.2007  0.2023
   64ILE     HN  931   4.673   3.295   5.815 -0.1805 -0.8640 -0.3672
   64ILE     CA  932   4.717   3.230   5.631  0.2174 -0.4684  0.0454
   64ILE     HA  933   4.816   3.230   5.589  0.5809 -1.3720  0.8759
   64ILE     CB  934   4.688   3.099   5.706 -0.5603  0.0239  0.1279
   64ILE     HB  935   4.604   3.117   5.776 -1.4352 -1.2325 -0.5614
   64ILE    CG2  936   4.648   2.991   5.605  0.0699  0.0716  0.1646
   64ILE   HG21  937   4.728   2.972   5.531  0.1966  1.8874 -0.2275
   64ILE   HG22  938   4.546   3.010   5.565  0.0462 -2.3732 -1.0765
   64ILE   HG23  939   4.622   2.896   5.656  0.1728  0.8154  1.6818
   64ILE    CG1  940   4.803   3.051   5.791 -0.4843  0.4783  0.0444
   64ILE   HG11  941   4.845   3.134   5.852 -1.7603  0.6492  0.7309
   64ILE   HG12  942   4.886   3.023   5.723  0.5363  0.3016  1.3215
   64ILE     CD  943   4.751   2.951   5.897  0.4682 -0.1369  0.8006
   64ILE    HD1  944   4.663   2.993   5.951  0.1098  2.0029 -1.2870
   64ILE    HD2  945   4.825   2.944   5.980  0.7992 -0.2863  0.4919
   64ILE    HD3  946   4.731   2.845   5.870  3.8265 -0.5612 -0.5308
   64ILE      C  947   4.622   3.254   5.516  0.3588  0.3967 -0.0551
   64ILE      O  948   4.657   3.238   5.400 -0.1228 -0.6183  0.4148
   65PHE      N  949   4.495   3.305   5.541  0.3052  0.5340 -0.0630
   65PHE     HN  950   4.466   3.317   5.636  1.5285  1.8435  0.1876
   65PHE     CA  951   4.392   3.340   5.440 -1.4369 -0.5958 -0.1895
   65PHE     HA  952   4.384   3.256   5.373 -2.3534  0.4609 -1.4338
   65PHE     CB  953   4.255   3.375   5.493 -0.2268  0.2427  0.2615
   65PHE    HB1  954   4.179   3.377   5.412  0.0118 -2.5317 -0.1091
   65PHE    HB2  955   4.259   3.471   5.549  0.5429 -0.7434  1.9554
   65PHE     CG  956   4.193   3.264   5.580  0.1162 -0.1508  0.6962
   65PHE    CD1  957   4.190   3.130   5.532 -0.1548  0.2984 -0.3239
   65PHE    HD1  958   4.242   3.101   5.443  1.9173 -1.4273  1.3208
   65PHE    CE1  959   4.115   3.035   5.600 -0.4673 -0.2821  0.0436
   65PHE    HE1  960   4.126   2.937   5.556  1.1038  1.5047 -4.0705
   65PHE     CZ  961   4.045   3.072   5.712  0.0182  0.3117 -0.1837
   65PHE     HZ  962   3.978   3.000   5.757 -0.9530  0.9543 -0.5750
   65PHE    CD2  963   4.112   3.298   5.686  0.3581  0.0199 -0.3702
   65PHE    HD2  964   4.104   3.403   5.713  1.5543  0.1679 -0.5468
   65PHE    CE2  965   4.043   3.201   5.756  0.6298 -0.6627 -0.2549
   65PHE    HE2  966   3.966   3.232   5.825  0.4444 -1.4360 -0.1004
   65PHE      C  967   4.456   3.455   5.359  0.6331  0.1673  0.2631
   65PHE      O  968   4.440   3.467   5.238 -0.2943  0.8569  0.0792
   66LEU      N  969   4.518   3.556   5.430  0.0144  0.9118 -0.1135
   66LEU     HN  970   4.496   3.555   5.527 -2.1604  1.7857 -0.5462
   66LEU     CA  971   4.586   3.670   5.376  0.0588 -0.1238  0.0602
   66LEU     HA  972   4.514   3.708   5.306  0.4882  1.8827  0.6441
   66LEU     CB  973   4.619   3.771   5.491  0.5370 -0.0302 -0.6720
   66LEU    HB1  974   4.689   3.853   5.464 -2.2390  2.3265 -1.1827
   66LEU    HB2  975   4.659   3.721   5.582  0.3609 -0.1253 -0.6449
   66LEU     CG  976   4.503   3.854   5.537 -0.5806 -0.2375  0.3683
   66LEU     HG  977   4.432   3.783   5.585  0.2204 -0.5256  1.1606
   66LEU    CD1  978   4.550   3.947   5.649  0.2799 -0.7469 -0.8499
   66LEU   HD11  979   4.457   3.982   5.696 -0.2371 -1.9888 -0.9052
   66LEU   HD12  980   4.597   4.032   5.595 -0.7794  0.4287  0.0335
   66LEU   HD13  981   4.616   3.890   5.718 -1.0543 -0.9918  0.2554
   66LEU    CD2  982   4.431   3.942   5.427 -0.0957 -0.0769  0.6528
   66LEU   HD21  983   4.500   4.019   5.386 -0.1914 -0.5840 -0.4842
   66LEU   HD22  984   4.346   3.994   5.475  1.6616  2.6570  1.0488
   66LEU   HD23  985   4.395   3.880   5.342  1.2468  0.3388 -0.2541
   66LEU      C  986   4.705   3.636   5.296  0.7550  0.6124  0.1007
   66LEU      O  987   4.732   3.693   5.196 -0.3350 -0.1056  0.1413
   67PHE      N  988   4.787   3.535   5.335  0.2713  0.2770  0.0742
   67PHE     HN  989   4.782   3.488   5.423 -2.2102  2.4400  1.2411
   67PHE     CA  990   4.891   3.481   5.251 -0.7846  0.9407  0.0878
   67PHE     HA  991   4.950   3.566   5.220 -0.3144  0.2988 -0.8249
   67PHE     CB  992   4.974   3.370   5.334  0.3251 -0.0393  0.0415
   67PHE    HB1  993   4.907   3.320   5.407  1.8700 -1.0762  0.7841
   67PHE    HB2  994   5.043   3.434   5.392 -1.4795  1.6711  0.4374
   67PHE     CG  995   5.060   3.274   5.265  0.6315  0.5296 -0.2313
   67PHE    CD1  996   5.197   3.303   5.235  0.3950  0.3322  0.5073
   67PHE    HD1  997   5.231   3.404   5.250 -1.4997  1.2442 -0.8878
   67PHE    CE1  998   5.273   3.211   5.158  0.0818  0.3262 -0.8468
   67PHE    HE1  999   5.376   3.238   5.138  0.5185 -0.0310  0.7621
   67PHE     CZ 1000   5.209   3.091   5.109 -0.1108 -0.3388 -0.6199
   67PHE     HZ 1001   5.273   3.020   5.058  0.4091 -0.5395  0.2867
   67PHE    CD2 1002   5.005   3.153   5.222  0.4029  0.3199  0.4295
   67PHE    HD2 1003   4.900   3.136   5.243  0.1282  0.9257 -0.3829
   67PHE    CE2 1004   5.077   3.063   5.144 -0.2927 -0.2423 -0.2960
   67PHE    HE2 1005   5.035   2.976   5.097  2.3790 -2.6104  1.3719
   67PHE      C 1006   4.844   3.425   5.114  0.2835  0.4096 -0.4559
   67PHE      O 1007   4.899   3.455   5.011 -0.0105 -0.3971  0.2960
   68ASN      N 1008   4.731   3.354   5.114  0.5355 -0.0401 -0.0921
   68ASN     HN 1009   4.683   3.347   5.201 -0.7471  0.1317 -0.7695
   68ASN     CA 1010   4.665   3.305   4.997  0.1294 -0.4344  0.8906
   68ASN     HA 1011   4.741   3.255   4.938 -0.6305 -1.3182  0.6211
   68ASN     CB 1012   4.554   3.211   5.027  0.6975  0.0328 -0.9851
   68ASN    HB1 1013   4.502   3.183   4.933 -1.9979  1.6192 -0.1100
   68ASN    HB2 1014   4.483   3.258   5.099  1.0317  0.3570 -0.8637
   68ASN     CG 1015   4.596   3.079   5.082 -0.1000  0.2112  0.1350
   68ASN    OD1 1016   4.588   2.976   5.011  0.5305 -0.3699  0.1788
   68ASN    ND2 1017   4.632   3.069   5.211  0.1352  0.4840 -0.3292
   68ASN   HD21 1018   4.633   2.974   5.240  2.5776  0.9561  1.4551
   68ASN   HD22 1019   4.634   3.149   5.272  1.3484  1.6541 -1.8189
   68ASN      C 1020   4.611   3.411   4.902 -0.8730 -0.1747  0.3685
   68ASN      O 1021   4.618   3.405   4.784  0.1807 -0.1991  0.4870
   69LEU      N 1022   4.570   3.527   4.958 -0.3810 -0.2134 -0.0980
   69LEU     HN 1023   4.552   3.537   5.055 -0.8288  1.1199 -0.3088
   69LEU     CA 1024   4.535   3.638   4.880  0.0338 -0.4114 -0.1487
   69LEU     HA 1025   4.471   3.604   4.800 -2.2904 -0.8553  1.7940
   69LEU     CB 1026   4.450   3.737   4.969 -0.1817  0.5788  0.9485
   69LEU    HB1 1027   4.520   3.766   5.051  1.8398 -1.8598  0.2135
   69LEU    HB2 1028   4.362   3.689   5.016 -1.2342 -0.8160 -2.1993
   69LEU     CG 1029   4.406   3.873   4.900 -0.2785  0.1952 -0.0822
   69LEU     HG 1030   4.500   3.925   4.872  1.5988 -3.5667 -1.4550
   69LEU    CD1 1031   4.306   3.868   4.777  0.0139 -0.7259  0.5275
   69LEU   HD11 1032   4.212   3.814   4.801 -0.0849  0.1988  2.3890
   69LEU   HD12 1033   4.361   3.814   4.697  0.9540  1.7657 -0.6402
   69LEU   HD13 1034   4.274   3.969   4.743  1.2942 -0.5862 -0.3378
   69LEU    CD2 1035   4.344   3.972   5.001 -0.7100 -0.3452  0.5341
   69LEU   HD21 1036   4.241   3.949   5.035 -1.4777  3.0571  0.8508
   69LEU   HD22 1037   4.346   4.066   4.942  1.7362 -1.6537 -1.6910
   69LEU   HD23 1038   4.410   4.000   5.086  0.5134  0.7429 -0.7375
   69LEU      C 1039   4.658   3.696   4.809  0.2534 -0.8487  0.1212
   69LEU      O 1040   4.651   3.722   4.693  0.1852  0.1782  0.5922
   70ALA      N 1041   4.773   3.716   4.885  0.5610  0.4570  0.5267
   70ALA     HN 1042   4.764   3.707   4.984 -0.9142  1.6391  0.5371
   70ALA     CA 1043   4.901   3.766   4.830  0.0219  0.4559  0.4925
   70ALA     HA 1044   4.880   3.862   4.785 -1.1219  0.8893  1.8750
   70ALA     CB 1045   5.009   3.770   4.932 -0.6163 -0.3346  0.2013
   70ALA    HB1 1046   5.097   3.823   4.889 -2.7718  0.4200 -3.7172
   70ALA    HB2 1047   5.036   3.664   4.951 -1.1203 -0.7480 -1.3164
   70ALA    HB3 1048   4.978   3.824   5.024 -0.8131 -0.8272  0.4257
   70ALA      C 1049   4.956   3.681   4.714  0.2954 -0.6716  0.3505
   70ALA      O 1050   5.021   3.729   4.622  0.2752 -0.9794  0.3153
   71VAL      N 1051   4.941   3.547   4.730  0.1476  0.1145 -0.0831
   71VAL     HN 1052   4.879   3.522   4.804  0.8562  2.7163  1.5179
   71VAL     CA 1053   4.978   3.454   4.623 -0.0446  0.2198 -0.0614
   71VAL     HA 1054   5.083   3.468   4.600  0.0495 -0.2025  0.1176
   71VAL     CB 1055   4.960   3.310   4.664  0.2204 -0.3848 -0.2542
   71VAL     HB 1056   4.857   3.301   4.704  0.6262 -1.2573  0.6358
   71VAL    CG1 1057   4.995   3.206   4.554  0.1692 -0.6347  0.9103
   71VAL   HG11 1058   5.037   3.107   4.584 -1.5705 -1.6135  0.2588
   71VAL   HG12 1059   5.067   3.251   4.482 -1.6154  1.8214  0.5390
   71VAL   HG13 1060   4.905   3.179   4.495 -0.7764  0.3544  1.8708
   71VAL    CG2 1061   5.064   3.282   4.777 -0.0030 -0.0536  0.8076
   71VAL   HG21 1062   5.051   3.344   4.868  0.9984 -0.5673  1.3218
   71VAL   HG22 1063   5.165   3.297   4.732 -1.5023 -1.3573 -3.4799
   71VAL   HG23 1064   5.060   3.174   4.802 -2.6882 -0.2566 -0.1743
   71VAL      C 1065   4.904   3.477   4.492  0.5979 -0.6168 -0.4126
   71VAL      O 1066   4.963   3.479   4.386  0.0903  0.4770  0.2825
   72ALA      N 1067   4.768   3.504   4.505  0.4387  0.2268 -0.4435
   72ALA     HN 1068   4.722   3.517   4.592  0.3397 -0.0404 -0.4535
   72ALA     CA 1069   4.673   3.516   4.401  0.1218  0.0597  0.6868
   72ALA     HA 1070   4.683   3.426   4.342  1.6188 -0.2117  1.2948
   72ALA     CB 1071   4.538   3.518   4.465  0.2533  0.0359  0.3254
   72ALA    HB1 1072   4.458   3.512   4.389  0.9171 -0.3333 -0.3595
   72ALA    HB2 1073   4.515   3.612   4.519  0.2289  0.6821 -0.7799
   72ALA    HB3 1074   4.529   3.431   4.533 -2.8878 -0.7755 -0.9386
   72ALA      C 1075   4.699   3.637   4.311 -0.0396  0.2672  0.0405
   72ALA      O 1076   4.720   3.630   4.190 -0.4588 -0.5128 -0.3086
   73ASP      N 1077   4.707   3.750   4.383 -0.1886 -0.4163 -0.3699
   73ASP     HN 1078   4.690   3.744   4.481  1.2307  1.5589  0.0458
   73ASP     CA 1079   4.728   3.879   4.328 -0.3230 -0.6043 -0.6093
   73ASP     HA 1080   4.660   3.903   4.248 -0.3642  1.1424 -0.0962
   73ASP     CB 1081   4.699   3.973   4.446  0.2278  0.3180  0.4093
   73ASP    HB1 1082   4.713   4.078   4.414 -0.6410  0.8065  1.5539
   73ASP    HB2 1083   4.770   3.949   4.528  1.3162 -0.2704 -0.6752
   73ASP     CG 1084   4.551   3.974   4.491  0.0909  0.2205 -1.3692
   73ASP    OD1 1085   4.463   3.963   4.404  0.1028 -0.2769  0.3477
   73ASP    OD2 1086   4.524   3.991   4.611  0.0720 -0.8113  0.1690
   73ASP      C 1087   4.871   3.893   4.271  0.2306 -0.2620 -0.0971
   73ASP      O 1088   4.884   3.956   4.167  0.0983 -1.0413 -0.1333
   74PHE      N 1089   4.978   3.829   4.328  0.3679 -0.7848  0.5384
   74PHE     HN 1090   4.951   3.766   4.401 -1.2025 -0.4744  0.2484
   74PHE     CA 1091   5.112   3.835   4.277 -0.2284  0.7825  0.4037
   74PHE     HA 1092   5.145   3.937   4.269 -1.4930  1.2258  0.5938
   74PHE     CB 1093   5.219   3.764   4.376 -0.4095 -0.4399  0.1568
   74PHE    HB1 1094   5.197   3.657   4.393  0.3602 -0.5879  0.2685
   74PHE    HB2 1095   5.208   3.815   4.474 -0.0648 -0.1936  0.0731
   74PHE     CG 1096   5.365   3.776   4.319 -0.1844  0.3662 -0.0816
   74PHE    CD1 1097   5.434   3.900   4.324  0.3426  0.5776  0.2908
   74PHE    HD1 1098   5.395   3.994   4.358 -0.0411  0.3147  0.5855
   74PHE    CE1 1099   5.564   3.920   4.263 -0.2789  0.2365 -0.3632
   74PHE    HE1 1100   5.621   4.012   4.257 -0.4145  0.2556 -4.7253
   74PHE     CZ 1101   5.627   3.803   4.209 -0.1103  0.2947 -0.4089
   74PHE     HZ 1102   5.726   3.810   4.167  1.0188 -0.7057  1.8821
   74PHE    CD2 1103   5.425   3.663   4.259 -0.6959  0.1300  0.4025
   74PHE    HD2 1104   5.376   3.568   4.246  1.0407 -1.0632  2.0129
   74PHE    CE2 1105   5.561   3.680   4.210  0.0987  0.2035  0.1860
   74PHE    HE2 1106   5.604   3.594   4.160 -4.5745 -1.0835 -2.2003
   74PHE      C 1107   5.113   3.768   4.142  0.0158  0.3410 -0.0941
   74PHE      O 1108   5.177   3.813   4.050 -0.1571 -0.1109 -0.2825
   75LEU      N 1109   5.049   3.646   4.125  0.8923 -0.6382 -0.0520
   75LEU     HN 1110   5.016   3.604   4.210  4.1169  0.9213  2.1447
   75LEU     CA 1111   5.023   3.578   4.001 -0.2622 -0.2063 -0.7786
   75LEU     HA 1112   5.125   3.573   3.966  0.5150 -0.3155  1.3486
   75LEU     CB 1113   4.969   3.430   4.017  0.7191  0.0312 -0.0980
   75LEU    HB1 1114   4.928   3.394   3.920  0.5907  0.9220 -0.3837
   75LEU    HB2 1115   4.883   3.445   4.085  1.1317  1.1251  0.2095
   75LEU     CG 1116   5.069   3.342   4.097  0.9843  0.3303  0.5183
   75LEU     HG 1117   5.090   3.399   4.189 -0.3324  0.0230  1.0394
   75LEU    CD1 1118   4.993   3.214   4.136 -0.0047  0.0807  0.5766
   75LEU   HD11 1119   4.887   3.230   4.165  0.2341  0.6060  1.1712
   75LEU   HD12 1120   5.058   3.170   4.215  0.5663 -1.2009 -0.5537
   75LEU   HD13 1121   4.992   3.142   4.051 -1.2238  0.3778  0.3187
   75LEU    CD2 1122   5.196   3.302   4.017  0.0633 -0.3430 -0.1701
   75LEU   HD21 1123   5.255   3.392   3.990 -2.7130  1.4493 -0.7065
   75LEU   HD22 1124   5.166   3.243   3.928  1.5509 -0.4662 -0.6109
   75LEU   HD23 1125   5.254   3.236   4.086  1.0833 -0.0430 -0.7224
   75LEU      C 1126   4.938   3.649   3.900 -0.2921 -0.4071 -0.5414
   75LEU      O 1127   4.982   3.643   3.784 -0.0695  0.3123  0.0113
   76LEU      N 1128   4.830   3.724   3.939  0.1250  0.2663  0.1706
   76LEU     HN 1129   4.800   3.730   4.034  0.3986  1.1455  0.2109
   76LEU     CA 1130   4.754   3.804   3.846 -0.1475 -0.6126 -0.3548
   76LEU     HA 1131   4.720   3.745   3.762  0.5913 -2.0244  0.3097
   76LEU     CB 1132   4.627   3.870   3.914 -0.0145  0.0881  0.2950
   76LEU    HB1 1133   4.655   3.936   3.999  0.4422 -0.6561  0.7302
   76LEU    HB2 1134   4.575   3.785   3.963  0.2201  0.1486  0.6574
   76LEU     CG 1135   4.527   3.931   3.811  0.3076 -0.2178 -0.1543
   76LEU     HG 1136   4.543   3.878   3.714  1.8277 -1.0811  0.5311
   76LEU    CD1 1137   4.383   3.915   3.857  0.8753 -0.2826 -0.3792
   76LEU   HD11 1138   4.350   3.810   3.874 -2.9269  0.7553 -0.4439
   76LEU   HD12 1139   4.314   3.960   3.782  0.4540  0.4637  0.4375
   76LEU   HD13 1140   4.367   3.970   3.952  0.3775  0.1418 -0.7071
   76LEU    CD2 1141   4.550   4.079   3.791 -0.5727  0.1026  0.3113
   76LEU   HD21 1142   4.654   4.093   3.755 -0.7268 -0.4085 -0.3476
   76LEU   HD22 1143   4.539   4.139   3.884  1.6617  0.6658  0.2855
   76LEU   HD23 1144   4.484   4.119   3.711 -1.2544 -0.1404  0.7490
   76LEU      C 1145   4.849   3.914   3.795  1.3530  0.0680 -0.2862
   76LEU      O 1146   4.852   3.946   3.677  0.4505  0.2430  0.3570
   77ILE      N 1147   4.926   3.983   3.883 -0.2291  0.5203 -0.2139
   77ILE     HN 1148   4.928   3.952   3.978 -0.4318  2.1428  0.3633
   77ILE     CA 1149   5.001   4.097   3.851 -0.0659 -0.4787 -0.3549
   77ILE     HA 1150   4.949   4.181   3.808 -0.8065 -0.0612  1.2756
   77ILE     CB 1151   5.046   4.160   3.990 -0.4416 -0.1355  0.2578
   77ILE     HB 1152   5.081   4.079   4.058 -1.0914 -0.2449  0.4765
   77ILE    CG2 1153   5.172   4.248   3.970  0.4170  0.7995  0.1631
   77ILE   HG21 1154   5.269   4.207   3.935  0.7064  3.0549 -1.9345
   77ILE   HG22 1155   5.192   4.293   4.069 -1.7871  1.4483  0.3708
   77ILE   HG23 1156   5.151   4.335   3.904 -1.5929  0.9286  0.8843
   77ILE    CG1 1157   4.920   4.230   4.051 -0.2846 -0.1180 -0.2295
   77ILE   HG11 1158   4.949   4.245   4.158 -0.0005  0.8911 -0.4376
   77ILE   HG12 1159   4.824   4.180   4.030  0.2276 -1.0513 -0.3924
   77ILE     CD 1160   4.901   4.379   4.005  0.4412  0.2101  0.7481
   77ILE    HD1 1161   4.976   4.448   4.050 -1.0352  1.9210  0.6984
   77ILE    HD2 1162   4.805   4.415   4.046 -0.5063  0.0399 -1.2155
   77ILE    HD3 1163   4.895   4.389   3.894 -1.0215  0.0016  0.7905
   77ILE      C 1164   5.104   4.072   3.748  0.5204 -0.3659 -0.3999
   77ILE      O 1165   5.123   4.159   3.658 -0.1812  0.0305  0.0251
   78ILE      N 1166   5.173   3.960   3.757  0.0351  0.8024  1.3607
   78ILE     HN 1167   5.153   3.900   3.833 -1.0233 -0.3781  0.1948
   78ILE     CA 1168   5.285   3.919   3.669  0.0281 -0.5363 -0.2151
   78ILE     HA 1169   5.334   4.013   3.652  0.0773 -0.6722 -0.8499
   78ILE     CB 1170   5.386   3.830   3.739  0.3220 -0.5846  0.1138
   78ILE     HB 1171   5.461   3.795   3.665  1.6027 -0.9223  1.5192
   78ILE    CG2 1172   5.468   3.907   3.845 -0.2082  0.1281  0.3976
   78ILE   HG21 1173   5.544   3.970   3.794  2.1687 -3.0670 -0.3273
   78ILE   HG22 1174   5.532   3.828   3.891  2.0891  1.1019 -0.9240
   78ILE   HG23 1175   5.418   3.966   3.925 -0.0268 -0.3438  0.8664
   78ILE    CG1 1176   5.335   3.705   3.809  0.8138 -0.1389 -0.6469
   78ILE   HG11 1177   5.225   3.693   3.807  0.6536  1.0751  0.0942
   78ILE   HG12 1178   5.361   3.706   3.917 -0.4179 -0.2927 -0.3421
   78ILE     CD 1179   5.407   3.579   3.753 -0.0800 -0.0712 -0.0784
   78ILE    HD1 1180   5.388   3.575   3.644  2.0781 -2.6343 -0.4584
   78ILE    HD2 1181   5.368   3.489   3.805  3.3542  0.1473  3.2638
   78ILE    HD3 1182   5.516   3.581   3.769  0.1259 -4.0238 -0.0157
   78ILE      C 1183   5.244   3.864   3.535 -0.5378  0.4310  0.9020
   78ILE      O 1184   5.332   3.823   3.462 -0.0649 -0.0946  0.3793
   79CYS      N 1185   5.116   3.874   3.495 -0.0737  0.0173 -0.1728
   79CYS     HN 1186   5.057   3.921   3.561  1.2357  0.9937  0.3579
   79CYS     CA 1187   5.061   3.841   3.372 -0.4166 -0.4458  0.3711
   79CYS     HA 1188   5.140   3.780   3.331  1.1918  1.0545  1.1065
   79CYS     CB 1189   4.926   3.760   3.397 -0.2715  0.2836  0.1983
   79CYS    HB1 1190   4.847   3.833   3.427  0.4865  1.8654 -1.5296
   79CYS    HB2 1191   4.950   3.699   3.487  1.8775  0.0213 -0.5037
   79CYS     SG 1192   4.891   3.636   3.268  0.0263 -0.2714 -0.5859
   79CYS    HG1 1193   4.833   3.708   3.173  0.2582 -0.3266 -0.7708
   79CYS      C 1194   5.029   3.970   3.296  0.0164  0.1749 -0.3319
   79CYS      O 1195   5.009   3.957   3.178  0.2051 -0.3167  0.0026
   80LEU      N 1196   5.020   4.085   3.364  0.0456  0.5765  0.7418
   80LEU     HN 1197   5.051   4.084   3.459 -0.5073  2.5516  0.9879
   80LEU     CA 1198   5.005   4.213   3.291 -0.2161 -0.7528 -0.2871
   80LEU     HA 1199   4.910   4.211   3.239 -0.5292  0.2218  0.2264
   80LEU     CB 1200   4.991   4.333   3.388  0.4521 -0.5569 -0.1370
   80LEU    HB1 1201   4.964   4.421   3.325 -1.3006 -0.5083  0.6275
   80LEU    HB2 1202   5.090   4.352   3.433  0.4468 -1.0184  0.0799
   80LEU     CG 1203   4.889   4.323   3.506 -0.3790 -0.3007 -0.5590
   80LEU     HG 1204   4.924   4.273   3.599 -0.5406 -0.2019 -0.4440
   80LEU    CD1 1205   4.872   4.470   3.559 -0.3482 -0.5443  0.2581
   80LEU   HD11 1206   4.848   4.537   3.474 -1.5710 -1.0865  0.1406
   80LEU   HD12 1207   4.954   4.513   3.621 -2.3231 -0.3002  2.9073
   80LEU   HD13 1208   4.778   4.466   3.620 -0.2550  0.9227  0.5235
   80LEU    CD2 1209   4.754   4.253   3.467 -0.1612  0.0147 -0.1793
   80LEU   HD21 1210   4.707   4.312   3.385  0.4611  1.2370  0.3177
   80LEU   HD22 1211   4.684   4.263   3.552  0.1380  0.7145 -0.0109
   80LEU   HD23 1212   4.776   4.150   3.433  1.9450  1.0869 -2.3718
   80LEU      C 1213   5.101   4.243   3.178 -0.8928  0.4599 -0.1734
   80LEU      O 1214   5.056   4.292   3.076  0.4335 -0.2383 -0.3447
   81PRO      N 1215   5.239   4.220   3.180 -0.5196  0.1871 -0.2208
   81PRO     CD 1216   5.324   4.188   3.298  0.2372  0.3206  0.5364
   81PRO    HD1 1217   5.294   4.090   3.342  1.2815  1.6531  4.6227
   81PRO    HD2 1218   5.309   4.260   3.381  3.3899 -1.7145  3.0748
   81PRO     CA 1219   5.322   4.239   3.055  0.2539  0.1708  0.0159
   81PRO     HA 1220   5.307   4.344   3.037 -0.1916  0.2842  0.9944
   81PRO     CB 1221   5.463   4.202   3.097  0.1694 -0.0508  0.5006
   81PRO    HB1 1222   5.533   4.276   3.052  0.8282  0.6820  2.6126
   81PRO    HB2 1223   5.500   4.104   3.062 -0.2104 -0.2539  0.6622
   81PRO     CG 1224   5.473   4.188   3.251  0.4256  0.4332 -0.3325
   81PRO    HG1 1225   5.519   4.089   3.273 -3.0522 -0.8244  2.2717
   81PRO    HG2 1226   5.530   4.270   3.298  0.8152 -0.2040  0.3419
   81PRO      C 1227   5.279   4.157   2.938 -0.3463 -0.2633  0.4802
   81PRO      O 1228   5.294   4.198   2.824  0.3038 -0.8494 -0.2162
   82PHE      N 1229   5.237   4.037   2.962  0.2467 -0.0555 -0.1215
   82PHE     HN 1230   5.229   4.004   3.056 -2.5090  2.9283  0.8984
   82PHE     CA 1231   5.183   3.954   2.858  0.7816 -0.1387  0.2295
   82PHE     HA 1232   5.251   3.962   2.774 -0.7003  0.6998 -0.9408
   82PHE     CB 1233   5.165   3.810   2.914  0.3749 -0.2157  0.0988
   82PHE    HB1 1234   5.137   3.739   2.834  0.7960 -0.7734  0.4411
   82PHE    HB2 1235   5.079   3.807   2.985 -1.1605  1.2178 -1.5905
   82PHE     CG 1236   5.290   3.754   2.977  0.4147 -0.4909 -0.6949
   82PHE    CD1 1237   5.394   3.740   2.891 -0.0803 -0.0346 -0.4142
   82PHE    HD1 1238   5.398   3.777   2.790 -0.8895 -1.3908 -0.9652
   82PHE    CE1 1239   5.505   3.672   2.925  0.2294 -0.4714  0.4419
   82PHE    HE1 1240   5.582   3.667   2.848  1.6448  0.5381  1.7275
   82PHE     CZ 1241   5.525   3.632   3.061 -0.1531 -0.3179  0.2484
   82PHE     HZ 1242   5.619   3.595   3.100  0.2531  0.6868  0.2529
   82PHE    CD2 1243   5.298   3.705   3.106 -0.5209  0.2673 -0.4640
   82PHE    HD2 1244   5.217   3.708   3.178 -0.2314  0.4640 -0.1456
   82PHE    CE2 1245   5.426   3.658   3.154 -0.5869  0.2906  0.1195
   82PHE    HE2 1246   5.437   3.642   3.260  0.0903  0.1090  0.0245
   82PHE      C 1247   5.048   4.011   2.807  0.6807  0.1179  0.8190
   82PHE      O 1248   5.031   4.007   2.687  0.6909 -0.1246  0.3935
   83LEU      N 1249   4.961   4.083   2.887  0.1991 -0.0275  0.3926
   83LEU     HN 1250   4.966   4.072   2.986 -1.6049 -1.0156  0.4159
   83LEU     CA 1251   4.849   4.159   2.835 -0.5770 -0.7123  0.3319
   83LEU     HA 1252   4.794   4.096   2.766 -1.2884 -0.2302  0.4499
   83LEU     CB 1253   4.753   4.222   2.936 -0.5209 -0.0948  0.0594
   83LEU    HB1 1254   4.687   4.297   2.887 -1.0583 -1.7651 -1.8701
   83LEU    HB2 1255   4.807   4.275   3.018 -0.5296 -0.0572  0.0409
   83LEU     CG 1256   4.654   4.123   3.003  0.7335  0.1609 -0.3107
   83LEU     HG 1257   4.721   4.040   3.037  0.7877  0.0616 -0.6554
   83LEU    CD1 1258   4.600   4.206   3.128 -0.3835 -0.1134 -0.4006
   83LEU   HD11 1259   4.558   4.145   3.211  1.0131 -0.3630  0.1650
   83LEU   HD12 1260   4.519   4.267   3.084 -1.1936 -1.8681 -1.4766
   83LEU   HD13 1261   4.684   4.268   3.166  0.3281 -1.5935  0.5671
   83LEU    CD2 1262   4.538   4.069   2.917 -0.4924 -0.1670 -0.3120
   83LEU   HD21 1263   4.502   3.975   2.964  3.9059 -1.4626  0.9361
   83LEU   HD22 1264   4.575   4.044   2.816  2.5119  1.6635  0.1783
   83LEU   HD23 1265   4.458   4.146   2.914  2.1314  2.7040 -1.4444
   83LEU      C 1266   4.896   4.276   2.747  0.4330 -0.6974 -0.0736
   83LEU      O 1267   4.835   4.307   2.644  0.0725 -0.3555 -0.0583
   84MET      N 1268   4.999   4.347   2.794  0.1636  0.7230 -0.4474
   84MET     HN 1269   5.049   4.319   2.875  0.3991 -1.9313 -1.4195
   84MET     CA 1270   5.057   4.453   2.718 -0.1088 -0.8117 -0.7357
   84MET     HA 1271   4.980   4.527   2.702 -1.1285 -1.8326 -0.6536
   84MET     CB 1272   5.175   4.531   2.796  0.5215  0.2149 -0.4662
   84MET    HB1 1273   5.214   4.616   2.736 -1.0462  1.3043  0.0087
   84MET    HB2 1274   5.264   4.464   2.804  0.3616 -0.0091 -0.5615
   84MET     CG 1275   5.134   4.581   2.934 -0.4385  0.4635  0.4702
   84MET    HG1 1276   5.070   4.514   2.995 -2.5352  1.2312 -0.7917
   84MET    HG2 1277   5.061   4.664   2.937 -2.2201 -1.0492  0.7392
   84MET     SD 1278   5.275   4.628   3.031  0.0792 -0.5739  0.0741
   84MET     CE 1279   5.298   4.779   2.939 -0.3995  0.1330  0.6847
   84MET    HE1 1280   5.196   4.822   2.930 -0.7073 -0.4932  1.0747
   84MET    HE2 1281   5.336   4.772   2.835 -1.9334  0.3927  0.0973
   84MET    HE3 1282   5.365   4.852   2.990 -1.0517 -0.2423  2.1466
   84MET      C 1283   5.110   4.405   2.581  0.2033 -0.0154 -1.0940
   84MET      O 1284   5.086   4.481   2.488 -0.4653  0.6672  0.1484
   85ASP      N 1285   5.177   4.289   2.576 -0.3370  0.3108  0.0120
   85ASP     HN 1286   5.186   4.233   2.658  0.9377 -1.0564 -1.0013
   85ASP     CA 1287   5.231   4.219   2.461  0.0985  0.1590  0.1705
   85ASP     HA 1288   5.290   4.291   2.407  1.5370 -0.7175  0.4971
   85ASP     CB 1289   5.317   4.092   2.494  0.8033 -1.0767 -0.3765
   85ASP    HB1 1290   5.259   4.013   2.545 -0.1842  0.2807  0.6728
   85ASP    HB2 1291   5.397   4.112   2.569  0.4368 -2.8139  0.5212
   85ASP     CG 1292   5.384   4.018   2.379 -0.0540 -0.4337  0.3865
   85ASP    OD1 1293   5.511   4.034   2.355 -0.7023  0.2364  0.5262
   85ASP    OD2 1294   5.321   3.929   2.319 -0.2324  0.2874 -0.5127
   85ASP      C 1295   5.119   4.188   2.366 -0.4084 -0.2850  0.2103
   85ASP      O 1296   5.123   4.219   2.244 -0.3874  0.1775  0.0999
   86ASN      N 1297   5.009   4.134   2.408  0.3191 -0.0143 -0.2242
   86ASN     HN 1298   5.006   4.110   2.504  0.0420  0.8000 -0.0244
   86ASN     CA 1299   4.878   4.126   2.338 -0.1859  0.1280  0.1296
   86ASN     HA 1300   4.893   4.070   2.247 -0.9634  0.6523 -0.3365
   86ASN     CB 1301   4.780   4.043   2.418 -0.0481  0.2369 -0.0203
   86ASN    HB1 1302   4.749   4.082   2.517 -1.7901 -0.6993 -0.1520
   86ASN    HB2 1303   4.825   3.942   2.429  0.4448  0.6382  2.2130
   86ASN     CG 1304   4.652   4.020   2.339 -0.1446 -0.6717  0.1398
   86ASN    OD1 1305   4.650   3.974   2.227 -0.5024  0.0576  0.1460
   86ASN    ND2 1306   4.543   4.086   2.391 -0.2073 -0.4930 -0.0592
   86ASN   HD21 1307   4.456   4.062   2.348  0.2619  0.4094 -1.5735
   86ASN   HD22 1308   4.561   4.151   2.465  0.5888  0.2796 -0.9171
   86ASN      C 1309   4.823   4.259   2.277  0.0170  0.5948  0.5853
   86ASN      O 1310   4.790   4.269   2.159  0.2898  0.3325  0.4289
   87TYR      N 1311   4.805   4.363   2.358  0.4106 -0.6892  0.2311
   87TYR     HN 1312   4.806   4.358   2.458 -1.7004  0.9476  0.4129
   87TYR     CA 1313   4.741   4.487   2.312 -0.3423 -0.7441  0.4214
   87TYR     HA 1314   4.661   4.466   2.243 -1.8357  0.4342  1.7194
   87TYR     CB 1315   4.678   4.570   2.429  0.0714  0.7343  0.6629
   87TYR    HB1 1316   4.621   4.660   2.395  0.1274  1.2753  1.9414
   87TYR    HB2 1317   4.751   4.618   2.498  1.8124 -2.6687  1.3759
   87TYR     CG 1318   4.584   4.496   2.515  0.3691 -0.2952 -0.8927
   87TYR    CD1 1319   4.487   4.407   2.459 -0.5900  0.5964  0.1762
   87TYR    HD1 1320   4.465   4.401   2.353  1.4367 -0.1530 -0.2346
   87TYR    CE1 1321   4.394   4.342   2.548  0.1641  0.0027  0.3786
   87TYR    HE1 1322   4.323   4.269   2.513  2.4158 -0.8384 -2.8451
   87TYR     CZ 1323   4.413   4.354   2.685 -0.0664  0.3328 -0.2753
   87TYR     OH 1324   4.331   4.278   2.774 -0.4917  0.5464  0.0074
   87TYR     HH 1325   4.357   4.290   2.865  1.2600 -1.2388 -0.1658
   87TYR    CD2 1326   4.597   4.509   2.653 -0.3999  0.4622 -0.6140
   87TYR    HD2 1327   4.661   4.582   2.700 -0.6360 -1.2983  2.7182
   87TYR    CE2 1328   4.507   4.440   2.733 -1.4554  0.3489  0.1683
   87TYR    HE2 1329   4.514   4.440   2.841 -0.3716  1.2810  0.1178
   87TYR      C 1330   4.835   4.579   2.232  0.3206 -0.5403  0.4201
   87TYR      O 1331   4.783   4.655   2.148 -0.0745 -0.0561 -0.3817
   88VAL      N 1332   4.968   4.578   2.252  0.0366  0.7609  0.4127
   88VAL     HN 1333   5.013   4.516   2.315 -0.3805 -1.0830 -1.0099
   88VAL     CA 1334   5.056   4.666   2.172 -0.1759 -0.4272  0.2134
   88VAL     HA 1335   5.017   4.766   2.183  0.7372 -0.2219  1.9544
   88VAL     CB 1336   5.201   4.671   2.219  0.6354  0.1143 -0.2665
   88VAL     HB 1337   5.263   4.735   2.152  2.3083 -1.3941 -0.2363
   88VAL    CG1 1338   5.219   4.754   2.351  0.1226 -0.1050  0.1992
   88VAL   HG11 1339   5.326   4.775   2.371  0.5020 -0.0374 -1.7526
   88VAL   HG12 1340   5.170   4.703   2.437 -1.0643  1.3377  0.4140
   88VAL   HG13 1341   5.162   4.849   2.351  0.4978  0.1234 -0.4423
   88VAL    CG2 1342   5.271   4.531   2.217 -0.0848  0.0029 -0.4892
   88VAL   HG21 1343   5.231   4.471   2.302 -1.5396  0.6892 -0.6708
   88VAL   HG22 1344   5.381   4.539   2.229 -0.0089 -1.8947  0.5538
   88VAL   HG23 1345   5.252   4.479   2.121 -1.6046  1.9459 -1.2931
   88VAL      C 1346   5.056   4.648   2.022  0.3180 -1.6715  0.3453
   88VAL      O 1347   5.084   4.747   1.948  0.6283  0.3498 -0.7799
   89ARG      N 1348   5.008   4.531   1.976 -0.5627 -0.0388 -0.3619
   89ARG     HN 1349   4.983   4.461   2.043  0.4005  0.7156  0.8462
   89ARG     CA 1350   5.007   4.498   1.834 -0.1842  0.5621 -0.1249
   89ARG     HA 1351   5.039   4.576   1.766 -1.5129  0.2345 -1.1758
   89ARG     CB 1352   5.103   4.377   1.805 -0.0366 -0.4438  0.7631
   89ARG    HB1 1353   5.206   4.414   1.826 -0.0946 -0.4607  1.0777
   89ARG    HB2 1354   5.100   4.369   1.694 -3.0215  0.4327  0.7088
   89ARG     CG 1355   5.074   4.242   1.874 -0.4543 -0.0268  0.5883
   89ARG    HG1 1356   4.966   4.226   1.854  0.0760 -1.0829 -1.7481
   89ARG    HG2 1357   5.081   4.256   1.984 -0.9183  1.4193  0.4594
   89ARG     CD 1358   5.171   4.134   1.828  0.4779  0.3206 -0.7957
   89ARG    HD1 1359   5.194   4.153   1.721 -1.8871  0.8295 -1.2598
   89ARG    HD2 1360   5.129   4.031   1.826 -0.6204  0.7529 -2.3053
   89ARG     NE 1361   5.300   4.131   1.902 -0.7748  0.3369 -0.0942
   89ARG     HE 1362   5.372   4.197   1.880  0.1925 -0.6205  0.1129
   89ARG     CZ 1363   5.324   4.073   2.017  0.3022  0.0705  0.0103
   89ARG    NH1 1364   5.236   3.994   2.073 -0.0696 -0.5194  0.6839
   89ARG   HH11 1365   5.143   3.992   2.036  0.8992  1.9874 -2.3391
   89ARG   HH12 1366   5.247   3.971   2.170 -0.6138 -1.0333  0.6319
   89ARG    NH2 1367   5.442   4.088   2.072 -0.0151 -0.4017 -0.7332
   89ARG   HH21 1368   5.513   4.142   2.028  0.4791 -1.7026 -1.5863
   89ARG   HH22 1369   5.454   4.052   2.165 -2.3511 -1.4843 -0.7747
   89ARG      C 1370   4.869   4.464   1.796  0.6119  0.2243 -0.3013
   89ARG      O 1371   4.832   4.415   1.689 -0.1576 -0.2968  0.4900
   90ARG      N 1372   4.774   4.508   1.884  0.2324 -0.2804  0.4111
   90ARG     HN 1373   4.808   4.566   1.957 -1.3500  0.8312  0.3056
   90ARG     CA 1374   4.633   4.523   1.862 -0.0779 -0.6797 -0.7774
   90ARG     HA 1375   4.588   4.576   1.945 -0.5304 -0.7881 -0.9517
   90ARG     CB 1376   4.599   4.623   1.735  0.1464  0.4463  0.5340
   90ARG    HB1 1377   4.653   4.582   1.647 -0.9864  1.2605 -0.5831
   90ARG    HB2 1378   4.641   4.722   1.763 -1.1760  1.2107 -0.0667
   90ARG     CG 1379   4.441   4.661   1.715  0.1874  0.2045 -0.4375
   90ARG    HG1 1380   4.393   4.681   1.813 -0.8905  0.2170 -0.9536
   90ARG    HG2 1381   4.400   4.570   1.665 -1.3439  0.2979  0.5847
   90ARG     CD 1382   4.421   4.791   1.633 -0.1696 -0.2395 -1.1281
   90ARG    HD1 1383   4.489   4.858   1.690 -0.3983 -1.8118  1.1136
   90ARG    HD2 1384   4.316   4.826   1.630  0.0411  0.3285 -2.2025
   90ARG     NE 1385   4.480   4.773   1.494 -0.0596 -0.7975  0.0516
   90ARG     HE 1386   4.569   4.815   1.480  0.7608 -2.3593  0.3788
   90ARG     CZ 1387   4.422   4.703   1.397 -0.7753  0.7044  0.1094
   90ARG    NH1 1388   4.311   4.634   1.422  0.2066  0.3384 -0.3354
   90ARG   HH11 1389   4.268   4.648   1.511 -0.0302  0.8506 -0.5268
   90ARG   HH12 1390   4.263   4.595   1.343 -1.7303 -1.8390  1.7546
   90ARG    NH2 1391   4.487   4.702   1.279  0.1662  0.5840  0.4437
   90ARG   HH21 1392   4.579   4.742   1.284  0.9659 -1.2134  3.9398
   90ARG   HH22 1393   4.440   4.678   1.194 -0.4288  2.1713  0.2923
   90ARG      C 1394   4.564   4.387   1.858 -0.0041 -0.7863 -0.5353
   90ARG      O 1395   4.483   4.368   1.771 -0.0924 -0.5382 -0.1302
   91TRP      N 1396   4.587   4.304   1.953  0.1640 -0.6911  0.2647
   91TRP     HN 1397   4.664   4.322   2.014 -1.1654 -0.8059  2.0441
   91TRP     CA 1398   4.539   4.171   1.968 -0.5954 -0.2855 -0.3942
   91TRP     HA 1399   4.564   4.125   2.062  2.0651 -1.5539 -1.6426
   91TRP     CB 1400   4.382   4.157   1.960 -0.3527  0.7904 -0.3461
   91TRP    HB1 1401   4.350   4.050   1.952 -0.2465  0.7521 -0.2722
   91TRP    HB2 1402   4.343   4.182   1.859 -0.5241 -2.8096 -1.3245
   91TRP     CG 1403   4.300   4.214   2.073 -0.5141  0.3432 -0.0467
   91TRP    CD1 1404   4.234   4.336   2.052  0.1562 -0.1222  0.4785
   91TRP    HD1 1405   4.246   4.394   1.962  0.5857  1.3836  1.4713
   91TRP    NE1 1406   4.147   4.355   2.161  0.0030 -0.4322  0.0700
   91TRP    HE1 1407   4.072   4.418   2.164 -1.7632 -2.4386  1.2615
   91TRP    CE2 1408   4.161   4.254   2.251  0.2666 -0.8329 -0.3182
   91TRP    CD2 1409   4.252   4.161   2.195 -0.1140 -0.2576 -0.2776
   91TRP    CE3 1410   4.272   4.039   2.264  0.3038 -0.3986 -0.7498
   91TRP    HE3 1411   4.340   3.964   2.224  0.0929 -0.3327 -1.2432
   91TRP    CZ3 1412   4.201   4.021   2.387 -0.4365  0.2784  0.0104
   91TRP    HZ3 1413   4.222   3.927   2.435  0.1726 -0.0081 -0.7827
   91TRP    CZ2 1414   4.104   4.241   2.377 -0.0282  0.4089  0.4491
   91TRP    HZ2 1415   4.045   4.317   2.426 -0.7162  0.3485 -0.2622
   91TRP    CH2 1416   4.119   4.114   2.441 -0.6751 -0.2251  0.3015
   91TRP    HH2 1417   4.072   4.093   2.536 -1.8630  0.3845 -0.1236
   91TRP      C 1418   4.609   4.073   1.874 -0.2179  0.1680  0.9943
   91TRP      O 1419   4.566   4.033   1.764  0.6784 -0.3692 -0.0726
   92ASP      N 1420   4.731   4.029   1.903  0.1555  0.1341 -0.0486
   92ASP     HN 1421   4.758   4.055   1.995 -0.4364 -1.0218  0.4867
   92ASP     CA 1422   4.796   3.927   1.826 -0.5363 -0.3516 -0.1163
   92ASP     HA 1423   4.724   3.854   1.790 -0.1063 -0.6759 -0.3307
   92ASP     CB 1424   4.876   3.992   1.702  0.4738  0.2633  0.5551
   92ASP    HB1 1425   4.959   4.057   1.739 -0.9062  2.4971 -0.0602
   92ASP    HB2 1426   4.794   4.053   1.658 -1.7377 -1.5292  1.9555
   92ASP     CG 1427   4.930   3.885   1.608  0.2020 -0.4764 -1.4155
   92ASP    OD1 1428   4.899   3.764   1.627 -0.3554  0.5075  0.0393
   92ASP    OD2 1429   4.994   3.922   1.504  0.1103 -0.2999 -0.2382
   92ASP      C 1430   4.894   3.860   1.915  0.2843  0.3310 -0.0028
   92ASP      O 1431   4.970   3.927   1.985  0.6230 -0.1492 -0.2861
   93TRP      N 1432   4.902   3.723   1.913 -0.3168 -0.2198  0.3840
   93TRP     HN 1433   4.847   3.670   1.849 -0.1844 -1.4255  1.2116
   93TRP     CA 1434   4.984   3.651   2.011  0.0245  0.7182 -0.7745
   93TRP     HA 1435   5.034   3.717   2.079  2.6017 -0.0062 -1.8628
   93TRP     CB 1436   4.882   3.559   2.089 -0.7138 -0.1229  0.2336
   93TRP    HB1 1437   4.813   3.509   2.017 -0.7043  4.4773 -3.4095
   93TRP    HB2 1438   4.811   3.627   2.141 -0.2989  1.1224 -0.7691
   93TRP     CG 1439   4.946   3.472   2.198 -0.6983  0.1751 -0.3102
   93TRP    CD1 1440   4.985   3.341   2.199 -0.0326  0.3749 -0.0804
   93TRP    HD1 1441   4.972   3.277   2.112 -0.1770 -0.2731  0.4141
   93TRP    NE1 1442   5.027   3.310   2.316  0.1309 -0.3982  0.0289
   93TRP    HE1 1443   5.022   3.223   2.360 -1.3203  0.8385  2.5333
   93TRP    CE2 1444   5.020   3.420   2.404  0.0861 -0.3640  0.3891
   93TRP    CD2 1445   4.980   3.528   2.326  0.8541  0.6506 -0.0622
   93TRP    CE3 1446   4.969   3.656   2.387  0.1081  0.0101  0.2601
   93TRP    HE3 1447   4.936   3.732   2.318 -1.6143 -1.8911 -1.1276
   93TRP    CZ3 1448   5.001   3.673   2.521 -0.0117 -0.6814  0.2328
   93TRP    HZ3 1449   4.990   3.767   2.574 -0.8470 -1.1809  0.9686
   93TRP    CZ2 1450   5.059   3.433   2.535  0.7508 -0.7664  0.0790
   93TRP    HZ2 1451   5.087   3.349   2.596 -0.8609 -2.1706 -1.0189
   93TRP    CH2 1452   5.052   3.562   2.593 -0.0312  0.2686 -0.1758
   93TRP    HH2 1453   5.059   3.569   2.700 -1.4044 -1.3652  0.0760
   93TRP      C 1454   5.085   3.562   1.948  0.9966  0.3225  0.5438
   93TRP      O 1455   5.049   3.475   1.862 -0.2531 -0.3548  0.0919
   94LYS      N 1456   5.210   3.570   1.982 -0.1930  0.2810 -0.6886
   94LYS     HN 1457   5.240   3.628   2.057  2.3179  0.8895 -2.0430
   94LYS     CA 1458   5.325   3.517   1.907 -0.8582  0.4059  0.7166
   94LYS     HA 1459   5.293   3.483   1.810 -0.9500  0.3325  0.7732
   94LYS     CB 1460   5.432   3.635   1.892 -0.8527  0.4440 -0.5619
   94LYS    HB1 1461   5.503   3.604   1.813 -0.2519  1.4448 -0.4423
   94LYS    HB2 1462   5.475   3.647   1.994  0.0932  0.2653 -0.9316
   94LYS     CG 1463   5.371   3.769   1.852  0.6164  0.0597 -0.3740
   94LYS    HG1 1464   5.442   3.853   1.867  2.0566 -1.0645 -0.6473
   94LYS    HG2 1465   5.288   3.799   1.919  0.9488  0.3877 -0.1056
   94LYS     CD 1466   5.330   3.793   1.712 -0.3454 -0.5681  0.2214
   94LYS    HD1 1467   5.418   3.766   1.650 -0.4929 -1.4492  0.3720
   94LYS    HD2 1468   5.312   3.900   1.690 -0.3292 -0.8994 -1.5712
   94LYS     CE 1469   5.217   3.714   1.665  0.0504  0.2207  0.4839
   94LYS    HE1 1470   5.121   3.720   1.719  0.0146  0.7020  0.3731
   94LYS    HE2 1471   5.249   3.608   1.677 -1.6311 -0.4080 -0.3521
   94LYS     NZ 1472   5.197   3.727   1.518  0.2998  0.8603  0.4585
   94LYS    HZ1 1473   5.281   3.770   1.474  2.2222 -1.4718  1.6080
   94LYS    HZ2 1474   5.109   3.782   1.515  0.1961  1.0642  3.7978
   94LYS    HZ3 1475   5.188   3.628   1.486 -3.4322 -0.2113  4.0730
   94LYS      C 1476   5.382   3.395   1.982 -0.1513  0.4872 -0.2668
   94LYS      O 1477   5.486   3.335   1.941 -0.0493 -0.2509 -0.2638
   95PHE      N 1478   5.319   3.359   2.097  0.4163 -0.0537 -0.1808
   95PHE     HN 1479   5.242   3.411   2.133  1.0502 -0.2448  1.5035
   95PHE     CA 1480   5.368   3.246   2.173  0.0126 -0.2229 -0.3284
   95PHE     HA 1481   5.468   3.221   2.141 -0.5955 -0.1251 -2.5160
   95PHE     CB 1482   5.390   3.277   2.331 -0.9152 -0.0535  0.1884
   95PHE    HB1 1483   5.455   3.194   2.366  1.1021  1.3479 -0.0711
   95PHE    HB2 1484   5.292   3.272   2.383 -0.9473  2.7868  0.5373
   95PHE     CG 1485   5.468   3.400   2.362  0.0033 -0.1574  0.0372
   95PHE    CD1 1486   5.587   3.427   2.293  0.0471 -0.3547 -0.2790
   95PHE    HD1 1487   5.624   3.365   2.213  2.6698  0.4008  0.2263
   95PHE    CE1 1488   5.657   3.545   2.316  0.3108 -0.7957  0.3112
   95PHE    HE1 1489   5.746   3.562   2.257 -0.2764  0.6443 -0.1958
   95PHE     CZ 1490   5.617   3.635   2.409 -0.8465  0.2023  0.0155
   95PHE     HZ 1491   5.676   3.722   2.436  0.8190 -1.0492  0.5196
   95PHE    CD2 1492   5.434   3.491   2.466  0.3848 -0.2164  0.0935
   95PHE    HD2 1493   5.354   3.474   2.536  0.9599 -0.8681  0.6013
   95PHE    CE2 1494   5.508   3.600   2.495  0.2122 -0.5958  0.0612
   95PHE    HE2 1495   5.488   3.671   2.575 -0.3854 -1.5331  0.7637
   95PHE      C 1496   5.290   3.121   2.161  0.6085  1.5890  1.2866
   95PHE      O 1497   5.322   3.022   2.230 -0.3355 -0.4791  0.3140
   96GLY      N 1498   5.188   3.103   2.070 -0.4212 -0.0036  0.0909
   96GLY     HN 1499   5.164   3.176   2.006  0.8744 -0.7823 -1.3534
   96GLY     CA 1500   5.109   2.981   2.056  0.5726  1.1159  0.1556
   96GLY    HA1 1501   5.177   2.897   2.059 -1.8122 -1.2057 -3.7510
   96GLY    HA2 1502   5.066   2.997   1.959  1.7569 -1.1841 -0.8295
   96GLY      C 1503   4.986   2.946   2.144 -0.4567  0.7389 -0.3648
   96GLY      O 1504   4.955   3.014   2.237  0.3638 -0.6358 -0.1787
   97ASP      N 1505   4.924   2.831   2.114  0.1844 -0.1005  0.4512
   97ASP     HN 1506   4.951   2.775   2.036 -0.8084 -1.8405  1.2954
   97ASP     CA 1507   4.813   2.761   2.185  0.2616  0.3107  0.5235
   97ASP     HA 1508   4.720   2.813   2.167  0.4473  0.1812 -0.9950
   97ASP     CB 1509   4.781   2.619   2.120  0.4809 -0.1649 -0.8258
   97ASP    HB1 1510   4.870   2.553   2.111  1.7270  1.0303  1.7592
   97ASP    HB2 1511   4.754   2.638   2.014 -0.4018  2.6233 -0.1947
   97ASP     CG 1512   4.675   2.538   2.191 -0.1605  0.2496 -0.0355
   97ASP    OD1 1513   4.683   2.411   2.198  0.9983  0.0634  0.5187
   97ASP    OD2 1514   4.584   2.600   2.242  0.5382 -0.6063 -0.1552
   97ASP      C 1515   4.831   2.758   2.338  0.0921 -0.2415 -0.2275
   97ASP      O 1516   4.768   2.831   2.413  0.1060 -0.3191 -0.0810
   98ILE      N 1517   4.916   2.678   2.396  0.4074  0.3048  0.5728
   98ILE     HN 1518   4.976   2.621   2.340  2.6040  2.6723  0.2707
   98ILE     CA 1519   4.927   2.653   2.539 -0.5755 -0.4733 -0.1870
   98ILE     HA 1520   4.827   2.639   2.576 -0.2241  0.2031  1.1065
   98ILE     CB 1521   4.998   2.521   2.590 -0.5031  0.5079 -0.1200
   98ILE     HB 1522   4.931   2.448   2.540  0.5063  0.3848 -1.3217
   98ILE    CG2 1523   5.140   2.504   2.536 -1.0934 -0.1976 -0.1897
   98ILE   HG21 1524   5.148   2.527   2.427 -1.1693  2.6514  0.3184
   98ILE   HG22 1525   5.164   2.397   2.552  1.6701  0.2626 -0.7454
   98ILE   HG23 1526   5.209   2.569   2.593  0.2855 -1.9394  0.2063
   98ILE    CG1 1527   4.996   2.497   2.735 -0.9314 -0.4357  0.2837
   98ILE   HG11 1528   5.066   2.565   2.788  3.9684 -2.8358 -2.4835
   98ILE   HG12 1529   5.044   2.399   2.758  0.9176  0.3363 -0.1550
   98ILE     CD 1530   4.860   2.503   2.806  0.0408  0.3659 -0.3370
   98ILE    HD1 1531   4.821   2.607   2.813  0.0773  0.2842  2.1513
   98ILE    HD2 1532   4.860   2.468   2.912  0.6643 -0.2771 -0.5466
   98ILE    HD3 1533   4.782   2.447   2.751  1.8339  0.0851 -2.7669
   98ILE      C 1534   4.966   2.782   2.615  0.2917  0.3210  0.2170
   98ILE      O 1535   4.912   2.808   2.724  0.5393  0.2434 -0.1650
   99PRO      N 1536   5.055   2.874   2.569  0.4002  0.1541 -0.6029
   99PRO     CD 1537   5.166   2.854   2.486 -0.2721  0.1022  0.3496
   99PRO    HD1 1538   5.144   2.896   2.385  0.4673 -0.5380 -0.0830
   99PRO    HD2 1539   5.191   2.748   2.463  0.4949  0.3450  0.0588
   99PRO     CA 1540   5.075   3.008   2.645 -0.3743  0.9264 -0.4318
   99PRO     HA 1541   5.089   2.988   2.750  1.2837  3.2451 -0.1359
   99PRO     CB 1542   5.204   3.068   2.594 -0.7213  0.2403  0.7463
   99PRO    HB1 1543   5.266   3.121   2.670  1.8027 -0.0466 -0.9871
   99PRO    HB2 1544   5.185   3.135   2.508  2.0003 -0.4550 -0.5013
   99PRO     CG 1545   5.272   2.945   2.543 -0.1379  0.1430  0.0741
   99PRO    HG1 1546   5.340   2.949   2.455  0.3864 -2.0877  0.3124
   99PRO    HG2 1547   5.325   2.893   2.625 -1.3364 -1.9699 -0.4189
   99PRO      C 1548   4.956   3.103   2.629  0.1603 -0.0618 -0.1699
   99PRO      O 1549   4.947   3.183   2.721  0.0958  0.3043  0.0441
  100CYS      N 1550   4.870   3.088   2.526 -0.0688 -1.2686 -0.3789
  100CYS     HN 1551   4.885   3.027   2.448  0.8289 -1.1648 -0.2917
  100CYS     CA 1552   4.741   3.163   2.522 -0.5765  0.6540  0.0001
  100CYS     HA 1553   4.761   3.269   2.522 -0.5767  0.6660 -1.1890
  100CYS     CB 1554   4.682   3.155   2.383 -0.8398 -0.2021  0.1037
  100CYS    HB1 1555   4.681   3.050   2.347  0.2577 -0.1508 -0.1208
  100CYS    HB2 1556   4.737   3.213   2.306 -0.0520 -1.7284 -0.5254
  100CYS     SG 1557   4.511   3.212   2.381  0.1108 -0.2093 -0.3172
  100CYS      C 1558   4.651   3.112   2.635  0.4309 -0.3704 -0.5507
  100CYS      O 1559   4.598   3.190   2.717 -0.0500 -0.2294 -0.2069
  101ARG      N 1560   4.637   2.980   2.647  0.3747  0.2349 -0.0557
  101ARG     HN 1561   4.678   2.917   2.582 -0.9544 -0.7901  0.0573
  101ARG     CA 1562   4.544   2.920   2.743 -0.7529 -0.3889  0.0612
  101ARG     HA 1563   4.444   2.958   2.736 -1.4019 -1.7305  1.3644
  101ARG     CB 1564   4.526   2.759   2.725  0.2366  0.4650  0.2488
  101ARG    HB1 1565   4.459   2.715   2.803  2.0763  1.2963  2.4214
  101ARG    HB2 1566   4.624   2.709   2.738  0.6484  1.2573  0.2049
  101ARG     CG 1567   4.454   2.718   2.590 -0.5870 -0.0581 -0.3289
  101ARG    HG1 1568   4.524   2.749   2.510 -0.1544  0.6148  0.2926
  101ARG    HG2 1569   4.354   2.766   2.596 -1.0907 -0.9497 -1.3969
  101ARG     CD 1570   4.422   2.573   2.578  0.5532 -0.6365 -0.0540
  101ARG    HD1 1571   4.334   2.545   2.515  0.6405  1.4924 -1.2247
  101ARG    HD2 1572   4.394   2.526   2.675 -1.3389 -1.2072 -0.8205
  101ARG     NE 1573   4.544   2.514   2.521  0.2544 -0.6977 -0.4324
  101ARG     HE 1574   4.576   2.545   2.431  1.1307 -0.9842 -0.2299
  101ARG     CZ 1575   4.572   2.384   2.541  0.0400 -0.6697  0.3075
  101ARG    NH1 1576   4.510   2.313   2.627 -0.1843 -0.3800 -0.2011
  101ARG   HH11 1577   4.415   2.332   2.653 -0.1225 -0.6348  0.2253
  101ARG   HH12 1578   4.516   2.216   2.607  0.7179 -0.9939  2.5095
  101ARG    NH2 1579   4.665   2.333   2.461  0.0766 -0.4463 -0.1725
  101ARG   HH21 1580   4.705   2.245   2.485 -1.0207 -0.8959  0.0355
  101ARG   HH22 1581   4.707   2.386   2.386 -1.5079 -0.1231 -0.8656
  101ARG      C 1582   4.585   2.941   2.888  0.4628 -0.1945 -0.2802
  101ARG      O 1583   4.497   2.947   2.979  0.2562  0.5963 -0.0233
  102LEU      N 1584   4.718   2.949   2.916  0.4133  0.5893  0.4254
  102LEU     HN 1585   4.783   2.937   2.842  0.5948  1.1444  0.4942
  102LEU     CA 1586   4.770   2.976   3.049  0.3710 -0.6496 -0.5799
  102LEU     HA 1587   4.711   2.920   3.121 -0.4242  2.5867  1.5185
  102LEU     CB 1588   4.918   2.949   3.044 -0.4430  0.1262  0.1946
  102LEU    HB1 1589   4.978   3.042   3.062  0.3869 -0.1933 -0.8046
  102LEU    HB2 1590   4.953   2.919   2.943  0.9647  1.6016  0.1966
  102LEU     CG 1591   4.962   2.847   3.146 -0.3682 -0.1687 -0.2895
  102LEU     HG 1592   5.068   2.826   3.120  0.2638  1.5475  0.6623
  102LEU    CD1 1593   4.956   2.898   3.289  0.4255  0.1976 -0.0835
  102LEU   HD11 1594   4.849   2.918   3.309  0.3381  0.3581 -0.6962
  102LEU   HD12 1595   5.012   2.994   3.296  0.4915  0.1795 -0.3468
  102LEU   HD13 1596   5.002   2.821   3.355  2.0247 -0.2672 -1.6543
  102LEU    CD2 1597   4.890   2.709   3.129 -0.3351 -0.3696 -0.1392
  102LEU   HD21 1598   4.903   2.671   3.025  0.0168 -1.4804  0.2887
  102LEU   HD22 1599   4.783   2.707   3.158 -0.5020  1.9539 -0.4418
  102LEU   HD23 1600   4.951   2.645   3.197 -0.1836 -0.7799 -0.6544
  102LEU      C 1601   4.743   3.119   3.085  0.3944 -0.3175  0.3643
  102LEU      O 1602   4.700   3.152   3.198  0.2328  0.5836 -0.1880
  103MET      N 1603   4.749   3.213   2.987 -0.1563 -0.4457  0.0081
  103MET     HN 1604   4.774   3.189   2.894  1.6587  1.0108  0.0521
  103MET     CA 1605   4.716   3.358   3.008 -0.0614  0.0095 -0.0748
  103MET     HA 1606   4.779   3.393   3.088  2.1152  3.4853 -2.9721
  103MET     CB 1607   4.776   3.443   2.888  0.0229 -0.1244 -0.3585
  103MET    HB1 1608   4.747   3.394   2.792  1.3856 -1.2434 -0.2380
  103MET    HB2 1609   4.887   3.432   2.889  0.3227  2.4308  0.4035
  103MET     CG 1610   4.733   3.595   2.886 -0.6147  0.7300 -0.3849
  103MET    HG1 1611   4.816   3.662   2.855 -0.9851  1.2755 -0.2023
  103MET    HG2 1612   4.706   3.612   2.992  0.0439  1.2212 -0.2852
  103MET     SD 1613   4.589   3.644   2.784  0.0913 -0.0117  0.0832
  103MET     CE 1614   4.659   3.723   2.634 -1.1647  0.2779  0.3678
  103MET    HE1 1615   4.750   3.672   2.597 -1.2295  0.0499  0.5195
  103MET    HE2 1616   4.696   3.826   2.654 -1.2595  0.3545  0.1512
  103MET    HE3 1617   4.587   3.712   2.550  0.5848 -5.2899 -0.7898
  103MET      C 1618   4.563   3.375   3.047 -0.1446 -0.5454  0.0945
  103MET      O 1619   4.524   3.451   3.134 -0.1127 -0.1780  0.6546
  104LEU      N 1620   4.474   3.302   2.977 -0.1067 -0.5260 -0.1456
  104LEU     HN 1621   4.495   3.235   2.907 -0.7750 -2.8958  1.8006
  104LEU     CA 1622   4.330   3.305   3.007  0.3963  0.1622 -0.1116
  104LEU     HA 1623   4.292   3.407   3.014  0.0874  0.0881 -0.6401
  104LEU     CB 1624   4.262   3.232   2.891  0.1247 -0.1281  0.5575
  104LEU    HB1 1625   4.152   3.241   2.904  0.0800  3.7551 -1.1239
  104LEU    HB2 1626   4.286   3.124   2.885 -2.3923 -0.6676 -1.4736
  104LEU     CG 1627   4.281   3.288   2.749 -0.2819  0.2847 -0.4533
  104LEU     HG 1628   4.387   3.282   2.718 -0.2702  0.0191 -0.3700
  104LEU    CD1 1629   4.196   3.208   2.647 -0.0455 -0.3095  0.6937
  104LEU   HD11 1630   4.093   3.197   2.687 -0.0101 -1.0836  0.5840
  104LEU   HD12 1631   4.249   3.112   2.628  1.0972  0.4608 -0.2026
  104LEU   HD13 1632   4.198   3.270   2.554  3.4524 -3.7204 -1.8704
  104LEU    CD2 1633   4.259   3.436   2.725  0.0604 -0.0504 -0.2343
  104LEU   HD21 1634   4.261   3.461   2.617 -2.1650  1.3113 -0.0298
  104LEU   HD22 1635   4.336   3.490   2.786  0.7366 -0.9070 -0.3150
  104LEU   HD23 1636   4.159   3.456   2.769  0.7195  1.3985  0.7063
  104LEU      C 1637   4.301   3.232   3.142 -0.2097 -0.5506  0.4361
  104LEU      O 1638   4.226   3.278   3.226  1.7738 -0.4641 -0.2375
  105PHE      N 1639   4.367   3.111   3.166 -0.3873 -0.5752  0.2893
  105PHE     HN 1640   4.438   3.083   3.101  0.5051  0.5962  0.7125
  105PHE     CA 1641   4.352   3.037   3.289 -0.7833 -0.3149 -0.2223
  105PHE     HA 1642   4.251   3.007   3.311 -0.4176 -1.8431 -0.5624
  105PHE     CB 1643   4.441   2.910   3.267 -0.3905 -0.3187 -0.4665
  105PHE    HB1 1644   4.546   2.939   3.248 -0.6444  0.8871 -0.0736
  105PHE    HB2 1645   4.402   2.847   3.183 -0.4314 -0.7648 -0.1188
  105PHE     CG 1646   4.434   2.819   3.382 -0.1093  0.5848  0.1227
  105PHE    CD1 1647   4.316   2.746   3.393  0.0698  0.2187  0.1143
  105PHE    HD1 1648   4.234   2.759   3.325  0.7034 -0.6608 -0.8566
  105PHE    CE1 1649   4.305   2.658   3.501 -0.1539 -0.1411 -0.1104
  105PHE    HE1 1650   4.218   2.595   3.507 -0.2418 -0.1364 -1.1636
  105PHE     CZ 1651   4.412   2.642   3.592 -0.1856 -0.6352  0.1741
  105PHE     HZ 1652   4.415   2.558   3.659  0.1052 -2.3198 -1.8354
  105PHE    CD2 1653   4.538   2.805   3.469  1.1399  0.5054  0.3073
  105PHE    HD2 1654   4.627   2.866   3.465  1.9577 -0.5271  1.7802
  105PHE    CE2 1655   4.528   2.714   3.573 -0.0955 -0.9027 -0.2169
  105PHE    HE2 1656   4.607   2.691   3.643 -0.5961 -2.0992 -0.0280
  105PHE      C 1657   4.398   3.120   3.406 -0.4047 -0.3227  0.1801
  105PHE      O 1658   4.324   3.127   3.502  0.0377 -0.0188 -0.1348
  106MET      N 1659   4.511   3.187   3.404  0.2309 -0.5787 -0.4724
  106MET     HN 1660   4.563   3.195   3.319  0.5589  2.7477 -0.1036
  106MET     CA 1661   4.551   3.288   3.504  0.1089 -0.3159  0.2316
  106MET     HA 1662   4.578   3.231   3.592  0.8738  0.3897  0.4671
  106MET     CB 1663   4.695   3.351   3.468 -0.2033  0.0860  0.3144
  106MET    HB1 1664   4.717   3.446   3.520  2.1504  0.1299 -0.6521
  106MET    HB2 1665   4.695   3.375   3.359 -0.2177 -1.5002 -0.0647
  106MET     CG 1666   4.809   3.248   3.499 -0.0211  0.1703 -0.1546
  106MET    HG1 1667   4.790   3.157   3.438  2.9703  1.9544 -4.1872
  106MET    HG2 1668   4.789   3.207   3.600 -0.8425 -2.1427 -1.1835
  106MET     SD 1669   4.980   3.295   3.458  0.1404  0.3188 -0.0573
  106MET     CE 1670   5.021   3.418   3.577 -0.1983 -0.4684 -0.0441
  106MET    HE1 1671   5.080   3.374   3.660 -0.2004 -1.1429 -0.3933
  106MET    HE2 1672   4.927   3.462   3.616  0.9974  1.3933  0.9159
  106MET    HE3 1673   5.081   3.500   3.531  0.5940 -1.9193 -1.7093
  106MET      C 1674   4.463   3.402   3.534  0.3814 -0.4488 -0.1628
  106MET      O 1675   4.427   3.428   3.651  0.3819 -0.3332  0.2466
  107LEU      N 1676   4.416   3.466   3.428  0.0229 -0.6108 -0.4887
  107LEU     HN 1677   4.452   3.446   3.337  0.1851 -0.3873 -0.4744
  107LEU     CA 1678   4.345   3.591   3.446  0.4939  0.3341 -0.6475
  107LEU     HA 1679   4.374   3.640   3.537 -1.8181  0.8684 -0.1192
  107LEU     CB 1680   4.381   3.690   3.331  0.3645 -0.2736 -0.0606
  107LEU    HB1 1681   4.316   3.779   3.347 -0.5688 -0.6149 -1.7888
  107LEU    HB2 1682   4.341   3.643   3.239 -1.7940 -1.3886  1.3698
  107LEU     CG 1683   4.526   3.729   3.335  0.5208  0.3601 -0.1200
  107LEU     HG 1684   4.588   3.642   3.307  0.6164  0.9329 -1.7936
  107LEU    CD1 1685   4.552   3.844   3.239  0.8437 -0.0565 -0.6081
  107LEU   HD11 1686   4.542   3.813   3.133  0.4772  0.5630 -0.7625
  107LEU   HD12 1687   4.657   3.877   3.248  0.1310  2.1697  0.1355
  107LEU   HD13 1688   4.502   3.941   3.258 -1.5893 -1.2405 -0.5204
  107LEU    CD2 1689   4.569   3.775   3.468 -0.3633 -0.1826 -0.4523
  107LEU   HD21 1690   4.657   3.843   3.464 -0.2570 -0.3335 -0.7734
  107LEU   HD22 1691   4.586   3.689   3.537 -2.4444 -1.0590 -0.9671
  107LEU   HD23 1692   4.497   3.843   3.518  1.4881  2.1979 -0.8634
  107LEU      C 1693   4.194   3.557   3.449  0.0861 -0.6461  0.0891
  107LEU      O 1694   4.119   3.652   3.438  0.3620 -0.3694  0.3335
  108ALA      N 1695   4.159   3.433   3.463 -0.1364  1.0096 -0.1168
  108ALA     HN 1696   4.223   3.358   3.449 -0.0553  1.0683 -0.0588
  108ALA     CA 1697   4.038   3.385   3.531  0.2873 -0.6772 -0.0439
  108ALA     HA 1698   3.960   3.458   3.543  1.0601 -0.1845  2.4751
  108ALA     CB 1699   3.965   3.277   3.444 -0.0912 -0.1388  0.2672
  108ALA    HB1 1700   3.872   3.236   3.489 -0.2828 -1.9105 -1.6033
  108ALA    HB2 1701   4.034   3.191   3.428  0.0161  0.1855 -1.0908
  108ALA    HB3 1702   3.938   3.307   3.341 -2.6973  1.3151  1.2797
  108ALA      C 1703   4.058   3.336   3.676  0.2093 -0.7060  0.3486
  108ALA      O 1704   4.002   3.377   3.777 -0.0248 -0.3673  0.3572
  109MET      N 1705   4.127   3.223   3.686 -0.5130 -0.2307  0.4315
  109MET     HN 1706   4.164   3.181   3.603 -2.4603 -0.6789 -0.2808
  109MET     CA 1707   4.157   3.147   3.806 -0.1165 -0.5842  0.0198
  109MET     HA 1708   4.063   3.107   3.840 -0.2352 -0.0557  0.3205
  109MET     CB 1709   4.250   3.034   3.769 -0.1728 -0.6125  0.7371
  109MET    HB1 1710   4.349   3.071   3.736  0.4357 -1.9136  1.0451
  109MET    HB2 1711   4.198   3.000   3.677 -0.9580  1.1796  0.4743
  109MET     CG 1712   4.261   2.916   3.863 -0.0800 -0.5747  0.0453
  109MET    HG1 1713   4.276   2.818   3.812 -1.6981 -1.6075  1.4259
  109MET    HG2 1714   4.159   2.900   3.904 -0.6065  3.0748  0.4753
  109MET     SD 1715   4.381   2.936   3.991  0.4035 -0.1297 -0.0052
  109MET     CE 1716   4.512   2.843   3.899 -0.2909 -0.0161 -0.2455
  109MET    HE1 1717   4.611   2.838   3.950 -1.0558 -0.9806  1.2368
  109MET    HE2 1718   4.523   2.896   3.802  1.1192  1.5396  0.7162
  109MET    HE3 1719   4.486   2.737   3.881 -2.1938  0.6383 -1.7473
  109MET      C 1720   4.209   3.228   3.921 -0.0349  0.4334  0.5826
  109MET      O 1721   4.168   3.213   4.038  0.2459 -0.6498  0.0855
  110ASN      N 1722   4.303   3.312   3.903  0.6208  0.2417  0.0819
  110ASN     HN 1723   4.339   3.329   3.811  0.9635 -0.0379  0.1631
  110ASN     CA 1724   4.369   3.386   4.007  0.3584 -0.5412  0.2017
  110ASN     HA 1725   4.373   3.335   4.102  2.1206  2.2704  1.7783
  110ASN     CB 1726   4.514   3.422   3.957  0.7785  0.1555 -0.0530
  110ASN    HB1 1727   4.564   3.492   4.028 -0.4445  0.8049  0.1934
  110ASN    HB2 1728   4.506   3.465   3.855  1.1438  1.0343  0.2780
  110ASN     CG 1729   4.591   3.287   3.959 -0.2906  0.4139 -1.1142
  110ASN    OD1 1730   4.621   3.228   3.856  0.1780  0.7054  0.1808
  110ASN    ND2 1731   4.619   3.241   4.089 -0.2669 -0.0518 -0.2600
  110ASN   HD21 1732   4.675   3.161   4.110 -1.9856 -1.6375 -1.3923
  110ASN   HD22 1733   4.583   3.292   4.167  1.5270  0.7392  0.0966
  110ASN      C 1734   4.289   3.513   4.033 -0.3929  0.0341  0.2709
  110ASN      O 1735   4.290   3.559   4.142 -0.1232 -0.1268  0.2613
  111ARG      N 1736   4.221   3.575   3.932  0.4061  0.3303 -0.6122
  111ARG     HN 1737   4.240   3.548   3.837  0.5841 -0.4703 -0.3592
  111ARG     CA 1738   4.122   3.681   3.944 -0.4804  1.0847  0.4740
  111ARG     HA 1739   4.169   3.760   4.002  2.2787  0.4035 -0.6801
  111ARG     CB 1740   4.055   3.725   3.812  0.0403  0.9005 -0.2620
  111ARG    HB1 1741   4.012   3.633   3.768 -0.7051  0.7966  0.6614
  111ARG    HB2 1742   4.127   3.753   3.732  0.2525  1.2122  0.0340
  111ARG     CG 1743   3.950   3.843   3.805 -0.4434 -0.4879 -0.3015
  111ARG    HG1 1744   3.993   3.945   3.811 -0.7195 -0.4450  2.1127
  111ARG    HG2 1745   3.878   3.832   3.889 -0.1659  1.0745  0.1799
  111ARG     CD 1746   3.862   3.843   3.675  0.1846  0.2310 -0.2472
  111ARG    HD1 1747   3.923   3.860   3.584  0.7977 -1.0830 -0.1079
  111ARG    HD2 1748   3.791   3.926   3.696 -1.1978 -0.9679 -0.0364
  111ARG     NE 1749   3.772   3.720   3.674  0.4608 -0.0066  0.0861
  111ARG     HE 1750   3.709   3.703   3.750 -1.0329  0.7897 -0.9065
  111ARG     CZ 1751   3.743   3.636   3.577 -0.4740 -0.2964  0.3870
  111ARG    NH1 1752   3.816   3.640   3.463  0.1691 -0.5451  0.3457
  111ARG   HH11 1753   3.896   3.699   3.458  0.1475 -0.4915  0.6169
  111ARG   HH12 1754   3.795   3.583   3.383  0.7690  0.2023 -0.3506
  111ARG    NH2 1755   3.642   3.551   3.590  0.6379  0.2089 -0.2966
  111ARG   HH21 1756   3.591   3.543   3.676 -1.0033 -0.3920 -1.2901
  111ARG   HH22 1757   3.634   3.480   3.520  1.0458 -0.7882  0.6430
  111ARG      C 1758   3.999   3.630   4.032  0.0688 -0.9685  0.0757
  111ARG      O 1759   3.951   3.697   4.126 -0.2687 -0.5118  0.4243
  112GLN      N 1760   3.948   3.510   4.005 -0.1925 -0.1610 -0.1300
  112GLN     HN 1761   3.982   3.462   3.924  1.1969 -0.7526  0.7781
  112GLN     CA 1762   3.846   3.453   4.093  0.4715  1.0779  1.0097
  112GLN     HA 1763   3.768   3.523   4.118 -0.4608  1.5765 -2.7943
  112GLN     CB 1764   3.771   3.353   4.004  0.0931 -0.2674  0.4834
  112GLN    HB1 1765   3.843   3.275   3.970  2.0065  1.8208 -0.5301
  112GLN    HB2 1766   3.717   3.399   3.919 -0.1496  0.5226  1.0583
  112GLN     CG 1767   3.668   3.273   4.096 -0.1788  0.4145  0.1550
  112GLN    HG1 1768   3.596   3.336   4.151 -0.2434 -0.3986  1.0149
  112GLN    HG2 1769   3.721   3.218   4.177 -1.9072 -0.5282  0.7005
  112GLN     CD 1770   3.593   3.168   4.014  0.4273 -0.7520 -0.2075
  112GLN    OE1 1771   3.582   3.051   4.045  0.6407 -0.5584 -0.5586
  112GLN    NE2 1772   3.533   3.223   3.900 -0.2829  0.5610 -0.0120
  112GLN   HE21 1773   3.489   3.164   3.832 -0.6440  0.5977  0.1896
  112GLN   HE22 1774   3.543   3.321   3.885 -1.3480  1.0719  2.1677
  112GLN      C 1775   3.906   3.398   4.222  0.5178 -0.3971  0.1312
  112GLN      O 1776   3.841   3.382   4.324  0.3809 -0.1734  0.0752
  113GLY      N 1777   4.038   3.373   4.224 -0.1563  1.0901  0.0324
  113GLY     HN 1778   4.088   3.361   4.139  0.4466 -1.3910  0.6219
  113GLY     CA 1779   4.113   3.338   4.347 -0.0465  0.0205  0.5249
  113GLY    HA1 1780   4.209   3.317   4.304 -0.1557 -1.9898  1.1938
  113GLY    HA2 1781   4.071   3.265   4.414  2.3512 -3.0457 -1.1063
  113GLY      C 1782   4.125   3.456   4.435  0.1240  0.5710 -0.9480
  113GLY      O 1783   4.103   3.447   4.556 -0.0131 -0.0431  0.6564
  114SER      N 1784   4.157   3.574   4.383  0.5318 -0.5055 -0.4593
  114SER     HN 1785   4.172   3.587   4.285 -0.0772 -2.3230 -0.8319
  114SER     CA 1786   4.157   3.694   4.460 -0.4357 -0.5707 -0.4587
  114SER     HA 1787   4.236   3.681   4.532 -0.4808 -1.1794 -0.5142
  114SER     CB 1788   4.204   3.815   4.370  0.2248 -0.4268  0.2733
  114SER    HB1 1789   4.135   3.838   4.286  0.1555  1.5007  0.8125
  114SER    HB2 1790   4.300   3.790   4.320 -1.0042 -1.0773 -1.8724
  114SER     OG 1791   4.214   3.931   4.453 -0.3039 -0.4322  0.2335
  114SER    HG1 1792   4.309   3.946   4.447 -0.5860  1.9190  0.8602
  114SER      C 1793   4.024   3.727   4.525  0.2408 -0.0736  0.0491
  114SER      O 1794   4.006   3.737   4.648  0.3483 -0.3258 -0.0399
  115ILE      N 1795   3.915   3.725   4.441  0.1476 -0.7950 -0.6165
  115ILE     HN 1796   3.933   3.713   4.344 -0.5456 -0.2513 -0.8150
  115ILE     CA 1797   3.777   3.742   4.505  0.1867  1.0672  0.1516
  115ILE     HA 1798   3.780   3.836   4.559 -1.6895  1.3361 -0.1606
  115ILE     CB 1799   3.670   3.743   4.396  0.9605 -0.3736 -0.3199
  115ILE     HB 1800   3.687   3.659   4.326 -1.6551 -0.3614 -1.0931
  115ILE    CG2 1801   3.524   3.722   4.448  0.4262  0.4114 -0.2836
  115ILE   HG21 1802   3.494   3.811   4.507  0.9410  1.0585 -0.9767
  115ILE   HG22 1803   3.518   3.619   4.490 -0.8448 -0.2045 -1.8454
  115ILE   HG23 1804   3.456   3.710   4.361 -0.4961 -1.0294  0.5934
  115ILE    CG1 1805   3.678   3.866   4.310 -0.0771  0.0375  0.1874
  115ILE   HG11 1806   3.782   3.877   4.270 -1.3659 -0.9248 -3.8459
  115ILE   HG12 1807   3.655   3.960   4.365 -0.8828  1.4528 -2.4091
  115ILE     CD 1808   3.577   3.867   4.188  0.4151 -0.5509 -0.2680
  115ILE    HD1 1809   3.600   3.779   4.124  0.3879  1.2813 -2.9510
  115ILE    HD2 1810   3.594   3.961   4.131 -1.8813 -0.8299 -1.5294
  115ILE    HD3 1811   3.472   3.873   4.226  0.9663  2.7373  1.0478
  115ILE      C 1812   3.740   3.639   4.612 -0.5970 -0.4579 -0.4520
  115ILE      O 1813   3.682   3.669   4.719 -0.4032  0.1055  0.2311
  116ILE      N 1814   3.771   3.506   4.585  0.0238  0.0455  0.4328
  116ILE     HN 1815   3.824   3.482   4.504 -0.9193  0.7409 -0.4063
  116ILE     CA 1816   3.734   3.401   4.679 -0.2258  0.7811 -0.7878
  116ILE     HA 1817   3.629   3.411   4.703  0.3111  1.1060  1.7013
  116ILE     CB 1818   3.750   3.247   4.625 -0.3336 -0.2158  0.6826
  116ILE     HB 1819   3.846   3.251   4.571 -0.6318  1.2033  0.2140
  116ILE    CG2 1820   3.758   3.135   4.738 -0.2689  0.2684  0.5374
  116ILE   HG21 1821   3.696   3.150   4.829 -0.5063 -0.6355  0.5349
  116ILE   HG22 1822   3.863   3.146   4.774  0.1234  0.6242 -0.6592
  116ILE   HG23 1823   3.741   3.034   4.695  0.3438  0.3540  0.0792
  116ILE    CG1 1824   3.633   3.223   4.531 -0.4125 -0.0169  0.5606
  116ILE   HG11 1825   3.650   3.131   4.472 -0.2074 -0.5026  1.3632
  116ILE   HG12 1826   3.628   3.317   4.471  0.0438  1.0116  2.0741
  116ILE     CD 1827   3.498   3.203   4.603  0.4022 -0.8763 -0.1137
  116ILE    HD1 1828   3.499   3.106   4.657 -1.0704 -0.8009  0.0758
  116ILE    HD2 1829   3.410   3.210   4.536 -0.2207  0.4133  0.7930
  116ILE    HD3 1830   3.479   3.284   4.678  1.2243  1.8574 -2.6693
  116ILE      C 1831   3.796   3.424   4.819 -0.8327  0.2062 -0.0510
  116ILE      O 1832   3.729   3.439   4.921  0.3741  0.0823 -0.7663
  117PHE      N 1833   3.932   3.441   4.818 -0.4278  0.4704 -0.3491
  117PHE     HN 1834   3.983   3.426   4.733  0.7694  0.8264  0.2809
  117PHE     CA 1835   4.004   3.470   4.938 -0.4698 -0.1401 -0.2747
  117PHE     HA 1836   3.967   3.399   5.010  3.7337 -1.2835  1.0380
  117PHE     CB 1837   4.160   3.448   4.933  0.5821 -0.0722  0.2090
  117PHE    HB1 1838   4.202   3.509   5.016 -2.0308  2.3984 -0.0984
  117PHE    HB2 1839   4.204   3.492   4.840  1.3940 -1.6290 -0.1857
  117PHE     CG 1840   4.202   3.298   4.928  0.1795 -0.1600  0.0721
  117PHE    CD1 1841   4.214   3.231   5.054 -0.3708 -0.4896  0.1890
  117PHE    HD1 1842   4.213   3.295   5.141 -0.5135  1.0940 -0.9314
  117PHE    CE1 1843   4.260   3.097   5.058  0.5195  0.0275  0.3175
  117PHE    HE1 1844   4.277   3.063   5.159  3.2782 -1.0641 -0.4278
  117PHE     CZ 1845   4.270   3.023   4.940 -0.2691  0.6535  0.1224
  117PHE     HZ 1846   4.304   2.921   4.935 -2.4435 -0.0405 -1.9499
  117PHE    CD2 1847   4.215   3.231   4.806 -0.1666 -0.0938 -0.0551
  117PHE    HD2 1848   4.187   3.275   4.712  0.4817  1.3041  0.3653
  117PHE    CE2 1849   4.259   3.093   4.814  0.5664 -0.4502  0.3150
  117PHE    HE2 1850   4.267   3.038   4.722 -0.1586 -0.8693  0.4937
  117PHE      C 1851   3.972   3.603   5.002 -0.1183  0.4937 -0.6214
  117PHE      O 1852   3.965   3.619   5.123  0.0730  0.0601 -0.2263
  118LEU      N 1853   3.952   3.717   4.921  0.3461  0.5913  0.0297
  118LEU     HN 1854   3.970   3.712   4.823 -1.6871  0.5161 -0.3734
  118LEU     CA 1855   3.913   3.840   4.973 -0.1867 -0.0263  0.0167
  118LEU     HA 1856   3.985   3.866   5.049 -1.5912  1.2611  0.9440
  118LEU     CB 1857   3.915   3.946   4.856 -0.3027  0.4059 -0.6662
  118LEU    HB1 1858   3.854   3.921   4.767 -0.5198  1.9587 -0.9833
  118LEU    HB2 1859   4.022   3.932   4.828 -0.4869  0.2732 -1.3260
  118LEU     CG 1860   3.879   4.087   4.889 -0.1739 -0.2871 -0.7174
  118LEU     HG 1861   3.784   4.094   4.946  1.0118 -1.1136  1.4652
  118LEU    CD1 1862   3.980   4.145   4.993 -0.6876 -0.2445  0.7392
  118LEU   HD11 1863   4.080   4.135   4.946 -1.5262 -3.1385 -0.6436
  118LEU   HD12 1864   3.987   4.102   5.095 -0.1200  0.4708  1.0097
  118LEU   HD13 1865   3.955   4.253   5.005 -2.2477 -0.4536 -0.2240
  118LEU    CD2 1866   3.872   4.164   4.760  0.1713 -0.1046 -0.6312
  118LEU   HD21 1867   3.848   4.271   4.775  0.4981 -0.2609  1.2094
  118LEU   HD22 1868   3.795   4.112   4.698  0.1167  0.7998 -1.3469
  118LEU   HD23 1869   3.961   4.144   4.695 -1.3767 -0.6089 -2.6974
  118LEU      C 1870   3.782   3.838   5.046  0.1279  0.5959  0.1724
  118LEU      O 1871   3.775   3.895   5.156 -0.4888 -0.3424  0.1236
  119THR      N 1872   3.679   3.769   4.989 -0.4033  1.3870  0.0524
  119THR     HN 1873   3.708   3.750   4.896  0.9990  1.7779  0.3864
  119THR     CA 1874   3.552   3.733   5.057  0.2132  0.1802 -0.5585
  119THR     HA 1875   3.509   3.829   5.081 -1.8263 -0.7494 -0.3530
  119THR     CB 1876   3.453   3.660   4.970  0.5737 -0.2588 -0.0135
  119THR     HB 1877   3.482   3.555   4.948 -0.4750 -0.4460 -0.5527
  119THR    OG1 1878   3.444   3.729   4.845 -0.2670 -0.1402  0.1179
  119THR    HG1 1879   3.521   3.699   4.796 -1.6272 -0.5935 -1.8456
  119THR    CG2 1880   3.322   3.667   5.037  0.7055 -0.4764 -0.5837
  119THR   HG21 1881   3.296   3.773   5.060 -3.0147 -1.4058  0.1780
  119THR   HG22 1882   3.301   3.614   5.133  3.6678 -3.3730 -1.3609
  119THR   HG23 1883   3.242   3.638   4.967  0.6245  0.2004 -0.7784
  119THR      C 1884   3.575   3.649   5.180  0.5435 -0.1371 -0.3287
  119THR      O 1885   3.512   3.674   5.282  0.0643 -0.1606 -0.4691
  120VAL      N 1886   3.663   3.547   5.176 -0.1661  0.8549 -0.1700
  120VAL     HN 1887   3.699   3.511   5.090  1.7676 -0.9834  1.2981
  120VAL     CA 1888   3.704   3.477   5.298 -1.1675 -0.1789 -0.2940
  120VAL     HA 1889   3.615   3.447   5.351 -1.4895  1.1445 -0.0368
  120VAL     CB 1890   3.775   3.344   5.261 -0.2630 -0.1400  1.1262
  120VAL     HB 1891   3.860   3.370   5.195 -0.3966 -0.1392  0.9548
  120VAL    CG1 1892   3.819   3.248   5.374 -0.0045 -0.2598 -0.1720
  120VAL   HG11 1893   3.890   3.309   5.435  0.4141  0.7290 -1.6028
  120VAL   HG12 1894   3.883   3.161   5.347 -1.1532 -0.2377 -3.3903
  120VAL   HG13 1895   3.733   3.209   5.433 -1.7172 -0.5563 -2.7082
  120VAL    CG2 1896   3.677   3.259   5.175  0.4161  0.4022  0.1275
  120VAL   HG21 1897   3.612   3.205   5.247 -0.6489  0.8896 -0.4371
  120VAL   HG22 1898   3.738   3.181   5.124 -2.2987 -0.2704 -2.3629
  120VAL   HG23 1899   3.623   3.324   5.102 -0.4266  0.7369  1.0234
  120VAL      C 1900   3.770   3.555   5.412  0.7641 -0.6173 -0.4408
  120VAL      O 1901   3.740   3.535   5.529 -0.3009  0.1330  0.7577
  121VAL      N 1902   3.854   3.653   5.382 -0.3537  0.1461  0.3778
  121VAL     HN 1903   3.884   3.672   5.289  1.2819 -0.6041  0.7087
  121VAL     CA 1904   3.906   3.758   5.473 -0.0270  0.1361 -0.1744
  121VAL     HA 1905   3.956   3.711   5.556  2.5083  0.6439 -1.3343
  121VAL     CB 1906   4.011   3.838   5.415 -0.9159 -0.1314  0.0321
  121VAL     HB 1907   3.983   3.874   5.314  0.7518  0.5171 -0.2388
  121VAL    CG1 1908   4.060   3.946   5.509  0.4730  0.5537 -0.5367
  121VAL   HG11 1909   4.127   4.014   5.453  0.1924 -0.4810 -2.2201
  121VAL   HG12 1910   4.131   3.905   5.584  0.7095 -0.2005 -1.1588
  121VAL   HG13 1911   3.987   4.013   5.558  0.4267  0.8907 -1.0582
  121VAL    CG2 1912   4.130   3.744   5.390  0.0850 -0.5876 -0.8522
  121VAL   HG21 1913   4.136   3.678   5.480 -0.2874  1.8252  1.0466
  121VAL   HG22 1914   4.219   3.810   5.387 -1.2368  1.2840 -0.5333
  121VAL   HG23 1915   4.116   3.684   5.298 -1.2052 -1.3783 -0.1719
  121VAL      C 1916   3.799   3.843   5.540  0.6467  0.3574  0.4007
  121VAL      O 1917   3.797   3.858   5.662 -0.2124 -0.5176 -0.8471
  122ALA      N 1918   3.693   3.887   5.462  0.1639 -0.2569 -0.0726
  122ALA     HN 1919   3.722   3.880   5.367 -1.6481  2.1634 -0.9119
  122ALA     CA 1920   3.567   3.952   5.508  0.5762 -0.2308  1.0341
  122ALA     HA 1921   3.595   4.047   5.551  1.3281 -0.1635  0.4142
  122ALA     CB 1922   3.475   3.998   5.398  0.1758  0.2470  0.1160
  122ALA    HB1 1923   3.471   3.920   5.319  1.4574  0.6145 -0.3344
  122ALA    HB2 1924   3.507   4.088   5.342  0.1638  1.6999  2.3040
  122ALA    HB3 1925   3.370   4.006   5.433 -0.4592 -1.5569 -1.2248
  122ALA      C 1926   3.490   3.858   5.601  0.5497  0.0649 -0.4026
  122ALA      O 1927   3.430   3.899   5.700  0.4033 -0.0360 -0.1707
  123VAL      N 1928   3.486   3.726   5.572  0.3839  0.0211 -0.8864
  123VAL     HN 1929   3.542   3.693   5.496 -1.1609 -0.0957 -2.0183
  123VAL     CA 1930   3.413   3.624   5.651  0.5198 -0.4855 -0.0290
  123VAL     HA 1931   3.313   3.665   5.660  1.1109  1.0087  0.1150
  123VAL     CB 1932   3.398   3.487   5.576 -0.1731 -0.0360 -0.2995
  123VAL     HB 1933   3.496   3.463   5.528  0.1651  2.1110 -0.7813
  123VAL    CG1 1934   3.366   3.362   5.675  0.1560 -0.3360 -0.7856
  123VAL   HG11 1935   3.276   3.401   5.729 -0.3934 -2.9291  0.3236
  123VAL   HG12 1936   3.449   3.334   5.744 -0.5031 -0.4365 -0.0111
  123VAL   HG13 1937   3.343   3.270   5.618 -1.3120 -0.5840  0.1516
  123VAL    CG2 1938   3.290   3.509   5.470 -0.5672 -1.2795 -0.0490
  123VAL   HG21 1939   3.191   3.529   5.517 -1.2588 -2.1052 -1.0960
  123VAL   HG22 1940   3.276   3.423   5.401 -0.1274 -0.0626 -1.6975
  123VAL   HG23 1941   3.310   3.603   5.414 -0.4960 -1.6166 -0.5953
  123VAL      C 1942   3.467   3.610   5.787  0.3939  0.2716 -0.4959
  123VAL      O 1943   3.398   3.623   5.892  0.0129 -0.4873  0.0072
  124ASP      N 1944   3.600   3.600   5.802 -0.1652 -0.0001  0.4886
  124ASP     HN 1945   3.664   3.592   5.726  0.9830  0.4269  1.3827
  124ASP     CA 1946   3.673   3.610   5.922 -0.2994  0.8528 -0.2760
  124ASP     HA 1947   3.644   3.529   5.987  0.7875  1.1528  0.5993
  124ASP     CB 1948   3.822   3.590   5.886  0.4198  0.5996  0.1169
  124ASP    HB1 1949   3.865   3.677   5.833 -1.0933  3.2053  2.8846
  124ASP    HB2 1950   3.829   3.505   5.815  1.3628  0.6734  0.1107
  124ASP     CG 1951   3.907   3.551   6.000 -1.1578  0.2688 -0.3660
  124ASP    OD1 1952   3.865   3.469   6.092 -0.6391 -0.2276  0.7460
  124ASP    OD2 1953   4.018   3.610   6.001 -0.3918  0.0791  0.5133
  124ASP      C 1954   3.659   3.742   6.005  0.4469 -0.4415  0.3781
  124ASP      O 1955   3.641   3.746   6.129  0.3364 -0.1967  0.3793
  125ARG      N 1956   3.664   3.860   5.940  0.2370  0.5405 -0.1309
  125ARG     HN 1957   3.671   3.853   5.841  1.5123  0.4376 -0.0436
  125ARG     CA 1958   3.642   3.983   6.006  0.6854 -0.7516 -0.8146
  125ARG     HA 1959   3.720   3.992   6.080  0.2428  2.4422 -0.5939
  125ARG     CB 1960   3.655   4.093   5.902 -0.4888  0.0703  0.8289
  125ARG    HB1 1961   3.585   4.178   5.918 -0.7472  0.1523 -0.5791
  125ARG    HB2 1962   3.621   4.045   5.807 -0.9380 -2.2943  2.0888
  125ARG     CG 1963   3.798   4.145   5.876 -0.2110 -0.7741  0.7045
  125ARG    HG1 1964   3.870   4.064   5.897  0.5526 -0.3463 -0.1757
  125ARG    HG2 1965   3.814   4.227   5.949  0.3209  0.0678 -0.3225
  125ARG     CD 1966   3.813   4.199   5.729 -0.0324 -0.9733 -0.8745
  125ARG    HD1 1967   3.718   4.250   5.699 -0.5659 -1.2341  0.3363
  125ARG    HD2 1968   3.846   4.129   5.649 -2.6740 -0.1786 -2.8329
  125ARG     NE 1969   3.916   4.312   5.733  0.0475  0.3131  0.1232
  125ARG     HE 1970   3.981   4.307   5.808 -0.6090  0.4491  0.7181
  125ARG     CZ 1971   3.950   4.411   5.647  0.2385 -0.1102 -0.3659
  125ARG    NH1 1972   3.896   4.420   5.524  0.1363 -1.2485  0.0191
  125ARG   HH11 1973   3.842   4.343   5.490 -1.7809  0.9439 -2.2425
  125ARG   HH12 1974   3.937   4.492   5.468 -0.0560 -2.3881 -1.6739
  125ARG    NH2 1975   4.055   4.481   5.676 -0.6619 -0.0569 -0.6333
  125ARG   HH21 1976   4.115   4.450   5.750 -0.8235 -0.0943 -0.5157
  125ARG   HH22 1977   4.105   4.520   5.599  2.0330  0.1325  1.0928
  125ARG      C 1978   3.504   3.988   6.071  0.2922 -0.4226 -0.3719
  125ARG      O 1979   3.492   4.035   6.187  0.1906  0.1234  0.0105
  126TYR      N 1980   3.396   3.940   6.006  0.1074  0.0352  0.0364
  126TYR     HN 1981   3.414   3.902   5.915 -1.6698 -2.7331  0.7493
  126TYR     CA 1982   3.256   3.933   6.057 -0.2378 -0.0452 -0.4420
  126TYR     HA 1983   3.233   4.029   6.102  0.1179 -0.7224  1.2669
  126TYR     CB 1984   3.170   3.897   5.936 -0.8698 -0.3760  0.3682
  126TYR    HB1 1985   3.212   3.818   5.869 -2.7205 -4.1482  3.2865
  126TYR    HB2 1986   3.151   3.978   5.863  3.7458 -0.6900 -1.5492
  126TYR     CG 1987   3.034   3.837   5.967  0.0389  0.2720 -0.0685
  126TYR    CD1 1988   2.927   3.915   6.009  0.2277 -0.0142 -0.0590
  126TYR    HD1 1989   2.929   4.023   6.012  0.4732 -0.0385  1.2573
  126TYR    CE1 1990   2.807   3.857   6.043  0.2236 -0.0086  0.2160
  126TYR    HE1 1991   2.729   3.923   6.078  0.6017  0.2484  0.5933
  126TYR     CZ 1992   2.790   3.720   6.051  0.1720  0.7644  0.0511
  126TYR     OH 1993   2.673   3.667   6.091  0.1059 -0.2848  0.1239
  126TYR     HH 1994   2.691   3.575   6.110 -0.7381 -0.5404 -0.2565
  126TYR    CD2 1995   3.017   3.699   5.971  0.3486 -0.2994  0.0683
  126TYR    HD2 1996   3.104   3.644   5.935  0.3978  0.9262 -1.8475
  126TYR    CE2 1997   2.901   3.637   6.015  0.6638 -0.4903  0.8630
  126TYR    HE2 1998   2.902   3.530   6.020 -0.7936 -0.5121  1.3584
  126TYR      C 1999   3.244   3.838   6.175 -0.4057  0.4273 -0.2018
  126TYR      O 2000   3.179   3.863   6.283 -0.0028  0.0995  0.5695
  127PHE      N 2001   3.304   3.715   6.158 -0.6806 -0.7161 -0.7338
  127PHE     HN 2002   3.353   3.689   6.075  1.0231 -1.6623  0.4972
  127PHE     CA 2003   3.293   3.616   6.266 -0.2706  0.1981 -0.1432
  127PHE     HA 2004   3.188   3.609   6.290  0.2437  1.3819  2.8977
  127PHE     CB 2005   3.347   3.486   6.210 -0.3911 -0.4880 -0.2064
  127PHE    HB1 2006   3.408   3.433   6.286  0.5895  2.9120  1.5879
  127PHE    HB2 2007   3.412   3.516   6.126 -3.8266  1.7036 -2.3528
  127PHE     CG 2008   3.236   3.394   6.156 -0.1045  0.5102  0.8051
  127PHE    CD1 2009   3.123   3.368   6.232  0.5446 -0.0661  0.4418
  127PHE    HD1 2010   3.119   3.391   6.337  0.2862  0.9235  0.2252
  127PHE    CE1 2011   3.012   3.305   6.171  0.7040  1.2223 -0.1437
  127PHE    HE1 2012   2.920   3.282   6.222 -0.3741  0.1040 -2.4204
  127PHE     CZ 2013   3.014   3.265   6.037 -0.0224 -0.3977 -0.0634
  127PHE     HZ 2014   2.937   3.201   5.998 -0.0269 -1.4223  1.5366
  127PHE    CD2 2015   3.243   3.354   6.023  0.1549 -0.0705  0.3669
  127PHE    HD2 2016   3.335   3.373   5.970 -0.4954  1.8146 -0.1579
  127PHE    CE2 2017   3.136   3.289   5.960  1.2677 -1.0705 -0.0104
  127PHE    HE2 2018   3.151   3.260   5.857  0.6812 -1.4693  0.0134
  127PHE      C 2019   3.358   3.658   6.400 -0.1564 -0.2509 -0.5859
  127PHE      O 2020   3.303   3.632   6.511 -0.5894  0.0994 -0.0354
  128ARG      N 2021   3.475   3.725   6.394  0.6663 -0.0261  0.5074
  128ARG     HN 2022   3.523   3.721   6.307 -1.1951 -2.7512 -0.5381
  128ARG     CA 2023   3.546   3.771   6.507  0.4169  0.2214 -0.3272
  128ARG     HA 2024   3.558   3.692   6.580  1.7710  0.1353 -0.6159
  128ARG     CB 2025   3.686   3.810   6.459  0.0957 -0.5140 -0.0556
  128ARG    HB1 2026   3.736   3.872   6.536 -1.0765  1.2425 -0.6290
  128ARG    HB2 2027   3.681   3.872   6.367 -1.8895  1.7063  1.4184
  128ARG     CG 2028   3.770   3.690   6.448 -0.7699  0.1271  0.0544
  128ARG    HG1 2029   3.706   3.622   6.386 -0.2658  1.1275 -1.6436
  128ARG    HG2 2030   3.792   3.647   6.548  0.9451 -0.4801 -0.5466
  128ARG     CD 2031   3.893   3.723   6.370 -0.5393  0.0964  0.1372
  128ARG    HD1 2032   3.966   3.787   6.425 -0.6841  1.4761 -1.2163
  128ARG    HD2 2033   3.864   3.776   6.277 -0.4947 -0.3527 -0.1314
  128ARG     NE 2034   3.954   3.596   6.323  0.4652  0.0935 -0.8202
  128ARG     HE 2035   3.907   3.550   6.248  0.4201 -1.6617  0.2263
  128ARG     CZ 2036   4.046   3.523   6.388 -0.2501 -1.4619  0.3879
  128ARG    NH1 2037   4.097   3.575   6.498 -0.1756 -0.0585 -0.5423
  128ARG   HH11 2038   4.176   3.528   6.538  0.8708  1.2923 -0.9389
  128ARG   HH12 2039   4.044   3.643   6.549  0.9126  1.7600 -1.7298
  128ARG    NH2 2040   4.085   3.408   6.336  0.2795 -0.7154 -0.1311
  128ARG   HH21 2041   4.044   3.370   6.252 -0.3072  1.3038 -0.8152
  128ARG   HH22 2042   4.174   3.374   6.364 -0.0199 -1.1974  0.2530
  128ARG      C 2043   3.488   3.890   6.583  0.2526 -0.4547 -0.2554
  128ARG      O 2044   3.520   3.916   6.703  0.4105  0.4977 -0.1709
  129VAL      N 2045   3.403   3.976   6.521 -0.6370  0.7477 -0.1100
  129VAL     HN 2046   3.394   3.961   6.423 -0.4875  2.2072 -0.3706
  129VAL     CA 2047   3.327   4.085   6.585 -0.7216  1.1009  0.1986
  129VAL     HA 2048   3.384   4.114   6.672  1.2341  0.9411 -0.9698
  129VAL     CB 2049   3.320   4.200   6.486  0.2265 -0.3620 -0.8447
  129VAL     HB 2050   3.315   4.167   6.380  2.3158 -0.9978 -0.8016
  129VAL    CG1 2051   3.208   4.307   6.519 -0.5623  0.2429  0.5745
  129VAL   HG11 2052   3.202   4.330   6.627 -2.8821  0.1029  0.5329
  129VAL   HG12 2053   3.108   4.268   6.489 -0.4513 -1.5834  2.3396
  129VAL   HG13 2054   3.228   4.402   6.465  0.7520 -1.8754 -3.0300
  129VAL    CG2 2055   3.448   4.294   6.496  0.1205  0.3219 -0.0091
  129VAL   HG21 2056   3.537   4.242   6.456  1.5100  0.8549  2.2060
  129VAL   HG22 2057   3.480   4.307   6.601 -0.8186  0.8174  0.2282
  129VAL   HG23 2058   3.443   4.393   6.444  0.5935  0.5345  0.3500
  129VAL      C 2059   3.195   4.032   6.635 -0.9135 -0.1924 -0.2836
  129VAL      O 2060   3.167   4.033   6.754 -0.6236 -0.1541 -0.5553
  130VAL      N 2061   3.109   3.991   6.546  0.6150  0.6884  0.3341
  130VAL     HN 2062   3.143   3.972   6.454  1.1112 -2.0502  1.0047
  130VAL     CA 2063   2.975   3.950   6.566  0.2183  0.0085  0.4103
  130VAL     HA 2064   2.921   4.031   6.611 -2.5018  0.2070 -2.8015
  130VAL     CB 2065   2.897   3.926   6.436  0.2869 -0.1680 -0.4271
  130VAL     HB 2066   2.947   3.850   6.373 -0.5878  0.2467 -1.6695
  130VAL    CG1 2067   2.748   3.885   6.465  0.7100 -0.7424  0.0924
  130VAL   HG11 2068   2.745   3.784   6.512  0.5117 -1.4422 -1.3743
  130VAL   HG12 2069   2.703   3.863   6.366  0.3606 -1.1498  0.3363
  130VAL   HG13 2070   2.694   3.966   6.518 -2.3487 -2.8303  0.4145
  130VAL    CG2 2071   2.891   4.054   6.347 -0.2366  0.2817 -0.1952
  130VAL   HG21 2072   2.827   4.035   6.259  0.5292  1.2638 -0.9901
  130VAL   HG22 2073   2.993   4.079   6.311 -0.6413  1.9146 -0.2671
  130VAL   HG23 2074   2.853   4.138   6.409  0.7284  0.3340  0.3573
  130VAL      C 2075   2.962   3.825   6.653  1.0182 -0.3664  0.0924
  130VAL      O 2076   2.880   3.823   6.748 -0.1493 -0.4052  0.3699
  131HSD      N 2077   3.044   3.724   6.636 -0.3015 -0.0538  0.2478
  131HSD     HN 2078   3.120   3.722   6.571  0.1308 -1.4535  0.7598
  131HSD     CA 2079   3.028   3.600   6.713 -0.1535 -1.1622  0.1527
  131HSD     HA 2080   2.944   3.605   6.781 -0.7938 -2.8751 -0.4661
  131HSD     CB 2081   2.998   3.482   6.614 -0.0193  0.0868  0.6499
  131HSD    HB1 2082   3.014   3.381   6.657  2.8534  1.1487  2.3792
  131HSD    HB2 2083   3.062   3.492   6.524 -0.3762 -2.0787  0.1043
  131HSD    ND1 2084   2.748   3.502   6.644  0.7703 -0.2976 -0.0698
  131HSD    HD1 2085   2.740   3.507   6.744 -1.0073 -2.0125 -0.0602
  131HSD     CG 2086   2.852   3.497   6.557 -1.6882  0.0859 -0.5456
  131HSD    CE1 2087   2.633   3.523   6.571 -0.9605 -0.1367  0.8423
  131HSD    HE1 2088   2.543   3.550   6.627 -0.9783 -1.4890  1.5073
  131HSD    NE2 2089   2.665   3.522   6.443 -0.1095 -0.0233  0.2381
  131HSD    CD2 2090   2.802   3.509   6.436  0.9781 -0.4398  1.1479
  131HSD    HD2 2091   2.847   3.517   6.338  0.1445  0.5618  0.8390
  131HSD      C 2092   3.155   3.555   6.795  0.3489 -0.4880 -0.1751
  131HSD      O 2093   3.218   3.456   6.757 -0.0182 -0.4945  0.0168
  132PRO      N 2094   3.200   3.632   6.894  0.1478  0.3633 -0.7219
  132PRO     CD 2095   3.117   3.725   6.979  0.2731  0.2366  0.4451
  132PRO    HD1 2096   3.027   3.673   7.018  0.5733 -0.3409  0.3785
  132PRO    HD2 2097   3.083   3.814   6.923 -0.8734 -0.8387 -0.6526
  132PRO     CA 2098   3.340   3.631   6.931  0.1092 -0.7761  0.8952
  132PRO     HA 2099   3.412   3.632   6.850 -0.3764 -0.1704  0.4586
  132PRO     CB 2100   3.347   3.756   7.025 -0.9011 -0.2348 -0.4212
  132PRO    HB1 2101   3.371   3.849   6.971 -3.6232  0.4158 -0.6329
  132PRO    HB2 2102   3.424   3.741   7.104 -0.6901 -1.0157 -0.7621
  132PRO     CG 2103   3.215   3.777   7.092  0.7744 -0.2712  0.4523
  132PRO    HG1 2104   3.198   3.708   7.177 -2.8379 -1.7369 -1.2450
  132PRO    HG2 2105   3.198   3.882   7.126 -0.9172 -0.6880  1.0225
  132PRO      C 2106   3.381   3.502   7.010 -0.2520  0.7619  0.2153
  132PRO      O 2107   3.498   3.481   7.030  0.3619 -0.2593 -0.8993
  133HSD      N 2108   3.285   3.421   7.055  0.3592 -0.0498  0.0993
  133HSD     HN 2109   3.195   3.435   7.015  1.3742  2.1686 -1.6251
  133HSD     CA 2110   3.310   3.301   7.128  0.1685 -0.4020 -0.3201
  133HSD     HA 2111   3.415   3.297   7.150  0.4186  0.2546 -1.3333
  133HSD     CB 2112   3.237   3.289   7.259 -0.1350 -0.0172  0.3877
  133HSD    HB1 2113   3.248   3.197   7.320  1.4003  0.7740  1.3545
  133HSD    HB2 2114   3.128   3.312   7.252 -0.3592 -1.2726 -0.4794
  133HSD    ND1 2115   3.208   3.414   7.474 -0.3683 -0.5288 -0.1300
  133HSD    HD1 2116   3.128   3.368   7.512  0.8191 -0.0439  3.2321
  133HSD     CG 2117   3.280   3.389   7.365  0.6403 -0.3946  0.1405
  133HSD    CE1 2118   3.273   3.516   7.545 -0.2495 -0.1717  0.4021
  133HSD    HE1 2119   3.237   3.524   7.648 -1.4218 -1.6028  0.1344
  133HSD    NE2 2120   3.387   3.546   7.490 -0.6151  0.4574  0.4181
  133HSD    CD2 2121   3.388   3.467   7.374  0.7266 -0.6248 -0.2614
  133HSD    HD2 2122   3.471   3.472   7.304  0.5855 -3.0463 -0.7236
  133HSD      C 2123   3.278   3.177   7.042  0.3068 -0.2344  0.0421
  133HSD      O 2124   3.299   3.065   7.085 -0.2878  0.1564  0.3553
  134HSD      N 2125   3.228   3.191   6.916  0.0892  0.4013  0.0690
  134HSD     HN 2126   3.219   3.282   6.875 -0.9290  0.3780  0.2099
  134HSD     CA 2127   3.228   3.084   6.819 -0.0116  0.0206  0.3864
  134HSD     HA 2128   3.207   2.993   6.871 -0.7843 -1.0124 -1.6064
  134HSD     CB 2129   3.129   3.120   6.705 -0.2396  0.1153 -0.5992
  134HSD    HB1 2130   3.160   3.219   6.664 -0.2146 -0.0184 -0.9050
  134HSD    HB2 2131   3.022   3.131   6.734 -1.1746  0.0650 -3.6841
  134HSD    ND1 2132   3.196   3.059   6.468 -0.1233  0.0875 -0.3431
  134HSD    HD1 2133   3.254   3.140   6.453 -1.0046  0.3782 -2.7490
  134HSD     CG 2134   3.129   3.027   6.585 -0.3526  0.6942 -0.2750
  134HSD    CE1 2135   3.140   2.985   6.367  0.1481 -0.4743  0.0042
  134HSD    HE1 2136   3.160   2.999   6.261 -1.0010 -0.7666 -0.2563
  134HSD    NE2 2137   3.049   2.900   6.414  0.9958  0.3716 -0.0491
  134HSD    CD2 2138   3.041   2.927   6.550 -0.2894  0.5388 -0.2459
  134HSD    HD2 2139   2.964   2.885   6.614 -1.1520  1.6954 -0.4856
  134HSD      C 2140   3.363   3.043   6.766 -0.0342 -0.0211  0.0904
  134HSD      O 2141   3.463   3.119   6.768  0.2790  0.3121  0.4078
  135ALA      N 2142   3.375   2.912   6.734 -0.5561 -0.1144 -0.6619
  135ALA     HN 2143   3.293   2.855   6.742 -0.7603  0.1725 -0.6899
  135ALA     CA 2144   3.500   2.842   6.718 -0.6451 -1.0260  0.6083
  135ALA     HA 2145   3.557   2.838   6.809 -0.5652 -2.3484  0.5236
  135ALA     CB 2146   3.451   2.703   6.705  0.1240 -0.3090 -0.3088
  135ALA    HB1 2147   3.534   2.635   6.676 -0.2542 -0.7097 -0.4676
  135ALA    HB2 2148   3.375   2.698   6.624  0.7015 -0.9352 -0.8289
  135ALA    HB3 2149   3.420   2.653   6.799  0.2415  1.6683  0.8224
  135ALA      C 2150   3.592   2.873   6.595  0.2726  0.0128 -0.2219
  135ALA      O 2151   3.713   2.848   6.594  0.0299 -0.2338 -1.0267
  136LEU      N 2152   3.540   2.938   6.485 -0.3954 -0.0302  1.0614
  136LEU     HN 2153   3.446   2.966   6.467  0.8771  3.0979 -1.7872
  136LEU     CA 2154   3.623   2.985   6.374 -0.2133 -0.2152 -0.6589
  136LEU     HA 2155   3.678   2.901   6.335 -0.1449  0.0221 -1.0842
  136LEU     CB 2156   3.538   3.048   6.251  0.2817  0.6895  0.8006
  136LEU    HB1 2157   3.473   3.133   6.281  1.1100  2.5987 -2.3655
  136LEU    HB2 2158   3.476   2.967   6.208 -0.7113  1.2431  1.1562
  136LEU     CG 2159   3.618   3.104   6.131  0.2569 -0.2244  0.1777
  136LEU     HG 2160   3.727   3.081   6.131  0.1635 -0.9387 -2.2347
  136LEU    CD1 2161   3.561   3.039   5.997 -0.4516 -0.5471  0.4037
  136LEU   HD11 2162   3.596   2.934   5.999  0.2757 -0.3763 -1.7022
  136LEU   HD12 2163   3.608   3.086   5.908  2.2883 -0.3796  1.8266
  136LEU   HD13 2164   3.451   3.050   5.988 -0.3800  2.1718  1.7610
  136LEU    CD2 2165   3.589   3.255   6.120 -0.3540 -0.2733  0.2786
  136LEU   HD21 2166   3.479   3.262   6.113 -0.4393  1.1629  2.3169
  136LEU   HD22 2167   3.631   3.308   6.031 -2.8910  2.3935  0.5433
  136LEU   HD23 2168   3.623   3.313   6.208  1.2309  0.3910 -0.7175
  136LEU      C 2169   3.736   3.084   6.413 -0.3450  0.0758 -0.3094
  136LEU      O 2170   3.844   3.082   6.359  0.5158  0.4804 -0.4480
  137ASN      N 2171   3.711   3.169   6.516 -0.0598 -0.9661  0.8666
  137ASN     HN 2172   3.628   3.162   6.570 -1.0990 -0.0155 -0.5418
  137ASN     CA 2173   3.814   3.270   6.559 -0.5137 -0.5408  0.3395
  137ASN     HA 2174   3.831   3.326   6.468 -0.3343  0.8434  1.2063
  137ASN     CB 2175   3.756   3.370   6.667  0.1120  0.0651  0.5918
  137ASN    HB1 2176   3.832   3.451   6.679  2.0718 -1.4349 -1.0191
  137ASN    HB2 2177   3.746   3.319   6.765  0.3322  0.8552  1.0397
  137ASN     CG 2178   3.619   3.413   6.622  1.1128  0.1461 -0.5483
  137ASN    OD1 2179   3.574   3.416   6.504  0.0245 -0.0895  0.1413
  137ASN    ND2 2180   3.531   3.435   6.716 -0.1088  0.1404 -0.9019
  137ASN   HD21 2181   3.440   3.462   6.683  0.5931  2.6010 -1.0113
  137ASN   HD22 2182   3.553   3.442   6.813 -0.3116  0.3612 -0.8682
  137ASN      C 2183   3.938   3.204   6.612 -0.9876 -0.0407  0.2425
  137ASN      O 2184   4.044   3.268   6.609  0.0342 -0.2600 -0.7932
  138LYS      N 2185   3.912   3.080   6.660  0.1764 -0.0042 -0.4335
  138LYS     HN 2186   3.822   3.036   6.666 -0.8405  2.0874  0.9202
  138LYS     CA 2187   4.009   3.004   6.741 -0.6727  0.5506  0.6684
  138LYS     HA 2188   4.095   3.063   6.771  1.0398 -0.5753 -1.7554
  138LYS     CB 2189   3.940   2.940   6.867 -0.4241  0.3430  0.4997
  138LYS    HB1 2190   4.016   2.903   6.939 -0.2505 -1.6316 -0.6346
  138LYS    HB2 2191   3.880   2.851   6.836 -2.1212  1.1862  1.2030
  138LYS     CG 2192   3.830   3.028   6.935 -0.1457 -0.0395 -0.1647
  138LYS    HG1 2193   3.763   2.960   6.992  0.6428 -1.5971 -1.0434
  138LYS    HG2 2194   3.776   3.082   6.854  2.0380 -0.3906 -1.9327
  138LYS     CD 2195   3.885   3.132   7.032 -1.0231  0.2400  0.1289
  138LYS    HD1 2196   3.948   3.205   6.978  2.4536 -0.1017  3.2772
  138LYS    HD2 2197   3.953   3.079   7.102  0.2740  1.9315  0.2018
  138LYS     CE 2198   3.779   3.205   7.128 -0.1811 -0.0468  0.3193
  138LYS    HE1 2199   3.738   3.116   7.181  1.0564 -1.1463 -0.4978
  138LYS    HE2 2200   3.700   3.260   7.073  0.7044 -0.1783 -1.1371
  138LYS     NZ 2201   3.840   3.294   7.224  0.3688  0.3422 -0.3594
  138LYS    HZ1 2202   3.913   3.242   7.276 -1.1665 -2.2540 -0.6299
  138LYS    HZ2 2203   3.764   3.316   7.292 -1.3997  0.6129 -2.2909
  138LYS    HZ3 2204   3.885   3.377   7.180  0.2042  0.4996 -0.2311
  138LYS      C 2205   4.065   2.881   6.668 -0.3385  0.0789  1.0822
  138LYS      O 2206   4.157   2.812   6.727 -0.1960  0.1994 -0.1036
  139ILE      N 2207   4.030   2.855   6.540 -0.3896 -0.2630 -0.1045
  139ILE     HN 2208   3.983   2.917   6.477  0.4910  1.4182  0.8015
  139ILE     CA 2209   4.087   2.727   6.471  0.3996 -0.0458 -0.8846
  139ILE     HA 2210   4.063   2.653   6.545  2.3782  2.3559  2.4450
  139ILE     CB 2211   4.025   2.708   6.335 -0.1881  0.3913 -0.0012
  139ILE     HB 2212   4.063   2.618   6.282  0.7192 -0.0284  1.3127
  139ILE    CG2 2213   3.876   2.674   6.349  0.3327 -0.0456  0.2885
  139ILE   HG21 2214   3.857   2.607   6.436 -1.7532  1.5489  1.1187
  139ILE   HG22 2215   3.834   2.624   6.259  0.4480 -0.8319  0.6537
  139ILE   HG23 2216   3.816   2.762   6.378 -2.0661 -1.0931 -1.2069
  139ILE    CG1 2217   4.045   2.833   6.233 -0.0240  0.6121  0.0574
  139ILE   HG11 2218   4.153   2.857   6.228 -0.0268  0.5919 -0.1078
  139ILE   HG12 2219   3.983   2.919   6.267 -0.1385  0.0236  1.4205
  139ILE     CD 2220   3.991   2.806   6.086  0.5724  0.2803  0.0019
  139ILE    HD1 2221   4.060   2.736   6.034  0.6708  0.7305 -0.4855
  139ILE    HD2 2222   3.989   2.901   6.028 -2.4136 -1.1622 -2.5693
  139ILE    HD3 2223   3.886   2.771   6.088  0.9437 -0.8720 -0.0156
  139ILE      C 2224   4.239   2.718   6.456  0.2511 -0.1082 -0.2575
  139ILE      O 2225   4.309   2.819   6.463  0.2093  0.1073 -0.2318
  140SER      N 2226   4.292   2.597   6.444  0.3632 -0.2369 -0.4286
  140SER     HN 2227   4.231   2.518   6.453 -2.8480  2.1148  0.1951
  140SER     CA 2228   4.429   2.577   6.408 -0.2780 -0.0145 -0.0933
  140SER     HA 2229   4.486   2.628   6.484  1.8463 -2.7274  0.3083
  140SER     CB 2230   4.481   2.429   6.413  0.1862  0.3473 -0.1184
  140SER    HB1 2231   4.472   2.397   6.519  0.7281 -0.3402 -0.2747
  140SER    HB2 2232   4.591   2.425   6.399  0.3218  1.3417  0.4914
  140SER     OG 2233   4.407   2.332   6.328 -0.0242 -0.0490  0.8497
  140SER    HG1 2234   4.355   2.284   6.393  0.0939  0.3725  1.2632
  140SER      C 2235   4.474   2.623   6.267 -0.2171  0.2990 -0.8195
  140SER      O 2236   4.397   2.640   6.172 -0.1251 -0.0707  0.0810
  141ASN      N 2237   4.605   2.646   6.256  0.2552 -0.2896 -0.4194
  141ASN     HN 2238   4.658   2.643   6.341 -0.4595 -0.7443  0.0227
  141ASN     CA 2239   4.670   2.686   6.129 -0.4996 -0.2313  0.0397
  141ASN     HA 2240   4.629   2.778   6.092 -0.1847  0.5492  1.5517
  141ASN     CB 2241   4.823   2.699   6.146 -0.3884 -0.0678 -0.1656
  141ASN    HB1 2242   4.865   2.716   6.044 -0.5577 -1.4743 -0.4903
  141ASN    HB2 2243   4.864   2.609   6.198 -0.6808 -0.7029 -1.0015
  141ASN     CG 2244   4.851   2.822   6.232  0.4207 -0.0987  0.2554
  141ASN    OD1 2245   4.763   2.895   6.269  0.8320  0.3373  0.5255
  141ASN    ND2 2246   4.981   2.856   6.254  0.9551 -0.0403  0.4515
  141ASN   HD21 2247   4.995   2.942   6.303  1.5020  0.3466 -0.3553
  141ASN   HD22 2248   5.052   2.795   6.219  1.6565 -1.3028  3.7544
  141ASN      C 2249   4.650   2.576   6.032  0.0697  1.0893  0.4038
  141ASN      O 2250   4.629   2.598   5.912  0.6211  0.5278 -0.4230
  142ARG      N 2251   4.667   2.452   6.077  0.4399  0.3086  0.1667
  142ARG     HN 2252   4.692   2.443   6.173  2.3253 -1.7432 -0.4424
  142ARG     CA 2253   4.637   2.331   5.999 -0.5687  0.2927 -0.3531
  142ARG     HA 2254   4.699   2.326   5.911 -3.3385 -1.2352 -2.3732
  142ARG     CB 2255   4.662   2.208   6.087 -0.2974 -0.9149 -0.1504
  142ARG    HB1 2256   4.598   2.222   6.177  0.3619  1.3682  0.0124
  142ARG    HB2 2257   4.765   2.217   6.128 -1.3155 -1.4221  2.7525
  142ARG     CG 2258   4.634   2.077   6.027  0.2961 -0.2497 -0.3829
  142ARG    HG1 2259   4.697   2.061   5.937  1.0918  1.7553 -0.2299
  142ARG    HG2 2260   4.530   2.071   5.987 -1.2357  0.9582  2.9953
  142ARG     CD 2261   4.646   1.971   6.134  0.8066  0.5497 -0.9368
  142ARG    HD1 2262   4.569   1.980   6.214 -0.2084  0.1760 -1.8433
  142ARG    HD2 2263   4.746   1.984   6.180  0.6779 -0.6290 -0.3017
  142ARG     NE 2264   4.639   1.832   6.076  0.5627 -0.0520  0.3768
  142ARG     HE 2265   4.721   1.775   6.079  0.8081  0.2733  0.0866
  142ARG     CZ 2266   4.526   1.762   6.061 -0.1058  0.5250  0.5717
  142ARG    NH1 2267   4.404   1.806   6.074  0.1278  0.7127  0.9082
  142ARG   HH11 2268   4.394   1.904   6.094 -0.7088  1.0328 -0.8854
  142ARG   HH12 2269   4.327   1.746   6.053  1.5129 -1.0924  0.7369
  142ARG    NH2 2270   4.536   1.635   6.027  0.1760 -0.7170  0.5119
  142ARG   HH21 2271   4.620   1.587   6.003 -0.3685 -1.5917  0.3339
  142ARG   HH22 2272   4.451   1.592   5.999  0.6094  0.1710 -2.4756
  142ARG      C 2273   4.497   2.323   5.946  0.0195  0.3698  0.2387
  142ARG      O 2274   4.489   2.300   5.826  0.2239  0.6499 -0.3744
  143THR      N 2275   4.387   2.361   6.021 -0.5027 -0.1413 -0.9129
  143THR     HN 2276   4.399   2.390   6.116  0.0883  1.9911 -1.5825
  143THR     CA 2277   4.246   2.372   5.971  0.3299 -0.0413 -0.1057
  143THR     HA 2278   4.221   2.272   5.939  0.2380 -0.4874  1.2864
  143THR     CB 2279   4.154   2.411   6.092 -0.4879 -0.4951  0.1489
  143THR     HB 2280   4.212   2.494   6.138  3.3978 -1.6434 -2.1829
  143THR    OG1 2281   4.148   2.298   6.182 -0.1166  0.6114  0.3460
  143THR    HG1 2282   4.109   2.336   6.261 -0.3277  0.3310  0.3760
  143THR    CG2 2283   4.009   2.444   6.039 -0.1305 -0.5705 -0.0321
  143THR   HG21 2284   3.943   2.455   6.128  0.2120  0.2736  0.1350
  143THR   HG22 2285   3.972   2.365   5.971 -0.0845  0.8099 -1.7286
  143THR   HG23 2286   4.012   2.539   5.981 -1.5575  0.4808  1.5284
  143THR      C 2287   4.234   2.470   5.857  0.8468  0.4280  0.8668
  143THR      O 2288   4.170   2.451   5.750  0.3834 -0.3932  0.3055
  144ALA      N 2289   4.298   2.583   5.873 -0.4583 -0.4038  0.2084
  144ALA     HN 2290   4.344   2.612   5.957 -1.1332  1.0133  0.1146
  144ALA     CA 2291   4.311   2.684   5.777 -0.6945  1.1032 -0.1973
  144ALA     HA 2292   4.212   2.696   5.735 -1.2035 -1.6653 -0.0026
  144ALA     CB 2293   4.357   2.820   5.839 -0.1127 -0.2192  0.3527
  144ALA    HB1 2294   4.285   2.852   5.918  0.9519  2.2082  0.4182
  144ALA    HB2 2295   4.348   2.886   5.750  0.9011  0.5865  0.8278
  144ALA    HB3 2296   4.459   2.827   5.881 -0.1713 -0.7839  0.6118
  144ALA      C 2297   4.389   2.645   5.649  0.5203  0.0166  0.2750
  144ALA      O 2298   4.349   2.683   5.539 -0.2723 -0.2976  0.3887
  145ALA      N 2299   4.499   2.576   5.652 -0.3638  0.1231  0.2479
  145ALA     HN 2300   4.548   2.565   5.738 -1.0136  0.2005  0.6390
  145ALA     CA 2301   4.565   2.515   5.540  0.4301 -0.1348 -0.1592
  145ALA     HA 2302   4.573   2.589   5.462  0.1887  0.0809  0.0165
  145ALA     CB 2303   4.698   2.456   5.592 -0.6153 -0.2960  0.3723
  145ALA    HB1 2304   4.763   2.433   5.506 -0.5407  1.5413 -0.1201
  145ALA    HB2 2305   4.685   2.356   5.639 -0.4770 -0.7135 -0.4707
  145ALA    HB3 2306   4.749   2.534   5.653 -0.4588  0.2202 -0.3994
  145ALA      C 2307   4.481   2.410   5.460  0.2854 -0.1142  0.0698
  145ALA      O 2308   4.480   2.420   5.337 -0.7159  0.0155  0.1699
  146ILE      N 2309   4.397   2.339   5.527  0.6505  0.9262 -0.4346
  146ILE     HN 2310   4.413   2.326   5.624 -0.1314 -2.0834 -0.6031
  146ILE     CA 2311   4.298   2.255   5.472  0.5662  0.7702 -0.1898
  146ILE     HA 2312   4.359   2.200   5.402  1.3937  0.1205  1.0056
  146ILE     CB 2313   4.234   2.153   5.579  0.2209 -0.1157 -0.0747
  146ILE     HB 2314   4.233   2.208   5.676 -1.0932  1.1394 -0.7739
  146ILE    CG2 2315   4.082   2.119   5.553 -0.0751  1.2421  0.4418
  146ILE   HG21 2316   4.034   2.065   5.638 -1.7642  1.1080 -0.5623
  146ILE   HG22 2317   4.074   2.060   5.459  0.3827  1.7840  0.0559
  146ILE   HG23 2318   4.015   2.207   5.548 -4.6194 -1.8149  1.4159
  146ILE    CG1 2319   4.325   2.031   5.610  0.4069 -0.5653  0.8025
  146ILE   HG11 2320   4.428   2.065   5.586 -0.3639  1.5118  0.1678
  146ILE   HG12 2321   4.315   1.948   5.537 -0.7769  1.2400 -1.1976
  146ILE     CD 2322   4.301   1.973   5.753  0.0634 -0.3926  0.8202
  146ILE    HD1 2323   4.198   1.931   5.760 -0.5464  0.9223  0.1663
  146ILE    HD2 2324   4.318   2.057   5.824 -1.7188 -1.3916  2.5415
  146ILE    HD3 2325   4.374   1.890   5.764  2.5265  1.6607  0.8776
  146ILE      C 2326   4.188   2.329   5.393 -0.4136 -0.1313 -0.4522
  146ILE      O 2327   4.160   2.287   5.284 -0.0721  0.5162  0.2371
  147ILE      N 2328   4.149   2.447   5.444  0.2706  0.0726 -0.1294
  147ILE     HN 2329   4.195   2.482   5.525  0.6875 -1.8800  0.5272
  147ILE     CA 2330   4.045   2.523   5.378  0.5127 -0.7932  0.0790
  147ILE     HA 2331   3.975   2.457   5.328 -0.3670  0.7614 -0.8333
  147ILE     CB 2332   3.990   2.631   5.470 -0.1441  0.6709  0.2177
  147ILE     HB 2333   4.076   2.682   5.519 -1.2434  0.7877  2.1142
  147ILE    CG2 2334   3.906   2.736   5.387  0.1190  0.3752 -0.4464
  147ILE   HG21 2335   3.854   2.816   5.444  0.5894 -0.1687  0.7969
  147ILE   HG22 2336   3.820   2.682   5.341 -0.2238  0.4471  0.0946
  147ILE   HG23 2337   3.963   2.784   5.305 -1.2358  0.4868 -1.3496
  147ILE    CG1 2338   3.909   2.562   5.583  0.0018  0.2078  0.5818
  147ILE   HG11 2339   3.957   2.471   5.623  1.1450  1.3758  1.9942
  147ILE   HG12 2340   3.821   2.513   5.537  0.9564  0.5830 -1.7997
  147ILE     CD 2341   3.872   2.665   5.686  0.0185 -0.2241 -0.7544
  147ILE    HD1 2342   3.783   2.724   5.655  0.7085  1.8406  0.9406
  147ILE    HD2 2343   3.959   2.732   5.700  0.5754 -1.1135  0.2295
  147ILE    HD3 2344   3.846   2.622   5.786 -3.2646  3.4407  0.2133
  147ILE      C 2345   4.106   2.588   5.257  0.2869 -0.1804  0.0253
  147ILE      O 2346   4.040   2.591   5.149  0.6115 -0.4456 -0.4501
  148SER      N 2347   4.235   2.640   5.266  0.1258  0.0502  0.3080
  148SER     HN 2348   4.278   2.634   5.356  0.8623 -0.0725 -0.0435
  148SER     CA 2349   4.310   2.706   5.158  0.0209 -0.2797  0.2851
  148SER     HA 2350   4.251   2.792   5.128  1.3160  0.7017  0.4953
  148SER     CB 2351   4.452   2.733   5.200  0.3998  0.3632  0.0182
  148SER    HB1 2352   4.501   2.769   5.107 -0.1219  0.0119 -0.3999
  148SER    HB2 2353   4.497   2.638   5.234  1.4808  0.7260 -0.3724
  148SER     OG 2354   4.468   2.828   5.303  0.3801 -0.1035 -0.4584
  148SER    HG1 2355   4.426   2.792   5.381  1.3636 -0.1674  0.0635
  148SER      C 2356   4.314   2.616   5.038 -0.5037  0.1428  0.4571
  148SER      O 2357   4.282   2.653   4.925  0.0797  0.3912  0.3067
  149CYS      N 2358   4.350   2.484   5.046  0.6152 -0.3915 -0.6831
  149CYS     HN 2359   4.374   2.451   5.138 -1.2448 -2.4151 -0.8413
  149CYS     CA 2360   4.338   2.386   4.936 -0.0707 -0.6237 -0.5537
  149CYS     HA 2361   4.406   2.425   4.861 -1.6283  2.9243 -0.3488
  149CYS     CB 2362   4.390   2.254   4.988 -0.1205 -0.1215  0.0564
  149CYS    HB1 2363   4.391   2.181   4.904 -2.6317  0.8463 -0.9097
  149CYS    HB2 2364   4.333   2.208   5.072  1.4831  0.0096  1.2493
  149CYS     SG 2365   4.559   2.262   5.051  0.2917  0.2071 -0.0976
  149CYS    HG1 2366   4.537   2.338   5.157 -0.6313  2.0564 -1.5475
  149CYS      C 2367   4.204   2.365   4.877  0.0847 -0.2148  0.6023
  149CYS      O 2368   4.189   2.344   4.754 -0.2360  0.0561 -0.2328
  150LEU      N 2369   4.095   2.363   4.959  0.3230  0.4513 -0.3290
  150LEU     HN 2370   4.096   2.347   5.057 -2.6153 -0.0124 -0.2651
  150LEU     CA 2371   3.957   2.354   4.907 -0.5704 -0.0934  0.5914
  150LEU     HA 2372   3.960   2.265   4.845  2.7104  0.5967 -0.4273
  150LEU     CB 2373   3.845   2.335   5.014 -0.0559 -0.5414 -0.1037
  150LEU    HB1 2374   3.751   2.309   4.961  0.5468 -2.2474 -0.4004
  150LEU    HB2 2375   3.834   2.429   5.072  1.5140 -0.5892  0.3085
  150LEU     CG 2376   3.864   2.233   5.125 -0.6501 -0.0671 -0.6163
  150LEU     HG 2377   3.969   2.244   5.160 -0.9814  0.5491  0.1904
  150LEU    CD1 2378   3.770   2.253   5.243 -0.5647 -0.4505 -0.6962
  150LEU   HD11 2379   3.768   2.352   5.293 -0.8157 -0.6944 -0.2187
  150LEU   HD12 2380   3.785   2.184   5.328 -2.1587 -1.7576 -1.4248
  150LEU   HD13 2381   3.670   2.235   5.198  0.1570 -1.6582 -1.8838
  150LEU    CD2 2382   3.853   2.092   5.072 -0.0854 -0.0696  0.0113
  150LEU   HD21 2383   3.881   2.027   5.157  1.4340  0.4004 -0.1042
  150LEU   HD22 2384   3.913   2.068   4.981 -1.5060 -0.0180 -0.9807
  150LEU   HD23 2385   3.747   2.072   5.046 -0.0928 -0.8524  0.6238
  150LEU      C 2386   3.917   2.473   4.812  0.0812 -0.5165 -0.0340
  150LEU      O 2387   3.866   2.451   4.703 -0.0919 -0.0616  0.6157
  151LEU      N 2388   3.949   2.596   4.857 -0.2188 -0.7165 -0.4397
  151LEU     HN 2389   3.986   2.609   4.949 -0.9121 -1.7995  0.0008
  151LEU     CA 2390   3.916   2.724   4.788  0.2470 -0.4762  0.1041
  151LEU     HA 2391   3.810   2.728   4.768 -0.4818 -2.4957  2.9499
  151LEU     CB 2392   3.960   2.842   4.877  0.2911 -0.5735 -0.4610
  151LEU    HB1 2393   3.962   2.936   4.817 -1.6393 -1.1225 -1.4808
  151LEU    HB2 2394   4.064   2.824   4.910 -0.0806 -0.8333  0.6348
  151LEU     CG 2395   3.874   2.855   4.998 -0.1446 -0.4257 -0.1753
  151LEU     HG 2396   3.883   2.764   5.061 -0.3675 -0.0434  0.4153
  151LEU    CD1 2397   3.924   2.979   5.070 -0.5133 -0.8306  0.5789
  151LEU   HD11 2398   3.873   2.997   5.166 -0.6389 -1.3152  0.6066
  151LEU   HD12 2399   3.915   3.074   5.012 -0.5572 -0.6939  0.8097
  151LEU   HD13 2400   4.034   2.975   5.084 -0.1215  0.2653 -1.6380
  151LEU    CD2 2401   3.719   2.877   4.967 -0.4577 -0.0338  0.5673
  151LEU   HD21 2402   3.707   2.928   4.869  3.9695 -0.3592 -0.3417
  151LEU   HD22 2403   3.672   2.936   5.048  2.4721  1.5879  1.2172
  151LEU   HD23 2404   3.680   2.775   4.944  0.7113 -0.3298 -0.2391
  151LEU      C 2405   3.982   2.724   4.657 -0.2140 -0.6683  0.2473
  151LEU      O 2406   3.919   2.752   4.560  0.2047  0.1268 -0.7054
  152TRP      N 2407   4.113   2.686   4.643 -0.2863  0.0779  0.3213
  152TRP     HN 2408   4.166   2.693   4.727 -0.6739 -0.3865  0.6098
  152TRP     CA 2409   4.193   2.663   4.519  0.0312 -0.4583 -0.0147
  152TRP     HA 2410   4.195   2.750   4.456 -0.2686  0.2681  0.9501
  152TRP     CB 2411   4.345   2.632   4.554  0.8546  0.0069  0.3194
  152TRP    HB1 2412   4.410   2.606   4.468  1.8137 -0.8642  1.2771
  152TRP    HB2 2413   4.342   2.546   4.625 -1.6020 -0.3331 -0.0851
  152TRP     CG 2414   4.414   2.745   4.613  0.6275 -0.0936 -0.2594
  152TRP    CD1 2415   4.485   2.754   4.726  0.3562  0.7187 -0.4744
  152TRP    HD1 2416   4.499   2.669   4.791 -0.0755  0.1329 -1.1308
  152TRP    NE1 2417   4.545   2.873   4.745 -0.6772  1.0852 -0.2499
  152TRP    HE1 2418   4.583   2.915   4.825 -1.3203  1.4561 -0.1289
  152TRP    CE2 2419   4.518   2.950   4.637 -0.0657  0.0948 -0.3367
  152TRP    CD2 2420   4.433   2.878   4.554 -0.4336 -0.0905 -0.2953
  152TRP    CE3 2421   4.388   2.941   4.433 -0.5017  0.4056  0.1877
  152TRP    HE3 2422   4.335   2.879   4.362 -0.2682  2.0397 -1.4892
  152TRP    CZ3 2423   4.421   3.066   4.407 -0.4173 -0.3247 -0.2027
  152TRP    HZ3 2424   4.394   3.123   4.319 -1.1248  1.0369  0.8508
  152TRP    CZ2 2425   4.563   3.079   4.610 -0.1162  0.3265  0.1801
  152TRP    HZ2 2426   4.632   3.138   4.669  0.6596 -0.0335 -0.3453
  152TRP    CH2 2427   4.516   3.130   4.481  0.7010 -0.1083 -0.1276
  152TRP    HH2 2428   4.543   3.233   4.467  0.0940  0.1339  0.4391
  152TRP      C 2429   4.138   2.551   4.437 -0.1063 -0.0687 -0.0387
  152TRP      O 2430   4.129   2.567   4.315  0.4291 -0.3738  0.4802
  153GLY      N 2431   4.101   2.438   4.489  1.0354  0.2721  0.0505
  153GLY     HN 2432   4.102   2.417   4.587  1.5436 -0.6828 -0.1446
  153GLY     CA 2433   4.025   2.338   4.409  0.5856 -0.1275 -0.0265
  153GLY    HA1 2434   3.992   2.265   4.481  3.5156 -1.3437  0.2155
  153GLY    HA2 2435   4.087   2.297   4.330 -0.2600  1.0208 -1.3310
  153GLY      C 2436   3.907   2.386   4.337  0.8610  0.0027  0.3730
  153GLY      O 2437   3.891   2.339   4.228  0.5268 -0.1955  0.2242
  154ILE      N 2438   3.813   2.461   4.395  0.1816  0.2147  0.4646
  154ILE     HN 2439   3.834   2.495   4.486  0.4152  1.0289  0.1183
  154ILE     CA 2440   3.695   2.508   4.328  0.4293  1.0252  0.0365
  154ILE     HA 2441   3.642   2.426   4.281 -1.5300  2.3191 -0.1612
  154ILE     CB 2442   3.582   2.565   4.420 -0.5669  0.0838  0.7190
  154ILE     HB 2443   3.550   2.471   4.470  0.7061 -1.4485 -1.1855
  154ILE    CG2 2444   3.639   2.666   4.521  0.6019  0.1323 -1.0137
  154ILE   HG21 2445   3.707   2.613   4.591  2.2294  3.6079  0.2587
  154ILE   HG22 2446   3.561   2.703   4.591  1.4881 -1.2586  0.8031
  154ILE   HG23 2447   3.680   2.755   4.469 -0.8246  1.3319 -0.1756
  154ILE    CG1 2448   3.462   2.619   4.337 -0.0207  0.5197 -0.7794
  154ILE   HG11 2449   3.442   2.551   4.252 -0.0112 -2.2956  1.3394
  154ILE   HG12 2450   3.480   2.725   4.308  0.6198  0.3562 -0.9793
  154ILE     CD 2451   3.336   2.610   4.428 -0.1508 -0.1492 -0.5814
  154ILE    HD1 2452   3.354   2.685   4.508  0.9635 -0.9209 -0.0844
  154ILE    HD2 2453   3.320   2.510   4.475  1.2876  0.1480  0.6267
  154ILE    HD3 2454   3.243   2.635   4.372 -1.3562  0.4351  1.5496
  154ILE      C 2455   3.722   2.601   4.211  0.4467 -0.0057  1.2223
  154ILE      O 2456   3.671   2.570   4.105 -0.4798  0.6320  0.5571
  155THR      N 2457   3.801   2.700   4.230 -0.4997 -0.6238 -0.4699
  155THR     HN 2458   3.838   2.725   4.319 -1.2888  1.1015 -0.5646
  155THR     CA 2459   3.837   2.804   4.132 -0.5909 -0.2600  0.4826
  155THR     HA 2460   3.746   2.850   4.095  0.4498  0.9969 -0.5767
  155THR     CB 2461   3.931   2.922   4.180  0.5703  0.0561 -0.1388
  155THR     HB 2462   3.944   2.991   4.094  3.3732  1.7250  1.4751
  155THR    OG1 2463   4.060   2.895   4.239 -0.1439  0.1776  0.3273
  155THR    HG1 2464   4.106   2.979   4.227  0.6391 -0.3960 -0.9516
  155THR    CG2 2465   3.854   2.987   4.304  0.0647  0.1685 -0.4736
  155THR   HG21 2466   3.751   3.023   4.285  0.1346  1.2833  1.0870
  155THR   HG22 2467   3.926   3.059   4.347 -1.9844  0.1951  3.3806
  155THR   HG23 2468   3.851   2.905   4.379  0.4995 -0.3493 -1.0117
  155THR      C 2469   3.915   2.738   4.010  0.1589  0.4696 -0.4152
  155THR      O 2470   3.891   2.773   3.895  0.1885  0.8348 -0.4072
  156ILE      N 2471   4.005   2.635   4.035  0.1203 -0.4108 -0.1725
  156ILE     HN 2472   4.030   2.611   4.129 -0.6222 -3.0539 -0.5733
  156ILE     CA 2473   4.063   2.558   3.928 -0.3231  0.2880 -0.9342
  156ILE     HA 2474   4.110   2.611   3.847  0.7091  0.6155 -0.1548
  156ILE     CB 2475   4.186   2.476   3.974 -0.1742  0.8893  0.2559
  156ILE     HB 2476   4.153   2.411   4.059 -1.3912 -0.5186 -1.2294
  156ILE    CG2 2477   4.226   2.376   3.861 -0.1154 -0.1035 -0.1032
  156ILE   HG21 2478   4.322   2.331   3.895 -0.4043 -1.5821 -1.1677
  156ILE   HG22 2479   4.246   2.430   3.766 -2.1674  0.9067 -0.0061
  156ILE   HG23 2480   4.145   2.303   3.845  0.1076 -0.2776 -0.4653
  156ILE    CG1 2481   4.303   2.561   4.021 -0.1982  0.2692  0.9855
  156ILE   HG11 2482   4.275   2.656   4.070  0.0505 -0.0346  1.7359
  156ILE   HG12 2483   4.361   2.586   3.930 -1.3127  0.8594  0.4199
  156ILE     CD 2484   4.392   2.495   4.121 -0.2051  0.9366 -0.5981
  156ILE    HD1 2485   4.361   2.519   4.225  2.0112  1.6743 -0.0567
  156ILE    HD2 2486   4.498   2.524   4.111 -0.3725  1.3259 -1.3032
  156ILE    HD3 2487   4.382   2.385   4.113  0.8979  0.3970  3.3711
  156ILE      C 2488   3.958   2.476   3.861  0.5211 -0.3783  0.0771
  156ILE      O 2489   3.951   2.483   3.737  0.3235 -0.1401 -0.4435
  157GLY      N 2490   3.869   2.401   3.937 -0.8174 -0.2514  0.4314
  157GLY     HN 2491   3.885   2.397   4.035 -0.2742 -1.8614  0.3182
  157GLY     CA 2492   3.761   2.318   3.885 -0.4448  0.4473  0.4552
  157GLY    HA1 2493   3.699   2.286   3.967 -1.7847  0.9139 -0.3433
  157GLY    HA2 2494   3.801   2.233   3.832  1.2399  0.7601  1.1580
  157GLY      C 2495   3.672   2.380   3.778  0.8112  0.7963  0.5346
  157GLY      O 2496   3.642   2.331   3.673 -0.6466  0.4331  0.5193
  158LEU      N 2497   3.633   2.504   3.816 -0.1010  0.7532 -0.6267
  158LEU     HN 2498   3.657   2.532   3.909  0.1566  0.7017 -0.6757
  158LEU     CA 2499   3.550   2.602   3.741 -0.4644  0.4399  0.3104
  158LEU     HA 2500   3.470   2.551   3.688  2.3025 -2.4580 -1.4089
  158LEU     CB 2501   3.491   2.713   3.832  0.9095 -0.7497  0.4040
  158LEU    HB1 2502   3.472   2.809   3.780 -2.2103  0.8129  3.9048
  158LEU    HB2 2503   3.579   2.743   3.894  0.1811 -0.1615  1.1784
  158LEU     CG 2504   3.372   2.692   3.923  0.3757 -0.7177  0.2480
  158LEU     HG 2505   3.396   2.593   3.966 -0.0065 -0.2582  1.5655
  158LEU    CD1 2506   3.383   2.804   4.029  0.3891  0.2004 -0.2228
  158LEU   HD11 2507   3.321   2.796   4.121  0.0290 -0.8845 -0.5427
  158LEU   HD12 2508   3.368   2.902   3.980  0.3406  0.6629  0.6918
  158LEU   HD13 2509   3.487   2.807   4.068  1.6001  0.4361 -3.2390
  158LEU    CD2 2510   3.232   2.687   3.862 -0.3257 -0.0606 -1.1717
  158LEU   HD21 2511   3.201   2.599   3.801 -0.7304 -0.4840 -0.3660
  158LEU   HD22 2512   3.215   2.774   3.794 -1.1249  1.8052  1.2480
  158LEU   HD23 2513   3.161   2.699   3.946 -0.1328 -0.0938 -1.0053
  158LEU      C 2514   3.626   2.660   3.620  0.2916 -0.3517 -0.1917
  158LEU      O 2515   3.551   2.700   3.531 -0.3147  0.1651 -0.4677
  159THR      N 2516   3.762   2.663   3.617  0.3780 -0.0624 -0.2620
  159THR     HN 2517   3.818   2.622   3.689  0.3872  1.2510  0.5061
  159THR     CA 2518   3.829   2.736   3.516 -0.2026 -0.2629 -0.2520
  159THR     HA 2519   3.763   2.804   3.463 -0.1982  0.8435  1.1243
  159THR     CB 2520   3.932   2.833   3.579  0.0647 -0.5910 -0.6573
  159THR     HB 2521   3.998   2.765   3.637  0.1052 -2.3123 -2.5732
  159THR    OG1 2522   3.859   2.918   3.671  0.8491 -0.2736 -0.1457
  159THR    HG1 2523   3.854   2.880   3.759 -1.7897  0.1166 -0.0414
  159THR    CG2 2524   3.997   2.934   3.483  0.0481  0.7324 -0.1439
  159THR   HG21 2525   3.920   2.960   3.407 -0.8519 -1.8511 -0.2187
  159THR   HG22 2526   4.079   2.887   3.426  1.1963  0.3096  1.7630
  159THR   HG23 2527   4.039   3.023   3.536 -0.2462 -0.3140  1.9825
  159THR      C 2528   3.892   2.648   3.417  0.3722 -0.5599  0.1687
  159THR      O 2529   3.924   2.692   3.312  0.1203  0.0609  0.1363
  160VAL      N 2530   3.904   2.513   3.442  0.1142 -0.1971  0.0658
  160VAL     HN 2531   3.856   2.466   3.516 -1.5329  0.3774 -0.5955
  160VAL     CA 2532   3.976   2.418   3.352  0.0680 -0.0905 -0.4832
  160VAL     HA 2533   4.070   2.469   3.333  0.8385 -1.4469 -0.4981
  160VAL     CB 2534   4.002   2.281   3.407  0.3969  0.6920 -0.2207
  160VAL     HB 2535   4.056   2.229   3.326  0.2474  1.6984 -0.9827
  160VAL    CG1 2536   4.110   2.292   3.525  0.1957  0.3659 -0.3460
  160VAL   HG11 2537   4.065   2.303   3.626  0.2242  3.9927 -0.5995
  160VAL   HG12 2538   4.179   2.378   3.509  0.5632 -0.0145 -0.8195
  160VAL   HG13 2539   4.181   2.207   3.526  1.5346  1.4480 -0.0693
  160VAL    CG2 2540   3.870   2.208   3.450 -0.0186 -0.5768 -0.0699
  160VAL   HG21 2541   3.823   2.160   3.361  1.5375 -2.4779  0.0623
  160VAL   HG22 2542   3.805   2.272   3.513  0.5421 -0.3693  0.2990
  160VAL   HG23 2543   3.913   2.122   3.506 -1.7439 -2.4181 -1.4026
  160VAL      C 2544   3.927   2.403   3.213 -0.0497 -0.4130 -0.7009
  160VAL      O 2545   4.004   2.379   3.125  0.0350 -0.2697  0.2454
  161HSD      N 2546   3.800   2.423   3.191 -0.3518  0.1566  0.6610
  161HSD     HN 2547   3.743   2.417   3.272  0.9221  0.6609  1.6244
  161HSD     CA 2548   3.748   2.437   3.055 -0.0664 -0.0689 -0.3992
  161HSD     HA 2549   3.759   2.343   3.004 -0.5079 -0.0260 -0.5795
  161HSD     CB 2550   3.596   2.467   3.057  0.3913  0.1567 -0.0128
  161HSD    HB1 2551   3.560   2.397   3.135  1.4451 -0.9412 -0.4832
  161HSD    HB2 2552   3.541   2.426   2.969  1.0178 -4.1904  1.3727
  161HSD    ND1 2553   3.525   2.659   3.208 -0.4469 -0.3538 -0.0553
  161HSD    HD1 2554   3.527   2.607   3.293  1.2433 -0.1323  0.0686
  161HSD     CG 2555   3.551   2.610   3.084  0.4293 -0.4174  0.1498
  161HSD    CE1 2556   3.475   2.784   3.199 -0.1800  0.2209  0.7723
  161HSD    HE1 2557   3.415   2.835   3.274  1.6012  1.5485  1.3714
  161HSD    NE2 2558   3.461   2.817   3.071 -0.1634 -0.7463  0.4590
  161HSD    CD2 2559   3.501   2.704   3.000 -0.2273 -0.1893  0.2642
  161HSD    HD2 2560   3.489   2.703   2.892  0.1521 -0.5765  0.2219
  161HSD      C 2561   3.811   2.553   2.967 -0.0756 -0.0731  0.4847
  161HSD      O 2562   3.825   2.545   2.842 -0.1002 -0.2464 -0.4965
  162LEU      N 2563   3.862   2.655   3.035  0.3922  0.0037  0.2064
  162LEU     HN 2564   3.850   2.657   3.134  0.3335 -1.2373  0.2437
  162LEU     CA 2565   3.940   2.759   2.964  0.2024  0.4640 -0.1190
  162LEU     HA 2566   3.891   2.800   2.877  0.2692  2.3300  0.6747
  162LEU     CB 2567   3.976   2.876   3.049 -0.4411  0.2056 -0.0402
  162LEU    HB1 2568   4.044   2.947   2.996  2.3216 -1.2669  1.2768
  162LEU    HB2 2569   4.039   2.843   3.135 -1.8412  0.2752  1.0370
  162LEU     CG 2570   3.860   2.966   3.101 -0.4253  0.1895 -0.3803
  162LEU     HG 2571   3.811   2.914   3.186 -0.6333  0.7246 -0.1640
  162LEU    CD1 2572   3.924   3.097   3.163 -0.1943  0.0358 -0.1252
  162LEU   HD11 2573   3.838   3.168   3.164 -0.1857  0.1008 -1.9052
  162LEU   HD12 2574   3.990   3.139   3.085  1.6158  1.0633  1.8728
  162LEU   HD13 2575   3.997   3.081   3.245  2.4185 -0.4593 -2.4203
  162LEU    CD2 2576   3.756   3.011   2.994 -0.5880  0.6964 -0.2517
  162LEU   HD21 2577   3.702   2.929   2.941  2.3071 -0.7117 -1.2968
  162LEU   HD22 2578   3.806   3.061   2.909  0.6381 -0.2657 -0.1383
  162LEU   HD23 2579   3.680   3.078   3.038  0.2194  0.9242  0.8409
  162LEU      C 2580   4.073   2.692   2.903  0.4164  0.4164  0.0845
  162LEU      O 2581   4.129   2.745   2.803  0.1709  0.0339  0.2081
  163LEU      N 2582   4.123   2.585   2.964  0.0407  0.4288 -0.2853
  163LEU     HN 2583   4.071   2.545   3.040  0.9961  1.7238  1.1098
  163LEU     CA 2584   4.225   2.495   2.915  0.1339  0.1883 -0.2475
  163LEU     HA 2585   4.296   2.552   2.856 -0.5370  0.6378 -0.6370
  163LEU     CB 2586   4.296   2.419   3.026 -0.0457  0.0337 -0.0621
  163LEU    HB1 2587   4.343   2.324   2.996  0.9521  0.4190  0.2366
  163LEU    HB2 2588   4.221   2.384   3.100  1.0551 -0.8448  0.6743
  163LEU     CG 2589   4.397   2.507   3.106  0.0067 -0.8529 -0.1002
  163LEU     HG 2590   4.353   2.607   3.124 -0.1704 -0.7219 -1.1913
  163LEU    CD1 2591   4.440   2.437   3.240  0.9805  0.1192  0.4565
  163LEU   HD11 2592   4.494   2.342   3.222  1.3166  0.4004 -0.0518
  163LEU   HD12 2593   4.342   2.418   3.289  1.3861  0.8227  1.5867
  163LEU   HD13 2594   4.493   2.505   3.310 -0.1518  1.4760  0.0455
  163LEU    CD2 2595   4.523   2.524   3.022 -0.1109  0.5327  0.5067
  163LEU   HD21 2596   4.532   2.439   2.952 -1.6344  1.5179 -0.9616
  163LEU   HD22 2597   4.609   2.544   3.089  0.5394 -0.7128  0.0669
  163LEU   HD23 2598   4.519   2.610   2.952 -0.7834 -1.3788 -1.9409
  163LEU      C 2599   4.188   2.388   2.815  0.4385  0.2134  0.2709
  163LEU      O 2600   4.265   2.338   2.738  0.2119  0.3651 -0.0375
  164LYS      N 2601   4.058   2.343   2.807 -0.5858  0.6303 -0.8209
  164LYS     HN 2602   3.991   2.360   2.879 -1.8455 -1.8418 -1.2973
  164LYS     CA 2603   4.014   2.257   2.700 -0.2941 -0.2064  0.7697
  164LYS     HA 2604   4.099   2.203   2.661  0.1495  0.1851  1.1873
  164LYS     CB 2605   3.907   2.159   2.748  0.1011  0.1417  0.1140
  164LYS    HB1 2606   3.847   2.115   2.665 -0.7480 -0.2386  0.9001
  164LYS    HB2 2607   3.829   2.216   2.804 -0.3347 -1.8847  1.7239
  164LYS     CG 2608   3.957   2.048   2.849 -0.4191 -0.9354  0.0698
  164LYS    HG1 2609   4.008   2.093   2.937 -1.4951  0.4460  0.0232
  164LYS    HG2 2610   4.026   1.977   2.798 -1.7559 -2.5255  0.4207
  164LYS     CD 2611   3.849   1.966   2.915 -0.8546  0.4175  0.5271
  164LYS    HD1 2612   3.788   2.030   2.982 -0.4587 -0.2344  1.5362
  164LYS    HD2 2613   3.896   1.889   2.980  0.0090 -0.8417 -1.4908
  164LYS     CE 2614   3.758   1.890   2.822 -0.0635  0.3307  0.0041
  164LYS    HE1 2615   3.710   1.956   2.747 -1.1183 -0.4075  0.0156
  164LYS    HE2 2616   3.679   1.847   2.887 -1.0435  0.6806 -0.9432
  164LYS     NZ 2617   3.830   1.791   2.736 -0.1000  0.1438  0.1342
  164LYS    HZ1 2618   3.827   1.835   2.641 -2.6962  0.2715  0.2176
  164LYS    HZ2 2619   3.809   1.690   2.749  3.2166 -0.6023  0.6265
  164LYS    HZ3 2620   3.930   1.788   2.764 -0.1219  0.7244  0.2799
  164LYS      C 2621   3.957   2.333   2.570  0.1621 -0.1561 -0.3846
  164LYS      O 2622   3.911   2.277   2.474  0.3441 -0.9298 -0.1303
  165LYS      N 2623   3.970   2.467   2.574 -0.1666 -0.0128  0.0874
  165LYS     HN 2624   3.994   2.510   2.660 -1.3259  2.0908 -0.5587
  165LYS     CA 2625   3.955   2.557   2.463  0.0784  0.3808  0.7648
  165LYS     HA 2626   3.854   2.542   2.427  0.1172  1.1879  0.2800
  165LYS     CB 2627   3.966   2.710   2.497 -0.1390 -0.0525 -0.2166
  165LYS    HB1 2628   3.983   2.772   2.407 -1.9478  1.4752  0.4345
  165LYS    HB2 2629   4.058   2.728   2.557 -0.3129  0.1374 -0.0051
  165LYS     CG 2630   3.845   2.778   2.568 -0.5528  0.1812 -0.5592
  165LYS    HG1 2631   3.855   2.888   2.585  2.3469  0.3565 -2.7808
  165LYS    HG2 2632   3.835   2.735   2.670 -0.2030 -0.7110 -0.8905
  165LYS     CD 2633   3.706   2.752   2.511  0.6939 -0.0270  0.0019
  165LYS    HD1 2634   3.626   2.802   2.568  1.4696 -2.1167  3.1867
  165LYS    HD2 2635   3.681   2.644   2.506 -1.5759  0.2703  2.6329
  165LYS     CE 2636   3.700   2.815   2.369 -0.4720  0.6029  0.2217
  165LYS    HE1 2637   3.771   2.757   2.306 -2.0418 -0.8693 -0.2712
  165LYS    HE2 2638   3.718   2.925   2.370  0.4131  0.4854 -0.8827
  165LYS     NZ 2639   3.571   2.785   2.311 -0.2756  0.5827 -0.4459
  165LYS    HZ1 2640   3.585   2.806   2.210 -1.9789 -1.1659 -1.1144
  165LYS    HZ2 2641   3.497   2.842   2.358  0.0228  0.4858  0.1567
  165LYS    HZ3 2642   3.547   2.684   2.320 -0.5646  0.8036  1.7789
  165LYS      C 2643   4.026   2.530   2.327  0.1889 -0.1494  0.0385
  165LYS      O 2644   4.146   2.493   2.324 -0.2854  0.0934  0.0379
  166LYS      N 2645   3.967   2.567   2.213  0.3121 -0.4517 -0.1168
  166LYS     HN 2646   3.868   2.576   2.214  0.2388 -1.1477 -0.4940
  166LYS     CA 2647   4.035   2.599   2.083  0.2103  0.1804  0.5448
  166LYS     HA 2648   4.115   2.528   2.072  0.2592  0.3122  0.0200
  166LYS     CB 2649   3.944   2.573   1.959  0.5145 -0.0579  0.6435
  166LYS    HB1 2650   3.854   2.637   1.963  0.4227 -0.0464 -0.9472
  166LYS    HB2 2651   3.900   2.472   1.976  1.6280 -0.5679  0.5481
  166LYS     CG 2652   4.010   2.584   1.821 -0.3924  0.5430  0.5511
  166LYS    HG1 2653   4.060   2.683   1.813  0.2797  0.1712  0.0875
  166LYS    HG2 2654   3.924   2.579   1.751 -0.5743 -1.8179  0.8690
  166LYS     CD 2655   4.113   2.466   1.790  0.6213  0.2280 -0.9827
  166LYS    HD1 2656   4.053   2.376   1.764 -3.2860  2.7150 -1.4350
  166LYS    HD2 2657   4.171   2.440   1.881 -2.1391  0.5936  0.9977
  166LYS     CE 2658   4.217   2.492   1.679 -0.2938  0.5856  0.1311
  166LYS    HE1 2659   4.283   2.406   1.659 -0.9021 -0.6473  2.8582
  166LYS    HE2 2660   4.273   2.585   1.702 -2.5567  1.8422  0.9423
  166LYS     NZ 2661   4.131   2.518   1.564  0.3065  0.3209 -0.1051
  166LYS    HZ1 2662   4.185   2.543   1.478  2.5872 -0.9762  0.8604
  166LYS    HZ2 2663   4.067   2.599   1.578  0.8586  0.7821 -0.2073
  166LYS    HZ3 2664   4.082   2.431   1.538 -0.2442  1.0154 -1.4690
  166LYS      C 2665   4.096   2.739   2.100  0.3325 -0.1109 -0.1072
  166LYS      O 2666   4.028   2.837   2.128  0.1175  0.3756 -0.0525
  167MET      N 2667   4.228   2.755   2.078 -0.2024  0.2208 -0.8566
  167MET     HN 2668   4.285   2.676   2.055  0.3780  1.1137 -2.6827
  167MET     CA 2669   4.294   2.884   2.091  0.3435  0.1914  0.2204
  167MET     HA 2670   4.226   2.959   2.052  1.9051  1.4888 -0.1356
  167MET     CB 2671   4.352   2.909   2.234  0.4601 -0.0539  0.5159
  167MET    HB1 2672   4.423   2.993   2.221 -0.2770  0.5390  0.2636
  167MET    HB2 2673   4.407   2.826   2.283  0.5350  0.6294  1.6329
  167MET     CG 2674   4.245   2.940   2.336  0.1301 -0.6333  0.5180
  167MET    HG1 2675   4.283   2.937   2.441  0.5278 -1.4022  0.3599
  167MET    HG2 2676   4.172   2.856   2.338 -0.3357 -0.2345  2.4163
  167MET     SD 2677   4.168   3.098   2.301 -0.0868 -0.5966 -0.0139
  167MET     CE 2678   4.014   3.063   2.387 -0.1516 -0.4856 -0.1969
  167MET    HE1 2679   3.949   3.021   2.308  1.3914 -0.7127 -1.4032
  167MET    HE2 2680   3.970   3.161   2.416 -1.2573 -0.3790 -2.0577
  167MET    HE3 2681   4.025   2.999   2.476  0.0370  2.0598  1.7353
  167MET      C 2682   4.406   2.874   1.994  0.0145 -0.0847 -0.2624
  167MET      O 2683   4.441   2.767   1.941  0.4471  0.1682 -0.2636
  168PRO      N 2684   4.470   2.989   1.967  0.9010  0.1664 -0.2502
  168PRO     CD 2685   4.594   2.984   1.901  0.2667 -0.0459  0.5935
  168PRO    HD1 2686   4.591   2.961   1.792  2.3076  2.2480 -0.0365
  168PRO    HD2 2687   4.662   2.907   1.942  0.4550 -0.7153 -0.8904
  168PRO     CA 2688   4.415   3.126   1.969  0.4428  0.3170  0.3712
  168PRO     HA 2689   4.387   3.133   2.073  1.2686  1.7592  0.5330
  168PRO     CB 2690   4.533   3.207   1.922 -0.1145  0.4333 -0.0982
  168PRO    HB1 2691   4.533   3.301   1.980 -2.0846  1.1296 -1.1231
  168PRO    HB2 2692   4.524   3.229   1.813 -3.8691  0.0461 -0.0196
  168PRO     CG 2693   4.655   3.119   1.938  0.0315 -0.1604 -0.3444
  168PRO    HG1 2694   4.731   3.162   1.869  0.1640  2.1442  1.1111
  168PRO    HG2 2695   4.693   3.138   2.041  1.1772 -0.4311 -0.7042
  168PRO      C 2696   4.286   3.131   1.885 -0.0593  0.3238  0.0186
  168PRO      O 2697   4.264   3.041   1.799  0.5672  0.0761 -0.0192
  169ILE      N 2698   4.202   3.228   1.910 -0.4170  0.1919 -0.3092
  169ILE     HN 2699   4.233   3.310   1.956 -0.4865  0.0268  0.0318
  169ILE     CA 2700   4.080   3.242   1.836  0.9244  0.8990  0.1874
  169ILE     HA 2701   4.030   3.147   1.828 -1.3663  2.0375  0.2845
  169ILE     CB 2702   3.986   3.342   1.906 -0.0722 -0.9674 -0.6677
  169ILE     HB 2703   4.031   3.440   1.933  0.8505 -2.1279  2.4586
  169ILE    CG2 2704   3.854   3.366   1.820  0.2452  0.4582 -0.2420
  169ILE   HG21 2705   3.794   3.451   1.858  0.0617  0.9033 -1.4827
  169ILE   HG22 2706   3.793   3.273   1.830 -0.0603  0.6873  0.0296
  169ILE   HG23 2707   3.856   3.365   1.709 -1.7900 -2.4492 -0.3769
  169ILE    CG1 2708   3.947   3.281   2.046  0.0968 -0.2204  0.2221
  169ILE   HG11 2709   4.036   3.268   2.111 -0.2012 -1.7945  0.3350
  169ILE   HG12 2710   3.897   3.182   2.040 -0.6484 -0.0202  2.3338
  169ILE     CD 2711   3.856   3.372   2.135 -0.0217  0.0574  0.3498
  169ILE    HD1 2712   3.816   3.309   2.218  0.6429  0.2680  0.8351
  169ILE    HD2 2713   3.771   3.416   2.078  1.0436  0.6185 -0.8382
  169ILE    HD3 2714   3.916   3.453   2.180 -0.9690  1.1438 -0.3048
  169ILE      C 2715   4.101   3.277   1.689 -0.3697  0.2932  0.7610
  169ILE      O 2716   4.033   3.231   1.594  0.1825  0.8947 -0.1059
  170GLN      N 2717   4.203   3.363   1.655 -0.0044 -0.1035  0.2371
  170GLN     HN 2718   4.262   3.394   1.730  1.2017  0.3782 -0.8769
  170GLN     CA 2719   4.245   3.414   1.525 -0.3865  0.4720 -0.3075
  170GLN     HA 2720   4.339   3.467   1.525  0.2781 -0.5844  1.9440
  170GLN     CB 2721   4.283   3.299   1.427 -0.4821  0.2606  1.0481
  170GLN    HB1 2722   4.330   3.340   1.335 -3.4472 -0.1086 -0.7617
  170GLN    HB2 2723   4.198   3.243   1.383  0.1840  0.6102 -0.8042
  170GLN     CG 2724   4.385   3.205   1.493 -0.6177  0.8306  0.0410
  170GLN    HG1 2725   4.354   3.153   1.586  0.4433  1.7355  0.9337
  170GLN    HG2 2726   4.463   3.269   1.540 -0.3344 -1.2618  2.7044
  170GLN     CD 2727   4.448   3.102   1.402 -0.7804  0.2141  0.1273
  170GLN    OE1 2728   4.380   3.008   1.365 -0.2853  0.4746 -0.5481
  170GLN    NE2 2729   4.574   3.129   1.364 -0.3370  0.6270 -0.1495
  170GLN   HE21 2730   4.617   3.075   1.291  1.0488  0.5196  0.7103
  170GLN   HE22 2731   4.616   3.219   1.374  1.1220  0.0886 -1.0754
  170GLN      C 2732   4.138   3.491   1.452 -0.1769 -0.6899 -0.4936
  170GLN      O 2733   4.039   3.433   1.404 -0.1763 -0.2658  0.1350
  171ASN      N 2734   4.153   3.623   1.429 -0.4975 -0.5833  0.1461
  171ASN     HN 2735   4.231   3.677   1.458 -2.2462  1.9132  0.4708
  171ASN     CA 2736   4.058   3.710   1.359 -0.6767 -0.7688 -0.6269
  171ASN     HA 2737   3.996   3.655   1.289 -0.7312 -0.9495 -0.4352
  171ASN     CB 2738   3.969   3.785   1.460 -0.0850 -0.0067  0.7011
  171ASN    HB1 2739   4.025   3.800   1.554  0.2825 -3.2065  1.0980
  171ASN    HB2 2740   3.893   3.715   1.500  0.1243 -1.2155 -0.9167
  171ASN     CG 2741   3.896   3.916   1.425  1.1338  0.7059  0.5176
  171ASN    OD1 2742   3.921   4.017   1.489  0.0203  0.3658 -0.2339
  171ASN    ND2 2743   3.808   3.917   1.319  0.0789  0.2209  0.4316
  171ASN   HD21 2744   3.754   3.998   1.299  0.0679  0.4318  1.2819
  171ASN   HD22 2745   3.816   3.846   1.249  1.3494 -0.3010  1.0682
  171ASN      C 2746   4.156   3.800   1.275 -0.3605  0.3991  0.2547
  171ASN      O 2747   4.262   3.842   1.327 -0.3005 -0.1636 -0.4320
  172GLY      N 2748   4.114   3.829   1.147 -0.3172  0.0900 -0.7089
  172GLY     HN 2749   4.031   3.789   1.111 -1.0261  0.0849  0.8505
  172GLY     CA 2750   4.189   3.911   1.053 -0.4242 -0.0832  0.5292
  172GLY    HA1 2751   4.185   4.011   1.093  0.6101 -0.5933  2.0105
  172GLY    HA2 2752   4.145   3.897   0.956  1.5298  2.6139 -0.8632
  172GLY      C 2753   4.337   3.886   1.023  0.0063  0.3658 -0.0100
  172GLY      O 2754   4.412   3.977   0.986 -0.7380  0.0233 -0.2997
  173GLY      N 2755   4.384   3.757   1.049  0.2035  0.1773  0.2656
  173GLY     HN 2756   4.321   3.692   1.091  1.6965 -1.5765 -0.0492
  173GLY     CA 2757   4.524   3.720   1.027  0.3795  0.1469  1.1790
  173GLY    HA1 2758   4.556   3.774   0.940 -0.2627 -2.2456 -0.6593
  173GLY    HA2 2759   4.523   3.613   1.014 -1.8022  0.2570  0.0040
  173GLY      C 2760   4.611   3.763   1.137  0.4866 -0.0524  0.4768
  173GLY      O 2761   4.734   3.761   1.137  0.0948 -0.4328  1.1436
  174ALA      N 2762   4.542   3.813   1.248 -0.1114  0.7804 -0.0843
  174ALA     HN 2763   4.443   3.825   1.247 -0.0704  1.1829  0.3509
  174ALA     CA 2764   4.604   3.831   1.381  0.2425  0.4474  1.0652
  174ALA     HA 2765   4.711   3.820   1.367  0.2786  0.0526  1.6418
  174ALA     CB 2766   4.565   3.971   1.428  0.0970  0.7851  0.6199
  174ALA    HB1 2767   4.606   3.992   1.529  4.4870 -1.9123 -0.3050
  174ALA    HB2 2768   4.455   3.978   1.433 -0.1737 -2.3459  1.5040
  174ALA    HB3 2769   4.601   4.044   1.353  0.6341 -0.3347 -0.2393
  174ALA      C 2770   4.554   3.723   1.475 -0.1610  0.2190 -0.0296
  174ALA      O 2771   4.432   3.685   1.489 -0.3899  0.0965 -0.1732
  175ASN      N 2772   4.648   3.663   1.547 -0.1241  0.1415 -0.2531
  175ASN     HN 2773   4.735   3.708   1.567  0.2224 -0.7459  0.2758
  175ASN     CA 2774   4.629   3.544   1.638  0.1504 -0.0471 -0.3416
  175ASN     HA 2775   4.554   3.478   1.598 -0.6262  2.0925 -2.6798
  175ASN     CB 2776   4.748   3.458   1.653  0.2754 -0.4201  0.2201
  175ASN    HB1 2777   4.744   3.382   1.734  0.0185 -2.7126 -1.8368
  175ASN    HB2 2778   4.833   3.527   1.673 -1.5444  1.9530  0.2874
  175ASN     CG 2779   4.782   3.380   1.525  0.2189 -0.1006  1.3486
  175ASN    OD1 2780   4.710   3.389   1.424 -0.3348  0.1985 -0.1599
  175ASN    ND2 2781   4.896   3.315   1.519  0.3429  0.5598 -0.2188
  175ASN   HD21 2782   4.937   3.266   1.442  0.4189  2.1186 -1.1980
  175ASN   HD22 2783   4.949   3.310   1.604 -1.6494  0.6294  1.1060
  175ASN      C 2784   4.571   3.596   1.768  0.3090 -0.1433 -0.2838
  175ASN      O 2785   4.634   3.590   1.873 -0.0070 -0.9466 -0.4361
  176LEU      N 2786   4.449   3.656   1.766 -0.3699  0.0055  0.3079
  176LEU     HN 2787   4.406   3.666   1.676  2.7335 -2.1728 -1.6357
  176LEU     CA 2788   4.371   3.695   1.884 -0.1470  0.1089  0.0400
  176LEU     HA 2789   4.429   3.773   1.932 -2.2318  1.7414  0.0783
  176LEU     CB 2790   4.232   3.755   1.833 -0.0747  0.1018 -0.1793
  176LEU    HB1 2791   4.202   3.681   1.755 -0.8968  0.1630  0.0668
  176LEU    HB2 2792   4.263   3.845   1.777 -0.9868  0.3092 -0.3766
  176LEU     CG 2793   4.102   3.774   1.917  0.6196 -0.6516 -0.3046
  176LEU     HG 2794   4.079   3.673   1.957 -0.1694  0.7635  3.2482
  176LEU    CD1 2795   4.108   3.873   2.037 -0.0505 -0.3717  0.2420
  176LEU   HD11 2796   4.195   3.847   2.102  0.0338 -0.9134 -0.0820
  176LEU   HD12 2797   4.011   3.872   2.090  1.4604 -1.3018  3.2411
  176LEU   HD13 2798   4.136   3.972   1.995 -1.0291 -0.2782 -0.2025
  176LEU    CD2 2799   3.986   3.823   1.830  0.2652 -0.3116  0.1371
  176LEU   HD21 2800   4.007   3.924   1.790  0.2747  0.7324  2.6092
  176LEU   HD22 2801   3.896   3.839   1.893 -0.1249 -0.2088 -0.4393
  176LEU   HD23 2802   3.971   3.750   1.748 -0.1267 -1.1609  0.9329
  176LEU      C 2803   4.359   3.588   1.987 -0.1617 -0.3288  0.2901
  176LEU      O 2804   4.313   3.479   1.956 -0.3045  0.4459  0.8097
  177CYS      N 2805   4.385   3.624   2.113  0.5465  0.2618 -0.2021
  177CYS     HN 2806   4.413   3.720   2.118  0.0190  0.4483 -0.6897
  177CYS     CA 2807   4.370   3.539   2.223  0.4639  0.1456 -0.1327
  177CYS     HA 2808   4.325   3.445   2.195  1.0136 -0.2611  0.3146
  177CYS     CB 2809   4.511   3.494   2.285 -0.1581 -0.6571 -0.2536
  177CYS    HB1 2810   4.570   3.588   2.277  0.9619 -1.3213 -0.0270
  177CYS    HB2 2811   4.549   3.421   2.210  1.9448 -0.9084  0.9875
  177CYS     SG 2812   4.526   3.407   2.441 -0.0689 -0.0137  0.1367
  177CYS      C 2813   4.284   3.620   2.313 -0.8107 -1.0654  0.5985
  177CYS      O 2814   4.309   3.735   2.350  0.1155 -0.6314  0.4262
  178SER      N 2815   4.168   3.563   2.352 -0.5164 -0.2399 -0.6196
  178SER     HN 2816   4.131   3.478   2.314  1.4040 -1.6818  0.5303
  178SER     CA 2817   4.075   3.622   2.448 -0.0401  0.0749  1.0471
  178SER     HA 2818   4.131   3.665   2.529 -0.2036 -0.6620  1.5571
  178SER     CB 2819   3.983   3.727   2.385 -0.0453 -0.6357 -0.1541
  178SER    HB1 2820   3.901   3.688   2.321 -0.6206  0.1236  0.1114
  178SER    HB2 2821   4.039   3.811   2.336 -0.0898 -1.5710 -1.9140
  178SER     OG 2822   3.898   3.792   2.483 -0.3721 -0.0230  0.5182
  178SER    HG1 2823   3.857   3.871   2.446  0.1190  0.6304  1.3146
  178SER      C 2824   3.983   3.509   2.504 -0.0832 -0.4939  1.1007
  178SER      O 2825   3.971   3.408   2.436 -0.2359 -0.2983  0.6212
  179SER      N 2826   3.919   3.525   2.618 -0.3673  0.3999 -1.0747
  179SER     HN 2827   3.935   3.600   2.682 -0.5286  0.1833 -0.7784
  179SER     CA 2828   3.808   3.439   2.657 -0.0996  0.4887  0.3716
  179SER     HA 2829   3.790   3.371   2.575  2.6797  0.2315 -0.1092
  179SER     CB 2830   3.850   3.361   2.791  0.5021  0.4946  0.5734
  179SER    HB1 2831   3.934   3.295   2.761  0.7701  1.1404 -0.1314
  179SER    HB2 2832   3.772   3.300   2.842 -1.1490  1.6617 -0.4668
  179SER     OG 2833   3.913   3.449   2.880 -0.0785  0.0790 -0.5130
  179SER    HG1 2834   3.906   3.408   2.966  0.6178  2.4464  0.7578
  179SER      C 2835   3.679   3.518   2.682  0.5700 -0.1620 -0.7937
  179SER      O 2836   3.578   3.455   2.722 -1.1904 -0.1188 -0.1459
  180PHE      N 2837   3.667   3.648   2.646  0.0056  0.4619 -0.4407
  180PHE     HN 2838   3.747   3.696   2.611  1.5794  0.1084  2.4097
  180PHE     CA 2839   3.546   3.727   2.658  0.3745  0.3204  0.0957
  180PHE     HA 2840   3.462   3.668   2.691 -0.5571  1.6419  0.1601
  180PHE     CB 2841   3.574   3.846   2.749 -0.1417  0.0383 -0.0271
  180PHE    HB1 2842   3.494   3.923   2.745 -0.9382 -0.8195 -2.5502
  180PHE    HB2 2843   3.667   3.899   2.719  1.2295 -0.3723  3.1694
  180PHE     CG 2844   3.568   3.814   2.892 -0.2296  0.2376 -0.2446
  180PHE    CD1 2845   3.443   3.788   2.953  0.4692  0.4131  0.6989
  180PHE    HD1 2846   3.352   3.773   2.896  0.4681 -0.4778  0.9204
  180PHE    CE1 2847   3.434   3.765   3.088 -0.2720  1.0532  0.0699
  180PHE    HE1 2848   3.337   3.737   3.125 -1.4647  1.8482 -2.2132
  180PHE     CZ 2849   3.543   3.790   3.174  0.8265 -0.7642 -0.4151
  180PHE     HZ 2850   3.521   3.778   3.279 -0.5663 -2.5308 -0.8568
  180PHE    CD2 2851   3.681   3.829   2.977 -0.4324 -0.5114 -0.0048
  180PHE    HD2 2852   3.771   3.853   2.922 -1.0151 -0.9790 -1.1816
  180PHE    CE2 2853   3.669   3.808   3.118 -0.3101  0.1289  0.0065
  180PHE    HE2 2854   3.755   3.825   3.181 -1.0911  1.0941  0.8349
  180PHE      C 2855   3.522   3.779   2.518  0.3901 -0.3460  0.2773
  180PHE      O 2856   3.609   3.842   2.454 -0.1040 -0.1666  0.4739
  181SER      N 2857   3.407   3.753   2.458 -0.1746 -0.1012  0.0921
  181SER     HN 2858   3.340   3.706   2.514  1.1631 -0.1226  1.7870
  181SER     CA 2859   3.376   3.803   2.317  0.0682  0.3582 -0.2630
  181SER     HA 2860   3.413   3.904   2.309  1.4275 -0.0929 -0.0434
  181SER     CB 2861   3.437   3.727   2.194  0.8088 -0.1759  0.1234
  181SER    HB1 2862   3.407   3.770   2.096  2.0287  1.3933  0.3877
  181SER    HB2 2863   3.399   3.623   2.188 -0.5795  0.2615  0.7924
  181SER     OG 2864   3.579   3.731   2.183  0.0279  0.5393  0.1257
  181SER    HG1 2865   3.614   3.776   2.260  1.3463 -0.9823  0.4595
  181SER      C 2866   3.222   3.804   2.305 -0.3661  0.0955  0.6218
  181SER      O 2867   3.156   3.714   2.364 -0.1907 -0.0682 -0.0920
  182ILE      N 2868   3.171   3.899   2.221 -0.2005 -0.5489  0.2289
  182ILE     HN 2869   3.232   3.971   2.190 -0.6262 -0.4111 -0.3084
  182ILE     CA 2870   3.025   3.924   2.216 -0.5091 -0.5650  0.6990
  182ILE     HA 2871   2.992   3.900   2.316  0.5031  1.9892  1.7411
  182ILE     CB 2872   2.991   4.069   2.169 -0.8076  0.2324 -0.0545
  182ILE     HB 2873   3.031   4.097   2.069  0.1527  1.8551  0.7408
  182ILE    CG2 2874   2.840   4.082   2.152 -0.0383 -0.1134 -0.2799
  182ILE   HG21 2875   2.820   4.186   2.117  0.6840  0.1565  0.0853
  182ILE   HG22 2876   2.800   4.048   2.250 -0.5409  1.7734  0.2149
  182ILE   HG23 2877   2.806   4.021   2.066  0.2838  0.1999 -0.6341
  182ILE    CG1 2878   3.060   4.173   2.263 -0.3182  0.1230  0.4849
  182ILE   HG11 2879   3.170   4.164   2.262 -0.0949  1.5770  3.2106
  182ILE   HG12 2880   3.034   4.154   2.370 -2.1095 -2.1071 -0.2538
  182ILE     CD 2881   3.043   4.321   2.229  0.3459 -0.4349  0.1734
  182ILE    HD1 2882   3.102   4.384   2.299  0.8116 -2.1119  1.3463
  182ILE    HD2 2883   2.934   4.338   2.245 -0.0314 -2.1225 -0.3838
  182ILE    HD3 2884   3.073   4.345   2.125  0.5114  1.6054  0.6493
  182ILE      C 2885   2.964   3.827   2.121  0.5255  0.2235  0.3796
  182ILE      O 2886   2.950   3.859   2.001  0.0177  0.5752  0.2726
  183CYS      N 2887   2.927   3.703   2.175 -0.3684  0.0444 -0.3504
  183CYS     HN 2888   2.951   3.688   2.270  0.1557 -1.7933 -0.7279
  183CYS     CA 2889   2.875   3.591   2.098  0.3233  0.0649 -0.7170
  183CYS     HA 2890   2.891   3.623   1.997 -0.7871  2.4692 -0.1996
  183CYS     CB 2891   2.945   3.454   2.126  0.0272  0.0523  0.1455
  183CYS    HB1 2892   2.897   3.382   2.056 -1.9032  0.6271  0.8053
  183CYS    HB2 2893   2.926   3.426   2.232  1.4098  0.2476  0.4602
  183CYS     SG 2894   3.116   3.468   2.087  0.1940  0.0784 -0.0033
  183CYS      C 2895   2.726   3.564   2.122  0.1992  0.2416  0.2093
  183CYS      O 2896   2.675   3.583   2.231  0.5944  0.1639 -0.7063
  184HSD      N 2897   2.658   3.525   2.016  0.8802 -0.6974  0.0940
  184HSD     HN 2898   2.706   3.499   1.933 -0.0059 -1.2409 -0.2560
  184HSD     CA 2899   2.533   3.465   2.026  0.4469 -0.7482 -0.6343
  184HSD     HA 2900   2.468   3.538   2.072 -0.5765 -0.2802 -2.6790
  184HSD     CB 2901   2.484   3.432   1.884  0.2868  0.3344 -0.1651
  184HSD    HB1 2902   2.551   3.357   1.838 -3.0867 -3.6395  0.7738
  184HSD    HB2 2903   2.480   3.519   1.815 -0.5078  0.0758 -0.4658
  184HSD    ND1 2904   2.338   3.240   1.801 -0.1674  0.3418 -0.0520
  184HSD    HD1 2905   2.403   3.190   1.744  1.2351  0.8435  1.0384
  184HSD     CG 2906   2.350   3.360   1.865  0.8005 -0.6259 -0.7290
  184HSD    CE1 2907   2.213   3.194   1.825  0.5962 -0.0036  0.2218
  184HSD    HE1 2908   2.185   3.097   1.785  0.7349  1.0458 -2.6376
  184HSD    NE2 2909   2.139   3.281   1.890  0.2162  0.2888 -0.2373
  184HSD    CD2 2910   2.228   3.391   1.918  0.6884  0.3212  0.6383
  184HSD    HD2 2911   2.188   3.478   1.970  0.3697  0.9026 -0.5488
  184HSD      C 2912   2.539   3.324   2.096  0.4229 -0.4581  0.5181
  184HSD      O 2913   2.630   3.244   2.075  0.0929  0.0679  0.0127
  185THR      N 2914   2.434   3.305   2.179 -0.6143  0.6115 -0.1492
  185THR     HN 2915   2.365   3.375   2.192 -0.6371  0.1768  2.5343
  185THR     CA 2916   2.422   3.196   2.272  0.4033  0.3897 -0.0248
  185THR     HA 2917   2.323   3.199   2.315  0.7357  2.7843  0.7213
  185THR     CB 2918   2.422   3.053   2.225  0.3396  0.1855  0.4697
  185THR     HB 2919   2.403   2.977   2.303  2.2152 -0.8522 -0.0233
  185THR    OG1 2920   2.537   3.012   2.161 -0.3325  0.3137  0.7728
  185THR    HG1 2921   2.597   3.087   2.154  0.1154 -0.1782 -2.3790
  185THR    CG2 2922   2.303   3.042   2.120 -0.3959  0.1668  0.1036
  185THR   HG21 2923   2.283   2.934   2.105 -1.4615  0.2412  0.8712
  185THR   HG22 2924   2.326   3.096   2.026  1.3082 -1.4904 -0.4887
  185THR   HG23 2925   2.217   3.086   2.175  1.1731  1.0413  2.0056
  185THR      C 2926   2.518   3.218   2.384  0.6598 -0.4676 -0.7393
  185THR      O 2927   2.641   3.223   2.359 -0.0836 -0.0648 -0.1081
  186PHE      N 2928   2.470   3.233   2.505 -0.0971 -0.7049  0.4708
  186PHE     HN 2929   2.375   3.207   2.525  0.3860 -2.6259  0.4382
  186PHE     CA 2930   2.544   3.274   2.621 -0.0314  0.4718 -0.3955
  186PHE     HA 2931   2.603   3.362   2.600  0.0340  0.3843 -0.5796
  186PHE     CB 2932   2.444   3.304   2.739  0.2460 -0.4563  0.7176
  186PHE    HB1 2933   2.501   3.347   2.825  0.0316 -0.2050  0.7354
  186PHE    HB2 2934   2.390   3.211   2.766  0.2057 -0.4036  0.8195
  186PHE     CG 2935   2.344   3.406   2.686  0.1501 -1.5330  0.7849
  186PHE    CD1 2936   2.219   3.370   2.633  0.0817 -0.5712  0.3219
  186PHE    HD1 2937   2.185   3.267   2.637  0.1844 -0.5495  3.2982
  186PHE    CE1 2938   2.129   3.472   2.590 -0.2162  0.1328  0.4407
  186PHE    HE1 2939   2.025   3.459   2.563 -0.2094  1.3466 -0.2050
  186PHE     CZ 2940   2.160   3.611   2.605  0.4713  0.0837 -0.0681
  186PHE     HZ 2941   2.085   3.685   2.582 -0.1314 -0.2318  0.8213
  186PHE    CD2 2942   2.371   3.547   2.701 -1.2326  0.9858  0.2940
  186PHE    HD2 2943   2.465   3.587   2.735 -1.3819  1.5583  0.0451
  186PHE    CE2 2944   2.278   3.643   2.654  0.8166 -0.2724  0.2261
  186PHE    HE2 2945   2.302   3.748   2.651  0.2854 -0.1647 -0.9238
  186PHE      C 2946   2.655   3.174   2.672 -0.0940 -0.6321  0.4045
  186PHE      O 2947   2.643   3.055   2.656 -0.1805  1.1644 -0.1493
  187GLN      N 2948   2.765   3.221   2.733  0.4791 -0.3050  0.0731
  187GLN     HN 2949   2.762   3.321   2.740 -1.5345 -0.1914 -1.4488
  187GLN     CA 2950   2.886   3.149   2.775  0.0602  0.3955  0.0553
  187GLN     HA 2951   2.879   3.047   2.742  1.3784 -0.3522  1.8490
  187GLN     CB 2952   3.010   3.210   2.702  0.1675  0.4027 -0.1089
  187GLN    HB1 2953   3.106   3.172   2.743  0.1377  0.2434 -0.1893
  187GLN    HB2 2954   3.001   3.318   2.727 -0.2432  0.0642  1.3256
  187GLN     CG 2955   3.008   3.194   2.549  0.4987  0.0016 -0.1116
  187GLN    HG1 2956   2.925   3.249   2.500  1.7151 -0.2470 -2.5895
  187GLN    HG2 2957   3.017   3.089   2.514  1.3561 -0.2956  0.9265
  187GLN     CD 2958   3.130   3.261   2.480 -0.4812  0.4434 -0.2158
  187GLN    OE1 2959   3.212   3.187   2.422  0.3535  0.4445 -0.3735
  187GLN    NE2 2960   3.133   3.395   2.490  0.2203 -0.3904 -0.3351
  187GLN   HE21 2961   3.196   3.444   2.431 -0.4488  1.5501  0.4734
  187GLN   HE22 2962   3.075   3.452   2.550 -2.4856 -2.1665 -1.0593
  187GLN      C 2963   2.916   3.147   2.926  0.8560 -0.2835  0.5988
  187GLN      O 2964   2.871   3.229   3.000 -0.1614 -0.3303 -0.1189
  188TRP      N 2965   2.987   3.040   2.971  0.1854  0.2785  0.1601
  188TRP     HN 2966   3.017   2.967   2.910 -0.9213 -1.7605  1.9328
  188TRP     CA 2967   3.013   3.013   3.104  0.1218  0.1542  0.0522
  188TRP     HA 2968   2.918   3.041   3.147 -0.2635 -0.2696 -0.4987
  188TRP     CB 2969   3.046   2.869   3.148 -0.8309  0.1611 -0.1809
  188TRP    HB1 2970   3.144   2.832   3.112  0.7621 -1.5178  4.9150
  188TRP    HB2 2971   2.965   2.798   3.121  0.2158 -1.4603  0.7746
  188TRP     CG 2972   3.046   2.842   3.299  0.0110  0.6096  0.3096
  188TRP    CD1 2973   3.143   2.797   3.377 -0.5892 -0.6011 -0.1148
  188TRP    HD1 2974   3.235   2.757   3.334 -0.3627 -0.3314  0.1183
  188TRP    NE1 2975   3.101   2.778   3.506 -0.0077  0.1118 -0.5921
  188TRP    HE1 2976   3.150   2.739   3.581  1.4174  0.8511 -1.1051
  188TRP    CE2 2977   2.979   2.830   3.518  0.0004  0.3183 -0.4231
  188TRP    CD2 2978   2.933   2.862   3.386  0.5311  0.1560 -0.2944
  188TRP    CE3 2979   2.805   2.917   3.371 -0.1824 -0.3981 -0.7076
  188TRP    HE3 2980   2.773   2.947   3.272  0.1005 -0.4236 -0.8089
  188TRP    CZ3 2981   2.729   2.951   3.486 -0.8120  0.9306  0.2654
  188TRP    HZ3 2982   2.642   3.015   3.493 -0.1047  1.7643  1.9741
  188TRP    CZ2 2983   2.892   2.840   3.631 -0.3529 -1.1001 -0.2162
  188TRP    HZ2 2984   2.924   2.821   3.732 -0.1486 -0.5045 -0.1660
  188TRP    CH2 2985   2.777   2.913   3.609 -0.0182  0.0798 -1.0316
  188TRP    HH2 2986   2.706   2.936   3.687 -0.8330  0.2590 -1.8001
  188TRP      C 2987   3.112   3.111   3.163  0.3613  0.4803 -1.4910
  188TRP      O 2988   3.095   3.163   3.273 -0.6707 -0.6296  0.5358
  189HSD      N 2989   3.223   3.145   3.095  0.0344 -0.1849 -0.6733
  189HSD     HN 2990   3.253   3.099   3.012  0.2363  0.7498 -1.1326
  189HSD     CA 2991   3.317   3.247   3.156 -0.6864 -0.2008  0.7390
  189HSD     HA 2992   3.348   3.211   3.252  2.1661  1.8948  0.7418
  189HSD     CB 2993   3.437   3.256   3.064  0.1986 -0.3166 -0.0318
  189HSD    HB1 2994   3.404   3.269   2.959 -2.5301 -1.4658  0.5812
  189HSD    HB2 2995   3.473   3.152   3.074 -0.3191 -0.2832  3.5635
  189HSD    ND1 2996   3.605   3.435   3.045 -0.5898 -0.0856 -0.6322
  189HSD    HD1 2997   3.570   3.460   2.954  0.2895 -0.2643 -1.0348
  189HSD     CG 2998   3.547   3.337   3.118  0.7659 -0.8731  0.0909
  189HSD    CE1 2999   3.687   3.499   3.133 -0.6505 -0.9150  0.0261
  189HSD    HE1 3000   3.758   3.573   3.096  0.0964 -1.3027  0.6558
  189HSD    NE2 3001   3.686   3.453   3.256  0.0344  0.5142  0.5200
  189HSD    CD2 3002   3.598   3.346   3.244 -0.2119  0.0264 -0.3460
  189HSD    HD2 3003   3.582   3.287   3.333  0.2514 -0.1224 -0.3543
  189HSD      C 3004   3.254   3.391   3.174  0.2003  1.1434 -0.3940
  189HSD      O 3005   3.283   3.443   3.283 -0.1032 -0.7525  0.2818
  190GLU      N 3006   3.159   3.435   3.085  0.3548 -0.3444  0.3254
  190GLU     HN 3007   3.143   3.389   2.998 -1.4498  0.5515  0.1624
  190GLU     CA 3008   3.073   3.555   3.105 -0.3000 -0.1923  0.7865
  190GLU     HA 3009   3.136   3.637   3.136  1.5769 -1.4050  0.3585
  190GLU     CB 3010   3.008   3.579   2.970 -0.2836 -0.3104  0.0406
  190GLU    HB1 3011   2.919   3.645   2.983 -0.4339 -0.4647 -0.2085
  190GLU    HB2 3012   2.977   3.480   2.930 -0.7323 -0.3667  0.5106
  190GLU     CG 3013   3.114   3.648   2.892 -0.5587  0.1329  0.3382
  190GLU    HG1 3014   3.210   3.593   2.894 -1.0119 -0.7302 -0.6386
  190GLU    HG2 3015   3.143   3.742   2.944 -0.9767 -0.3398  1.4482
  190GLU     CD 3016   3.082   3.671   2.747  0.5492  0.5447 -0.3187
  190GLU    OE1 3017   3.172   3.670   2.663 -0.3537  0.5129  0.7510
  190GLU    OE2 3018   2.963   3.678   2.714 -0.0906  0.2415  0.4613
  190GLU      C 3019   2.975   3.541   3.221 -0.0757 -0.6004  0.1198
  190GLU      O 3020   2.952   3.637   3.291  0.4484 -0.2847  0.0991
  191ALA      N 3021   2.909   3.424   3.231  0.5371  0.7870 -0.2030
  191ALA     HN 3022   2.915   3.344   3.172 -1.2827 -1.4519  2.3872
  191ALA     CA 3023   2.816   3.393   3.346 -0.1860 -0.4456 -0.1237
  191ALA     HA 3024   2.730   3.459   3.346 -0.5520 -0.9144 -0.1549
  191ALA     CB 3025   2.769   3.242   3.319 -0.1580 -0.8028 -0.0879
  191ALA    HB1 3026   2.850   3.168   3.332 -1.2041 -1.8078  0.8922
  191ALA    HB2 3027   2.732   3.232   3.214 -0.0535  0.2281 -0.2414
  191ALA    HB3 3028   2.686   3.221   3.389 -0.4208 -0.9396 -0.4335
  191ALA      C 3029   2.879   3.387   3.482 -0.6502 -0.1500 -0.3057
  191ALA      O 3030   2.831   3.440   3.579 -0.1423  0.2599 -0.2974
  192MET      N 3031   2.993   3.314   3.481  0.8158  0.0635 -0.3878
  192MET     HN 3032   3.014   3.273   3.392  0.5548  0.3779 -0.5988
  192MET     CA 3033   3.079   3.293   3.598 -1.0246 -0.0130 -0.5271
  192MET     HA 3034   3.020   3.253   3.678  0.5756  0.9291  1.2215
  192MET     CB 3035   3.196   3.198   3.556 -0.7515  0.1366  0.0417
  192MET    HB1 3036   3.250   3.235   3.466 -0.3597 -0.7797 -0.1098
  192MET    HB2 3037   3.149   3.099   3.538 -0.6753 -0.4936  2.8819
  192MET     CG 3038   3.292   3.172   3.666  0.2258  0.2691 -0.6063
  192MET    HG1 3039   3.222   3.157   3.751 -0.8291  0.8932 -1.3469
  192MET    HG2 3040   3.356   3.261   3.689  1.0735 -0.6234  0.6684
  192MET     SD 3041   3.405   3.025   3.663 -0.1418 -0.2182  0.1556
  192MET     CE 3042   3.542   3.088   3.566  0.0488 -0.2089  0.7768
  192MET    HE1 3043   3.636   3.030   3.581  0.5143 -0.4165 -2.2995
  192MET    HE2 3044   3.577   3.191   3.587 -0.6900  0.1626  0.2294
  192MET    HE3 3045   3.526   3.083   3.457  0.5139  1.0132  0.6375
  192MET      C 3046   3.136   3.424   3.653 -0.3547  0.3230  0.6227
  192MET      O 3047   3.147   3.432   3.772  0.1434 -0.6185 -0.3875
  193PHE      N 3048   3.175   3.515   3.564 -0.6901  0.1252  0.1922
  193PHE     HN 3049   3.162   3.509   3.465 -0.8894  1.3532  0.1252
  193PHE     CA 3050   3.212   3.653   3.598  0.9413 -0.2313 -0.5591
  193PHE     HA 3051   3.305   3.643   3.653  1.4447  2.0598 -0.8942
  193PHE     CB 3052   3.248   3.726   3.467 -0.0852  0.5207  0.0592
  193PHE    HB1 3053   3.154   3.730   3.408 -0.1318 -3.0193 -0.2802
  193PHE    HB2 3054   3.318   3.659   3.413 -1.3628 -1.1774  0.4223
  193PHE     CG 3055   3.298   3.867   3.494  0.1967 -0.7093 -0.9273
  193PHE    CD1 3056   3.386   3.899   3.598  0.0383 -0.2624 -0.1310
  193PHE    HD1 3057   3.414   3.822   3.668  0.7369  1.8659  2.0378
  193PHE    CE1 3058   3.456   4.022   3.598  0.0061  0.0312  0.5228
  193PHE    HE1 3059   3.545   4.032   3.657  1.0001 -2.3991 -0.4256
  193PHE     CZ 3060   3.426   4.115   3.503 -0.6999 -0.7327  0.4200
  193PHE     HZ 3061   3.479   4.209   3.501  0.0121 -1.1308 -1.1104
  193PHE    CD2 3062   3.261   3.966   3.405 -0.4267  0.6058 -0.4473
  193PHE    HD2 3063   3.197   3.933   3.325 -0.9829 -0.9931  0.6077
  193PHE    CE2 3064   3.335   4.085   3.406  0.6489  0.2062  0.4309
  193PHE    HE2 3065   3.309   4.172   3.347  0.9666  0.1988  0.2787
  193PHE      C 3066   3.103   3.739   3.675  0.5603  0.6011 -0.3935
  193PHE      O 3067   3.124   3.801   3.774 -0.1631 -0.1280  0.5457
  194LEU      N 3068   2.978   3.722   3.628  0.1167 -0.2306 -0.0045
  194LEU     HN 3069   2.954   3.661   3.553 -2.1562 -0.9325  1.1916
  194LEU     CA 3070   2.863   3.767   3.709 -0.4612 -0.4277 -0.7281
  194LEU     HA 3071   2.892   3.863   3.749  0.5962 -1.2158  0.4955
  194LEU     CB 3072   2.730   3.756   3.622  0.2837 -0.2533 -1.0586
  194LEU    HB1 3073   2.653   3.743   3.700  3.7073  0.0285  2.6749
  194LEU    HB2 3074   2.745   3.660   3.568  0.8402 -1.1262  0.6076
  194LEU     CG 3075   2.695   3.887   3.549 -0.5294 -0.6120  0.3953
  194LEU     HG 3076   2.699   3.976   3.615 -1.3970  0.0992 -0.4733
  194LEU    CD1 3077   2.786   3.912   3.424 -0.6903 -0.7244  0.1327
  194LEU   HD11 3078   2.891   3.914   3.462 -0.3690 -1.4030 -0.6915
  194LEU   HD12 3079   2.758   4.007   3.373  2.8944 -0.9506 -2.6509
  194LEU   HD13 3080   2.786   3.825   3.355  3.4426 -0.7994  0.0017
  194LEU    CD2 3081   2.546   3.873   3.504  0.5382 -0.4501 -1.1249
  194LEU   HD21 3082   2.474   3.852   3.587 -0.1270 -0.4417 -1.6937
  194LEU   HD22 3083   2.531   3.788   3.435 -0.1501 -0.4908 -0.9341
  194LEU   HD23 3084   2.497   3.957   3.451 -0.0033 -0.7682 -1.1324
  194LEU      C 3085   2.853   3.681   3.838  0.5437 -0.1573  0.1659
  194LEU      O 3086   2.819   3.731   3.946 -0.6893  0.2885 -0.3125
  195LEU      N 3087   2.867   3.550   3.834 -0.1781  0.4653 -0.8896
  195LEU     HN 3088   2.882   3.508   3.744 -1.0807 -0.2628 -0.7168
  195LEU     CA 3089   2.845   3.468   3.953  0.0197 -0.3528  0.0332
  195LEU     HA 3090   2.747   3.488   3.993  0.7123 -1.4270  2.4218
  195LEU     CB 3091   2.863   3.320   3.922  0.1448  0.0777  0.4563
  195LEU    HB1 3092   2.969   3.294   3.899  0.7889  0.8017  2.4406
  195LEU    HB2 3093   2.802   3.308   3.830  0.8646 -0.3511  0.0225
  195LEU     CG 3094   2.821   3.226   4.035 -0.5761  0.5359  0.8116
  195LEU     HG 3095   2.884   3.239   4.126  0.1231  0.9919  0.2736
  195LEU    CD1 3096   2.677   3.232   4.096 -0.7048 -0.8385 -0.4706
  195LEU   HD11 3097   2.607   3.224   4.010 -0.7100 -0.7711 -0.4723
  195LEU   HD12 3098   2.653   3.332   4.137  0.8424 -0.6323  0.0041
  195LEU   HD13 3099   2.665   3.155   4.176  1.9363  0.0623  0.8988
  195LEU    CD2 3100   2.829   3.084   3.966 -0.1542  0.5541  0.0324
  195LEU   HD21 3101   2.755   3.068   3.885  0.1120 -1.3263  0.1165
  195LEU   HD22 3102   2.812   3.003   4.040  2.7968  1.1249  1.4944
  195LEU   HD23 3103   2.933   3.075   3.929 -0.3545 -3.5492  0.1033
  195LEU      C 3104   2.942   3.510   4.059 -0.7675  0.7454 -0.7493
  195LEU      O 3105   2.894   3.526   4.169 -0.4005  0.3063 -0.4127
  196GLU      N 3106   3.071   3.531   4.034  0.1624 -1.0738  0.6181
  196GLU     HN 3107   3.104   3.521   3.940  1.4019 -2.2722  1.1431
  196GLU     CA 3108   3.178   3.569   4.128  0.3374  0.1970 -0.7893
  196GLU     HA 3109   3.163   3.510   4.218 -1.1585  1.1422 -0.3753
  196GLU     CB 3110   3.317   3.537   4.060 -0.2299  0.0015 -0.1531
  196GLU    HB1 3111   3.305   3.435   4.017 -0.0180  0.8534 -2.3697
  196GLU    HB2 3112   3.396   3.528   4.138  2.0346  2.0747 -2.0061
  196GLU     CG 3113   3.374   3.636   3.951 -0.2983  0.6307 -0.0280
  196GLU    HG1 3114   3.398   3.732   4.001 -0.6280  0.8786 -0.3409
  196GLU    HG2 3115   3.294   3.658   3.878  0.1770 -0.3022 -0.8599
  196GLU     CD 3116   3.500   3.601   3.873  0.5767  0.5043  0.5618
  196GLU    OE1 3117   3.608   3.664   3.881  0.3195  0.0922  0.1452
  196GLU    OE2 3118   3.479   3.494   3.802  0.6937 -0.9362 -0.3158
  196GLU      C 3119   3.178   3.711   4.177 -0.1005  0.6964  0.3210
  196GLU      O 3120   3.211   3.736   4.294  0.1816 -0.0326  1.2558
  197PHE      N 3121   3.114   3.802   4.099  0.4059 -0.9534  0.4841
  197PHE     HN 3122   3.091   3.787   4.003  1.7318  2.6597 -0.5842
  197PHE     CA 3123   3.073   3.929   4.151 -0.9183 -0.5688  0.0663
  197PHE     HA 3124   3.146   3.984   4.208  0.2105 -0.6312 -1.2672
  197PHE     CB 3125   3.027   4.019   4.032  0.1140  0.7043 -0.1162
  197PHE    HB1 3126   2.946   3.974   3.970 -0.1855  2.2142 -0.8848
  197PHE    HB2 3127   3.118   4.028   3.969  0.5908 -3.4389 -0.2939
  197PHE     CG 3128   2.990   4.161   4.071  1.1135 -0.1037  0.5360
  197PHE    CD1 3129   3.072   4.244   4.148  0.7278  0.6193  0.7739
  197PHE    HD1 3130   3.163   4.204   4.192  1.6110  1.0168 -0.6343
  197PHE    CE1 3131   3.042   4.381   4.168  1.0240  0.6006 -0.3240
  197PHE    HE1 3132   3.111   4.431   4.234  1.5134 -1.4062  0.7697
  197PHE     CZ 3133   2.934   4.433   4.092 -0.1539 -0.5067  0.7154
  197PHE     HZ 3134   2.915   4.539   4.099  2.9605  0.3493 -1.6471
  197PHE    CD2 3135   2.884   4.218   3.998 -0.4359 -0.0204 -0.2775
  197PHE    HD2 3136   2.821   4.146   3.948  0.5589 -0.6105 -0.7084
  197PHE    CE2 3137   2.862   4.357   3.996 -0.5012  0.0945 -0.0413
  197PHE    HE2 3138   2.782   4.404   3.940 -0.9263  0.2068  0.6510
  197PHE      C 3139   2.963   3.915   4.251  0.2763  0.3742 -0.0775
  197PHE      O 3140   2.992   3.929   4.370  0.0256  0.3255 -0.1714
  198PHE      N 3141   2.840   3.884   4.199  0.0875  1.2565 -0.6387
  198PHE     HN 3142   2.824   3.860   4.104  1.0962  0.1120 -0.5402
  198PHE     CA 3143   2.712   3.912   4.269  0.0894 -0.1067 -0.5201
  198PHE     HA 3144   2.711   4.016   4.296 -0.3855 -0.7240  2.1289
  198PHE     CB 3145   2.594   3.887   4.179 -0.5598 -0.4801  0.1365
  198PHE    HB1 3146   2.503   3.892   4.242 -1.3187  0.1288 -0.9684
  198PHE    HB2 3147   2.601   3.788   4.129  0.1676 -0.4520  0.1668
  198PHE     CG 3148   2.589   3.997   4.076 -0.4901  0.4314  0.0798
  198PHE    CD1 3149   2.583   4.132   4.113 -0.2700  1.1355 -0.6565
  198PHE    HD1 3150   2.601   4.163   4.215 -0.3071  0.0498 -0.2998
  198PHE    CE1 3151   2.557   4.236   4.016  0.1556 -0.1233 -0.8547
  198PHE    HE1 3152   2.536   4.339   4.041  1.0688  0.1832 -1.2963
  198PHE     CZ 3153   2.531   4.196   3.883 -0.0286 -0.2334 -0.7852
  198PHE     HZ 3154   2.492   4.271   3.816  0.1798  1.0655  0.5037
  198PHE    CD2 3155   2.559   3.961   3.945  0.4021 -0.0596 -0.4101
  198PHE    HD2 3156   2.554   3.857   3.917 -0.9832 -0.0463 -0.2746
  198PHE    CE2 3157   2.534   4.061   3.848  0.0857  0.0907 -0.4216
  198PHE    HE2 3158   2.504   4.031   3.748  1.0169 -1.5892 -0.2318
  198PHE      C 3159   2.694   3.840   4.405 -0.2388 -0.1715  0.1708
  198PHE      O 3160   2.652   3.907   4.499 -0.1819  0.4616  0.3410
  199LEU      N 3161   2.717   3.707   4.416 -0.2560 -0.6634  0.2048
  199LEU     HN 3162   2.758   3.646   4.349 -1.4098  1.2639 -2.4170
  199LEU     CA 3163   2.703   3.640   4.541 -0.0849  0.1687 -0.5378
  199LEU     HA 3164   2.616   3.684   4.588  1.2652  2.1731  0.2267
  199LEU     CB 3165   2.686   3.487   4.509 -0.1257 -0.0935  0.5040
  199LEU    HB1 3166   2.769   3.453   4.443  1.1864  1.8380  1.0828
  199LEU    HB2 3167   2.594   3.471   4.448  0.0149 -2.6632  0.8364
  199LEU     CG 3168   2.662   3.388   4.626  0.4458  0.7115  0.5870
  199LEU     HG 3169   2.753   3.376   4.689 -0.5934 -3.0053  1.6110
  199LEU    CD1 3170   2.553   3.435   4.732 -0.2905 -0.0127  0.2419
  199LEU   HD11 3171   2.460   3.467   4.680  1.2670  2.1079 -1.4555
  199LEU   HD12 3172   2.589   3.524   4.787 -2.4505  0.0404  1.6968
  199LEU   HD13 3173   2.534   3.350   4.800 -1.3246 -0.2868 -0.3703
  199LEU    CD2 3174   2.616   3.251   4.569  0.3439 -0.2828  0.9997
  199LEU   HD21 3175   2.616   3.173   4.649 -0.9684  1.2385  2.5588
  199LEU   HD22 3176   2.699   3.215   4.504  1.6989  2.0122  1.3417
  199LEU   HD23 3177   2.519   3.247   4.516 -0.3986  3.5837  1.7755
  199LEU      C 3178   2.806   3.681   4.655  0.2461  0.3433 -0.3851
  199LEU      O 3179   2.762   3.723   4.768 -0.1189  0.3143  0.1329
  200PRO      N 3180   2.933   3.694   4.616  0.2153  0.2062 -0.0225
  200PRO     CD 3181   3.004   3.597   4.534 -0.1248  0.3889  0.2026
  200PRO    HD1 3182   3.000   3.644   4.433 -0.3855  2.4015  1.1069
  200PRO    HD2 3183   2.960   3.495   4.529  1.2939 -0.2280 -0.2008
  200PRO     CA 3184   3.036   3.757   4.703 -0.4360 -0.1719  0.2980
  200PRO     HA 3185   3.047   3.712   4.801  2.4678 -0.0479  0.1264
  200PRO     CB 3186   3.165   3.734   4.622 -0.4594  0.8525  0.1502
  200PRO    HB1 3187   3.256   3.748   4.684 -1.4920 -1.2676  2.2677
  200PRO    HB2 3188   3.162   3.791   4.526  2.4800 -1.5112 -1.5544
  200PRO     CG 3189   3.147   3.587   4.585 -0.3502 -0.0945 -0.1390
  200PRO    HG1 3190   3.220   3.555   4.508 -0.5943  1.1301 -0.9095
  200PRO    HG2 3191   3.156   3.517   4.671 -1.2080  0.9592  0.8400
  200PRO      C 3192   3.016   3.899   4.737  0.0968  0.1870 -0.2242
  200PRO      O 3193   3.041   3.940   4.853  0.3708  0.2081 -0.1724
  201LEU      N 3194   2.964   3.979   4.644 -0.9682 -0.0166  0.6315
  201LEU     HN 3195   2.951   3.927   4.560  1.6357  0.0349  0.1300
  201LEU     CA 3196   2.925   4.119   4.673 -0.5244 -0.4144 -0.1435
  201LEU     HA 3197   3.011   4.175   4.706  0.3396  0.0652 -2.9026
  201LEU     CB 3198   2.885   4.185   4.540 -0.0663  0.6235  0.2868
  201LEU    HB1 3199   2.815   4.109   4.499  1.0180 -0.8803  1.1097
  201LEU    HB2 3200   2.969   4.192   4.467  0.4866 -1.0987  0.6996
  201LEU     CG 3201   2.809   4.324   4.545 -0.3203 -0.2055  0.5455
  201LEU     HG 3202   2.725   4.316   4.616 -0.1692 -4.4038  0.5285
  201LEU    CD1 3203   2.906   4.438   4.602 -0.0412  0.5740  0.7730
  201LEU   HD11 3204   2.848   4.518   4.653  0.8061  0.0959  2.5253
  201LEU   HD12 3205   2.966   4.487   4.522 -0.8682 -0.3458 -0.4647
  201LEU   HD13 3206   2.978   4.386   4.668  0.3536 -1.1783 -0.9463
  201LEU    CD2 3207   2.747   4.356   4.404  0.3679  0.5762 -0.9651
  201LEU   HD21 3208   2.710   4.461   4.407 -0.8800  0.1816  2.4961
  201LEU   HD22 3209   2.663   4.288   4.379  0.7811  0.5358 -2.3140
  201LEU   HD23 3210   2.821   4.347   4.322  0.9262 -0.9210 -0.3286
  201LEU      C 3211   2.816   4.121   4.781 -0.0619  0.3766 -0.2533
  201LEU      O 3212   2.825   4.196   4.876  0.7216 -0.6813 -0.1826
  202GLY      N 3213   2.721   4.029   4.775  0.2823 -0.3298  0.3231
  202GLY     HN 3214   2.724   3.968   4.696  3.1606 -1.4389  1.1631
  202GLY     CA 3215   2.614   4.003   4.869 -1.0591  0.0043  0.3577
  202GLY    HA1 3216   2.566   3.912   4.835  0.3645 -2.5817  4.3695
  202GLY    HA2 3217   2.555   4.090   4.892 -4.4280 -2.3757  1.4397
  202GLY      C 3218   2.664   3.969   5.005 -0.4750 -0.3551  0.1526
  202GLY      O 3219   2.628   4.022   5.111  0.4258 -0.6865 -0.4940
  203ILE      N 3220   2.768   3.881   5.013 -0.0156 -0.0149  0.3650
  203ILE     HN 3221   2.813   3.853   4.928 -2.4344  1.8776 -1.6657
  203ILE     CA 3222   2.830   3.845   5.138 -0.1853  0.3798 -0.3538
  203ILE     HA 3223   2.755   3.824   5.213 -0.1654 -1.7879 -0.8759
  203ILE     CB 3224   2.914   3.721   5.126 -1.1535  0.8345  0.3972
  203ILE     HB 3225   2.981   3.742   5.039  2.0902 -3.5923  1.4587
  203ILE    CG2 3226   3.008   3.692   5.245 -0.2259  0.0542  0.2129
  203ILE   HG21 3227   3.089   3.767   5.255 -0.6957  0.8872 -1.8126
  203ILE   HG22 3228   3.058   3.593   5.237 -0.6821 -0.1538 -0.0846
  203ILE   HG23 3229   2.942   3.697   5.335 -0.0061 -2.5434  0.5997
  203ILE    CG1 3230   2.813   3.600   5.103 -0.0276  0.4478 -0.1810
  203ILE   HG11 3231   2.715   3.627   5.057  0.3352 -0.8623 -1.8239
  203ILE   HG12 3232   2.785   3.561   5.203 -1.1739 -0.0501 -0.6775
  203ILE     CD 3233   2.880   3.476   5.033  0.8446  0.1370  0.0921
  203ILE    HD1 3234   2.979   3.453   5.078  0.7422  0.5544  0.5366
  203ILE    HD2 3235   2.900   3.498   4.926  2.4000  0.4923  0.4298
  203ILE    HD3 3236   2.818   3.384   5.041 -0.4349  1.0498  1.0980
  203ILE      C 3237   2.910   3.957   5.197  0.2546  0.4539  0.0333
  203ILE      O 3238   2.912   3.970   5.320 -0.3270  0.0312  0.5947
  204ILE      N 3239   2.979   4.038   5.106  0.4870 -0.3760 -0.6853
  204ILE     HN 3240   2.979   4.013   5.009  2.9769 -1.2693 -0.5476
  204ILE     CA 3241   3.053   4.154   5.150  0.1188  0.5701  0.1207
  204ILE     HA 3242   3.113   4.128   5.235  1.4054 -1.1802 -1.2451
  204ILE     CB 3243   3.149   4.202   5.041  0.3847  0.3004  0.2699
  204ILE     HB 3244   3.096   4.183   4.945  1.9369  0.8567 -0.7199
  204ILE    CG2 3245   3.176   4.356   5.058  0.5853  0.2001 -0.2754
  204ILE   HG21 3246   3.195   4.377   5.165 -1.1757  1.0076 -0.0893
  204ILE   HG22 3247   3.088   4.410   5.017  1.0709  0.1309 -1.4294
  204ILE   HG23 3248   3.258   4.403   5.000  0.7684 -1.7092 -1.6554
  204ILE    CG1 3249   3.278   4.121   5.046  0.7148 -0.2066  0.8974
  204ILE   HG11 3250   3.250   4.016   5.024  2.3443 -0.2165 -1.5014
  204ILE   HG12 3251   3.319   4.120   5.149 -0.3694  0.6975  1.3635
  204ILE     CD 3252   3.381   4.155   4.948  0.1321  0.2628 -0.7874
  204ILE    HD1 3253   3.481   4.125   4.986  0.5488  0.6315 -1.5614
  204ILE    HD2 3254   3.399   4.264   4.934 -1.1798  1.5444  4.9359
  204ILE    HD3 3255   3.345   4.107   4.854 -0.1005 -0.7792 -0.1791
  204ILE      C 3256   2.968   4.262   5.208 -0.0881  0.1395 -0.4822
  204ILE      O 3257   3.000   4.308   5.322  0.6904 -0.0610  0.2174
  205LEU      N 3258   2.848   4.300   5.154  0.8762  0.1330  0.5414
  205LEU     HN 3259   2.822   4.254   5.069 -0.8731 -0.2499  1.2213
  205LEU     CA 3260   2.751   4.392   5.204  0.7178  0.4222 -0.0829
  205LEU     HA 3261   2.813   4.476   5.233  0.6428  0.0769  1.1693
  205LEU     CB 3262   2.637   4.426   5.103 -0.7260  0.2237 -0.6051
  205LEU    HB1 3263   2.562   4.490   5.154 -0.2552  0.1000  0.2558
  205LEU    HB2 3264   2.591   4.330   5.071 -0.2224 -0.2463  0.0608
  205LEU     CG 3265   2.689   4.506   4.978  0.0956  0.8227 -0.0125
  205LEU     HG 3266   2.760   4.438   4.926  0.7956  0.4325  1.3935
  205LEU    CD1 3267   2.570   4.523   4.875 -0.5271  0.1670 -0.0593
  205LEU   HD11 3268   2.575   4.617   4.815 -0.3907  1.1357  1.4074
  205LEU   HD12 3269   2.474   4.537   4.929 -0.0680  0.0407  0.8190
  205LEU   HD13 3270   2.548   4.431   4.817 -0.7196 -0.2750  0.7047
  205LEU    CD2 3271   2.756   4.640   5.009  0.2704 -0.0219  0.3392
  205LEU   HD21 3272   2.746   4.698   4.915  0.0744  1.3839  1.1978
  205LEU   HD22 3273   2.863   4.616   5.027  0.2494  1.3519  2.6629
  205LEU   HD23 3274   2.705   4.691   5.093 -0.6767  0.8474 -0.7360
  205LEU      C 3275   2.688   4.349   5.337  0.8359 -0.4694 -0.1467
  205LEU      O 3276   2.691   4.432   5.436  0.1634  0.0952 -0.1206
  206PHE      N 3277   2.642   4.227   5.338  0.0406 -0.3635 -0.8454
  206PHE     HN 3278   2.624   4.173   5.256 -0.8905  0.1887 -1.0071
  206PHE     CA 3279   2.609   4.152   5.463 -0.0941  0.2472 -0.5238
  206PHE     HA 3280   2.523   4.194   5.512 -0.4473 -1.1380  0.0889
  206PHE     CB 3281   2.561   4.009   5.431  0.1523  0.4581  0.4592
  206PHE    HB1 3282   2.643   3.958   5.377 -0.1519  1.4271 -0.9551
  206PHE    HB2 3283   2.475   4.018   5.361 -0.7131  0.1737  1.4631
  206PHE     CG 3284   2.518   3.933   5.558  0.1693  0.5258  0.2806
  206PHE    CD1 3285   2.405   3.973   5.634 -0.2169  0.1643  0.4205
  206PHE    HD1 3286   2.339   4.052   5.603  0.7715  1.2987  1.1212
  206PHE    CE1 3287   2.375   3.896   5.748 -0.5582 -0.1640  0.0263
  206PHE    HE1 3288   2.293   3.922   5.812  1.0197  0.3105  1.9675
  206PHE     CZ 3289   2.456   3.784   5.791  0.1221 -0.8476 -0.3606
  206PHE     HZ 3290   2.426   3.741   5.885 -0.2843  0.1527 -0.0141
  206PHE    CD2 3291   2.597   3.825   5.599  0.6145  0.2848 -0.7498
  206PHE    HD2 3292   2.683   3.791   5.543  0.5720 -1.5180  0.1911
  206PHE    CE2 3293   2.568   3.757   5.718 -0.4274  0.3543  0.5055
  206PHE    HE2 3294   2.625   3.668   5.739  1.3511  1.6129  1.1743
  206PHE      C 3295   2.717   4.144   5.570  0.6957 -0.7788  0.6075
  206PHE      O 3296   2.700   4.196   5.681 -0.1267  1.1619 -0.3582
  207CYS      N 3297   2.839   4.097   5.541 -0.0325  0.1326 -0.0001
  207CYS     HN 3298   2.859   4.050   5.455 -0.5941 -1.2347  0.5843
  207CYS     CA 3299   2.946   4.099   5.634  0.2571 -0.3976  0.2111
  207CYS     HA 3300   2.909   4.048   5.722  1.2203  0.2872  1.0455
  207CYS     CB 3301   3.077   4.024   5.586 -0.2423 -0.6107  0.3229
  207CYS    HB1 3302   3.161   4.049   5.654 -0.3226  2.8766 -0.6882
  207CYS    HB2 3303   3.110   4.052   5.484  0.4297 -2.9206 -0.1452
  207CYS     SG 3304   3.057   3.849   5.582 -0.2384  0.4003 -0.1624
  207CYS    HG1 3305   3.005   3.828   5.463 -1.5321  2.2048  0.0365
  207CYS      C 3306   2.984   4.237   5.688  0.1612  0.1446 -0.4645
  207CYS      O 3307   2.983   4.260   5.807 -0.1802 -0.2695 -0.0631
  208SER      N 3308   3.014   4.336   5.601  0.5436  0.1082 -0.8037
  208SER     HN 3309   3.014   4.315   5.504 -1.6432 -0.1750 -0.7915
  208SER     CA 3310   3.043   4.471   5.646 -0.5557  0.6938 -0.4418
  208SER     HA 3311   3.128   4.466   5.712 -0.4082  0.2517 -0.6616
  208SER     CB 3312   3.070   4.562   5.528  0.5745  0.0816  0.7749
  208SER    HB1 3313   3.110   4.663   5.553  1.3588  0.5944 -2.1522
  208SER    HB2 3314   2.978   4.575   5.467 -0.0499 -2.2182  1.1352
  208SER     OG 3315   3.179   4.511   5.455 -0.1357  0.0951  0.0804
  208SER    HG1 3316   3.160   4.430   5.407  3.1872 -1.2529  0.7618
  208SER      C 3317   2.929   4.535   5.732 -0.0033  0.9863 -0.5347
  208SER      O 3318   2.952   4.590   5.842  0.3679  0.3263  0.2372
  209ALA      N 3319   2.802   4.531   5.692 -0.1397  0.2236  0.1045
  209ALA     HN 3320   2.771   4.463   5.625  2.2585  0.2588 -1.1307
  209ALA     CA 3321   2.695   4.595   5.764  0.4918  0.1629  0.4846
  209ALA     HA 3322   2.725   4.698   5.776  1.3239 -0.0057 -0.0390
  209ALA     CB 3323   2.564   4.596   5.680  0.2476 -0.3277 -0.3037
  209ALA    HB1 3324   2.480   4.648   5.731  1.0797  1.9488 -1.1198
  209ALA    HB2 3325   2.527   4.496   5.650 -3.1476  1.5534 -3.2109
  209ALA    HB3 3326   2.587   4.646   5.583  1.9838 -4.1384 -2.0543
  209ALA      C 3327   2.666   4.527   5.896  0.1109  0.6857 -0.0736
  209ALA      O 3328   2.613   4.591   5.984 -0.6030  0.3525  0.1052
  210ARG      N 3329   2.691   4.393   5.904  0.0190  0.2737 -0.1643
  210ARG     HN 3330   2.718   4.332   5.829  0.5532 -3.2868  2.6760
  210ARG     CA 3331   2.674   4.331   6.030 -0.7399  0.0921  0.1141
  210ARG     HA 3332   2.581   4.362   6.074 -0.3749  1.0435  0.2224
  210ARG     CB 3333   2.661   4.175   6.014  0.3399 -0.5019 -0.0616
  210ARG    HB1 3334   2.669   4.119   6.110 -0.4544 -1.1820 -0.3656
  210ARG    HB2 3335   2.744   4.147   5.946 -0.1908 -0.8523 -0.5819
  210ARG     CG 3336   2.535   4.122   5.949 -0.3287  0.6650  0.3329
  210ARG    HG1 3337   2.551   4.012   5.945  0.2301  0.7437  0.3101
  210ARG    HG2 3338   2.538   4.153   5.842  1.6516  0.8183  0.3906
  210ARG     CD 3339   2.392   4.163   5.998 -0.4766 -0.0480  0.1545
  210ARG    HD1 3340   2.313   4.109   5.941 -2.0481  0.1207  2.0795
  210ARG    HD2 3341   2.373   4.271   5.979 -2.0402 -0.5982 -1.8038
  210ARG     NE 3342   2.368   4.133   6.143  0.2065 -0.5655 -0.4758
  210ARG     HE 3343   2.379   4.035   6.161 -1.9463 -0.9682 -1.0532
  210ARG     CZ 3344   2.261   4.182   6.208  0.4385  0.1676 -0.0907
  210ARG    NH1 3345   2.222   4.306   6.201 -0.3411 -0.9408 -0.5725
  210ARG   HH11 3346   2.275   4.380   6.158  2.7168 -2.2770  0.5887
  210ARG   HH12 3347   2.151   4.335   6.266  1.1022  0.7759  0.3599
  210ARG    NH2 3348   2.201   4.112   6.300  0.0377 -0.2437 -0.3125
  210ARG   HH21 3349   2.227   4.017   6.321 -1.9482 -0.7212  0.1187
  210ARG   HH22 3350   2.117   4.150   6.336 -1.1089 -1.7082 -1.3155
  210ARG      C 3351   2.786   4.369   6.122 -0.8805  0.0252  0.1391
  210ARG      O 3352   2.757   4.379   6.242  0.0685 -0.0591  0.6316
  211ILE      N 3353   2.911   4.383   6.073 -0.5338 -0.3807  0.6412
  211ILE     HN 3354   2.935   4.350   5.982  1.2722 -0.3570  1.0853
  211ILE     CA 3355   3.021   4.443   6.152 -0.3031  0.3192  1.0672
  211ILE     HA 3356   3.047   4.387   6.240  1.6579 -1.1131 -0.3304
  211ILE     CB 3357   3.159   4.446   6.071 -0.4240  0.6354 -0.7063
  211ILE     HB 3358   3.149   4.500   5.974  2.6509  0.2375 -1.3479
  211ILE    CG2 3359   3.262   4.536   6.142 -0.2877  1.4037  0.2269
  211ILE   HG21 3360   3.247   4.646   6.132 -1.6586  1.5685  3.1788
  211ILE   HG22 3361   3.354   4.518   6.082 -0.8841  0.6229 -0.4903
  211ILE   HG23 3362   3.278   4.496   6.244  0.3022  0.1534 -0.3300
  211ILE    CG1 3363   3.213   4.306   6.046  0.2134 -0.1032 -0.5168
  211ILE   HG11 3364   3.139   4.227   6.023 -0.4211  0.0182  1.0191
  211ILE   HG12 3365   3.263   4.258   6.133  0.8779  0.8425 -0.3685
  211ILE     CD 3366   3.311   4.309   5.925  0.5546 -0.8892 -0.1267
  211ILE    HD1 3367   3.324   4.205   5.887  0.1021 -1.9053  2.3041
  211ILE    HD2 3368   3.403   4.357   5.965 -0.4665  1.2864 -0.2290
  211ILE    HD3 3369   3.271   4.375   5.845  1.3614 -0.3170 -0.0675
  211ILE      C 3370   2.999   4.586   6.207  0.5533 -0.0195 -0.2336
  211ILE      O 3371   3.021   4.622   6.326 -0.0373  0.4090  0.3740
  212ILE      N 3372   2.959   4.675   6.119 -0.8456 -0.8008  0.1407
  212ILE     HN 3373   2.946   4.655   6.023  0.4958  1.2262 -0.5159
  212ILE     CA 3374   2.941   4.819   6.145 -0.2908  0.4967  0.4646
  212ILE     HA 3375   3.030   4.857   6.192  0.4354  0.3206 -0.7371
  212ILE     CB 3376   2.930   4.906   6.019  0.1077  0.2701 -0.0540
  212ILE     HB 3377   2.848   4.860   5.960  0.8903 -2.3652  0.7967
  212ILE    CG2 3378   2.890   5.051   6.043  0.0457  0.5229 -0.3153
  212ILE   HG21 3379   2.967   5.091   6.112  0.3792  0.7776 -0.8319
  212ILE   HG22 3380   2.794   5.055   6.100  0.6167 -0.5620  0.7751
  212ILE   HG23 3381   2.869   5.110   5.951 -0.9483  0.3506 -0.2067
  212ILE    CG1 3382   3.056   4.904   5.946  0.0667  0.6468  0.1368
  212ILE   HG11 3383   3.109   4.810   5.970  0.5300  1.6073  3.5238
  212ILE   HG12 3384   3.113   4.987   5.992 -1.7167  2.2334 -0.3764
  212ILE     CD 3385   3.030   4.925   5.796 -0.0751  0.2927  0.2441
  212ILE    HD1 3386   3.123   4.953   5.743 -0.2063  2.1972  0.9683
  212ILE    HD2 3387   2.945   4.996   5.787 -2.0158 -2.1367 -2.9479
  212ILE    HD3 3388   3.009   4.821   5.762 -2.5359  0.3906  1.2015
  212ILE      C 3389   2.824   4.846   6.235 -0.0189 -0.2954  0.3049
  212ILE      O 3390   2.824   4.921   6.334 -0.7464 -0.3926 -0.1628
  213TRP      N 3391   2.713   4.776   6.211 -0.0525  0.4869  0.1905
  213TRP     HN 3392   2.705   4.719   6.130 -0.9274  0.5730  0.2074
  213TRP     CA 3393   2.599   4.765   6.310 -0.3655 -0.2868  0.9030
  213TRP     HA 3394   2.566   4.867   6.325 -0.1198  0.1667 -1.2251
  213TRP     CB 3395   2.479   4.679   6.258  0.5565 -0.3857 -0.1175
  213TRP    HB1 3396   2.515   4.578   6.232  1.2096 -0.5861  1.4679
  213TRP    HB2 3397   2.434   4.717   6.164 -1.4411 -1.1155  0.4804
  213TRP     CG 3398   2.359   4.661   6.355 -0.0351 -0.1795 -1.1634
  213TRP    CD1 3399   2.263   4.750   6.398  0.1231 -0.0862 -0.2280
  213TRP    HD1 3400   2.235   4.848   6.361  0.3553 -0.6529 -1.9546
  213TRP    NE1 3401   2.175   4.686   6.481 -0.0584 -0.0758 -0.4919
  213TRP    HE1 3402   2.078   4.698   6.490 -0.0585  0.7144 -1.4209
  213TRP    CE2 3403   2.215   4.561   6.500 -0.0103  0.3350 -0.2587
  213TRP    CD2 3404   2.331   4.539   6.433  0.6771 -0.4498  0.9410
  213TRP    CE3 3405   2.402   4.415   6.443  0.5921  0.6795  0.6209
  213TRP    HE3 3406   2.498   4.405   6.394  1.1563  3.6597  0.9126
  213TRP    CZ3 3407   2.336   4.319   6.524 -0.1973  0.5754  0.5146
  213TRP    HZ3 3408   2.385   4.227   6.550  0.7088  1.2057  1.1028
  213TRP    CZ2 3409   2.152   4.468   6.578 -0.0988 -0.4942 -0.1212
  213TRP    HZ2 3410   2.055   4.475   6.626 -0.9227 -2.3228 -1.3706
  213TRP    CH2 3411   2.211   4.342   6.589 -0.8047  0.7770  0.4016
  213TRP    HH2 3412   2.175   4.263   6.654  0.8095 -0.2088  0.1637
  213TRP      C 3413   2.639   4.719   6.448  0.1812  0.1839 -0.0208
  213TRP      O 3414   2.606   4.777   6.550 -0.4655 -0.3655  0.2100
  214SER      N 3415   2.712   4.604   6.465  0.1739 -0.3494 -0.1035
  214SER     HN 3416   2.728   4.553   6.381  0.4512 -1.9240  0.8641
  214SER     CA 3417   2.761   4.552   6.591 -0.1281  0.6273  0.1960
  214SER     HA 3418   2.681   4.542   6.662 -1.5108 -1.4830 -1.5246
  214SER     CB 3419   2.816   4.409   6.571  0.4157  0.0839  0.4638
  214SER    HB1 3420   2.849   4.360   6.664  0.4048  1.6364  1.3242
  214SER    HB2 3421   2.892   4.395   6.491 -0.6809  0.3827 -0.6747
  214SER     OG 3422   2.708   4.325   6.531 -0.1198  0.4443  0.2898
  214SER    HG1 3423   2.700   4.330   6.436  1.7245  2.5991  0.1671
  214SER      C 3424   2.868   4.625   6.661  0.8562 -0.2990 -0.6132
  214SER      O 3425   2.858   4.627   6.783  0.3507 -0.1372 -0.1285
  215LEU      N 3426   2.958   4.689   6.595  0.0563  0.2194  0.2073
  215LEU     HN 3427   2.963   4.678   6.496  1.1532 -0.0669  0.2753
  215LEU     CA 3428   3.048   4.780   6.662 -0.7592  0.1108  0.3742
  215LEU     HA 3429   3.084   4.732   6.752 -2.4407 -1.4545  0.2638
  215LEU     CB 3430   3.175   4.810   6.580  0.0151  0.1298 -0.7939
  215LEU    HB1 3431   3.241   4.881   6.635 -0.1900 -0.1436 -0.1780
  215LEU    HB2 3432   3.145   4.873   6.494  0.8294 -0.2057 -1.3322
  215LEU     CG 3433   3.265   4.687   6.551 -0.1369 -0.6579 -0.3585
  215LEU     HG 3434   3.191   4.614   6.511 -0.8339 -0.9693  1.3912
  215LEU    CD1 3435   3.363   4.724   6.437 -0.6373 -0.2393  0.4487
  215LEU   HD11 3436   3.418   4.630   6.415 -2.3322 -1.4692  1.2933
  215LEU   HD12 3437   3.428   4.810   6.465 -0.6906  0.2536 -0.8713
  215LEU   HD13 3438   3.303   4.759   6.350 -1.4427 -1.1740  0.6181
  215LEU    CD2 3439   3.332   4.633   6.677 -1.2275  0.1225 -0.1762
  215LEU   HD21 3440   3.406   4.552   6.661  0.0526  1.1408  0.4851
  215LEU   HD22 3441   3.249   4.608   6.747 -0.5391 -2.2001 -0.0962
  215LEU   HD23 3442   3.395   4.714   6.717 -2.8467  1.2900  0.0754
  215LEU      C 3443   3.000   4.909   6.718 -0.0010  0.2867  0.8707
  215LEU      O 3444   3.025   4.945   6.830 -0.6883  0.3089  0.2068
  216ARG      N 3445   2.908   4.967   6.645  1.2919 -0.2203 -0.1328
  216ARG     HN 3446   2.873   4.937   6.557  1.3457  3.8006 -1.7596
  216ARG     CA 3447   2.823   5.073   6.699 -0.3490 -0.0534  0.3177
  216ARG     HA 3448   2.882   5.156   6.735 -0.4014  0.2556 -0.2986
  216ARG     CB 3449   2.727   5.134   6.595 -0.2077 -0.1982  0.2780
  216ARG    HB1 3450   2.654   5.203   6.642 -0.5706 -0.2083 -0.2628
  216ARG    HB2 3451   2.663   5.063   6.538 -2.8257  1.7810  0.5488
  216ARG     CG 3452   2.794   5.228   6.479  0.2252  0.4932  0.0831
  216ARG    HG1 3453   2.876   5.166   6.436 -0.8957  0.5690 -2.3470
  216ARG    HG2 3454   2.846   5.315   6.523  0.6040 -0.2216  1.0903
  216ARG     CD 3455   2.701   5.263   6.368 -0.6607  0.3853  0.5710
  216ARG    HD1 3456   2.633   5.337   6.415  1.3615  1.0902  2.5305
  216ARG    HD2 3457   2.654   5.173   6.321 -2.0858  1.7072 -0.6350
  216ARG     NE 3458   2.787   5.335   6.271  0.6990 -0.2798 -0.4105
  216ARG     HE 3459   2.885   5.337   6.290  0.4798  0.4079  0.7869
  216ARG     CZ 3460   2.744   5.398   6.163 -0.6355  0.8728 -0.7856
  216ARG    NH1 3461   2.617   5.418   6.133  0.0313 -0.7488  0.5527
  216ARG   HH11 3462   2.551   5.371   6.191 -0.6593  0.3053  0.6692
  216ARG   HH12 3463   2.596   5.441   6.037 -0.1572 -1.9142  0.3026
  216ARG    NH2 3464   2.825   5.436   6.065 -0.1670  0.8054 -0.1029
  216ARG   HH21 3465   2.923   5.453   6.079  0.3740 -0.2631 -2.1984
  216ARG   HH22 3466   2.789   5.490   5.989 -1.0496 -0.4204 -0.5857
  216ARG      C 3467   2.738   5.033   6.817 -0.7096 -0.3317 -0.4302
  216ARG      O 3468   2.747   5.091   6.929  0.5053 -0.0937  0.2401
  217GLN      N 3469   2.664   4.924   6.804 -0.7416  0.0175  0.5826
  217GLN     HN 3470   2.658   4.892   6.710 -0.2186  0.9151  0.2234
  217GLN     CA 3471   2.572   4.869   6.905 -0.2107 -0.7862  0.3109
  217GLN     HA 3472   2.511   4.954   6.934  0.4275 -0.6372  1.2745
  217GLN     CB 3473   2.465   4.762   6.861 -0.6768  0.0577  0.0579
  217GLN    HB1 3474   2.453   4.682   6.937  1.0474  0.2950  0.6078
  217GLN    HB2 3475   2.509   4.713   6.772 -0.0392 -0.1549  0.4911
  217GLN     CG 3476   2.330   4.828   6.822 -0.2739 -0.1863 -0.5357
  217GLN    HG1 3477   2.276   4.864   6.912  1.4719  0.8454  0.1638
  217GLN    HG2 3478   2.268   4.753   6.769  0.2068 -0.2262 -1.0476
  217GLN     CD 3479   2.331   4.957   6.737 -0.2429  0.9813 -0.2487
  217GLN    OE1 3480   2.294   5.066   6.783 -0.1833  0.4930 -0.0483
  217GLN    NE2 3481   2.382   4.940   6.615 -0.3189 -0.1146  0.3757
  217GLN   HE21 3482   2.391   5.021   6.556 -0.5074  0.9411  1.7526
  217GLN   HE22 3483   2.407   4.846   6.593  0.1303 -0.6788  3.0271
  217GLN      C 3484   2.628   4.837   7.044 -0.2691  0.2084 -0.3236
  217GLN      O 3485   2.568   4.868   7.145  0.5236  0.0519 -0.2215
  218ARG      N 3486   2.748   4.778   7.046  0.1989 -0.2368 -0.5273
  218ARG     HN 3487   2.777   4.734   6.962 -0.7240  1.0167 -1.5528
  218ARG     CA 3488   2.826   4.755   7.167  0.5470  0.2454  0.0562
  218ARG     HA 3489   2.762   4.713   7.244 -1.1927 -0.7957 -1.8742
  218ARG     CB 3490   2.939   4.661   7.131 -0.4487  0.0947  0.6758
  218ARG    HB1 3491   3.022   4.668   7.205  0.9174 -0.1192 -0.7624
  218ARG    HB2 3492   2.984   4.687   7.033  1.2278  1.1507  1.6681
  218ARG     CG 3493   2.892   4.519   7.140 -0.0840 -0.7716 -0.0831
  218ARG    HG1 3494   2.787   4.515   7.102 -0.1739  0.6322 -0.0501
  218ARG    HG2 3495   2.897   4.478   7.243 -0.7534  0.8282  0.6215
  218ARG     CD 3496   2.976   4.423   7.042 -0.5598 -0.3677 -0.2347
  218ARG    HD1 3497   2.972   4.450   6.935 -1.0880 -2.5409 -0.8042
  218ARG    HD2 3498   2.947   4.318   7.061  0.1513 -0.8768 -1.8252
  218ARG     NE 3499   3.116   4.425   7.101 -0.5644  0.3582 -0.2871
  218ARG     HE 3500   3.131   4.490   7.176 -0.0956 -3.0554  2.8534
  218ARG     CZ 3501   3.227   4.363   7.051 -0.1095  0.8670  0.3288
  218ARG    NH1 3502   3.211   4.289   6.947 -0.1141  0.5783  0.3214
  218ARG   HH11 3503   3.118   4.254   6.935 -0.6640  1.4088  1.8167
  218ARG   HH12 3504   3.295   4.246   6.914 -0.2649  0.6032 -0.1005
  218ARG    NH2 3505   3.344   4.375   7.108  0.5854 -0.6669 -0.2848
  218ARG   HH21 3506   3.352   4.427   7.193  1.0236 -1.8994  0.4517
  218ARG   HH22 3507   3.413   4.304   7.093  1.4159  0.2450 -0.9086
  218ARG      C 3508   2.893   4.885   7.225  0.4078  0.1886 -0.6083
  218ARG      O 3509   2.941   4.876   7.342 -0.4476  0.0523  0.1506
  219GLN      N 3510   2.896   4.994   7.153 -0.1161  1.0724  0.8717
  219GLN     HN 3511   2.868   4.987   7.057  2.1915 -0.9617  0.2727
  219GLN     CA 3512   2.944   5.124   7.189 -0.2193  0.4289 -0.1752
  219GLN     HA 3513   2.908   5.193   7.114  0.0623 -0.7187 -1.3991
  219GLN     CB 3514   2.898   5.178   7.332  0.2841 -0.2092  0.2464
  219GLN    HB1 3515   2.947   5.277   7.343  1.3113 -0.7453  0.6917
  219GLN    HB2 3516   2.934   5.120   7.419 -1.6638  0.6663  1.6986
  219GLN     CG 3517   2.745   5.207   7.350 -0.0873  0.1036  0.2444
  219GLN    HG1 3518   2.731   5.260   7.447  1.0366  0.6661  0.1080
  219GLN    HG2 3519   2.690   5.111   7.334 -1.4006  0.6452  1.2797
  219GLN     CD 3520   2.697   5.290   7.237  0.0526  1.3779  1.1067
  219GLN    OE1 3521   2.763   5.381   7.179 -0.2893  0.9680  0.1514
  219GLN    NE2 3522   2.572   5.268   7.190  0.5918 -0.5463  0.3129
  219GLN   HE21 3523   2.548   5.298   7.098 -0.3245 -1.1143  0.3541
  219GLN   HE22 3524   2.507   5.209   7.238  0.5130 -1.2798 -0.6696
  219GLN      C 3525   3.096   5.136   7.169  1.3877 -0.4925  0.6034
  219GLN      O 3526   3.162   5.197   7.250 -0.0956  0.2070  0.1306
  220MET      N 3527   3.146   5.081   7.054 -0.5268  0.3643  0.6164
  220MET     HN 3528   3.085   5.035   6.989 -1.3092  1.6846  0.3913
  220MET     CA 3529   3.293   5.075   7.029  0.4545 -0.1746 -0.0215
  220MET     HA 3530   3.340   5.066   7.126 -2.0230  0.6780  1.3368
  220MET     CB 3531   3.316   4.936   6.953  0.0786 -0.2349 -1.1898
  220MET    HB1 3532   3.426   4.923   6.941  0.0241 -5.2757  1.1887
  220MET    HB2 3533   3.268   4.941   6.853  1.5373 -0.6603 -1.9387
  220MET     CG 3534   3.264   4.810   7.025  0.1946  0.2441  0.0644
  220MET    HG1 3535   3.306   4.722   6.971  0.1867  1.6982 -2.5037
  220MET    HG2 3536   3.153   4.806   7.024  0.2139 -1.2462  0.4578
  220MET     SD 3537   3.331   4.795   7.204 -0.2006 -0.2643 -0.3701
  220MET     CE 3538   3.506   4.798   7.166 -0.1553 -0.8072  0.2303
  220MET    HE1 3539   3.520   4.746   7.069  1.6631 -1.4260  0.7787
  220MET    HE2 3540   3.562   4.763   7.256  0.2575 -0.9506 -0.0783
  220MET    HE3 3541   3.537   4.903   7.147  0.1313 -1.1485 -1.3301
  220MET      C 3542   3.345   5.184   6.932 -0.5720  0.3051  0.3289
  220MET      O 3543   3.469   5.196   6.910 -0.7090  0.2159 -0.0656
  221ASP      N 3544   3.252   5.270   6.874  0.3914  0.0333  0.5296
  221ASP     HN 3545   3.154   5.251   6.875  0.1364  1.2854  1.7934
  221ASP     CA 3546   3.296   5.369   6.779  0.6163 -0.0828 -0.0841
  221ASP     HA 3547   3.356   5.317   6.705  0.1962 -0.5228 -0.1244
  221ASP     CB 3548   3.179   5.426   6.694  0.2308  0.2245 -0.4822
  221ASP    HB1 3549   3.126   5.508   6.746 -1.2848 -0.5303 -0.7825
  221ASP    HB2 3550   3.116   5.342   6.658  0.6251  0.0686 -0.8209
  221ASP     CG 3551   3.233   5.484   6.561  0.0345 -0.0876 -0.3990
  221ASP    OD1 3552   3.145   5.526   6.482 -0.2140 -0.4782  0.4526
  221ASP    OD2 3553   3.355   5.487   6.536 -0.4388 -0.1747 -1.0294
  221ASP      C 3554   3.383   5.487   6.835  0.1935  0.5952 -0.5202
  221ASP      O 3555   3.472   5.540   6.771 -0.1354 -0.4674  0.0126
  222ARG      N 3556   3.369   5.508   6.967 -0.5868  0.3210  0.4121
  222ARG     HN 3557   3.301   5.466   7.027 -1.8145  0.4094 -0.8695
  222ARG     CA 3558   3.451   5.595   7.039  0.2904 -0.4788 -0.6134
  222ARG     HA 3559   3.439   5.699   7.010  1.8251  0.7908  2.7291
  222ARG     CB 3560   3.389   5.587   7.182 -0.5032 -0.1403 -0.1805
  222ARG    HB1 3561   3.283   5.621   7.191  0.1010  1.5446  0.9850
  222ARG    HB2 3562   3.445   5.659   7.244 -0.9675  0.0941 -0.0247
  222ARG     CG 3563   3.383   5.447   7.242 -0.0081 -0.3913  0.0581
  222ARG    HG1 3564   3.483   5.402   7.225 -0.5509 -1.6071  0.0176
  222ARG    HG2 3565   3.301   5.393   7.190 -0.5375  2.1228 -1.9340
  222ARG     CD 3566   3.345   5.437   7.388  0.6501  0.1565 -0.1334
  222ARG    HD1 3567   3.243   5.478   7.404  0.2318 -0.9146  0.0363
  222ARG    HD2 3568   3.414   5.501   7.448  0.7481 -0.7674  0.7631
  222ARG     NE 3569   3.355   5.291   7.420 -0.1651 -0.7396  0.4162
  222ARG     HE 3570   3.281   5.239   7.376  0.8902  0.6014 -3.3031
  222ARG     CZ 3571   3.461   5.214   7.437  0.3154  0.6355 -0.1672
  222ARG    NH1 3572   3.574   5.263   7.478  0.3547 -0.2266 -0.2856
  222ARG   HH11 3573   3.588   5.362   7.483 -2.3574  0.2226 -0.0625
  222ARG   HH12 3574   3.655   5.207   7.496 -0.9947 -2.2515 -0.1665
  222ARG    NH2 3575   3.437   5.082   7.434 -0.0563 -0.1182 -0.0255
  222ARG   HH21 3576   3.343   5.056   7.457 -0.1363  0.1320 -0.0672
  222ARG   HH22 3577   3.516   5.022   7.428 -0.1397 -0.2400  0.0844
  222ARG      C 3578   3.603   5.578   7.033  0.3995  0.0077 -0.4553
  222ARG      O 3579   3.679   5.673   7.043  0.1002 -0.3915  0.6556
  223HSD      N 3580   3.650   5.449   7.029 -0.4921 -0.5410 -0.1036
  223HSD     HN 3581   3.592   5.368   7.023 -0.0762 -0.7935 -1.0582
  223HSD     CA 3582   3.793   5.410   7.028 -0.0377  0.0074 -0.0969
  223HSD     HA 3583   3.840   5.485   7.090  0.4687  0.0177 -0.4914
  223HSD     CB 3584   3.789   5.271   7.088  0.5518  0.4505 -1.1585
  223HSD    HB1 3585   3.736   5.199   7.022  3.3271 -1.5911 -1.3703
  223HSD    HB2 3586   3.724   5.278   7.177  2.7975  0.4350  0.5879
  223HSD    ND1 3587   4.039   5.285   7.157 -0.0288  0.1390 -0.2676
  223HSD    HD1 3588   4.048   5.384   7.153 -0.5998  0.1705 -1.2273
  223HSD     CG 3589   3.926   5.214   7.121  0.0378  0.6187  0.0652
  223HSD    CE1 3590   4.137   5.198   7.178 -0.5947  0.0710 -0.1789
  223HSD    HE1 3591   4.236   5.226   7.212 -0.7044  0.5800 -0.2748
  223HSD    NE2 3592   4.094   5.076   7.152 -0.1835  0.0123  0.1982
  223HSD    CD2 3593   3.962   5.085   7.115 -0.0480  0.2315  0.1387
  223HSD    HD2 3594   3.901   5.001   7.082  0.9154 -0.8201  0.9936
  223HSD      C 3595   3.864   5.413   6.892 -0.0654  0.5869 -0.7689
  223HSD      O 3596   3.813   5.348   6.801 -0.2611  0.3328  0.7686
  224ALA      N 3597   3.985   5.478   6.884  0.1820 -0.0019  0.0027
  224ALA     HN 3598   4.009   5.538   6.960 -1.8647  1.2188 -0.2303
  224ALA     CA 3599   4.054   5.508   6.764  0.0585 -0.1471  1.0902
  224ALA     HA 3600   3.997   5.577   6.703  1.5061  0.0816 -0.0853
  224ALA     CB 3601   4.180   5.593   6.813  0.1892  0.0002 -0.1979
  224ALA    HB1 3602   4.149   5.669   6.888 -0.4013 -0.2526 -0.1859
  224ALA    HB2 3603   4.224   5.642   6.723  2.2989  1.8049  1.6858
  224ALA    HB3 3604   4.258   5.527   6.857  1.7079 -0.2273 -2.9745
  224ALA      C 3605   4.093   5.386   6.676 -0.0594 -0.5264 -0.9041
  224ALA      O 3606   4.097   5.399   6.552 -0.1084 -0.1607 -0.3829
  225LYS      N 3607   4.126   5.273   6.740 -0.2827  0.1316 -0.0103
  225LYS     HN 3608   4.107   5.279   6.838 -1.5093  2.0160 -0.3030
  225LYS     CA 3609   4.157   5.142   6.684 -0.1480  0.7996 -0.4794
  225LYS     HA 3610   4.246   5.152   6.625  0.5149 -0.8515  0.1802
  225LYS     CB 3611   4.206   5.050   6.802 -0.0532 -0.2158  0.2790
  225LYS    HB1 3612   4.235   4.954   6.754  0.7204  0.4671 -0.6643
  225LYS    HB2 3613   4.118   5.022   6.863  0.1871 -1.3557  0.1184
  225LYS     CG 3614   4.328   5.106   6.884  0.0076  0.4902  0.3158
  225LYS    HG1 3615   4.362   5.028   6.955 -2.3009  0.7221  1.7822
  225LYS    HG2 3616   4.293   5.194   6.942  1.1976  2.5388 -1.8718
  225LYS     CD 3617   4.444   5.148   6.797  0.2298 -0.3505 -0.3474
  225LYS    HD1 3618   4.418   5.225   6.722 -0.0303  0.7207  0.8094
  225LYS    HD2 3619   4.488   5.068   6.733  1.1249  1.8099 -2.5976
  225LYS     CE 3620   4.560   5.206   6.882  0.2291 -0.4033 -0.1905
  225LYS    HE1 3621   4.609   5.126   6.941  0.9895  0.9574  1.0736
  225LYS    HE2 3622   4.536   5.287   6.954  2.0994 -1.1460  1.3579
  225LYS     NZ 3623   4.662   5.257   6.791  0.3299  0.0176 -0.7820
  225LYS    HZ1 3624   4.635   5.274   6.692  1.6831 -0.6980 -1.2971
  225LYS    HZ2 3625   4.745   5.194   6.789  1.5188  1.4840  0.1796
  225LYS    HZ3 3626   4.701   5.344   6.833  1.1924 -0.6152 -0.2387
  225LYS      C 3627   4.041   5.088   6.604 -0.2768 -0.4160  0.0198
  225LYS      O 3628   4.054   5.038   6.487 -0.4510 -0.7206 -0.9554
  226ILE      N 3629   3.916   5.100   6.659 -0.7847  0.5039 -0.2645
  226ILE     HN 3630   3.900   5.144   6.747 -1.7618 -0.6084  0.1367
  226ILE     CA 3631   3.798   5.069   6.584  0.0849  0.2070 -0.1443
  226ILE     HA 3632   3.804   4.968   6.545  1.9359  0.8867 -1.7321
  226ILE     CB 3633   3.674   5.075   6.684  0.5655 -0.0906 -0.0046
  226ILE     HB 3634   3.675   5.175   6.733  0.7909 -0.3815  0.5850
  226ILE    CG2 3635   3.548   5.049   6.609  0.2046 -0.0016  0.2467
  226ILE   HG21 3636   3.559   4.954   6.552 -1.1712 -0.3612  0.5514
  226ILE   HG22 3637   3.508   5.128   6.542  1.3723 -1.7080 -2.6023
  226ILE   HG23 3638   3.461   5.036   6.677 -0.4149  0.1166 -0.5148
  226ILE    CG1 3639   3.697   4.970   6.800 -0.1202 -0.2536 -0.0231
  226ILE   HG11 3640   3.614   4.975   6.874  0.9984 -0.3195  1.2596
  226ILE   HG12 3641   3.787   4.989   6.861 -0.7656  0.6723  0.6704
  226ILE     CD 3642   3.699   4.818   6.762 -0.6391 -0.7468  0.1387
  226ILE    HD1 3643   3.748   4.761   6.844  0.7416 -2.0165 -1.5090
  226ILE    HD2 3644   3.758   4.789   6.673 -0.9731 -0.9114 -0.0312
  226ILE    HD3 3645   3.601   4.770   6.739 -0.5559 -0.9176  0.1403
  226ILE      C 3646   3.775   5.160   6.467 -0.0997 -0.7662  0.0558
  226ILE      O 3647   3.742   5.115   6.358  0.0804  0.3267  0.0647
  227LYS      N 3648   3.800   5.290   6.484 -0.5140 -0.8126 -0.0563
  227LYS     HN 3649   3.823   5.326   6.574 -2.1386  0.5732 -0.1434
  227LYS     CA 3650   3.777   5.377   6.378  0.3488 -0.2219  0.0723
  227LYS     HA 3651   3.676   5.365   6.343  0.4922  0.8341 -0.7580
  227LYS     CB 3652   3.790   5.527   6.408  0.3551 -0.7301  0.3453
  227LYS    HB1 3653   3.761   5.590   6.321 -0.9122  1.0686  1.9795
  227LYS    HB2 3654   3.897   5.555   6.420  0.2571  0.6795 -1.6378
  227LYS     CG 3655   3.696   5.577   6.522  0.7620 -0.0082 -0.2479
  227LYS    HG1 3656   3.723   5.531   6.619 -0.6408  3.7446  2.1504
  227LYS    HG2 3657   3.595   5.537   6.496 -0.1429  1.0333  1.5053
  227LYS     CD 3658   3.707   5.727   6.533  0.3830 -0.2904 -0.9434
  227LYS    HD1 3659   3.700   5.772   6.432  0.2492  0.7000 -0.4986
  227LYS    HD2 3660   3.801   5.755   6.584  0.1300  1.4561 -1.3837
  227LYS     CE 3661   3.596   5.789   6.634  0.4318  0.0186  0.9389
  227LYS    HE1 3662   3.609   5.899   6.625  0.7578  0.1582  2.7511
  227LYS    HE2 3663   3.614   5.743   6.733 -1.9314  0.2869  1.5602
  227LYS     NZ 3664   3.462   5.750   6.583 -0.2110 -0.0194 -0.2322
  227LYS    HZ1 3665   3.378   5.804   6.613 -1.3964 -0.4245 -2.6378
  227LYS    HZ2 3666   3.458   5.649   6.607  1.0684 -0.1021 -0.2897
  227LYS    HZ3 3667   3.449   5.763   6.481 -4.4023  2.0550  0.3420
  227LYS      C 3668   3.856   5.351   6.254  0.3303  0.0694 -0.6619
  227LYS      O 3669   3.802   5.366   6.143  0.1139 -0.4455 -0.0362
  228ARG      N 3670   3.991   5.310   6.261  0.5701  0.5116  0.1764
  228ARG     HN 3671   4.025   5.292   6.352 -0.9872  3.5061  1.4861
  228ARG     CA 3672   4.076   5.278   6.148  0.6230 -0.6669 -0.1170
  228ARG     HA 3673   4.062   5.359   6.078 -0.2274  0.2856  1.0979
  228ARG     CB 3674   4.227   5.272   6.175 -0.3047  0.4229  0.0464
  228ARG    HB1 3675   4.257   5.374   6.205  5.4821 -0.3853 -1.7610
  228ARG    HB2 3676   4.283   5.257   6.080  1.4227 -2.7076  1.3989
  228ARG     CG 3677   4.265   5.176   6.287 -1.3163 -0.3124  0.4040
  228ARG    HG1 3678   4.249   5.072   6.253  3.3176 -0.7708 -1.0921
  228ARG    HG2 3679   4.209   5.199   6.380  1.4314  2.1425  1.6495
  228ARG     CD 3680   4.416   5.175   6.332 -0.5270  0.3043 -0.2949
  228ARG    HD1 3681   4.437   5.114   6.423  0.4460 -3.0117 -2.5403
  228ARG    HD2 3682   4.441   5.282   6.346 -0.1921  0.1518  0.3353
  228ARG     NE 3683   4.506   5.113   6.225  0.0817 -0.0708 -0.7695
  228ARG     HE 3684   4.464   5.047   6.162 -0.0488  0.1158 -0.8826
  228ARG     CZ 3685   4.638   5.128   6.211  0.1273  0.1191 -0.2425
  228ARG    NH1 3686   4.712   5.182   6.304 -0.3442 -0.9825  0.6458
  228ARG   HH11 3687   4.673   5.207   6.393 -0.0303  0.9438  0.2966
  228ARG   HH12 3688   4.807   5.199   6.279 -0.9081  0.9467 -0.3841
  228ARG    NH2 3689   4.707   5.076   6.113 -0.3726 -0.1539  0.3842
  228ARG   HH21 3690   4.644   5.033   6.047 -1.2917 -3.6183  3.2120
  228ARG   HH22 3691   4.807   5.077   6.109 -0.3854  0.9140 -2.7516
  228ARG      C 3692   4.022   5.150   6.087  0.0635 -0.1346 -0.7807
  228ARG      O 3693   4.002   5.145   5.965 -0.4588 -0.3005  0.4637
  229ALA      N 3694   3.986   5.053   6.173 -0.5742 -0.1650  0.8129
  229ALA     HN 3695   4.002   5.060   6.271  2.3665 -1.7906  0.5585
  229ALA     CA 3696   3.929   4.932   6.128 -0.0190 -0.1674  0.0370
  229ALA     HA 3697   3.991   4.892   6.049  0.9138  0.9513  0.1787
  229ALA     CB 3698   3.921   4.831   6.239 -0.2566  0.1595 -0.2386
  229ALA    HB1 3699   4.025   4.817   6.274 -0.4932 -2.7176 -0.4020
  229ALA    HB2 3700   3.884   4.731   6.207 -0.0987  0.2900 -0.8476
  229ALA    HB3 3701   3.853   4.860   6.321 -1.7328 -0.2430 -1.2777
  229ALA      C 3702   3.797   4.944   6.052  0.2609 -0.1759 -1.5192
  229ALA      O 3703   3.767   4.886   5.954 -0.6572  0.0309  0.7415
  230ILE      N 3704   3.705   5.034   6.107  0.6025 -0.6690 -0.6449
  230ILE     HN 3705   3.722   5.091   6.187  2.0545  0.1592 -1.5000
  230ILE     CA 3706   3.579   5.070   6.043  0.0084  0.2039  0.1566
  230ILE     HA 3707   3.523   4.979   6.023 -0.6285  0.5890  0.1485
  230ILE     CB 3708   3.486   5.152   6.128 -0.2342 -0.7254 -0.5497
  230ILE     HB 3709   3.543   5.228   6.186  0.8532  0.3201 -2.8595
  230ILE    CG2 3710   3.379   5.235   6.057 -0.5875 -0.0489  0.2856
  230ILE   HG21 3711   3.338   5.303   6.135  1.9181 -0.4206  2.0346
  230ILE   HG22 3712   3.311   5.169   5.998  0.9225 -2.2628  0.9345
  230ILE   HG23 3713   3.427   5.306   5.987  1.1361 -0.2363  1.2301
  230ILE    CG1 3714   3.422   5.053   6.229  0.1196  1.0523 -0.2602
  230ILE   HG11 3715   3.500   5.023   6.302 -1.6138 -0.1348  1.2032
  230ILE   HG12 3716   3.388   4.961   6.176  2.4297  0.1483 -0.2500
  230ILE     CD 3717   3.315   5.102   6.321  0.5912 -0.0668  0.1406
  230ILE    HD1 3718   3.373   5.179   6.377  2.1277 -0.8503 -0.2941
  230ILE    HD2 3719   3.274   5.024   6.387 -2.2026  0.2323 -1.0785
  230ILE    HD3 3720   3.226   5.135   6.263  0.2019 -0.8376  0.2915
  230ILE      C 3721   3.601   5.133   5.905  1.1650 -0.7154 -0.0896
  230ILE      O 3722   3.546   5.081   5.802  0.3177  0.2305  0.0234
  231THR      N 3723   3.695   5.226   5.894  0.0247 -0.0864  0.4113
  231THR     HN 3724   3.741   5.269   5.971 -1.5840  1.9146  0.3371
  231THR     CA 3725   3.735   5.281   5.768  0.4374 -0.0807  0.9063
  231THR     HA 3726   3.640   5.316   5.730  0.0431 -1.3346  0.7058
  231THR     CB 3727   3.830   5.403   5.765 -0.5524 -0.0792  0.2327
  231THR     HB 3728   3.878   5.406   5.664  0.0798 -0.6694  0.5076
  231THR    OG1 3729   3.924   5.400   5.870 -0.4957 -0.0169 -0.0629
  231THR    HG1 3730   3.955   5.309   5.872  0.4158  0.2915  1.0381
  231THR    CG2 3731   3.746   5.532   5.769 -0.2537 -0.4866 -0.7849
  231THR   HG21 3732   3.695   5.535   5.868 -1.1272  0.8207 -1.2380
  231THR   HG22 3733   3.673   5.537   5.685 -1.8613  0.1766  0.5806
  231THR   HG23 3734   3.815   5.617   5.756 -3.4741  2.4194 -0.5426
  231THR      C 3735   3.784   5.177   5.674 -0.3623  0.1821  0.6606
  231THR      O 3736   3.746   5.186   5.556  0.6145  0.2733 -0.1577
  232PHE      N 3737   3.872   5.075   5.704  0.0424 -0.0078  0.9547
  232PHE     HN 3738   3.908   5.068   5.796  0.2051 -1.7581  0.7865
  232PHE     CA 3739   3.919   4.977   5.610  0.4901 -0.1221 -0.0017
  232PHE     HA 3740   3.935   5.023   5.513 -2.5344  0.7554 -0.1819
  232PHE     CB 3741   4.052   4.923   5.654  0.1952  0.1469 -0.2911
  232PHE    HB1 3742   4.087   4.846   5.582  1.3457 -0.7380  1.1472
  232PHE    HB2 3743   4.052   4.884   5.758  0.4194  1.4265  0.2137
  232PHE     CG 3744   4.153   5.035   5.655 -0.2433 -0.1196 -0.5991
  232PHE    CD1 3745   4.184   5.105   5.536 -0.3706  0.5213  0.4386
  232PHE    HD1 3746   4.135   5.069   5.447  2.5938  0.0583 -1.1503
  232PHE    CE1 3747   4.274   5.215   5.536  0.3990 -0.0763  0.0313
  232PHE    HE1 3748   4.295   5.264   5.442  0.6573 -2.0832 -1.0024
  232PHE     CZ 3749   4.341   5.246   5.650 -0.4046 -0.1738  0.0572
  232PHE     HZ 3750   4.412   5.327   5.643  1.3097 -1.6418 -0.3191
  232PHE    CD2 3751   4.228   5.080   5.775  0.1317  0.2139  0.3491
  232PHE    HD2 3752   4.194   5.035   5.867 -0.9324  0.2569 -0.0004
  232PHE    CE2 3753   4.320   5.186   5.770 -0.5990 -0.2229  0.3893
  232PHE    HE2 3754   4.375   5.218   5.857 -0.5836  1.0479 -0.0778
  232PHE      C 3755   3.823   4.874   5.575  0.0710  0.5439  0.3385
  232PHE      O 3756   3.833   4.819   5.465 -0.0198 -0.1144 -0.0994
  233ILE      N 3757   3.716   4.844   5.655 -0.2810  0.1505  0.5659
  233ILE     HN 3758   3.716   4.880   5.748  0.5543 -1.3883  1.1831
  233ILE     CA 3759   3.599   4.762   5.620  0.1496  0.5619 -0.3016
  233ILE     HA 3760   3.633   4.668   5.581 -1.7563 -1.2663  2.1345
  233ILE     CB 3761   3.517   4.733   5.746  0.7319 -0.2290 -0.3581
  233ILE     HB 3762   3.502   4.827   5.803 -0.2829 -0.9243  0.5743
  233ILE    CG2 3763   3.378   4.680   5.715  0.3410  0.8644  0.0036
  233ILE   HG21 3764   3.321   4.759   5.661  0.9174 -0.0077 -1.9728
  233ILE   HG22 3765   3.325   4.673   5.812  0.2803  0.2103 -0.0743
  233ILE   HG23 3766   3.371   4.579   5.669 -1.2372  0.5512  0.8811
  233ILE    CG1 3767   3.603   4.634   5.830  0.2550  0.6993  0.0247
  233ILE   HG11 3768   3.553   4.623   5.929 -1.2868 -0.3499 -0.8184
  233ILE   HG12 3769   3.701   4.682   5.849  0.8807 -0.0227 -1.2265
  233ILE     CD 3770   3.620   4.499   5.761 -0.2699 -0.6480 -0.5982
  233ILE    HD1 3771   3.678   4.432   5.829  0.3648 -0.2764 -0.7591
  233ILE    HD2 3772   3.658   4.495   5.657  0.7524 -2.4417 -0.2109
  233ILE    HD3 3773   3.524   4.445   5.754  0.2228 -1.3990 -1.9935
  233ILE      C 3774   3.518   4.835   5.509 -0.0464  0.2607 -0.0109
  233ILE      O 3775   3.481   4.780   5.406  0.2298  0.2452  0.2509
  234MET      N 3776   3.493   4.967   5.524  0.2379  0.5842  0.4500
  234MET     HN 3777   3.521   5.018   5.605 -0.9719  1.1305  0.5462
  234MET     CA 3778   3.439   5.047   5.414  0.0640 -0.2269 -0.2370
  234MET     HA 3779   3.346   4.997   5.390  0.0413  0.3651 -1.4702
  234MET     CB 3780   3.412   5.189   5.474 -0.3047 -0.1998  0.1287
  234MET    HB1 3781   3.363   5.238   5.386 -3.0276 -0.7028  1.2785
  234MET    HB2 3782   3.495   5.242   5.525 -1.0644  0.1514  1.0107
  234MET     CG 3783   3.300   5.194   5.575 -0.3410  0.6959  0.2270
  234MET    HG1 3784   3.323   5.126   5.659 -2.6780 -3.0180 -1.8306
  234MET    HG2 3785   3.205   5.153   5.533  0.3773  0.0821 -0.8646
  234MET     SD 3786   3.267   5.363   5.617 -0.0452  0.5992  0.0452
  234MET     CE 3787   3.136   5.312   5.730  0.6916 -0.3244 -0.5464
  234MET    HE1 3788   3.075   5.236   5.677  0.6366 -0.5906 -0.1136
  234MET    HE2 3789   3.083   5.401   5.771 -0.9475 -0.9635 -1.1976
  234MET    HE3 3790   3.174   5.265   5.824  2.4631  1.2417 -0.4387
  234MET      C 3791   3.522   5.044   5.292  0.2087 -0.2986 -0.2602
  234MET      O 3792   3.475   5.033   5.179 -0.0180 -0.1459  0.7091
  235VAL      N 3793   3.660   5.055   5.307 -0.0121  0.0527  0.3795
  235VAL     HN 3794   3.702   5.077   5.395 -1.5269 -2.4533  1.8453
  235VAL     CA 3795   3.744   5.038   5.195 -0.2239  0.1185  0.2636
  235VAL     HA 3796   3.720   5.122   5.132  0.2092  1.2761  1.5631
  235VAL     CB 3797   3.894   5.078   5.216  0.2948  1.1057 -0.7632
  235VAL     HB 3798   3.936   5.016   5.298  1.1840  0.6685 -1.5288
  235VAL    CG1 3799   3.983   5.040   5.092 -0.4185 -0.1185  0.3734
  235VAL   HG11 3800   3.991   4.933   5.061  0.3371 -0.4767  1.7140
  235VAL   HG12 3801   4.087   5.078   5.105 -0.1099 -0.8477  0.0914
  235VAL   HG13 3802   3.939   5.100   5.010 -2.2986 -0.9118  0.7462
  235VAL    CG2 3803   3.894   5.232   5.242 -0.4704  0.3842 -0.0931
  235VAL   HG21 3804   3.867   5.287   5.150 -0.4595 -0.4560 -0.6052
  235VAL   HG22 3805   3.990   5.264   5.289 -1.2616  2.0374  0.4773
  235VAL   HG23 3806   3.815   5.251   5.318 -0.2646 -1.1671  0.5534
  235VAL      C 3807   3.735   4.913   5.103  0.3147  0.1848  0.5279
  235VAL      O 3808   3.721   4.927   4.980 -0.0644 -0.0183 -0.2835
  236VAL      N 3809   3.744   4.793   5.163 -0.0156  0.8173  0.3676
  236VAL     HN 3810   3.773   4.782   5.258  1.4051  2.1663  0.1323
  236VAL     CA 3811   3.712   4.671   5.090 -0.8672  0.2149  0.4579
  236VAL     HA 3812   3.786   4.673   5.012 -1.3726  0.7238 -0.0132
  236VAL     CB 3813   3.729   4.543   5.180  0.3085  0.4411  0.5856
  236VAL     HB 3814   3.839   4.543   5.192  0.3076 -0.9717  0.6506
  236VAL    CG1 3815   3.657   4.547   5.314 -0.2556  0.1717 -0.0161
  236VAL   HG11 3816   3.548   4.553   5.291 -0.3940 -0.6224  0.4040
  236VAL   HG12 3817   3.688   4.628   5.383 -0.4686  1.9215 -1.8981
  236VAL   HG13 3818   3.670   4.448   5.363 -1.0229  0.0559 -0.0357
  236VAL    CG2 3819   3.699   4.410   5.100  1.2194 -0.1049  0.1139
  236VAL   HG21 3820   3.752   4.406   5.003  0.3200  2.3444 -0.5614
  236VAL   HG22 3821   3.590   4.394   5.094  1.0996  0.8229 -0.3310
  236VAL   HG23 3822   3.734   4.324   5.162 -0.5842 -0.0252  1.3097
  236VAL      C 3823   3.576   4.669   5.027 -0.0116 -0.4613  0.6545
  236VAL      O 3824   3.563   4.631   4.908  0.5700  0.1519 -0.1016
  237ALA      N 3825   3.470   4.710   5.093  0.1700  0.2112  0.2343
  237ALA     HN 3826   3.467   4.746   5.186 -2.4723  0.9084 -0.0385
  237ALA     CA 3827   3.339   4.729   5.022 -0.1364  0.4630 -0.5596
  237ALA     HA 3828   3.316   4.635   4.974  0.1228  1.1845 -2.1578
  237ALA     CB 3829   3.230   4.780   5.118  0.0658  0.3032 -0.3338
  237ALA    HB1 3830   3.143   4.804   5.053  1.5088  0.4502 -2.3247
  237ALA    HB2 3831   3.259   4.873   5.172  1.3099  0.1754 -0.7328
  237ALA    HB3 3832   3.191   4.701   5.185 -1.4276 -0.4219 -1.9853
  237ALA      C 3833   3.349   4.822   4.901  0.1568 -0.2775 -0.9171
  237ALA      O 3834   3.310   4.790   4.791  0.1688 -0.1201  0.1024
  238ILE      N 3835   3.418   4.938   4.922 -0.1617  0.0988  0.0915
  238ILE     HN 3836   3.471   4.949   5.006 -0.1362  0.1392  0.0705
  238ILE     CA 3837   3.447   5.026   4.805 -0.9713  0.2768 -0.2887
  238ILE     HA 3838   3.346   5.046   4.775 -1.9787  0.0787  2.6551
  238ILE     CB 3839   3.526   5.149   4.848 -0.8538 -0.0158  0.2157
  238ILE     HB 3840   3.600   5.116   4.924 -0.4221  0.9036  0.2071
  238ILE    CG2 3841   3.613   5.231   4.734  0.3636  0.3867 -0.4045
  238ILE   HG21 3842   3.653   5.328   4.770  0.1209  0.3670 -0.0813
  238ILE   HG22 3843   3.560   5.243   4.637  0.3766 -0.1276 -0.4790
  238ILE   HG23 3844   3.706   5.170   4.727 -1.5816 -2.9013 -0.0788
  238ILE    CG1 3845   3.438   5.251   4.923 -0.0872 -0.6392 -0.2140
  238ILE   HG11 3846   3.499   5.332   4.969 -0.5848  0.5550 -1.5754
  238ILE   HG12 3847   3.385   5.204   5.008  1.5821 -1.5335  0.3745
  238ILE     CD 3848   3.334   5.329   4.834 -0.6538 -0.8890  0.1494
  238ILE    HD1 3849   3.269   5.393   4.898 -1.7104 -1.5723 -0.2257
  238ILE    HD2 3850   3.269   5.260   4.778 -2.7621  0.7180  0.4888
  238ILE    HD3 3851   3.393   5.380   4.755 -1.3645 -0.4607 -0.1108
  238ILE      C 3852   3.530   4.970   4.690  0.2078 -0.1599  1.0017
  238ILE      O 3853   3.492   4.982   4.570 -0.4562 -0.1448  0.3612
  239VAL      N 3854   3.641   4.905   4.721  0.0531 -0.6360  0.3093
  239VAL     HN 3855   3.685   4.907   4.811 -0.5787  2.1266  0.6366
  239VAL     CA 3856   3.725   4.839   4.619  0.1827 -0.2054  0.1132
  239VAL     HA 3857   3.751   4.922   4.554  2.6680 -0.6104  0.4977
  239VAL     CB 3858   3.850   4.787   4.689  0.6332  0.0348 -0.1676
  239VAL     HB 3859   3.819   4.745   4.786 -1.0658 -0.5554 -0.9270
  239VAL    CG1 3860   3.934   4.673   4.617  0.1501  0.2418 -0.0256
  239VAL   HG11 3861   3.958   4.707   4.514  0.5009  1.4900  0.4543
  239VAL   HG12 3862   3.885   4.574   4.629  0.1721  0.4394  2.1718
  239VAL   HG13 3863   4.033   4.672   4.669 -0.1701  1.0416  0.6086
  239VAL    CG2 3864   3.950   4.901   4.723  0.7959 -0.3353 -0.2168
  239VAL   HG21 3865   4.035   4.858   4.779  0.4633 -0.2756  0.3467
  239VAL   HG22 3866   3.903   4.986   4.778  0.1038 -1.1188  0.4417
  239VAL   HG23 3867   3.997   4.945   4.633  0.8600  0.8355  0.3650
  239VAL      C 3868   3.660   4.736   4.533  0.5586  0.1255 -0.6995
  239VAL      O 3869   3.679   4.735   4.408 -0.4284  0.2425  0.3535
  240PHE      N 3870   3.580   4.644   4.582  0.5151  0.4299 -0.2481
  240PHE     HN 3871   3.590   4.640   4.682 -1.6871 -0.8538 -0.0052
  240PHE     CA 3872   3.487   4.545   4.515 -0.3375  0.2851 -0.7125
  240PHE     HA 3873   3.543   4.465   4.468 -0.7061 -0.0269 -0.6234
  240PHE     CB 3874   3.410   4.480   4.635 -0.0707 -0.4118  0.2165
  240PHE    HB1 3875   3.314   4.532   4.657 -0.0886 -0.7667  1.0385
  240PHE    HB2 3876   3.478   4.469   4.723 -1.2017 -2.5514  0.9025
  240PHE     CG 3877   3.379   4.342   4.588 -0.1030 -0.2743 -0.0106
  240PHE    CD1 3878   3.472   4.246   4.619  0.9447  0.5535 -0.8877
  240PHE    HD1 3879   3.566   4.275   4.663  1.2141 -0.7362 -0.5704
  240PHE    CE1 3880   3.462   4.112   4.571  0.2698  0.3647 -0.1387
  240PHE    HE1 3881   3.538   4.038   4.593  0.6446  0.6608 -0.4287
  240PHE     CZ 3882   3.345   4.068   4.501  0.6766 -0.7300  0.5075
  240PHE     HZ 3883   3.337   3.966   4.466  1.2789 -0.3942 -0.6677
  240PHE    CD2 3884   3.262   4.292   4.522 -0.4774  0.2203 -0.2036
  240PHE    HD2 3885   3.188   4.368   4.504  0.0448  0.5879 -0.8074
  240PHE    CE2 3886   3.246   4.163   4.480 -0.0407  0.3211 -0.6187
  240PHE    HE2 3887   3.158   4.136   4.422  0.4783 -0.6879 -0.9411
  240PHE      C 3888   3.399   4.628   4.421 -0.5925  0.1097 -0.0398
  240PHE      O 3889   3.399   4.609   4.296  0.1157 -0.1182  0.2227
  241VAL      N 3890   3.326   4.732   4.471  0.5593 -0.3964 -0.2242
  241VAL     HN 3891   3.320   4.752   4.568 -1.5162  1.1963 -0.6037
  241VAL     CA 3892   3.236   4.814   4.396  0.7452 -0.2251 -0.7948
  241VAL     HA 3893   3.169   4.747   4.343  0.1132  0.6636 -1.1406
  241VAL     CB 3894   3.147   4.900   4.491  0.0647 -0.1811 -0.5804
  241VAL     HB 3895   3.222   4.943   4.561  1.0404  0.0210 -1.7162
  241VAL    CG1 3896   3.077   5.014   4.418  0.1038  0.1644 -0.1985
  241VAL   HG11 3897   3.009   5.052   4.497  0.2673 -2.0556  1.0890
  241VAL   HG12 3898   3.015   4.981   4.332 -0.8691  0.2184  0.4677
  241VAL   HG13 3899   3.157   5.088   4.401  0.9105 -0.1283  1.9747
  241VAL    CG2 3900   3.037   4.812   4.562 -0.8155 -0.0030 -0.4463
  241VAL   HG21 3901   2.987   4.874   4.640  1.1213 -0.3819  1.1916
  241VAL   HG22 3902   3.086   4.724   4.608 -0.6990  1.6072  2.7885
  241VAL   HG23 3903   2.960   4.774   4.491 -0.4570 -0.5237 -0.5597
  241VAL      C 3904   3.296   4.886   4.277 -0.3584 -0.5332 -0.4168
  241VAL      O 3905   3.236   4.891   4.173 -0.2763 -0.2725 -0.0050
  242ILE      N 3906   3.420   4.938   4.284  0.2005 -0.6640 -0.1958
  242ILE     HN 3907   3.468   4.936   4.371 -1.2508  2.3911  0.8148
  242ILE     CA 3908   3.479   5.026   4.182  0.3401  0.0267  0.3336
  242ILE     HA 3909   3.391   5.068   4.134  0.3086 -0.9952 -0.5726
  242ILE     CB 3910   3.570   5.140   4.222  1.3075 -0.5925 -0.0145
  242ILE     HB 3911   3.608   5.195   4.134  0.6492 -0.5886 -0.2968
  242ILE    CG2 3912   3.480   5.243   4.296 -0.5037 -0.1463  0.1212
  242ILE   HG21 3913   3.383   5.262   4.244 -1.3463 -2.3831  0.7594
  242ILE   HG22 3914   3.538   5.338   4.292  0.6621 -0.8981 -2.1891
  242ILE   HG23 3915   3.461   5.217   4.403  1.5280  0.5255  0.6978
  242ILE    CG1 3916   3.696   5.087   4.308 -0.4931  0.7118 -1.1651
  242ILE   HG11 3917   3.754   5.019   4.243  0.0810 -0.3049  0.3733
  242ILE   HG12 3918   3.669   5.016   4.390  1.2204 -0.5043 -1.6078
  242ILE     CD 3919   3.797   5.196   4.358 -0.6818  0.2693  0.4572
  242ILE    HD1 3920   3.818   5.268   4.276  2.6669 -1.2177 -0.1440
  242ILE    HD2 3921   3.897   5.149   4.369 -0.6087  0.2398 -0.2598
  242ILE    HD3 3922   3.777   5.265   4.442  1.9782  2.2058 -0.3493
  242ILE      C 3923   3.543   4.942   4.072  0.5601 -0.8980 -0.7758
  242ILE      O 3924   3.570   4.999   3.966 -0.1009 -0.5498  0.2179
  243CYS      N 3925   3.565   4.814   4.093 -0.1713  0.3528 -0.6585
  243CYS     HN 3926   3.559   4.786   4.189  0.7627  0.7987 -0.4569
  243CYS     CA 3927   3.652   4.726   4.003 -0.0386  0.5817  0.0762
  243CYS     HA 3928   3.716   4.780   3.935 -0.2766  1.6638  0.6790
  243CYS     CB 3929   3.751   4.637   4.087  0.3419 -0.0858 -0.2105
  243CYS    HB1 3930   3.796   4.553   4.030  0.3593 -0.9078  0.9645
  243CYS    HB2 3931   3.700   4.589   4.173 -1.6911  1.1255 -0.6612
  243CYS     SG 3932   3.878   4.738   4.157 -0.2545  0.3850  0.3404
  243CYS    HG1 3933   3.955   4.721   4.050 -1.3422  1.1119 -0.5741
  243CYS      C 3934   3.570   4.636   3.916 -0.5972 -0.3072 -0.6841
  243CYS      O 3935   3.598   4.620   3.799 -0.3611 -0.4586 -0.4344
  244PHE      N 3936   3.467   4.571   3.978  0.2534 -0.0889 -0.3256
  244PHE     HN 3937   3.457   4.588   4.075 -2.1237 -0.8651 -0.3582
  244PHE     CA 3938   3.384   4.467   3.910 -0.7841  0.2056  0.3388
  244PHE     HA 3939   3.424   4.431   3.817 -2.0575  1.7799 -0.8815
  244PHE     CB 3940   3.369   4.355   4.008  0.5879  0.5820  0.3372
  244PHE    HB1 3941   3.319   4.269   3.958  0.6587  0.2994  0.7500
  244PHE    HB2 3942   3.304   4.384   4.094 -1.0310 -1.0076 -0.2893
  244PHE     CG 3943   3.497   4.308   4.066  0.0426 -0.7135  0.1979
  244PHE    CD1 3944   3.600   4.272   3.976 -0.5503  1.0313  0.1971
  244PHE    HD1 3945   3.592   4.271   3.868  1.2607  0.5065  0.0366
  244PHE    CE1 3946   3.721   4.222   4.029  0.4189  0.2715  0.0510
  244PHE    HE1 3947   3.806   4.195   3.968 -0.6114  0.2481 -1.4091
  244PHE     CZ 3948   3.738   4.216   4.169  0.7551  0.4682  0.6947
  244PHE     HZ 3949   3.831   4.178   4.208  2.0639  2.6879 -0.0573
  244PHE    CD2 3950   3.525   4.313   4.203  0.3032  0.1995  0.3634
  244PHE    HD2 3951   3.454   4.350   4.276 -2.6053 -1.8443 -1.2062
  244PHE    CE2 3952   3.641   4.261   4.255 -0.5916  0.1839  0.1051
  244PHE    HE2 3953   3.655   4.246   4.361 -0.6435  2.8283  0.5634
  244PHE      C 3954   3.252   4.519   3.864 -0.2917  0.1160 -1.4224
  244PHE      O 3955   3.186   4.475   3.771 -0.1400 -0.0373  0.2153
  245LEU      N 3956   3.206   4.627   3.931 -0.3457  0.0832  0.4814
  245LEU     HN 3957   3.271   4.678   3.987  1.6025  0.9128 -2.3298
  245LEU     CA 3958   3.079   4.688   3.874  0.1152  0.6006  0.3699
  245LEU     HA 3959   3.007   4.608   3.877  0.1555  0.5235 -0.4549
  245LEU     CB 3960   3.017   4.786   3.977 -0.0974 -0.1632  0.9069
  245LEU    HB1 3961   3.092   4.866   3.997  0.4884 -1.0106  2.1885
  245LEU    HB2 3962   3.009   4.735   4.075 -3.4070  0.4569  1.0789
  245LEU     CG 3963   2.882   4.847   3.942 -0.1859  0.0409 -0.6208
  245LEU     HG 3964   2.885   4.890   3.839 -0.9040 -0.4146 -0.8350
  245LEU    CD1 3965   2.783   4.735   3.948 -0.5274 -0.4435  0.1973
  245LEU   HD11 3966   2.685   4.780   3.923 -0.2123  0.1840  0.0609
  245LEU   HD12 3967   2.775   4.695   4.051  1.0857 -0.0516  0.5134
  245LEU   HD13 3968   2.808   4.648   3.883  0.3740  0.2817 -0.4584
  245LEU    CD2 3969   2.850   4.954   4.053 -0.1194 -0.4309  0.0121
  245LEU   HD21 3970   2.945   4.990   4.097 -0.5775  2.0762 -0.8786
  245LEU   HD22 3971   2.798   4.905   4.138 -0.9405 -1.2386 -0.9237
  245LEU   HD23 3972   2.784   5.034   4.013  0.4527  0.5128  0.9084
  245LEU      C 3973   3.084   4.736   3.734  0.0167 -0.3914  0.0462
  245LEU      O 3974   3.003   4.702   3.650 -0.4306 -0.5846  0.1637
  246PRO      N 3975   3.192   4.813   3.691 -0.1815  0.6656 -0.2006
  246PRO     CD 3976   3.295   4.881   3.770  0.0174  0.0835 -0.1290
  246PRO    HD1 3977   3.379   4.810   3.782 -1.9636 -2.1184  2.0788
  246PRO    HD2 3978   3.258   4.906   3.872 -3.1804  0.1154 -1.1655
  246PRO     CA 3979   3.184   4.873   3.557 -0.6249  0.2593  0.2351
  246PRO     HA 3980   3.089   4.926   3.551 -0.6419  0.1205 -0.9421
  246PRO     CB 3981   3.310   4.962   3.553 -0.3091 -0.6059 -0.4111
  246PRO    HB1 3982   3.301   5.042   3.477 -0.8112 -0.1089  0.1594
  246PRO    HB2 3983   3.404   4.906   3.533  0.4769  1.0453 -1.6070
  246PRO     CG 3984   3.333   5.007   3.699 -0.4660  0.5559  0.4349
  246PRO    HG1 3985   3.437   5.040   3.719 -0.5913  0.7423  0.7813
  246PRO    HG2 3986   3.249   5.072   3.729 -0.4043 -0.7412  3.8809
  246PRO      C 3987   3.183   4.767   3.446 -0.1467  0.5214 -0.6093
  246PRO      O 3988   3.116   4.784   3.342 -0.5739 -0.1952 -0.2002
  247SER      N 3989   3.257   4.656   3.466 -0.0835 -0.4624  0.0952
  247SER     HN 3990   3.304   4.639   3.552  0.9919 -0.7923 -0.5445
  247SER     CA 3991   3.277   4.553   3.368  0.0531  1.0179 -0.0264
  247SER     HA 3992   3.292   4.598   3.271  2.0633 -1.6236 -1.0455
  247SER     CB 3993   3.405   4.471   3.409  0.0556 -0.3877  0.3235
  247SER    HB1 3994   3.495   4.531   3.383 -0.4808 -0.0669 -0.8162
  247SER    HB2 3995   3.407   4.378   3.348 -1.3829  0.1848 -0.6329
  247SER     OG 3996   3.402   4.433   3.547 -0.9652  0.0574  0.1262
  247SER    HG1 3997   3.491   4.402   3.562 -0.6268  0.5525 -0.8350
  247SER      C 3998   3.157   4.458   3.364  0.4283  0.3892  0.5498
  247SER      O 3999   3.096   4.429   3.258 -0.2427  0.3246  0.0216
  248VAL      N 4000   3.098   4.413   3.478 -0.7149  0.5246 -0.3491
  248VAL     HN 4001   3.138   4.432   3.567  3.3978 -2.2427 -1.3305
  248VAL     CA 4002   2.966   4.341   3.485  0.5942  0.2052  0.8121
  248VAL     HA 4003   2.977   4.252   3.424  2.2357  2.4212 -2.3974
  248VAL     CB 4004   2.940   4.307   3.630 -0.2243  0.0694  0.5251
  248VAL     HB 4005   2.954   4.399   3.691  0.8216  2.9283 -3.6132
  248VAL    CG1 4006   2.800   4.257   3.643 -0.5807  0.3033  0.5858
  248VAL   HG11 4007   2.776   4.191   3.729 -0.5570 -2.9199 -1.7076
  248VAL   HG12 4008   2.792   4.188   3.556  0.0125 -1.3422  1.7852
  248VAL   HG13 4009   2.726   4.339   3.637  0.8544  1.5416 -1.6463
  248VAL    CG2 4010   3.047   4.195   3.670  0.1356 -0.5095 -0.5024
  248VAL   HG21 4011   3.149   4.238   3.660  0.0349  0.2203  1.2530
  248VAL   HG22 4012   3.034   4.112   3.597  1.4864 -0.7496 -0.5091
  248VAL   HG23 4013   3.023   4.158   3.773 -0.7726  4.2173  1.2448
  248VAL      C 4014   2.845   4.423   3.439 -0.1418  0.2106  0.3865
  248VAL      O 4015   2.766   4.379   3.354 -0.1563  0.3281 -0.5528
  249VAL      N 4016   2.833   4.554   3.475 -0.3785  0.4701  0.2156
  249VAL     HN 4017   2.893   4.589   3.547 -0.6260  1.5749 -0.0905
  249VAL     CA 4018   2.727   4.635   3.409 -0.4812  0.0856 -0.2895
  249VAL     HA 4019   2.630   4.588   3.420 -0.7535  0.6686 -0.1241
  249VAL     CB 4020   2.690   4.772   3.477 -0.2315 -0.2702 -0.3674
  249VAL     HB 4021   2.596   4.811   3.432 -0.1561  0.5545  0.1635
  249VAL    CG1 4022   2.645   4.747   3.624 -0.1652 -0.3773 -0.5999
  249VAL   HG11 4023   2.609   4.643   3.641 -0.9762 -0.1461 -0.8617
  249VAL   HG12 4024   2.568   4.821   3.655  1.0085  0.7127 -0.1763
  249VAL   HG13 4025   2.736   4.768   3.683 -0.3427  1.1287 -0.8089
  249VAL    CG2 4026   2.800   4.876   3.474  0.0409 -0.3742  0.1683
  249VAL   HG21 4027   2.891   4.817   3.498 -0.0568 -0.9999 -0.9458
  249VAL   HG22 4028   2.777   4.953   3.550 -2.5277  0.0109 -0.8944
  249VAL   HG23 4029   2.797   4.924   3.373  2.9940 -0.6320 -0.1535
  249VAL      C 4030   2.741   4.658   3.267  0.0801  0.2320  0.2897
  249VAL      O 4031   2.646   4.658   3.189  0.0860 -0.0820 -0.1483
  250VAL      N 4032   2.860   4.676   3.210  0.4956 -0.1666 -0.5625
  250VAL     HN 4033   2.944   4.659   3.262  1.5984  0.1745 -2.1847
  250VAL     CA 4034   2.885   4.689   3.070 -0.2000 -0.6266 -0.1406
  250VAL     HA 4035   2.827   4.770   3.026 -0.5266  1.0556  3.1084
  250VAL     CB 4036   3.024   4.738   3.026  0.8122  0.2239  0.2394
  250VAL     HB 4037   3.094   4.677   3.086  1.0927  0.4278  0.1239
  250VAL    CG1 4038   3.045   4.720   2.874 -0.0565  0.4737 -1.1444
  250VAL   HG11 4039   3.126   4.788   2.839 -0.3388  1.6111  0.2968
  250VAL   HG12 4040   2.956   4.758   2.819  0.4008  3.5387  0.0256
  250VAL   HG13 4041   3.063   4.616   2.841 -0.5229 -0.1667  0.5510
  250VAL    CG2 4042   3.033   4.885   3.059 -0.4343 -0.8501 -0.8470
  250VAL   HG21 4043   3.138   4.921   3.055 -0.0151 -1.5547  1.9552
  250VAL   HG22 4044   2.997   4.906   3.162  0.1325 -0.1213 -0.7889
  250VAL   HG23 4045   2.979   4.952   2.988 -1.5883  0.0547  0.7998
  250VAL      C 4046   2.848   4.558   2.996  0.3442  0.4009 -0.1165
  250VAL      O 4047   2.785   4.564   2.889 -1.1546  0.2807 -0.2723
  251ARG      N 4048   2.881   4.439   3.062  0.1029 -0.1655  0.0447
  251ARG     HN 4049   2.902   4.438   3.159 -1.5650 -0.8506  0.4292
  251ARG     CA 4050   2.862   4.302   3.000 -1.1879 -0.9973  0.3903
  251ARG     HA 4051   2.878   4.318   2.895 -0.6493  0.8608  0.7290
  251ARG     CB 4052   2.960   4.192   3.057 -0.1112 -0.3369 -0.6245
  251ARG    HB1 4053   2.953   4.194   3.168  1.6129 -1.5663 -0.4604
  251ARG    HB2 4054   3.065   4.220   3.032 -0.2861  0.1333 -0.8482
  251ARG     CG 4055   2.941   4.045   3.010  0.1822  0.7218  0.6211
  251ARG    HG1 4056   2.836   4.015   3.031  0.6041  0.1751  2.0619
  251ARG    HG2 4057   3.002   3.981   3.077  2.0821  0.1206 -1.5897
  251ARG     CD 4058   2.961   4.015   2.860 -0.9314  1.3233 -0.3107
  251ARG    HD1 4059   2.897   4.072   2.789 -0.0240 -0.2810 -2.5331
  251ARG    HD2 4060   2.942   3.908   2.835 -0.4521  1.0953  0.2813
  251ARG     NE 4061   3.111   4.025   2.829 -0.3129 -0.2939  0.5188
  251ARG     HE 4062   3.181   4.051   2.896  0.7525 -2.1825  0.1910
  251ARG     CZ 4063   3.163   4.037   2.712  0.1741 -0.7468 -0.3870
  251ARG    NH1 4064   3.103   4.006   2.595  1.0587  0.2334  0.7149
  251ARG   HH11 4065   3.009   3.973   2.591  0.9126  0.7004  0.0776
  251ARG   HH12 4066   3.159   3.972   2.520 -0.9924 -1.2584 -0.2266
  251ARG    NH2 4067   3.290   4.068   2.685  0.5833 -0.3209 -0.2878
  251ARG   HH21 4068   3.331   4.127   2.754 -1.8105  0.1296  0.8803
  251ARG   HH22 4069   3.317   4.093   2.592  0.8058  2.3271  0.4091
  251ARG      C 4070   2.714   4.270   3.005 -0.1144 -0.6854  0.0377
  251ARG      O 4071   2.664   4.199   2.920  0.0008 -0.2216 -0.0412
  252ILE      N 4072   2.641   4.332   3.097 -0.1412  0.0534 -0.3205
  252ILE     HN 4073   2.691   4.387   3.164 -1.3539  0.4912  0.2529
  252ILE     CA 4074   2.494   4.333   3.101 -0.1593 -0.2385 -0.0985
  252ILE     HA 4075   2.455   4.233   3.097 -3.2199  0.6274  3.1728
  252ILE     CB 4076   2.450   4.370   3.240  0.1619  0.1586  0.7397
  252ILE     HB 4077   2.503   4.466   3.258  3.2363 -0.9800 -1.3490
  252ILE    CG2 4078   2.296   4.403   3.244 -0.2264 -0.2217 -0.3942
  252ILE   HG21 4079   2.229   4.319   3.215  0.7566 -2.5796  3.4027
  252ILE   HG22 4080   2.266   4.484   3.175 -1.8306  0.2293  0.7809
  252ILE   HG23 4081   2.256   4.428   3.345  1.0432 -0.2903  0.1569
  252ILE    CG1 4082   2.477   4.258   3.353 -0.4146  0.1243  0.1771
  252ILE   HG11 4083   2.583   4.224   3.361 -0.9917 -1.5175  1.6050
  252ILE   HG12 4084   2.406   4.178   3.323  0.4857 -2.1918  3.6785
  252ILE     CD 4085   2.443   4.298   3.498  0.5467 -0.5894 -0.0339
  252ILE    HD1 4086   2.466   4.224   3.578  2.6977  2.1278  2.0605
  252ILE    HD2 4087   2.338   4.335   3.509  0.2647 -1.5176  0.5900
  252ILE    HD3 4088   2.500   4.393   3.502 -1.1833  0.4685  1.1565
  252ILE      C 4089   2.429   4.414   3.000 -0.0965  0.2386  0.3089
  252ILE      O 4090   2.324   4.377   2.943  0.1677  0.0797 -0.5219
  253ARG      N 4091   2.488   4.528   2.968 -0.2799 -0.1088 -0.0681
  253ARG     HN 4092   2.564   4.557   3.025 -0.7019  0.0147  0.4371
  253ARG     CA 4093   2.443   4.605   2.845 -0.1184  0.1229 -0.6235
  253ARG     HA 4094   2.337   4.619   2.862 -0.1480  0.1651 -0.8329
  253ARG     CB 4095   2.516   4.739   2.825  0.1894 -0.1513  0.3781
  253ARG    HB1 4096   2.625   4.721   2.812  0.6654  2.6972 -0.3865
  253ARG    HB2 4097   2.506   4.798   2.918  0.6760  0.7596 -0.1306
  253ARG     CG 4098   2.470   4.837   2.711  0.3029 -0.4981  0.6472
  253ARG    HG1 4099   2.476   4.790   2.610 -3.2818  3.1329 -1.5666
  253ARG    HG2 4100   2.517   4.936   2.726 -0.2541 -0.1079 -0.1567
  253ARG     CD 4101   2.318   4.865   2.711  0.0220  0.1103 -0.3071
  253ARG    HD1 4102   2.276   4.903   2.806  2.0785  1.8213 -0.0183
  253ARG    HD2 4103   2.272   4.764   2.700 -1.6216  0.7390  0.5519
  253ARG     NE 4104   2.286   4.946   2.591  0.8302  0.5290  0.1349
  253ARG     HE 4105   2.355   4.984   2.530  0.5083  0.6616 -0.1481
  253ARG     CZ 4106   2.167   4.990   2.568 -0.2919  0.5960  0.3288
  253ARG    NH1 4107   2.063   5.007   2.646 -0.6175  0.7672  0.2972
  253ARG   HH11 4108   2.075   4.976   2.740 -0.6410  0.2637  0.1414
  253ARG   HH12 4109   2.016   5.095   2.640  2.1115  2.2433 -0.6427
  253ARG    NH2 4110   2.153   5.057   2.452 -0.0461 -0.5731 -0.1648
  253ARG   HH21 4111   2.232   5.065   2.391  0.4998 -0.4935  0.5518
  253ARG   HH22 4112   2.065   5.097   2.423 -0.9023 -1.5141  1.0367
  253ARG      C 4113   2.450   4.528   2.712 -0.0421 -0.1526 -0.2694
  253ARG      O 4114   2.357   4.518   2.631 -0.2249 -0.1644  0.1020
  254ILE      N 4115   2.565   4.450   2.707  0.6066 -0.0962 -0.3393
  254ILE     HN 4116   2.605   4.441   2.798 -0.2222  0.4155  0.0825
  254ILE     CA 4117   2.601   4.349   2.600  0.3800 -0.0098  0.4911
  254ILE     HA 4118   2.598   4.403   2.506 -0.5507 -0.7728  0.0722
  254ILE     CB 4119   2.746   4.299   2.621  0.5167  0.5805  0.8805
  254ILE     HB 4120   2.750   4.258   2.724 -1.7050  1.6353  1.4544
  254ILE    CG2 4121   2.777   4.181   2.530  0.1510 -0.5328  0.0751
  254ILE   HG21 4122   2.803   4.213   2.427  0.2413 -0.5299  0.0990
  254ILE   HG22 4123   2.698   4.103   2.535 -3.1507  2.5972  1.5382
  254ILE   HG23 4124   2.866   4.134   2.576  1.1180  1.4984  0.4110
  254ILE    CG1 4125   2.846   4.412   2.603 -0.1947 -0.6334  0.2120
  254ILE   HG11 4126   2.826   4.496   2.674  2.7640  0.3432 -0.0005
  254ILE   HG12 4127   2.835   4.466   2.507 -1.8474 -0.2839  0.5535
  254ILE     CD 4128   2.990   4.380   2.637  0.6443  0.2907 -0.0132
  254ILE    HD1 4129   3.045   4.476   2.648 -1.6709  1.4531  2.5926
  254ILE    HD2 4130   3.021   4.322   2.548 -3.4108 -0.1805 -1.3459
  254ILE    HD3 4131   3.000   4.325   2.733 -3.9846  0.7932  0.9960
  254ILE      C 4132   2.493   4.245   2.594  0.4693  0.1409  0.1335
  254ILE      O 4133   2.426   4.217   2.489 -0.2015 -0.5866 -0.4766
  255PHE      N 4134   2.453   4.190   2.707  0.0885  0.7773 -0.4855
  255PHE     HN 4135   2.492   4.232   2.789  0.8650 -0.7095 -0.0619
  255PHE     CA 4136   2.335   4.097   2.722 -0.2443  0.1456  0.2971
  255PHE     HA 4137   2.350   4.012   2.656  1.9879 -0.0374  0.9713
  255PHE     CB 4138   2.319   4.047   2.867  0.0203 -0.5087 -0.0536
  255PHE    HB1 4139   2.221   4.012   2.904 -0.1713 -1.0628 -1.0383
  255PHE    HB2 4140   2.339   4.140   2.923 -2.0544  0.0756 -0.2315
  255PHE     CG 4141   2.429   3.961   2.919  0.0131  0.0520  0.4770
  255PHE    CD1 4142   2.446   3.944   3.057 -0.1753 -0.0426  0.7360
  255PHE    HD1 4143   2.379   3.992   3.127 -1.0740 -0.4014  0.1425
  255PHE    CE1 4144   2.554   3.871   3.111 -0.1016 -0.1073  0.5950
  255PHE    HE1 4145   2.575   3.844   3.213 -0.8551 -0.1094  0.7555
  255PHE     CZ 4146   2.644   3.810   3.021 -0.8634  0.2054 -0.1050
  255PHE     HZ 4147   2.716   3.735   3.050 -1.2170 -0.8040 -1.6891
  255PHE    CD2 4148   2.525   3.898   2.837  0.8006 -0.5697  0.7515
  255PHE    HD2 4149   2.518   3.886   2.730  0.0757 -1.0360  0.8446
  255PHE    CE2 4150   2.630   3.821   2.887  0.2760 -0.6876  0.2402
  255PHE    HE2 4151   2.693   3.771   2.815  3.2415 -0.4670  2.4467
  255PHE      C 4152   2.208   4.151   2.681 -0.5483  0.4543 -0.0654
  255PHE      O 4153   2.127   4.075   2.625 -0.2917  0.6354  0.3499
  256TRP      N 4154   2.181   4.282   2.705 -0.7524  0.1799 -0.1184
  256TRP     HN 4155   2.258   4.329   2.746  0.4154 -1.4570 -0.3245
  256TRP     CA 4156   2.064   4.344   2.667 -0.6482 -0.6558  0.4284
  256TRP     HA 4157   1.991   4.273   2.704  0.0249 -0.9583  1.2073
  256TRP     CB 4158   2.047   4.485   2.742  0.6517  0.5868  0.8732
  256TRP    HB1 4159   2.121   4.553   2.694 -2.1756  3.0599 -0.3161
  256TRP    HB2 4160   2.056   4.469   2.852 -2.0309 -0.6648  0.9879
  256TRP     CG 4161   1.913   4.548   2.733  0.1992 -0.3150  0.0353
  256TRP    CD1 4162   1.895   4.665   2.667  0.5556 -0.0038  0.3298
  256TRP    HD1 4163   1.971   4.732   2.630  0.2687  0.3330  0.3460
  256TRP    NE1 4164   1.759   4.695   2.661 -0.6375 -0.0182  0.0825
  256TRP    HE1 4165   1.723   4.754   2.592  0.4801  1.5918  0.8117
  256TRP    CE2 4166   1.686   4.594   2.729  0.0569  0.1200  0.1546
  256TRP    CD2 4167   1.780   4.496   2.760  0.0074  0.4203  0.7619
  256TRP    CE3 4168   1.734   4.365   2.797 -0.2794 -0.2471  0.0284
  256TRP    HE3 4169   1.798   4.279   2.812 -1.7272 -0.9985  2.4031
  256TRP    CZ3 4170   1.594   4.354   2.821  0.4180  0.0434  0.3588
  256TRP    HZ3 4171   1.556   4.256   2.845 -0.9896  0.9180  2.0254
  256TRP    CZ2 4172   1.545   4.575   2.741 -0.0370  0.2954  0.2407
  256TRP    HZ2 4173   1.473   4.644   2.700 -1.6681 -1.2100  0.4892
  256TRP    CH2 4174   1.497   4.446   2.781 -0.6917  0.7723  0.2112
  256TRP    HH2 4175   1.391   4.424   2.778 -0.4768 -0.1390 -1.3580
  256TRP      C 4176   2.050   4.363   2.519 -0.0292  0.2802 -0.5230
  256TRP      O 4177   1.946   4.335   2.457  0.1436 -0.1840 -0.5533
  257LEU      N 4178   2.155   4.408   2.459 -0.3173 -0.1835  0.1417
  257LEU     HN 4179   2.237   4.403   2.517 -0.1253 -2.3600 -0.2265
  257LEU     CA 4180   2.166   4.421   2.315 -0.0508 -0.0856  0.1317
  257LEU     HA 4181   2.074   4.469   2.282 -1.9857 -1.8396  2.5448
  257LEU     CB 4182   2.285   4.507   2.265  0.4717  0.1962 -0.4430
  257LEU    HB1 4183   2.278   4.509   2.154 -2.3488 -1.4052 -0.3845
  257LEU    HB2 4184   2.377   4.448   2.282  0.8385  0.8432 -0.1498
  257LEU     CG 4185   2.296   4.654   2.318  0.1558  0.4905  0.6079
  257LEU     HG 4186   2.305   4.658   2.429  0.0641 -1.2276  0.7093
  257LEU    CD1 4187   2.417   4.726   2.258  0.4084  0.1662  0.2384
  257LEU   HD11 4188   2.440   4.726   2.149  0.3616  0.5368  0.2285
  257LEU   HD12 4189   2.502   4.669   2.302 -0.3661 -0.2681  1.2215
  257LEU   HD13 4190   2.425   4.824   2.309 -1.4611  0.8708 -0.7123
  257LEU    CD2 4191   2.165   4.724   2.286 -0.5342 -0.2248 -0.1661
  257LEU   HD21 4192   2.136   4.697   2.183  0.5594  0.1917 -0.6057
  257LEU   HD22 4193   2.172   4.835   2.289 -1.0888 -0.1310 -1.6457
  257LEU   HD23 4194   2.088   4.692   2.360 -0.1481 -1.4006 -0.2589
  257LEU      C 4195   2.153   4.285   2.245 -0.4622 -0.0328  0.3958
  257LEU      O 4196   2.085   4.271   2.147  0.4329  0.4911  0.4139
  258LEU      N 4197   2.217   4.179   2.303 -0.6384 -0.5705  0.1451
  258LEU     HN 4198   2.282   4.203   2.374  2.2264 -0.6390 -2.2351
  258LEU     CA 4199   2.207   4.034   2.265  0.6570  0.0777  0.2777
  258LEU     HA 4200   2.231   4.027   2.160 -0.3766 -2.6052  0.1530
  258LEU     CB 4201   2.309   3.936   2.337  0.6935  0.2449 -0.3090
  258LEU    HB1 4202   2.267   3.834   2.322 -2.5549  1.0068  2.3693
  258LEU    HB2 4203   2.291   3.942   2.446 -1.5222  2.1902 -0.7095
  258LEU     CG 4204   2.458   3.945   2.297 -0.0647  0.3212 -0.8315
  258LEU     HG 4205   2.484   4.053   2.298 -1.5795  0.7424  1.8161
  258LEU    CD1 4206   2.540   3.867   2.402 -0.3463 -0.0063  0.6458
  258LEU   HD11 4207   2.559   3.922   2.497  0.5030  0.8983 -0.0275
  258LEU   HD12 4208   2.633   3.840   2.347 -0.4660  0.9289 -0.0507
  258LEU   HD13 4209   2.483   3.773   2.417  0.9755 -1.0143 -0.3578
  258LEU    CD2 4210   2.473   3.899   2.151 -0.6362  0.4550 -0.1083
  258LEU   HD21 4211   2.406   3.815   2.122  1.6054 -1.1404 -1.0069
  258LEU   HD22 4212   2.580   3.886   2.124  0.0534  0.6919  2.2673
  258LEU   HD23 4213   2.434   3.982   2.088 -0.2651  1.9655  1.5746
  258LEU      C 4214   2.063   3.981   2.269  0.2351 -0.2024 -0.0290
  258LEU      O 4215   2.009   3.928   2.171 -0.5484  0.7307  0.1403
  259HSD      N 4216   1.993   4.006   2.379  0.1638 -0.1757 -0.3687
  259HSD     HN 4217   2.038   4.044   2.460 -0.9431  1.2794 -0.3918
  259HSD     CA 4218   1.849   3.979   2.405 -0.5954  0.1125  0.5548
  259HSD     HA 4219   1.835   3.873   2.386 -2.6330 -0.0635  2.6362
  259HSD     CB 4220   1.823   4.018   2.547  1.0058  0.2395 -0.2451
  259HSD    HB1 4221   1.842   4.126   2.564  1.6260 -0.1351  1.7092
  259HSD    HB2 4222   1.893   3.957   2.608  1.2242 -0.1648 -0.8948
  259HSD    ND1 4223   1.630   3.858   2.633  0.0982 -0.1308 -0.1282
  259HSD    HD1 4224   1.680   3.772   2.628 -0.7867 -0.7417  1.0271
  259HSD     CG 4225   1.682   3.983   2.592  0.0715 -0.0954  0.0097
  259HSD    CE1 4226   1.498   3.881   2.661  0.2215  0.4838 -0.4627
  259HSD    HE1 4227   1.439   3.805   2.713  2.1589  1.5972  3.8526
  259HSD    NE2 4228   1.462   4.007   2.651 -0.3749  0.8564  0.5915
  259HSD    CD2 4229   1.578   4.067   2.605 -0.1147 -0.5379  0.1285
  259HSD    HD2 4230   1.562   4.170   2.576 -0.1211 -0.3548  0.7627
  259HSD      C 4231   1.758   4.052   2.314 -0.5720 -0.3176 -0.1815
  259HSD      O 4232   1.666   3.994   2.252  0.3823 -0.7083  0.0319
  260THR      N 4233   1.786   4.181   2.286 -0.1328  0.0943  0.8066
  260THR     HN 4234   1.867   4.223   2.328 -1.2183  1.3484  1.7275
  260THR     CA 4235   1.706   4.266   2.190  0.0353  0.8182 -0.5614
  260THR     HA 4236   1.607   4.265   2.233  0.0021 -1.4885 -0.5522
  260THR     CB 4237   1.761   4.404   2.181 -0.3572 -0.2741  0.9797
  260THR     HB 4238   1.858   4.418   2.128 -0.2390  0.4463  1.3737
  260THR    OG1 4239   1.768   4.463   2.312 -0.3042  0.0399  0.1008
  260THR    HG1 4240   1.813   4.405   2.374  2.3050  2.6433  0.8868
  260THR    CG2 4241   1.658   4.491   2.103  0.3777  0.7946 -0.3719
  260THR   HG21 4242   1.672   4.481   1.993  0.5750 -0.8517 -0.2321
  260THR   HG22 4243   1.681   4.597   2.127  0.5826  0.2433  2.1747
  260THR   HG23 4244   1.560   4.446   2.129  0.0453  1.7142 -0.0064
  260THR      C 4245   1.702   4.220   2.043 -0.4773  0.0718 -0.0579
  260THR      O 4246   1.595   4.207   1.987  0.2032 -0.5296 -0.2412
  261SER      N 4247   1.816   4.183   1.975 -0.1673 -0.4897 -0.5829
  261SER     HN 4248   1.903   4.188   2.024 -0.2703  0.1899 -0.4623
  261SER     CA 4249   1.821   4.159   1.825  0.0977  0.3627 -0.8318
  261SER     HA 4250   1.743   4.091   1.795  1.2723 -1.7208  0.6207
  261SER     CB 4251   1.795   4.299   1.749 -0.4143  0.0774 -0.0049
  261SER    HB1 4252   1.881   4.363   1.776  1.0042 -0.5762 -2.6674
  261SER    HB2 4253   1.700   4.338   1.792 -1.0537 -1.9990  0.6292
  261SER     OG 4254   1.804   4.285   1.607  0.3521 -0.3066 -0.2770
  261SER    HG1 4255   1.880   4.333   1.573 -1.0364 -0.0734 -3.3781
  261SER      C 4256   1.952   4.084   1.789  0.1186 -0.2065 -0.2327
  261SER      O 4257   1.976   4.056   1.671  0.0885  0.1281 -0.1755
  262GLY      N 4258   2.031   4.047   1.890 -0.5882 -0.6881 -0.2502
  262GLY     HN 4259   2.002   4.056   1.986 -0.9227  0.4487 -0.4388
  262GLY     CA 4260   2.140   3.948   1.866 -0.6198 -0.0055  0.4875
  262GLY    HA1 4261   2.090   3.870   1.811 -2.0591 -0.1058  1.8675
  262GLY    HA2 4262   2.175   3.917   1.963 -1.2401  0.8109  0.9859
  262GLY      C 4263   2.256   4.003   1.793  0.3189  0.0735  0.0426
  262GLY      O 4264   2.285   4.121   1.806  0.0164  0.1702  0.4944
  263THR      N 4265   2.334   3.924   1.713  0.4128  0.1136 -0.2985
  263THR     HN 4266   2.309   3.828   1.699  1.3470 -0.1618 -0.1602
  263THR     CA 4267   2.461   3.973   1.651 -0.3868  0.6118 -0.0116
  263THR     HA 4268   2.493   4.071   1.684 -0.9014  0.2000  1.8211
  263THR     CB 4269   2.579   3.869   1.681  0.0645  0.0148  0.1030
  263THR     HB 4270   2.669   3.890   1.618  1.5593  0.7302  2.3673
  263THR    OG1 4271   2.537   3.731   1.660 -0.2707  0.0812 -0.9788
  263THR    HG1 4272   2.512   3.712   1.570 -2.3359 -1.5977 -0.1261
  263THR    CG2 4273   2.621   3.884   1.828  0.5165 -0.7290  0.7616
  263THR   HG21 4274   2.707   3.818   1.855  0.7374 -0.8439 -0.1827
  263THR   HG22 4275   2.534   3.861   1.893  1.2464  0.1474  2.0868
  263THR   HG23 4276   2.643   3.991   1.844 -0.2752 -0.5323  0.5543
  263THR      C 4277   2.444   3.996   1.504 -0.0567  0.2893  0.0994
  263THR      O 4278   2.543   4.007   1.433 -0.2667 -0.1927  0.2154
  264GLN      N 4279   2.324   4.018   1.455 -0.4847 -0.5584 -0.2120
  264GLN     HN 4280   2.237   4.012   1.504 -1.6119 -1.3752 -2.2071
  264GLN     CA 4281   2.303   4.089   1.327  0.4743  0.4783 -0.1629
  264GLN     HA 4282   2.372   4.041   1.258  0.9935  1.5281 -0.3879
  264GLN     CB 4283   2.150   4.063   1.296 -0.4466  0.2255 -0.3438
  264GLN    HB1 4284   2.130   4.111   1.198 -0.6357  1.7292  0.4014
  264GLN    HB2 4285   2.082   4.118   1.364  0.6426  0.2410  0.7752
  264GLN     CG 4286   2.115   3.913   1.266  0.0295 -0.2814  0.1387
  264GLN    HG1 4287   2.008   3.897   1.287  0.2617 -0.2877  1.3793
  264GLN    HG2 4288   2.178   3.852   1.334  1.6276  0.4123 -0.6451
  264GLN     CD 4289   2.151   3.861   1.121  0.0118 -0.2174  0.1948
  264GLN    OE1 4290   2.268   3.864   1.074  0.6076  0.3958  0.8606
  264GLN    NE2 4291   2.055   3.814   1.041  0.4590  0.3139 -0.6075
  264GLN   HE21 4292   2.079   3.794   0.946 -0.6085  0.3962 -0.9057
  264GLN   HE22 4293   1.961   3.817   1.075  0.7042 -1.8059  0.3610
  264GLN      C 4294   2.336   4.233   1.334  0.6546 -0.6826 -0.0336
  264GLN      O 4295   2.273   4.300   1.417 -0.0213 -0.2749  0.0127
  265ASN      N 4296   2.435   4.275   1.256 -0.4524 -0.7073  0.6171
  265ASN     HN 4297   2.475   4.216   1.186 -1.8834 -1.7993  0.6716
  265ASN     CA 4298   2.488   4.407   1.240 -0.3068 -0.7868  0.8498
  265ASN     HA 4299   2.551   4.398   1.153  0.9658 -1.4642  1.8113
  265ASN     CB 4300   2.376   4.511   1.210 -0.4766 -0.7078 -0.0525
  265ASN    HB1 4301   2.303   4.518   1.294 -0.9134  0.3930 -0.5104
  265ASN    HB2 4302   2.306   4.479   1.129  0.0511 -0.1001 -0.7593
  265ASN     CG 4303   2.433   4.648   1.177 -0.3844 -0.5203  0.0724
  265ASN    OD1 4304   2.553   4.650   1.156 -0.0815  0.2494 -0.2901
  265ASN    ND2 4305   2.361   4.759   1.191  0.2152 -0.1748 -0.4471
  265ASN   HD21 4306   2.408   4.847   1.181  0.8887 -0.5587 -0.7438
  265ASN   HD22 4307   2.266   4.759   1.222  0.5144  1.9003  0.6366
  265ASN      C 4308   2.583   4.432   1.361 -0.4755 -0.9172 -0.4608
  265ASN      O 4309   2.546   4.470   1.469 -0.0281  0.3355  0.1585
  266CYS      N 4310   2.716   4.409   1.344  0.8099 -0.5891  0.0538
  266CYS     HN 4311   2.750   4.372   1.258  2.0051  0.5364  0.0061
  266CYS     CA 4312   2.809   4.429   1.452 -0.2360 -0.3969  0.1775
  266CYS     HA 4313   2.771   4.388   1.545  1.1485  0.6385  1.2525
  266CYS     CB 4314   2.943   4.359   1.425 -0.5622  0.6802  0.3305
  266CYS    HB1 4315   3.010   4.378   1.512  1.6770  0.0114 -1.1413
  266CYS    HB2 4316   2.991   4.394   1.331 -0.8951  0.4658  0.0805
  266CYS     SG 4317   2.922   4.183   1.424  0.2000  0.2540  0.1070
  266CYS      C 4318   2.842   4.574   1.479  0.0760  0.0514  0.8363
  266CYS      O 4319   2.891   4.606   1.587 -0.0648 -0.3340 -0.0043
  267GLU      N 4320   2.821   4.669   1.381  0.2713 -0.5289 -0.4851
  267GLU     HN 4321   2.769   4.649   1.299 -0.4815  0.9523 -0.3996
  267GLU     CA 4322   2.843   4.814   1.405 -0.1222  0.0173  0.1320
  267GLU     HA 4323   2.948   4.836   1.404 -0.8262  4.3363  0.6211
  267GLU     CB 4324   2.763   4.885   1.297 -0.3626  0.1987 -0.0833
  267GLU    HB1 4325   2.758   4.995   1.314  0.0206  0.0885  0.8238
  267GLU    HB2 4326   2.657   4.852   1.298  0.3391 -2.2554  1.3411
  267GLU     CG 4327   2.831   4.865   1.160  0.3366 -0.2590 -0.1667
  267GLU    HG1 4328   2.784   4.921   1.076  0.2603 -0.4122 -0.2260
  267GLU    HG2 4329   2.828   4.755   1.144  0.7686 -0.3276  0.2062
  267GLU     CD 4330   2.973   4.917   1.160 -0.3888  0.0110 -0.5471
  267GLU    OE1 4331   2.988   5.046   1.162  0.4910  0.2471 -0.4934
  267GLU    OE2 4332   3.077   4.844   1.154  0.6131 -0.3388 -0.7753
  267GLU      C 4333   2.793   4.870   1.543  0.4898  1.0874 -0.7963
  267GLU      O 4334   2.869   4.936   1.618 -0.3836 -0.1051 -0.3409
  268VAL      N 4335   2.672   4.828   1.589  0.0776 -0.1324  0.6236
  268VAL     HN 4336   2.615   4.769   1.532  1.6752  1.6199 -3.1299
  268VAL     CA 4337   2.611   4.872   1.715 -0.3163  0.5607  0.0504
  268VAL     HA 4338   2.624   4.979   1.715  0.2196  0.5350  2.1909
  268VAL     CB 4339   2.456   4.834   1.721 -0.1755  0.3894 -0.0247
  268VAL     HB 4340   2.400   4.892   1.645  1.0286 -1.5107 -2.5085
  268VAL    CG1 4341   2.428   4.684   1.695  0.1140 -0.0646 -0.3120
  268VAL   HG11 4342   2.495   4.632   1.767  0.8064  1.5019  0.2080
  268VAL   HG12 4343   2.444   4.644   1.593 -1.2190 -4.2382  0.8741
  268VAL   HG13 4344   2.322   4.668   1.725  0.8589 -0.4185  2.3920
  268VAL    CG2 4345   2.402   4.873   1.857 -0.2470  0.7747 -0.5383
  268VAL   HG21 4346   2.415   4.804   1.943  2.6705 -1.8624 -2.8498
  268VAL   HG22 4347   2.292   4.891   1.852 -0.2764  0.5053 -0.9483
  268VAL   HG23 4348   2.446   4.973   1.875  0.5667  0.2323  0.5917
  268VAL      C 4349   2.693   4.835   1.845 -0.0999 -0.1333  0.0152
  268VAL      O 4350   2.689   4.907   1.952  0.2861  0.1315  0.5844
  269TYR      N 4351   2.777   4.726   1.841  0.0465 -0.1922 -0.7896
  269TYR     HN 4352   2.794   4.665   1.765 -1.9282 -0.8345 -0.7691
  269TYR     CA 4353   2.843   4.689   1.964 -0.6604  0.5077 -0.3336
  269TYR     HA 4354   2.785   4.728   2.047 -0.2957  1.7995 -0.6694
  269TYR     CB 4355   2.861   4.539   1.960 -0.1814 -0.5398  0.3498
  269TYR    HB1 4356   2.931   4.498   2.036  0.6861 -2.5898 -1.4411
  269TYR    HB2 4357   2.904   4.514   1.860  1.1107  0.2024  0.6911
  269TYR     CG 4358   2.729   4.457   1.976 -0.5457 -0.7485 -0.4220
  269TYR    CD1 4359   2.692   4.417   2.105 -0.1051 -0.2868 -0.2507
  269TYR    HD1 4360   2.736   4.457   2.195  1.0148 -0.1224 -0.8606
  269TYR    CE1 4361   2.586   4.333   2.123 -0.4886  0.7320  0.0181
  269TYR    HE1 4362   2.559   4.301   2.222 -0.7590 -2.4272 -0.9692
  269TYR     CZ 4363   2.508   4.292   2.010  0.0767 -0.4214 -0.1625
  269TYR     OH 4364   2.399   4.216   2.025 -0.1153 -0.7036 -0.1263
  269TYR     HH 4365   2.369   4.195   1.936  0.2892  2.3200 -1.0905
  269TYR    CD2 4366   2.658   4.411   1.862  0.0373  0.7195 -1.2960
  269TYR    HD2 4367   2.690   4.430   1.761  0.1617  1.2849 -1.1532
  269TYR    CE2 4368   2.542   4.330   1.880 -0.5149  0.8580  0.3872
  269TYR    HE2 4369   2.480   4.297   1.798 -1.6398  0.6850  1.2839
  269TYR      C 4370   2.979   4.758   1.982  0.7760  0.4209  0.8485
  269TYR      O 4371   3.047   4.725   2.074  0.1193 -0.0533 -0.5288
  270ARG      N 4372   3.015   4.852   1.893  0.0311  0.4629  0.6561
  270ARG     HN 4373   2.954   4.887   1.823 -0.5218 -0.8271  0.4741
  270ARG     CA 4374   3.147   4.914   1.897 -0.0762 -0.4514  0.1663
  270ARG     HA 4375   3.216   4.838   1.863 -2.0242 -1.5271 -1.6546
  270ARG     CB 4376   3.148   5.016   1.774 -0.1120  0.1230 -0.2299
  270ARG    HB1 4377   3.054   5.074   1.766  1.5510  3.3330  1.2761
  270ARG    HB2 4378   3.155   4.951   1.684 -4.0296 -1.0363  0.1465
  270ARG     CG 4379   3.257   5.128   1.758 -0.3022 -0.2226 -0.1282
  270ARG    HG1 4380   3.355   5.074   1.756  0.5699  1.3014 -0.2503
  270ARG    HG2 4381   3.245   5.195   1.845  1.6786 -2.8555  2.3553
  270ARG     CD 4382   3.243   5.214   1.631  0.6586 -0.0180  0.1441
  270ARG    HD1 4383   3.310   5.302   1.629 -1.7771  1.9259 -0.6630
  270ARG    HD2 4384   3.135   5.241   1.631  0.8308  0.7003  0.8663
  270ARG     NE 4385   3.280   5.123   1.518  0.0611 -0.2565 -0.3537
  270ARG     HE 4386   3.366   5.074   1.533  0.6526  0.8914  0.1381
  270ARG     CZ 4387   3.200   5.079   1.421  0.4027 -0.1512  0.7017
  270ARG    NH1 4388   3.082   5.122   1.404 -0.2713 -0.0959 -0.6936
  270ARG   HH11 4389   3.041   5.177   1.477  1.0546 -0.2222  0.1850
  270ARG   HH12 4390   3.035   5.089   1.322 -0.3881  0.6609 -0.9401
  270ARG    NH2 4391   3.246   4.992   1.333  0.1055  0.0483 -0.2306
  270ARG   HH21 4392   3.178   4.956   1.269 -0.3871  1.0903 -0.3191
  270ARG   HH22 4393   3.342   4.966   1.342  0.9778  3.2260  0.8561
  270ARG      C 4394   3.195   4.983   2.027 -0.2148 -0.6604 -0.2272
  270ARG      O 4395   3.303   4.952   2.077  0.7869  0.3126 -0.4320
  271SER      N 4396   3.113   5.066   2.089  0.0492 -0.2694  0.4026
  271SER     HN 4397   3.021   5.082   2.052  0.0551 -1.3912 -0.1125
  271SER     CA 4398   3.152   5.116   2.221  0.0459 -0.3245  0.5828
  271SER     HA 4399   3.255   5.149   2.223 -0.3745  1.1134  0.1563
  271SER     CB 4400   3.049   5.238   2.256  0.1935 -0.5245 -0.3687
  271SER    HB1 4401   3.090   5.292   2.343 -2.0156  0.7937 -0.1001
  271SER    HB2 4402   2.952   5.198   2.290  0.9364 -2.6167 -0.5353
  271SER     OG 4403   3.035   5.333   2.146 -0.1175 -0.4921  0.1312
  271SER    HG1 4404   2.985   5.281   2.082 -0.6460 -0.2569  0.3501
  271SER      C 4405   3.151   5.018   2.338  0.6037 -0.2387  0.0075
  271SER      O 4406   3.237   5.026   2.423 -0.3288 -0.0988 -0.2575
  272VAL      N 4407   3.051   4.925   2.352  0.2191 -0.3423 -0.3010
  272VAL     HN 4408   2.972   4.930   2.292  1.0352 -0.5982 -1.4366
  272VAL     CA 4409   3.042   4.828   2.462 -0.5737  0.7951  0.5298
  272VAL     HA 4410   3.050   4.886   2.553 -1.6007  0.4735  0.8424
  272VAL     CB 4411   2.907   4.756   2.481 -0.6732 -0.3288 -0.0243
  272VAL     HB 4412   2.916   4.681   2.563 -2.2551 -2.6959 -1.8922
  272VAL    CG1 4413   2.808   4.872   2.525  0.0719  0.3388 -0.3469
  272VAL   HG11 4414   2.847   4.913   2.620  1.0147 -0.6514 -0.2767
  272VAL   HG12 4415   2.702   4.841   2.530  0.8612 -3.3667 -2.5957
  272VAL   HG13 4416   2.804   4.964   2.463  0.4823  1.9723  1.9309
  272VAL    CG2 4417   2.863   4.679   2.356 -0.5956 -0.0495  0.5185
  272VAL   HG21 4418   2.762   4.638   2.377 -1.4288  0.7307 -1.7001
  272VAL   HG22 4419   2.924   4.588   2.340 -2.0388 -1.2945  1.8422
  272VAL   HG23 4420   2.855   4.749   2.270  1.3535  0.1866  0.4820
  272VAL      C 4421   3.158   4.725   2.457 -0.0153  0.7361  0.8519
  272VAL      O 4422   3.222   4.707   2.559  0.5046 -0.9383 -0.1332
  273ASP      N 4423   3.203   4.673   2.342 -1.0333  0.2008  0.0285
  273ASP     HN 4424   3.161   4.691   2.254 -1.4281  1.3169  0.4205
  273ASP     CA 4425   3.320   4.596   2.330 -0.0597  0.6745  0.1609
  273ASP     HA 4426   3.312   4.526   2.413  0.7097  1.2619  0.7538
  273ASP     CB 4427   3.336   4.536   2.193  0.5803 -0.3359 -0.2284
  273ASP    HB1 4428   3.389   4.604   2.123 -1.9855  1.2849 -0.7188
  273ASP    HB2 4429   3.232   4.519   2.158  0.8208 -1.7010 -0.3455
  273ASP     CG 4430   3.398   4.399   2.189  0.3059 -0.3475 -0.5009
  273ASP    OD1 4431   3.406   4.334   2.301  0.3316  0.0544 -0.2847
  273ASP    OD2 4432   3.423   4.343   2.082  0.4988 -0.4349  0.4288
  273ASP      C 4433   3.452   4.657   2.372 -0.6045  0.0603  0.5519
  273ASP      O 4434   3.524   4.606   2.462  0.2863  0.2540  1.0777
  274LEU      N 4435   3.485   4.775   2.322  0.4836 -0.3118  0.3063
  274LEU     HN 4436   3.424   4.801   2.247  2.0492  1.1660 -0.5183
  274LEU     CA 4437   3.599   4.853   2.360  0.1618 -0.3744 -0.1862
  274LEU     HA 4438   3.683   4.785   2.351 -0.9597 -1.9073  0.4205
  274LEU     CB 4439   3.616   4.970   2.262  0.2599  0.1545  0.1213
  274LEU    HB1 4440   3.519   5.024   2.257  0.4066  0.3118 -2.1661
  274LEU    HB2 4441   3.631   4.940   2.156  1.8418  2.4148 -0.3706
  274LEU     CG 4442   3.734   5.059   2.292 -0.0486  0.2155 -0.0843
  274LEU     HG 4443   3.712   5.115   2.386 -0.5957 -0.5827  0.2800
  274LEU    CD1 4444   3.879   5.005   2.311  0.8511  0.0053 -0.2568
  274LEU   HD11 4445   3.915   4.941   2.228  2.0733 -1.6012  1.4250
  274LEU   HD12 4446   3.895   4.955   2.409 -1.2628  0.4548  0.3667
  274LEU   HD13 4447   3.954   5.087   2.310 -1.5301  2.3070 -0.0520
  274LEU    CD2 4448   3.737   5.164   2.185  0.3105  0.0145 -0.8027
  274LEU   HD21 4449   3.811   5.243   2.209  1.8116 -1.5689  0.0134
  274LEU   HD22 4450   3.632   5.200   2.174 -0.4701 -1.2437  1.6812
  274LEU   HD23 4451   3.784   5.130   2.091 -0.4370 -1.4874 -0.6611
  274LEU      C 4452   3.603   4.893   2.507  0.2739  0.9758 -0.0187
  274LEU      O 4453   3.702   4.863   2.572  0.3127  0.0687  0.1472
  275ALA      N 4454   3.488   4.939   2.560  0.7180 -0.0552 -0.0608
  275ALA     HN 4455   3.416   4.961   2.495  0.9274  0.6562 -0.0522
  275ALA     CA 4456   3.460   4.970   2.700 -0.3494 -0.4902 -0.0858
  275ALA     HA 4457   3.540   5.035   2.732  0.5231 -1.8705  0.6316
  275ALA     CB 4458   3.333   5.056   2.714  0.7290  0.0271  0.3383
  275ALA    HB1 4459   3.362   5.156   2.675  2.7024 -1.3740 -2.0730
  275ALA    HB2 4460   3.287   5.067   2.814  1.0699 -1.6407  0.7122
  275ALA    HB3 4461   3.251   5.021   2.648 -0.9433  0.6608  1.9830
  275ALA      C 4462   3.469   4.851   2.795 -0.5604 -0.1633 -0.1054
  275ALA      O 4463   3.520   4.874   2.909  0.4787  0.1234  0.6824
  276PHE      N 4464   3.425   4.730   2.755 -0.0517 -0.0770  0.5834
  276PHE     HN 4465   3.395   4.723   2.660 -2.2459  0.6405  1.1631
  276PHE     CA 4466   3.429   4.612   2.837 -0.1189  0.2240  0.7652
  276PHE     HA 4467   3.376   4.624   2.930 -1.1754 -0.8106  0.3343
  276PHE     CB 4468   3.358   4.491   2.771  0.4299  0.3972  0.3142
  276PHE    HB1 4469   3.387   4.473   2.665 -1.1458 -1.4932  0.1288
  276PHE    HB2 4470   3.247   4.505   2.772  0.0560 -1.9966  0.1883
  276PHE     CG 4471   3.381   4.359   2.842 -0.2973 -0.6167  0.7905
  276PHE    CD1 4472   3.310   4.319   2.952 -0.1727 -0.3624 -0.5118
  276PHE    HD1 4473   3.222   4.377   2.976 -1.2711 -2.1662  0.0105
  276PHE    CE1 4474   3.344   4.219   3.038 -0.3870 -0.4455  0.0224
  276PHE    HE1 4475   3.290   4.203   3.131 -1.3880  2.0714 -0.0495
  276PHE     CZ 4476   3.460   4.139   3.002 -0.1099 -0.8054  0.1975
  276PHE     HZ 4477   3.499   4.064   3.069  1.5482 -0.0437  0.1283
  276PHE    CD2 4478   3.490   4.277   2.796  0.2168 -0.5125  0.1815
  276PHE    HD2 4479   3.553   4.309   2.714  0.0075 -0.0118  0.2175
  276PHE    CE2 4480   3.539   4.177   2.887 -0.1381  0.2134 -0.0778
  276PHE    HE2 4481   3.632   4.128   2.863  0.3592  1.0109  0.1628
  276PHE      C 4482   3.578   4.575   2.860  0.5905 -0.6627  0.1285
  276PHE      O 4483   3.613   4.546   2.971 -0.0768  0.0644  0.3194
  277PHE      N 4484   3.661   4.588   2.752 -0.2651 -0.6145 -0.2399
  277PHE     HN 4485   3.625   4.611   2.662 -0.1055  0.2593 -0.0926
  277PHE     CA 4486   3.805   4.574   2.762 -0.8518 -0.5608 -0.1267
  277PHE     HA 4487   3.812   4.484   2.821 -1.2585  0.9946  2.4904
  277PHE     CB 4488   3.879   4.550   2.624  0.0028  0.2504 -0.0356
  277PHE    HB1 4489   3.989   4.556   2.640  0.1173 -1.6086  0.1044
  277PHE    HB2 4490   3.856   4.626   2.546  2.1369 -1.0635 -2.0814
  277PHE     CG 4491   3.846   4.416   2.575 -0.1796  0.1181  0.4886
  277PHE    CD1 4492   3.879   4.316   2.663  0.2126  0.1640 -0.2398
  277PHE    HD1 4493   3.944   4.330   2.749 -0.4416 -3.9716  1.1724
  277PHE    CE1 4494   3.840   4.184   2.638 -1.0282  0.0147  0.7753
  277PHE    HE1 4495   3.859   4.093   2.693 -2.0597 -0.5677  0.2181
  277PHE     CZ 4496   3.750   4.158   2.526  0.4816 -0.9604 -0.2633
  277PHE     HZ 4497   3.711   4.058   2.512 -0.8509 -0.2186 -2.3399
  277PHE    CD2 4498   3.766   4.391   2.462 -0.2352 -0.8352 -0.1771
  277PHE    HD2 4499   3.742   4.465   2.388 -0.4007 -0.9808 -0.2715
  277PHE    CE2 4500   3.713   4.262   2.440  0.0283  0.3609  0.8531
  277PHE    HE2 4501   3.646   4.237   2.359  0.6511  0.2058  0.3749
  277PHE      C 4502   3.880   4.684   2.843 -0.3902  0.4011 -0.4260
  277PHE      O 4503   3.966   4.658   2.929 -0.0739 -0.1213  0.2682
  278ILE      N 4504   3.850   4.815   2.827 -0.0933 -0.1880 -0.3053
  278ILE     HN 4505   3.786   4.846   2.757 -1.4950 -0.8281  0.6587
  278ILE     CA 4506   3.891   4.926   2.915  0.6295  0.2054 -0.6146
  278ILE     HA 4507   3.997   4.909   2.928  0.4522  0.5742  1.6431
  278ILE     CB 4508   3.849   5.055   2.855  0.4970 -0.6842 -0.5738
  278ILE     HB 4509   3.744   5.050   2.819  0.1380 -0.6768  0.4286
  278ILE    CG2 4510   3.852   5.165   2.959 -0.1830  0.2735 -0.4817
  278ILE   HG21 4511   3.767   5.147   3.029 -0.6452 -1.5040 -1.4322
  278ILE   HG22 4512   3.845   5.268   2.919  1.9411  0.6569  0.0139
  278ILE   HG23 4513   3.944   5.160   3.021  0.6925  1.0575 -1.6817
  278ILE    CG1 4514   3.941   5.092   2.732  0.3083 -0.3834 -0.5851
  278ILE   HG11 4515   3.959   5.010   2.660  1.2573 -0.4751 -0.2519
  278ILE   HG12 4516   4.040   5.113   2.777 -0.8650  3.7123  0.5203
  278ILE     CD 4517   3.883   5.210   2.648 -0.6422  0.9611 -0.4819
  278ILE    HD1 4518   3.807   5.176   2.573 -0.2085  1.9709 -1.4125
  278ILE    HD2 4519   3.973   5.250   2.596  0.7101 -1.6445 -0.3266
  278ILE    HD3 4520   3.830   5.287   2.707 -0.4577  0.0514  0.9065
  278ILE      C 4521   3.848   4.898   3.064 -0.2864 -0.5150  0.3949
  278ILE      O 4522   3.919   4.924   3.160 -0.1672 -0.2972 -0.1800
  279THR      N 4523   3.722   4.853   3.081  0.0070  0.3918 -0.1556
  279THR     HN 4524   3.660   4.838   3.004 -2.0306  4.3674  0.4814
  279THR     CA 4525   3.669   4.825   3.211  0.1548 -0.2463 -0.2615
  279THR     HA 4526   3.696   4.908   3.275 -2.0589  0.5801 -0.3071
  279THR     CB 4527   3.515   4.812   3.232 -0.4775  0.3313 -0.2490
  279THR     HB 4528   3.484   4.764   3.328  0.6593 -1.0966 -0.5673
  279THR    OG1 4529   3.448   4.740   3.131  0.3938 -0.1237  0.1215
  279THR    HG1 4530   3.466   4.790   3.051  0.2793  2.1194  1.4225
  279THR    CG2 4531   3.465   4.956   3.226 -0.6501 -0.3510 -0.1332
  279THR   HG21 4532   3.505   5.023   3.305  1.5903 -1.8486  0.0833
  279THR   HG22 4533   3.355   4.955   3.240 -0.6773 -0.2088 -0.3236
  279THR   HG23 4534   3.474   4.996   3.123  1.3333  4.0862  1.5318
  279THR      C 4535   3.727   4.707   3.276 -0.4143  0.1626  0.7255
  279THR      O 4536   3.737   4.707   3.398 -0.6003  0.2459  0.5766
  280LEU      N 4537   3.782   4.614   3.196 -0.5910  0.0884 -0.3347
  280LEU     HN 4538   3.760   4.606   3.099  0.2689  0.5010 -0.5788
  280LEU     CA 4539   3.852   4.500   3.247  0.0674 -0.1263  0.0790
  280LEU     HA 4540   3.775   4.460   3.312  0.0723  0.4363  0.4439
  280LEU     CB 4541   3.875   4.405   3.129  0.5484  0.1127  0.0403
  280LEU    HB1 4542   3.953   4.450   3.064 -0.4438 -2.3258 -3.1468
  280LEU    HB2 4543   3.784   4.401   3.065  1.4319 -3.4316 -1.2606
  280LEU     CG 4544   3.915   4.257   3.160  0.0008 -0.3306 -0.3085
  280LEU     HG 4545   4.002   4.255   3.229 -0.0085 -0.1423 -0.2902
  280LEU    CD1 4546   3.798   4.182   3.218  0.1485  0.5807  1.3373
  280LEU   HD11 4547   3.832   4.077   3.231  0.9016  0.1920 -2.7029
  280LEU   HD12 4548   3.716   4.177   3.144  1.1761  3.3914 -0.1261
  280LEU   HD13 4549   3.768   4.237   3.310  0.4633  0.9555  1.2163
  280LEU    CD2 4550   3.951   4.185   3.033 -0.1079 -0.1200 -0.1392
  280LEU   HD21 4551   3.961   4.074   3.036  0.0318 -0.1557 -1.3967
  280LEU   HD22 4552   4.048   4.224   2.996 -0.4425 -0.5174 -1.5011
  280LEU   HD23 4553   3.873   4.218   2.961  0.7012  2.2898  0.0214
  280LEU      C 4554   3.981   4.528   3.327  0.5784 -0.2877  0.4082
  280LEU      O 4555   4.010   4.459   3.420  0.9340 -0.0648  0.2892
  281SER      N 4556   4.052   4.641   3.299 -0.0057  0.5134 -0.6190
  281SER     HN 4557   4.048   4.694   3.214  1.4792  2.6877  0.5647
  281SER     CA 4558   4.165   4.695   3.377  0.3670  0.6091 -0.4804
  281SER     HA 4559   4.247   4.626   3.391  0.0848  0.7070  2.0183
  281SER     CB 4560   4.225   4.816   3.306 -0.3895  0.1843  0.4385
  281SER    HB1 4561   4.245   4.900   3.375 -0.9498  0.3572  0.3921
  281SER    HB2 4562   4.151   4.865   3.239  0.6483  1.8783  0.4552
  281SER     OG 4563   4.336   4.775   3.231 -0.0651 -0.0964 -0.2424
  281SER    HG1 4564   4.404   4.769   3.298  1.1034  2.1907 -1.1275
  281SER      C 4565   4.132   4.738   3.515 -0.0497  0.3684 -0.0226
  281SER      O 4566   4.199   4.706   3.616  0.4051  0.1051  0.0265
  282PHE      N 4567   4.010   4.793   3.529 -0.2260  0.2653  0.0036
  282PHE     HN 4568   3.968   4.811   3.441  1.7178 -1.8622 -1.5032
  282PHE     CA 4569   3.947   4.818   3.659  0.0250  0.0339  0.5700
  282PHE     HA 4570   4.016   4.874   3.720  0.3811  0.9250 -0.6018
  282PHE     CB 4571   3.818   4.898   3.648 -0.0969  0.3355  0.0125
  282PHE    HB1 4572   3.771   4.915   3.747  1.3095  0.7679  0.6319
  282PHE    HB2 4573   3.744   4.873   3.569  0.6257 -0.5467 -0.3989
  282PHE     CG 4574   3.872   5.033   3.619  0.4725 -0.0400  0.7525
  282PHE    CD1 4575   3.901   5.074   3.491  0.6896 -0.1333 -0.1274
  282PHE    HD1 4576   3.874   5.002   3.416 -1.3464  0.0864  0.3489
  282PHE    CE1 4577   3.955   5.202   3.465 -0.3556 -0.1315  0.1531
  282PHE    HE1 4578   3.986   5.227   3.364  0.4372  0.0990  0.4423
  282PHE     CZ 4579   3.976   5.290   3.569  0.4347 -0.4006  0.2752
  282PHE     HZ 4580   4.020   5.387   3.552 -1.0058  0.2448  0.0859
  282PHE    CD2 4581   3.906   5.121   3.725 -0.3783  0.0257  0.4442
  282PHE    HD2 4582   3.881   5.108   3.829  0.0524  3.9954  1.1956
  282PHE    CE2 4583   3.963   5.248   3.701 -0.6780  1.0557  0.5109
  282PHE    HE2 4584   3.970   5.315   3.785  3.4108  0.3273  0.9977
  282PHE      C 4585   3.921   4.689   3.739 -0.2852  0.2181  0.3738
  282PHE      O 4586   3.952   4.682   3.857 -0.0065 -0.2526  0.0765
  283THR      N 4587   3.868   4.589   3.677 -0.3384 -0.3924 -0.1335
  283THR     HN 4588   3.835   4.601   3.584  0.5551  0.0078 -0.4034
  283THR     CA 4589   3.865   4.456   3.737  0.4770 -0.3970  0.5996
  283THR     HA 4590   3.824   4.459   3.837  0.3857 -3.4072  0.7251
  283THR     CB 4591   3.781   4.367   3.645 -0.8029  0.6932  0.7365
  283THR     HB 4592   3.800   4.396   3.539 -0.5503  4.7486  1.7268
  283THR    OG1 4593   3.641   4.387   3.659  0.2039  0.9050  0.3445
  283THR    HG1 4594   3.619   4.475   3.693 -0.8892  1.2349 -1.1499
  283THR    CG2 4595   3.808   4.217   3.659  0.1711  0.0433 -0.5037
  283THR   HG21 4596   3.762   4.154   3.579 -2.1842  1.1344 -0.0989
  283THR   HG22 4597   3.767   4.176   3.753 -0.0101 -0.5423 -0.8317
  283THR   HG23 4598   3.917   4.198   3.652  0.1370  0.2903 -2.4821
  283THR      C 4599   3.999   4.400   3.776 -0.3099  0.5919  0.4350
  283THR      O 4600   4.016   4.329   3.874  0.1895  0.4066 -0.0677
  284TYR      N 4601   4.102   4.426   3.696  0.4669 -0.9525 -0.6580
  284TYR     HN 4602   4.092   4.475   3.610 -1.6023 -0.7133 -0.3309
  284TYR     CA 4603   4.230   4.364   3.723  0.2198  0.2054 -0.3763
  284TYR     HA 4604   4.217   4.265   3.766 -0.7944  0.3177 -0.3910
  284TYR     CB 4605   4.316   4.353   3.597  0.3259  0.4084 -0.4109
  284TYR    HB1 4606   4.418   4.322   3.629  0.2486  1.2100  0.7029
  284TYR    HB2 4607   4.318   4.449   3.540  0.6327 -0.9123 -2.7455
  284TYR     CG 4608   4.257   4.255   3.508  0.5873 -0.1850  0.1398
  284TYR    CD1 4609   4.270   4.275   3.368 -0.3826  0.3097 -0.8265
  284TYR    HD1 4610   4.305   4.366   3.321  2.7184 -0.6524 -0.5937
  284TYR    CE1 4611   4.241   4.166   3.282  0.3559 -0.6811 -0.1609
  284TYR    HE1 4612   4.259   4.181   3.177  2.9420 -1.9715  0.0150
  284TYR     CZ 4613   4.197   4.045   3.331 -0.1567 -0.5584 -0.9352
  284TYR     OH 4614   4.175   3.936   3.250  0.4605 -0.2412 -0.1900
  284TYR     HH 4615   4.168   3.861   3.309 -2.1070 -0.0850 -0.1519
  284TYR    CD2 4616   4.211   4.127   3.555 -0.3699  0.0444 -0.1866
  284TYR    HD2 4617   4.201   4.106   3.660 -0.9402  1.3052  0.0353
  284TYR    CE2 4618   4.183   4.025   3.468 -0.4019  0.3366  0.9168
  284TYR    HE2 4619   4.146   3.928   3.499  0.8159 -0.0869  1.0929
  284TYR      C 4620   4.311   4.432   3.828 -0.4864 -0.1192 -0.3300
  284TYR      O 4621   4.381   4.373   3.911 -0.0359 -0.0971  1.0851
  285MET      N 4622   4.297   4.567   3.844  0.1051  1.1452 -0.7441
  285MET     HN 4623   4.231   4.606   3.780 -1.0910  1.7098  0.7537
  285MET     CA 4624   4.387   4.648   3.927 -0.0904 -0.1229 -0.2304
  285MET     HA 4625   4.486   4.607   3.911 -0.2838 -0.4015 -0.7449
  285MET     CB 4626   4.389   4.798   3.890  0.4242  0.5198  0.0421
  285MET    HB1 4627   4.419   4.812   3.784 -2.6413 -0.2195 -1.0245
  285MET    HB2 4628   4.456   4.858   3.955  1.4623 -0.2787 -0.2377
  285MET     CG 4629   4.259   4.875   3.914 -0.3931  0.1348 -0.0918
  285MET    HG1 4630   4.223   4.848   4.015 -0.5398 -1.2620 -0.4929
  285MET    HG2 4631   4.181   4.833   3.847  0.2342 -0.1039 -0.6888
  285MET     SD 4632   4.270   5.055   3.886  0.0911 -0.0173  0.2286
  285MET     CE 4633   4.325   5.049   3.720 -0.0542 -0.5450  0.0546
  285MET    HE1 4634   4.304   5.143   3.665  0.0089 -0.4952  0.1151
  285MET    HE2 4635   4.272   4.964   3.672  0.1818  0.1797 -1.5477
  285MET    HE3 4636   4.436   5.040   3.721 -0.0511 -0.5623  1.6166
  285MET      C 4637   4.341   4.636   4.077 -1.0643  0.6226 -0.6179
  285MET      O 4638   4.389   4.699   4.173  0.2370  0.4861 -0.5766
  286ASN      N 4639   4.240   4.550   4.102  0.1227 -0.4064  0.2323
  286ASN     HN 4640   4.202   4.494   4.029  0.0021 -1.3136  0.9593
  286ASN     CA 4641   4.198   4.497   4.225  0.6938 -0.0579 -0.4514
  286ASN     HA 4642   4.158   4.583   4.276  0.4611  1.5464 -3.1342
  286ASN     CB 4643   4.087   4.398   4.211 -0.5539  0.0348 -0.4194
  286ASN    HB1 4644   4.113   4.336   4.123  2.4183  0.1831  0.2588
  286ASN    HB2 4645   3.986   4.442   4.196 -0.4437  1.2556  1.9363
  286ASN     CG 4646   4.047   4.315   4.333  0.4138  0.1833  0.9104
  286ASN    OD1 4647   3.955   4.336   4.409 -0.2065  0.5224 -0.0715
  286ASN    ND2 4648   4.127   4.205   4.349 -0.3375  0.5588  0.0322
  286ASN   HD21 4649   4.109   4.151   4.431 -2.7382  0.5924 -0.4094
  286ASN   HD22 4650   4.211   4.202   4.295  0.5302 -0.2321  1.3678
  286ASN      C 4651   4.318   4.443   4.312  0.6302  0.1263  0.0763
  286ASN      O 4652   4.328   4.455   4.434  0.3992 -0.4002  0.2102
  287SER      N 4653   4.413   4.368   4.252 -0.7205 -0.8739 -0.4174
  287SER     HN 4654   4.400   4.339   4.158 -0.5851 -1.0610 -0.3790
  287SER     CA 4655   4.531   4.315   4.312 -0.2043 -0.1922 -0.4684
  287SER     HA 4656   4.487   4.264   4.396 -2.6654  1.7257 -0.4524
  287SER     CB 4657   4.599   4.217   4.208  0.0054 -0.5235 -0.0137
  287SER    HB1 4658   4.691   4.170   4.250 -0.6168 -1.3516  0.4656
  287SER    HB2 4659   4.622   4.263   4.110  0.3495 -0.1149  0.2540
  287SER     OG 4660   4.505   4.115   4.181  0.4865  0.4732 -0.3318
  287SER    HG1 4661   4.492   4.071   4.265 -0.7898 -0.8153 -1.1468
  287SER      C 4662   4.625   4.418   4.366  0.4948 -0.0295  1.0465
  287SER      O 4663   4.701   4.395   4.458  0.0552 -0.2148  0.1870
  288MET      N 4664   4.638   4.535   4.294  0.3647  0.0082 -0.6166
  288MET     HN 4665   4.583   4.550   4.212 -0.4592  0.1409 -0.0531
  288MET     CA 4666   4.712   4.652   4.331 -0.0704 -0.7211 -0.2692
  288MET     HA 4667   4.805   4.616   4.374  0.2017 -0.4114 -0.6011
  288MET     CB 4668   4.737   4.739   4.206  0.2608  0.5215 -0.3898
  288MET    HB1 4669   4.634   4.760   4.169 -1.5382 -2.9868  2.0692
  288MET    HB2 4670   4.803   4.685   4.135  0.9029 -0.7230  1.0979
  288MET     CG 4671   4.814   4.867   4.222  0.0460  0.5837 -0.0773
  288MET    HG1 4672   4.847   4.897   4.121  2.1028 -2.2675 -0.3738
  288MET    HG2 4673   4.907   4.841   4.278  0.0855 -1.9858 -1.2093
  288MET     SD 4674   4.733   5.019   4.300  0.2079  0.0717  0.0800
  288MET     CE 4675   4.599   5.045   4.175 -0.2554  0.0214 -0.4581
  288MET    HE1 4676   4.633   5.059   4.070  2.5477  0.8887  0.4699
  288MET    HE2 4677   4.557   5.146   4.196 -0.6364 -0.4975  1.4160
  288MET    HE3 4678   4.524   4.963   4.172  0.1146 -0.2963 -1.3995
  288MET      C 4679   4.645   4.734   4.444 -0.0558  0.2610 -0.0396
  288MET      O 4680   4.708   4.802   4.516 -0.5474 -0.0773 -0.3231
  289LEU      N 4681   4.515   4.703   4.473 -0.3249 -0.0016  0.4551
  289LEU     HN 4682   4.467   4.645   4.407  1.3581 -0.4748 -0.4175
  289LEU     CA 4683   4.444   4.786   4.570  0.2529 -0.8495 -0.4482
  289LEU     HA 4684   4.509   4.872   4.580  0.9907 -1.4870  0.4735
  289LEU     CB 4685   4.304   4.825   4.513 -0.2118  0.0351  0.0090
  289LEU    HB1 4686   4.243   4.873   4.593  0.6679 -1.9956  2.0094
  289LEU    HB2 4687   4.252   4.737   4.470  0.7965 -0.7313  0.3229
  289LEU     CG 4688   4.316   4.939   4.399 -0.3070  0.8264 -0.5515
  289LEU     HG 4689   4.386   4.901   4.322  0.3005  0.1072  0.3299
  289LEU    CD1 4690   4.179   4.956   4.332  0.5113 -0.1395 -0.0883
  289LEU   HD11 4691   4.107   5.003   4.403  0.5814  0.7006 -0.5648
  289LEU   HD12 4692   4.137   4.860   4.295  0.2212 -1.3868  3.0957
  289LEU   HD13 4693   4.173   5.021   4.242 -1.1535  0.2795  0.2881
  289LEU    CD2 4694   4.356   5.067   4.463  0.4265  0.4919  0.1912
  289LEU   HD21 4695   4.296   5.099   4.551 -0.4688  1.0291 -0.5997
  289LEU   HD22 4696   4.363   5.141   4.380  0.6727 -0.6633 -0.8410
  289LEU   HD23 4697   4.460   5.060   4.503 -0.0781 -1.6557  1.2780
  289LEU      C 4698   4.421   4.738   4.715 -1.3221  0.4762 -0.0783
  289LEU      O 4699   4.510   4.762   4.797  0.0667  0.2236  0.4671
  290ASP      N 4700   4.313   4.665   4.756  0.2898  0.2832 -0.4014
  290ASP     HN 4701   4.250   4.630   4.688  0.6470 -0.3823 -0.3898
  290ASP     CA 4702   4.285   4.625   4.896  0.0862 -0.1123  0.6052
  290ASP     HA 4703   4.299   4.709   4.962  0.3050 -1.1467  1.9178
  290ASP     CB 4704   4.141   4.561   4.920  0.0936  0.6392  0.2650
  290ASP    HB1 4705   4.121   4.458   4.884 -2.5103  0.9359  0.6277
  290ASP    HB2 4706   4.069   4.630   4.869 -0.6470  1.5631  2.4320
  290ASP     CG 4707   4.095   4.563   5.063 -0.2374  0.1152 -0.2471
  290ASP    OD1 4708   4.114   4.667   5.131 -0.1775  0.3026  0.1396
  290ASP    OD2 4709   4.035   4.463   5.104  0.9968  0.6271 -0.0516
  290ASP      C 4710   4.398   4.533   4.957 -0.1386 -0.3037  0.0831
  290ASP      O 4711   4.444   4.565   5.069 -0.1233 -0.2213 -0.3330
  291PRO      N 4712   4.451   4.437   4.878 -0.1946 -0.1395  0.4185
  291PRO     CD 4713   4.381   4.373   4.759 -0.2366 -0.3319  0.6049
  291PRO    HD1 4714   4.380   4.448   4.678 -0.0926  0.3608  1.2267
  291PRO    HD2 4715   4.278   4.342   4.787 -1.1431  1.9071 -0.0800
  291PRO     CA 4716   4.591   4.373   4.890  0.2798 -0.2317  0.3288
  291PRO     HA 4717   4.595   4.293   4.962  0.6899 -2.6817 -2.2241
  291PRO     CB 4718   4.616   4.311   4.750  1.0448 -0.0917  0.6103
  291PRO    HB1 4719   4.699   4.237   4.759  2.5671  1.6745  1.9397
  291PRO    HB2 4720   4.643   4.385   4.672  0.3322 -1.4192 -0.9723
  291PRO     CG 4721   4.477   4.263   4.712  0.3802 -0.6390 -0.0406
  291PRO    HG1 4722   4.469   4.254   4.601 -2.3409  3.1010 -0.3559
  291PRO    HG2 4723   4.458   4.166   4.761  1.6507 -1.2406 -0.6896
  291PRO      C 4724   4.703   4.468   4.937  0.2312 -0.4404 -0.5907
  291PRO      O 4725   4.736   4.445   5.052  0.2545  0.8733  0.1418
  292VAL      N 4726   4.745   4.571   4.864  0.0055  0.4875 -0.1050
  292VAL     HN 4727   4.700   4.585   4.776  2.2117  1.0477 -1.2142
  292VAL     CA 4728   4.849   4.665   4.895 -0.1522 -0.0062  0.1788
  292VAL     HA 4729   4.932   4.602   4.923 -0.1330  0.2897  0.8039
  292VAL     CB 4730   4.907   4.740   4.769  0.5799  0.7806  0.3240
  292VAL     HB 4731   4.834   4.815   4.732 -0.6281 -1.0742 -1.2169
  292VAL    CG1 4732   5.039   4.815   4.815  0.4107  0.3973 -0.2013
  292VAL   HG11 4733   5.074   4.861   4.720  0.4920 -0.0702 -0.4003
  292VAL   HG12 4734   5.111   4.738   4.850 -0.5797 -1.3365 -1.7397
  292VAL   HG13 4735   5.011   4.885   4.896 -1.4668 -0.5337  0.0226
  292VAL    CG2 4736   4.940   4.640   4.646  0.1073  0.4288  0.7388
  292VAL   HG21 4737   4.987   4.708   4.572 -0.5936  0.5388  0.3852
  292VAL   HG22 4738   4.842   4.603   4.610  0.5472  0.0490 -0.0985
  292VAL   HG23 4739   5.002   4.553   4.679  0.6618 -0.2212 -1.7617
  292VAL      C 4740   4.818   4.747   5.019 -0.0424  0.4628 -0.9400
  292VAL      O 4741   4.906   4.770   5.094 -0.5750  0.6412  0.0737
  293VAL      N 4742   4.685   4.784   5.037  0.4012 -0.2982 -0.1528
  293VAL     HN 4743   4.614   4.750   4.977 -0.9873 -0.3651  1.4582
  293VAL     CA 4744   4.638   4.850   5.165  0.2213  0.1272  0.3460
  293VAL     HA 4745   4.702   4.933   5.189 -1.2272  0.9583  1.4255
  293VAL     CB 4746   4.487   4.899   5.154  0.2370  0.8084  0.7982
  293VAL     HB 4747   4.417   4.814   5.142 -1.0617  1.9562 -0.0624
  293VAL    CG1 4748   4.452   4.990   5.280  0.5153  0.5362 -0.3103
  293VAL   HG11 4749   4.345   5.010   5.261 -0.4775 -2.3859  1.5478
  293VAL   HG12 4750   4.522   5.077   5.282 -0.6218  1.4586  1.8776
  293VAL   HG13 4751   4.453   4.934   5.375 -1.1306  0.2905 -0.4099
  293VAL    CG2 4752   4.474   4.993   5.029  0.2269  0.1235  0.4269
  293VAL   HG21 4753   4.366   5.017   5.018 -0.1561 -1.8393 -0.4879
  293VAL   HG22 4754   4.509   4.953   4.931 -2.4065  0.0383 -0.5416
  293VAL   HG23 4755   4.532   5.087   5.046  0.7023 -0.2506  0.9097
  293VAL      C 4756   4.645   4.755   5.290  0.9991  0.4220  0.4814
  293VAL      O 4757   4.688   4.798   5.394 -0.0300 -0.1574 -0.3119
  294TYR      N 4758   4.626   4.617   5.274 -0.1612 -0.4761  0.1391
  294TYR     HN 4759   4.596   4.574   5.189 -0.4147 -3.2292  1.5166
  294TYR     CA 4760   4.631   4.517   5.379 -0.0270 -0.8008 -0.0049
  294TYR     HA 4761   4.568   4.554   5.459  1.3057  0.2435  0.5962
  294TYR     CB 4762   4.609   4.368   5.333  0.3195 -1.0169 -0.2727
  294TYR    HB1 4763   4.655   4.282   5.388  0.1219 -1.1216 -0.2719
  294TYR    HB2 4764   4.657   4.363   5.233  0.6666 -0.2694 -0.1536
  294TYR     CG 4765   4.465   4.337   5.335  0.7071  0.2120  0.4848
  294TYR    CD1 4766   4.393   4.331   5.453 -0.4221  0.1468  0.1532
  294TYR    HD1 4767   4.447   4.348   5.544  0.8455  0.0902 -0.5706
  294TYR    CE1 4768   4.259   4.301   5.453 -0.0649  0.6078 -0.2211
  294TYR    HE1 4769   4.197   4.294   5.541 -1.5970  3.0641 -0.9892
  294TYR     CZ 4770   4.190   4.277   5.333 -0.2030  0.7055 -0.5384
  294TYR     OH 4771   4.048   4.263   5.321  0.3921  0.0381  0.4029
  294TYR     HH 4772   4.024   4.314   5.243 -3.1829  0.2291  1.4558
  294TYR    CD2 4773   4.398   4.305   5.214 -0.0569 -0.4804  0.2876
  294TYR    HD2 4774   4.454   4.314   5.122 -0.8645  1.2274 -0.0800
  294TYR    CE2 4775   4.260   4.279   5.213  0.4409 -0.1960  0.2600
  294TYR    HE2 4776   4.214   4.260   5.117 -0.6064 -0.6728  0.8353
  294TYR      C 4777   4.762   4.525   5.450  0.0660  0.6120 -0.6189
  294TYR      O 4778   4.758   4.525   5.575  0.3477  0.2968  0.5655
  295TYR      N 4779   4.874   4.535   5.369 -0.6556 -0.3422 -0.3585
  295TYR     HN 4780   4.851   4.529   5.272 -1.7687 -1.9642 -0.0360
  295TYR     CA 4781   5.013   4.533   5.412  0.4473  0.1088  0.0136
  295TYR     HA 4782   5.026   4.438   5.461 -0.0201 -0.3075 -0.6562
  295TYR     CB 4783   5.097   4.542   5.280  0.6585 -0.2592 -0.2554
  295TYR    HB1 4784   5.205   4.529   5.299  0.5103 -0.9229  0.1830
  295TYR    HB2 4785   5.074   4.638   5.228  1.2750 -1.0019 -1.9637
  295TYR     CG 4786   5.056   4.427   5.183  1.2966 -0.0416  0.1594
  295TYR    CD1 4787   5.000   4.307   5.221 -0.0821  0.3029 -0.0150
  295TYR    HD1 4788   4.977   4.294   5.325  0.5783 -1.4319 -0.0583
  295TYR    CE1 4789   4.962   4.206   5.127  0.1607  0.0051 -0.6020
  295TYR    HE1 4790   4.920   4.110   5.156 -0.1666  0.1950 -0.4298
  295TYR     CZ 4791   4.977   4.227   4.994 -0.1166 -0.1152 -0.5390
  295TYR     OH 4792   4.942   4.124   4.901  0.3918 -0.3861 -0.0158
  295TYR     HH 4793   4.939   4.162   4.814 -1.6068 -0.4010  0.0075
  295TYR    CD2 4794   5.094   4.436   5.045  0.7840 -0.1892 -0.5142
  295TYR    HD2 4795   5.147   4.522   5.006  1.0981 -0.0675  0.1500
  295TYR    CE2 4796   5.061   4.335   4.951  0.2242  0.1627 -0.3062
  295TYR    HE2 4797   5.093   4.356   4.850  0.1354 -0.9231 -0.5743
  295TYR      C 4798   5.050   4.655   5.506  0.7154  0.0931  0.3950
  295TYR      O 4799   5.101   4.635   5.616  0.0869  0.4650 -0.1230
  296PHE      N 4800   5.012   4.771   5.453  0.4248 -0.0282 -0.4367
  296PHE     HN 4801   4.980   4.770   5.359 -1.2539 -0.2213  0.0995
  296PHE     CA 4802   5.039   4.896   5.517 -0.8063 -0.3221  0.8090
  296PHE     HA 4803   5.132   4.883   5.572  0.9889  0.0281 -1.9310
  296PHE     CB 4804   5.082   5.006   5.411 -0.0774  0.1415 -0.4335
  296PHE    HB1 4805   5.115   5.096   5.467 -1.2154 -0.2390  0.9078
  296PHE    HB2 4806   4.985   5.018   5.359 -0.5046 -0.9725  0.0567
  296PHE     CG 4807   5.192   4.960   5.322  0.1023  0.6591  0.1783
  296PHE    CD1 4808   5.166   4.960   5.180 -0.4646 -0.0651 -1.0517
  296PHE    HD1 4809   5.063   4.983   5.157 -1.0335  0.3756  1.5937
  296PHE    CE1 4810   5.265   4.931   5.089  0.2996 -0.1183  0.2780
  296PHE    HE1 4811   5.236   4.942   4.985 -2.2618  1.5033  1.0741
  296PHE     CZ 4812   5.397   4.897   5.132  0.4848  0.0536  0.0818
  296PHE     HZ 4813   5.472   4.886   5.055  0.0095  0.6312 -0.4719
  296PHE    CD2 4814   5.317   4.927   5.362  0.4354  0.6629 -0.3868
  296PHE    HD2 4815   5.344   4.933   5.466  0.4528  0.6347 -0.3897
  296PHE    CE2 4816   5.415   4.896   5.270 -0.1568  0.8970  0.1638
  296PHE    HE2 4817   5.512   4.859   5.302 -0.5657 -1.0280 -0.6657
  296PHE      C 4818   4.939   4.957   5.618  0.6760  0.3140  0.3824
  296PHE      O 4819   4.982   5.038   5.699  0.1581  0.4393  0.1275
  297SER      N 4820   4.809   4.914   5.609  0.2917  0.2782 -0.3884
  297SER     HN 4821   4.789   4.861   5.527 -2.5692 -0.8184  0.9120
  297SER     CA 4822   4.702   4.939   5.711 -0.3931 -0.2721  0.6507
  297SER     HA 4823   4.702   5.045   5.729 -0.8156  0.1021 -1.3548
  297SER     CB 4824   4.551   4.909   5.661 -0.3483 -0.5782 -0.5267
  297SER    HB1 4825   4.515   4.986   5.591  0.5785 -0.8873 -1.3650
  297SER    HB2 4826   4.493   4.915   5.756  0.2469 -0.7444 -0.1454
  297SER     OG 4827   4.531   4.777   5.607  0.4764 -0.1442  0.0750
  297SER    HG1 4828   4.578   4.780   5.523 -1.6029 -2.0966 -1.2654
  297SER      C 4829   4.725   4.859   5.837  0.1038  0.0064 -0.2862
  297SER      O 4830   4.650   4.876   5.937 -0.1418 -0.1942  0.0718
  298SER      N 4831   4.795   4.741   5.827 -0.0243 -0.6536  0.0234
  298SER     HN 4832   4.829   4.725   5.735 -1.1265 -0.0014 -0.5201
  298SER     CA 4833   4.806   4.656   5.940  0.5322 -0.4653 -0.1501
  298SER     HA 4834   4.709   4.650   5.988  1.2023  0.0250  1.3379
  298SER     CB 4835   4.857   4.510   5.904  0.5596 -0.1246  0.3723
  298SER    HB1 4836   4.961   4.526   5.871  1.4153 -1.5341  2.2073
  298SER    HB2 4837   4.792   4.474   5.821  2.9366 -0.1189 -1.6123
  298SER     OG 4838   4.851   4.431   6.024  0.1884  0.2034  0.0270
  298SER    HG1 4839   4.763   4.391   6.024 -0.2395  1.0106 -2.0165
  298SER      C 4840   4.911   4.708   6.034 -0.5136 -0.2254 -0.2403
  298SER      O 4841   5.013   4.751   5.990 -0.2583 -0.3913  0.1825
  299PRO      N 4842   4.882   4.722   6.163  0.1401  0.0822  0.3980
  299PRO     CD 4843   4.749   4.704   6.227 -0.1693 -0.1214 -0.1727
  299PRO    HD1 4844   4.719   4.597   6.221 -0.2457 -0.1435  0.4973
  299PRO    HD2 4845   4.678   4.772   6.176  0.3489  0.7817  0.2838
  299PRO     CA 4846   4.968   4.787   6.253 -0.1063  0.4339 -0.0614
  299PRO     HA 4847   5.031   4.854   6.196  1.1465 -1.0062 -0.4460
  299PRO     CB 4848   4.879   4.844   6.372 -0.0732 -0.2995  0.1897
  299PRO    HB1 4849   4.851   4.939   6.323  1.5440 -1.2826 -2.9278
  299PRO    HB2 4850   4.917   4.857   6.476 -1.7487  1.9028  0.5960
  299PRO     CG 4851   4.762   4.745   6.373 -0.9432 -0.8374 -0.4474
  299PRO    HG1 4852   4.788   4.666   6.446  0.3727  1.0745  1.2592
  299PRO    HG2 4853   4.677   4.795   6.424  0.3487 -0.1770  1.1540
  299PRO      C 4854   5.058   4.674   6.316 -0.3057 -0.0341 -0.8936
  299PRO      O 4855   5.116   4.696   6.419 -0.4324  0.0399  0.2533
  300SER      N 4856   5.066   4.557   6.252  0.0749  0.3010  0.6113
  300SER     HN 4857   5.009   4.545   6.172  0.0199  1.4417  0.4753
  300SER     CA 4858   5.124   4.439   6.307  0.7539  0.4298  0.0380
  300SER     HA 4859   5.196   4.471   6.381 -0.7013  4.3163  0.0042
  300SER     CB 4860   5.023   4.364   6.390  0.1234  0.4463 -0.2796
  300SER    HB1 4861   4.974   4.437   6.458 -0.8347  0.4076 -0.9090
  300SER    HB2 4862   5.068   4.278   6.445  2.4005  2.8081  1.8545
  300SER     OG 4863   4.916   4.315   6.311 -0.1676  0.0060 -0.3615
  300SER    HG1 4864   4.891   4.379   6.244  1.2092 -0.2920 -1.2005
  300SER      C 4865   5.182   4.344   6.198 -0.3854 -0.1406 -0.5065
  300SER      O 4866   5.230   4.234   6.229 -0.4365 -1.2812 -0.4742
  301PHE      N 4867   5.179   4.377   6.064  0.1924 -0.2373 -0.8574
  301PHE     HN 4868   5.133   4.458   6.028  0.1712  0.2139  0.1432
  301PHE     CA 4869   5.241   4.289   5.963  0.4539 -0.1843  0.1731
  301PHE     HA 4870   5.235   4.186   5.994 -1.0066 -0.4883 -0.9352
  301PHE     CB 4871   5.138   4.303   5.847 -0.0350  0.1380  0.0519
  301PHE    HB1 4872   5.134   4.412   5.824 -1.6492 -0.2004 -1.5127
  301PHE    HB2 4873   5.041   4.254   5.872  1.1516 -1.8376  1.0309
  301PHE     CG 4874   5.181   4.227   5.722 -0.1930  0.4363  0.4354
  301PHE    CD1 4875   5.201   4.081   5.726  0.6517  0.1246  0.4794
  301PHE    HD1 4876   5.204   4.035   5.824  3.0602  0.3879  0.5863
  301PHE    CE1 4877   5.228   4.006   5.601  0.4293  0.4011  0.0280
  301PHE    HE1 4878   5.240   3.899   5.604 -2.4671  0.0139  0.9422
  301PHE     CZ 4879   5.231   4.076   5.488  0.0739 -0.3420 -0.4043
  301PHE     HZ 4880   5.253   4.022   5.398  0.7546  0.2784 -0.6211
  301PHE    CD2 4881   5.198   4.287   5.598  0.3503 -0.5105  0.0994
  301PHE    HD2 4882   5.189   4.395   5.592  0.6079 -0.4580  0.5920
  301PHE    CE2 4883   5.216   4.216   5.481 -0.1277  0.1330  1.0831
  301PHE    HE2 4884   5.227   4.271   5.389 -2.0355  0.5287  1.0359
  301PHE      C 4885   5.384   4.311   5.917 -0.7291  0.0082 -0.0739
  301PHE      O 4886   5.461   4.220   5.908  0.0584  0.1053 -0.1394
  302ASN      N 4887   5.429   4.439   5.904  0.0279  0.4792 -0.2769
  302ASN     HN 4888   5.368   4.517   5.911  0.7397  0.9324  1.1254
  302ASN     CA 4889   5.567   4.479   5.867  0.4191  0.6315 -0.0932
  302ASN     HA 4890   5.611   4.394   5.819 -0.9730 -0.6259  0.7723
  302ASN     CB 4891   5.566   4.587   5.764 -0.3786 -0.5254 -0.1084
  302ASN    HB1 4892   5.507   4.676   5.794 -0.4899 -0.4180 -0.6377
  302ASN    HB2 4893   5.521   4.539   5.674 -0.9272 -0.7953  0.3033
  302ASN     CG 4894   5.710   4.638   5.734 -0.4438  0.0150  0.3387
  302ASN    OD1 4895   5.812   4.568   5.754  0.1332  0.2435  0.1442
  302ASN    ND2 4896   5.721   4.758   5.681  0.6628 -0.7246 -0.9654
  302ASN   HD21 4897   5.814   4.793   5.667 -0.6527  3.2490 -0.9833
  302ASN   HD22 4898   5.650   4.826   5.699  0.8053 -1.1554  1.6401
  302ASN      C 4899   5.642   4.508   6.002 -0.9461 -0.1768 -0.3556
  302ASN    OT1 4900   5.611   4.602   6.078  0.2605 -0.2287  0.0989
  302ASN    OT2 4901   5.731   4.428   6.029  0.1599  0.0798 -0.2863
  3033HR    C01 4902   4.052   3.615   3.094 -0.2034  0.2046 -0.2470
  3033HR    O02 4903   3.962   3.664   3.161 -0.1166  0.5726  0.2887
  3033HR    C03 4904   4.148   3.694   3.002  0.2131 -0.7335  0.5142
  3033HR    O04 4905   3.997   3.718   2.813  0.5333  0.2312  0.1523
  3033HR    C05 4906   4.070   3.794   2.909 -0.5170 -0.3269 -0.1949
  3033HR    O06 4907   4.090   3.489   3.113  0.2989 -0.2267 -0.0983
  3033HR    C07 4908   4.174   3.874   2.828 -0.2818  0.1451  0.2639
  3033HR     H1 4909   4.211   3.621   2.947 -1.5647 -0.9616 -1.3300
  3033HR     H2 4910   4.210   3.759   3.068 -0.5171 -0.7523  1.2353
  3033HR     H3 4911   3.956   3.644   2.857 -0.2831  1.0407  0.7912
  3033HR     H4 4912   4.001   3.858   2.969 -0.2772 -1.3113  1.1573
  3033HR     H5 4913   4.083   3.465   3.205  0.6061 -0.2370 -0.0758
  3033HR     H6 4914   4.230   3.947   2.890 -0.3678  0.3860  0.0622
  3033HR     H7 4915   4.131   3.943   2.752 -1.8936 -0.9007  0.1889
  3033HR     H8 4916   4.247   3.820   2.763  0.0976  1.2030 -0.2119
   8.05337   8.05337   8.48859
