# Supplementary material for: Orthosteric and allosteric modulation of human HCAR2 signaling complex
Source: Nat Commun. 2023 Nov 22;14:7620. doi: 10.1038/s41467-023-43537-z (PMC10665550; doi:10.1038/s41467-023-43537-z)
Supplement: Supplementary file 8 — Supplementary Data 5 [file 41467_2023_43537_MOESM8_ESM.zip › supplementary data 5/trjfiles/3HB_P9N_initial.gro]

Title
 4977
    8ASP      N    1   3.426   4.020   1.991  0.0878 -0.7024  0.6164
    8ASP    HT1    2   3.504   3.954   2.009  1.0644  0.2384  0.0012
    8ASP    HT2    3   3.410   4.027   1.889  0.5250  3.1817  0.6683
    8ASP    HT3    4   3.335   3.979   2.020 -0.9666  0.6716 -0.5728
    8ASP     CA    5   3.448   4.156   2.039  0.0576  0.3057  0.3442
    8ASP     HA    6   3.533   4.195   1.984 -0.5367 -1.7591 -2.2513
    8ASP     CB    7   3.326   4.232   1.983  0.1527  0.0378 -0.7929
    8ASP    HB1    8   3.233   4.203   2.037  2.1919 -3.5143  1.1881
    8ASP    HB2    9   3.299   4.213   1.877  0.8502 -0.6102 -0.8650
    8ASP     CG   10   3.341   4.383   2.000  0.4029 -1.3755 -0.3490
    8ASP    OD1   11   3.451   4.437   2.018  0.3731 -0.0299 -0.5010
    8ASP    OD2   12   3.237   4.449   1.985  0.2640  0.3895 -0.7362
    8ASP      C   13   3.472   4.160   2.178 -1.2197  0.4223 -1.0314
    8ASP      O   14   3.584   4.119   2.218 -0.2019 -0.1101 -0.2495
    9HSD      N   15   3.383   4.214   2.268  0.0481 -0.5398  0.4416
    9HSD     HN   16   3.297   4.255   2.239  0.9791  1.9506  0.8665
    9HSD     CA   17   3.400   4.222   2.407 -0.5149 -0.4891 -0.0363
    9HSD     HA   18   3.499   4.187   2.435 -0.5307 -0.4163  0.1116
    9HSD     CB   19   3.407   4.372   2.458  0.0915  0.5914  0.3647
    9HSD    HB1   20   3.408   4.372   2.570  0.2328  0.3647  0.3646
    9HSD    HB2   21   3.314   4.425   2.427 -1.1072 -1.4813  0.1936
    9HSD    ND1   22   3.543   4.502   2.279 -0.0111 -0.5918  0.5994
    9HSD    HD1   23   3.504   4.461   2.197 -1.5978 -1.3804  1.6931
    9HSD     CG   24   3.525   4.459   2.408  0.8148  0.4704 -0.0104
    9HSD    CE1   25   3.661   4.570   2.281  0.0579 -0.2958  0.8085
    9HSD    HE1   26   3.713   4.601   2.191 -0.5139 -0.2053  0.5047
    9HSD    NE2   27   3.716   4.567   2.397 -0.8088  0.3151 -0.1378
    9HSD    CD2   28   3.631   4.509   2.483  0.2695  0.1209  0.4324
    9HSD    HD2   29   3.652   4.492   2.588 -1.3915 -0.5462  0.6905
    9HSD      C   30   3.303   4.133   2.475  0.1367 -0.5415 -0.4363
    9HSD      O   31   3.325   4.096   2.590 -0.1527  0.1549 -0.4624
   10PHE      N   32   3.196   4.092   2.403  0.3096 -0.1731  0.6101
   10PHE     HN   33   3.184   4.116   2.307  2.7149 -1.5816 -0.1277
   10PHE     CA   34   3.098   3.985   2.441 -0.2126 -0.3099 -0.0160
   10PHE     HA   35   3.065   3.999   2.542 -0.7678  1.8492 -0.4529
   10PHE     CB   36   2.990   3.970   2.334  0.0144 -0.4171  0.3103
   10PHE    HB1   37   3.022   3.967   2.228 -0.4457 -3.5535  0.1597
   10PHE    HB2   38   2.929   4.062   2.345  0.0710  0.1366 -3.1729
   10PHE     CG   39   2.899   3.850   2.356  0.0743  0.2146 -0.4514
   10PHE    CD1   40   2.843   3.823   2.487  0.2535  0.4975  0.0049
   10PHE    HD1   41   2.859   3.881   2.577 -1.9205  1.1890  0.0116
   10PHE    CE1   42   2.740   3.727   2.495  0.4872  1.0615  0.4801
   10PHE    HE1   43   2.694   3.711   2.591 -0.3698  1.0129  0.0672
   10PHE     CZ   44   2.709   3.650   2.382 -0.4402  0.7931  0.0739
   10PHE     HZ   45   2.628   3.580   2.394 -0.4300  0.4048 -1.8286
   10PHE    CD2   46   2.862   3.781   2.241  0.5707  0.8363 -0.0632
   10PHE    HD2   47   2.909   3.810   2.149  0.8196  0.4963 -0.0431
   10PHE    CE2   48   2.764   3.677   2.253  0.4628 -0.1810 -0.1867
   10PHE    HE2   49   2.733   3.642   2.156 -0.7692  1.0430 -0.2685
   10PHE      C   50   3.182   3.857   2.436  0.0269 -0.1214  0.2161
   10PHE      O   51   3.245   3.833   2.333  0.0575 -0.5942  0.2913
   11LEU      N   52   3.173   3.770   2.537 -0.0882 -0.0826 -0.2855
   11LEU     HN   53   3.123   3.784   2.623  1.3434  1.9513  0.3122
   11LEU     CA   54   3.268   3.660   2.535 -0.3028 -1.4080  0.1315
   11LEU     HA   55   3.277   3.629   2.432  1.5059  1.3936 -0.6528
   11LEU     CB   56   3.403   3.697   2.609  0.2715 -0.2999 -0.2301
   11LEU    HB1   57   3.376   3.721   2.714 -0.2335  2.9190 -1.0103
   11LEU    HB2   58   3.433   3.789   2.555 -1.7212 -1.0107 -2.7530
   11LEU     CG   59   3.519   3.596   2.603  0.0710  0.0633  0.8083
   11LEU     HG   60   3.494   3.499   2.652 -1.0677  0.3874  0.8959
   11LEU    CD1   61   3.557   3.561   2.456  0.1660  0.1390  0.5712
   11LEU   HD11   62   3.468   3.528   2.397 -0.4572  3.0023 -0.2493
   11LEU   HD12   63   3.629   3.478   2.443  2.3893  1.6006  2.8010
   11LEU   HD13   64   3.593   3.646   2.394 -0.4850 -0.7531 -1.1257
   11LEU    CD2   65   3.641   3.639   2.687 -0.2456 -0.3494  0.5376
   11LEU   HD21   66   3.671   3.739   2.649 -0.5077 -0.6168 -0.3939
   11LEU   HD22   67   3.728   3.572   2.701 -0.6912 -0.8334  1.0793
   11LEU   HD23   68   3.611   3.639   2.794 -0.5868 -0.4380  0.4444
   11LEU      C   69   3.213   3.537   2.604 -0.8596 -0.2051  0.3390
   11LEU      O   70   3.164   3.535   2.712 -0.3514  0.2048 -0.2209
   12GLU      N   71   3.232   3.421   2.540 -0.7510  0.1312 -0.5966
   12GLU     HN   72   3.273   3.421   2.449  0.1786  3.1503 -0.2686
   12GLU     CA   73   3.209   3.290   2.596 -0.3366  0.1781 -0.3269
   12GLU     HA   74   3.149   3.293   2.686  3.0365 -0.1327  2.1452
   12GLU     CB   75   3.128   3.205   2.502  0.1388  0.5052  0.0568
   12GLU    HB1   76   3.120   3.103   2.544 -0.7446  0.5813  0.0958
   12GLU    HB2   77   3.179   3.203   2.403  0.4631 -0.4771  0.2371
   12GLU     CG   78   2.990   3.253   2.478  0.5345 -0.0489 -0.2838
   12GLU    HG1   79   2.998   3.357   2.440 -1.9734 -1.2890 -4.9496
   12GLU    HG2   80   2.932   3.256   2.573 -1.3811 -0.9642 -1.3547
   12GLU     CD   81   2.905   3.175   2.382 -0.1316 -0.1870  0.1794
   12GLU    OE1   82   2.894   3.051   2.404 -0.6360  0.1293  0.0433
   12GLU    OE2   83   2.848   3.232   2.287 -0.1275  0.3942 -0.0994
   12GLU      C   84   3.337   3.223   2.635  0.5931  0.6867 -0.1517
   12GLU      O   85   3.404   3.144   2.569  0.2364  0.2210 -0.3989
   13ILE      N   86   3.365   3.242   2.766 -0.4702  0.2657  0.2769
   13ILE     HN   87   3.311   3.301   2.825 -0.7374 -0.9468  1.3053
   13ILE     CA   88   3.482   3.185   2.826  0.9820  0.0751 -1.2611
   13ILE     HA   89   3.571   3.212   2.770  0.9019 -0.4354 -1.6390
   13ILE     CB   90   3.486   3.242   2.976  0.7824 -0.7747  0.2108
   13ILE     HB   91   3.383   3.253   3.016  0.3680 -2.5127 -0.2916
   13ILE    CG2   92   3.578   3.155   3.062 -0.1543  0.0127  0.4246
   13ILE   HG21   93   3.677   3.131   3.017 -0.1096 -0.3904  0.7321
   13ILE   HG22   94   3.524   3.065   3.098 -1.7356  0.8678  0.3199
   13ILE   HG23   95   3.612   3.211   3.151 -0.4978  2.5394 -0.9426
   13ILE    CG1   96   3.533   3.392   2.964 -0.0315  0.0356 -0.3330
   13ILE   HG11   97   3.446   3.455   2.938 -0.2881  0.7006  1.9690
   13ILE   HG12   98   3.610   3.400   2.884 -1.9172 -0.1644 -2.2812
   13ILE     CD   99   3.580   3.459   3.093  0.5374  0.0905  0.3349
   13ILE    HD1  100   3.606   3.566   3.075  1.2774 -0.4030 -1.8249
   13ILE    HD2  101   3.671   3.404   3.128  1.0780  1.0493  0.4766
   13ILE    HD3  102   3.503   3.459   3.172 -0.5791  0.9666 -0.7148
   13ILE      C  103   3.481   3.035   2.826  0.5553 -1.1503  0.3802
   13ILE      O  104   3.585   2.974   2.811  0.1951 -0.6174  0.5174
   14ASP      N  105   3.366   2.972   2.845  0.4427  0.2266  0.2018
   14ASP     HN  106   3.287   3.032   2.835 -1.2932 -1.3926  2.8469
   14ASP     CA  107   3.347   2.827   2.888 -0.1626 -0.1402  0.0479
   14ASP     HA  108   3.368   2.766   2.802 -1.2230  2.6570 -2.3727
   14ASP     CB  109   3.433   2.805   3.014 -0.7988 -0.2654  0.1642
   14ASP    HB1  110   3.395   2.876   3.090 -1.8421 -1.6032  0.9343
   14ASP    HB2  111   3.538   2.834   2.988 -1.1358  1.8752  0.9753
   14ASP     CG  112   3.438   2.669   3.067 -0.1137 -0.0180 -0.1732
   14ASP    OD1  113   3.417   2.571   2.993  0.0604  0.0364  0.0984
   14ASP    OD2  114   3.459   2.663   3.192  0.0626 -0.0370 -0.1433
   14ASP      C  115   3.197   2.811   2.904  0.3345 -0.6141  0.0346
   14ASP      O  116   3.145   2.798   3.013  0.1271 -0.1409 -0.6455
   15LYS      N  117   3.121   2.816   2.790 -0.2239  0.0648  0.2586
   15LYS     HN  118   3.164   2.819   2.700 -1.9041  0.8740 -0.5566
   15LYS     CA  119   2.971   2.810   2.778  0.0967  0.6960  0.6072
   15LYS     HA  120   2.946   2.860   2.685  0.5221 -0.7316 -0.3162
   15LYS     CB  121   2.907   2.666   2.756 -0.2036 -0.0924 -0.3830
   15LYS    HB1  122   2.799   2.677   2.737 -0.6557  1.4830  2.4739
   15LYS    HB2  123   2.928   2.604   2.846  1.4125 -0.8759 -1.2510
   15LYS     CG  124   2.967   2.583   2.635  0.0340 -0.1028 -0.3448
   15LYS    HG1  125   2.904   2.492   2.623 -0.0046 -0.5116  2.3264
   15LYS    HG2  126   3.070   2.556   2.667 -0.1247 -0.8773 -0.4586
   15LYS     CD  127   2.984   2.668   2.505  0.3726  0.2024  0.5295
   15LYS    HD1  128   3.040   2.764   2.514  2.2171 -0.8240  0.5673
   15LYS    HD2  129   2.882   2.696   2.471  0.0686 -1.6681 -0.1890
   15LYS     CE  130   3.050   2.585   2.396 -0.6138 -0.7547  0.5146
   15LYS    HE1  131   3.025   2.477   2.392 -0.0455 -0.8636 -1.9017
   15LYS    HE2  132   3.160   2.584   2.413 -0.1914  1.1344 -1.6059
   15LYS     NZ  133   3.030   2.638   2.256 -0.0802 -0.4727 -0.4383
   15LYS    HZ1  134   3.057   2.565   2.187  1.6670 -1.3737  1.0858
   15LYS    HZ2  135   3.084   2.725   2.236  0.1784 -0.7690 -1.0400
   15LYS    HZ3  136   2.928   2.643   2.240 -0.1090 -1.1490 -0.5058
   15LYS      C  137   2.901   2.897   2.878  0.8712  0.1771 -0.2193
   15LYS      O  138   2.808   2.850   2.944 -0.0502  0.1570 -0.0954
   16LYS      N  139   2.951   3.019   2.892  0.4405 -0.3008  0.6799
   16LYS     HN  140   3.039   3.046   2.854  0.6705 -2.7443 -0.7368
   16LYS     CA  141   2.891   3.119   2.977 -0.6890  0.2822  0.2724
   16LYS     HA  142   2.787   3.096   2.998 -0.1400 -0.5723  2.3117
   16LYS     CB  143   2.948   3.130   3.120 -0.8433 -0.3246 -0.2058
   16LYS    HB1  144   2.936   3.028   3.163 -0.9160  0.5251  1.8666
   16LYS    HB2  145   2.899   3.207   3.183  0.9515 -0.7706  1.8460
   16LYS     CG  146   3.102   3.148   3.128  0.0254  0.3204  0.0286
   16LYS    HG1  147   3.136   3.244   3.084 -1.1369  1.9817  2.4835
   16LYS    HG2  148   3.152   3.066   3.074  1.2567  0.1579  1.3425
   16LYS     CD  149   3.154   3.140   3.279 -0.1030  0.9295  0.1861
   16LYS    HD1  150   3.113   3.049   3.328  1.2071  0.3440  0.2279
   16LYS    HD2  151   3.105   3.226   3.331 -1.2377  0.1360  0.4686
   16LYS     CE  152   3.303   3.130   3.308  0.2453 -0.0041 -0.4636
   16LYS    HE1  153   3.361   3.211   3.258 -2.7943  2.7172  0.1143
   16LYS    HE2  154   3.333   3.029   3.271 -0.4755  0.4562 -2.4162
   16LYS     NZ  155   3.330   3.132   3.454 -1.0163  0.6275 -0.5897
   16LYS    HZ1  156   3.428   3.098   3.457 -1.2302  0.0320  1.8772
   16LYS    HZ2  157   3.266   3.077   3.515 -1.8515  1.4906 -0.6591
   16LYS    HZ3  158   3.337   3.229   3.491  1.2919  1.3072 -2.4989
   16LYS      C  159   2.897   3.248   2.904  0.4814 -1.0237 -0.3329
   16LYS      O  160   3.000   3.297   2.872 -0.1304  0.4842  0.4856
   17ASN      N  161   2.781   3.310   2.875 -0.1201 -0.4553  0.3279
   17ASN     HN  162   2.698   3.259   2.894  0.1512 -0.6636  0.9818
   17ASN     CA  163   2.778   3.449   2.823 -0.0386  0.1522  0.2759
   17ASN     HA  164   2.831   3.445   2.730 -1.5618 -1.2952 -0.6020
   17ASN     CB  165   2.628   3.491   2.798  0.2832 -0.3020 -0.4600
   17ASN    HB1  166   2.612   3.597   2.771  1.6668  0.1595  0.4503
   17ASN    HB2  167   2.565   3.479   2.889 -2.2023  1.8139 -1.7752
   17ASN     CG  168   2.573   3.391   2.694  0.1508 -0.0552  0.1537
   17ASN    OD1  169   2.646   3.351   2.600  0.7323  0.3494  0.2239
   17ASN    ND2  170   2.436   3.378   2.696 -0.2836 -0.0380  0.0920
   17ASN   HD21  171   2.402   3.312   2.629 -1.5192 -0.0741  0.7195
   17ASN   HD22  172   2.377   3.415   2.768  0.5039  1.0024  0.2259
   17ASN      C  173   2.847   3.565   2.913  0.0741 -0.4670 -0.8641
   17ASN      O  174   2.792   3.611   3.016  0.1073  1.0877 -0.6163
   18CYS      N  175   2.967   3.615   2.876  0.5945  0.0246  0.1199
   18CYS     HN  176   3.016   3.553   2.816  0.0467  1.1905 -1.5845
   18CYS     CA  177   3.044   3.713   2.948 -0.8939 -0.4234 -0.2497
   18CYS     HA  178   2.998   3.732   3.044 -0.9877 -2.2212  0.1025
   18CYS     CB  179   3.187   3.663   2.976  0.1767 -0.7210  0.3533
   18CYS    HB1  180   3.226   3.734   3.051  0.9985 -1.4662  0.6508
   18CYS    HB2  181   3.255   3.665   2.888 -1.9010 -1.2283 -1.3521
   18CYS     SG  182   3.193   3.497   3.041  0.3400 -0.6973  0.1568
   18CYS      C  183   3.053   3.854   2.886 -0.5843  0.5326  0.2429
   18CYS      O  184   3.034   3.873   2.764 -0.5812 -0.3039  0.3858
   19CYS      N  185   3.083   3.960   2.960 -0.4907  0.2452 -0.6416
   19CYS     HN  186   3.103   3.942   3.056  1.5188  0.3533 -1.0053
   19CYS     CA  187   3.132   4.086   2.904 -1.4712  0.5771  0.4080
   19CYS     HA  188   3.166   4.078   2.801  0.1256 -1.2501  1.0294
   19CYS     CB  189   3.033   4.194   2.930  0.2264  0.5877  0.2238
   19CYS    HB1  190   3.081   4.290   2.903  0.2105  0.4092 -0.4593
   19CYS    HB2  191   2.997   4.204   3.035 -4.2573  1.3093 -1.1782
   19CYS     SG  192   2.876   4.177   2.839 -0.1928 -0.4910 -0.1912
   19CYS      C  193   3.258   4.122   2.983  0.3309  0.2165 -0.1448
   19CYS      O  194   3.245   4.110   3.098  0.5693 -0.8242  0.6986
   20VAL      N  195   3.381   4.148   2.924 -0.2897 -0.6431 -0.0607
   20VAL     HN  196   3.387   4.159   2.825  2.1328 -0.2507  0.0526
   20VAL     CA  197   3.506   4.164   3.000  0.1735  0.4203  0.4230
   20VAL     HA  198   3.478   4.177   3.103 -0.1807 -1.5211  0.6173
   20VAL     CB  199   3.602   4.044   3.012  0.5094 -0.7182 -0.8303
   20VAL     HB  200   3.675   4.064   3.092 -0.0326  0.7558 -0.6782
   20VAL    CG1  201   3.519   3.920   3.055  0.3913 -0.0667  0.3297
   20VAL   HG11  202   3.466   3.927   3.153 -0.0645 -1.5133  0.2192
   20VAL   HG12  203   3.577   3.825   3.057 -0.4275 -0.6111 -0.8698
   20VAL   HG13  204   3.441   3.898   2.979  1.6515 -3.5884 -0.1046
   20VAL    CG2  205   3.681   4.008   2.883 -0.1131 -0.1805 -0.4324
   20VAL   HG21  206   3.745   3.918   2.895  1.8199  1.1420 -0.4075
   20VAL   HG22  207   3.743   4.096   2.859 -0.7749  0.2966 -0.4278
   20VAL   HG23  208   3.608   3.987   2.801 -1.9717  0.4770  0.9770
   20VAL      C  209   3.580   4.289   2.941  0.4550  1.2175 -0.7225
   20VAL      O  210   3.601   4.292   2.819  0.6693 -0.2478  0.2989
   21PHE      N  211   3.618   4.384   3.024  0.0279 -0.2822  0.1596
   21PHE     HN  212   3.598   4.373   3.121  0.4359 -2.5355  0.0458
   21PHE     CA  213   3.681   4.503   2.980  0.4692 -0.2274  0.9989
   21PHE     HA  214   3.700   4.488   2.875  0.8300 -0.1175  1.0469
   21PHE     CB  215   3.590   4.634   2.982  0.1207  0.2495 -0.4947
   21PHE    HB1  216   3.654   4.717   2.948  1.4483 -0.9313 -0.9761
   21PHE    HB2  217   3.544   4.638   3.083  2.0914  0.2661  0.4577
   21PHE     CG  218   3.482   4.614   2.881  0.7515  0.3700  1.0156
   21PHE    CD1  219   3.480   4.688   2.760 -0.1512 -0.3642 -0.1052
   21PHE    HD1  220   3.561   4.758   2.744  0.1323 -0.1761  1.8667
   21PHE    CE1  221   3.373   4.684   2.668 -0.2443  0.0993  0.2100
   21PHE    HE1  222   3.373   4.746   2.579 -1.7158 -0.9977 -0.6181
   21PHE     CZ  223   3.257   4.606   2.708 -1.0044 -1.2537  0.8894
   21PHE     HZ  224   3.185   4.603   2.627 -0.3865  2.0591  0.0849
   21PHE    CD2  225   3.368   4.538   2.907 -0.0126  0.2034 -0.5713
   21PHE    HD2  226   3.357   4.473   2.993 -1.6181 -0.6129 -1.3457
   21PHE    CE2  227   3.256   4.531   2.824  0.0226 -0.4655  0.6231
   21PHE    HE2  228   3.175   4.462   2.846  0.8800 -2.1764 -1.2997
   21PHE      C  229   3.819   4.535   3.038  0.5012  0.3705 -0.4730
   21PHE      O  230   3.835   4.557   3.160 -0.7509  0.1259  0.4744
   22ARG      N  231   3.924   4.544   2.952  0.8002 -0.7385 -0.0485
   22ARG     HN  232   3.916   4.529   2.854 -0.5582  1.7624 -0.3931
   22ARG     CA  233   4.064   4.571   2.982 -0.3429 -0.3619 -0.8936
   22ARG     HA  234   4.084   4.547   3.085 -2.0672 -3.9629 -1.2320
   22ARG     CB  235   4.144   4.479   2.883 -0.4527 -0.2589  0.0221
   22ARG    HB1  236   4.250   4.513   2.879  0.1181 -1.8691  0.5156
   22ARG    HB2  237   4.105   4.489   2.779  1.4357 -1.8177 -0.9142
   22ARG     CG  238   4.136   4.327   2.920 -0.0799 -0.9826 -0.0684
   22ARG    HG1  239   4.025   4.312   2.916 -0.1977 -0.0014 -0.6973
   22ARG    HG2  240   4.178   4.326   3.023  0.6501  0.8775 -0.3251
   22ARG     CD  241   4.206   4.234   2.819 -1.0765 -0.1314  0.1294
   22ARG    HD1  242   4.171   4.241   2.714  0.2263 -1.8869 -0.4696
   22ARG    HD2  243   4.191   4.129   2.852 -2.6715  0.8272  2.7652
   22ARG     NE  244   4.353   4.262   2.813  0.2187  0.3435 -0.5882
   22ARG     HE  245   4.404   4.288   2.895 -0.6629 -2.1848  0.8411
   22ARG     CZ  246   4.422   4.271   2.701 -0.8087  0.0399 -0.5918
   22ARG    NH1  247   4.376   4.250   2.580  0.0543 -0.6445 -0.2102
   22ARG   HH11  248   4.300   4.186   2.580 -0.4169 -0.1416  1.3014
   22ARG   HH12  249   4.427   4.256   2.494 -0.3820 -0.5992 -0.4675
   22ARG    NH2  250   4.545   4.308   2.708 -0.4054  0.4334 -0.1383
   22ARG   HH21  251   4.565   4.340   2.801 -2.3881 -0.3783  0.6317
   22ARG   HH22  252   4.593   4.315   2.621 -1.6447  0.0827 -0.8698
   22ARG      C  253   4.093   4.723   2.965  0.0027 -0.0180 -0.7558
   22ARG      O  254   4.177   4.753   2.885  0.2412 -0.3120 -0.1782
   23ASP      N  255   4.015   4.813   3.025 -0.1073 -0.2919  0.1021
   23ASP     HN  256   3.943   4.767   3.076  1.6523 -1.8095  1.3626
   23ASP     CA  257   4.032   4.955   3.007  0.3927  0.2972 -0.0020
   23ASP     HA  258   4.011   4.973   2.902 -1.4143  0.7721  0.4064
   23ASP     CB  259   3.924   5.029   3.082  0.0447 -0.5573  0.8536
   23ASP    HB1  260   3.948   5.036   3.190 -2.0628 -1.1206  1.3963
   23ASP    HB2  261   3.819   4.997   3.071 -0.7622  1.4461  2.1007
   23ASP     CG  262   3.917   5.169   3.029  0.0000 -0.5798 -0.0817
   23ASP    OD1  263   3.948   5.261   3.111 -0.4380  0.3641  0.3073
   23ASP    OD2  264   3.857   5.195   2.916  0.0034 -0.3759  0.3874
   23ASP      C  265   4.168   5.013   3.031  0.2085 -1.3254  0.0553
   23ASP      O  266   4.238   4.977   3.125  0.2809  0.3433 -0.2544
   24ASP      N  267   4.204   5.127   2.958  0.7305 -0.0003  0.2562
   24ASP     HN  268   4.143   5.157   2.885  2.0606  0.4390 -0.7094
   24ASP     CA  269   4.328   5.187   2.978 -0.0842  0.6348  0.0047
   24ASP     HA  270   4.406   5.112   2.981  1.4751  2.2129  0.7217
   24ASP     CB  271   4.364   5.296   2.870  0.0397  0.6866  0.4574
   24ASP    HB1  272   4.456   5.354   2.894  0.2095  0.6551 -0.1036
   24ASP    HB2  273   4.276   5.363   2.874 -0.2847  0.4025 -1.0967
   24ASP     CG  274   4.380   5.239   2.729  0.2585 -0.0719  0.3517
   24ASP    OD1  275   4.425   5.121   2.714 -0.4212 -0.6454 -0.1501
   24ASP    OD2  276   4.359   5.317   2.633 -0.2862  0.2044 -0.6965
   24ASP      C  277   4.347   5.256   3.110  0.1948 -0.0331  0.4015
   24ASP      O  278   4.461   5.270   3.156  0.0570 -0.2436 -0.3424
   25PHE      N  279   4.240   5.303   3.176  0.2659 -0.3361 -0.1292
   25PHE     HN  280   4.150   5.287   3.138 -0.3967 -0.1574  1.3072
   25PHE     CA  281   4.248   5.376   3.300  0.3048 -0.4498  0.0980
   25PHE     HA  282   4.324   5.452   3.290  2.0065 -2.2980 -1.9368
   25PHE     CB  283   4.108   5.422   3.330  0.3121  0.5033  0.0362
   25PHE    HB1  284   4.026   5.350   3.349  1.2757 -0.8274 -0.7120
   25PHE    HB2  285   4.074   5.483   3.243  0.5579 -1.5624 -1.5849
   25PHE     CG  286   4.108   5.515   3.445  0.3395 -0.0645  0.1375
   25PHE    CD1  287   4.032   5.480   3.563  0.1446 -0.6437  0.3479
   25PHE    HD1  288   3.978   5.387   3.561 -0.2018 -0.5035  1.7183
   25PHE    CE1  289   4.045   5.558   3.673 -0.6059  0.6430 -0.0169
   25PHE    HE1  290   4.003   5.541   3.771 -0.6415 -0.4828 -0.2089
   25PHE     CZ  291   4.120   5.681   3.673 -0.3759 -0.5010  0.7129
   25PHE     HZ  292   4.136   5.753   3.752  1.1230  1.6173 -1.3798
   25PHE    CD2  293   4.191   5.624   3.446  0.0151  0.5558 -0.3542
   25PHE    HD2  294   4.260   5.655   3.369  0.8046 -1.8192 -0.6920
   25PHE    CE2  295   4.186   5.715   3.552 -0.0239  0.4564  0.0134
   25PHE    HE2  296   4.245   5.805   3.542 -2.1789  2.0143  0.5113
   25PHE      C  297   4.290   5.277   3.417  0.8879 -0.0224  0.4575
   25PHE      O  298   4.349   5.316   3.520 -0.5262  0.5019 -0.2402
   26ILE      N  299   4.275   5.142   3.400 -0.7327  0.2073  0.0214
   26ILE     HN  300   4.219   5.095   3.332  0.1354 -0.7430 -0.0560
   26ILE     CA  301   4.302   5.058   3.509 -0.4246  0.7479  0.6315
   26ILE     HA  302   4.265   5.093   3.604  0.2200 -1.6411  1.8369
   26ILE     CB  303   4.237   4.931   3.476 -0.0794  0.2196 -0.7345
   26ILE     HB  304   4.282   4.894   3.381  0.1826 -0.3373 -0.3972
   26ILE    CG2  305   4.271   4.820   3.588 -0.1664  0.0342  0.5321
   26ILE   HG21  306   4.278   4.870   3.688  0.7222  0.6549  0.1758
   26ILE   HG22  307   4.367   4.766   3.574  0.7799  2.1385 -1.8363
   26ILE   HG23  308   4.190   4.745   3.588 -0.9693  0.8679 -0.6131
   26ILE    CG1  309   4.086   4.940   3.462  0.0807  0.4028  0.4118
   26ILE   HG11  310   4.038   4.846   3.430 -1.1394  1.7863 -2.0809
   26ILE   HG12  311   4.069   5.003   3.372 -0.3696 -1.3010 -0.7282
   26ILE     CD  312   4.011   5.004   3.584  0.0150 -0.2062 -0.0799
   26ILE    HD1  313   4.048   5.098   3.631 -0.1343  0.0677 -0.5175
   26ILE    HD2  314   4.005   4.929   3.666 -0.6780 -0.6903 -0.5647
   26ILE    HD3  315   3.912   5.025   3.540 -0.7532 -0.5756  1.4105
   26ILE      C  316   4.458   5.048   3.527 -0.6556 -0.2496  0.1673
   26ILE      O  317   4.521   5.032   3.634 -0.2952 -0.1967  0.2610
   27VAL      N  318   4.528   5.071   3.409 -0.4075 -0.1078 -0.0640
   27VAL     HN  319   4.474   5.081   3.327 -1.2701 -1.2479  0.3433
   27VAL     CA  320   4.674   5.085   3.400 -0.7960 -0.2719  0.2403
   27VAL     HA  321   4.727   5.017   3.465  2.1571  1.0359 -0.6594
   27VAL     CB  322   4.713   5.068   3.246  0.5718 -0.5345 -0.4240
   27VAL     HB  323   4.652   5.137   3.184  0.4816  0.3545  0.6093
   27VAL    CG1  324   4.864   5.083   3.238  0.1468 -0.5997  0.2904
   27VAL   HG11  325   4.917   4.997   3.284  1.0818  0.3726  1.0961
   27VAL   HG12  326   4.915   5.174   3.277  0.8393 -1.1517  0.7104
   27VAL   HG13  327   4.904   5.075   3.135  1.2800  0.9939  0.5644
   27VAL    CG2  328   4.672   4.930   3.203 -0.3008  1.2496 -0.4349
   27VAL   HG21  329   4.680   4.860   3.289 -3.1479  0.0133 -1.0762
   27VAL   HG22  330   4.739   4.903   3.119 -0.7481  1.5305 -0.8847
   27VAL   HG23  331   4.563   4.926   3.183 -0.0756  0.8418 -1.6397
   27VAL      C  332   4.723   5.217   3.451 -0.6105  0.2478 -0.5189
   27VAL      O  333   4.831   5.228   3.510 -0.3763 -0.4238 -0.3244
   28LYS      N  334   4.644   5.325   3.442 -0.1138 -0.2508 -0.1460
   28LYS     HN  335   4.558   5.318   3.391  0.0728  0.2750 -0.5433
   28LYS     CA  336   4.682   5.450   3.521  0.2619  0.0131  0.2467
   28LYS     HA  337   4.788   5.470   3.512  0.4437  0.2377  2.3757
   28LYS     CB  338   4.603   5.575   3.468 -0.1034  0.2912 -0.1347
   28LYS    HB1  339   4.625   5.661   3.534 -0.8648 -0.5111  1.1986
   28LYS    HB2  340   4.497   5.557   3.496 -0.1154 -1.2178 -1.0244
   28LYS     CG  341   4.615   5.602   3.315  0.1011 -0.4421 -0.1986
   28LYS    HG1  342   4.579   5.706   3.296  1.1379  0.3129  1.7362
   28LYS    HG2  343   4.556   5.533   3.251 -1.6751  1.6372 -0.9385
   28LYS     CD  344   4.760   5.586   3.267  0.5512 -0.7849 -0.1004
   28LYS    HD1  345   4.775   5.478   3.248  0.7429 -0.5084 -1.6000
   28LYS    HD2  346   4.821   5.633   3.347  0.4602 -0.9395  0.0615
   28LYS     CE  347   4.784   5.663   3.138 -0.1263  0.3441 -0.1416
   28LYS    HE1  348   4.749   5.767   3.154 -1.5862 -0.1591  0.1316
   28LYS    HE2  349   4.719   5.616   3.060 -2.4406 -0.4105  2.0828
   28LYS     NZ  350   4.931   5.659   3.089  0.3332 -0.4308 -0.4090
   28LYS    HZ1  351   4.981   5.568   3.087  0.9345 -0.0927 -1.0835
   28LYS    HZ2  352   4.984   5.726   3.148 -1.8126 -0.1533  1.3146
   28LYS    HZ3  353   4.946   5.716   3.004 -0.4118 -1.5526 -1.3190
   28LYS      C  354   4.674   5.446   3.676 -0.2952  0.0796 -0.0459
   28LYS      O  355   4.752   5.509   3.750 -0.3180 -0.5669 -0.3285
   29VAL      N  356   4.578   5.371   3.730  0.4664 -0.2803  0.6180
   29VAL     HN  357   4.522   5.326   3.661 -0.1455  0.9074  0.3138
   29VAL     CA  358   4.553   5.365   3.874 -0.2737  0.4437 -0.0126
   29VAL     HA  359   4.594   5.455   3.918  1.4857  0.6260 -1.8850
   29VAL     CB  360   4.406   5.352   3.885 -0.0272  0.0665  0.3283
   29VAL     HB  361   4.359   5.267   3.830  1.3535 -1.8137  1.9380
   29VAL    CG1  362   4.365   5.335   4.031  0.0799 -0.2422  0.5247
   29VAL   HG11  363   4.416   5.250   4.082  1.6735  0.2269 -0.1976
   29VAL   HG12  364   4.255   5.324   4.041  0.3304 -1.1058  3.2673
   29VAL   HG13  365   4.390   5.422   4.097  0.3972  1.6030 -1.8866
   29VAL    CG2  366   4.346   5.479   3.826 -0.1013 -0.0516 -0.4344
   29VAL   HG21  367   4.362   5.502   3.718 -1.3722  3.0518 -0.0788
   29VAL   HG22  368   4.383   5.564   3.888 -0.3425 -1.3325  1.5438
   29VAL   HG23  369   4.236   5.472   3.843  0.1010  0.8909  1.5865
   29VAL      C  370   4.634   5.259   3.945  0.9573 -0.2004 -0.1709
   29VAL      O  371   4.723   5.299   4.022 -0.4099  0.4615  0.5733
   30LEU      N  372   4.605   5.131   3.912  0.6068 -0.3790  0.2169
   30LEU     HN  373   4.545   5.111   3.836  2.5305 -1.3908 -1.1310
   30LEU     CA  374   4.648   5.019   3.988  0.0020  0.4919  0.2421
   30LEU     HA  375   4.610   5.048   4.085 -0.2375 -2.5367  1.1873
   30LEU     CB  376   4.587   4.881   3.936  0.2965  1.0671  0.1344
   30LEU    HB1  377   4.634   4.796   3.990  2.2333  1.8569 -0.2200
   30LEU    HB2  378   4.621   4.861   3.833  0.3973 -0.5873  0.4665
   30LEU     CG  379   4.439   4.862   3.965  0.8961  0.5788  0.2472
   30LEU     HG  380   4.401   4.779   3.901 -0.5449  1.2268  0.2149
   30LEU    CD1  381   4.421   4.825   4.109 -0.5229  0.0698 -0.3276
   30LEU   HD11  382   4.433   4.910   4.180 -0.4804 -1.7249  1.9454
   30LEU   HD12  383   4.490   4.747   4.149  0.3540  1.2395  0.4914
   30LEU   HD13  384   4.320   4.780   4.125  0.2249 -2.4893 -2.0932
   30LEU    CD2  385   4.341   4.978   3.930 -0.0346  0.1339 -0.3204
   30LEU   HD21  386   4.240   4.938   3.951 -0.4202  0.1642 -1.9740
   30LEU   HD22  387   4.342   5.007   3.823 -1.8981  4.3016  0.5925
   30LEU   HD23  388   4.363   5.069   3.989 -1.4249 -0.1470  0.6654
   30LEU      C  389   4.795   4.992   4.013 -0.0669  0.9202 -0.7491
   30LEU      O  390   4.821   4.978   4.133 -0.7596  0.7807 -0.0235
   31PRO      N  391   4.888   4.995   3.923 -0.9184 -0.1468  0.3982
   31PRO     CD  392   4.872   5.009   3.778 -0.0764  0.1574 -0.2010
   31PRO    HD1  393   4.884   5.118   3.758  0.5971  0.1783  0.2827
   31PRO    HD2  394   4.774   4.968   3.745  0.0121  0.0834 -0.3753
   31PRO     CA  395   5.031   4.968   3.957  0.3728 -0.0227 -0.2554
   31PRO     HA  396   5.041   4.875   4.012 -0.5913  0.5826  1.0096
   31PRO     CB  397   5.097   4.942   3.816  0.3990 -0.6613  0.5204
   31PRO    HB1  398   5.171   4.859   3.816  0.4488 -0.6192  0.8238
   31PRO    HB2  399   5.142   5.037   3.779  0.8507 -1.6520 -1.6180
   31PRO     CG  400   4.984   4.927   3.719 -0.0251  0.1690 -0.3431
   31PRO    HG1  401   5.003   4.957   3.613  0.7662 -2.2779 -0.9683
   31PRO    HG2  402   4.956   4.820   3.723  1.6196 -0.3035 -0.4411
   31PRO      C  403   5.100   5.072   4.049  0.1707 -0.4463  0.3836
   31PRO      O  404   5.186   5.023   4.120 -0.2799 -0.2904 -1.0577
   32PRO      N  405   5.089   5.208   4.056  0.0289  0.1394  0.4976
   32PRO     CD  406   5.051   5.300   3.950 -0.2744  0.0752  0.1509
   32PRO    HD1  407   4.952   5.265   3.914 -0.7948 -0.0819  1.6657
   32PRO    HD2  408   5.129   5.298   3.870 -1.2242 -0.3500 -0.7932
   32PRO     CA  409   5.155   5.276   4.168  0.1847  0.1928 -0.0540
   32PRO     HA  410   5.257   5.242   4.181  0.8777  1.8985 -0.7699
   32PRO     CB  411   5.170   5.418   4.120 -0.2479 -0.1331 -0.1174
   32PRO    HB1  412   5.270   5.414   4.070  0.6267 -0.3851  1.5618
   32PRO    HB2  413   5.177   5.490   4.204 -2.9533  1.2656 -0.9767
   32PRO     CG  414   5.051   5.436   4.025  0.1928  0.0914  0.2067
   32PRO    HG1  415   4.954   5.440   4.079 -0.8911  0.2076 -1.6652
   32PRO    HG2  416   5.063   5.523   3.956 -2.3458 -0.1030 -0.6145
   32PRO      C  417   5.081   5.247   4.301 -0.3253 -0.5837  0.1786
   32PRO      O  418   5.145   5.218   4.407 -0.2264  0.5188 -0.0843
   33VAL      N  419   4.949   5.256   4.309  0.0713 -0.4569  0.2092
   33VAL     HN  420   4.909   5.253   4.218  2.4433  0.7033 -0.9858
   33VAL     CA  421   4.868   5.248   4.434  0.1710 -0.1922 -0.1269
   33VAL     HA  422   4.917   5.320   4.498  1.9051 -1.9438  0.6090
   33VAL     CB  423   4.729   5.306   4.404  0.7606  0.6651 -0.1512
   33VAL     HB  424   4.685   5.247   4.320  0.8567 -0.2702  0.4325
   33VAL    CG1  425   4.641   5.277   4.533  0.0281 -0.5782 -0.1688
   33VAL   HG11  426   4.641   5.169   4.560 -4.5675 -1.2536 -1.8699
   33VAL   HG12  427   4.534   5.301   4.519  0.4915  1.3073 -0.6545
   33VAL   HG13  428   4.679   5.345   4.612  0.8754 -1.5215  0.2538
   33VAL    CG2  429   4.736   5.452   4.373  0.5260 -0.6748  0.9069
   33VAL   HG21  430   4.631   5.484   4.355  0.9475  1.3842  1.7387
   33VAL   HG22  431   4.800   5.473   4.285  0.4128  0.7504  1.1365
   33VAL   HG23  432   4.758   5.508   4.467 -0.3470  0.2633  0.5766
   33VAL      C  433   4.878   5.111   4.501  0.0637 -0.6405 -0.2330
   33VAL      O  434   4.908   5.102   4.620  0.0350 -0.5145  0.7605
   34LEU      N  435   4.869   5.001   4.426 -0.0369 -0.4650 -0.5227
   34LEU     HN  436   4.838   5.005   4.331 -2.3835  0.5747  0.1933
   34LEU     CA  437   4.876   4.863   4.473  0.3983  0.0107 -0.0837
   34LEU     HA  438   4.815   4.839   4.559 -0.3097 -1.4926 -0.9784
   34LEU     CB  439   4.844   4.764   4.352 -0.0125  0.4613  0.8607
   34LEU    HB1  440   4.924   4.780   4.277  0.4808 -0.7158  1.1216
   34LEU    HB2  441   4.743   4.801   4.322  1.1587  2.4277 -0.9429
   34LEU     CG  442   4.825   4.611   4.381 -0.1582  0.3194 -0.2391
   34LEU     HG  443   4.911   4.565   4.435 -0.0863 -0.9502 -1.4112
   34LEU    CD1  444   4.693   4.585   4.463 -0.1519 -0.6523  0.2832
   34LEU   HD11  445   4.621   4.593   4.378  1.6265  0.2505 -1.2243
   34LEU   HD12  446   4.674   4.671   4.530  1.2410 -0.0217 -0.1009
   34LEU   HD13  447   4.689   4.485   4.512 -0.5238 -0.9517 -0.3359
   34LEU    CD2  448   4.811   4.540   4.249  0.0166 -0.3642 -0.0819
   34LEU   HD21  449   4.731   4.584   4.185  0.4447  0.3834 -0.1212
   34LEU   HD22  450   4.783   4.433   4.262 -3.5500  0.4831  0.3970
   34LEU   HD23  451   4.907   4.542   4.193  0.2362  0.5982  0.3023
   34LEU      C  452   5.015   4.826   4.523 -0.1325 -0.4039 -1.0711
   34LEU      O  453   5.033   4.749   4.617 -0.0346 -0.0287  0.1926
   35GLY      N  454   5.110   4.898   4.464  0.5409  0.2197  0.1904
   35GLY     HN  455   5.086   4.940   4.377 -0.3402  0.0552  0.3485
   35GLY     CA  456   5.249   4.909   4.503  1.1202  0.7539 -0.0879
   35GLY    HA1  457   5.290   4.981   4.433  2.8468  0.7711  0.8849
   35GLY    HA2  458   5.296   4.812   4.500 -0.4468 -0.1119  1.6764
   35GLY      C  459   5.277   4.977   4.635 -0.4101  1.1839 -0.0769
   35GLY      O  460   5.365   4.935   4.709  0.6047 -0.5767 -0.4463
   36LEU      N  461   5.211   5.088   4.670  0.3671  0.3081  0.0042
   36LEU     HN  462   5.143   5.123   4.605  0.3215 -1.2203 -0.7985
   36LEU     CA  463   5.210   5.137   4.805  0.5061  0.4886 -0.1854
   36LEU     HA  464   5.314   5.126   4.831 -0.0450 -1.2320  1.5796
   36LEU     CB  465   5.143   5.283   4.819  0.9003  0.4814  0.4272
   36LEU    HB1  466   5.137   5.329   4.920  0.6436 -2.2964  1.7686
   36LEU    HB2  467   5.041   5.275   4.776  1.1746 -0.7821 -0.0434
   36LEU     CG  468   5.213   5.390   4.739 -0.0837 -0.0077  0.5783
   36LEU     HG  469   5.228   5.350   4.636 -0.8812  0.6748  0.1815
   36LEU    CD1  470   5.126   5.510   4.705 -0.6423  0.4365  0.3257
   36LEU   HD11  471   5.184   5.581   4.642  0.6725 -0.8551  0.0197
   36LEU   HD12  472   5.103   5.562   4.801  0.1194 -0.4824  1.0224
   36LEU   HD13  473   5.030   5.488   4.654 -1.3104 -1.0736  2.1100
   36LEU    CD2  474   5.342   5.434   4.806  0.3960  0.5024 -0.0848
   36LEU   HD21  475   5.327   5.487   4.903 -1.6030  0.8200 -0.5279
   36LEU   HD22  476   5.399   5.510   4.749 -1.0407  1.0371 -0.8487
   36LEU   HD23  477   5.405   5.345   4.827  0.2770  0.5839  0.6337
   36LEU      C  478   5.130   5.051   4.906  0.9067  0.1772 -0.0230
   36LEU      O  479   5.166   5.035   5.020  0.3039 -0.1824  0.0164
   37GLU      N  480   5.019   4.983   4.870  0.0235 -0.2576  0.5123
   37GLU     HN  481   4.987   4.985   4.776 -5.4488 -1.9823  1.9676
   37GLU     CA  482   4.956   4.878   4.943 -0.0466  0.1635  0.4704
   37GLU     HA  483   4.925   4.914   5.040 -2.2174 -1.1016  0.3186
   37GLU     CB  484   4.829   4.819   4.886  0.4780  0.3670  0.1955
   37GLU    HB1  485   4.793   4.744   4.960  2.3336  0.4180  1.2182
   37GLU    HB2  486   4.851   4.768   4.790 -0.2846  2.0378 -0.8979
   37GLU     CG  487   4.714   4.916   4.844  0.0994 -0.4444  0.6065
   37GLU    HG1  488   4.749   5.002   4.783 -1.4436 -0.8171 -0.8773
   37GLU    HG2  489   4.669   4.953   4.939 -0.0530  0.5062  0.1799
   37GLU     CD  490   4.600   4.844   4.769 -0.0394 -0.5163  0.2627
   37GLU    OE1  491   4.544   4.912   4.676 -0.6752  0.1497 -0.2703
   37GLU    OE2  492   4.563   4.727   4.802 -0.3924  0.3402 -0.3158
   37GLU      C  493   5.049   4.764   4.980  0.1743 -0.3544  0.1360
   37GLU      O  494   5.066   4.723   5.096 -0.7010  0.0652 -0.0482
   38PHE      N  495   5.121   4.718   4.882 -0.2543 -0.4765 -0.1367
   38PHE     HN  496   5.112   4.749   4.788 -0.3517 -1.6908 -0.5438
   38PHE     CA  497   5.214   4.614   4.905  0.2462  0.0409  0.1126
   38PHE     HA  498   5.166   4.521   4.931 -1.3555  0.1906 -2.0084
   38PHE     CB  499   5.272   4.593   4.761 -0.0257  0.6431  0.7079
   38PHE    HB1  500   5.299   4.691   4.716 -1.5083  1.2431  1.0675
   38PHE    HB2  501   5.188   4.546   4.706 -0.3380 -0.3461  1.9904
   38PHE     CG  502   5.390   4.499   4.758  0.6299  0.0003  0.3444
   38PHE    CD1  503   5.367   4.375   4.814  0.2092  0.4527 -0.5468
   38PHE    HD1  504   5.268   4.362   4.857  0.7245 -0.5447  0.4083
   38PHE    CE1  505   5.466   4.282   4.833 -0.0547 -0.1098  0.3223
   38PHE    HE1  506   5.445   4.195   4.893 -1.1007  1.2038  1.9124
   38PHE     CZ  507   5.594   4.316   4.781 -0.1101 -0.0256 -0.7592
   38PHE     HZ  508   5.687   4.263   4.796 -0.0223  0.3521  0.0990
   38PHE    CD2  509   5.518   4.541   4.725 -0.1923  0.0818 -0.7369
   38PHE    HD2  510   5.546   4.639   4.690  0.8556 -0.0943 -0.4373
   38PHE    CE2  511   5.618   4.450   4.741 -0.1225  0.5898 -0.5658
   38PHE    HE2  512   5.718   4.484   4.721 -0.2222  1.4612  0.3500
   38PHE      C  513   5.322   4.647   5.019 -0.1314  0.1429  0.3762
   38PHE      O  514   5.343   4.567   5.109 -0.3871  0.1268 -0.4964
   39ILE      N  515   5.388   4.755   5.005 -0.4551 -0.0424  0.2099
   39ILE     HN  516   5.358   4.816   4.932  0.7266  0.1873 -0.1021
   39ILE     CA  517   5.504   4.782   5.082  0.5046  0.7027 -0.4964
   39ILE     HA  518   5.551   4.685   5.089 -0.4202  0.2598 -0.2773
   39ILE     CB  519   5.606   4.890   5.044  0.4713  0.1291 -0.5266
   39ILE     HB  520   5.686   4.895   5.121 -0.2224 -1.1990  0.3264
   39ILE    CG2  521   5.668   4.842   4.907  0.6628  0.3842 -0.2062
   39ILE   HG21  522   5.763   4.897   4.887  0.5565  0.6889  0.1321
   39ILE   HG22  523   5.606   4.847   4.815 -0.7342 -1.1181  0.5991
   39ILE   HG23  524   5.686   4.733   4.923 -2.3507 -0.1387  0.1357
   39ILE    CG1  525   5.543   5.030   5.021  0.5812  0.7364 -0.1033
   39ILE   HG11  526   5.434   5.029   5.042  0.2282  3.6367 -1.2426
   39ILE   HG12  527   5.563   5.057   4.915 -0.6521  2.6316  0.0905
   39ILE     CD  528   5.613   5.133   5.113 -0.0726 -0.0028 -0.0890
   39ILE    HD1  529   5.576   5.118   5.216 -0.7586  0.1112 -0.3086
   39ILE    HD2  530   5.581   5.236   5.085  2.8707  0.7685 -0.9834
   39ILE    HD3  531   5.724   5.134   5.104 -0.1766  1.1312 -1.6625
   39ILE      C  532   5.456   4.810   5.224  0.7244 -0.3119 -0.8618
   39ILE      O  533   5.510   4.761   5.320  0.0574 -0.1113 -0.5978
   40PHE      N  534   5.344   4.873   5.247 -0.4408 -0.6121 -0.0951
   40PHE     HN  535   5.303   4.918   5.168  0.3972  0.3742  0.0038
   40PHE     CA  536   5.297   4.898   5.382  0.4748  0.5358 -0.0480
   40PHE     HA  537   5.380   4.947   5.431  1.6198 -1.2990 -0.0414
   40PHE     CB  538   5.178   4.995   5.384  0.1892 -0.2469  0.1643
   40PHE    HB1  539   5.114   4.980   5.474  2.0948 -0.7380  1.4927
   40PHE    HB2  540   5.113   4.986   5.294 -0.1181  0.8176  0.2603
   40PHE     CG  541   5.220   5.144   5.387  0.4116  0.7368 -0.3664
   40PHE    CD1  542   5.288   5.229   5.252  1.0563 -0.4900 -0.2529
   40PHE    HD1  543   5.313   5.193   5.153  2.7741  1.8710 -0.7376
   40PHE    CE1  544   5.326   5.397   5.261 -0.1235 -1.0838  0.1904
   40PHE    HE1  545   5.365   5.452   5.176 -0.8787 -1.1901 -0.2351
   40PHE     CZ  546   5.308   5.481   5.412  0.5770 -0.0813 -0.0674
   40PHE     HZ  547   5.332   5.586   5.423 -0.9816  0.3634 -0.6449
   40PHE    CD2  548   5.196   5.228   5.537  0.2082 -0.0604  0.2265
   40PHE    HD2  549   5.160   5.175   5.623  1.6932  1.1560  1.6739
   40PHE    CE2  550   5.240   5.399   5.555 -0.0977  0.4114 -0.1038
   40PHE    HE2  551   5.221   5.457   5.643 -0.4190  1.6948 -0.9923
   40PHE      C  552   5.258   4.770   5.457  1.0035 -0.2629 -0.5628
   40PHE      O  553   5.290   4.749   5.572  0.4282 -0.2618 -0.0034
   41GLY      N  554   5.177   4.684   5.385  0.2465  0.3238 -0.2659
   41GLY     HN  555   5.144   4.719   5.298  1.3796 -0.7917 -1.1591
   41GLY     CA  556   5.138   4.556   5.439 -0.4826 -0.0909  0.8739
   41GLY    HA1  557   5.067   4.516   5.368 -3.8631  1.4896  3.0980
   41GLY    HA2  558   5.098   4.568   5.538 -0.9685  2.8425  0.4111
   41GLY      C  559   5.255   4.463   5.451 -0.0863  0.1497  0.2114
   41GLY      O  560   5.269   4.406   5.550 -0.5697  0.5458 -0.0259
   42LEU      N  561   5.349   4.445   5.356 -0.4746 -0.7358 -0.5808
   42LEU     HN  562   5.328   4.493   5.272  0.7578  1.2122  0.1438
   42LEU     CA  563   5.477   4.381   5.376 -0.4712  0.6201  0.8126
   42LEU     HA  564   5.463   4.275   5.394 -1.0497  0.2804 -1.3542
   42LEU     CB  565   5.565   4.392   5.249 -0.0074  0.0230 -0.3894
   42LEU    HB1  566   5.591   4.499   5.233  1.0940 -0.0910  0.5641
   42LEU    HB2  567   5.490   4.350   5.178  0.8343  0.3486 -1.4914
   42LEU     CG  568   5.689   4.311   5.243 -0.2438 -0.5649 -0.0573
   42LEU     HG  569   5.745   4.319   5.338  0.3475 -1.9156 -0.2808
   42LEU    CD1  570   5.659   4.166   5.220 -0.2846  0.1832  0.1398
   42LEU   HD11  571   5.752   4.106   5.217 -1.2249 -1.3489 -2.4369
   42LEU   HD12  572   5.598   4.138   5.131  0.1643 -0.7614  0.1147
   42LEU   HD13  573   5.597   4.140   5.309  0.9276  1.1626  1.2993
   42LEU    CD2  574   5.775   4.363   5.132 -0.0804 -0.2584  0.5405
   42LEU   HD21  575   5.734   4.328   5.035 -1.7747 -0.5827  1.3337
   42LEU   HD22  576   5.875   4.316   5.137  0.7889  1.4605  0.2501
   42LEU   HD23  577   5.799   4.472   5.132 -1.5913  0.2081 -2.6143
   42LEU      C  578   5.566   4.426   5.491 -0.2959  0.4644 -0.2357
   42LEU      O  579   5.617   4.335   5.562 -0.3764 -0.0236 -0.1856
   43LEU      N  580   5.585   4.552   5.512 -0.7712 -0.3077 -0.1210
   43LEU     HN  581   5.541   4.620   5.454 -0.1177 -1.2590 -1.7761
   43LEU     CA  582   5.666   4.591   5.629  0.0533 -0.0893  0.1235
   43LEU     HA  583   5.756   4.532   5.632  0.1331  0.0379  0.2525
   43LEU     CB  584   5.722   4.732   5.617  0.0814 -0.4387  0.8915
   43LEU    HB1  585   5.749   4.782   5.712 -1.7672  0.9653  0.7500
   43LEU    HB2  586   5.640   4.796   5.576 -0.6070 -2.4114 -1.0068
   43LEU     CG  587   5.842   4.746   5.516  0.6240 -0.6877  0.2205
   43LEU     HG  588   5.822   4.675   5.433 -1.3068  1.7565 -1.5497
   43LEU    CD1  589   5.827   4.885   5.444 -0.4652 -0.0527  0.1962
   43LEU   HD11  590   5.719   4.895   5.416 -1.5609 -0.9528  3.6227
   43LEU   HD12  591   5.884   4.889   5.349  0.8293  1.3294  1.0048
   43LEU   HD13  592   5.860   4.971   5.505 -0.5979  0.3529 -0.2983
   43LEU    CD2  593   5.979   4.720   5.579  0.2731 -0.1459  0.4858
   43LEU   HD21  594   5.990   4.614   5.608 -1.0647 -0.0466  1.4258
   43LEU   HD22  595   5.990   4.776   5.675  0.8981 -2.0010  1.5479
   43LEU   HD23  596   6.058   4.747   5.505 -0.4940  0.0052 -0.2813
   43LEU      C  597   5.584   4.573   5.761 -0.1330 -0.1966 -0.7152
   43LEU      O  598   5.636   4.520   5.859  0.6296 -0.5555  0.3708
   44GLY      N  599   5.456   4.618   5.763 -0.1883 -0.1305 -0.2981
   44GLY     HN  600   5.416   4.665   5.685  0.8920 -0.4608 -1.0736
   44GLY     CA  601   5.371   4.603   5.882 -0.1335  0.0286  0.2571
   44GLY    HA1  602   5.272   4.628   5.846  0.4084 -0.4657 -1.6789
   44GLY    HA2  603   5.421   4.652   5.965 -1.1477 -1.2197  1.6549
   44GLY      C  604   5.360   4.467   5.935 -0.9314  0.9308 -0.6609
   44GLY      O  605   5.389   4.438   6.050 -0.2950 -0.0806 -0.3721
   45ASN      N  606   5.340   4.370   5.846  0.2484 -0.2932 -0.1910
   45ASN     HN  607   5.323   4.390   5.750 -2.6330 -0.7907  0.1351
   45ASN     CA  608   5.316   4.233   5.880  0.3351 -0.4315 -0.0342
   45ASN     HA  609   5.283   4.237   5.983  1.2295 -0.6056  0.2684
   45ASN     CB  610   5.221   4.151   5.787  0.2742  0.1176 -0.7469
   45ASN    HB1  611   5.203   4.044   5.813  3.8092 -0.7956 -1.5121
   45ASN    HB2  612   5.265   4.154   5.685  2.1611  0.3714  0.0338
   45ASN     CG  613   5.095   4.235   5.798 -0.1721 -0.1092  0.2933
   45ASN    OD1  614   5.061   4.285   5.908  0.5631 -0.0109 -0.1703
   45ASN    ND2  615   5.011   4.242   5.691 -0.1665  0.3177 -0.4693
   45ASN   HD21  616   4.916   4.269   5.704 -0.8696 -0.6090 -2.9329
   45ASN   HD22  617   5.046   4.217   5.600 -0.1479  0.4567 -0.5003
   45ASN      C  618   5.449   4.151   5.886  0.5694 -0.6199 -0.8863
   45ASN      O  619   5.456   4.057   5.964 -0.2073  0.1137 -0.1989
   46GLY      N  620   5.543   4.187   5.804  0.0730 -0.2008  0.0684
   46GLY     HN  621   5.530   4.258   5.735 -3.0934 -0.9963 -0.2966
   46GLY     CA  622   5.679   4.134   5.825  1.0942  0.2330  0.4070
   46GLY    HA1  623   5.743   4.176   5.749 -0.5874  2.8525  0.3150
   46GLY    HA2  624   5.677   4.026   5.830  2.6019  0.2096  1.0290
   46GLY      C  625   5.735   4.153   5.963  0.0532  0.4231 -0.2377
   46GLY      O  626   5.782   4.059   6.030 -0.2618  0.0297 -0.1046
   47LEU      N  627   5.726   4.276   6.014 -0.1586  0.4692  0.1260
   47LEU     HN  628   5.697   4.345   5.948  1.2854 -0.3410 -1.4754
   47LEU     CA  629   5.750   4.316   6.153  0.2619  0.1454 -0.0763
   47LEU     HA  630   5.848   4.286   6.187 -1.3686 -0.8246  4.4407
   47LEU     CB  631   5.762   4.479   6.157 -0.1351  0.2295  0.0847
   47LEU    HB1  632   5.674   4.499   6.092  1.3402  0.1540 -2.0846
   47LEU    HB2  633   5.844   4.495   6.084 -1.3667  0.4933 -1.2939
   47LEU     CG  634   5.769   4.541   6.291 -0.6501  0.0528 -0.7595
   47LEU     HG  635   5.680   4.521   6.355  0.9135 -1.2447  1.0992
   47LEU    CD1  636   5.883   4.490   6.372 -0.7748 -0.3129  0.2121
   47LEU   HD11  637   5.874   4.527   6.476  1.3012 -2.8124  1.3936
   47LEU   HD12  638   5.980   4.535   6.342 -1.8809  1.1369 -1.3762
   47LEU   HD13  639   5.905   4.381   6.378 -0.6223 -0.2685  0.4538
   47LEU    CD2  640   5.770   4.697   6.287 -0.0013 -0.5916  0.1228
   47LEU   HD21  641   5.857   4.734   6.227  1.2841 -0.5994  1.9124
   47LEU   HD22  642   5.778   4.735   6.391  4.5237  1.5775 -0.7662
   47LEU   HD23  643   5.674   4.733   6.245  0.1394 -1.5387 -1.0696
   47LEU      C  644   5.648   4.247   6.254 -0.2526 -0.1898  0.7050
   47LEU      O  645   5.687   4.202   6.358 -0.9730 -0.4091  0.1308
   48ALA      N  646   5.517   4.237   6.218 -0.1680  0.9907 -0.1265
   48ALA     HN  647   5.476   4.282   6.139 -1.5722 -1.4800 -0.9019
   48ALA     CA  648   5.420   4.168   6.306  0.1209 -0.7307 -0.4968
   48ALA     HA  649   5.428   4.221   6.400  0.5600  1.9929 -1.9531
   48ALA     CB  650   5.271   4.187   6.256 -1.0825  0.2008  0.0874
   48ALA    HB1  651   5.201   4.172   6.341 -2.0342 -0.6088 -0.8225
   48ALA    HB2  652   5.246   4.120   6.171 -1.3112  1.4746 -0.8805
   48ALA    HB3  653   5.262   4.295   6.231 -1.5731  0.2571  0.4764
   48ALA      C  654   5.452   4.020   6.338 -0.0969 -0.2773 -0.5534
   48ALA      O  655   5.463   3.983   6.458 -1.1276  0.2148  0.2514
   49LEU      N  656   5.493   3.939   6.232  0.0045  0.1752 -0.4464
   49LEU     HN  657   5.474   3.974   6.140  1.3025  3.7198  0.4831
   49LEU     CA  658   5.546   3.806   6.244  0.3950  0.2129  0.4045
   49LEU     HA  659   5.460   3.758   6.289 -1.0286  1.8710 -0.3962
   49LEU     CB  660   5.562   3.735   6.105 -0.0585  0.0501  0.3608
   49LEU    HB1  661   5.610   3.636   6.120  3.4963  1.5623 -0.0767
   49LEU    HB2  662   5.623   3.797   6.036  0.7421  1.7816  2.5044
   49LEU     CG  663   5.434   3.731   6.021  0.1591 -0.1154  0.1171
   49LEU     HG  664   5.377   3.826   6.022 -1.5342 -1.0967  0.4836
   49LEU    CD1  665   5.477   3.700   5.878 -0.6181  0.0810 -0.2853
   49LEU   HD11  666   5.536   3.608   5.862 -0.3960 -0.0121  0.9836
   49LEU   HD12  667   5.537   3.783   5.834  0.6208 -1.3981 -1.5245
   49LEU   HD13  668   5.386   3.697   5.815  0.1355 -0.7168 -1.3689
   49LEU    CD2  669   5.346   3.614   6.070 -0.0434  0.6837  0.3088
   49LEU   HD21  670   5.247   3.621   6.020 -0.1612 -0.9027  0.2871
   49LEU   HD22  671   5.327   3.605   6.179 -1.7241 -3.3160 -0.1576
   49LEU   HD23  672   5.410   3.530   6.038 -0.7357  0.8125 -1.5552
   49LEU      C  673   5.671   3.791   6.315  0.5161 -0.2478 -0.1638
   49LEU      O  674   5.697   3.702   6.403  0.1465  0.4784 -0.3789
   50TRP      N  675   5.761   3.896   6.299 -0.3851  0.2468 -0.3368
   50TRP     HN  676   5.743   3.973   6.238 -0.8597 -1.2561 -2.2170
   50TRP     CA  677   5.888   3.899   6.374 -0.2851 -0.0127  0.6552
   50TRP     HA  678   5.952   3.816   6.347  0.0342  0.3258  0.3588
   50TRP     CB  679   5.973   4.027   6.327 -0.2658 -0.5304 -0.6193
   50TRP    HB1  680   5.920   4.122   6.349  0.7888  0.0000 -0.3072
   50TRP    HB2  681   5.990   4.042   6.219  2.4718  2.6088  0.0777
   50TRP     CG  682   6.111   4.031   6.395 -0.5575 -0.5320  0.8248
   50TRP    CD1  683   6.149   4.097   6.513  0.6422  0.3720  0.4790
   50TRP    HD1  684   6.082   4.163   6.567  1.2413  0.7103  0.8227
   50TRP    NE1  685   6.266   4.047   6.559 -0.3230 -0.0715 -0.1133
   50TRP    HE1  686   6.313   4.059   6.643  0.1626 -1.7335 -0.1056
   50TRP    CE2  687   6.319   3.951   6.471  0.5610 -0.0409  0.4984
   50TRP    CD2  688   6.224   3.942   6.361 -1.0509  0.0631 -0.0395
   50TRP    CE3  689   6.243   3.846   6.263 -0.7753 -0.2816  0.0300
   50TRP    HE3  690   6.165   3.831   6.191 -0.9247  1.9701 -0.3645
   50TRP    CZ3  691   6.357   3.760   6.273 -0.0681  0.6308  0.2667
   50TRP    HZ3  692   6.371   3.689   6.192 -0.8609  1.4799 -0.6447
   50TRP    CZ2  693   6.430   3.871   6.481  0.2811 -0.5347 -0.0182
   50TRP    HZ2  694   6.495   3.880   6.567 -0.4339 -0.8804  0.5747
   50TRP    CH2  695   6.451   3.782   6.376  0.3772 -0.2026  0.6696
   50TRP    HH2  696   6.532   3.710   6.377  1.7728  1.2978  0.2629
   50TRP      C  697   5.871   3.902   6.533 -0.7170 -0.2699 -0.4632
   50TRP      O  698   5.926   3.817   6.603 -0.1632  0.0101  0.1011
   51ILE      N  699   5.781   3.992   6.579  1.0490  0.9859  0.6780
   51ILE     HN  700   5.735   4.051   6.512 -0.7307  1.2879  2.0841
   51ILE     CA  701   5.731   4.010   6.713  0.3623  0.1278  0.2880
   51ILE     HA  702   5.811   4.024   6.784 -0.8919 -1.4723  2.1359
   51ILE     CB  703   5.643   4.140   6.717  0.4601  0.1721 -0.5877
   51ILE     HB  704   5.561   4.139   6.642 -0.3684  0.2443  0.2983
   51ILE    CG2  705   5.579   4.159   6.860  0.0203  0.9708 -0.1741
   51ILE   HG21  706   5.548   4.265   6.870 -0.3650  1.2744 -3.5537
   51ILE   HG22  707   5.651   4.148   6.945 -0.0329 -0.6311 -0.3121
   51ILE   HG23  708   5.485   4.103   6.875 -0.3882  1.4545 -0.8720
   51ILE    CG1  709   5.728   4.261   6.687  0.2171  0.1582 -0.1236
   51ILE   HG11  710   5.811   4.236   6.618 -0.0721 -1.1358 -0.0283
   51ILE   HG12  711   5.786   4.289   6.778  1.0687  0.8273 -0.8483
   51ILE     CD  712   5.657   4.389   6.652  0.4308 -0.2373  0.3757
   51ILE    HD1  713   5.577   4.413   6.726 -0.2135 -1.6243  0.1724
   51ILE    HD2  714   5.596   4.391   6.559  0.1424 -0.3662  0.5563
   51ILE    HD3  715   5.716   4.482   6.657 -4.1803  3.0170  0.8002
   51ILE      C  716   5.655   3.896   6.772  0.4565  0.4968 -0.3796
   51ILE      O  717   5.687   3.844   6.877 -0.5901  0.2183 -0.0287
   52PHE      N  718   5.551   3.842   6.707 -0.0475  0.4337 -0.8535
   52PHE     HN  719   5.523   3.890   6.624  1.3893 -1.6655 -2.6800
   52PHE     CA  720   5.477   3.722   6.749  0.2380  0.0720 -0.2904
   52PHE     HA  721   5.426   3.746   6.841  1.3938 -1.7095  0.8838
   52PHE     CB  722   5.378   3.678   6.636  0.2212  0.2778  0.6654
   52PHE    HB1  723   5.336   3.576   6.651  1.4852 -0.6024 -1.3155
   52PHE    HB2  724   5.422   3.679   6.534  0.6823  0.8192  0.8666
   52PHE     CG  725   5.248   3.756   6.625 -0.3188 -0.2699 -0.3228
   52PHE    CD1  726   5.170   3.767   6.743 -0.0910 -0.1446 -0.0894
   52PHE    HD1  727   5.196   3.715   6.834 -0.4573  3.2917  2.1588
   52PHE    CE1  728   5.056   3.845   6.746  0.9347 -0.1166  0.1543
   52PHE    HE1  729   5.006   3.862   6.840  0.3633 -0.2040 -0.1276
   52PHE     CZ  730   5.020   3.916   6.630  0.3021 -0.3116  0.9169
   52PHE     HZ  731   4.935   3.982   6.638  0.4769 -0.0795  0.8725
   52PHE    CD2  732   5.215   3.832   6.514  0.2419 -0.5447 -0.3499
   52PHE    HD2  733   5.279   3.827   6.427  1.2334  0.7653  0.2830
   52PHE    CE2  734   5.106   3.918   6.516  0.3580 -0.2223 -0.2794
   52PHE    HE2  735   5.076   3.969   6.426  1.3372  0.1900 -0.3821
   52PHE      C  736   5.558   3.596   6.772  0.9003 -0.3272  1.2807
   52PHE      O  737   5.546   3.524   6.872 -0.2274 -0.2032 -0.2629
   53CYS      N  738   5.648   3.563   6.668  0.1863 -0.3209  0.4208
   53CYS     HN  739   5.666   3.629   6.595  1.2770  0.2285  1.1765
   53CYS     CA  740   5.749   3.467   6.690 -0.6952  0.0399 -0.5670
   53CYS     HA  741   5.698   3.388   6.744  3.1236 -0.1598  3.2571
   53CYS     CB  742   5.814   3.424   6.552  0.8410  0.2858 -0.0991
   53CYS    HB1  743   5.897   3.351   6.556  0.8507  0.3450  0.7893
   53CYS    HB2  744   5.869   3.513   6.514  1.1416  0.9841  1.8643
   53CYS     SG  745   5.692   3.363   6.443  0.0703  0.1756 -0.1556
   53CYS    HG1  746   5.680   3.484   6.390 -0.4253  0.6915  1.0812
   53CYS      C  747   5.861   3.494   6.793 -0.6016 -0.2199  0.1844
   53CYS      O  748   5.875   3.415   6.887 -0.3850  0.1442 -0.1966
   54PHE      N  749   5.943   3.602   6.779 -0.0176 -0.6738 -0.0582
   54PHE     HN  750   5.927   3.670   6.707  3.2389  0.6100  0.2555
   54PHE     CA  751   6.072   3.609   6.845  0.4898 -0.0493  0.6299
   54PHE     HA  752   6.109   3.515   6.883  0.1505  0.1129  1.3793
   54PHE     CB  753   6.194   3.648   6.753 -0.4987 -0.4802  0.9461
   54PHE    HB1  754   6.294   3.638   6.801 -0.7540  1.3138  1.9555
   54PHE    HB2  755   6.196   3.752   6.713  0.7094 -0.2944  1.4269
   54PHE     CG  756   6.189   3.550   6.640  0.0811 -0.4810 -0.1587
   54PHE    CD1  757   6.208   3.409   6.660  0.0413 -0.1112  0.1955
   54PHE    HD1  758   6.248   3.365   6.750 -0.6787  1.2563  1.2159
   54PHE    CE1  759   6.168   3.325   6.552  0.4462  0.3634 -0.5712
   54PHE    HE1  760   6.167   3.217   6.561  0.6516  0.4916  1.3368
   54PHE     CZ  761   6.138   3.374   6.423  0.3386  0.8365 -0.1270
   54PHE     HZ  762   6.120   3.305   6.342 -0.6371  2.3457 -1.2509
   54PHE    CD2  763   6.156   3.599   6.516 -0.1076 -0.6880 -0.2971
   54PHE    HD2  764   6.149   3.706   6.505 -2.9010 -0.8403 -0.6587
   54PHE    CE2  765   6.128   3.517   6.409 -0.3606  0.1770 -0.2587
   54PHE    HE2  766   6.091   3.564   6.319 -0.1431  0.1185 -0.3790
   54PHE      C  767   6.073   3.718   6.958  0.5578 -0.0882  0.3988
   54PHE      O  768   6.174   3.734   7.026 -0.6455  0.1661 -0.1909
   55HSD      N  769   5.963   3.798   6.978  0.3817 -0.2430  0.0092
   55HSD     HN  770   5.877   3.790   6.928  0.1724  0.3426  0.2677
   55HSD     CA  771   5.969   3.903   7.077  0.5486  0.0782  0.3046
   55HSD     HA  772   6.072   3.915   7.108  1.2128  1.7102 -2.2580
   55HSD     CB  773   5.963   4.049   7.019 -0.1038 -0.1680 -0.5458
   55HSD    HB1  774   5.966   4.124   7.102 -0.5302 -0.1949 -0.5033
   55HSD    HB2  775   5.868   4.067   6.964 -1.2382  0.1374  1.4188
   55HSD    ND1  776   6.085   4.210   6.866 -0.4109 -0.6972  0.1535
   55HSD    HD1  777   6.014   4.280   6.863  0.9736  0.7851 -2.9702
   55HSD     CG  778   6.082   4.092   6.932 -0.1405  0.3460  0.2828
   55HSD    CE1  779   6.208   4.223   6.817 -0.1593 -0.4300 -1.0514
   55HSD    HE1  780   6.242   4.312   6.765  0.1558  1.2371  1.7950
   55HSD    NE2  781   6.285   4.116   6.843  0.1026 -0.3547  0.1004
   55HSD    CD2  782   6.209   4.035   6.923  0.2663 -0.4954 -0.0207
   55HSD    HD2  783   6.240   3.939   6.964  3.4501  0.2692 -0.3952
   55HSD      C  784   5.870   3.887   7.190 -0.3548  0.4833  0.0382
   55HSD      O  785   5.894   3.930   7.300  0.0541 -1.0072  0.3324
   56LEU      N  786   5.746   3.832   7.161 -0.3412  0.5544  0.6347
   56LEU     HN  787   5.721   3.813   7.066 -1.1876 -1.1607  1.1502
   56LEU     CA  788   5.648   3.797   7.260  0.1117  0.1409  0.2256
   56LEU     HA  789   5.646   3.886   7.321 -0.8833  0.7867 -0.7076
   56LEU     CB  790   5.502   3.782   7.216 -0.0143 -0.2143  0.5007
   56LEU    HB1  791   5.448   3.784   7.313  1.9139 -0.0228  1.6170
   56LEU    HB2  792   5.480   3.685   7.166  1.2943  0.3697 -1.3009
   56LEU     CG  793   5.433   3.887   7.137 -0.4816 -0.7747 -0.0613
   56LEU     HG  794   5.482   3.900   7.038  0.2084  0.5602  0.4236
   56LEU    CD1  795   5.285   3.850   7.121 -0.0123 -0.5859  0.7409
   56LEU   HD11  796   5.219   3.940   7.123  0.7629 -0.0205  1.2038
   56LEU   HD12  797   5.250   3.786   7.204 -1.1357 -0.9392  0.0170
   56LEU   HD13  798   5.271   3.798   7.023  2.1920 -0.7953  0.4814
   56LEU    CD2  799   5.452   4.028   7.204 -0.2850 -0.2711 -0.1391
   56LEU   HD21  800   5.399   4.028   7.301  2.2979 -0.0569  1.3734
   56LEU   HD22  801   5.403   4.105   7.141 -0.4288 -1.3770 -1.4361
   56LEU   HD23  802   5.559   4.056   7.218 -0.2448  0.3568 -1.5040
   56LEU      C  803   5.704   3.673   7.332 -1.0208  0.0536  0.4916
   56LEU      O  804   5.759   3.580   7.272 -0.4283 -0.1028 -0.2495
   57LYS      N  805   5.672   3.656   7.464 -1.6166 -0.1776 -0.2368
   57LYS     HN  806   5.617   3.726   7.509 -2.1777  0.7732 -2.2986
   57LYS     CA  807   5.730   3.543   7.544  0.1442 -0.4765 -0.3148
   57LYS     HA  808   5.829   3.518   7.508 -0.8842 -0.2878 -3.6629
   57LYS     CB  809   5.748   3.583   7.696  0.4543 -0.6771 -0.1639
   57LYS    HB1  810   5.794   3.500   7.753 -0.4110  0.5166  2.4313
   57LYS    HB2  811   5.652   3.608   7.746  0.5871  1.7100 -0.9459
   57LYS     CG  812   5.832   3.711   7.715 -0.1955 -0.5023 -0.4586
   57LYS    HG1  813   5.837   3.747   7.820  0.4634  0.4070 -0.7969
   57LYS    HG2  814   5.778   3.789   7.657 -1.0418 -0.5342  0.2581
   57LYS     CD  815   5.974   3.690   7.664  0.4444  0.3264 -0.1059
   57LYS    HD1  816   6.010   3.792   7.640 -1.1304  0.5551 -1.7573
   57LYS    HD2  817   5.970   3.649   7.560  2.2598  0.5356 -0.2990
   57LYS     CE  818   6.067   3.616   7.756 -1.1121 -0.7900  0.7986
   57LYS    HE1  819   6.044   3.508   7.750  2.7035 -1.6788 -1.7588
   57LYS    HE2  820   6.063   3.645   7.863  0.3917  0.2751  0.6044
   57LYS     NZ  821   6.210   3.634   7.721  0.5195 -0.0523 -0.2861
   57LYS    HZ1  822   6.241   3.733   7.728 -0.0569  0.5322 -3.8479
   57LYS    HZ2  823   6.228   3.617   7.620 -0.5652  1.4333 -0.7634
   57LYS    HZ3  824   6.270   3.575   7.782 -0.9402  2.0555  3.5338
   57LYS      C  825   5.638   3.425   7.529  0.0051  0.4935 -0.2634
   57LYS      O  826   5.676   3.305   7.553  0.0646 -0.2979  0.7336
   58SER      N  827   5.511   3.449   7.494  0.5436  0.5581  0.8032
   58SER     HN  828   5.463   3.536   7.483  1.4922  1.2455  1.8471
   58SER     CA  829   5.422   3.330   7.478 -0.6762  0.4846 -0.3528
   58SER     HA  830   5.473   3.251   7.425 -0.7606 -0.5186  0.9884
   58SER     CB  831   5.366   3.278   7.616 -0.4310 -0.1705  0.4358
   58SER    HB1  832   5.314   3.369   7.652 -1.2345  0.3393 -1.8560
   58SER    HB2  833   5.460   3.257   7.672 -0.5508  1.3948  1.2755
   58SER     OG  834   5.286   3.164   7.609  0.1497  0.1446 -0.3537
   58SER    HG1  835   5.327   3.109   7.541 -0.7204 -0.0463 -0.7319
   58SER      C  836   5.312   3.385   7.394  0.6230  0.8882  0.6285
   58SER      O  837   5.302   3.506   7.384  0.0256  0.1851 -0.4122
   59TRP      N  838   5.234   3.300   7.328 -0.0978 -0.2910  0.0827
   59TRP     HN  839   5.260   3.204   7.325 -0.3117 -0.3378 -2.6682
   59TRP     CA  840   5.108   3.337   7.279 -0.1887 -0.1481 -0.4490
   59TRP     HA  841   5.094   3.443   7.295  0.1120 -0.2828  0.7990
   59TRP     CB  842   5.092   3.301   7.124 -0.0449  0.4184  0.0395
   59TRP    HB1  843   5.143   3.379   7.063 -0.2929 -1.1366 -2.2818
   59TRP    HB2  844   4.988   3.295   7.085  0.4114 -2.4104 -0.9738
   59TRP     CG  845   5.172   3.173   7.080  0.1802 -0.4408 -0.5767
   59TRP    CD1  846   5.123   3.048   7.098  0.8291 -0.3283  0.1859
   59TRP    HD1  847   5.032   3.037   7.154 -0.9255  2.6997 -1.7838
   59TRP    NE1  848   5.199   2.953   7.043 -0.4781 -0.6626  0.2134
   59TRP    HE1  849   5.214   2.864   7.080  3.4305  0.3283  1.5834
   59TRP    CE2  850   5.295   3.016   6.973  0.3959  0.1012  0.5861
   59TRP    CD2  851   5.270   3.155   6.987  0.0110  0.2981 -0.0233
   59TRP    CE3  852   5.338   3.252   6.911 -0.6695  0.3397 -0.5165
   59TRP    HE3  853   5.323   3.358   6.923 -0.5096  0.2833  0.2622
   59TRP    CZ3  854   5.428   3.197   6.821  0.5997 -0.0728  0.4511
   59TRP    HZ3  855   5.482   3.263   6.755 -2.6760 -1.2479 -3.8314
   59TRP    CZ2  856   5.402   2.967   6.898 -0.2853  0.5350 -0.0404
   59TRP    HZ2  857   5.413   2.860   6.888  0.6828  0.6807 -0.6449
   59TRP    CH2  858   5.463   3.059   6.817  0.4521 -0.5892 -0.5369
   59TRP    HH2  859   5.533   3.028   6.741  2.0515  1.7254 -0.1228
   59TRP      C  860   4.999   3.270   7.354 -0.9789  0.2775  0.3002
   59TRP      O  861   5.009   3.152   7.382  0.3508  0.1713  0.0019
   60LYS      N  862   4.891   3.342   7.386 -0.1219  0.1997 -0.1674
   60LYS     HN  863   4.893   3.439   7.359  0.7086 -0.0784 -1.2019
   60LYS     CA  864   4.756   3.292   7.416  0.5152  0.3819  0.2488
   60LYS     HA  865   4.774   3.196   7.461 -0.1142 -0.0625 -0.4358
   60LYS     CB  866   4.684   3.376   7.522  0.4534 -0.3614 -0.0945
   60LYS    HB1  867   4.576   3.352   7.532  0.1846  0.9781  0.3803
   60LYS    HB2  868   4.689   3.485   7.501 -0.3220 -0.1894  0.5547
   60LYS     CG  869   4.751   3.365   7.658 -0.0521 -0.1074 -0.0828
   60LYS    HG1  870   4.860   3.388   7.652 -0.7750  3.9276 -0.5530
   60LYS    HG2  871   4.718   3.267   7.697 -0.3084  0.0335  0.0525
   60LYS     CD  872   4.687   3.466   7.757  0.3080  0.1979 -0.7125
   60LYS    HD1  873   4.576   3.461   7.755  0.1578  2.5496 -0.7678
   60LYS    HD2  874   4.718   3.569   7.733 -0.7861  0.3331 -1.6286
   60LYS     CE  875   4.741   3.447   7.905 -0.0746  0.2131 -0.4853
   60LYS    HE1  876   4.691   3.523   7.969  1.7162  0.8954  0.1863
   60LYS    HE2  877   4.851   3.465   7.898 -0.1954  2.0254  1.2910
   60LYS     NZ  878   4.720   3.316   7.964  0.1553  0.5385 -0.9551
   60LYS    HZ1  879   4.764   3.305   8.058  2.3507 -0.1570 -2.0115
   60LYS    HZ2  880   4.752   3.236   7.905  1.8239  0.8295 -0.4837
   60LYS    HZ3  881   4.618   3.303   7.981  0.4360 -0.5975 -0.0198
   60LYS      C  882   4.670   3.271   7.295  0.0929  0.4920  0.0855
   60LYS      O  883   4.703   3.312   7.183  0.5679 -0.8112  0.0330
   61SER      N  884   4.552   3.208   7.318 -0.0670 -0.3462 -0.7645
   61SER     HN  885   4.540   3.183   7.414  0.1459  1.3646 -0.2489
   61SER     CA  886   4.445   3.189   7.224 -0.5045  0.6963 -0.3049
   61SER     HA  887   4.482   3.113   7.157  1.4175  2.0081 -0.8514
   61SER     CB  888   4.312   3.133   7.290 -1.0284 -0.4596 -0.0429
   61SER    HB1  889   4.345   3.033   7.326  2.9828  1.1661  1.4082
   61SER    HB2  890   4.231   3.126   7.215 -1.0424  2.1441 -0.3494
   61SER     OG  891   4.266   3.219   7.392 -0.1217 -0.1795  0.0926
   61SER    HG1  892   4.202   3.173   7.447  2.5524 -1.5355  2.3201
   61SER      C  893   4.417   3.310   7.127  0.0674 -0.6401  0.3331
   61SER      O  894   4.418   3.303   7.006 -0.2975 -0.0102  0.1350
   62SER      N  895   4.389   3.434   7.179  0.1168  0.1175 -0.0216
   62SER     HN  896   4.373   3.448   7.277 -1.4732 -2.2777  0.1505
   62SER     CA  897   4.364   3.554   7.102 -0.8848  0.3103 -0.1931
   62SER     HA  898   4.285   3.526   7.035  0.9891 -0.1086 -2.3768
   62SER     CB  899   4.334   3.677   7.189  1.1376 -0.6109  0.0637
   62SER    HB1  900   4.297   3.760   7.126  0.8627 -0.6382  0.1907
   62SER    HB2  901   4.416   3.705   7.259  0.9173 -0.4659  0.2636
   62SER     OG  902   4.225   3.640   7.278 -0.4807  1.1276 -0.2456
   62SER    HG1  903   4.151   3.622   7.219  0.5790  1.1106 -1.6123
   62SER      C  904   4.493   3.590   7.015  0.0029  0.7932 -0.8347
   62SER      O  905   4.477   3.603   6.895  0.2205  0.1507 -0.0316
   63ARG      N  906   4.620   3.587   7.071 -0.1494 -0.0281  0.7169
   63ARG     HN  907   4.630   3.571   7.169 -1.2997 -1.7050  0.5969
   63ARG     CA  908   4.736   3.596   6.994 -0.1106 -0.4239  0.6100
   63ARG     HA  909   4.729   3.685   6.933  0.3689 -1.4560 -1.0176
   63ARG     CB  910   4.868   3.619   7.077 -0.4235  0.8910 -0.4546
   63ARG    HB1  911   4.944   3.651   7.003 -0.3222 -0.0881 -0.7848
   63ARG    HB2  912   4.901   3.526   7.128  0.9227  0.5971 -1.8028
   63ARG     CG  913   4.872   3.732   7.180  0.0923 -0.4725  0.3933
   63ARG    HG1  914   4.970   3.720   7.231 -0.6852 -2.5557  1.5276
   63ARG    HG2  915   4.793   3.710   7.255  0.3241 -0.4487  0.6469
   63ARG     CD  916   4.838   3.868   7.127  0.1600  0.1353  0.1559
   63ARG    HD1  917   4.728   3.880   7.115  0.0428 -0.1830  0.8987
   63ARG    HD2  918   4.886   3.903   7.033 -0.7276  2.2088  0.4091
   63ARG     NE  919   4.895   3.967   7.222  0.1627 -0.5186  0.1376
   63ARG     HE  920   4.964   3.952   7.293 -0.1923  2.1534  1.1492
   63ARG     CZ  921   4.890   4.094   7.193 -0.5046 -0.7778  0.8024
   63ARG    NH1  922   4.796   4.143   7.115 -0.1909  0.0590 -0.0109
   63ARG   HH11  923   4.713   4.087   7.114 -0.5854  0.6466 -0.3129
   63ARG   HH12  924   4.784   4.242   7.118  0.2773  0.1015  1.4504
   63ARG    NH2  925   4.972   4.181   7.244  0.2459  0.1690  0.2684
   63ARG   HH21  926   4.946   4.276   7.227  2.3749  0.8168  0.2597
   63ARG   HH22  927   5.033   4.151   7.318 -0.8224  1.4714  1.7450
   63ARG      C  928   4.755   3.490   6.883  0.0921  0.4120  0.1913
   63ARG      O  929   4.810   3.520   6.780 -0.7237 -0.1825  0.4054
   64ILE      N  930   4.712   3.360   6.906  0.2205  0.6632  0.6562
   64ILE     HN  931   4.683   3.324   6.995 -1.3403  2.5582  0.9996
   64ILE     CA  932   4.720   3.264   6.792  0.3956  0.5917 -0.5590
   64ILE     HA  933   4.819   3.270   6.751  0.2458  2.7631 -0.7322
   64ILE     CB  934   4.686   3.121   6.842 -0.3466 -0.0193 -0.4483
   64ILE     HB  935   4.589   3.119   6.897 -0.7500  1.5087 -1.0405
   64ILE    CG2  936   4.655   3.029   6.719 -0.2067 -0.1379 -0.2958
   64ILE   HG21  937   4.555   3.052   6.676 -0.7481 -2.2879 -0.2955
   64ILE   HG22  938   4.664   2.922   6.747  1.4272 -0.3463 -1.4473
   64ILE   HG23  939   4.737   3.051   6.647  0.6270  1.8851  1.2062
   64ILE    CG1  940   4.806   3.081   6.931  0.3777 -0.1461  0.3616
   64ILE   HG11  941   4.818   3.156   7.012  2.5726 -0.2201  0.1702
   64ILE   HG12  942   4.906   3.085   6.882  0.5341  0.7361  0.7329
   64ILE     CD  943   4.787   2.937   6.990 -0.2243  0.1427 -0.2695
   64ILE    HD1  944   4.775   2.854   6.917  0.0315 -1.6796  1.6519
   64ILE    HD2  945   4.695   2.937   7.052  0.0445 -0.2076  0.1369
   64ILE    HD3  946   4.876   2.919   7.055  0.5644  4.2926  0.1004
   64ILE      C  947   4.625   3.305   6.677  0.1214 -0.5181 -0.3440
   64ILE      O  948   4.659   3.309   6.559  0.0088  0.6537 -0.6268
   65PHE      N  949   4.500   3.358   6.702  0.4103 -0.4470 -0.0971
   65PHE     HN  950   4.460   3.364   6.793 -0.7380  0.5116 -0.6348
   65PHE     CA  951   4.408   3.409   6.600  0.1918 -0.6626  0.5281
   65PHE     HA  952   4.391   3.342   6.517 -0.5004  1.6490 -1.3044
   65PHE     CB  953   4.264   3.416   6.656 -0.0867  0.4312 -0.5669
   65PHE    HB1  954   4.193   3.449   6.577 -0.6816  2.7546  0.8241
   65PHE    HB2  955   4.254   3.493   6.735 -0.5115  0.6454 -0.8273
   65PHE     CG  956   4.222   3.289   6.724 -0.0508 -0.1240  0.2440
   65PHE    CD1  957   4.224   3.172   6.652 -0.4013  0.0622  0.6375
   65PHE    HD1  958   4.266   3.165   6.553 -0.6248 -3.1692  0.6620
   65PHE    CE1  959   4.185   3.044   6.705 -0.4466 -0.3158 -0.3434
   65PHE    HE1  960   4.201   2.954   6.648 -1.6613  0.7159 -2.4525
   65PHE     CZ  961   4.143   3.043   6.832 -0.3148 -0.2438 -0.0872
   65PHE     HZ  962   4.142   2.952   6.890  1.1145  0.1619  0.6240
   65PHE    CD2  963   4.174   3.281   6.857  0.1356  0.4988  0.7191
   65PHE    HD2  964   4.170   3.376   6.908 -1.1777  0.5608  0.5453
   65PHE    CE2  965   4.129   3.160   6.909 -0.0666 -0.2998 -0.7028
   65PHE    HE2  966   4.102   3.161   7.013 -2.1367  0.4600 -1.1905
   65PHE      C  967   4.451   3.537   6.527 -0.4461  0.1319 -1.3293
   65PHE      O  968   4.438   3.549   6.409 -0.0646 -0.0265  0.3590
   66LEU      N  969   4.523   3.627   6.599  0.0329  0.0240  0.5410
   66LEU     HN  970   4.551   3.606   6.692 -0.5623 -2.1339  0.3115
   66LEU     CA  971   4.588   3.746   6.550 -0.2416 -0.1778 -0.7232
   66LEU     HA  972   4.519   3.790   6.480 -1.7016 -0.6112  0.4001
   66LEU     CB  973   4.635   3.846   6.662  0.3071  0.3388 -0.1177
   66LEU    HB1  974   4.711   3.921   6.632  0.7697 -0.2483 -0.4131
   66LEU    HB2  975   4.684   3.793   6.747  1.1229 -0.2814 -0.9574
   66LEU     CG  976   4.519   3.917   6.728  0.4520 -0.4316  0.1627
   66LEU     HG  977   4.439   3.849   6.764 -1.0972  0.4840 -1.3957
   66LEU    CD1  978   4.566   3.992   6.850 -0.3354 -0.4684  0.7828
   66LEU   HD11  979   4.643   4.061   6.809 -0.6949 -0.0885  0.7388
   66LEU   HD12  980   4.621   3.924   6.918  1.1476  0.4448  0.5200
   66LEU   HD13  981   4.486   4.050   6.902  2.5631  2.1835  2.6616
   66LEU    CD2  982   4.456   4.021   6.634  0.2473  0.7168  0.1104
   66LEU   HD21  983   4.367   4.068   6.681 -0.3720 -1.4870  1.2929
   66LEU   HD22  984   4.413   3.980   6.541 -0.1752  0.6819  0.3170
   66LEU   HD23  985   4.530   4.103   6.622 -0.3712  1.0538 -1.6161
   66LEU      C  986   4.718   3.713   6.467  0.2411 -0.1991 -0.4568
   66LEU      O  987   4.746   3.767   6.358  0.4385  0.0624  0.3726
   67PHE      N  988   4.797   3.613   6.512 -0.0269  1.1184  0.6263
   67PHE     HN  989   4.769   3.555   6.588 -0.1733  0.1692 -0.1164
   67PHE     CA  990   4.907   3.551   6.431  0.4733  0.6935  0.1761
   67PHE     HA  991   4.983   3.621   6.401  0.8067 -0.1443 -1.0474
   67PHE     CB  992   4.996   3.454   6.519  0.0685  0.2030 -0.5004
   67PHE    HB1  993   4.930   3.376   6.563 -1.2383  0.1048 -2.5284
   67PHE    HB2  994   5.050   3.508   6.600  1.3151 -0.0358 -1.1546
   67PHE     CG  995   5.115   3.381   6.452 -0.2276  0.0933 -0.2938
   67PHE    CD1  996   5.223   3.451   6.392  0.2628 -0.2016 -0.3767
   67PHE    HD1  997   5.216   3.559   6.390  0.6932 -0.1862 -1.0857
   67PHE    CE1  998   5.330   3.377   6.337 -0.2731 -0.3377 -0.3786
   67PHE    HE1  999   5.412   3.429   6.287  0.0512 -1.2712 -0.8425
   67PHE     CZ 1000   5.333   3.245   6.353  0.1227  0.8062  0.1727
   67PHE     HZ 1001   5.415   3.189   6.311 -0.4399  0.3184 -0.2997
   67PHE    CD2 1002   5.117   3.245   6.456 -0.2386 -0.1163  0.1039
   67PHE    HD2 1003   5.028   3.201   6.499 -0.9962  2.1720  1.0390
   67PHE    CE2 1004   5.224   3.172   6.406  0.0195 -0.2367  0.6759
   67PHE    HE2 1005   5.229   3.064   6.406  2.6360 -0.1752  0.0695
   67PHE      C 1006   4.855   3.487   6.300  0.3089  0.1880 -0.0614
   67PHE      O 1007   4.903   3.515   6.188  0.0788 -0.4936  0.1425
   68ASN      N 1008   4.751   3.396   6.305  0.0584 -0.6509 -0.2781
   68ASN     HN 1009   4.711   3.371   6.393 -1.1432 -3.0737 -1.4317
   68ASN     CA 1010   4.696   3.338   6.175 -0.9040  0.3301 -0.6919
   68ASN     HA 1011   4.777   3.292   6.119 -2.4663 -2.1508 -1.0736
   68ASN     CB 1012   4.606   3.211   6.199 -0.3533  0.6318 -0.6127
   68ASN    HB1 1013   4.547   3.177   6.111  0.2200  0.8885 -1.0949
   68ASN    HB2 1014   4.529   3.231   6.277 -0.6059  2.1169 -1.2027
   68ASN     CG 1015   4.693   3.094   6.234  0.4150 -0.2875 -0.4832
   68ASN    OD1 1016   4.718   3.008   6.150  0.5488 -0.0247 -0.0150
   68ASN    ND2 1017   4.732   3.089   6.364  0.1928  0.7659  0.5087
   68ASN   HD21 1018   4.781   3.007   6.394 -0.6270  0.6844  1.7071
   68ASN   HD22 1019   4.677   3.137   6.433 -0.0748 -0.5408  1.2521
   68ASN      C 1020   4.630   3.445   6.090  0.1270 -0.2861 -0.1608
   68ASN      O 1021   4.629   3.432   5.974  0.0583 -0.3397  0.0684
   69LEU      N 1022   4.571   3.555   6.147 -0.3042 -0.3169 -0.0237
   69LEU     HN 1023   4.557   3.566   6.245  2.0051  0.2832  0.3043
   69LEU     CA 1024   4.527   3.673   6.067  0.3898  0.8080 -0.2207
   69LEU     HA 1025   4.463   3.631   5.991  1.2907 -0.6906 -0.1813
   69LEU     CB 1026   4.464   3.770   6.176  0.4227 -0.3829 -0.2999
   69LEU    HB1 1027   4.544   3.799   6.248  0.7075 -0.9318 -0.3859
   69LEU    HB2 1028   4.388   3.711   6.233  0.6150 -0.4410 -0.0993
   69LEU     CG 1029   4.389   3.894   6.130  0.4947 -0.5989  0.0272
   69LEU     HG 1030   4.461   3.971   6.095  0.2163 -1.5976 -3.0456
   69LEU    CD1 1031   4.288   3.856   6.021 -0.0100  0.2982 -0.0606
   69LEU   HD11 1032   4.339   3.829   5.926  0.4868  1.0155 -0.0035
   69LEU   HD12 1033   4.220   3.940   5.999 -1.5571 -1.0334 -0.5051
   69LEU   HD13 1034   4.220   3.771   6.044 -1.6838  1.7302  0.4643
   69LEU    CD2 1035   4.314   3.955   6.244 -0.1424  0.1953 -0.6004
   69LEU   HD21 1036   4.280   4.059   6.222  0.2165  0.4966  0.2210
   69LEU   HD22 1037   4.374   3.963   6.337  0.1292  0.4767 -0.7961
   69LEU   HD23 1038   4.231   3.890   6.279  0.3391 -0.4464 -0.6335
   69LEU      C 1039   4.638   3.745   5.988  0.0449  0.3291 -0.5091
   69LEU      O 1040   4.632   3.760   5.873  0.1021 -0.3007  0.2734
   70ALA      N 1041   4.752   3.767   6.058  0.0811 -0.2578  0.1965
   70ALA     HN 1042   4.761   3.760   6.157  0.6026 -1.8319  0.0651
   70ALA     CA 1043   4.871   3.825   5.994  0.2472  0.9687 -0.2501
   70ALA     HA 1044   4.840   3.918   5.949  1.6096  1.7061  0.2928
   70ALA     CB 1045   4.983   3.851   6.096 -0.1391 -0.2303 -0.0827
   70ALA    HB1 1046   5.074   3.881   6.039 -1.1213  1.2627 -0.9058
   70ALA    HB2 1047   4.999   3.758   6.155 -2.3423 -0.9365 -0.5173
   70ALA    HB3 1048   4.954   3.937   6.160 -0.0087 -1.0213  1.0677
   70ALA      C 1049   4.924   3.727   5.887 -0.0587 -0.5809 -0.3556
   70ALA      O 1050   4.975   3.774   5.785  0.5857 -0.0618  0.2774
   71VAL      N 1051   4.913   3.597   5.917  0.3095  0.3820  0.3789
   71VAL     HN 1052   4.855   3.564   5.990 -0.0971  0.5661  0.1465
   71VAL     CA 1053   4.943   3.496   5.819 -0.1055 -0.7056  0.4838
   71VAL     HA 1054   5.043   3.526   5.793 -0.8446  2.3304  0.7384
   71VAL     CB 1055   4.941   3.349   5.876  0.0853 -0.5489  0.9933
   71VAL     HB 1056   4.850   3.348   5.939  0.8023  1.3043  2.1350
   71VAL    CG1 1057   4.934   3.259   5.757  0.5298 -0.1954  0.8507
   71VAL   HG11 1058   4.934   3.154   5.791 -0.8784 -0.0766  1.2910
   71VAL   HG12 1059   5.023   3.262   5.691  1.8874  1.7698  2.5957
   71VAL   HG13 1060   4.847   3.257   5.689  2.6026 -3.0729 -2.0309
   71VAL    CG2 1061   5.059   3.318   5.967 -0.4184  0.1671  0.8142
   71VAL   HG21 1062   5.052   3.227   6.032  1.8830 -0.7545 -0.1145
   71VAL   HG22 1063   5.080   3.411   6.024  0.9952  1.1733 -1.2616
   71VAL   HG23 1064   5.151   3.312   5.905 -2.4566 -0.7774 -2.2932
   71VAL      C 1065   4.858   3.517   5.693  0.7242  0.2954  0.4443
   71VAL      O 1066   4.912   3.527   5.586 -0.1305 -0.5229 -0.4403
   72ALA      N 1067   4.730   3.527   5.700 -0.9233 -0.0952 -0.4104
   72ALA     HN 1068   4.699   3.522   5.795  0.4942  1.0436  0.1483
   72ALA     CA 1069   4.639   3.560   5.589  1.1655 -0.3752 -0.0538
   72ALA     HA 1070   4.638   3.469   5.530 -2.8923 -0.5971  0.0421
   72ALA     CB 1071   4.495   3.566   5.639  0.3389  0.1171 -0.4489
   72ALA    HB1 1072   4.482   3.494   5.723 -0.1785  0.3150 -0.3597
   72ALA    HB2 1073   4.435   3.529   5.553  1.9335 -1.6174 -0.9014
   72ALA    HB3 1074   4.461   3.667   5.670 -0.4186 -0.2408 -0.0931
   72ALA      C 1075   4.665   3.688   5.512 -0.7728  0.4076 -0.3659
   72ALA      O 1076   4.669   3.690   5.389 -0.1101  0.4990 -0.0152
   73ASP      N 1077   4.697   3.795   5.587  0.4563 -0.2811  0.3297
   73ASP     HN 1078   4.677   3.785   5.684 -0.2133 -2.1912  0.0248
   73ASP     CA 1079   4.735   3.929   5.539  0.0743 -0.1562  0.0203
   73ASP     HA 1080   4.657   3.964   5.473  0.5735  0.1104 -0.4371
   73ASP     CB 1081   4.743   4.034   5.649  0.8802  0.2847 -0.0744
   73ASP    HB1 1082   4.780   4.129   5.603  1.4369 -0.8998 -2.1930
   73ASP    HB2 1083   4.804   4.006   5.738  0.5378 -1.1511 -0.2780
   73ASP     CG 1084   4.609   4.072   5.702 -0.2530 -0.0461 -0.2780
   73ASP    OD1 1085   4.499   4.055   5.634 -0.3584  0.0492  0.0780
   73ASP    OD2 1086   4.609   4.129   5.814  0.6011  0.4178  0.0783
   73ASP      C 1087   4.866   3.934   5.460  0.0985 -0.1010  1.1524
   73ASP      O 1088   4.875   3.995   5.356 -0.1350  0.3124  0.5128
   74PHE      N 1089   4.978   3.868   5.510 -0.3769 -0.2444  0.0518
   74PHE     HN 1090   4.967   3.826   5.600  0.6697  0.6926  0.6419
   74PHE     CA 1091   5.103   3.854   5.442 -0.9120  0.0054  0.7201
   74PHE     HA 1092   5.153   3.948   5.420  2.2439 -1.3934  1.3441
   74PHE     CB 1093   5.195   3.777   5.537  0.2083 -0.0900 -0.4471
   74PHE    HB1 1094   5.154   3.675   5.555  2.2715 -1.0105 -0.7015
   74PHE    HB2 1095   5.192   3.832   5.633  1.5850 -1.6419  0.5372
   74PHE     CG 1096   5.342   3.779   5.491 -0.0538  0.2569  0.0852
   74PHE    CD1 1097   5.433   3.877   5.538  0.3391 -0.4457 -0.8667
   74PHE    HD1 1098   5.402   3.940   5.621 -0.5273  0.0269 -1.5430
   74PHE    CE1 1099   5.565   3.877   5.499 -0.1477  0.5493 -0.2731
   74PHE    HE1 1100   5.641   3.945   5.535 -0.6012  1.3058 -0.7219
   74PHE     CZ 1101   5.601   3.774   5.404  0.3241  0.2848 -0.8426
   74PHE     HZ 1102   5.704   3.779   5.371  0.2664  0.8313 -0.9477
   74PHE    CD2 1103   5.386   3.671   5.421  0.0413  0.2912 -0.3898
   74PHE    HD2 1104   5.314   3.600   5.383  0.0662 -0.9906  1.7647
   74PHE    CE2 1105   5.512   3.668   5.373  0.3387  0.0328 -0.5685
   74PHE    HE2 1106   5.543   3.584   5.314 -4.0542 -2.2209 -0.0476
   74PHE      C 1107   5.093   3.770   5.315  0.2274 -0.6041  0.0117
   74PHE      O 1108   5.149   3.807   5.210  0.0702  0.0000 -0.4735
   75LEU      N 1109   5.013   3.665   5.314  0.3312  0.5751  0.1674
   75LEU     HN 1110   4.964   3.629   5.392 -2.2061  0.8869 -1.1644
   75LEU     CA 1111   5.002   3.581   5.192 -0.2004 -0.5004  0.4576
   75LEU     HA 1112   5.097   3.548   5.153 -0.5736 -0.6352 -0.3541
   75LEU     CB 1113   4.933   3.448   5.231 -0.4248 -0.0983  0.9034
   75LEU    HB1 1114   4.894   3.394   5.142 -0.8416 -0.6280  1.3989
   75LEU    HB2 1115   4.851   3.482   5.297 -2.9286 -1.3591 -1.3373
   75LEU     CG 1116   5.031   3.352   5.300 -0.8437 -0.1146  0.5238
   75LEU     HG 1117   5.081   3.403   5.385  1.6910  1.5662 -1.7966
   75LEU    CD1 1118   4.967   3.232   5.364 -0.1625  0.0688 -0.7058
   75LEU   HD11 1119   4.871   3.255   5.415  0.0186  0.8764 -0.7132
   75LEU   HD12 1120   5.034   3.186   5.439  0.0609 -0.6038 -1.3023
   75LEU   HD13 1121   4.944   3.162   5.280 -0.0031  0.8299 -1.4029
   75LEU    CD2 1122   5.150   3.312   5.206  0.5831  0.3793 -0.5969
   75LEU   HD21 1123   5.121   3.277   5.105  2.6837 -2.7707 -0.2587
   75LEU   HD22 1124   5.212   3.227   5.243  3.1081  0.1154 -4.7569
   75LEU   HD23 1125   5.221   3.397   5.210  1.4431 -0.3482  0.2802
   75LEU      C 1126   4.925   3.646   5.073  1.0594  0.2216 -0.2409
   75LEU      O 1127   4.966   3.628   4.962  0.2956  0.1320 -0.0012
   76LEU      N 1128   4.818   3.728   5.097 -0.5230  0.2775 -0.1209
   76LEU     HN 1129   4.792   3.734   5.193 -1.0100  0.2452 -0.2505
   76LEU     CA 1130   4.758   3.819   4.999  1.0212  0.0796 -0.0185
   76LEU     HA 1131   4.718   3.747   4.929  0.4701 -0.7498  1.1130
   76LEU     CB 1132   4.638   3.892   5.062 -0.2053 -0.6525 -0.3742
   76LEU    HB1 1133   4.663   3.976   5.129 -4.3893  1.3371 -0.9804
   76LEU    HB2 1134   4.583   3.817   5.123 -0.9596 -0.9708 -1.4009
   76LEU     CG 1135   4.536   3.955   4.962 -0.5435  0.3742  0.3376
   76LEU     HG 1136   4.506   3.868   4.899  1.2791 -0.2354  0.2369
   76LEU    CD1 1137   4.420   4.010   5.046 -0.1667  0.0754 -0.0448
   76LEU   HD11 1138   4.337   4.046   4.981 -0.2625 -0.8960 -0.4744
   76LEU   HD12 1139   4.448   4.080   5.127 -0.0648 -3.3733  3.1390
   76LEU   HD13 1140   4.367   3.934   5.106 -2.9749  3.2503  1.9012
   76LEU    CD2 1141   4.593   4.065   4.873  0.4359 -0.9316  0.1225
   76LEU   HD21 1142   4.509   4.127   4.836 -0.9208 -2.5657  0.3059
   76LEU   HD22 1143   4.662   4.025   4.795  2.1391 -1.0141  1.6089
   76LEU   HD23 1144   4.657   4.137   4.928  1.4057 -1.5151 -0.2179
   76LEU      C 1145   4.870   3.916   4.953 -0.2520 -0.0387 -0.8643
   76LEU      O 1146   4.878   3.935   4.835  0.1410 -0.1639 -0.0405
   77ILE      N 1147   4.951   3.972   5.050  0.1923  0.0072 -0.1150
   77ILE     HN 1148   4.944   3.931   5.140  0.3129  0.5705  0.1544
   77ILE     CA 1149   5.050   4.080   5.021  1.0465 -0.0037 -0.0068
   77ILE     HA 1150   5.001   4.153   4.959  0.2516  0.3202  0.9867
   77ILE     CB 1151   5.098   4.143   5.147 -0.0007 -0.8976  0.5233
   77ILE     HB 1152   5.074   4.079   5.235  2.4031  0.3060  2.1605
   77ILE    CG2 1153   5.255   4.166   5.166  1.0784  0.2634  0.1467
   77ILE   HG21 1154   5.294   4.230   5.083  1.2402 -1.2029 -0.9543
   77ILE   HG22 1155   5.308   4.070   5.156 -0.7112 -0.7470 -0.1106
   77ILE   HG23 1156   5.275   4.215   5.263 -0.8028  2.0842 -0.2983
   77ILE    CG1 1157   5.023   4.281   5.165 -0.1428 -0.0122  0.0718
   77ILE   HG11 1158   5.031   4.345   5.075  0.1746  0.2230  0.2666
   77ILE   HG12 1159   5.091   4.321   5.243 -2.6418 -1.2889  3.1987
   77ILE     CD 1160   4.884   4.289   5.225 -0.2324  0.0079 -0.0060
   77ILE    HD1 1161   4.804   4.251   5.158 -1.3757  1.2939  0.5826
   77ILE    HD2 1162   4.865   4.398   5.236  1.3855  0.6300 -2.4868
   77ILE    HD3 1163   4.878   4.239   5.323  1.2847 -0.0257  0.0898
   77ILE      C 1164   5.155   4.038   4.917 -1.0390  0.0308 -0.6423
   77ILE      O 1165   5.182   4.113   4.822  0.2667  0.2540  0.3582
   78ILE      N 1166   5.214   3.913   4.929 -0.0465 -0.0524 -0.1273
   78ILE     HN 1167   5.181   3.862   5.009 -0.8541  1.7942  0.7715
   78ILE     CA 1168   5.320   3.862   4.846  0.4371  0.0928 -1.1151
   78ILE     HA 1169   5.389   3.944   4.834  0.8645  0.4552  2.5200
   78ILE     CB 1170   5.409   3.756   4.911 -0.7073 -0.0910 -0.1329
   78ILE     HB 1171   5.497   3.739   4.845 -1.1150  1.6158 -1.1763
   78ILE    CG2 1172   5.465   3.826   5.035 -0.0964 -0.0156  0.1217
   78ILE   HG21 1173   5.511   3.925   5.014 -0.3707 -0.1040 -0.9712
   78ILE   HG22 1174   5.540   3.759   5.082  0.9068  1.7929  1.2139
   78ILE   HG23 1175   5.397   3.836   5.122 -0.3445 -3.8496  0.5142
   78ILE    CG1 1176   5.331   3.629   4.951 -0.4940  0.0410 -0.5503
   78ILE   HG11 1177   5.249   3.659   5.020 -0.6860 -0.9260 -0.3460
   78ILE   HG12 1178   5.400   3.567   5.013 -2.1614 -1.6651 -0.3285
   78ILE     CD 1179   5.282   3.534   4.846 -0.4288  0.0712 -0.0419
   78ILE    HD1 1180   5.248   3.443   4.901 -0.7949  0.1615 -0.1124
   78ILE    HD2 1181   5.359   3.506   4.771 -2.4862 -2.2913 -1.4397
   78ILE    HD3 1182   5.187   3.567   4.799  0.6984  2.5952 -0.7407
   78ILE      C 1183   5.271   3.818   4.702 -0.3041 -0.1632 -0.7735
   78ILE      O 1184   5.345   3.794   4.612  0.4694  0.0838  0.7272
   79CYS      N 1185   5.137   3.803   4.686  0.6061 -0.0201 -0.0273
   79CYS     HN 1186   5.067   3.798   4.756 -1.1481  0.6450 -1.6461
   79CYS     CA 1187   5.077   3.779   4.556 -0.1734 -0.8124 -0.7593
   79CYS     HA 1188   5.142   3.703   4.515  3.7000  0.9034  1.6525
   79CYS     CB 1189   4.933   3.715   4.571 -0.9088  0.3964 -0.2776
   79CYS    HB1 1190   4.892   3.713   4.468  0.5109  0.1762 -0.8501
   79CYS    HB2 1191   4.870   3.776   4.639  0.9549  0.5750  1.3775
   79CYS     SG 1192   4.944   3.554   4.643 -0.0381  0.2402  0.1778
   79CYS    HG1 1193   4.967   3.599   4.765  1.2999 -0.7748  0.3226
   79CYS      C 1194   5.064   3.910   4.480  0.4924 -0.0149 -0.2988
   79CYS      O 1195   5.058   3.900   4.362 -0.0025 -0.6780 -0.0634
   80LEU      N 1196   5.047   4.030   4.547 -0.1770  0.2858  0.5368
   80LEU     HN 1197   5.057   4.045   4.645  1.8828  1.7808  0.1803
   80LEU     CA 1198   5.027   4.155   4.472 -0.2690  0.1384 -0.5922
   80LEU     HA 1199   4.932   4.143   4.421 -1.2450 -0.9125  1.3684
   80LEU     CB 1200   5.011   4.273   4.570 -0.0955  0.2164  0.4938
   80LEU    HB1 1201   4.998   4.359   4.500 -0.0554  0.7280  1.1117
   80LEU    HB2 1202   5.111   4.291   4.616 -0.9554  2.0929  1.7483
   80LEU     CG 1203   4.913   4.249   4.674  0.2863 -0.0043 -0.3163
   80LEU     HG 1204   4.951   4.177   4.749  0.6917  0.0941 -0.4265
   80LEU    CD1 1205   4.889   4.377   4.754  0.7841 -0.0999  0.1947
   80LEU   HD11 1206   4.821   4.357   4.839 -2.0394 -1.3003 -2.1791
   80LEU   HD12 1207   4.830   4.449   4.694 -0.2778  0.6682  2.0751
   80LEU   HD13 1208   4.990   4.408   4.790  2.7745 -3.3894 -1.9808
   80LEU    CD2 1209   4.778   4.202   4.622  0.1838  0.0703 -0.3959
   80LEU   HD21 1210   4.784   4.092   4.606  0.0100  0.3199 -2.5272
   80LEU   HD22 1211   4.750   4.245   4.523 -0.6425 -3.8245 -2.0201
   80LEU   HD23 1212   4.698   4.222   4.696  0.5446  0.9796 -0.2357
   80LEU      C 1213   5.141   4.189   4.366 -0.4847  0.2432  0.2962
   80LEU      O 1214   5.109   4.249   4.264 -1.1538  0.0647  0.6364
   81PRO      N 1215   5.272   4.157   4.379 -0.0598 -0.5857  0.8799
   81PRO     CD 1216   5.342   4.137   4.506  0.1798  0.1343 -0.1271
   81PRO    HD1 1217   5.323   4.029   4.527 -0.8148  0.3845  0.3185
   81PRO    HD2 1218   5.306   4.198   4.591 -0.0827 -2.3498  1.6723
   81PRO     CA 1219   5.368   4.176   4.271 -0.5149 -0.2288 -0.1232
   81PRO     HA 1220   5.362   4.277   4.233  1.7918 -0.1255 -0.3051
   81PRO     CB 1221   5.502   4.120   4.334 -0.2437  0.3258 -0.0744
   81PRO    HB1 1222   5.582   4.171   4.276 -0.9904  0.3275 -1.1477
   81PRO    HB2 1223   5.501   4.010   4.326  1.0185  0.3072 -0.1265
   81PRO     CG 1224   5.492   4.156   4.480 -0.0902 -0.2748 -0.8157
   81PRO    HG1 1225   5.571   4.103   4.537 -1.0875 -1.1718 -0.2260
   81PRO    HG2 1226   5.526   4.262   4.480 -0.8325 -0.0293 -1.3463
   81PRO      C 1227   5.340   4.104   4.144 -0.1756 -0.3828  0.6735
   81PRO      O 1228   5.386   4.153   4.043 -0.2206 -0.4337  0.0357
   82PHE      N 1229   5.281   3.983   4.149  0.0110  0.7432 -0.4148
   82PHE     HN 1230   5.247   3.939   4.232 -0.1885  0.0491 -0.8663
   82PHE     CA 1231   5.223   3.920   4.039  0.0607 -0.0507 -0.1580
   82PHE     HA 1232   5.298   3.901   3.963  1.1042 -1.1309  1.0756
   82PHE     CB 1233   5.174   3.768   4.072  0.2395 -0.6175  0.3236
   82PHE    HB1 1234   5.124   3.718   3.987 -0.5544 -0.9507  0.9806
   82PHE    HB2 1235   5.102   3.771   4.156  0.0201 -2.0066  0.2036
   82PHE     CG 1236   5.295   3.693   4.107 -0.8426  0.0003  0.7886
   82PHE    CD1 1237   5.333   3.691   4.238 -0.6704  0.0176  0.3222
   82PHE    HD1 1238   5.276   3.741   4.316  0.4361 -1.0602  1.8970
   82PHE    CE1 1239   5.439   3.609   4.279 -0.0770 -0.1324  0.4694
   82PHE    HE1 1240   5.454   3.608   4.386  0.0105  1.3500  0.4796
   82PHE     CZ 1241   5.514   3.531   4.182  0.1485 -0.2112 -0.3286
   82PHE     HZ 1242   5.599   3.470   4.209  3.7332  3.0607 -3.0106
   82PHE    CD2 1243   5.370   3.623   4.009  0.4751  0.3524  0.2333
   82PHE    HD2 1244   5.333   3.615   3.908 -0.7512  1.0895  0.6029
   82PHE    CE2 1245   5.472   3.536   4.050 -0.7369 -0.7084  0.5399
   82PHE    HE2 1246   5.521   3.478   3.974 -0.6165  2.2422 -1.7946
   82PHE      C 1247   5.109   3.999   3.969 -0.6011  0.0695  0.0957
   82PHE      O 1248   5.102   4.012   3.844 -0.3014 -0.0904  0.0276
   83LEU      N 1249   5.017   4.053   4.051 -0.1263  0.1390 -0.3693
   83LEU     HN 1250   5.017   4.024   4.147  0.2672  0.8104 -0.1567
   83LEU     CA 1251   4.905   4.136   4.014 -0.8307  0.1825 -0.7097
   83LEU     HA 1252   4.849   4.078   3.942 -0.5590 -0.2958 -0.5463
   83LEU     CB 1253   4.806   4.177   4.128  0.3765  0.0345  0.3464
   83LEU    HB1 1254   4.755   4.271   4.098 -0.5027  0.1911  2.2159
   83LEU    HB2 1255   4.848   4.219   4.222 -2.8424  2.0077  1.0610
   83LEU     CG 1256   4.704   4.068   4.161  0.3534 -0.0599 -0.1473
   83LEU     HG 1257   4.761   3.974   4.177 -0.7143 -0.8456 -0.8194
   83LEU    CD1 1258   4.627   4.102   4.284 -0.7572 -0.1934  0.0866
   83LEU   HD11 1259   4.604   4.211   4.289  0.2087  0.0098  0.2709
   83LEU   HD12 1260   4.683   4.080   4.378 -1.3565 -1.4338  0.1740
   83LEU   HD13 1261   4.534   4.041   4.290  0.2502 -1.8722 -0.6430
   83LEU    CD2 1262   4.608   4.043   4.049  0.2971  0.1765 -0.0411
   83LEU   HD21 1263   4.552   4.134   4.020 -1.0886 -0.5217  0.3670
   83LEU   HD22 1264   4.529   3.969   4.076  0.2443 -0.6691 -2.3133
   83LEU   HD23 1265   4.658   4.002   3.959 -1.9205 -1.1545 -0.7349
   83LEU      C 1266   4.955   4.263   3.947 -0.7201  0.5482 -0.1561
   83LEU      O 1267   4.902   4.300   3.841  0.3280  0.0382 -0.3967
   84MET      N 1268   5.063   4.327   4.005  0.5931  0.4301 -0.0785
   84MET     HN 1269   5.099   4.304   4.095 -0.2489  1.6864  0.6321
   84MET     CA 1270   5.121   4.448   3.940 -0.8591  0.1935 -0.0092
   84MET     HA 1271   5.045   4.525   3.933  1.8872  3.2522  0.9872
   84MET     CB 1272   5.238   4.507   4.025 -0.5652  0.1017 -0.0988
   84MET    HB1 1273   5.312   4.561   3.963 -0.4561  0.4435  0.3285
   84MET    HB2 1274   5.288   4.417   4.065  1.3223  1.9389  1.9621
   84MET     CG 1275   5.204   4.588   4.152  0.2243 -0.2454  0.2323
   84MET    HG1 1276   5.139   4.525   4.215  0.9726  0.5460  1.8513
   84MET    HG2 1277   5.149   4.681   4.125  0.9826  1.2652  3.4260
   84MET     SD 1278   5.353   4.634   4.252 -0.1652  0.1804 -0.2820
   84MET     CE 1279   5.328   4.526   4.398 -0.1005 -0.6344  0.1437
   84MET    HE1 1280   5.325   4.421   4.361  3.7553 -0.7436 -0.2671
   84MET    HE2 1281   5.238   4.571   4.445  0.2958  1.0947 -0.6520
   84MET    HE3 1282   5.418   4.535   4.462  0.6698  1.0158 -1.0981
   84MET      C 1283   5.168   4.426   3.805  0.3796  0.1858  0.5548
   84MET      O 1284   5.129   4.494   3.708  0.2298  0.0104 -0.4897
   85ASP      N 1285   5.242   4.312   3.786  0.0497 -0.1327  0.3040
   85ASP     HN 1286   5.279   4.255   3.859  0.8827  1.8020  1.4794
   85ASP     CA 1287   5.281   4.273   3.651 -0.0283  0.7733 -0.8850
   85ASP     HA 1288   5.332   4.362   3.617  3.5090 -0.8559 -0.2525
   85ASP     CB 1289   5.381   4.152   3.663 -0.5757 -0.1149 -0.4549
   85ASP    HB1 1290   5.343   4.072   3.731  1.5661  0.0526  1.0593
   85ASP    HB2 1291   5.461   4.188   3.731 -0.4148 -1.1773 -0.0467
   85ASP     CG 1292   5.446   4.104   3.532 -0.1319 -0.2845 -0.0439
   85ASP    OD1 1293   5.536   4.175   3.480  0.0561 -0.2079 -0.8165
   85ASP    OD2 1294   5.407   3.996   3.486  0.3895  0.2186 -0.4920
   85ASP      C 1295   5.171   4.242   3.550  0.3726 -0.9453 -0.0794
   85ASP      O 1296   5.178   4.283   3.432 -0.2771 -0.1197 -0.0531
   86ASN      N 1297   5.062   4.172   3.588  0.2928 -0.7696  0.3483
   86ASN     HN 1298   5.048   4.138   3.680 -0.7565  0.8237  0.8255
   86ASN     CA 1299   4.945   4.149   3.501  0.0105  0.7106 -0.0887
   86ASN     HA 1300   4.978   4.108   3.407 -1.7118 -1.3589  0.1325
   86ASN     CB 1301   4.852   4.059   3.576  0.3043 -0.3868  0.3072
   86ASN    HB1 1302   4.823   4.109   3.671  1.7853 -0.5842  0.8971
   86ASN    HB2 1303   4.917   3.974   3.606  1.8489 -0.3278 -2.5204
   86ASN     CG 1304   4.734   3.998   3.507 -0.0808 -0.3453  0.1775
   86ASN    OD1 1305   4.728   3.990   3.384  0.1143 -0.3859  0.1315
   86ASN    ND2 1306   4.642   3.942   3.589 -0.4251  1.2738  0.1513
   86ASN   HD21 1307   4.561   3.902   3.547 -0.7583  0.5070  1.4557
   86ASN   HD22 1308   4.646   3.948   3.689 -3.3294  1.2404  0.3736
   86ASN      C 1309   4.883   4.285   3.459 -0.0785  0.6495 -0.3494
   86ASN      O 1310   4.843   4.306   3.345  0.5705 -0.5892 -0.5008
   87TYR      N 1311   4.878   4.378   3.562 -0.0732  0.0314 -0.2604
   87TYR     HN 1312   4.923   4.360   3.649  2.5356  0.1568 -1.4965
   87TYR     CA 1313   4.821   4.505   3.540 -0.8364 -0.4203  0.3150
   87TYR     HA 1314   4.728   4.478   3.492 -1.1097  0.0764  0.5563
   87TYR     CB 1315   4.790   4.585   3.662 -0.0910 -0.2724 -0.1105
   87TYR    HB1 1316   4.749   4.687   3.643 -0.2609 -0.0176  1.4209
   87TYR    HB2 1317   4.872   4.586   3.737  0.1746  0.7510 -0.3977
   87TYR     CG 1318   4.666   4.527   3.730 -0.2757 -0.1927  0.1246
   87TYR    CD1 1319   4.541   4.525   3.673 -0.0949 -0.0170 -0.0689
   87TYR    HD1 1320   4.526   4.532   3.566 -0.6832  2.1055  0.0970
   87TYR    CE1 1321   4.429   4.490   3.750 -0.1415  0.4943  0.2443
   87TYR    HE1 1322   4.333   4.498   3.700  0.8612 -0.7566 -2.0472
   87TYR     CZ 1323   4.440   4.469   3.885 -0.1271  0.4463  0.0544
   87TYR     OH 1324   4.327   4.458   3.971 -0.8744 -0.6224  0.4484
   87TYR     HH 1325   4.342   4.499   4.056  0.3991 -0.3327  0.1056
   87TYR    CD2 1326   4.679   4.496   3.867 -0.2005  0.5737 -0.3077
   87TYR    HD2 1327   4.774   4.510   3.916  0.2118  0.0166 -0.9290
   87TYR    CE2 1328   4.566   4.471   3.943  0.5475 -0.3917  0.2216
   87TYR    HE2 1329   4.568   4.466   4.051 -1.5066  0.7080  0.3640
   87TYR      C 1330   4.883   4.605   3.444  0.0022  0.2639 -0.2199
   87TYR      O 1331   4.816   4.676   3.368 -0.2063  0.1969  0.3073
   88VAL      N 1332   5.014   4.614   3.442  0.3164 -0.5320 -0.5870
   88VAL     HN 1333   5.063   4.553   3.504  0.1533 -0.3090 -0.2361
   88VAL     CA 1334   5.096   4.716   3.374  0.3166 -0.2518  0.4029
   88VAL     HA 1335   5.051   4.812   3.397  0.0240 -0.5546  1.1217
   88VAL     CB 1336   5.245   4.716   3.404 -0.2475  0.2552  0.7232
   88VAL     HB 1337   5.304   4.785   3.339  3.2120  1.2631  4.5630
   88VAL    CG1 1338   5.259   4.772   3.546  0.1020 -0.4537  1.1601
   88VAL   HG11 1339   5.366   4.778   3.575  0.4021 -1.2140  0.2358
   88VAL   HG12 1340   5.214   4.703   3.621  0.0728  0.5148  2.0615
   88VAL   HG13 1341   5.217   4.874   3.562 -1.2875 -0.3959 -2.0746
   88VAL    CG2 1342   5.312   4.574   3.393  0.3423  0.7118 -0.2186
   88VAL   HG21 1343   5.267   4.496   3.459 -0.7217  0.7362 -0.8887
   88VAL   HG22 1344   5.418   4.583   3.425  0.4438 -0.6838 -0.0908
   88VAL   HG23 1345   5.303   4.534   3.290 -2.4301  0.2819  0.0948
   88VAL      C 1346   5.073   4.713   3.221  0.2540  0.7087 -0.3015
   88VAL      O 1347   5.063   4.812   3.156  0.0213  0.2710  0.4244
   89ARG      N 1348   5.060   4.590   3.165 -0.2453  0.7109  0.0533
   89ARG     HN 1349   5.089   4.513   3.222  2.5062 -0.1490 -2.2505
   89ARG     CA 1350   5.054   4.564   3.021 -0.8262  0.2765  0.8307
   89ARG     HA 1351   5.090   4.651   2.969  0.6846 -0.9461 -0.2692
   89ARG     CB 1352   5.155   4.449   2.991 -1.2519 -0.2116 -0.5569
   89ARG    HB1 1353   5.250   4.479   3.040 -0.1175 -2.0658 -1.4812
   89ARG    HB2 1354   5.172   4.456   2.881  3.9411  0.2685  0.0495
   89ARG     CG 1355   5.112   4.310   3.040  0.4477  0.4041 -0.1659
   89ARG    HG1 1356   5.008   4.291   3.003 -0.4143  0.7515  1.9203
   89ARG    HG2 1357   5.125   4.293   3.149  1.8283  2.0893 -0.0418
   89ARG     CD 1358   5.196   4.194   2.972 -0.0297 -0.1618 -0.4916
   89ARG    HD1 1359   5.194   4.214   2.862  1.2830 -1.6007 -0.7963
   89ARG    HD2 1360   5.150   4.095   2.992 -2.1272  0.9013  0.3726
   89ARG     NE 1361   5.338   4.196   3.030  0.0105  0.0171 -0.3235
   89ARG     HE 1362   5.417   4.237   2.985  2.3254 -1.3535  2.1212
   89ARG     CZ 1363   5.371   4.142   3.148 -0.1496 -0.7679 -0.4524
   89ARG    NH1 1364   5.286   4.076   3.230 -0.0664 -0.4065  0.2406
   89ARG   HH11 1365   5.189   4.073   3.205  0.2296  0.0421 -1.0684
   89ARG   HH12 1366   5.320   4.037   3.315 -1.1295 -0.4178  0.6744
   89ARG    NH2 1367   5.488   4.174   3.213  1.3034  0.2936  0.4073
   89ARG   HH21 1368   5.535   4.259   3.188  1.1326  0.8790  1.9621
   89ARG   HH22 1369   5.485   4.154   3.311 -0.8049  0.6857  0.4628
   89ARG      C 1370   4.907   4.531   2.987  0.6489  0.6676 -0.5878
   89ARG      O 1371   4.878   4.481   2.882  0.2309 -0.1945  0.5630
   90ARG      N 1372   4.811   4.567   3.077 -0.2697 -0.3255 -0.0087
   90ARG     HN 1373   4.845   4.611   3.160  0.3466  0.4018 -0.6325
   90ARG     CA 1374   4.666   4.576   3.056  0.4083 -0.6912  0.0923
   90ARG     HA 1375   4.622   4.630   3.138 -1.4084 -2.4529  0.3616
   90ARG     CB 1376   4.637   4.659   2.926  0.2705  0.2336  0.1367
   90ARG    HB1 1377   4.657   4.604   2.831 -2.1425  0.8090 -0.7687
   90ARG    HB2 1378   4.719   4.733   2.931  0.8936 -0.2929 -1.6606
   90ARG     CG 1379   4.497   4.726   2.920 -0.1148 -0.6406  0.1515
   90ARG    HG1 1380   4.488   4.777   3.019  1.3582  1.4450 -0.7145
   90ARG    HG2 1381   4.419   4.649   2.904 -1.5976  0.7211  0.4695
   90ARG     CD 1382   4.492   4.827   2.803  0.5797  0.1277  0.2685
   90ARG    HD1 1383   4.575   4.900   2.812  0.7569  0.2126 -1.5247
   90ARG    HD2 1384   4.397   4.884   2.796  1.7009  2.1368  0.5842
   90ARG     NE 1385   4.510   4.760   2.672 -0.1356 -0.1227 -0.2902
   90ARG     HE 1386   4.595   4.764   2.619 -0.4441 -3.2463 -1.1887
   90ARG     CZ 1387   4.416   4.696   2.608  0.2420  0.4732 -0.3571
   90ARG    NH1 1388   4.295   4.668   2.641 -0.0580 -0.5244 -0.7324
   90ARG   HH11 1389   4.260   4.706   2.727  0.8526 -1.2890  0.0030
   90ARG   HH12 1390   4.245   4.604   2.582 -0.1347 -3.1521  1.9447
   90ARG    NH2 1391   4.440   4.644   2.487 -0.1358  0.6755  0.1374
   90ARG   HH21 1392   4.534   4.624   2.457 -0.7040  1.2681 -2.2600
   90ARG   HH22 1393   4.380   4.583   2.435  2.0944 -1.4516 -0.1442
   90ARG      C 1394   4.591   4.441   3.070  0.0056 -0.6188  0.1354
   90ARG      O 1395   4.503   4.407   2.991 -0.2851 -0.0816  0.0752
   91TRP      N 1396   4.624   4.358   3.168 -0.3135 -0.4176 -0.1020
   91TRP     HN 1397   4.692   4.380   3.238 -0.7074 -0.1771  0.2092
   91TRP     CA 1398   4.573   4.222   3.175 -0.3174 -0.5599 -0.5622
   91TRP     HA 1399   4.622   4.196   3.268  1.9675  3.3498 -0.4100
   91TRP     CB 1400   4.418   4.203   3.189  0.0910  0.0366  0.1024
   91TRP    HB1 1401   4.409   4.093   3.200  0.4813 -0.2207 -1.7617
   91TRP    HB2 1402   4.368   4.221   3.091  0.0544  0.7868  0.2554
   91TRP     CG 1403   4.343   4.261   3.299 -0.2161  0.1394  0.3391
   91TRP    CD1 1404   4.267   4.374   3.299 -0.3125 -0.2467 -0.4137
   91TRP    HD1 1405   4.248   4.429   3.209 -0.5684  1.7575  0.8074
   91TRP    NE1 1406   4.217   4.391   3.423 -0.0997 -0.1226  0.0300
   91TRP    HE1 1407   4.157   4.466   3.442  0.5627 -0.0746  2.1630
   91TRP    CE2 1408   4.255   4.295   3.509  0.0286  0.0046  0.5697
   91TRP    CD2 1409   4.329   4.205   3.436 -0.0842 -0.1058 -1.0061
   91TRP    CE3 1410   4.391   4.092   3.496 -0.4358 -0.3857  0.5729
   91TRP    HE3 1411   4.453   4.031   3.432  0.8439  1.0579  0.3761
   91TRP    CZ3 1412   4.351   4.064   3.626 -0.4704 -0.0702  0.0745
   91TRP    HZ3 1413   4.385   3.972   3.672  1.5699 -0.0186 -1.2052
   91TRP    CZ2 1414   4.214   4.263   3.635 -0.4231  0.3480 -0.3128
   91TRP    HZ2 1415   4.148   4.323   3.696  0.4263 -1.1575  2.1902
   91TRP    CH2 1416   4.264   4.145   3.694 -0.5294  0.1308 -0.0949
   91TRP    HH2 1417   4.232   4.127   3.795 -3.0791 -1.0656 -1.0394
   91TRP      C 1418   4.622   4.134   3.065 -0.1027  0.7807 -0.3608
   91TRP      O 1419   4.553   4.095   2.969 -0.0079 -0.6267 -0.1629
   92ASP      N 1420   4.754   4.101   3.078 -0.3550  0.0528 -0.7555
   92ASP     HN 1421   4.813   4.144   3.145 -0.3344 -0.4602 -0.4347
   92ASP     CA 1422   4.817   3.999   3.003  0.6467  0.3390  0.1942
   92ASP     HA 1423   4.744   3.920   2.992  0.3630  0.6427 -0.0787
   92ASP     CB 1424   4.854   4.041   2.857  0.2197  1.1761 -0.2333
   92ASP    HB1 1425   4.947   4.102   2.865  1.0224 -0.2009  1.9364
   92ASP    HB2 1426   4.774   4.115   2.834  0.2106  0.8606 -1.2851
   92ASP     CG 1427   4.872   3.932   2.750  0.1077 -0.1526 -0.3369
   92ASP    OD1 1428   4.884   3.807   2.771  0.3117  0.4527 -0.1252
   92ASP    OD2 1429   4.876   3.978   2.635  0.0253  0.3135 -0.2749
   92ASP      C 1430   4.925   3.932   3.084  0.1689  0.2148  0.1518
   92ASP      O 1431   5.008   3.995   3.150 -0.2054  0.2992  0.1219
   93TRP      N 1432   4.931   3.795   3.091 -0.1302 -0.2068 -0.1180
   93TRP     HN 1433   4.862   3.758   3.029 -0.7567 -0.4957  0.7434
   93TRP     CA 1434   4.996   3.707   3.191 -0.6820  0.5564  0.5052
   93TRP     HA 1435   5.036   3.766   3.271  0.1429 -1.2444  1.4821
   93TRP     CB 1436   4.909   3.598   3.249 -0.0397  0.0335 -0.2783
   93TRP    HB1 1437   4.886   3.530   3.164  5.0257 -2.3981 -0.0426
   93TRP    HB2 1438   4.810   3.638   3.282 -0.0421  1.0326 -1.4275
   93TRP     CG 1439   4.955   3.519   3.368 -0.1412 -0.0710  0.2931
   93TRP    CD1 1440   4.986   3.387   3.356 -0.6751  0.4958 -0.0696
   93TRP    HD1 1441   4.967   3.346   3.258  1.0783  0.4160 -0.3943
   93TRP    NE1 1442   5.036   3.331   3.475  0.1974  0.1759  0.2334
   93TRP    HE1 1443   5.033   3.236   3.497  2.3803 -0.0507 -0.1624
   93TRP    CE2 1444   5.034   3.432   3.566 -0.0094  0.1737 -1.1355
   93TRP    CD2 1445   4.986   3.551   3.502 -0.0824 -0.3456 -0.1035
   93TRP    CE3 1446   4.974   3.667   3.579  0.3248 -0.2308 -0.3445
   93TRP    HE3 1447   4.931   3.759   3.542  0.1648 -0.1252  0.1091
   93TRP    CZ3 1448   5.013   3.666   3.713  0.2068 -0.4584 -0.5017
   93TRP    HZ3 1449   4.999   3.762   3.760 -1.8266  0.3935 -2.6353
   93TRP    CZ2 1450   5.081   3.435   3.697 -0.4847 -0.3428 -0.3504
   93TRP    HZ2 1451   5.126   3.345   3.734  2.1522  1.2392  0.5400
   93TRP    CH2 1452   5.063   3.549   3.777  0.4662  0.5736  1.0674
   93TRP    HH2 1453   5.083   3.544   3.883  1.5966  0.6386  0.8675
   93TRP      C 1454   5.113   3.636   3.126  0.5430 -0.6251 -0.9817
   93TRP      O 1455   5.108   3.604   3.008 -0.0859 -0.6318  0.2758
   94LYS      N 1456   5.232   3.625   3.195  0.8335  0.2740  0.3047
   94LYS     HN 1457   5.246   3.664   3.285 -0.2811 -0.1701  0.6877
   94LYS     CA 1458   5.351   3.574   3.137 -0.3275  0.0523  0.0271
   94LYS     HA 1459   5.327   3.548   3.035 -1.6221  0.1344  0.3045
   94LYS     CB 1460   5.462   3.670   3.142  0.3451  0.0697 -0.5490
   94LYS    HB1 1461   5.559   3.624   3.113 -0.2006 -0.8606 -0.9600
   94LYS    HB2 1462   5.481   3.704   3.246 -1.2080 -1.0842  0.1442
   94LYS     CG 1463   5.448   3.795   3.058 -0.2215  0.1605 -0.1253
   94LYS    HG1 1464   5.514   3.872   3.105  0.0828  1.2893 -2.2800
   94LYS    HG2 1465   5.345   3.834   3.062 -0.1142  0.6301 -1.5361
   94LYS     CD 1466   5.487   3.770   2.910  0.0515 -0.1051 -0.3317
   94LYS    HD1 1467   5.432   3.687   2.861 -1.1269  0.9277 -0.8122
   94LYS    HD2 1468   5.594   3.743   2.897  0.3785  1.8148 -2.3922
   94LYS     CE 1469   5.448   3.895   2.829  0.4949 -0.7679  0.5359
   94LYS    HE1 1470   5.519   3.980   2.831  1.3858 -1.4047 -1.4225
   94LYS    HE2 1471   5.354   3.944   2.861  0.9182  0.3971  0.0401
   94LYS     NZ 1472   5.436   3.860   2.687 -0.0341 -0.8280 -0.8146
   94LYS    HZ1 1473   5.349   3.805   2.670 -1.3771  1.3913 -1.5743
   94LYS    HZ2 1474   5.521   3.812   2.654  1.8269  1.0732  0.8675
   94LYS    HZ3 1475   5.425   3.946   2.630  0.8802 -0.6348 -0.7131
   94LYS      C 1476   5.409   3.449   3.203 -0.5450 -0.2352  0.2554
   94LYS      O 1477   5.517   3.402   3.171  0.1490  0.1568  0.1750
   95PHE      N 1478   5.335   3.387   3.299 -0.4380 -0.2700  0.0303
   95PHE     HN 1479   5.253   3.431   3.336 -0.1617  0.1572  0.1467
   95PHE     CA 1480   5.398   3.279   3.382  0.1285  0.0586 -0.2989
   95PHE     HA 1481   5.497   3.253   3.350 -0.7430 -3.7783 -0.4152
   95PHE     CB 1482   5.411   3.308   3.535 -0.1998 -0.1345 -0.4733
   95PHE    HB1 1483   5.463   3.239   3.604  0.0591  0.2612 -0.2697
   95PHE    HB2 1484   5.312   3.320   3.583  1.4923  2.5050  2.7907
   95PHE     CG 1485   5.486   3.440   3.560  0.2946  0.2194  0.4392
   95PHE    CD1 1486   5.621   3.450   3.520  0.5123  0.0620  0.2640
   95PHE    HD1 1487   5.668   3.363   3.477 -1.8828 -1.4256  0.5199
   95PHE    CE1 1488   5.687   3.570   3.541 -0.1289  0.9776 -0.6353
   95PHE    HE1 1489   5.794   3.580   3.525  0.6104 -0.9187  2.3594
   95PHE     CZ 1490   5.614   3.679   3.589 -0.5161 -0.3314  0.4747
   95PHE     HZ 1491   5.660   3.776   3.604 -1.9816  0.3086  1.0731
   95PHE    CD2 1492   5.421   3.545   3.622 -0.1606  0.3644 -0.3854
   95PHE    HD2 1493   5.318   3.525   3.648  0.2164 -0.7238  0.3605
   95PHE    CE2 1494   5.487   3.667   3.640  0.8133  0.8350 -0.7847
   95PHE    HE2 1495   5.422   3.746   3.676  0.2495  0.2573 -0.5311
   95PHE      C 1496   5.329   3.150   3.355 -0.1295 -0.3414 -0.1108
   95PHE      O 1497   5.356   3.049   3.417  0.0162 -0.3325  0.3208
   96GLY      N 1498   5.230   3.151   3.269  0.1154 -0.4345  0.2325
   96GLY     HN 1499   5.216   3.237   3.221  0.2952 -0.8657 -0.6176
   96GLY     CA 1500   5.128   3.048   3.237  0.5062 -0.8410  0.2377
   96GLY    HA1 1501   5.183   2.968   3.188  1.5210  0.8216 -1.4830
   96GLY    HA2 1502   5.063   3.104   3.172  0.1492 -1.4208  0.0850
   96GLY      C 1503   5.056   2.985   3.348  0.6139  0.3600 -0.3965
   96GLY      O 1504   5.033   3.044   3.452 -0.6597 -0.4884  0.2280
   97ASP      N 1505   5.000   2.867   3.316 -0.1042 -0.0296 -0.1937
   97ASP     HN 1506   5.033   2.838   3.227 -0.6966 -2.1839  0.2339
   97ASP     CA 1507   4.918   2.779   3.392  0.2808 -0.2316 -0.8340
   97ASP     HA 1508   4.818   2.811   3.366 -0.5345 -1.0702  1.0960
   97ASP     CB 1509   4.931   2.646   3.332 -0.4188  0.0121 -0.1476
   97ASP    HB1 1510   5.035   2.609   3.333 -0.6374 -0.6853  1.9191
   97ASP    HB2 1511   4.902   2.654   3.225  0.6137  0.4966 -0.3932
   97ASP     CG 1512   4.858   2.532   3.396  0.0702  0.1517 -0.6361
   97ASP    OD1 1513   4.733   2.527   3.394 -0.2086 -0.2864 -0.5737
   97ASP    OD2 1514   4.928   2.437   3.439  0.1159  0.1825 -0.4112
   97ASP      C 1515   4.917   2.777   3.545 -0.6451  0.6107 -0.2520
   97ASP      O 1516   4.829   2.840   3.604 -0.1063  0.6813 -0.2520
   98ILE      N 1517   5.001   2.694   3.611 -0.2263  0.4385  0.1693
   98ILE     HN 1518   5.061   2.630   3.563 -0.3460 -0.3196  0.9981
   98ILE     CA 1519   5.002   2.682   3.758 -0.1139  0.4389  0.5601
   98ILE     HA 1520   4.897   2.662   3.772 -0.3080  1.6576  0.9550
   98ILE     CB 1521   5.048   2.549   3.812 -0.3936  0.2946 -0.1285
   98ILE     HB 1522   4.990   2.476   3.752 -0.5724  3.1860 -3.8984
   98ILE    CG2 1523   5.200   2.539   3.786 -0.6814  0.4341 -0.5691
   98ILE   HG21 1524   5.245   2.612   3.856 -0.3621 -0.2067 -0.0945
   98ILE   HG22 1525   5.227   2.563   3.681  0.5543 -2.1071 -0.9014
   98ILE   HG23 1526   5.239   2.436   3.800 -1.9626 -0.3982 -2.6193
   98ILE    CG1 1527   5.009   2.532   3.962  0.1018 -0.8462  0.3778
   98ILE   HG11 1528   4.921   2.597   3.980 -0.6241 -1.9676  0.9864
   98ILE   HG12 1529   5.092   2.562   4.029  0.0697 -2.3704  1.1518
   98ILE     CD 1530   4.974   2.393   4.014 -0.4067 -0.6144  0.5272
   98ILE    HD1 1531   5.070   2.343   4.040 -0.3308 -0.5619  0.3482
   98ILE    HD2 1532   4.928   2.345   3.925  0.1060 -0.4205  0.1510
   98ILE    HD3 1533   4.899   2.384   4.095 -1.9106  1.2467 -0.5826
   98ILE      C 1534   5.031   2.807   3.837 -0.6862  0.0275  0.7462
   98ILE      O 1535   4.970   2.835   3.936 -0.1572 -0.3356 -0.6505
   99PRO      N 1536   5.127   2.900   3.794 -0.0027 -0.1376 -0.3124
   99PRO     CD 1537   5.244   2.873   3.708 -0.4363  0.5200 -0.9606
   99PRO    HD1 1538   5.219   2.874   3.600 -4.3163 -0.1725 -0.2124
   99PRO    HD2 1539   5.290   2.778   3.742  0.6687  1.5429  0.5919
   99PRO     CA 1540   5.124   3.039   3.840 -0.3811 -0.1332 -0.5019
   99PRO     HA 1541   5.145   3.026   3.945  2.4494  0.4207 -0.9349
   99PRO     CB 1542   5.244   3.104   3.768 -0.4697 -0.2962  0.4366
   99PRO    HB1 1543   5.266   3.200   3.819 -1.1300  1.2435 -1.9560
   99PRO    HB2 1544   5.208   3.128   3.665  0.1687 -1.0837  0.0177
   99PRO     CG 1545   5.344   2.987   3.751  0.3512  0.6603  0.3140
   99PRO    HG1 1546   5.409   3.003   3.662 -0.6331 -0.0132 -0.5639
   99PRO    HG2 1547   5.392   2.966   3.849 -0.2930 -1.2103  0.2561
   99PRO      C 1548   4.998   3.111   3.839  0.5497 -0.1338 -0.5111
   99PRO      O 1549   4.964   3.167   3.947  0.0771  0.2512 -0.3502
  100CYS      N 1550   4.930   3.118   3.725  0.6140 -0.3316 -0.1984
  100CYS     HN 1551   4.979   3.084   3.645 -2.2160 -2.6660 -1.1222
  100CYS     CA 1552   4.796   3.181   3.711 -0.4160  0.2886 -0.1846
  100CYS     HA 1553   4.804   3.285   3.736  2.2288  0.1917 -0.3425
  100CYS     CB 1554   4.736   3.181   3.575  0.3357  0.0587  1.0093
  100CYS    HB1 1555   4.725   3.079   3.533  1.2697  0.9418 -1.5092
  100CYS    HB2 1556   4.815   3.218   3.507 -0.2226 -1.1237 -0.3057
  100CYS     SG 1557   4.584   3.272   3.567  0.2443 -0.0629  0.0177
  100CYS      C 1558   4.701   3.112   3.806 -0.3936  0.1876  1.1887
  100CYS      O 1559   4.634   3.175   3.884 -0.5156 -0.4928 -0.1457
  101ARG      N 1560   4.693   2.976   3.806  0.1835 -0.2821 -0.0807
  101ARG     HN 1561   4.756   2.919   3.753  0.5432 -0.6813  0.7535
  101ARG     CA 1562   4.610   2.906   3.907  0.1944  0.0627 -0.2336
  101ARG     HA 1563   4.514   2.954   3.893 -0.3866 -1.1661 -0.5744
  101ARG     CB 1564   4.602   2.758   3.884  0.9549  0.3747  0.4937
  101ARG    HB1 1565   4.539   2.711   3.963  1.2225  0.2237  0.6173
  101ARG    HB2 1566   4.698   2.704   3.878  0.0186 -1.2353 -0.8469
  101ARG     CG 1567   4.524   2.727   3.751  0.5703  0.0669  0.2681
  101ARG    HG1 1568   4.576   2.766   3.661  1.2105  0.6321  0.8682
  101ARG    HG2 1569   4.425   2.776   3.749  0.0089 -1.0227 -2.0095
  101ARG     CD 1570   4.506   2.572   3.738 -0.2946 -0.2886  0.2507
  101ARG    HD1 1571   4.427   2.559   3.660 -0.7449  1.9914  0.2666
  101ARG    HD2 1572   4.474   2.532   3.837 -2.2812  1.3120  0.3446
  101ARG     NE 1573   4.624   2.506   3.675 -0.0504  0.1852  0.7456
  101ARG     HE 1574   4.668   2.537   3.591 -2.2549 -1.7540 -1.2776
  101ARG     CZ 1575   4.672   2.391   3.719 -0.7223  0.2657 -0.1392
  101ARG    NH1 1576   4.614   2.314   3.804 -0.0555 -0.0119 -0.3390
  101ARG   HH11 1577   4.516   2.336   3.810  0.2798  1.7567 -0.8304
  101ARG   HH12 1578   4.652   2.222   3.802  1.6108  0.5752  1.7929
  101ARG    NH2 1579   4.788   2.351   3.672  0.5468  0.0969 -0.2928
  101ARG   HH21 1580   4.806   2.255   3.694 -4.7695 -1.2633 -0.5013
  101ARG   HH22 1581   4.832   2.393   3.592 -0.1460 -1.1849 -1.3843
  101ARG      C 1582   4.643   2.934   4.059  0.2795  0.8254  0.4799
  101ARG      O 1583   4.556   2.969   4.134  0.2078 -0.0932 -0.1222
  102LEU      N 1584   4.773   2.937   4.096 -0.2326 -1.1126 -0.2491
  102LEU     HN 1585   4.844   2.914   4.030  0.9163 -1.0611  0.9099
  102LEU     CA 1586   4.812   2.965   4.237  0.1240 -0.2514 -0.2525
  102LEU     HA 1587   4.750   2.909   4.305  2.2151 -3.0389 -0.4601
  102LEU     CB 1588   4.958   2.924   4.253 -0.9007 -0.1256 -0.3273
  102LEU    HB1 1589   4.993   2.952   4.355  1.1204  0.4943 -1.1382
  102LEU    HB2 1590   5.023   2.969   4.176  3.3075 -5.2413 -0.3517
  102LEU     CG 1591   4.983   2.767   4.258  0.6564  0.0515  0.6330
  102LEU     HG 1592   4.951   2.731   4.158 -0.8744  4.4027 -0.6730
  102LEU    CD1 1593   5.129   2.745   4.282 -0.4110  0.0112 -0.0732
  102LEU   HD11 1594   5.156   2.638   4.267 -1.7549 -0.5134  0.9690
  102LEU   HD12 1595   5.151   2.771   4.388  2.3852 -1.4603 -0.2170
  102LEU   HD13 1596   5.183   2.804   4.206 -0.3083  0.3628  0.2686
  102LEU    CD2 1597   4.900   2.690   4.365 -1.1320  0.5008 -0.1380
  102LEU   HD21 1598   4.915   2.738   4.464 -3.1193  0.0972  0.4091
  102LEU   HD22 1599   4.945   2.589   4.362 -0.9632  0.5527  0.5528
  102LEU   HD23 1600   4.792   2.679   4.341 -1.2130  1.3495 -0.2027
  102LEU      C 1601   4.788   3.106   4.288 -0.7741  0.2213  0.3553
  102LEU      O 1602   4.730   3.136   4.396 -0.4986 -0.2123 -0.3673
  103MET      N 1603   4.806   3.205   4.201  0.0645  0.1872 -0.5996
  103MET     HN 1604   4.854   3.197   4.114  0.8097  1.0868 -0.2798
  103MET     CA 1605   4.768   3.342   4.225  0.0558  0.5348  0.3886
  103MET     HA 1606   4.818   3.375   4.315 -0.1829 -0.1599  0.7777
  103MET     CB 1607   4.798   3.428   4.096  0.5576 -0.0049 -0.0462
  103MET    HB1 1608   4.734   3.402   4.010 -0.6595 -0.6303  1.0170
  103MET    HB2 1609   4.906   3.409   4.074  0.5324  1.6232 -1.8116
  103MET     CG 1610   4.785   3.587   4.115 -0.5592  1.1489 -0.0054
  103MET    HG1 1611   4.873   3.615   4.177 -0.0028 -1.4801  0.5538
  103MET    HG2 1612   4.703   3.630   4.175 -1.2896 -1.8769  1.3533
  103MET     SD 1613   4.803   3.668   3.955 -0.0970 -0.1087 -0.3330
  103MET     CE 1614   4.627   3.650   3.917 -0.8699 -0.6595  1.1934
  103MET    HE1 1615   4.604   3.691   3.816 -0.3106 -0.2388  1.2325
  103MET    HE2 1616   4.558   3.697   3.989 -1.0638  0.2346  0.4425
  103MET    HE3 1617   4.593   3.547   3.891 -1.9359  0.0006 -0.1713
  103MET      C 1618   4.619   3.362   4.240  1.1207 -0.2550  0.1528
  103MET      O 1619   4.565   3.415   4.338  0.6896  0.4289 -0.3383
  104LEU      N 1620   4.539   3.308   4.152  0.7815  0.2318 -0.0243
  104LEU     HN 1621   4.573   3.263   4.070 -0.9409 -2.5233  0.6508
  104LEU     CA 1622   4.393   3.324   4.165  0.3427  0.4310 -0.6627
  104LEU     HA 1623   4.367   3.427   4.181 -1.1231 -0.2797  2.0721
  104LEU     CB 1624   4.321   3.277   4.036  0.2870  1.0271  0.2936
  104LEU    HB1 1625   4.212   3.289   4.054  0.5892  1.3935  2.0068
  104LEU    HB2 1626   4.333   3.167   4.031 -1.0189  0.8741  0.2261
  104LEU     CG 1627   4.353   3.349   3.904  0.1682 -0.0977 -0.1192
  104LEU     HG 1628   4.464   3.346   3.898  0.2133 -0.7995  0.8477
  104LEU    CD1 1629   4.285   3.287   3.781  0.2719  0.2208  0.9871
  104LEU   HD11 1630   4.315   3.321   3.679 -2.1900  1.1312  0.4914
  104LEU   HD12 1631   4.174   3.294   3.779  0.1587 -1.3192 -0.2057
  104LEU   HD13 1632   4.303   3.177   3.788 -1.1075  0.1139  4.4839
  104LEU    CD2 1633   4.326   3.503   3.912 -0.1149 -0.9474  0.1646
  104LEU   HD21 1634   4.359   3.540   4.011  2.9170  0.4722 -1.2143
  104LEU   HD22 1635   4.219   3.526   3.893  0.6829  1.9577 -1.4839
  104LEU   HD23 1636   4.387   3.556   3.835 -1.0070 -0.2787 -0.0888
  104LEU      C 1637   4.328   3.250   4.285 -0.1511  0.0963  0.4781
  104LEU      O 1638   4.237   3.301   4.347  0.1535 -0.3097  0.3689
  105PHE      N 1639   4.372   3.129   4.313 -0.0698 -0.1898 -0.0254
  105PHE     HN 1640   4.438   3.098   4.245  0.9658 -0.4548  1.0608
  105PHE     CA 1641   4.351   3.056   4.442 -0.1546  0.8444 -0.1333
  105PHE     HA 1642   4.249   3.028   4.463  0.8351 -2.5161  0.8757
  105PHE     CB 1643   4.436   2.930   4.414  0.5161  0.3488  0.5697
  105PHE    HB1 1644   4.536   2.965   4.380 -0.9729  2.8282 -1.6127
  105PHE    HB2 1645   4.383   2.877   4.332  1.0808  0.8065 -0.1074
  105PHE     CG 1646   4.447   2.827   4.523 -0.3899 -0.3474 -0.5924
  105PHE    CD1 1647   4.344   2.739   4.547  0.2727  0.5486  0.1960
  105PHE    HD1 1648   4.258   2.740   4.482 -1.0095 -0.2760  1.8046
  105PHE    CE1 1649   4.350   2.635   4.640  0.4020  0.3946 -0.6535
  105PHE    HE1 1650   4.260   2.577   4.644 -0.1553  1.2603 -0.2678
  105PHE     CZ 1651   4.472   2.614   4.712  0.4110  0.1052 -0.0103
  105PHE     HZ 1652   4.490   2.543   4.791 -0.0388 -0.7134 -0.6382
  105PHE    CD2 1653   4.565   2.800   4.585 -0.3564  0.1115 -0.7312
  105PHE    HD2 1654   4.653   2.863   4.579 -0.7783  1.1629  2.4420
  105PHE    CE2 1655   4.581   2.695   4.680 -0.0889  0.1432  0.5008
  105PHE    HE2 1656   4.671   2.675   4.736 -0.7203 -1.9998  0.8218
  105PHE      C 1657   4.397   3.131   4.571 -0.3409 -0.2207 -0.3346
  105PHE      O 1658   4.332   3.143   4.674 -0.5910  0.4615 -0.6677
  106MET      N 1659   4.523   3.185   4.574  0.3576  0.5665 -0.4472
  106MET     HN 1660   4.583   3.152   4.502  0.6366  0.1770 -0.0465
  106MET     CA 1661   4.576   3.249   4.693  1.0329  0.3136  0.1892
  106MET     HA 1662   4.573   3.188   4.782  0.6604  0.2043  0.1021
  106MET     CB 1663   4.728   3.275   4.687 -0.3088 -0.4289  0.1257
  106MET    HB1 1664   4.749   3.352   4.765  1.3866  0.0879 -0.7948
  106MET    HB2 1665   4.735   3.332   4.592 -0.5558  1.3890  1.1336
  106MET     CG 1666   4.813   3.152   4.691  0.2227 -0.1001  0.3513
  106MET    HG1 1667   4.793   3.097   4.597 -0.4662 -0.5859  0.7707
  106MET    HG2 1668   4.780   3.081   4.769 -0.5348 -1.5168 -1.1988
  106MET     SD 1669   4.992   3.184   4.707  0.0447 -0.1113 -0.1215
  106MET     CE 1670   4.994   3.177   4.896  0.3768 -0.7338  0.2349
  106MET    HE1 1671   5.092   3.139   4.934  1.1954  1.4530  0.4749
  106MET    HE2 1672   4.917   3.112   4.942 -2.1627  1.2755 -0.9686
  106MET    HE3 1673   4.976   3.278   4.940 -0.6066 -0.7994  0.0042
  106MET      C 1674   4.493   3.376   4.734 -0.1703 -0.3159  0.8222
  106MET      O 1675   4.452   3.388   4.849  0.1353 -0.7696 -0.4244
  107LEU      N 1676   4.460   3.462   4.638  0.6837  0.2520 -0.5270
  107LEU     HN 1677   4.499   3.447   4.547  0.0424 -1.8916 -0.5134
  107LEU     CA 1678   4.391   3.590   4.655  0.0504  0.3219  0.5706
  107LEU     HA 1679   4.443   3.640   4.736  0.7144 -1.8820  1.5647
  107LEU     CB 1680   4.385   3.657   4.516  0.3916 -0.3363  0.3859
  107LEU    HB1 1681   4.312   3.741   4.518 -0.6410 -1.2018  0.4265
  107LEU    HB2 1682   4.351   3.581   4.442  0.8021 -0.7598  0.6294
  107LEU     CG 1683   4.523   3.711   4.471 -0.1187 -0.0425  0.2879
  107LEU     HG 1684   4.599   3.632   4.487 -0.1469 -0.4792 -1.5507
  107LEU    CD1 1685   4.521   3.764   4.329 -0.6327 -0.1355 -0.8821
  107LEU   HD11 1686   4.447   3.844   4.312  0.8215  1.1856 -1.2106
  107LEU   HD12 1687   4.485   3.682   4.263 -0.9291 -0.8949  0.1908
  107LEU   HD13 1688   4.625   3.793   4.301  0.1709  1.1025  2.8473
  107LEU    CD2 1689   4.576   3.823   4.572  0.6094  0.4750  0.9838
  107LEU   HD21 1690   4.648   3.880   4.511  0.7148 -0.3675  0.3018
  107LEU   HD22 1691   4.626   3.777   4.659  0.8964  0.7560  0.9662
  107LEU   HD23 1692   4.494   3.890   4.608 -0.8513 -0.3017 -0.7165
  107LEU      C 1693   4.252   3.571   4.715 -0.4482  0.3033  0.1218
  107LEU      O 1694   4.210   3.642   4.807 -0.1299  0.1471 -0.0015
  108ALA      N 1695   4.186   3.460   4.669  0.0421 -0.2599 -0.2870
  108ALA     HN 1696   4.235   3.408   4.600  2.7822  1.0564  0.5118
  108ALA     CA 1697   4.060   3.409   4.719  0.3412 -1.0908  0.5371
  108ALA     HA 1698   3.988   3.489   4.720  0.2079 -1.1711 -0.8592
  108ALA     CB 1699   3.999   3.313   4.614 -0.1601  0.6059  0.1284
  108ALA    HB1 1700   3.893   3.286   4.634  0.0661 -2.3047 -1.9090
  108ALA    HB2 1701   4.057   3.219   4.621 -1.2496 -0.0898  0.1809
  108ALA    HB3 1702   4.005   3.355   4.511 -1.0933 -3.6013 -1.8792
  108ALA      C 1703   4.070   3.355   4.857  0.8533  0.9359 -0.2995
  108ALA      O 1704   3.989   3.403   4.944  0.0282 -0.2390 -0.1830
  109MET      N 1705   4.163   3.263   4.873 -0.6893  0.2000  0.2763
  109MET     HN 1706   4.232   3.237   4.805  0.6929  0.8099  1.3878
  109MET     CA 1707   4.186   3.190   4.996 -0.0264  0.1959 -0.4993
  109MET     HA 1708   4.097   3.135   5.024 -0.2892  1.2268  0.8176
  109MET     CB 1709   4.298   3.090   4.969  0.1376 -0.1117  0.3622
  109MET    HB1 1710   4.383   3.149   4.928  0.2952  0.0955  0.9873
  109MET    HB2 1711   4.258   3.044   4.876  1.2341  1.3680 -0.8953
  109MET     CG 1712   4.358   3.015   5.082 -0.7814 -0.6180 -0.3985
  109MET    HG1 1713   4.277   2.953   5.128 -1.9121  2.0653  1.4667
  109MET    HG2 1714   4.397   3.081   5.162 -0.2702  0.3948 -1.4646
  109MET     SD 1715   4.486   2.882   5.056  0.0485  0.0112  0.1515
  109MET     CE 1716   4.582   2.980   4.936 -0.3021 -0.2395  0.1295
  109MET    HE1 1717   4.544   2.974   4.831  0.1207 -0.5766 -0.0110
  109MET    HE2 1718   4.690   2.951   4.937  0.4955  2.4755  0.1108
  109MET    HE3 1719   4.594   3.082   4.978  0.8404  0.8893 -2.6254
  109MET      C 1720   4.230   3.280   5.108  0.7058 -0.1782  0.4728
  109MET      O 1721   4.188   3.264   5.222 -0.3711 -0.1274 -0.2859
  110ASN      N 1722   4.318   3.375   5.072 -0.3036 -0.3255 -0.0808
  110ASN     HN 1723   4.357   3.390   4.982 -1.0746 -0.2218 -0.4118
  110ASN     CA 1724   4.379   3.459   5.177 -0.1709  0.0376  0.3351
  110ASN     HA 1725   4.373   3.409   5.273 -2.0819  1.9780  1.3017
  110ASN     CB 1726   4.529   3.486   5.145 -0.1601  0.2477  0.2626
  110ASN    HB1 1727   4.582   3.566   5.201  4.2198  0.0507 -3.1030
  110ASN    HB2 1728   4.535   3.525   5.041  0.0973 -0.5087 -0.0058
  110ASN     CG 1729   4.610   3.359   5.154 -0.5415 -0.1855 -0.4092
  110ASN    OD1 1730   4.663   3.308   5.054  0.9807  0.2572 -0.1317
  110ASN    ND2 1731   4.625   3.298   5.273 -0.1800 -0.3012  0.4064
  110ASN   HD21 1732   4.668   3.208   5.272  0.3996 -0.0558 -1.3456
  110ASN   HD22 1733   4.577   3.331   5.353 -1.6539 -1.2546 -0.0549
  110ASN      C 1734   4.296   3.586   5.200 -0.7667  0.1523 -0.3912
  110ASN      O 1735   4.302   3.628   5.317 -0.4703  0.1020 -0.1904
  111ARG      N 1736   4.221   3.643   5.109 -0.0154 -0.2004  0.8930
  111ARG     HN 1737   4.221   3.620   5.012  0.0051  0.0916  0.8236
  111ARG     CA 1738   4.106   3.732   5.142  0.0123 -0.0831  0.3439
  111ARG     HA 1739   4.148   3.812   5.201  2.2340 -0.1518 -1.0134
  111ARG     CB 1740   4.039   3.796   5.020 -0.2223  0.0435  0.0503
  111ARG    HB1 1741   4.121   3.832   4.955 -1.4890  0.0716 -1.5754
  111ARG    HB2 1742   4.000   3.894   5.057  1.5355  0.7352  0.1740
  111ARG     CG 1743   3.925   3.723   4.954 -0.0654 -1.1149 -0.1785
  111ARG    HG1 1744   3.843   3.726   5.029 -1.7080  0.3683 -1.9177
  111ARG    HG2 1745   3.948   3.617   4.930  1.1074 -0.2267 -3.5386
  111ARG     CD 1746   3.885   3.790   4.813 -0.1922  0.5881 -0.5788
  111ARG    HD1 1747   3.956   3.774   4.729  0.6642 -0.5143  0.3203
  111ARG    HD2 1748   3.887   3.899   4.832  0.3672  0.4562  0.1823
  111ARG     NE 1749   3.753   3.738   4.782  1.1058 -0.4885  0.7429
  111ARG     HE 1750   3.692   3.748   4.860 -0.0378  1.4293 -0.3207
  111ARG     CZ 1751   3.730   3.646   4.693 -0.7126  0.1270  0.4909
  111ARG    NH1 1752   3.798   3.638   4.579  0.5352  0.3053  0.2593
  111ARG   HH11 1753   3.849   3.719   4.549 -0.6899  1.4128  1.0425
  111ARG   HH12 1754   3.751   3.582   4.511  1.4445 -0.2670  0.0798
  111ARG    NH2 1755   3.632   3.560   4.711 -0.6634 -0.0243  0.2503
  111ARG   HH21 1756   3.618   3.539   4.808  2.7267 -4.3413  0.0937
  111ARG   HH22 1757   3.650   3.482   4.653  1.2632  2.1029 -2.2764
  111ARG      C 1758   4.008   3.661   5.236 -0.4082  0.4680 -0.3205
  111ARG      O 1759   3.977   3.716   5.341 -0.3719 -0.1324  0.5201
  112GLN      N 1760   3.964   3.530   5.206  0.4167 -0.5579  0.2735
  112GLN     HN 1761   3.982   3.492   5.116 -2.2760 -0.3851 -0.4305
  112GLN     CA 1762   3.872   3.451   5.278  0.4574 -0.7650  0.0312
  112GLN     HA 1763   3.783   3.510   5.295 -0.2608 -1.8821  0.2393
  112GLN     CB 1764   3.826   3.324   5.207  0.6706 -1.0669 -0.0005
  112GLN    HB1 1765   3.905   3.246   5.206  0.9314 -0.8276  0.9655
  112GLN    HB2 1766   3.806   3.349   5.100  2.4676 -1.0739 -0.3675
  112GLN     CG 1767   3.702   3.258   5.270 -0.3700  0.7459 -0.5856
  112GLN    HG1 1768   3.627   3.332   5.304 -1.3266 -0.7409  0.6743
  112GLN    HG2 1769   3.728   3.217   5.370 -0.6889  1.8858 -0.0221
  112GLN     CD 1770   3.645   3.155   5.188  0.0269  0.2052 -0.6464
  112GLN    OE1 1771   3.644   3.036   5.222 -0.1646  0.0514  0.5050
  112GLN    NE2 1772   3.575   3.198   5.075  0.1061  0.1927 -0.3181
  112GLN   HE21 1773   3.539   3.130   5.012  2.8181 -1.6983 -0.0095
  112GLN   HE22 1774   3.580   3.296   5.053 -1.7134  0.5988  0.8433
  112GLN      C 1775   3.918   3.426   5.422 -0.5551  0.0500  0.0568
  112GLN      O 1776   3.839   3.433   5.516  0.1723 -0.2413  0.5736
  113GLY      N 1777   4.046   3.379   5.427 -0.2573  0.1945 -1.1453
  113GLY     HN 1778   4.091   3.359   5.340 -0.2522 -2.3026 -0.6446
  113GLY     CA 1779   4.119   3.340   5.549  0.1212 -0.4578 -0.0440
  113GLY    HA1 1780   4.215   3.303   5.517 -0.0210 -1.2576  0.4256
  113GLY    HA2 1781   4.060   3.272   5.609 -0.2439 -0.0402  0.0769
  113GLY      C 1782   4.130   3.460   5.640  0.0945 -0.4120 -0.0166
  113GLY      O 1783   4.122   3.438   5.762 -0.0702  0.4262 -0.0238
  114SER      N 1784   4.158   3.583   5.586 -0.5529  0.4804 -0.2709
  114SER     HN 1785   4.156   3.598   5.488  1.7052  0.0046 -0.4357
  114SER     CA 1786   4.173   3.705   5.668  0.3321 -0.2033 -0.1041
  114SER     HA 1787   4.242   3.686   5.750 -0.6729 -0.5135  0.6870
  114SER     CB 1788   4.237   3.833   5.604 -0.6273  0.3604 -0.4145
  114SER    HB1 1789   4.178   3.855   5.512  0.2973  1.1652 -0.8377
  114SER    HB2 1790   4.336   3.809   5.559 -0.8582 -0.4369 -0.5073
  114SER     OG 1791   4.242   3.944   5.694 -0.0142 -0.9760 -0.8046
  114SER    HG1 1792   4.327   3.988   5.688 -0.3094 -0.1261  0.6485
  114SER      C 1793   4.041   3.734   5.739  0.3103 -0.2213 -0.0773
  114SER      O 1794   4.026   3.738   5.863  0.4366  0.0643  0.4446
  115ILE      N 1795   3.930   3.737   5.663  0.2011  0.1787 -0.8720
  115ILE     HN 1796   3.927   3.715   5.566 -0.3685  0.6618 -0.9672
  115ILE     CA 1797   3.798   3.775   5.719 -0.9834 -0.0719  0.3710
  115ILE     HA 1798   3.829   3.855   5.784  1.4794 -0.6884  0.0612
  115ILE     CB 1799   3.700   3.822   5.607  0.5210  0.5780 -0.4802
  115ILE     HB 1800   3.748   3.897   5.540  1.9011  1.3328  1.2694
  115ILE    CG2 1801   3.654   3.704   5.516  0.1135 -0.6390 -0.0903
  115ILE   HG21 1802   3.581   3.740   5.440  0.4806  1.0339  0.3123
  115ILE   HG22 1803   3.599   3.623   5.568 -0.0025 -0.3980  0.1675
  115ILE   HG23 1804   3.740   3.664   5.458  0.1444 -1.7359  0.6792
  115ILE    CG1 1805   3.583   3.900   5.661  0.1321 -0.3811 -0.0808
  115ILE   HG11 1806   3.525   3.827   5.721 -1.1109  0.5150 -0.1412
  115ILE   HG12 1807   3.529   3.936   5.570  2.8858  2.1716 -0.8478
  115ILE     CD 1808   3.621   4.022   5.738 -0.0955 -0.5807 -0.7966
  115ILE    HD1 1809   3.532   4.087   5.755  0.7663  0.2865  0.6507
  115ILE    HD2 1810   3.696   4.093   5.697  1.8429 -2.7707 -1.2375
  115ILE    HD3 1811   3.669   3.995   5.834 -0.3309 -0.2455 -0.5777
  115ILE      C 1812   3.732   3.674   5.817  0.5714  1.1370  0.3274
  115ILE      O 1813   3.684   3.703   5.925 -1.0292  0.3186  0.4578
  116ILE      N 1814   3.754   3.543   5.790  0.4965 -1.0717  0.0102
  116ILE     HN 1815   3.786   3.516   5.700 -1.0610 -2.0378 -0.2819
  116ILE     CA 1816   3.724   3.439   5.894  0.2333 -0.1382 -0.0771
  116ILE     HA 1817   3.622   3.446   5.929  0.3347  0.3618  0.1329
  116ILE     CB 1818   3.746   3.298   5.832 -0.2140 -0.0189 -0.3550
  116ILE     HB 1819   3.842   3.305   5.776  1.4761 -1.8270  2.0489
  116ILE    CG2 1820   3.760   3.192   5.945  0.3717  0.2813  0.1551
  116ILE   HG21 1821   3.854   3.196   6.005  1.7088  2.3170 -1.9353
  116ILE   HG22 1822   3.761   3.091   5.898 -1.5527  0.1843  0.2695
  116ILE   HG23 1823   3.680   3.204   6.022  0.8737  3.4134  0.3212
  116ILE    CG1 1824   3.631   3.268   5.738  0.3415  0.4913 -0.2111
  116ILE   HG11 1825   3.635   3.340   5.654 -2.0002  2.0495  0.8940
  116ILE   HG12 1826   3.533   3.263   5.790  1.1339 -1.5653  1.2017
  116ILE     CD 1827   3.645   3.131   5.664 -0.0175  0.2903 -0.3362
  116ILE    HD1 1828   3.604   3.043   5.720  0.8252  0.0034 -0.1577
  116ILE    HD2 1829   3.747   3.098   5.635 -0.5519 -1.6497 -0.1715
  116ILE    HD3 1830   3.586   3.126   5.570 -2.4676 -1.7716  1.1574
  116ILE      C 1831   3.803   3.459   6.024  0.1904  0.0234  0.4229
  116ILE      O 1832   3.743   3.459   6.131  0.6005 -0.3839 -0.6161
  117PHE      N 1833   3.938   3.476   6.029 -0.2808  0.5532 -0.3137
  117PHE     HN 1834   3.994   3.458   5.949  1.2442  0.8389  0.6470
  117PHE     CA 1835   4.014   3.506   6.154 -0.2759 -0.2915 -0.0903
  117PHE     HA 1836   3.976   3.432   6.223 -0.8614 -2.9392 -3.0115
  117PHE     CB 1837   4.169   3.487   6.141  0.1929  0.0909  0.2293
  117PHE    HB1 1838   4.224   3.530   6.228  1.1692  1.6864 -1.1120
  117PHE    HB2 1839   4.224   3.540   6.059  1.1541 -0.5108  0.4664
  117PHE     CG 1840   4.200   3.344   6.139 -0.1803  0.0095 -0.3911
  117PHE    CD1 1841   4.200   3.268   6.261  0.6238  0.2364  0.8220
  117PHE    HD1 1842   4.174   3.325   6.349 -0.7837 -0.8343  1.1375
  117PHE    CE1 1843   4.222   3.130   6.254 -0.2512 -0.1521 -0.6142
  117PHE    HE1 1844   4.199   3.073   6.342 -3.0616 -2.8818 -2.9100
  117PHE     CZ 1845   4.266   3.069   6.139 -0.5897 -0.1825 -0.2519
  117PHE     HZ 1846   4.291   2.964   6.143 -1.6049 -0.4150  0.4825
  117PHE    CD2 1847   4.241   3.278   6.021  0.1981  0.1639  0.4170
  117PHE    HD2 1848   4.254   3.322   5.924  2.7918 -2.2214 -0.4750
  117PHE    CE2 1849   4.274   3.137   6.018  0.2552  0.1999  0.1464
  117PHE    HE2 1850   4.296   3.087   5.925  1.9642  0.7624  0.2116
  117PHE      C 1851   3.970   3.636   6.216  0.5609  0.1243 -0.2448
  117PHE      O 1852   3.931   3.640   6.331 -0.1323 -0.4963 -0.2239
  118LEU      N 1853   3.959   3.742   6.137  0.6485  0.4574 -0.5009
  118LEU     HN 1854   3.984   3.741   6.041 -0.8668 -1.5170 -0.9220
  118LEU     CA 1855   3.912   3.871   6.180  0.3870 -0.3978 -0.0608
  118LEU     HA 1856   3.986   3.908   6.250  1.4024  0.6725 -1.6236
  118LEU     CB 1857   3.894   3.971   6.060  0.0931  0.0933 -0.0730
  118LEU    HB1 1858   3.828   3.930   5.981 -0.5727 -0.1098  0.5788
  118LEU    HB2 1859   3.996   3.968   6.016 -0.4576 -1.8240 -1.3535
  118LEU     CG 1860   3.867   4.120   6.099  0.8154 -0.6169  0.0520
  118LEU     HG 1861   3.916   4.146   6.195  1.6943 -2.9522  0.3077
  118LEU    CD1 1862   3.911   4.215   5.986  0.0209 -0.5006  0.1240
  118LEU   HD11 1863   3.855   4.195   5.892  1.1005 -0.3739 -0.5744
  118LEU   HD12 1864   4.022   4.207   5.978  0.2591  2.3112 -0.8124
  118LEU   HD13 1865   3.894   4.323   6.009 -2.6517 -0.6932 -0.6184
  118LEU    CD2 1866   3.719   4.132   6.126  0.8675 -0.8858 -0.2086
  118LEU   HD21 1867   3.661   4.070   6.054 -0.7572 -1.4394  1.4992
  118LEU   HD22 1868   3.701   4.240   6.106  0.5343 -0.4372  2.2137
  118LEU   HD23 1869   3.691   4.113   6.232 -0.1330  0.8675 -0.1083
  118LEU      C 1870   3.785   3.865   6.267  0.2101 -0.0722 -0.5497
  118LEU      O 1871   3.781   3.912   6.378 -0.3850  0.3765  0.0667
  119THR      N 1872   3.689   3.790   6.216 -0.1125  0.8313  0.4195
  119THR     HN 1873   3.721   3.739   6.136  0.9311  0.7919  0.8526
  119THR     CA 1874   3.557   3.747   6.277 -0.3503  0.5921 -0.3578
  119THR     HA 1875   3.503   3.833   6.313 -0.3538 -0.4324  2.3636
  119THR     CB 1876   3.462   3.680   6.178  0.3415  0.3258  0.9244
  119THR     HB 1877   3.498   3.589   6.126 -1.1721  1.0195 -1.4983
  119THR    OG1 1878   3.434   3.760   6.068 -0.2805 -0.3551  0.4351
  119THR    HG1 1879   3.522   3.784   6.037  0.1279  0.4245  2.0553
  119THR    CG2 1880   3.323   3.648   6.243 -0.4666  0.1049  0.1745
  119THR   HG21 1881   3.278   3.749   6.257  3.1546  1.8216  0.4858
  119THR   HG22 1882   3.337   3.587   6.336 -3.7232 -0.4899  0.3872
  119THR   HG23 1883   3.270   3.580   6.173 -1.0566 -0.2140  0.9181
  119THR      C 1884   3.574   3.659   6.400  0.6214 -0.1895  0.3256
  119THR      O 1885   3.515   3.694   6.500  0.4549  0.0662  0.3204
  120VAL      N 1886   3.663   3.562   6.400  0.4527 -0.0372  0.0451
  120VAL     HN 1887   3.709   3.541   6.314 -0.8282 -1.0159 -0.4319
  120VAL     CA 1888   3.700   3.493   6.523  0.1977 -0.7991  0.1356
  120VAL     HA 1889   3.605   3.448   6.550 -1.7957  1.9018 -1.8606
  120VAL     CB 1890   3.782   3.360   6.503 -0.0776 -0.3268 -0.4013
  120VAL     HB 1891   3.867   3.387   6.437  1.8333  0.8413  2.3500
  120VAL    CG1 1892   3.854   3.311   6.631 -0.3422 -0.1686 -0.3660
  120VAL   HG11 1893   3.939   3.382   6.643  1.6062 -2.2903 -0.9618
  120VAL   HG12 1894   3.908   3.215   6.623  3.2150  1.5967  0.2802
  120VAL   HG13 1895   3.783   3.311   6.717  0.1823 -1.2344  0.0772
  120VAL    CG2 1896   3.692   3.250   6.442  0.0527  0.1820 -0.1095
  120VAL   HG21 1897   3.645   3.284   6.347  0.7643  2.0396  0.1587
  120VAL   HG22 1898   3.617   3.228   6.521  0.2626 -1.3435 -0.3017
  120VAL   HG23 1899   3.750   3.157   6.421  0.5261  0.9916 -2.7298
  120VAL      C 1900   3.759   3.579   6.633 -0.3090 -1.0198 -1.7978
  120VAL      O 1901   3.724   3.562   6.750  0.8279 -0.2508  0.0913
  121VAL      N 1902   3.841   3.677   6.601  0.8429 -0.1432  0.0146
  121VAL     HN 1903   3.861   3.677   6.503 -0.4790 -1.2598 -0.2839
  121VAL     CA 1904   3.898   3.776   6.694  0.6137 -0.4990  0.1295
  121VAL     HA 1905   3.925   3.732   6.789 -2.9271 -0.6915  1.1895
  121VAL     CB 1906   4.012   3.852   6.632 -0.0702 -0.6622  0.3528
  121VAL     HB 1907   3.984   3.905   6.539  0.9910  0.7231  0.7848
  121VAL    CG1 1908   4.059   3.964   6.732 -0.2808 -0.3597 -0.1081
  121VAL   HG11 1909   3.989   4.044   6.763  0.1014 -0.7923  2.0129
  121VAL   HG12 1910   4.136   4.022   6.677 -0.0556 -1.5083 -1.0433
  121VAL   HG13 1911   4.118   3.921   6.815  0.6881  0.5028 -0.3439
  121VAL    CG2 1912   4.130   3.765   6.589 -0.6514  0.5509 -0.4032
  121VAL   HG21 1913   4.101   3.699   6.505 -2.3474 -1.8151  1.9057
  121VAL   HG22 1914   4.168   3.704   6.673 -0.4163 -0.3242 -1.1257
  121VAL   HG23 1915   4.208   3.832   6.545  0.7927 -0.6722  0.1970
  121VAL      C 1916   3.787   3.879   6.736  0.4563 -0.2375 -0.5006
  121VAL      O 1917   3.758   3.913   6.848  0.4715  0.4900 -0.3232
  122ALA      N 1918   3.694   3.918   6.641  0.5096  0.0295  0.0242
  122ALA     HN 1919   3.686   3.890   6.545  0.4966  0.5589 -0.1315
  122ALA     CA 1920   3.570   3.979   6.680 -0.3436 -0.4971  0.2497
  122ALA     HA 1921   3.595   4.063   6.742 -2.6636  0.7925 -0.4156
  122ALA     CB 1922   3.497   4.014   6.551  0.1684 -0.0058 -0.0701
  122ALA    HB1 1923   3.574   4.054   6.482  2.8462 -1.7400  1.7167
  122ALA    HB2 1924   3.426   4.095   6.574  0.4944 -0.0278  1.0911
  122ALA    HB3 1925   3.438   3.929   6.511 -1.5981  0.8708  0.5969
  122ALA      C 1926   3.481   3.902   6.775 -0.4516 -0.7794  0.1878
  122ALA      O 1927   3.419   3.947   6.867 -0.3785 -0.8593  0.0237
  123VAL      N 1928   3.455   3.772   6.748  0.4919  0.3463 -0.1918
  123VAL     HN 1929   3.497   3.742   6.662  1.9606  3.5224 -0.7477
  123VAL     CA 1930   3.374   3.688   6.835 -0.3768 -0.4796 -0.6170
  123VAL     HA 1931   3.285   3.743   6.860  0.5996  0.4729  0.9337
  123VAL     CB 1932   3.337   3.554   6.770 -0.1711  0.2864  0.5658
  123VAL     HB 1933   3.430   3.499   6.742 -1.2102 -1.7453  0.8919
  123VAL    CG1 1934   3.255   3.471   6.863  0.5499 -0.0587  0.1917
  123VAL   HG11 1935   3.304   3.422   6.950  2.4652  3.3621  1.2469
  123VAL   HG12 1936   3.201   3.396   6.802  0.1353 -0.5091  1.0976
  123VAL   HG13 1937   3.172   3.531   6.906 -0.2031 -0.6960 -0.3514
  123VAL    CG2 1938   3.255   3.579   6.637  0.4373  0.5155 -0.0015
  123VAL   HG21 1939   3.154   3.618   6.662 -0.3525  1.0932 -3.5154
  123VAL   HG22 1940   3.249   3.479   6.587  0.3659  0.0961  0.8293
  123VAL   HG23 1941   3.306   3.643   6.562  0.4136 -0.5900 -1.0086
  123VAL      C 1942   3.443   3.662   6.971 -0.0873  0.5248  0.2878
  123VAL      O 1943   3.381   3.680   7.071  0.1279  0.4843  0.3276
  124ASP      N 1944   3.576   3.629   6.970 -0.0424 -0.8782 -0.1809
  124ASP     HN 1945   3.624   3.618   6.884 -0.0382  0.3402 -0.3470
  124ASP     CA 1946   3.653   3.618   7.091 -0.8009  0.2067  0.2635
  124ASP     HA 1947   3.610   3.544   7.157  0.4881  0.6932  1.6925
  124ASP     CB 1948   3.801   3.577   7.054  0.7517  0.0775  0.0832
  124ASP    HB1 1949   3.829   3.660   6.986  0.6191  0.1153  0.0733
  124ASP    HB2 1950   3.810   3.492   6.984  2.3641  1.0487 -0.9213
  124ASP     CG 1951   3.909   3.580   7.165  0.6100  0.1620 -0.5546
  124ASP    OD1 1952   3.892   3.523   7.279  0.1892 -0.2896  0.3156
  124ASP    OD2 1953   4.012   3.640   7.130  0.1445  0.2608  0.2463
  124ASP      C 1954   3.640   3.743   7.178  0.0422 -0.2405 -0.2620
  124ASP      O 1955   3.611   3.734   7.299  0.1356  0.5366  0.3252
  125ARG      N 1956   3.650   3.864   7.118  0.3019  0.6527  0.1416
  125ARG     HN 1957   3.676   3.867   7.022 -0.4398 -0.8692 -0.1346
  125ARG     CA 1958   3.637   3.982   7.198  0.2168  0.3480 -0.7144
  125ARG     HA 1959   3.703   3.979   7.283 -0.4432 -1.4843 -0.2280
  125ARG     CB 1960   3.665   4.111   7.115 -0.5219  0.5719 -0.3160
  125ARG    HB1 1961   3.635   4.205   7.166  3.2333  2.2575 -0.8962
  125ARG    HB2 1962   3.605   4.105   7.022  1.3521 -1.6543 -1.4878
  125ARG     CG 1963   3.815   4.132   7.079  0.0141  0.1279  0.1988
  125ARG    HG1 1964   3.844   4.031   7.043 -0.0648  0.0345  0.3927
  125ARG    HG2 1965   3.870   4.174   7.166  0.1016  1.7340 -0.5957
  125ARG     CD 1966   3.842   4.231   6.968 -0.5537  0.1470  0.1860
  125ARG    HD1 1967   3.810   4.333   6.996  0.7627  0.2368  1.5186
  125ARG    HD2 1968   3.790   4.206   6.873 -1.8560  1.7902  0.4136
  125ARG     NE 1969   3.994   4.245   6.957  0.2046 -0.3787  0.2846
  125ARG     HE 1970   4.057   4.194   7.015 -0.0795 -2.2226 -0.9470
  125ARG     CZ 1971   4.062   4.318   6.870  1.2840 -0.8503 -0.1239
  125ARG    NH1 1972   4.001   4.412   6.796 -0.2155  0.2058  0.7563
  125ARG   HH11 1973   3.905   4.424   6.822 -1.0545 -3.0861 -0.3424
  125ARG   HH12 1974   4.052   4.453   6.720  0.2297 -2.4253 -0.4732
  125ARG    NH2 1975   4.195   4.303   6.857 -0.0784 -0.1977 -0.1253
  125ARG   HH21 1976   4.234   4.237   6.922 -1.9785  1.2553  2.7546
  125ARG   HH22 1977   4.247   4.369   6.803  0.8352  1.0527  2.1269
  125ARG      C 1978   3.498   3.996   7.263  0.6985  0.1928  0.4582
  125ARG      O 1979   3.488   4.037   7.376  0.0199 -0.2707 -0.3793
  126TYR      N 1980   3.397   3.949   7.184 -0.2508  0.2512 -0.0196
  126TYR     HN 1981   3.410   3.915   7.091 -2.7423  0.9508 -0.6911
  126TYR     CA 1982   3.266   3.933   7.240 -0.5849  0.1974 -0.8046
  126TYR     HA 1983   3.237   4.027   7.284  1.6462  0.8686 -0.6229
  126TYR     CB 1984   3.161   3.907   7.130  0.4803 -0.7048  0.1368
  126TYR    HB1 1985   3.204   3.843   7.050  0.2459 -0.2499 -0.3624
  126TYR    HB2 1986   3.148   4.007   7.084  1.1633 -1.6334 -2.2126
  126TYR     CG 1987   3.023   3.849   7.166 -0.3273 -0.5886 -0.6725
  126TYR    CD1 1988   2.909   3.933   7.156 -0.8535 -0.5752 -0.0483
  126TYR    HD1 1989   2.918   4.040   7.146 -2.5004 -0.3713  0.4527
  126TYR    CE1 1990   2.777   3.877   7.162  0.5167 -0.6621 -0.1852
  126TYR    HE1 1991   2.689   3.940   7.159  0.5669 -0.4396  1.6258
  126TYR     CZ 1992   2.756   3.748   7.207  0.0458  0.7838 -0.1820
  126TYR     OH 1993   2.630   3.712   7.247 -0.7069 -0.2434  0.2672
  126TYR     HH 1994   2.642   3.636   7.304 -3.4410 -0.0619  1.2012
  126TYR    CD2 1995   2.992   3.710   7.186 -0.2603  0.0543 -0.2813
  126TYR    HD2 1996   3.071   3.637   7.189  0.7966  1.1725  1.9025
  126TYR    CE2 1997   2.867   3.664   7.221  0.0564  0.1293  0.4259
  126TYR    HE2 1998   2.853   3.558   7.231 -0.0858  0.1141  0.0671
  126TYR      C 1999   3.247   3.839   7.365  0.1140  0.2252 -0.7191
  126TYR      O 2000   3.181   3.876   7.463 -0.5651 -0.6411  0.0209
  127PHE      N 2001   3.304   3.719   7.363 -0.0966 -0.0418  0.1450
  127PHE     HN 2002   3.343   3.687   7.277 -1.1482 -0.8110 -0.0770
  127PHE     CA 2003   3.315   3.625   7.473  0.4685  0.2805 -0.3781
  127PHE     HA 2004   3.215   3.628   7.513 -0.3720  0.1294 -2.3360
  127PHE     CB 2005   3.370   3.491   7.426  0.3543  0.2836  0.9548
  127PHE    HB1 2006   3.403   3.434   7.515 -0.2679  0.5908  1.3895
  127PHE    HB2 2007   3.457   3.489   7.357 -0.5598  1.4687 -0.2971
  127PHE     CG 2008   3.251   3.411   7.363 -1.0184 -0.3832  0.8368
  127PHE    CD1 2009   3.173   3.327   7.445  0.0376 -0.3352 -0.0231
  127PHE    HD1 2010   3.195   3.317   7.550 -0.8442  1.4343  0.3827
  127PHE    CE1 2011   3.070   3.245   7.395  0.0949 -0.2078  0.4108
  127PHE    HE1 2012   3.020   3.170   7.455  1.7909 -1.5447  0.2442
  127PHE     CZ 2013   3.047   3.254   7.256 -1.0225 -0.6267 -0.4984
  127PHE     HZ 2014   2.976   3.184   7.215 -0.7621 -0.5921 -1.0072
  127PHE    CD2 2015   3.220   3.421   7.227 -0.5035  0.1619 -0.6139
  127PHE    HD2 2016   3.283   3.481   7.164  0.9462  0.0157  0.6314
  127PHE    CE2 2017   3.117   3.344   7.168 -0.1349 -0.0724 -0.2992
  127PHE    HE2 2018   3.102   3.361   7.063  0.9417  0.9742 -0.2965
  127PHE      C 2019   3.401   3.684   7.592  0.6374  0.0632  0.0165
  127PHE      O 2020   3.380   3.663   7.708  0.2962 -0.0804  0.3091
  128ARG      N 2021   3.506   3.764   7.561 -0.2824  0.4370 -0.7877
  128ARG     HN 2022   3.539   3.761   7.467  2.7374 -3.9806  0.1045
  128ARG     CA 2023   3.592   3.827   7.658  0.8154  0.9624  0.5793
  128ARG     HA 2024   3.623   3.757   7.734 -2.3258 -1.5775 -0.2580
  128ARG     CB 2025   3.715   3.895   7.599  0.3465  0.5184  0.0988
  128ARG    HB1 2026   3.759   3.974   7.664  1.6477  1.3772 -1.7183
  128ARG    HB2 2027   3.674   3.946   7.509 -1.7380 -0.4493  0.4354
  128ARG     CG 2028   3.816   3.805   7.531 -1.0748  0.2180 -0.2611
  128ARG    HG1 2029   3.888   3.851   7.460 -1.0820 -1.2478 -1.2481
  128ARG    HG2 2030   3.757   3.731   7.473 -0.3913  0.3971 -1.2146
  128ARG     CD 2031   3.908   3.715   7.629  0.3829  0.0625 -0.2460
  128ARG    HD1 2032   3.850   3.676   7.715 -0.2617 -3.1713 -1.9845
  128ARG    HD2 2033   4.002   3.767   7.656  1.1347 -1.1682 -0.4290
  128ARG     NE 2034   3.957   3.606   7.548  0.9085  0.3444 -0.0282
  128ARG     HE 2035   3.919   3.601   7.455 -0.2697  2.3392  0.2887
  128ARG     CZ 2036   4.059   3.522   7.575  0.3195  0.2897 -0.2874
  128ARG    NH1 2037   4.117   3.511   7.689 -0.3455 -0.3817 -0.3233
  128ARG   HH11 2038   4.183   3.439   7.711  1.2113  1.5435  1.8772
  128ARG   HH12 2039   4.119   3.588   7.753 -0.4490  0.0457 -0.8285
  128ARG    NH2 2040   4.097   3.447   7.469  0.0351  0.0035 -0.1624
  128ARG   HH21 2041   4.046   3.470   7.386 -2.0047 -2.0586  0.4326
  128ARG   HH22 2042   4.174   3.384   7.474 -0.1240 -0.4807 -2.4843
  128ARG      C 2043   3.522   3.933   7.741  0.5301  0.3920  0.3635
  128ARG      O 2044   3.545   3.936   7.861  0.3644 -0.4031 -0.1469
  129VAL      N 2045   3.437   4.012   7.672 -0.0442  0.1285 -0.9261
  129VAL     HN 2046   3.448   4.011   7.573 -1.1916  0.3648 -1.0787
  129VAL     CA 2047   3.361   4.121   7.739  0.0560  0.9058  0.3508
  129VAL     HA 2048   3.422   4.138   7.827  0.8230  0.8737 -0.1727
  129VAL     CB 2049   3.354   4.239   7.644 -0.1098 -0.3306 -0.2685
  129VAL     HB 2050   3.317   4.198   7.548  0.1570  3.9219 -2.4234
  129VAL    CG1 2051   3.248   4.339   7.694 -0.4408  0.1703 -0.7447
  129VAL   HG11 2052   3.144   4.303   7.682 -0.8645  1.0451  0.1592
  129VAL   HG12 2053   3.256   4.433   7.636  1.0630  0.2967 -0.3800
  129VAL   HG13 2054   3.272   4.368   7.799  0.0769  1.1487 -1.1214
  129VAL    CG2 2055   3.492   4.302   7.633  0.2977 -0.0072  0.1629
  129VAL   HG21 2056   3.530   4.334   7.732  2.3999 -0.6411 -0.4021
  129VAL   HG22 2057   3.486   4.385   7.559  2.5066 -0.5760 -0.7206
  129VAL   HG23 2058   3.567   4.232   7.591 -0.5932 -1.1550  0.4264
  129VAL      C 2059   3.225   4.078   7.788 -0.5761 -0.0013 -0.2605
  129VAL      O 2060   3.187   4.096   7.905 -0.7741 -0.4131 -0.3118
  130VAL      N 2061   3.133   4.032   7.696 -0.0563  0.5417 -0.2217
  130VAL     HN 2062   3.170   4.003   7.608  1.3577  0.6572  0.3102
  130VAL     CA 2063   2.987   4.012   7.714  0.3723 -0.3882 -0.0920
  130VAL     HA 2064   2.951   4.099   7.768  0.6704  0.6282 -1.4531
  130VAL     CB 2065   2.921   4.008   7.584  0.2807 -0.3262  0.5416
  130VAL     HB 2066   2.953   3.916   7.530 -2.5706 -1.0158 -0.1212
  130VAL    CG1 2067   2.767   3.995   7.600  0.4672 -0.0197 -1.1050
  130VAL   HG11 2068   2.745   3.897   7.649  1.1175 -0.2174 -1.1901
  130VAL   HG12 2069   2.723   3.981   7.499 -0.1723 -0.7080 -0.7467
  130VAL   HG13 2070   2.717   4.082   7.647 -0.1199 -0.5650 -0.6920
  130VAL    CG2 2071   2.956   4.120   7.479 -0.3215 -0.4743  0.7242
  130VAL   HG21 2072   2.918   4.217   7.517  1.4402  0.0462  1.2226
  130VAL   HG22 2073   2.897   4.103   7.387  1.3739  0.3869 -0.5813
  130VAL   HG23 2074   3.067   4.118   7.470 -0.1944  1.7456  1.3492
  130VAL      C 2075   2.957   3.887   7.804  0.4289 -0.5542  0.8916
  130VAL      O 2076   2.860   3.899   7.881 -0.6660 -0.0570 -0.1347
  131HSD      N 2077   3.030   3.775   7.794  0.3824 -0.3326  0.2061
  131HSD     HN 2078   3.093   3.769   7.717  0.2247  1.7775 -0.1564
  131HSD     CA 2079   3.013   3.652   7.865  0.4915 -0.2957  0.2706
  131HSD     HA 2080   2.940   3.665   7.943  1.6768 -1.2415  1.5916
  131HSD     CB 2081   2.969   3.541   7.762  0.0190  0.3256 -0.7620
  131HSD    HB1 2082   2.964   3.442   7.811  2.0920 -0.7500 -2.5258
  131HSD    HB2 2083   3.052   3.530   7.689  1.0640 -2.3609  0.6636
  131HSD    ND1 2084   2.711   3.575   7.734 -0.7216 -0.3152 -0.2017
  131HSD    HD1 2085   2.676   3.569   7.827 -1.2353  1.2071 -0.2572
  131HSD     CG 2086   2.847   3.570   7.690  0.7036  0.2237 -0.1257
  131HSD    CE1 2087   2.632   3.613   7.628 -0.5017 -0.1551  0.0314
  131HSD    HE1 2088   2.523   3.621   7.634 -0.5171  1.4648 -1.6334
  131HSD    NE2 2089   2.707   3.636   7.520 -0.2011  0.0317  0.3355
  131HSD    CD2 2090   2.837   3.604   7.558  0.0326  0.3665  0.3591
  131HSD    HD2 2091   2.920   3.607   7.488  0.3850 -2.3938  0.5563
  131HSD      C 2092   3.142   3.611   7.942 -0.3330  0.0268  0.3267
  131HSD      O 2093   3.191   3.502   7.915  0.4570 -0.0802  0.2378
  132PRO      N 2094   3.196   3.688   8.038 -0.5481 -0.6279  0.5064
  132PRO     CD 2095   3.134   3.809   8.086  0.4188  0.3810  0.0024
  132PRO    HD1 2096   3.027   3.784   8.102 -0.3688  2.5929 -1.3451
  132PRO    HD2 2097   3.130   3.897   8.019 -2.1750  0.5976  0.3510
  132PRO     CA 2098   3.335   3.687   8.067 -0.4275  0.4326 -0.6415
  132PRO     HA 2099   3.378   3.688   7.968  1.0600  2.0629 -0.0326
  132PRO     CB 2100   3.363   3.819   8.138 -0.1120  0.2894 -0.7495
  132PRO    HB1 2101   3.396   3.897   8.066  2.6119  0.3008  0.3893
  132PRO    HB2 2102   3.438   3.797   8.217 -1.1166 -2.1627 -0.4087
  132PRO     CG 2103   3.230   3.844   8.206 -0.1810 -0.5556  0.8088
  132PRO    HG1 2104   3.215   3.773   8.291 -2.3638  0.0469  0.9926
  132PRO    HG2 2105   3.226   3.950   8.239  0.4741 -0.4590  0.5807
  132PRO      C 2106   3.383   3.563   8.136  0.0744  0.1372  0.1360
  132PRO      O 2107   3.507   3.540   8.135  0.3776 -0.1063 -0.8689
  133HSD      N 2108   3.295   3.486   8.210  0.1093 -0.3293  0.8099
  133HSD     HN 2109   3.200   3.515   8.210 -0.4920 -2.1356  2.4722
  133HSD     CA 2110   3.334   3.374   8.290  0.5011 -0.1854 -0.3602
  133HSD     HA 2111   3.436   3.370   8.324  0.1219 -0.0485  0.8057
  133HSD     CB 2112   3.258   3.368   8.424 -0.6441  0.5015  0.7017
  133HSD    HB1 2113   3.309   3.296   8.492  0.4239 -1.3203 -1.8475
  133HSD    HB2 2114   3.153   3.331   8.416  0.0561 -1.4048 -0.5176
  133HSD    ND1 2115   3.359   3.546   8.557  0.1267 -0.0667  0.4493
  133HSD    HD1 2116   3.449   3.504   8.561  0.0415 -0.1419  2.4673
  133HSD     CG 2117   3.243   3.495   8.499 -0.4442 -0.1186 -0.5626
  133HSD    CE1 2118   3.321   3.658   8.625 -0.1845 -0.2731 -0.2585
  133HSD    HE1 2119   3.391   3.724   8.677 -0.4697  0.7591 -1.1701
  133HSD    NE2 2120   3.193   3.676   8.618 -0.2939 -0.2570 -0.1440
  133HSD    CD2 2121   3.142   3.580   8.534 -0.5241  1.0342 -0.3208
  133HSD    HD2 2122   3.037   3.579   8.510 -0.6115 -2.2455 -0.2343
  133HSD      C 2123   3.299   3.246   8.217  0.3842  0.3833 -0.3204
  133HSD      O 2124   3.312   3.134   8.268  0.2781  0.3138 -1.1025
  134HSD      N 2125   3.264   3.252   8.087 -0.4617 -0.1527  0.2467
  134HSD     HN 2126   3.256   3.339   8.040 -0.2587 -1.0764 -1.5875
  134HSD     CA 2127   3.261   3.135   8.000 -0.7081 -0.1708 -0.2394
  134HSD     HA 2128   3.201   3.064   8.054 -0.7727 -0.3206 -0.5077
  134HSD     CB 2129   3.190   3.170   7.864  0.0361  0.4180 -0.2431
  134HSD    HB1 2130   3.240   3.103   7.792  1.1041  1.4729 -0.5249
  134HSD    HB2 2131   3.222   3.269   7.826 -0.5469  0.4305 -0.7204
  134HSD    ND1 2132   2.967   3.090   7.802  0.2080 -0.1924 -0.1580
  134HSD    HD1 2133   2.997   3.009   7.751  1.2590 -0.8115  1.3673
  134HSD     CG 2134   3.050   3.168   7.881  0.0108  0.2861  0.9045
  134HSD    CE1 2135   2.841   3.116   7.840 -0.2597  0.7093  0.1391
  134HSD    HE1 2136   2.768   3.040   7.815  0.5002 -0.3973  1.2023
  134HSD    NE2 2137   2.835   3.202   7.933  1.2924  0.4179 -0.3530
  134HSD    CD2 2138   2.970   3.239   7.956  0.1449 -0.0463  0.9897
  134HSD    HD2 2139   2.995   3.306   8.037  0.2925  1.8409 -0.5353
  134HSD      C 2140   3.400   3.078   7.982 -0.1094  0.8266 -0.7662
  134HSD      O 2141   3.508   3.138   7.994  0.3047  0.1545 -0.5328
  135ALA      N 2142   3.404   2.947   7.949 -0.0293  0.0610 -0.3241
  135ALA     HN 2143   3.322   2.890   7.947  1.0544 -1.5528 -0.2159
  135ALA     CA 2144   3.519   2.858   7.924  0.3087 -0.4124  0.2328
  135ALA     HA 2145   3.579   2.875   8.013 -0.1212  1.2611  0.2529
  135ALA     CB 2146   3.466   2.720   7.931  0.0523 -0.4750  0.0740
  135ALA    HB1 2147   3.393   2.694   7.852 -0.1012  1.0724 -0.3279
  135ALA    HB2 2148   3.417   2.697   8.029 -3.3716 -1.4357 -1.7087
  135ALA    HB3 2149   3.550   2.648   7.928 -0.2572 -0.8927  0.9705
  135ALA      C 2150   3.603   2.893   7.800  0.8115  0.2284 -0.2477
  135ALA      O 2151   3.723   2.872   7.796  0.0645  0.3145  0.1374
  136LEU      N 2152   3.527   2.941   7.695 -0.3595  0.0442 -0.0830
  136LEU     HN 2153   3.428   2.943   7.703 -0.2807  1.4869  1.0910
  136LEU     CA 2154   3.584   2.977   7.567  0.1044  0.3657 -0.3733
  136LEU     HA 2155   3.613   2.884   7.520  3.1572  0.7620  0.4904
  136LEU     CB 2156   3.474   3.032   7.469 -0.2686 -0.5659  0.1417
  136LEU    HB1 2157   3.414   3.121   7.500 -4.7670 -2.0946 -3.1828
  136LEU    HB2 2158   3.386   2.965   7.462 -0.8413  0.0921  0.8223
  136LEU     CG 2159   3.521   3.061   7.330  0.2266  0.2174 -0.5046
  136LEU     HG 2160   3.610   2.997   7.311  1.0872  1.0855  0.4606
  136LEU    CD1 2161   3.410   3.023   7.241 -0.1710  0.1901  0.4341
  136LEU   HD11 2162   3.431   3.045   7.134  0.6312  1.3017  0.7992
  136LEU   HD12 2163   3.316   3.076   7.269 -1.0331 -2.8712  4.2831
  136LEU   HD13 2164   3.377   2.917   7.251  1.1429 -0.5016 -1.9441
  136LEU    CD2 2165   3.564   3.199   7.309  0.2317 -0.2068 -0.0788
  136LEU   HD21 2166   3.596   3.216   7.204  0.0552  1.1037  0.0667
  136LEU   HD22 2167   3.647   3.234   7.373  0.0447  3.5359 -1.5997
  136LEU   HD23 2168   3.481   3.265   7.341 -0.5319 -0.5397 -1.2852
  136LEU      C 2169   3.716   3.066   7.583 -0.1117  0.8914 -0.3381
  136LEU      O 2170   3.820   3.064   7.509  0.3437 -0.3792  0.1397
  137ASN      N 2171   3.707   3.148   7.694  0.0477  0.3957  0.2317
  137ASN     HN 2172   3.626   3.157   7.751  0.5699  1.4607  0.8328
  137ASN     CA 2173   3.807   3.253   7.725 -0.0294 -0.2003 -0.8425
  137ASN     HA 2174   3.839   3.307   7.637 -2.8669  0.3596 -1.6354
  137ASN     CB 2175   3.741   3.351   7.833  0.3239 -1.0610  0.5550
  137ASN    HB1 2176   3.820   3.418   7.872 -1.0865  1.7709 -1.1056
  137ASN    HB2 2177   3.704   3.282   7.912 -1.8794 -0.6513 -0.0394
  137ASN     CG 2178   3.620   3.419   7.770 -0.7220  0.3543  0.8580
  137ASN    OD1 2179   3.595   3.422   7.652  0.0583 -0.6309  0.2860
  137ASN    ND2 2180   3.546   3.489   7.854  0.1567 -0.1038 -0.9140
  137ASN   HD21 2181   3.465   3.540   7.824  0.7693  0.2872 -1.9375
  137ASN   HD22 2182   3.563   3.493   7.952 -0.2609 -0.3066 -0.8276
  137ASN      C 2183   3.929   3.196   7.787 -0.3961  0.0234 -0.2084
  137ASN      O 2184   4.030   3.265   7.798 -0.1392  0.6036  0.7445
  138LYS      N 2185   3.925   3.068   7.830 -0.2998 -0.4828  0.0493
  138LYS     HN 2186   3.839   3.017   7.837 -1.0217  0.6665 -0.1700
  138LYS     CA 2187   4.037   3.001   7.895  0.0260 -0.0131  0.3175
  138LYS     HA 2188   4.105   3.082   7.915 -1.3430  1.6036 -1.2949
  138LYS     CB 2189   3.996   2.948   8.036 -0.0400 -0.0376  0.7432
  138LYS    HB1 2190   4.068   2.868   8.062 -0.6039 -1.7008 -2.3988
  138LYS    HB2 2191   3.892   2.912   8.019 -0.7449  2.5954 -1.1980
  138LYS     CG 2192   3.983   3.057   8.141 -0.0334  0.1596  0.9282
  138LYS    HG1 2193   3.927   3.018   8.229 -1.3120  0.9224  0.4816
  138LYS    HG2 2194   3.919   3.140   8.104  1.8296  1.0850 -0.3852
  138LYS     CD 2195   4.117   3.123   8.195 -0.4043  0.0763  0.5302
  138LYS    HD1 2196   4.156   3.194   8.120  2.8508  0.8605  2.7748
  138LYS    HD2 2197   4.180   3.034   8.217  0.8323  0.8176  0.0683
  138LYS     CE 2198   4.089   3.196   8.324  0.0507 -0.6805 -0.1740
  138LYS    HE1 2199   4.046   3.121   8.394 -0.6403 -0.2850 -0.1642
  138LYS    HE2 2200   4.020   3.282   8.308  0.8549 -0.0391 -0.3089
  138LYS     NZ 2201   4.219   3.253   8.376  0.6314 -0.0959  0.1429
  138LYS    HZ1 2202   4.256   3.312   8.300  0.7506 -0.6890 -0.2703
  138LYS    HZ2 2203   4.282   3.178   8.412  0.3866 -1.4091 -1.9664
  138LYS    HZ3 2204   4.185   3.321   8.446 -1.1943 -0.3956 -0.3949
  138LYS      C 2205   4.094   2.886   7.814 -0.7450  0.4089 -0.3168
  138LYS      O 2206   4.186   2.816   7.851  0.0572 -0.2557 -0.6070
  139ILE      N 2207   4.047   2.870   7.693 -0.4449 -0.3195 -0.3877
  139ILE     HN 2208   3.967   2.929   7.679 -0.8334 -1.4834 -4.0597
  139ILE     CA 2209   4.083   2.761   7.597  0.2903  0.1138 -0.2486
  139ILE     HA 2210   4.067   2.670   7.653 -2.3899  0.7486  0.1672
  139ILE     CB 2211   3.996   2.746   7.476  0.2261 -0.3578  0.1643
  139ILE     HB 2212   4.031   2.654   7.423 -2.6502  0.3033 -3.2678
  139ILE    CG2 2213   3.857   2.704   7.519  0.1864  0.4516  0.0331
  139ILE   HG21 2214   3.806   2.797   7.553  2.8564  1.5302  1.3155
  139ILE   HG22 2215   3.853   2.631   7.602 -2.9139 -0.0026 -0.3761
  139ILE   HG23 2216   3.797   2.666   7.433 -1.0143 -2.3812  1.9936
  139ILE    CG1 2217   4.011   2.860   7.377  0.4372 -0.3206 -0.4341
  139ILE   HG11 2218   4.040   2.950   7.435  0.6419  0.6286 -1.9533
  139ILE   HG12 2219   3.911   2.886   7.336  0.2345 -1.7713 -0.9408
  139ILE     CD 2220   4.115   2.847   7.256  0.0371 -0.1018 -0.6095
  139ILE    HD1 2221   4.128   2.940   7.196  1.0121  1.5309  1.9222
  139ILE    HD2 2222   4.077   2.773   7.183 -1.5462  1.5586 -1.5575
  139ILE    HD3 2223   4.215   2.820   7.297  0.1189 -0.0627 -0.7831
  139ILE      C 2224   4.231   2.759   7.561 -0.3054 -0.0361 -0.6588
  139ILE      O 2225   4.300   2.856   7.557  0.3369  0.1472  0.0807
  140SER      N 2226   4.286   2.639   7.526 -0.0664  0.2101 -0.1322
  140SER     HN 2227   4.222   2.564   7.513  0.5065 -0.1754 -0.8195
  140SER     CA 2228   4.435   2.620   7.511 -0.0226  0.6187 -0.6700
  140SER     HA 2229   4.489   2.681   7.581  0.7249 -0.3557 -0.3780
  140SER     CB 2230   4.491   2.479   7.544  0.2767  0.0908 -0.4725
  140SER    HB1 2231   4.477   2.462   7.653 -0.8790 -0.8501 -0.7459
  140SER    HB2 2232   4.599   2.460   7.527  0.1844 -2.0319  0.9005
  140SER     OG 2233   4.417   2.377   7.474 -0.2460 -0.4201 -0.0274
  140SER    HG1 2234   4.448   2.296   7.515  1.1730  0.4413  0.6539
  140SER      C 2235   4.493   2.653   7.374 -0.2274  0.3620  0.4408
  140SER      O 2236   4.421   2.670   7.277 -0.5303  0.0488 -0.6036
  141ASN      N 2237   4.628   2.653   7.359 -0.6491  0.3802 -0.1860
  141ASN     HN 2238   4.685   2.644   7.441 -0.8490 -0.9058 -0.1762
  141ASN     CA 2239   4.704   2.661   7.239 -0.4969 -0.4281 -0.3229
  141ASN     HA 2240   4.653   2.742   7.189  1.4420  1.3389  0.3885
  141ASN     CB 2241   4.854   2.692   7.258  0.0620  0.3236 -0.5475
  141ASN    HB1 2242   4.901   2.696   7.158  0.6239  0.8864 -0.2716
  141ASN    HB2 2243   4.897   2.622   7.332 -2.2848 -1.0233 -0.3446
  141ASN     CG 2244   4.872   2.827   7.334 -0.2890  0.1430 -0.3931
  141ASN    OD1 2245   4.770   2.880   7.382 -0.0297 -0.4537  0.2496
  141ASN    ND2 2246   4.997   2.876   7.355  0.9878  0.0652  0.0939
  141ASN   HD21 2247   5.004   2.971   7.386  1.1466 -0.3297  1.3375
  141ASN   HD22 2248   5.083   2.837   7.322  0.9443 -0.1038  0.1821
  141ASN      C 2249   4.682   2.537   7.148 -0.7844 -1.0087 -0.2093
  141ASN      O 2250   4.677   2.554   7.028 -0.6467 -0.3209  0.1938
  142ARG      N 2251   4.670   2.422   7.203 -0.2070  0.2231 -0.2897
  142ARG     HN 2252   4.698   2.406   7.297  0.1609  0.4129 -0.3651
  142ARG     CA 2253   4.626   2.295   7.135 -0.3853  0.4731 -0.1780
  142ARG     HA 2254   4.683   2.270   7.046 -0.9215 -1.2294 -0.0718
  142ARG     CB 2255   4.633   2.170   7.234 -0.3402  0.4954  0.3771
  142ARG    HB1 2256   4.559   2.190   7.314 -0.4804  2.0662 -0.0953
  142ARG    HB2 2257   4.740   2.174   7.264 -0.1491 -0.5898 -0.1157
  142ARG     CG 2258   4.621   2.029   7.170 -0.9948  0.1951 -0.0220
  142ARG    HG1 2259   4.704   1.966   7.209 -1.5381 -0.0285  0.8050
  142ARG    HG2 2260   4.632   2.047   7.061  0.4850  3.1880  0.5135
  142ARG     CD 2261   4.493   1.966   7.219  0.9041  0.4399 -0.0824
  142ARG    HD1 2262   4.408   2.022   7.174 -1.2736 -1.9975  0.7571
  142ARG    HD2 2263   4.484   1.970   7.329 -1.9766  1.0221 -0.2713
  142ARG     NE 2264   4.499   1.820   7.188 -0.4855 -0.2795 -0.1261
  142ARG     HE 2265   4.591   1.787   7.167 -0.6835  0.5845 -2.6331
  142ARG     CZ 2266   4.402   1.739   7.220  0.8086  0.1186 -0.1887
  142ARG    NH1 2267   4.294   1.769   7.282  0.3119 -0.4470 -0.0879
  142ARG   HH11 2268   4.286   1.859   7.326 -0.2759 -1.5759  2.3208
  142ARG   HH12 2269   4.223   1.700   7.298  1.2873 -1.4463  0.0479
  142ARG    NH2 2270   4.413   1.611   7.193 -1.1033 -0.0951  1.4074
  142ARG   HH21 2271   4.504   1.588   7.158 -1.5802  0.2912 -0.1669
  142ARG   HH22 2272   4.360   1.537   7.234 -2.9625  0.9251  0.9383
  142ARG      C 2273   4.486   2.309   7.084  0.4542 -0.0586  0.1715
  142ARG      O 2274   4.447   2.296   6.966  0.2729  0.0106  0.0209
  143THR      N 2275   4.395   2.356   7.174 -0.2137 -0.1803 -0.1320
  143THR     HN 2276   4.433   2.377   7.263  2.1752  0.6879 -1.2752
  143THR     CA 2277   4.263   2.385   7.126 -0.2659  0.0577 -1.0807
  143THR     HA 2278   4.228   2.288   7.097  0.3209 -0.1990 -0.9329
  143THR     CB 2279   4.168   2.429   7.239 -0.3850 -0.3625 -0.4604
  143THR     HB 2280   4.206   2.525   7.281 -0.6708 -0.1072 -0.7881
  143THR    OG1 2281   4.177   2.338   7.349 -0.2158  0.9449 -0.1677
  143THR    HG1 2282   4.271   2.331   7.365 -0.4390 -3.3544  0.2869
  143THR    CG2 2283   4.020   2.444   7.204  0.8240 -0.4831 -0.4530
  143THR   HG21 2284   3.957   2.447   7.295  0.7765 -1.0004 -0.4633
  143THR   HG22 2285   3.996   2.369   7.125  0.4371 -0.2904 -0.5181
  143THR   HG23 2286   4.007   2.542   7.153 -1.2497 -1.0468 -1.1434
  143THR      C 2287   4.248   2.491   7.018  0.5000 -0.3261  0.2664
  143THR      O 2288   4.168   2.467   6.923 -0.2855  0.0282  0.1314
  144ALA      N 2289   4.324   2.604   7.025 -0.4413  0.7027 -0.8959
  144ALA     HN 2290   4.377   2.627   7.106  0.6286  0.9511 -1.6453
  144ALA     CA 2291   4.336   2.706   6.924  0.6732 -0.6069  0.7503
  144ALA     HA 2292   4.238   2.743   6.898  0.7433  0.3249  1.7049
  144ALA     CB 2293   4.414   2.823   6.975 -0.3189 -0.3683  0.1603
  144ALA    HB1 2294   4.523   2.803   6.968 -0.2687  0.0329 -0.2772
  144ALA    HB2 2295   4.379   2.859   7.074 -3.3297 -0.1195 -0.9024
  144ALA    HB3 2296   4.389   2.911   6.912 -0.3969  0.1923  0.9502
  144ALA      C 2297   4.389   2.648   6.789 -0.5113  0.1646  0.3000
  144ALA      O 2298   4.333   2.686   6.691  0.0136  0.3135 -0.3349
  145ALA      N 2299   4.497   2.570   6.790 -0.2387 -0.1917 -0.0166
  145ALA     HN 2300   4.539   2.560   6.880  0.6464 -1.8318 -0.5694
  145ALA     CA 2301   4.566   2.509   6.677  0.7992 -0.4769  1.1445
  145ALA     HA 2302   4.584   2.589   6.607  0.4731 -0.9732  0.4933
  145ALA     CB 2303   4.708   2.456   6.725 -0.0144 -0.4671  0.0146
  145ALA    HB1 2304   4.688   2.392   6.814  0.8498 -0.2799  0.3512
  145ALA    HB2 2305   4.766   2.545   6.759 -1.4824  0.0548  1.2384
  145ALA    HB3 2306   4.756   2.406   6.638 -0.5934 -1.4492  0.2445
  145ALA      C 2307   4.480   2.405   6.601 -0.1707  0.0629 -0.1365
  145ALA      O 2308   4.475   2.402   6.477  0.6183  0.1187  0.7610
  146ILE      N 2309   4.400   2.321   6.670 -0.0243 -0.4007 -0.3101
  146ILE     HN 2310   4.403   2.320   6.769 -1.1420 -0.2109 -0.2683
  146ILE     CA 2311   4.303   2.237   6.603 -0.2980  1.1215 -0.3784
  146ILE     HA 2312   4.360   2.175   6.535  0.0995  1.3707 -0.2717
  146ILE     CB 2313   4.232   2.149   6.710 -0.4659 -0.1732  0.1226
  146ILE     HB 2314   4.209   2.212   6.799  0.8454  0.0499  0.3180
  146ILE    CG2 2315   4.087   2.088   6.670 -0.4359 -0.1426 -0.2671
  146ILE   HG21 2316   4.101   2.010   6.593  0.0174 -0.6525  0.3211
  146ILE   HG22 2317   4.025   2.177   6.643  1.9637  2.1104  1.1778
  146ILE   HG23 2318   4.038   2.031   6.752 -0.4567 -0.9062 -0.8058
  146ILE    CG1 2319   4.327   2.040   6.760 -0.4397  0.1560 -0.4639
  146ILE   HG11 2320   4.428   2.085   6.771 -1.0371  1.1104  1.8797
  146ILE   HG12 2321   4.325   1.961   6.682 -0.5949  0.3259 -0.6318
  146ILE     CD 2322   4.290   1.975   6.902 -0.9976  0.3348  0.1713
  146ILE    HD1 2323   4.280   2.051   6.982  1.6215  0.3148  0.6146
  146ILE    HD2 2324   4.368   1.902   6.931  0.3093  1.7757  0.4100
  146ILE    HD3 2325   4.199   1.911   6.896  1.0253 -2.7766 -0.0471
  146ILE      C 2326   4.205   2.316   6.523  0.3278 -0.1140 -0.2253
  146ILE      O 2327   4.180   2.294   6.402 -0.4940  0.0105 -0.2153
  147ILE      N 2328   4.144   2.420   6.587 -0.1911 -0.4503  0.1970
  147ILE     HN 2329   4.153   2.426   6.686 -1.2332  0.8584  0.2313
  147ILE     CA 2330   4.054   2.513   6.514  0.1183 -0.0214  0.4457
  147ILE     HA 2331   3.984   2.446   6.466  0.1766 -0.1458  0.5346
  147ILE     CB 2332   3.970   2.595   6.607 -0.0685  0.4024  0.3862
  147ILE     HB 2333   4.047   2.642   6.673  0.3202 -1.2401  1.1648
  147ILE    CG2 2334   3.895   2.708   6.545  0.5499 -0.3642 -0.1894
  147ILE   HG21 2335   3.856   2.766   6.631 -0.1309 -1.4576  0.2565
  147ILE   HG22 2336   3.810   2.664   6.488 -0.3206 -0.9250  1.4671
  147ILE   HG23 2337   3.949   2.782   6.481 -0.2962  1.2457  0.8945
  147ILE    CG1 2338   3.883   2.505   6.698 -0.0432  0.3946  0.2742
  147ILE   HG11 2339   3.838   2.571   6.776 -2.2295  1.2458 -1.5798
  147ILE   HG12 2340   3.946   2.435   6.757  1.9825  0.6683 -1.4595
  147ILE     CD 2341   3.764   2.432   6.639 -0.1997 -0.0492  0.8459
  147ILE    HD1 2342   3.689   2.505   6.600  0.1988 -1.8066 -3.8953
  147ILE    HD2 2343   3.726   2.359   6.714  1.5830 -1.1413  0.7357
  147ILE    HD3 2344   3.793   2.377   6.547  0.2901  1.6606 -0.0562
  147ILE      C 2345   4.122   2.592   6.409 -0.1444  0.6860 -0.2070
  147ILE      O 2346   4.067   2.600   6.299 -0.6098  0.3256 -0.2410
  148SER      N 2347   4.245   2.642   6.427  0.0517 -0.2971  0.1885
  148SER     HN 2348   4.283   2.632   6.519  1.2006  0.2129 -0.2213
  148SER     CA 2349   4.323   2.704   6.325 -0.4600 -0.0505  0.2257
  148SER     HA 2350   4.254   2.769   6.273 -1.0743  0.6423  1.8383
  148SER     CB 2351   4.444   2.771   6.374 -0.5416 -0.2932  0.7185
  148SER    HB1 2352   4.480   2.847   6.301  1.0635 -0.8759  0.8592
  148SER    HB2 2353   4.532   2.704   6.385 -0.0055  0.2298 -0.2025
  148SER     OG 2354   4.421   2.847   6.493 -0.6934  0.2483  0.1669
  148SER    HG1 2355   4.400   2.782   6.560 -1.5257 -0.8046 -1.0471
  148SER      C 2356   4.350   2.620   6.211 -0.1605 -0.4583  0.1507
  148SER      O 2357   4.349   2.667   6.100 -0.3020 -0.3556  0.5803
  149CYS      N 2358   4.380   2.490   6.226  0.4114  0.0563  0.1886
  149CYS     HN 2359   4.403   2.449   6.314  1.1678  0.7334  0.3184
  149CYS     CA 2360   4.387   2.393   6.117  0.2557 -0.2327 -0.9319
  149CYS     HA 2361   4.456   2.436   6.046  1.5679 -0.3228  0.2330
  149CYS     CB 2362   4.446   2.262   6.176  0.0124  0.9906  0.7313
  149CYS    HB1 2363   4.429   2.177   6.106 -0.0846  2.5623 -1.2383
  149CYS    HB2 2364   4.396   2.233   6.271  1.0939 -0.4694  0.8932
  149CYS     SG 2365   4.623   2.271   6.208  0.0610 -0.7425 -0.6291
  149CYS    HG1 2366   4.589   2.337   6.318  0.1659  0.3639 -1.2474
  149CYS      C 2367   4.255   2.369   6.048  0.2593  0.0890 -1.1355
  149CYS      O 2368   4.253   2.366   5.924 -0.7734  0.0776 -0.7808
  150LEU      N 2369   4.144   2.359   6.123 -0.5422 -0.3002  0.0895
  150LEU     HN 2370   4.148   2.369   6.222 -1.9171 -1.0748  0.2483
  150LEU     CA 2371   4.011   2.331   6.069  0.1993  0.0559 -0.0454
  150LEU     HA 2372   4.009   2.239   6.013 -1.9169 -0.5774  0.9875
  150LEU     CB 2373   3.910   2.331   6.183 -0.1840  0.0048 -0.5602
  150LEU    HB1 2374   3.902   2.430   6.233  2.5819  0.1355 -0.2380
  150LEU    HB2 2375   3.946   2.261   6.261  0.0311  0.4488 -0.2543
  150LEU     CG 2376   3.764   2.279   6.148  0.5867  0.1943 -0.4591
  150LEU     HG 2377   3.748   2.307   6.041 -1.3833  1.4312  0.1191
  150LEU    CD1 2378   3.774   2.127   6.149 -0.4220  0.2163  0.1564
  150LEU   HD11 2379   3.765   2.073   6.245  0.7984  0.0024  0.1649
  150LEU   HD12 2380   3.873   2.097   6.109 -0.2893  1.6632 -0.6772
  150LEU   HD13 2381   3.697   2.097   6.074  1.2353  1.3650 -2.1356
  150LEU    CD2 2382   3.647   2.330   6.233 -0.1017  0.7265  0.6239
  150LEU   HD21 2383   3.648   2.441   6.237  2.3385  0.7720  0.4753
  150LEU   HD22 2384   3.651   2.289   6.337  0.3980  0.0085  0.3318
  150LEU   HD23 2385   3.555   2.285   6.191  1.5354 -0.6145 -1.7538
  150LEU      C 2386   3.975   2.436   5.968 -0.4858 -0.3010  0.0103
  150LEU      O 2387   3.936   2.408   5.855  0.1482 -0.0864  0.0963
  151LEU      N 2388   3.993   2.564   6.019  0.3526  0.2236 -0.1027
  151LEU     HN 2389   4.034   2.579   6.109 -0.3025  0.9128  0.0873
  151LEU     CA 2390   3.967   2.681   5.946  0.3616  0.3587 -0.2765
  151LEU     HA 2391   3.865   2.679   5.911  1.0329 -0.5851 -2.3853
  151LEU     CB 2392   3.978   2.807   6.035 -0.2009 -0.0814  0.3036
  151LEU    HB1 2393   3.961   2.896   5.971  0.0820 -0.7760 -0.7650
  151LEU    HB2 2394   4.084   2.803   6.069 -0.2571  0.0608  0.4939
  151LEU     CG 2395   3.874   2.819   6.149  0.5058 -0.5074  0.3584
  151LEU     HG 2396   3.878   2.729   6.214  1.2655  0.1364  1.2343
  151LEU    CD1 2397   3.900   2.941   6.233  0.3023 -0.2923  0.0329
  151LEU   HD11 2398   4.000   2.935   6.282 -0.0255  4.0479  1.7133
  151LEU   HD12 2399   3.822   2.972   6.306  1.5437  1.6725  0.6176
  151LEU   HD13 2400   3.912   3.027   6.164 -0.1896 -2.6560 -3.2001
  151LEU    CD2 2401   3.729   2.809   6.109  0.0903  0.9438  0.2291
  151LEU   HD21 2402   3.713   2.703   6.081 -0.9828  1.1232  0.1031
  151LEU   HD22 2403   3.721   2.865   6.013 -0.5132  0.6763  0.1256
  151LEU   HD23 2404   3.646   2.845   6.173 -1.8085  0.1465 -1.6799
  151LEU      C 2405   4.044   2.700   5.814  0.2226 -0.3445 -0.1139
  151LEU      O 2406   3.993   2.739   5.709 -0.1941 -0.2493 -0.0218
  152TRP      N 2407   4.176   2.668   5.816  0.3870 -0.4706 -0.1657
  152TRP     HN 2408   4.231   2.660   5.899  2.7802  1.2186 -1.4560
  152TRP     CA 2409   4.246   2.663   5.690 -0.0991  0.8777  0.3532
  152TRP     HA 2410   4.227   2.761   5.650 -0.4727  0.5467 -0.3043
  152TRP     CB 2411   4.392   2.640   5.718  0.9041 -0.4089 -0.1528
  152TRP    HB1 2412   4.447   2.622   5.623  1.5326  0.7079 -0.0226
  152TRP    HB2 2413   4.409   2.553   5.785 -3.2630 -0.7056  0.7828
  152TRP     CG 2414   4.471   2.757   5.774 -0.1024 -0.2490  0.0056
  152TRP    CD1 2415   4.547   2.756   5.889 -0.4172 -0.3553 -0.5448
  152TRP    HD1 2416   4.554   2.677   5.962 -1.2672  1.1346  1.2208
  152TRP    NE1 2417   4.608   2.887   5.907  0.2236 -0.5272  0.0591
  152TRP    HE1 2418   4.635   2.932   5.989 -0.2845 -0.7824  0.3742
  152TRP    CE2 2419   4.563   2.964   5.809  0.1492 -0.1822  0.3125
  152TRP    CD2 2420   4.480   2.894   5.724  1.0014 -0.0990  0.2614
  152TRP    CE3 2421   4.423   2.963   5.617 -0.2604  0.3805  0.0948
  152TRP    HE3 2422   4.358   2.910   5.549 -0.7100 -1.1561  1.6258
  152TRP    CZ3 2423   4.452   3.092   5.589  0.5982  0.0454 -0.1527
  152TRP    HZ3 2424   4.416   3.139   5.498 -1.4511  0.1821  0.6669
  152TRP    CZ2 2425   4.585   3.102   5.786 -0.8317 -0.5790 -0.3084
  152TRP    HZ2 2426   4.657   3.160   5.842 -0.2118  0.2096 -1.8456
  152TRP    CH2 2427   4.530   3.163   5.677 -0.6162 -0.5460  0.4541
  152TRP    HH2 2428   4.539   3.269   5.661 -0.8697 -0.6483 -0.4460
  152TRP      C 2429   4.192   2.557   5.593  0.2227 -0.1146 -0.4429
  152TRP      O 2430   4.160   2.587   5.478  0.0755 -0.6317  0.2417
  153GLY      N 2431   4.163   2.434   5.644 -0.4380  0.4392 -0.0609
  153GLY     HN 2432   4.186   2.401   5.735 -0.4386 -0.9701 -0.5468
  153GLY     CA 2433   4.107   2.322   5.570 -0.2952  0.2973  0.0200
  153GLY    HA1 2434   4.081   2.245   5.640  1.4265 -1.8457 -1.5280
  153GLY    HA2 2435   4.179   2.294   5.493  0.8795  0.5945  0.9766
  153GLY      C 2436   3.982   2.357   5.502  0.2970  0.0261 -0.1270
  153GLY      O 2437   3.965   2.331   5.382  0.8113  0.7122  0.8993
  154ILE      N 2438   3.891   2.427   5.573  0.0542  0.4266 -0.3487
  154ILE     HN 2439   3.897   2.440   5.672 -1.5830 -0.8318 -0.0378
  154ILE     CA 2440   3.771   2.481   5.517 -0.9883  0.3170  0.9582
  154ILE     HA 2441   3.713   2.406   5.465  1.7161 -1.3720  0.1687
  154ILE     CB 2442   3.692   2.549   5.630 -0.4878  0.6828  0.3497
  154ILE     HB 2443   3.764   2.604   5.694 -0.9319  1.1046  0.4928
  154ILE    CG2 2444   3.581   2.648   5.590 -0.4557 -0.2764 -0.5565
  154ILE   HG21 2445   3.523   2.695   5.672  0.7528 -1.9014  1.3131
  154ILE   HG22 2446   3.521   2.600   5.510  0.2364  0.1185 -1.3366
  154ILE   HG23 2447   3.618   2.726   5.520  0.0175 -2.2410 -2.6324
  154ILE    CG1 2448   3.639   2.436   5.717 -0.5512  0.4828 -0.2116
  154ILE   HG11 2449   3.698   2.343   5.721 -2.5343 -0.8267 -0.1046
  154ILE   HG12 2450   3.539   2.409   5.677 -1.3613 -1.4589  2.7737
  154ILE     CD 2451   3.604   2.483   5.861  0.4280 -0.1132  0.0639
  154ILE    HD1 2452   3.553   2.406   5.922 -2.1278  0.6988 -0.9365
  154ILE    HD2 2453   3.528   2.564   5.852  0.3138 -0.4028 -2.4488
  154ILE    HD3 2454   3.701   2.517   5.905  0.1392  0.7248  0.0692
  154ILE      C 2455   3.802   2.596   5.413 -0.0123  0.5937 -0.2597
  154ILE      O 2456   3.745   2.600   5.303  0.0399  1.0042 -0.1668
  155THR      N 2457   3.888   2.689   5.447 -0.0563 -0.3853  0.5111
  155THR     HN 2458   3.942   2.679   5.531 -0.5533 -0.6765  0.8010
  155THR     CA 2459   3.919   2.804   5.358 -1.1033  0.0639 -0.4039
  155THR     HA 2460   3.825   2.856   5.342 -1.1401 -0.0933 -0.7025
  155THR     CB 2461   4.020   2.894   5.425 -0.0062 -0.1516 -0.8169
  155THR     HB 2462   4.107   2.830   5.450 -0.5902 -1.6455 -2.4250
  155THR    OG1 2463   3.968   2.961   5.544 -0.4827  0.1537  0.1543
  155THR    HG1 2464   3.956   2.886   5.602  1.7556 -1.0653 -0.8363
  155THR    CG2 2465   4.078   3.007   5.337 -0.0536 -0.3694  0.2129
  155THR   HG21 2466   4.005   3.085   5.306  0.0454 -1.4109 -3.0408
  155THR   HG22 2467   4.116   2.962   5.243  0.2204 -0.1111  0.1986
  155THR   HG23 2468   4.167   3.047   5.390 -0.3855  0.7453 -0.0370
  155THR      C 2469   3.968   2.760   5.220 -0.3821 -0.1130  0.5517
  155THR      O 2470   3.922   2.802   5.111 -0.4487 -0.2561 -0.2320
  156ILE      N 2471   4.069   2.665   5.221 -0.2781  0.2647 -0.5219
  156ILE     HN 2472   4.108   2.638   5.309  0.6108  0.0797 -0.9603
  156ILE     CA 2473   4.122   2.581   5.113 -0.4644 -1.0527  0.5587
  156ILE     HA 2474   4.168   2.639   5.035 -0.4964 -2.8115 -0.8336
  156ILE     CB 2475   4.237   2.489   5.163  0.3812  0.1474 -0.2503
  156ILE     HB 2476   4.203   2.439   5.256 -1.7889 -2.2378 -2.1676
  156ILE    CG2 2477   4.276   2.389   5.052  0.6052 -0.2676  0.4445
  156ILE   HG21 2478   4.193   2.336   5.001 -0.6243  1.3003  0.7311
  156ILE   HG22 2479   4.360   2.331   5.096  1.1233  0.9974  1.2054
  156ILE   HG23 2480   4.311   2.447   4.963 -0.5170  1.5014  1.1076
  156ILE    CG1 2481   4.362   2.569   5.207 -0.3176  0.0857  0.4173
  156ILE   HG11 2482   4.332   2.667   5.250  0.5037  0.3873  0.3192
  156ILE   HG12 2483   4.438   2.602   5.133  1.6534  0.9050  2.6809
  156ILE     CD 2484   4.435   2.499   5.318 -0.3144 -0.2559 -0.2043
  156ILE    HD1 2485   4.384   2.519   5.414  0.8336  0.8324  0.1993
  156ILE    HD2 2486   4.539   2.537   5.318 -0.1182 -0.7776 -0.3602
  156ILE    HD3 2487   4.439   2.390   5.295  1.5394  0.5154 -4.7481
  156ILE      C 2488   4.007   2.511   5.047  0.3852  0.0350  0.1852
  156ILE      O 2489   3.997   2.515   4.925  0.5350  0.1597 -0.0123
  157GLY      N 2490   3.919   2.442   5.124  0.5577  0.1786  0.2636
  157GLY     HN 2491   3.925   2.453   5.223  0.5268 -0.2141  0.3097
  157GLY     CA 2492   3.815   2.358   5.058 -0.0890 -1.0620 -0.4420
  157GLY    HA1 2493   3.752   2.319   5.137  1.3783 -0.1310  1.2532
  157GLY    HA2 2494   3.870   2.292   4.993  0.0777 -0.3274 -1.0636
  157GLY      C 2495   3.716   2.431   4.975  0.1113  0.1549 -0.3820
  157GLY      O 2496   3.671   2.379   4.875  0.0213 -0.1417  0.3362
  158LEU      N 2497   3.691   2.562   5.001  0.3792 -0.3351 -0.4057
  158LEU     HN 2498   3.729   2.605   5.082  0.7074 -0.8756 -0.2704
  158LEU     CA 2499   3.586   2.631   4.930  0.2684  0.2443 -0.4815
  158LEU     HA 2500   3.508   2.560   4.907 -1.8365  1.3469  2.6035
  158LEU     CB 2501   3.518   2.730   5.025 -0.3962  0.2240  0.9510
  158LEU    HB1 2502   3.433   2.782   4.976  0.1775  0.7297  0.4724
  158LEU    HB2 2503   3.591   2.808   5.057  2.0427 -1.5270 -0.0202
  158LEU     CG 2504   3.464   2.673   5.153 -0.0746  0.3663 -1.4008
  158LEU     HG 2505   3.546   2.659   5.227 -0.3829 -0.8411 -1.2737
  158LEU    CD1 2506   3.372   2.779   5.213  0.1524  0.2699 -0.0947
  158LEU   HD11 2507   3.348   2.756   5.319  0.4877 -0.5987 -0.1979
  158LEU   HD12 2508   3.279   2.799   5.155 -0.5324 -1.9870  0.1409
  158LEU   HD13 2509   3.418   2.880   5.215  0.0297  0.4153 -2.1311
  158LEU    CD2 2510   3.386   2.550   5.140 -0.8810 -0.0729  0.0265
  158LEU   HD21 2511   3.317   2.521   5.221  0.8017  0.2552  1.6409
  158LEU   HD22 2512   3.453   2.464   5.118 -1.1467 -0.4250  0.5880
  158LEU   HD23 2513   3.329   2.559   5.045 -1.0049  0.8038  0.1726
  158LEU      C 2514   3.634   2.693   4.804  0.0329  0.0114  0.2606
  158LEU      O 2515   3.560   2.720   4.714  0.6611 -0.4957 -0.1393
  159THR      N 2516   3.770   2.692   4.798  0.3867 -0.9040 -0.2455
  159THR     HN 2517   3.825   2.656   4.872  0.0639  0.9083  0.9352
  159THR     CA 2518   3.847   2.774   4.707 -1.1844 -0.5375  0.8194
  159THR     HA 2519   3.792   2.837   4.638  1.0569 -0.3882 -0.9572
  159THR     CB 2520   3.933   2.872   4.791  0.3241  0.0863 -0.1548
  159THR     HB 2521   3.995   2.810   4.859 -0.4485 -0.4990  0.0398
  159THR    OG1 2522   3.838   2.952   4.857 -0.2244 -0.3997 -0.6980
  159THR    HG1 2523   3.867   2.949   4.949 -1.4242  1.7306 -0.2057
  159THR    CG2 2524   4.023   2.968   4.711  0.0692 -0.2757 -0.1391
  159THR   HG21 2525   4.053   3.042   4.788  1.1299 -2.8464  2.0901
  159THR   HG22 2526   3.959   3.016   4.634  1.3045  1.6514 -0.0225
  159THR   HG23 2527   4.110   2.920   4.662 -1.3659 -2.1736 -0.9765
  159THR      C 2528   3.924   2.687   4.611  0.0942 -0.8877 -0.3676
  159THR      O 2529   3.977   2.741   4.509 -0.3501 -0.0596 -0.3760
  160VAL      N 2530   3.926   2.557   4.637 -0.3071  0.1859  0.1866
  160VAL     HN 2531   3.900   2.519   4.725  1.4523 -1.0196  0.2235
  160VAL     CA 2532   3.995   2.460   4.551 -0.1139 -0.2974  0.1027
  160VAL     HA 2533   4.097   2.496   4.548 -0.7851  1.6856 -0.4791
  160VAL     CB 2534   4.004   2.312   4.599 -0.3419  0.2660  0.4631
  160VAL     HB 2535   4.043   2.251   4.515  1.1288  1.5093  0.2041
  160VAL    CG1 2536   4.118   2.305   4.705  0.0865  0.9698  0.5168
  160VAL   HG11 2537   4.099   2.359   4.800  2.6593  1.4174  0.8599
  160VAL   HG12 2538   4.208   2.346   4.654  0.6765 -0.5175  0.3139
  160VAL   HG13 2539   4.133   2.196   4.725 -1.7463  0.3535 -1.1329
  160VAL    CG2 2540   3.868   2.263   4.658  0.5906 -0.8839  0.0412
  160VAL   HG21 2541   3.837   2.319   4.748  1.7552 -0.0241 -0.0709
  160VAL   HG22 2542   3.863   2.152   4.666 -3.0880 -0.9321 -1.2692
  160VAL   HG23 2543   3.802   2.283   4.571  2.9018  1.3970 -1.3461
  160VAL      C 2544   3.960   2.465   4.403  0.8377 -0.7047 -0.1012
  160VAL      O 2545   4.042   2.432   4.311  0.2839 -0.1379 -0.1969
  161HSD      N 2546   3.830   2.496   4.379  0.6885 -0.1947 -0.2231
  161HSD     HN 2547   3.769   2.507   4.458  1.1198  3.6884 -0.2452
  161HSD     CA 2548   3.769   2.501   4.247  0.4370  0.0555 -0.3075
  161HSD     HA 2549   3.775   2.401   4.206  1.6285 -0.8120  1.7928
  161HSD     CB 2550   3.626   2.554   4.256 -0.6754  0.0425 -0.0501
  161HSD    HB1 2551   3.576   2.489   4.331  0.2959  0.9132  1.4125
  161HSD    HB2 2552   3.575   2.545   4.158 -0.7536  2.6471 -0.3070
  161HSD    ND1 2553   3.617   2.738   4.433 -0.2272  0.4989 -0.4122
  161HSD    HD1 2554   3.606   2.681   4.515 -0.6928  0.0814 -0.7643
  161HSD     CG 2555   3.627   2.700   4.303  0.6622  0.1379  0.1899
  161HSD    CE1 2556   3.601   2.875   4.437 -1.0949  0.2300  0.4582
  161HSD    HE1 2557   3.584   2.924   4.533 -1.1833  2.3500 -0.5716
  161HSD    NE2 2558   3.591   2.923   4.314  0.1780  0.3987 -0.1820
  161HSD    CD2 2559   3.603   2.811   4.230 -0.5748 -0.1012 -0.4433
  161HSD    HD2 2560   3.586   2.819   4.124  0.8424 -1.0701 -0.7725
  161HSD      C 2561   3.837   2.578   4.142  0.2387  0.5131  0.0465
  161HSD      O 2562   3.822   2.541   4.025 -0.2135  0.0644  0.2782
  162LEU      N 2563   3.924   2.674   4.173 -0.4628  0.0856  0.2219
  162LEU     HN 2564   3.926   2.709   4.266 -0.1605 -0.2341  0.3371
  162LEU     CA 2565   4.007   2.742   4.074 -0.3228  0.6574  0.2118
  162LEU     HA 2566   3.949   2.762   3.985 -0.0376 -2.1454 -0.7231
  162LEU     CB 2567   4.035   2.890   4.127 -0.1927  0.6271 -0.6431
  162LEU    HB1 2568   4.094   2.942   4.048  1.1353 -0.8393 -0.6715
  162LEU    HB2 2569   4.102   2.889   4.216  1.0952  0.8434 -1.5710
  162LEU     CG 2570   3.913   2.972   4.160 -0.7316  0.2683 -0.1319
  162LEU     HG 2571   3.845   2.915   4.227 -1.3431  0.7452 -0.3377
  162LEU    CD1 2572   3.964   3.098   4.235  0.1540 -0.3300  0.4343
  162LEU   HD11 2573   4.040   3.142   4.168 -0.2882  1.0011  0.7895
  162LEU   HD12 2574   4.016   3.061   4.327 -0.6110  0.0390  1.0284
  162LEU   HD13 2575   3.884   3.173   4.251 -0.3169 -0.9612  1.0875
  162LEU    CD2 2576   3.837   3.002   4.038 -0.5511 -0.3481  0.2365
  162LEU   HD21 2577   3.889   3.072   3.969 -1.5650 -0.1720 -0.3740
  162LEU   HD22 2578   3.734   3.043   4.047 -0.5133 -0.4769  1.3671
  162LEU   HD23 2579   3.812   2.908   3.985  1.3417 -0.2343 -0.9613
  162LEU      C 2580   4.127   2.666   4.016  0.1868 -1.0416  0.1537
  162LEU      O 2581   4.173   2.695   3.904  0.2427 -0.3087  0.5022
  163LEU      N 2582   4.166   2.559   4.089  0.3855  0.1120  0.0829
  163LEU     HN 2583   4.125   2.539   4.178 -1.0970  1.7013 -0.1821
  163LEU     CA 2584   4.272   2.474   4.040  0.2794 -0.0006  0.3759
  163LEU     HA 2585   4.348   2.534   3.993 -0.3673  1.2997  0.9305
  163LEU     CB 2586   4.326   2.394   4.160  0.2318 -0.8873 -0.4788
  163LEU    HB1 2587   4.404   2.323   4.124  0.6711 -1.6790  1.8747
  163LEU    HB2 2588   4.239   2.339   4.201 -1.1423  1.7369  0.3594
  163LEU     CG 2589   4.392   2.486   4.273  0.6786 -0.4203  0.1907
  163LEU     HG 2590   4.318   2.533   4.341  1.7324 -2.3330  2.8111
  163LEU    CD1 2591   4.463   2.405   4.379  0.2998  0.2392 -0.5411
  163LEU   HD11 2592   4.500   2.479   4.454 -1.0165  2.1724 -1.7080
  163LEU   HD12 2593   4.549   2.353   4.331  0.0995 -1.4905  0.8896
  163LEU   HD13 2594   4.390   2.335   4.425  1.9592 -1.2798 -0.1109
  163LEU    CD2 2595   4.492   2.583   4.229  0.1943 -0.7661  0.4825
  163LEU   HD21 2596   4.561   2.528   4.162  0.1951 -0.5058  0.2674
  163LEU   HD22 2597   4.546   2.645   4.304 -0.8898  1.2104 -0.2826
  163LEU   HD23 2598   4.444   2.654   4.158  0.6398 -0.1606  0.7740
  163LEU      C 2599   4.217   2.378   3.930 -0.6479  0.8346 -0.2898
  163LEU      O 2600   4.290   2.323   3.849 -0.9243 -0.0273  0.7580
  164LYS      N 2601   4.083   2.359   3.924 -0.3517 -0.6451 -0.1226
  164LYS     HN 2602   4.014   2.404   3.979 -3.4605 -0.4248 -3.7589
  164LYS     CA 2603   4.024   2.271   3.824 -0.7547 -0.4019  0.9503
  164LYS     HA 2604   4.102   2.199   3.803 -0.3051  0.1883  0.5835
  164LYS     CB 2605   3.898   2.200   3.881  0.3549  0.3391 -0.2403
  164LYS    HB1 2606   3.867   2.127   3.803  0.9111  0.0681 -0.2127
  164LYS    HB2 2607   3.813   2.264   3.913 -0.2347  0.6119 -2.2096
  164LYS     CG 2608   3.940   2.095   3.996  0.0595 -0.4301 -0.7930
  164LYS    HG1 2609   4.033   2.040   3.972  1.3191  2.1000 -2.1471
  164LYS    HG2 2610   3.851   2.028   4.000  1.2514 -1.9991  2.1780
  164LYS     CD 2611   3.976   2.146   4.139  0.1038 -0.4436 -0.3546
  164LYS    HD1 2612   3.909   2.231   4.164 -0.8769 -1.6787  1.4625
  164LYS    HD2 2613   4.081   2.184   4.133  1.6539 -4.3870 -1.0351
  164LYS     CE 2614   3.944   2.049   4.257  0.2461  0.4322  0.7637
  164LYS    HE1 2615   3.840   2.013   4.242 -0.0494  2.0181 -1.3502
  164LYS    HE2 2616   3.948   2.087   4.361 -0.3760 -0.4643  1.1248
  164LYS     NZ 2617   4.035   1.934   4.262  0.4983 -0.3108  0.7886
  164LYS    HZ1 2618   4.023   1.870   4.181  1.5964 -1.3487  1.4132
  164LYS    HZ2 2619   4.018   1.888   4.354 -0.1169  0.1092  0.8901
  164LYS    HZ3 2620   4.134   1.964   4.263  0.3138  0.3286  0.4945
  164LYS      C 2621   3.977   2.346   3.696 -0.5081  0.6039 -0.0859
  164LYS      O 2622   3.911   2.286   3.615  0.3747 -0.4391 -0.8428
  165LYS      N 2623   4.009   2.476   3.685 -0.5456 -0.2881 -0.1705
  165LYS     HN 2624   4.071   2.509   3.756  0.1236 -1.1665 -0.3138
  165LYS     CA 2625   3.957   2.565   3.585  0.0330  0.2333 -0.5025
  165LYS     HA 2626   3.890   2.509   3.522 -0.4530 -0.6354  0.7588
  165LYS     CB 2627   3.904   2.696   3.645 -0.7055 -0.2780  0.0746
  165LYS    HB1 2628   3.877   2.764   3.561 -0.2642 -0.2700 -0.0672
  165LYS    HB2 2629   3.986   2.753   3.694  0.0086 -0.9086 -0.3571
  165LYS     CG 2630   3.777   2.681   3.729 -0.5467  0.2131 -0.3816
  165LYS    HG1 2631   3.744   2.783   3.759  0.1779  0.0243  1.1797
  165LYS    HG2 2632   3.820   2.624   3.814 -1.9553  1.7041  1.4007
  165LYS     CD 2633   3.664   2.603   3.657 -0.6144 -0.4336 -0.3512
  165LYS    HD1 2634   3.587   2.588   3.735 -2.2104  1.4946 -1.4803
  165LYS    HD2 2635   3.700   2.501   3.629 -0.5850 -0.5925  0.2371
  165LYS     CE 2636   3.597   2.678   3.533 -0.5430  0.1240 -0.2786
  165LYS    HE1 2637   3.670   2.700   3.452  0.4933 -2.2500 -0.0878
  165LYS    HE2 2638   3.560   2.772   3.578  1.5200  1.2475 -0.7840
  165LYS     NZ 2639   3.494   2.601   3.459 -0.4883 -0.5977  0.0319
  165LYS    HZ1 2640   3.542   2.509   3.454  0.4815 -0.0789 -0.6462
  165LYS    HZ2 2641   3.470   2.640   3.365  0.5902  1.1588  0.4357
  165LYS    HZ3 2642   3.413   2.592   3.523  0.1828 -0.3950  0.9434
  165LYS      C 2643   4.067   2.608   3.484  0.7293  0.6808 -0.0456
  165LYS      O 2644   4.178   2.627   3.518 -0.2067  0.5689 -0.3368
  166LYS      N 2645   4.025   2.641   3.361  0.7684 -0.6136  0.0869
  166LYS     HN 2646   3.928   2.649   3.341  0.7985 -0.1915  0.1067
  166LYS     CA 2647   4.120   2.681   3.258 -0.4983  0.4440 -0.0198
  166LYS     HA 2648   4.213   2.625   3.263  0.4218  1.3181 -3.8433
  166LYS     CB 2649   4.062   2.649   3.112  0.5871 -0.6009 -0.5871
  166LYS    HB1 2650   3.966   2.705   3.107  0.4508 -0.4956  2.0100
  166LYS    HB2 2651   4.054   2.538   3.106  1.0363 -0.5481 -2.6930
  166LYS     CG 2652   4.150   2.700   2.993  0.4759 -0.0285 -0.4190
  166LYS    HG1 2653   4.179   2.807   3.004 -1.9775  0.4535  2.3951
  166LYS    HG2 2654   4.105   2.677   2.894  1.2820  0.5201 -0.9239
  166LYS     CD 2655   4.285   2.627   2.990  0.3383  0.1270 -0.2131
  166LYS    HD1 2656   4.254   2.522   2.970 -1.6675  0.9128 -1.4495
  166LYS    HD2 2657   4.321   2.629   3.096  0.2416 -1.5503 -0.1297
  166LYS     CE 2658   4.400   2.684   2.906 -0.2428  0.5173 -0.3058
  166LYS    HE1 2659   4.367   2.709   2.802 -0.6116  2.0712  0.1608
  166LYS    HE2 2660   4.479   2.606   2.894  0.1898  1.0743 -1.2431
  166LYS     NZ 2661   4.464   2.797   2.970  0.2893 -0.2404 -1.2984
  166LYS    HZ1 2662   4.499   2.796   3.068 -2.4143  2.6689 -0.1240
  166LYS    HZ2 2663   4.417   2.888   2.956 -0.0630 -0.1047  0.5781
  166LYS    HZ3 2664   4.548   2.804   2.908  0.4825  0.0523 -1.0029
  166LYS      C 2665   4.167   2.826   3.282  0.0759 -0.7259  0.1848
  166LYS      O 2666   4.089   2.918   3.267  0.2256 -0.4658  0.0220
  167MET      N 2667   4.289   2.852   3.326 -0.6658  0.1269  0.2405
  167MET     HN 2668   4.343   2.772   3.353 -2.0731 -1.3532 -1.1016
  167MET     CA 2669   4.340   2.980   3.371 -0.3837 -0.0390  0.4964
  167MET     HA 2670   4.285   3.062   3.327 -0.4320 -0.9587 -1.2461
  167MET     CB 2671   4.338   2.989   3.520  0.4673  0.3036 -0.2104
  167MET    HB1 2672   4.386   3.078   3.565 -1.3085  0.9282  0.5057
  167MET    HB2 2673   4.386   2.903   3.571  2.8834  2.7171  1.9095
  167MET     CG 2674   4.190   2.995   3.577 -0.0407  0.6558  0.4598
  167MET    HG1 2675   4.197   2.964   3.683  0.3907 -1.2275 -0.0755
  167MET    HG2 2676   4.129   2.918   3.526  0.6428  2.2421 -3.0372
  167MET     SD 2677   4.089   3.150   3.549 -0.2505  0.2111  0.2240
  167MET     CE 2678   3.942   3.070   3.628 -0.2667 -0.0552  0.5068
  167MET    HE1 2679   3.955   3.037   3.733  0.8586  0.8682  0.6724
  167MET    HE2 2680   3.906   2.989   3.561 -1.7231  0.9482  0.0196
  167MET    HE3 2681   3.865   3.150   3.633  1.9212  2.1829  0.3212
  167MET      C 2682   4.491   2.989   3.336  0.9254  0.1962  0.1200
  167MET      O 2683   4.567   2.898   3.367  0.2145 -0.6431  0.1179
  168PRO      N 2684   4.545   3.093   3.268 -0.1832  0.2560 -0.5965
  168PRO     CD 2685   4.675   3.078   3.219 -0.4088 -0.0725 -0.1080
  168PRO    HD1 2686   4.693   2.980   3.171  1.1898  0.1750 -0.0788
  168PRO    HD2 2687   4.747   3.106   3.300 -1.7256 -0.3643  1.2028
  168PRO     CA 2688   4.473   3.207   3.199  0.4444 -0.4581 -0.0809
  168PRO     HA 2689   4.421   3.268   3.271 -2.3601 -1.2153 -1.3178
  168PRO     CB 2690   4.588   3.286   3.134 -0.1763 -0.4882  0.2478
  168PRO    HB1 2691   4.622   3.342   3.224 -2.7256 -0.7998  1.4980
  168PRO    HB2 2692   4.555   3.365   3.063  0.5995  1.6468  2.1229
  168PRO     CG 2693   4.685   3.175   3.097  0.0503 -0.1434  0.1984
  168PRO    HG1 2694   4.660   3.123   3.002 -0.0498 -0.3706  0.3460
  168PRO    HG2 2695   4.789   3.211   3.079  0.4278 -1.4563 -0.4097
  168PRO      C 2696   4.372   3.176   3.089  0.2008  0.5237 -0.4322
  168PRO      O 2697   4.389   3.078   3.023  0.3206  0.1370 -0.2593
  169ILE      N 2698   4.268   3.267   3.079  0.0917 -0.3447  0.0612
  169ILE     HN 2699   4.275   3.341   3.147  0.9040 -1.3349  1.1000
  169ILE     CA 2700   4.153   3.274   2.990 -0.2957  0.1916 -0.0943
  169ILE     HA 2701   4.104   3.181   3.017 -1.4731  0.1782 -2.1222
  169ILE     CB 2702   4.060   3.390   3.035 -0.0314 -0.5044  0.4047
  169ILE     HB 2703   4.108   3.488   3.011 -1.3712 -0.4731 -2.5473
  169ILE    CG2 2704   3.935   3.381   2.943  0.1157  0.4800 -0.1768
  169ILE   HG21 2705   3.851   3.436   2.989 -0.9524 -1.2024 -0.0349
  169ILE   HG22 2706   3.900   3.276   2.933 -0.7254  0.7604 -0.2768
  169ILE   HG23 2707   3.966   3.423   2.845  0.5490  0.5035 -0.0329
  169ILE    CG1 2708   4.029   3.381   3.183  0.5380  0.4077 -0.9424
  169ILE   HG11 2709   3.970   3.475   3.192 -1.2712 -0.8900  2.0789
  169ILE   HG12 2710   4.118   3.379   3.250  0.3563  3.5604 -0.4459
  169ILE     CD 2711   3.933   3.274   3.229 -1.0938 -0.3037  0.5142
  169ILE    HD1 2712   3.914   3.263   3.338 -0.4822  1.1589  0.7984
  169ILE    HD2 2713   3.975   3.177   3.196  1.2186  0.6021  0.5849
  169ILE    HD3 2714   3.838   3.296   3.176 -0.8522  0.4125  0.3712
  169ILE      C 2715   4.187   3.265   2.841  0.3662  1.0649  0.3404
  169ILE      O 2716   4.129   3.187   2.762  0.5053 -0.3874  0.0534
  170GLN      N 2717   4.293   3.335   2.806 -0.6381 -0.3100 -0.3528
  170GLN     HN 2718   4.324   3.391   2.883  1.1402 -1.2671 -0.3352
  170GLN     CA 2719   4.354   3.349   2.673 -0.4723 -0.0302  0.7111
  170GLN     HA 2720   4.431   3.424   2.680 -0.9944  0.6606 -0.7041
  170GLN     CB 2721   4.429   3.215   2.623  0.4087  0.1892 -0.0949
  170GLN    HB1 2722   4.356   3.133   2.641 -0.3596  0.5487 -1.4370
  170GLN    HB2 2723   4.516   3.210   2.691 -1.0513  1.2598  1.9854
  170GLN     CG 2724   4.494   3.204   2.483 -0.4220 -0.7026  0.0441
  170GLN    HG1 2725   4.421   3.203   2.400  1.2837  0.5246 -1.5838
  170GLN    HG2 2726   4.567   3.121   2.477 -0.5820 -0.9534  1.2584
  170GLN     CD 2727   4.582   3.327   2.453 -0.3313  0.0726  0.0137
  170GLN    OE1 2728   4.541   3.420   2.379 -0.1558  0.0504 -0.0728
  170GLN    NE2 2729   4.706   3.325   2.495 -0.6350 -0.2255 -0.2430
  170GLN   HE21 2730   4.748   3.415   2.482 -1.3203 -0.0508 -1.4272
  170GLN   HE22 2731   4.743   3.245   2.541 -0.7912 -0.2086 -0.0890
  170GLN      C 2732   4.253   3.394   2.556 -0.9741  0.9085  0.1742
  170GLN      O 2733   4.218   3.321   2.468  0.4795 -0.9698  0.4200
  171ASN      N 2734   4.216   3.518   2.565  0.1964 -0.4427  0.1653
  171ASN     HN 2735   4.256   3.583   2.629 -1.7051 -0.2526  1.2401
  171ASN     CA 2736   4.108   3.584   2.491 -1.0550 -0.0717  0.5150
  171ASN     HA 2737   4.068   3.513   2.421  0.1162 -0.6119  0.3775
  171ASN     CB 2738   3.988   3.634   2.582  0.2229 -0.8111  0.0469
  171ASN    HB1 2739   3.928   3.547   2.614 -1.5016  0.4373  0.3164
  171ASN    HB2 2740   3.928   3.696   2.512  1.8702  1.2146  0.3487
  171ASN     CG 2741   4.030   3.714   2.705  0.0497 -0.3138 -0.7192
  171ASN    OD1 2742   4.121   3.694   2.780 -0.0691  0.3042 -0.0681
  171ASN    ND2 2743   3.950   3.821   2.719  0.2551 -0.6935  1.0014
  171ASN   HD21 2744   4.001   3.886   2.775  0.1846  0.4450 -0.2131
  171ASN   HD22 2745   3.882   3.840   2.648  0.5499 -1.5961  0.4684
  171ASN      C 2746   4.164   3.702   2.413 -0.9197 -0.0968 -0.3126
  171ASN      O 2747   4.243   3.784   2.465  0.1414  0.1114  0.2126
  172GLY      N 2748   4.132   3.710   2.286 -0.1236 -0.2369  0.2558
  172GLY     HN 2749   4.068   3.648   2.240  0.0227  1.3472 -2.3398
  172GLY     CA 2750   4.172   3.820   2.197  0.6525  0.1801 -0.1874
  172GLY    HA1 2751   4.133   3.912   2.239  0.8467  0.5042 -0.7084
  172GLY    HA2 2752   4.132   3.804   2.098 -0.4853  0.0108  0.2808
  172GLY      C 2753   4.318   3.844   2.181  0.2586  0.0281  0.1335
  172GLY      O 2754   4.358   3.956   2.155 -0.5070  0.1964 -0.3112
  173GLY      N 2755   4.399   3.745   2.189 -0.0087 -0.5467  0.2214
  173GLY     HN 2756   4.366   3.653   2.211  0.1087 -0.4468  0.8549
  173GLY     CA 2757   4.548   3.758   2.181 -0.3340  0.6141 -0.1130
  173GLY    HA1 2758   4.585   3.835   2.115  2.1246  1.3870  1.9973
  173GLY    HA2 2759   4.592   3.661   2.158  0.5049  0.1874  2.8580
  173GLY      C 2760   4.613   3.799   2.316  0.0944 -0.7132 -0.3837
  173GLY      O 2761   4.730   3.833   2.322 -0.2837 -0.6526  0.6748
  174ALA      N 2762   4.544   3.797   2.426 -0.3114  0.3507 -0.3498
  174ALA     HN 2763   4.445   3.791   2.421 -0.3813  0.8746  0.2867
  174ALA     CA 2764   4.593   3.808   2.558  0.2698 -0.1690  0.1775
  174ALA     HA 2765   4.701   3.810   2.552  0.1923  0.7971 -1.2242
  174ALA     CB 2766   4.546   3.947   2.614  0.6173  0.7717  0.2556
  174ALA    HB1 2767   4.436   3.945   2.629  0.5230 -0.1627 -0.4873
  174ALA    HB2 2768   4.560   4.031   2.543 -2.5990 -1.1671 -2.9342
  174ALA    HB3 2769   4.589   3.963   2.716 -0.1132  2.0738  0.3768
  174ALA      C 2770   4.559   3.699   2.657 -0.0440 -0.4241 -0.7386
  174ALA      O 2771   4.451   3.648   2.667  0.2224 -0.8359  0.3702
  175ASN      N 2772   4.660   3.657   2.737 -0.1229 -0.0497 -0.4144
  175ASN     HN 2773   4.749   3.696   2.715 -0.1660 -0.7105 -1.8644
  175ASN     CA 2774   4.656   3.566   2.852  0.0241 -0.2026  0.5022
  175ASN     HA 2775   4.589   3.486   2.824 -1.4827  0.7280  1.3047
  175ASN     CB 2776   4.799   3.499   2.884  0.3834 -0.2372 -0.2407
  175ASN    HB1 2777   4.780   3.407   2.944 -0.4718  0.1446  0.0880
  175ASN    HB2 2778   4.851   3.581   2.938  1.7073 -0.3772 -1.2561
  175ASN     CG 2779   4.890   3.455   2.778  0.4017 -0.0507  0.4853
  175ASN    OD1 2780   4.909   3.339   2.755 -0.1659  0.7135 -0.1328
  175ASN    ND2 2781   4.969   3.549   2.720  0.1554 -0.1376  0.5792
  175ASN   HD21 2782   5.047   3.518   2.665 -0.4048 -0.4290 -0.0681
  175ASN   HD22 2783   4.961   3.646   2.745 -1.1813 -0.1939  0.4766
  175ASN      C 2784   4.597   3.631   2.973 -0.2423 -0.1647 -0.1439
  175ASN      O 2785   4.660   3.632   3.077 -0.1133  0.2611  0.4015
  176LEU      N 2786   4.474   3.681   2.967  0.2970 -0.1215 -0.5729
  176LEU     HN 2787   4.423   3.686   2.882  0.0082 -2.3306 -0.5771
  176LEU     CA 2788   4.394   3.722   3.088 -0.2314  0.0361  0.2080
  176LEU     HA 2789   4.448   3.808   3.123  2.0968 -0.7261 -1.3149
  176LEU     CB 2790   4.249   3.760   3.050  0.1233  0.9005 -0.1639
  176LEU    HB1 2791   4.206   3.673   2.997  0.8368  0.1396  0.4633
  176LEU    HB2 2792   4.247   3.849   2.983 -0.0245  0.8520 -0.2222
  176LEU     CG 2793   4.147   3.785   3.166  0.1792 -0.1831  0.6202
  176LEU     HG 2794   4.138   3.705   3.242 -0.9356 -2.2326 -1.5601
  176LEU    CD1 2795   4.165   3.916   3.234  0.3537  0.4357 -0.0790
  176LEU   HD11 2796   4.178   4.009   3.175 -2.6265  1.8383  1.2566
  176LEU   HD12 2797   4.247   3.898   3.307  0.1673  1.0044  0.2795
  176LEU   HD13 2798   4.076   3.928   3.299 -0.0153 -0.6641 -0.3633
  176LEU    CD2 2799   4.006   3.773   3.097  0.1886  0.0843  0.0765
  176LEU   HD21 2800   3.992   3.852   3.020 -1.5027 -1.6397 -1.4757
  176LEU   HD22 2801   3.922   3.793   3.168  0.5436  0.3012  0.4400
  176LEU   HD23 2802   3.980   3.680   3.043  0.0696  0.3003 -0.2429
  176LEU      C 2803   4.393   3.622   3.202 -0.0132  0.7250 -0.4819
  176LEU      O 2804   4.336   3.514   3.194 -0.2820  0.5057 -0.3937
  177CYS      N 2805   4.466   3.661   3.309 -1.0608  0.2710 -0.0090
  177CYS     HN 2806   4.533   3.735   3.309  1.3417 -1.7530  1.3268
  177CYS     CA 2807   4.469   3.580   3.434 -0.3946  0.3662  0.0731
  177CYS     HA 2808   4.426   3.483   3.417 -1.1192  0.7875 -0.5639
  177CYS     CB 2809   4.616   3.551   3.488 -0.5581 -0.0118  0.2743
  177CYS    HB1 2810   4.662   3.652   3.495 -0.5890  0.0903 -0.7868
  177CYS    HB2 2811   4.669   3.489   3.412 -1.6905  0.7958 -1.2359
  177CYS     SG 2812   4.625   3.464   3.638 -0.1477  0.4487  0.5199
  177CYS      C 2813   4.380   3.646   3.540 -0.6093  0.5513  0.3490
  177CYS      O 2814   4.432   3.737   3.601  0.6789  0.1192 -0.1663
  178SER      N 2815   4.256   3.601   3.553  0.2668  0.3042  0.1634
  178SER     HN 2816   4.230   3.520   3.501 -0.4897  1.0525 -0.6541
  178SER     CA 2817   4.151   3.663   3.634 -0.4440  0.5849 -0.4619
  178SER     HA 2818   4.192   3.661   3.734  0.3856 -0.4841 -0.7965
  178SER     CB 2819   4.091   3.792   3.577  0.6878  0.7796 -0.4694
  178SER    HB1 2820   4.024   3.778   3.489 -0.3198  0.2449  0.3640
  178SER    HB2 2821   4.172   3.865   3.553  0.6221  0.4106 -1.9297
  178SER     OG 2822   4.008   3.842   3.684 -0.3113 -0.3831 -0.4823
  178SER    HG1 2823   3.945   3.892   3.630  1.1161 -0.5452 -2.4124
  178SER      C 2824   4.040   3.558   3.659 -0.1119 -0.7115  0.0637
  178SER      O 2825   3.994   3.491   3.569 -0.3020 -0.0489  0.0269
  179SER      N 2826   3.990   3.537   3.781 -0.3511  0.3026 -0.2657
  179SER     HN 2827   4.024   3.603   3.848 -1.0019  1.9443 -1.4756
  179SER     CA 2828   3.881   3.448   3.805  0.5207 -0.2789  0.3249
  179SER     HA 2829   3.884   3.360   3.742  2.6966  0.4439 -0.6924
  179SER     CB 2830   3.893   3.388   3.953 -0.0103 -0.4811 -0.1952
  179SER    HB1 2831   3.980   3.322   3.972  1.6566  1.5586 -0.4389
  179SER    HB2 2832   3.803   3.323   3.961 -1.0719  0.8758 -0.6237
  179SER     OG 2833   3.900   3.483   4.058  0.6726  0.1113 -0.1391
  179SER    HG1 2834   3.812   3.505   4.090  0.7856 -0.7980  0.8348
  179SER      C 2835   3.747   3.520   3.803  0.5264 -0.3227 -0.3924
  179SER      O 2836   3.642   3.464   3.781 -0.6580  0.2032  0.2340
  180PHE      N 2837   3.754   3.649   3.830 -0.1634 -0.4152 -0.6430
  180PHE     HN 2838   3.833   3.677   3.883  0.6204 -0.1237 -1.9202
  180PHE     CA 2839   3.653   3.760   3.809 -0.4695 -0.0755  0.2070
  180PHE     HA 2840   3.558   3.717   3.835 -0.2712 -1.3994 -1.1339
  180PHE     CB 2841   3.670   3.891   3.893 -1.1827  0.2981  0.2898
  180PHE    HB1 2842   3.621   3.983   3.853 -0.2972  0.2741 -0.8895
  180PHE    HB2 2843   3.780   3.899   3.903 -1.0493 -0.3030 -0.5721
  180PHE     CG 2844   3.616   3.859   4.037 -0.3108  0.0166  1.0401
  180PHE    CD1 2845   3.480   3.818   4.068  0.0595  0.5548 -0.2456
  180PHE    HD1 2846   3.412   3.818   3.983  0.5925 -1.7532 -0.7414
  180PHE    CE1 2847   3.441   3.788   4.199 -0.4320  0.4067 -0.8739
  180PHE    HE1 2848   3.342   3.750   4.220 -0.7406  1.7595  0.2554
  180PHE     CZ 2849   3.534   3.812   4.301 -0.0225 -0.2546 -0.2660
  180PHE     HZ 2850   3.503   3.817   4.404  0.6559 -2.7740  0.1104
  180PHE    CD2 2851   3.694   3.891   4.147 -0.3873  0.0380  0.2695
  180PHE    HD2 2852   3.794   3.927   4.128  0.4634 -1.2438  1.9851
  180PHE    CE2 2853   3.659   3.872   4.277  0.2910 -0.0733  0.3441
  180PHE    HE2 2854   3.722   3.890   4.363 -1.4283 -1.5870  2.0335
  180PHE      C 2855   3.645   3.796   3.656 -0.3675  0.4901 -0.5727
  180PHE      O 2856   3.749   3.808   3.586  0.1338  0.9234 -0.3165
  181SER      N 2857   3.525   3.799   3.602 -0.6204  0.4792 -0.7471
  181SER     HN 2858   3.449   3.775   3.663 -0.3930 -1.5273 -1.1785
  181SER     CA 2859   3.480   3.808   3.462  0.1368 -0.1818 -0.6697
  181SER     HA 2860   3.510   3.902   3.418 -1.3200 -0.4112 -2.2036
  181SER     CB 2861   3.527   3.697   3.368 -0.0916  0.3347  0.7528
  181SER    HB1 2862   3.476   3.710   3.270  0.2537  2.5721  0.8143
  181SER    HB2 2863   3.508   3.595   3.409  1.2526  0.3917  1.5823
  181SER     OG 2864   3.668   3.704   3.345 -0.0186 -0.7163 -0.1097
  181SER    HG1 2865   3.715   3.739   3.422  1.4576  0.5171 -1.5035
  181SER      C 2866   3.331   3.801   3.457 -0.3479  0.1760 -0.7474
  181SER      O 2867   3.275   3.692   3.488  0.1403  0.0511  0.3431
  182ILE      N 2868   3.260   3.911   3.428  0.4164  0.2071  0.1338
  182ILE     HN 2869   3.310   3.991   3.396  1.7713 -1.1835 -1.4380
  182ILE     CA 2870   3.113   3.924   3.435  0.1170  0.3710  0.2467
  182ILE     HA 2871   3.088   3.892   3.535 -1.7178  1.1806  0.1021
  182ILE     CB 2872   3.070   4.077   3.417 -1.1021  0.4593 -0.1866
  182ILE     HB 2873   3.100   4.115   3.317  1.1177 -0.9599 -0.1375
  182ILE    CG2 2874   2.919   4.092   3.433  1.1935  0.3618 -0.6105
  182ILE   HG21 2875   2.903   4.047   3.533  2.6565 -0.2582 -0.6339
  182ILE   HG22 2876   2.866   4.034   3.355  1.4464 -0.8165  0.0680
  182ILE   HG23 2877   2.888   4.199   3.431 -2.0170 -0.4804 -0.8347
  182ILE    CG1 2878   3.144   4.162   3.531 -1.0368 -0.5278 -0.3784
  182ILE   HG11 2879   3.249   4.128   3.545 -0.3806  1.3410 -0.3713
  182ILE   HG12 2880   3.087   4.143   3.624 -0.4334 -0.9704 -0.0897
  182ILE     CD 2881   3.143   4.310   3.507  0.9059 -0.0261  0.7968
  182ILE    HD1 2882   3.211   4.377   3.565  1.1724  1.4155 -1.0856
  182ILE    HD2 2883   3.042   4.350   3.529  0.8551 -0.1150  0.7258
  182ILE    HD3 2884   3.158   4.323   3.398 -0.4906  1.3870  0.7374
  182ILE      C 2885   3.035   3.831   3.340 -0.3253 -0.4733 -0.2871
  182ILE      O 2886   3.010   3.857   3.226 -0.9632 -0.6491  0.9876
  183CYS      N 2887   2.998   3.712   3.386  0.3206 -0.6535 -0.3676
  183CYS     HN 2888   3.033   3.674   3.472 -2.3480 -2.0962  0.2224
  183CYS     CA 2889   2.920   3.621   3.310  0.6358 -0.0604 -0.0486
  183CYS     HA 2890   2.899   3.665   3.214 -1.6140  0.6491  0.6893
  183CYS     CB 2891   2.996   3.487   3.285  0.0025  0.0855  0.1302
  183CYS    HB1 2892   2.954   3.453   3.188  0.7608 -1.6785  0.3908
  183CYS    HB2 2893   2.980   3.415   3.367 -0.7321  0.4074  0.2777
  183CYS     SG 2894   3.171   3.508   3.247 -0.2496 -0.0509 -0.0392
  183CYS      C 2895   2.789   3.593   3.368  0.0258  0.8529  0.1262
  183CYS      O 2896   2.769   3.581   3.486 -0.2441 -0.1438 -0.4997
  184HSD      N 2897   2.689   3.566   3.278 -0.0641 -0.1768 -0.0444
  184HSD     HN 2898   2.706   3.595   3.184  0.4708  0.1080  0.1364
  184HSD     CA 2899   2.550   3.527   3.302 -0.1841 -0.2390  0.4424
  184HSD     HA 2900   2.516   3.591   3.383 -0.5145 -0.6288  0.6158
  184HSD     CB 2901   2.482   3.574   3.173  0.0599  0.0079 -1.3011
  184HSD    HB1 2902   2.510   3.509   3.087  1.6900 -0.3605 -0.5100
  184HSD    HB2 2903   2.524   3.675   3.155 -2.4062  1.0053 -1.8596
  184HSD    ND1 2904   2.239   3.484   3.177 -0.2000 -0.2279 -0.0686
  184HSD    HD1 2905   2.271   3.390   3.191 -1.3422 -0.3942  1.8118
  184HSD     CG 2906   2.331   3.586   3.183  1.0111 -0.8101  0.4281
  184HSD    CE1 2907   2.117   3.533   3.181 -0.4775 -0.9475 -1.0584
  184HSD    HE1 2908   2.029   3.469   3.176  1.6569 -4.1168 -0.9305
  184HSD    NE2 2909   2.118   3.670   3.185 -0.0898  1.0022  0.4688
  184HSD    CD2 2910   2.250   3.703   3.185 -0.3325  0.2030  0.2720
  184HSD    HD2 2911   2.284   3.804   3.168 -0.6836  0.1031 -1.1195
  184HSD      C 2912   2.531   3.381   3.339  0.9019  0.2136 -0.5926
  184HSD      O 2913   2.444   3.311   3.284 -0.1443 -0.2043 -0.1542
  185THR      N 2914   2.607   3.335   3.440  0.5772  0.1669 -0.1514
  185THR     HN 2915   2.689   3.384   3.469  1.3683 -1.7732  1.1084
  185THR     CA 2916   2.605   3.199   3.499  0.8668 -0.1720  0.3531
  185THR     HA 2917   2.507   3.156   3.488  0.6366 -0.0002  1.5582
  185THR     CB 2918   2.705   3.102   3.438  0.3804 -0.4119  0.2415
  185THR     HB 2919   2.696   3.001   3.484  0.1173  0.0969  1.3114
  185THR    OG1 2920   2.841   3.126   3.455  0.1857  0.1500 -0.3702
  185THR    HG1 2921   2.879   3.039   3.440 -0.5954 -0.5022  1.2423
  185THR    CG2 2922   2.673   3.073   3.286  0.4759  0.0658  0.3314
  185THR   HG21 2923   2.725   2.983   3.247  2.1077  0.4817  1.4412
  185THR   HG22 2924   2.703   3.163   3.228 -0.6148  0.2894  0.0972
  185THR   HG23 2925   2.565   3.048   3.273  0.4378 -2.2400  3.9139
  185THR      C 2926   2.624   3.210   3.655  0.6267  1.0174  0.6896
  185THR      O 2927   2.705   3.285   3.704  0.3729 -0.4613 -0.2403
  186PHE      N 2928   2.530   3.142   3.727 -0.4417 -0.8196  0.3605
  186PHE     HN 2929   2.456   3.097   3.678 -0.1984 -1.0835  0.2274
  186PHE     CA 2930   2.544   3.122   3.871  0.2492 -0.4609  0.9405
  186PHE     HA 2931   2.564   3.221   3.910  0.5018  0.7248 -1.9726
  186PHE     CB 2932   2.420   3.066   3.933  0.4176  0.1438 -0.7381
  186PHE    HB1 2933   2.454   3.049   4.038  0.3203  0.5740 -0.6357
  186PHE    HB2 2934   2.387   2.975   3.880  2.6490 -1.3760  0.3292
  186PHE     CG 2935   2.305   3.157   3.934  0.3915  0.3682 -0.5883
  186PHE    CD1 2936   2.220   3.172   3.820 -0.3876 -0.1408 -0.3849
  186PHE    HD1 2937   2.258   3.126   3.730  1.5520  2.2910 -0.8898
  186PHE    CE1 2938   2.107   3.250   3.827  0.2142 -1.0789  0.2841
  186PHE    HE1 2939   2.059   3.283   3.736  1.5945  0.7788  0.1578
  186PHE     CZ 2940   2.067   3.307   3.954 -0.6062  0.4622 -0.2874
  186PHE     HZ 2941   1.972   3.358   3.957  0.1357  1.8774  0.4427
  186PHE    CD2 2942   2.266   3.218   4.052  0.5365 -0.5833  0.0800
  186PHE    HD2 2943   2.335   3.208   4.135 -0.8203  1.2416  1.5199
  186PHE    CE2 2944   2.152   3.285   4.061  0.3753 -0.6778  0.0370
  186PHE    HE2 2945   2.125   3.332   4.155  1.7954  0.5858 -0.1432
  186PHE      C 2946   2.668   3.047   3.911  0.6307 -0.1922  0.5527
  186PHE      O 2947   2.695   2.937   3.858  0.3600 -0.0253  0.0834
  187GLN      N 2948   2.747   3.117   3.993 -0.5164 -0.0407 -0.2906
  187GLN     HN 2949   2.721   3.202   4.038 -2.5222  0.0027 -1.4384
  187GLN     CA 2950   2.880   3.072   4.026 -0.5716 -0.1805 -0.3262
  187GLN     HA 2951   2.887   2.969   3.994 -2.8631 -0.2699 -0.7124
  187GLN     CB 2952   2.983   3.164   3.956  0.1199 -0.1744 -0.2538
  187GLN    HB1 2953   3.077   3.150   4.014  0.9054 -0.3751 -1.5318
  187GLN    HB2 2954   2.938   3.266   3.963 -2.5030 -1.1313 -1.6350
  187GLN     CG 2955   3.002   3.137   3.802  0.3176  0.6525 -0.8615
  187GLN    HG1 2956   2.901   3.147   3.758 -0.5294 -0.9694  0.5972
  187GLN    HG2 2957   3.057   3.042   3.785  2.3421  2.1151 -3.0684
  187GLN     CD 2958   3.099   3.242   3.746 -0.2167 -0.1276  0.1676
  187GLN    OE1 2959   3.196   3.285   3.807 -0.1887  0.3817  0.3212
  187GLN    NE2 2960   3.069   3.279   3.617 -0.1967 -0.3222  0.2846
  187GLN   HE21 2961   3.091   3.373   3.592  1.4646 -0.9482 -0.7257
  187GLN   HE22 2962   2.977   3.259   3.583 -1.0016 -0.0131  2.1548
  187GLN      C 2963   2.901   3.077   4.175  0.3211  0.1183 -0.3706
  187GLN      O 2964   2.853   3.169   4.243 -0.3087  0.3700  0.2879
  188TRP      N 2965   2.970   2.969   4.232 -0.3716  0.0641  0.0488
  188TRP     HN 2966   3.013   2.905   4.168  0.8916  1.7346 -0.8658
  188TRP     CA 2967   2.989   2.962   4.372  0.3898 -0.5871  0.2322
  188TRP     HA 2968   2.893   2.981   4.418  0.1912 -3.0144  0.9522
  188TRP     CB 2969   3.030   2.825   4.420  0.4627  0.2370  0.1923
  188TRP    HB1 2970   3.099   2.792   4.339 -2.4074 -1.3835 -1.7947
  188TRP    HB2 2971   2.950   2.748   4.413  2.0229 -1.5737  1.2105
  188TRP     CG 2972   3.091   2.810   4.555  0.0529 -0.3278 -0.1232
  188TRP    CD1 2973   3.208   2.747   4.583  0.5503 -0.7644 -0.1548
  188TRP    HD1 2974   3.270   2.728   4.497  0.3121  1.2889 -0.8260
  188TRP    NE1 2975   3.230   2.750   4.723 -0.5781 -0.1033  0.6420
  188TRP    HE1 2976   3.320   2.756   4.760  0.0231 -1.7166 -0.4440
  188TRP    CE2 2977   3.116   2.808   4.780 -0.1156  0.3609 -0.2201
  188TRP    CD2 2978   3.028   2.842   4.682  0.0458 -0.5029  0.2148
  188TRP    CE3 2979   2.913   2.914   4.710  0.5460 -0.1761  0.1861
  188TRP    HE3 2980   2.853   2.955   4.630  0.6345 -3.3580 -1.6869
  188TRP    CZ3 2981   2.884   2.947   4.846 -0.0136 -0.3377 -0.2135
  188TRP    HZ3 2982   2.816   3.025   4.875 -1.2368 -0.0946 -3.3153
  188TRP    CZ2 2983   3.080   2.818   4.915 -0.3895  0.7504 -0.0809
  188TRP    HZ2 2984   3.152   2.788   4.990  0.3673 -3.0541 -2.0574
  188TRP    CH2 2985   2.971   2.897   4.951 -0.1644 -0.3508  0.1800
  188TRP    HH2 2986   2.955   2.925   5.054  0.5865  0.2399  0.1516
  188TRP      C 2987   3.069   3.073   4.427 -0.0986 -0.4035  0.4066
  188TRP      O 2988   3.026   3.130   4.526  0.0807 -0.0689 -0.0380
  189HSD      N 2989   3.178   3.107   4.360 -0.0599  0.3364 -0.3456
  189HSD     HN 2990   3.206   3.050   4.283 -0.2399 -0.5185  0.2121
  189HSD     CA 2991   3.267   3.210   4.402 -0.0889 -0.6743 -0.9254
  189HSD     HA 2992   3.295   3.188   4.504  2.7373 -0.8875 -1.6663
  189HSD     CB 2993   3.392   3.217   4.310  1.3853  0.1046 -0.3887
  189HSD    HB1 2994   3.351   3.260   4.216  0.0164 -0.5918 -0.1356
  189HSD    HB2 2995   3.420   3.117   4.271 -3.6448 -1.0478 -1.8227
  189HSD    ND1 2996   3.630   3.242   4.379  0.3919  0.1850 -0.3919
  189HSD    HD1 2997   3.658   3.149   4.357 -0.1706  0.0686 -0.6403
  189HSD     CG 2998   3.504   3.295   4.367 -0.0295 -0.5985 -0.2451
  189HSD    CE1 2999   3.715   3.345   4.418  0.3666  0.1168  1.1110
  189HSD    HE1 3000   3.821   3.334   4.440  0.6693  1.0440  0.1949
  189HSD    NE2 3001   3.657   3.460   4.417  0.2305  0.5376  0.5522
  189HSD    CD2 3002   3.522   3.429   4.388 -0.3951 -0.4401  0.2767
  189HSD    HD2 3003   3.450   3.510   4.381  2.3676  2.1054 -1.2991
  189HSD      C 3004   3.207   3.345   4.406 -0.0762 -0.8098  1.1826
  189HSD      O 3005   3.230   3.420   4.503  0.1485 -0.3875 -0.3605
  190GLU      N 3006   3.117   3.376   4.311  0.2968  0.4228 -0.3431
  190GLU     HN 3007   3.110   3.320   4.229 -1.8814  0.4185 -0.2039
  190GLU     CA 3008   3.034   3.494   4.325  0.4488 -0.6090 -0.2289
  190GLU     HA 3009   3.107   3.572   4.346 -1.8538  2.0906 -1.6169
  190GLU     CB 3010   2.952   3.514   4.196  0.0389  0.0544  0.2338
  190GLU    HB1 3011   2.885   3.603   4.200 -0.8718 -0.6286  0.3547
  190GLU    HB2 3012   2.883   3.428   4.189 -0.5676  0.3249  2.2318
  190GLU     CG 3013   3.034   3.516   4.062  0.4065  0.1084  0.2148
  190GLU    HG1 3014   2.957   3.491   3.986 -1.1757  0.0565  1.7834
  190GLU    HG2 3015   3.105   3.431   4.071 -0.4121 -0.5789  0.3464
  190GLU     CD 3016   3.112   3.639   4.026 -0.2387 -0.8661  0.1541
  190GLU    OE1 3017   3.044   3.747   4.019  0.1946 -0.1071 -0.3209
  190GLU    OE2 3018   3.235   3.635   4.008  0.1765 -0.4840  0.9099
  190GLU      C 3019   2.940   3.508   4.445  0.0648  0.1116  0.4109
  190GLU      O 3020   2.925   3.616   4.504 -0.3353 -0.1890 -0.4406
  191ALA      N 3021   2.871   3.399   4.477  0.5213 -0.0806 -0.8793
  191ALA     HN 3022   2.878   3.311   4.432 -3.0232 -1.6222  1.2092
  191ALA     CA 3023   2.795   3.385   4.595  0.0074  0.4803  1.1025
  191ALA     HA 3024   2.714   3.456   4.591  0.2740  0.8309  1.8607
  191ALA     CB 3025   2.725   3.247   4.582 -0.0645  0.0734  0.2083
  191ALA    HB1 3026   2.668   3.234   4.488  0.7748  2.0493 -0.6249
  191ALA    HB2 3027   2.663   3.219   4.670 -0.7435 -1.7636 -0.8073
  191ALA    HB3 3028   2.797   3.162   4.578 -0.0726  0.0852 -0.2401
  191ALA      C 3029   2.877   3.397   4.724  0.1242 -0.5365  0.0879
  191ALA      O 3030   2.842   3.459   4.823  0.0743 -0.1046  0.2261
  192MET      N 3031   2.989   3.338   4.722 -0.7793  0.5091 -0.2215
  192MET     HN 3032   3.016   3.304   4.632 -2.3185  0.5062 -0.7085
  192MET     CA 3033   3.083   3.321   4.820 -0.7702 -0.4544 -0.0554
  192MET     HA 3034   3.030   3.299   4.911 -1.3651  0.0467 -0.2720
  192MET     CB 3035   3.191   3.219   4.782 -0.4910 -0.2278 -0.5511
  192MET    HB1 3036   3.230   3.259   4.686  1.0871 -0.1600  0.0850
  192MET    HB2 3037   3.136   3.124   4.767 -1.2430 -0.0021  0.6556
  192MET     CG 3038   3.314   3.194   4.876  0.8788  0.3624 -0.1389
  192MET    HG1 3039   3.274   3.159   4.973  2.3367  1.3157  0.8410
  192MET    HG2 3040   3.364   3.290   4.902  1.2454  0.1131  0.0800
  192MET     SD 3041   3.437   3.081   4.818 -0.0221 -0.3665 -0.0175
  192MET     CE 3042   3.545   3.194   4.718  0.3120  0.2408  0.0714
  192MET    HE1 3043   3.515   3.233   4.618 -0.1928 -0.9671 -0.2591
  192MET    HE2 3044   3.632   3.130   4.690 -1.0106 -0.3291 -3.2718
  192MET    HE3 3045   3.586   3.275   4.782 -2.1863  0.4369  1.5603
  192MET      C 3046   3.150   3.451   4.863  0.2743 -0.4026 -0.5897
  192MET      O 3047   3.151   3.485   4.981  0.0607 -0.1258 -0.0835
  193PHE      N 3048   3.190   3.542   4.772  0.4319  0.0971 -0.4621
  193PHE     HN 3049   3.195   3.497   4.683 -1.2113 -2.0156  0.4105
  193PHE     CA 3050   3.235   3.677   4.787 -0.3761  0.6389 -0.8489
  193PHE     HA 3051   3.319   3.673   4.856 -1.1960 -0.4451  0.1370
  193PHE     CB 3052   3.288   3.729   4.649 -0.1087  0.2608 -0.2702
  193PHE    HB1 3053   3.221   3.711   4.562 -1.8357  1.8157  0.6734
  193PHE    HB2 3054   3.388   3.681   4.640  0.4575  0.5215  3.2627
  193PHE     CG 3055   3.314   3.871   4.643  0.4072  0.6220  0.5582
  193PHE    CD1 3056   3.437   3.920   4.692 -0.4314  0.3395  1.0849
  193PHE    HD1 3057   3.501   3.856   4.751  2.0653  1.8444  0.1570
  193PHE    CE1 3058   3.468   4.056   4.685  0.1747 -0.3470 -0.5410
  193PHE    HE1 3059   3.562   4.092   4.725 -0.7770  0.6130  0.8869
  193PHE     CZ 3060   3.371   4.147   4.641  0.6214 -0.3931 -0.5673
  193PHE     HZ 3061   3.392   4.253   4.642  0.3207 -0.3219 -1.5084
  193PHE    CD2 3062   3.221   3.960   4.582  0.4875 -0.1594  0.3539
  193PHE    HD2 3063   3.123   3.933   4.548  0.8895 -1.1292 -0.0639
  193PHE    CE2 3064   3.252   4.097   4.590 -0.0691  0.6167 -0.1308
  193PHE    HE2 3065   3.164   4.152   4.559 -0.4864 -0.3288 -0.6780
  193PHE      C 3066   3.127   3.771   4.851 -0.6452 -0.0380  0.0270
  193PHE      O 3067   3.152   3.858   4.933 -0.0529 -0.1372  0.3184
  194LEU      N 3068   2.999   3.745   4.814  0.0531 -0.2873 -0.0402
  194LEU     HN 3069   2.983   3.659   4.765  1.4897  0.0025 -1.0895
  194LEU     CA 3070   2.888   3.811   4.887 -0.0191  1.0230 -0.8637
  194LEU     HA 3071   2.909   3.917   4.900  0.7614  0.6634  1.2511
  194LEU     CB 3072   2.753   3.803   4.824 -0.0960 -0.5937  0.6063
  194LEU    HB1 3073   2.676   3.808   4.904 -0.4712  1.6074  0.1775
  194LEU    HB2 3074   2.745   3.711   4.762  1.1467 -0.2197 -0.1481
  194LEU     CG 3075   2.720   3.923   4.731  0.8952  0.0714  0.8091
  194LEU     HG 3076   2.739   4.018   4.785 -0.5240  1.0971 -0.4271
  194LEU    CD1 3077   2.818   3.934   4.618  0.3609 -0.3088  0.3191
  194LEU   HD11 3078   2.801   4.019   4.549 -2.5011 -0.3200  0.8701
  194LEU   HD12 3079   2.817   3.841   4.558  1.5060 -0.9918  1.3203
  194LEU   HD13 3080   2.918   3.937   4.667  0.2094 -0.8185  0.6754
  194LEU    CD2 3081   2.569   3.926   4.696 -0.3669  0.7242 -0.3392
  194LEU   HD21 3082   2.502   3.943   4.783 -1.0749  0.5328 -0.8379
  194LEU   HD22 3083   2.529   3.831   4.655 -1.7253  1.4834 -0.8289
  194LEU   HD23 3084   2.553   4.003   4.618  2.2977  0.9572 -0.7629
  194LEU      C 3085   2.876   3.767   5.033  0.7173 -0.3560  0.4122
  194LEU      O 3086   2.849   3.845   5.126  0.0725 -0.3957  0.3852
  195LEU      N 3087   2.885   3.635   5.062 -0.4746  0.0618  0.6381
  195LEU     HN 3088   2.887   3.574   4.983  3.5746 -0.4156  0.9168
  195LEU     CA 3089   2.891   3.577   5.194 -0.5287 -0.6955  0.4474
  195LEU     HA 3090   2.807   3.624   5.243 -2.0519 -1.5744 -1.2000
  195LEU     CB 3091   2.870   3.426   5.177  0.6866  0.0525 -0.3167
  195LEU    HB1 3092   2.960   3.384   5.128  0.6610  0.8551 -1.0831
  195LEU    HB2 3093   2.792   3.396   5.104  1.7052 -2.8512 -0.3433
  195LEU     CG 3094   2.844   3.343   5.303  0.3530 -1.1487 -0.4177
  195LEU     HG 3095   2.891   3.389   5.393 -2.1999 -1.2892  1.0689
  195LEU    CD1 3096   2.693   3.354   5.350  1.0678  0.4914 -0.4216
  195LEU   HD11 3097   2.652   3.455   5.370 -2.3423 -0.3799 -2.1897
  195LEU   HD12 3098   2.678   3.308   5.450  0.3307  2.7140  0.5616
  195LEU   HD13 3099   2.633   3.303   5.272 -2.2071  1.4741  1.2668
  195LEU    CD2 3100   2.885   3.200   5.280 -0.7964 -1.1354  0.3703
  195LEU   HD21 3101   2.992   3.187   5.254 -1.5725 -3.3617 -2.1427
  195LEU   HD22 3102   2.828   3.158   5.195  1.6791 -2.1945 -0.8824
  195LEU   HD23 3103   2.873   3.143   5.374 -2.9952  0.7992  1.3683
  195LEU      C 3104   3.011   3.613   5.271 -0.1052 -0.1486 -1.5721
  195LEU      O 3105   3.002   3.641   5.391  0.0045 -0.0439  0.6852
  196GLU      N 3106   3.132   3.619   5.219 -0.7797  0.1289 -0.5933
  196GLU     HN 3107   3.140   3.588   5.125 -1.4424 -1.0052 -0.2954
  196GLU     CA 3108   3.256   3.672   5.271 -0.1556  0.2850  0.3975
  196GLU     HA 3109   3.290   3.607   5.350  0.9440 -0.4316 -0.6302
  196GLU     CB 3110   3.355   3.692   5.163 -0.3135 -0.6289 -0.1728
  196GLU    HB1 3111   3.433   3.763   5.198  1.0754 -2.2100  0.0650
  196GLU    HB2 3112   3.309   3.726   5.068 -3.3445 -0.2051  1.3198
  196GLU     CG 3113   3.439   3.565   5.133  0.1652  0.1697 -0.4433
  196GLU    HG1 3114   3.363   3.486   5.117 -1.0338  0.8226  1.5853
  196GLU    HG2 3115   3.494   3.538   5.226 -1.9746 -1.2481  0.4757
  196GLU     CD 3116   3.531   3.577   5.010  0.1514 -0.1810  0.3990
  196GLU    OE1 3117   3.565   3.691   4.964 -0.2247  0.5260 -0.0597
  196GLU    OE2 3118   3.586   3.470   4.966  0.8875  0.1518 -0.2349
  196GLU      C 3119   3.248   3.807   5.338  0.3536 -0.0122  0.0294
  196GLU      O 3120   3.320   3.847   5.429  0.4163  0.0741  0.0828
  197PHE      N 3121   3.158   3.902   5.296 -0.5335 -0.3495  0.0154
  197PHE     HN 3122   3.113   3.889   5.208  0.0091 -0.0048 -0.3192
  197PHE     CA 3123   3.118   4.025   5.345 -0.1553  0.0466  0.7898
  197PHE     HA 3124   3.204   4.068   5.396  0.3507  0.7827 -0.6323
  197PHE     CB 3125   3.087   4.125   5.231 -0.8411 -0.0571 -0.6484
  197PHE    HB1 3126   3.012   4.089   5.157  1.4805  0.8115 -3.6483
  197PHE    HB2 3127   3.181   4.127   5.171 -2.0927  0.3481 -2.6944
  197PHE     CG 3128   3.052   4.261   5.275  0.2104 -0.8516  0.5103
  197PHE    CD1 3129   3.133   4.333   5.369 -0.1901  0.0351  0.1949
  197PHE    HD1 3130   3.224   4.284   5.400  0.9272  0.5524 -2.0987
  197PHE    CE1 3131   3.105   4.465   5.407 -0.3883 -1.1707 -0.2466
  197PHE    HE1 3132   3.167   4.524   5.472  1.4424 -0.2616 -2.6742
  197PHE     CZ 3133   2.990   4.526   5.360 -0.1005  1.2884  0.5981
  197PHE     HZ 3134   2.977   4.631   5.381  0.1431  1.5159 -0.3626
  197PHE    CD2 3135   2.934   4.328   5.227 -0.4837  1.1632  0.4292
  197PHE    HD2 3136   2.871   4.271   5.161  0.1748  0.8708  0.0466
  197PHE    CE2 3137   2.899   4.454   5.272  0.1263  0.3049  0.2773
  197PHE    HE2 3138   2.808   4.490   5.228 -0.3860  0.8688  1.7331
  197PHE      C 3139   3.002   4.004   5.437 -0.2883 -0.0210  0.6325
  197PHE      O 3140   3.014   4.025   5.557 -0.1698  0.1047 -0.0596
  198PHE      N 3141   2.886   3.968   5.387  0.4698 -0.4855  0.2176
  198PHE     HN 3142   2.880   3.961   5.287 -0.3707 -2.6910  0.3713
  198PHE     CA 3143   2.761   3.977   5.455 -0.1234  0.3176  0.2258
  198PHE     HA 3144   2.752   4.080   5.489  0.6043  0.2267  0.7049
  198PHE     CB 3145   2.633   3.964   5.367  0.4571  0.2703 -0.1629
  198PHE    HB1 3146   2.538   3.954   5.423 -0.4135  0.3532 -1.5939
  198PHE    HB2 3147   2.648   3.870   5.310  0.4449  0.4611 -0.4836
  198PHE     CG 3148   2.613   4.083   5.276 -0.7581  0.3841  0.2092
  198PHE    CD1 3149   2.593   4.209   5.323  0.5805 -0.3885 -0.1940
  198PHE    HD1 3150   2.603   4.223   5.429  2.7422  1.0000 -0.5219
  198PHE    CE1 3151   2.561   4.314   5.228 -0.8209  0.4638 -0.5489
  198PHE    HE1 3152   2.555   4.411   5.276 -0.4632  0.2149  0.0067
  198PHE     CZ 3153   2.558   4.287   5.091  0.4215  0.2659  0.4772
  198PHE     HZ 3154   2.541   4.360   5.013  0.5083  0.1215  0.3255
  198PHE    CD2 3155   2.620   4.058   5.136  0.8927  0.1363 -0.4838
  198PHE    HD2 3156   2.637   3.955   5.108  2.2231 -0.5931  2.5438
  198PHE    CE2 3157   2.585   4.161   5.046 -0.0187  0.5374  0.7841
  198PHE    HE2 3158   2.579   4.140   4.940 -1.0832  0.8618  0.7683
  198PHE      C 3159   2.750   3.894   5.584  0.1544  0.5707  0.7176
  198PHE      O 3160   2.681   3.934   5.677 -0.2864  0.0250 -0.1875
  199LEU      N 3161   2.805   3.770   5.580 -0.3541 -0.5255 -0.3067
  199LEU     HN 3162   2.870   3.743   5.510  0.5089  2.0700 -0.6302
  199LEU     CA 3163   2.807   3.692   5.702 -0.2710  0.2843 -0.3326
  199LEU     HA 3164   2.704   3.699   5.735 -0.9049 -0.4382 -1.9998
  199LEU     CB 3165   2.807   3.539   5.675 -0.3079 -0.5476 -0.2915
  199LEU    HB1 3166   2.890   3.520   5.603  0.3906 -0.5996  0.5066
  199LEU    HB2 3167   2.713   3.527   5.618 -2.9917  0.2011  3.6082
  199LEU     CG 3168   2.808   3.454   5.801 -0.4642  0.1014  0.8156
  199LEU     HG 3169   2.886   3.489   5.872 -0.5554  0.4047  0.7654
  199LEU    CD1 3170   2.668   3.464   5.870  0.0871  0.2913  0.5120
  199LEU   HD11 3171   2.661   3.564   5.919 -0.2516 -0.3229  1.7494
  199LEU   HD12 3172   2.660   3.392   5.955 -0.0354  1.6614  1.7042
  199LEU   HD13 3173   2.581   3.454   5.801  0.7328  0.7376 -0.3915
  199LEU    CD2 3174   2.832   3.309   5.762  0.1770 -0.0564 -1.2275
  199LEU   HD21 3175   2.934   3.296   5.721  0.4866  1.2020 -0.8967
  199LEU   HD22 3176   2.756   3.273   5.689  0.0873 -1.8485 -0.3150
  199LEU   HD23 3177   2.808   3.246   5.851  1.9693  0.0867 -0.6077
  199LEU      C 3178   2.900   3.743   5.818  0.6942  0.4720  0.6464
  199LEU      O 3179   2.847   3.768   5.927  0.0712  0.3447  0.1756
  200PRO      N 3180   3.025   3.762   5.796  0.3504 -0.0855  0.0002
  200PRO     CD 3181   3.106   3.699   5.695  0.0835  0.3362  0.5424
  200PRO    HD1 3182   3.091   3.741   5.593  2.5154  0.4833  0.1750
  200PRO    HD2 3183   3.083   3.591   5.700 -3.5681  0.9994  0.9414
  200PRO     CA 3184   3.103   3.853   5.880 -0.1663 -0.3213  0.5157
  200PRO     HA 3185   3.115   3.789   5.966  0.6466 -1.4625 -0.4187
  200PRO     CB 3186   3.230   3.869   5.794  0.3345  0.0745  0.7391
  200PRO    HB1 3187   3.316   3.900   5.858 -0.6706  1.7887  1.3298
  200PRO    HB2 3188   3.221   3.943   5.711  2.1323  0.8540  1.1711
  200PRO     CG 3189   3.249   3.724   5.746  0.0585  0.2377 -0.3880
  200PRO    HG1 3190   3.316   3.726   5.657 -0.1489  1.6768 -0.5319
  200PRO    HG2 3191   3.293   3.667   5.831  0.9969 -1.1808 -1.7568
  200PRO      C 3192   3.043   3.989   5.919  0.1197  0.0874 -0.4406
  200PRO      O 3193   3.041   4.015   6.038 -0.0629  0.1471 -0.2688
  201LEU      N 3194   2.983   4.074   5.834 -0.6677 -0.5362  0.6148
  201LEU     HN 3195   2.997   4.057   5.737  1.1817  0.8210  0.5855
  201LEU     CA 3196   2.920   4.202   5.860 -0.1905 -0.6825 -0.6186
  201LEU     HA 3197   3.006   4.261   5.891  0.9162 -1.2427 -2.4500
  201LEU     CB 3198   2.874   4.276   5.732  0.0206  0.3638  0.0007
  201LEU    HB1 3199   2.810   4.206   5.675 -1.0164  0.8993  0.4800
  201LEU    HB2 3200   2.969   4.276   5.673  0.5446  0.0249  0.8212
  201LEU     CG 3201   2.810   4.411   5.758 -0.0921 -0.2467  0.7618
  201LEU     HG 3202   2.725   4.409   5.830 -0.3689  0.1261  0.4545
  201LEU    CD1 3203   2.907   4.517   5.804  0.0949 -0.3519 -0.5900
  201LEU   HD11 3204   2.920   4.497   5.913 -3.2730 -0.1965 -0.0373
  201LEU   HD12 3205   2.864   4.616   5.779 -0.6247 -0.8043 -1.1998
  201LEU   HD13 3206   3.005   4.518   5.752  0.2870  2.2505 -0.2763
  201LEU    CD2 3207   2.759   4.462   5.619 -0.0848 -0.2999  0.2777
  201LEU   HD21 3208   2.722   4.565   5.639 -2.8738 -1.5333  2.0898
  201LEU   HD22 3209   2.674   4.395   5.593  0.7583 -1.1236 -0.4442
  201LEU   HD23 3210   2.829   4.453   5.534 -0.7575 -0.8298 -0.2294
  201LEU      C 3211   2.822   4.190   5.968 -0.0328 -0.2807  0.4283
  201LEU      O 3212   2.826   4.268   6.061 -0.2025 -0.0136  0.8355
  202GLY      N 3213   2.737   4.080   5.961 -0.4761  0.4045 -0.0792
  202GLY     HN 3214   2.743   4.016   5.886 -0.8435  0.1920  0.0733
  202GLY     CA 3215   2.638   4.062   6.066 -0.4087  0.2864  0.1331
  202GLY    HA1 3216   2.559   3.999   6.026 -1.3643  1.0468  0.7836
  202GLY    HA2 3217   2.595   4.157   6.092  0.5077  0.5086  0.8639
  202GLY      C 3218   2.687   4.012   6.192 -0.0355  0.1351  0.2281
  202GLY      O 3219   2.651   4.056   6.302 -0.2608  0.7384 -0.4800
  203ILE      N 3220   2.775   3.916   6.179  0.1183  0.5642 -0.4639
  203ILE     HN 3221   2.810   3.882   6.092 -1.4942 -1.5119 -0.3616
  203ILE     CA 3222   2.841   3.868   6.298  0.4026 -0.6319 -0.3840
  203ILE     HA 3223   2.766   3.845   6.372  1.5385  1.7327  1.6197
  203ILE     CB 3224   2.929   3.753   6.269 -0.2508  0.1111  0.5337
  203ILE     HB 3225   2.994   3.790   6.188 -1.5739  1.3794  0.0009
  203ILE    CG2 3226   3.008   3.709   6.402  0.5400 -0.0568  0.4921
  203ILE   HG21 3227   2.934   3.663   6.470 -1.0775  0.7794 -0.6383
  203ILE   HG22 3228   3.070   3.793   6.441  2.6596 -0.4755 -1.6952
  203ILE   HG23 3229   3.081   3.630   6.371 -0.2859 -0.6762  0.0888
  203ILE    CG1 3230   2.861   3.627   6.214 -0.2697  0.6262 -0.1780
  203ILE   HG11 3231   2.790   3.651   6.133 -0.9655 -1.6207 -0.3145
  203ILE   HG12 3232   2.800   3.574   6.291 -0.8685  2.4177  0.6297
  203ILE     CD 3233   2.954   3.516   6.161  0.5050  0.1851 -0.2153
  203ILE    HD1 3234   2.886   3.440   6.117 -0.7677 -0.1342  2.1894
  203ILE    HD2 3235   3.021   3.471   6.237 -0.7848 -0.2417  0.6951
  203ILE    HD3 3236   3.003   3.564   6.073 -0.6686  0.1439 -0.9121
  203ILE      C 3237   2.913   3.980   6.376 -0.1735  0.2399 -0.4150
  203ILE      O 3238   2.897   4.013   6.496 -0.4167  0.3606  0.1340
  204ILE      N 3239   3.004   4.055   6.304 -0.2216  0.1697  0.5968
  204ILE     HN 3240   3.014   4.045   6.206  0.3975  0.4420  0.6291
  204ILE     CA 3241   3.095   4.163   6.354  0.3378  0.3781 -0.0785
  204ILE     HA 3242   3.139   4.116   6.441  0.7377 -0.5139 -0.7456
  204ILE     CB 3243   3.206   4.193   6.252  0.4864  0.3338 -0.1950
  204ILE     HB 3244   3.158   4.239   6.164  0.3433  0.8787  0.1626
  204ILE    CG2 3245   3.306   4.307   6.300 -0.2174 -0.3587  0.5704
  204ILE   HG21 3246   3.268   4.383   6.371 -2.0990 -1.2384  0.5509
  204ILE   HG22 3247   3.346   4.356   6.209 -1.4819  0.6318  0.5314
  204ILE   HG23 3248   3.390   4.260   6.356  0.1550 -0.3794  0.0074
  204ILE    CG1 3249   3.294   4.068   6.217  0.3608 -0.1343 -0.2676
  204ILE   HG11 3250   3.224   3.985   6.191 -0.2644  0.4465 -0.4638
  204ILE   HG12 3251   3.357   4.038   6.303  0.5213  0.3771 -0.2045
  204ILE     CD 3252   3.391   4.104   6.109 -0.1815  0.4460 -0.0826
  204ILE    HD1 3253   3.448   4.198   6.128 -0.6293  0.4023  1.5839
  204ILE    HD2 3254   3.337   4.114   6.012  0.3078 -1.1865 -0.5514
  204ILE    HD3 3255   3.468   4.024   6.100 -1.3787 -0.8268  0.5907
  204ILE      C 3256   3.028   4.283   6.413  0.4587 -0.2838 -0.6909
  204ILE      O 3257   3.064   4.340   6.512 -0.6057  0.2412 -0.2713
  205LEU      N 3258   2.919   4.330   6.347  0.7181  0.2684  0.1724
  205LEU     HN 3259   2.886   4.292   6.261 -0.4085  0.7581  0.3784
  205LEU     CA 3260   2.842   4.450   6.396 -0.3000  0.2042 -0.6424
  205LEU     HA 3261   2.910   4.529   6.423  0.7847 -1.0371  0.4054
  205LEU     CB 3262   2.761   4.509   6.279  0.3376 -0.5630 -0.0071
  205LEU    HB1 3263   2.688   4.578   6.326  1.4399 -0.1862  1.1877
  205LEU    HB2 3264   2.696   4.452   6.209  2.7703 -0.1953 -2.7674
  205LEU     CG 3265   2.845   4.604   6.186 -0.0049 -0.3454  0.3841
  205LEU     HG 3266   2.918   4.538   6.134  0.5008  0.0147  0.6296
  205LEU    CD1 3267   2.758   4.665   6.080  0.9538 -0.5710 -0.1275
  205LEU   HD11 3268   2.665   4.711   6.121  0.2226  1.2440 -3.4661
  205LEU   HD12 3269   2.720   4.585   6.012 -1.9151 -0.0288  0.6701
  205LEU   HD13 3270   2.805   4.751   6.028  1.9568 -0.6534  0.6252
  205LEU    CD2 3271   2.932   4.710   6.261  0.6260 -0.2151 -0.5897
  205LEU   HD21 3272   2.971   4.781   6.185 -1.4999  0.5518 -1.0333
  205LEU   HD22 3273   3.026   4.665   6.299 -0.3652 -0.3522  1.8875
  205LEU   HD23 3274   2.869   4.770   6.331  0.5482 -0.1384 -0.7243
  205LEU      C 3275   2.754   4.416   6.523 -0.4224 -0.7813 -0.2496
  205LEU      O 3276   2.745   4.491   6.619  0.1405 -0.3223 -0.2918
  206PHE      N 3277   2.702   4.290   6.528 -0.0193 -0.3826  0.7015
  206PHE     HN 3278   2.709   4.229   6.450  1.2198  0.9650 -0.3162
  206PHE     CA 3279   2.634   4.239   6.647  0.7997 -0.5818  1.1242
  206PHE     HA 3280   2.562   4.307   6.688 -0.8265 -1.0710 -0.8035
  206PHE     CB 3281   2.577   4.091   6.612 -1.1856 -0.4599  0.1645
  206PHE    HB1 3282   2.659   4.035   6.561  0.1008  0.9713  0.5597
  206PHE    HB2 3283   2.503   4.090   6.530 -0.6744  2.4235 -0.4712
  206PHE     CG 3284   2.525   4.018   6.737  0.4555 -0.1064  0.9286
  206PHE    CD1 3285   2.404   4.060   6.804 -0.0592  0.1950 -0.9164
  206PHE    HD1 3286   2.353   4.148   6.768  0.1452  0.8074  0.2514
  206PHE    CE1 3287   2.365   3.987   6.917 -0.5520  0.2438  0.6469
  206PHE    HE1 3288   2.283   4.025   6.977 -0.7788 -0.5772  0.8646
  206PHE     CZ 3289   2.438   3.868   6.955 -0.2865 -0.1311  1.1457
  206PHE     HZ 3290   2.408   3.816   7.045  1.1750 -3.3921 -0.0928
  206PHE    CD2 3291   2.588   3.902   6.780  0.1910 -0.3329 -0.1582
  206PHE    HD2 3292   2.677   3.868   6.729 -0.2751 -0.9069 -0.6085
  206PHE    CE2 3293   2.556   3.830   6.894 -0.6745  0.7408 -0.0035
  206PHE    HE2 3294   2.620   3.747   6.924  0.9145  1.4319 -1.3050
  206PHE      C 3295   2.731   4.235   6.762 -0.6097 -0.3878  0.3963
  206PHE      O 3296   2.706   4.288   6.869  0.3329  0.5604 -0.6663
  207CYS      N 3297   2.852   4.171   6.747  0.2967  0.0533 -0.0181
  207CYS     HN 3298   2.879   4.118   6.667 -2.3164  0.3700 -1.2075
  207CYS     CA 3299   2.955   4.176   6.855  0.1799 -0.0792  0.4824
  207CYS     HA 3300   2.912   4.129   6.942  0.6275 -0.4859  0.4842
  207CYS     CB 3301   3.077   4.089   6.808 -0.5460 -0.1120 -0.4145
  207CYS    HB1 3302   3.156   4.080   6.885 -0.4608 -0.8331 -0.5802
  207CYS    HB2 3303   3.123   4.145   6.723  1.2185  0.3289  0.7731
  207CYS     SG 3304   3.029   3.920   6.754 -0.1704  0.3950  0.0232
  207CYS    HG1 3305   2.964   3.883   6.864  2.0339  1.4205  1.7648
  207CYS      C 3306   3.006   4.320   6.883  0.0002  0.4586 -0.2325
  207CYS      O 3307   3.007   4.361   7.001 -0.4830  0.0897 -0.4659
  208SER      N 3308   3.026   4.397   6.778 -0.7630  0.3474  0.3408
  208SER     HN 3309   3.054   4.355   6.693  2.2366  1.3515  0.7184
  208SER     CA 3310   3.060   4.537   6.796  0.0108  0.6830 -0.2350
  208SER     HA 3311   3.155   4.544   6.846  0.2182  0.8361 -0.6503
  208SER     CB 3312   3.085   4.613   6.662 -0.5012 -0.6892 -0.1797
  208SER    HB1 3313   3.098   4.723   6.674  0.4622 -0.7025 -0.9938
  208SER    HB2 3314   2.994   4.598   6.599  0.1441 -0.9839 -1.0599
  208SER     OG 3315   3.204   4.567   6.605  0.1266  0.0665 -0.2260
  208SER    HG1 3316   3.176   4.489   6.555 -0.8683 -0.1509  0.6320
  208SER      C 3317   2.966   4.614   6.889  0.3130 -0.3887 -0.0140
  208SER      O 3318   3.007   4.670   6.987  0.1210  0.3321 -0.0585
  209ALA      N 3319   2.839   4.619   6.858  0.6617  0.7000  0.5937
  209ALA     HN 3320   2.795   4.571   6.782  0.8120  0.8375  0.4190
  209ALA     CA 3321   2.739   4.688   6.939  0.0904 -0.3352 -0.0343
  209ALA     HA 3322   2.768   4.791   6.957 -2.8815  0.3508  1.5013
  209ALA     CB 3323   2.596   4.689   6.882  0.0641 -0.1751 -0.5854
  209ALA    HB1 3324   2.586   4.741   6.784 -0.1210  0.6781 -0.1194
  209ALA    HB2 3325   2.536   4.744   6.958 -2.3664 -0.8349 -1.9093
  209ALA    HB3 3326   2.568   4.583   6.866  2.5592 -1.1321  0.8102
  209ALA      C 3327   2.723   4.632   7.078  0.0717 -0.0757 -0.2119
  209ALA      O 3328   2.740   4.714   7.167  0.1418  0.1220 -0.4163
  210ARG      N 3329   2.714   4.496   7.101 -0.4509  0.2325 -0.1894
  210ARG     HN 3330   2.716   4.439   7.020 -1.5042  0.8040 -0.6347
  210ARG     CA 3331   2.699   4.422   7.222 -0.2475 -0.3819  0.2445
  210ARG     HA 3332   2.624   4.466   7.287  1.3804  0.0758  1.9220
  210ARG     CB 3333   2.666   4.273   7.197  0.2387 -0.0333 -0.0041
  210ARG    HB1 3334   2.668   4.230   7.299 -1.1257  0.3579  0.2130
  210ARG    HB2 3335   2.745   4.234   7.129 -0.6889 -0.5537 -0.8146
  210ARG     CG 3336   2.537   4.228   7.132 -0.5176  0.0512  0.0346
  210ARG    HG1 3337   2.537   4.120   7.108 -1.1233 -0.1244  0.7892
  210ARG    HG2 3338   2.529   4.286   7.037 -0.9972  0.8123  0.5277
  210ARG     CD 3339   2.414   4.259   7.208 -0.0486 -0.5929  0.2212
  210ARG    HD1 3340   2.327   4.212   7.157  0.5887 -3.6903  1.7577
  210ARG    HD2 3341   2.418   4.369   7.223  0.3643 -0.4029 -1.1116
  210ARG     NE 3342   2.425   4.190   7.338  0.4008  0.8203 -0.2265
  210ARG     HE 3343   2.459   4.097   7.348 -2.8804 -0.5424 -0.5687
  210ARG     CZ 3344   2.344   4.224   7.441 -0.0283  0.0185 -0.1368
  210ARG    NH1 3345   2.258   4.322   7.437  0.0796 -0.5757  0.3018
  210ARG   HH11 3346   2.197   4.326   7.516 -0.0686 -2.3156  0.3278
  210ARG   HH12 3347   2.210   4.343   7.352  0.5566  1.0065  0.4016
  210ARG    NH2 3348   2.355   4.162   7.557 -0.3229  0.1010  0.7796
  210ARG   HH21 3349   2.394   4.071   7.572  0.5809  0.6727  2.1286
  210ARG   HH22 3350   2.307   4.213   7.629 -1.3281 -0.0558  0.2338
  210ARG      C 3351   2.820   4.449   7.315  0.1399  0.2338 -0.2333
  210ARG      O 3352   2.809   4.459   7.440  0.0587 -0.3726  0.0487
  211ILE      N 3353   2.948   4.459   7.262 -0.0423 -0.4894 -0.6437
  211ILE     HN 3354   2.956   4.456   7.163  1.5433  0.2038 -0.5578
  211ILE     CA 3355   3.067   4.498   7.336  0.5558 -0.0520 -0.5512
  211ILE     HA 3356   3.074   4.434   7.423 -1.5175 -0.2802 -0.4832
  211ILE     CB 3357   3.194   4.471   7.251  0.1328  0.2176  0.2564
  211ILE     HB 3358   3.176   4.523   7.154 -1.8157  1.2590  1.1134
  211ILE    CG2 3359   3.309   4.544   7.314 -0.5640  0.8013 -0.5592
  211ILE   HG21 3360   3.335   4.642   7.269 -0.5862  1.5390  0.9388
  211ILE   HG22 3361   3.392   4.477   7.283 -1.0906 -0.1585  0.0527
  211ILE   HG23 3362   3.311   4.535   7.425 -0.4048  0.6380 -0.5739
  211ILE    CG1 3363   3.212   4.311   7.225 -0.3809 -0.9209 -0.7665
  211ILE   HG11 3364   3.112   4.261   7.223 -1.0031  0.2889 -1.4382
  211ILE   HG12 3365   3.268   4.272   7.312  0.3403  1.0489 -0.3032
  211ILE     CD 3366   3.298   4.291   7.099 -0.5799  0.1617 -0.0022
  211ILE    HD1 3367   3.406   4.313   7.114 -0.5881 -0.3987  0.9762
  211ILE    HD2 3368   3.262   4.352   7.013  1.3157 -0.4649 -1.3123
  211ILE    HD3 3369   3.292   4.184   7.068 -0.8612  0.0284  0.4925
  211ILE      C 3370   3.064   4.646   7.377  0.0404  0.2237 -0.5754
  211ILE      O 3371   3.079   4.684   7.494 -0.0216  0.2058  0.1266
  212ILE      N 3372   3.037   4.738   7.285 -0.6934  0.5632  0.5643
  212ILE     HN 3373   3.020   4.718   7.189  0.4225  0.9632  0.2757
  212ILE     CA 3374   3.038   4.877   7.314 -0.4705 -0.0262 -0.7143
  212ILE     HA 3375   3.133   4.902   7.360 -1.0578  1.6518 -0.3268
  212ILE     CB 3376   3.018   4.963   7.190  0.0291  0.2003 -0.1001
  212ILE     HB 3377   2.934   4.916   7.134 -0.8090  0.0578  1.2483
  212ILE    CG2 3378   2.988   5.105   7.223 -0.4937 -0.1730  0.0085
  212ILE   HG21 3379   3.061   5.138   7.300  1.0948  0.4100 -1.6800
  212ILE   HG22 3380   2.887   5.118   7.267 -0.7187 -0.7255 -0.3367
  212ILE   HG23 3381   3.004   5.187   7.149  1.8064  1.2576  1.9209
  212ILE    CG1 3382   3.152   4.950   7.123 -0.0019 -0.4658 -0.3673
  212ILE   HG11 3383   3.194   4.847   7.133 -0.8509 -0.7977 -0.1340
  212ILE   HG12 3384   3.209   5.024   7.183 -1.1489  1.5097 -1.6035
  212ILE     CD 3385   3.155   4.978   6.969  0.0605 -0.2537  0.2974
  212ILE    HD1 3386   3.116   5.080   6.955 -0.9403 -0.3752  1.9474
  212ILE    HD2 3387   3.087   4.907   6.918  0.6784 -0.6147 -0.0465
  212ILE    HD3 3388   3.257   4.977   6.925 -1.2228  0.3001 -2.9940
  212ILE      C 3389   2.934   4.925   7.422 -0.1995  1.2254 -0.2354
  212ILE      O 3390   2.965   4.989   7.521 -1.0048  0.0409 -0.8724
  213TRP      N 3391   2.809   4.867   7.401  0.2899  0.3472 -0.3230
  213TRP     HN 3392   2.799   4.811   7.318 -0.1768  2.1337 -1.5380
  213TRP     CA 3393   2.695   4.879   7.498 -0.9023 -0.1915  0.2641
  213TRP     HA 3394   2.673   4.983   7.514 -0.9694 -0.1390 -0.1673
  213TRP     CB 3395   2.554   4.804   7.452 -0.1748 -0.5029  0.0872
  213TRP    HB1 3396   2.567   4.694   7.450  0.0323 -0.5964  2.8149
  213TRP    HB2 3397   2.521   4.846   7.355 -0.3517  0.7468  0.6649
  213TRP     CG 3398   2.448   4.819   7.554 -0.5308 -0.2155 -0.2943
  213TRP    CD1 3399   2.353   4.914   7.570 -0.2229  0.0419  0.0287
  213TRP    HD1 3400   2.361   5.013   7.525  0.3761 -0.0994 -0.1883
  213TRP    NE1 3401   2.271   4.882   7.671  0.2413  0.2175 -0.3583
  213TRP    HE1 3402   2.177   4.905   7.678 -0.0866 -1.3105  0.6465
  213TRP    CE2 3403   2.303   4.759   7.717 -0.0319  0.2111 -0.3749
  213TRP    CD2 3404   2.418   4.717   7.644 -0.2514 -0.3350 -0.3697
  213TRP    CE3 3405   2.465   4.583   7.670 -0.5683 -0.6181  0.0691
  213TRP    HE3 3406   2.542   4.540   7.609  1.3099  0.3613  1.6533
  213TRP    CZ3 3407   2.399   4.502   7.768  0.1130 -0.8321  0.0900
  213TRP    HZ3 3408   2.425   4.398   7.777  3.6124 -0.1802 -1.0019
  213TRP    CZ2 3409   2.247   4.692   7.823  0.3073 -0.0215  0.2159
  213TRP    HZ2 3410   2.153   4.727   7.863  0.6619  0.1408  0.9342
  213TRP    CH2 3411   2.285   4.553   7.834 -0.8282  0.3595  0.5517
  213TRP    HH2 3412   2.224   4.479   7.882 -1.8454 -1.5545 -3.2740
  213TRP      C 3413   2.744   4.823   7.628  0.3182 -0.2866  0.0634
  213TRP      O 3414   2.720   4.882   7.736 -0.3158 -0.4683 -1.1793
  214SER      N 3415   2.801   4.702   7.628 -0.5860  0.2554 -0.0987
  214SER     HN 3416   2.834   4.647   7.551 -1.1982  0.4192 -0.4885
  214SER     CA 3417   2.828   4.629   7.761  0.5250 -1.0070 -0.1781
  214SER     HA 3418   2.738   4.616   7.819  0.4200 -1.2262 -0.3886
  214SER     CB 3419   2.898   4.490   7.757  0.6987  0.0669 -0.0742
  214SER    HB1 3420   2.914   4.459   7.862  0.6715  1.2135  0.2892
  214SER    HB2 3421   2.997   4.487   7.707  1.3901 -0.0497  1.2487
  214SER     OG 3422   2.818   4.390   7.701  0.4707  0.2876  0.3849
  214SER    HG1 3423   2.817   4.416   7.609  2.0148  0.9556  0.5157
  214SER      C 3424   2.921   4.717   7.843  0.1870 -0.1633  0.1422
  214SER      O 3425   2.908   4.734   7.964 -0.2754  0.0594  0.1231
  215LEU      N 3426   3.030   4.766   7.780 -0.3704  0.5084  0.1700
  215LEU     HN 3427   3.044   4.738   7.685 -0.9105 -1.0417  0.5171
  215LEU     CA 3428   3.133   4.846   7.845 -0.2085  0.9217 -0.5468
  215LEU     HA 3429   3.173   4.794   7.930  1.9067  2.0875 -0.7566
  215LEU     CB 3430   3.256   4.878   7.755  1.0760 -0.2856 -0.3377
  215LEU    HB1 3431   3.323   4.947   7.810  0.8509 -0.5074  0.2276
  215LEU    HB2 3432   3.225   4.922   7.658  0.7457  0.9006  0.2878
  215LEU     CG 3433   3.341   4.753   7.722  0.1532  0.4754  0.0071
  215LEU     HG 3434   3.282   4.672   7.674 -0.0166 -0.1322  1.1913
  215LEU    CD1 3435   3.444   4.786   7.612 -1.1019  0.8215  0.3679
  215LEU   HD11 3436   3.399   4.793   7.511 -1.3293 -0.1114  0.3956
  215LEU   HD12 3437   3.523   4.708   7.602 -0.5637  1.5391 -1.2683
  215LEU   HD13 3438   3.488   4.884   7.641 -0.8156  1.5328 -2.2496
  215LEU    CD2 3439   3.421   4.684   7.839  0.5773  0.1211 -0.1799
  215LEU   HD21 3440   3.494   4.617   7.790 -0.4728 -0.0044 -1.6453
  215LEU   HD22 3441   3.347   4.627   7.899 -0.6510 -0.6450 -2.3029
  215LEU   HD23 3442   3.474   4.761   7.900 -1.1758  2.1575 -1.1150
  215LEU      C 3443   3.070   4.972   7.900 -0.3032 -0.7891  0.4039
  215LEU      O 3444   3.092   5.005   8.015  0.0066  0.3456  0.0726
  216ARG      N 3445   2.982   5.045   7.820 -0.4616  0.2968  0.4693
  216ARG     HN 3446   2.964   5.030   7.723 -0.0054 -0.3913  0.4837
  216ARG     CA 3447   2.916   5.160   7.876 -0.2720  0.0532 -1.1509
  216ARG     HA 3448   2.991   5.228   7.915  0.4050 -1.3255  0.0591
  216ARG     CB 3449   2.840   5.228   7.766  0.3580 -0.1947 -0.2180
  216ARG    HB1 3450   2.785   5.319   7.796  1.5002  0.4913 -0.1352
  216ARG    HB2 3451   2.771   5.155   7.720 -1.3688  1.5539 -0.5207
  216ARG     CG 3452   2.937   5.302   7.672 -0.0846 -0.1003  0.1783
  216ARG    HG1 3453   3.007   5.229   7.627  1.0395  0.7538  0.4611
  216ARG    HG2 3454   2.997   5.383   7.721 -0.6427  0.2281  0.3280
  216ARG     CD 3455   2.874   5.369   7.554  0.4079 -0.1045 -0.6106
  216ARG    HD1 3456   2.789   5.430   7.592  1.6044  1.8833 -1.0003
  216ARG    HD2 3457   2.829   5.291   7.488  0.9233 -2.2037  1.3798
  216ARG     NE 3458   2.981   5.437   7.476  0.6963 -0.2715 -0.0608
  216ARG     HE 3459   3.065   5.470   7.519  1.8968 -2.2707 -0.7556
  216ARG     CZ 3460   2.960   5.461   7.348 -0.1041  0.2042  0.6473
  216ARG    NH1 3461   2.844   5.468   7.288 -0.5073 -0.2257 -0.2210
  216ARG   HH11 3462   2.761   5.482   7.342 -0.3619  2.2441 -0.5293
  216ARG   HH12 3463   2.838   5.494   7.192 -0.0787  0.0307 -0.1811
  216ARG    NH2 3464   3.066   5.472   7.272 -1.3509  0.7143  0.1830
  216ARG   HH21 3465   3.157   5.507   7.296 -0.2342  0.7202 -3.3332
  216ARG   HH22 3466   3.046   5.491   7.176 -0.2711  0.4268 -0.1156
  216ARG      C 3467   2.813   5.137   8.000 -0.3170  0.3876  0.3893
  216ARG      O 3468   2.813   5.206   8.098 -0.5948 -0.6015  0.1282
  217GLN      N 3469   2.727   5.034   7.985 -0.1238  0.9938  0.3074
  217GLN     HN 3470   2.727   4.984   7.898 -0.3241  0.3159  0.6896
  217GLN     CA 3471   2.626   4.985   8.081 -0.2302  0.3113 -0.0455
  217GLN     HA 3472   2.549   5.059   8.097 -1.3319 -0.6427 -0.7949
  217GLN     CB 3473   2.554   4.864   8.023 -0.2171  0.3686 -0.5309
  217GLN    HB1 3474   2.640   4.806   7.984 -0.3822 -1.5960  1.8047
  217GLN    HB2 3475   2.484   4.890   7.941 -0.0814 -0.8320 -1.0458
  217GLN     CG 3476   2.481   4.764   8.120 -0.4371  0.8474  1.6339
  217GLN    HG1 3477   2.560   4.741   8.195  2.8114  2.8022 -0.8906
  217GLN    HG2 3478   2.451   4.671   8.067  0.2266 -0.3677  3.2998
  217GLN     CD 3479   2.368   4.829   8.185  0.3003 -0.3425  0.2154
  217GLN    OE1 3480   2.350   4.950   8.182  0.2839 -0.3186 -0.3920
  217GLN    NE2 3481   2.285   4.745   8.250 -0.6727  0.1672 -0.2648
  217GLN   HE21 3482   2.201   4.783   8.290 -0.5145  0.1352  0.0937
  217GLN   HE22 3483   2.304   4.647   8.255  0.3581  0.3169 -0.8980
  217GLN      C 3484   2.676   4.957   8.221 -0.0852 -0.0590 -0.1297
  217GLN      O 3485   2.615   4.989   8.321  0.6091 -0.6809 -0.2052
  218ARG      N 3486   2.799   4.892   8.226  0.1210  1.0955  0.1910
  218ARG     HN 3487   2.850   4.860   8.146  1.0863 -1.5609  1.7335
  218ARG     CA 3488   2.862   4.861   8.350 -0.1000 -0.2785  0.1028
  218ARG     HA 3489   2.795   4.842   8.432  0.6696  1.6511  1.2497
  218ARG     CB 3490   2.953   4.740   8.323  0.2014 -0.3875 -0.4446
  218ARG    HB1 3491   3.003   4.720   8.420 -2.2570 -0.4424  0.8641
  218ARG    HB2 3492   3.038   4.770   8.257 -0.4332  1.6326 -0.4013
  218ARG     CG 3493   2.887   4.614   8.266  0.3478 -0.2228 -0.2650
  218ARG    HG1 3494   2.854   4.630   8.161  1.7604 -1.5301 -0.9433
  218ARG    HG2 3495   2.799   4.594   8.331 -0.3449  3.2892  0.0968
  218ARG     CD 3496   2.999   4.507   8.261 -0.1704  0.8391  0.0324
  218ARG    HD1 3497   3.086   4.557   8.213  0.8929 -1.7640 -0.9294
  218ARG    HD2 3498   2.964   4.422   8.199 -2.3267  1.6368  0.0614
  218ARG     NE 3499   3.029   4.465   8.403 -0.7273  0.2607  0.1354
  218ARG     HE 3500   3.108   4.507   8.448  0.3259 -1.4413 -0.0511
  218ARG     CZ 3501   2.953   4.393   8.482 -0.4758  0.2719 -0.1704
  218ARG    NH1 3502   2.844   4.333   8.441 -0.0797  0.2554 -0.2843
  218ARG   HH11 3503   2.818   4.354   8.347 -0.2568  0.0847 -0.2742
  218ARG   HH12 3504   2.803   4.268   8.504  1.7020 -0.3007  0.3537
  218ARG    NH2 3505   2.986   4.378   8.607  0.1896  0.0431  0.1034
  218ARG   HH21 3506   3.058   4.443   8.632  0.8792 -0.8456  0.5106
  218ARG   HH22 3507   2.933   4.335   8.679  1.8270  1.1734  2.0934
  218ARG      C 3508   2.949   4.977   8.395 -0.1438  0.1017  0.4260
  218ARG      O 3509   3.001   4.974   8.504 -0.0180  0.1408  0.0554
  219GLN      N 3510   2.953   5.087   8.317  0.2624  0.1970  0.0258
  219GLN     HN 3511   2.891   5.096   8.239  2.1362  1.1493 -1.4248
  219GLN     CA 3512   3.019   5.212   8.351  0.0907  0.8819 -0.9610
  219GLN     HA 3513   2.983   5.272   8.268  1.1506  0.0708 -2.0408
  219GLN     CB 3514   2.972   5.283   8.477 -0.2767  0.0011  0.2023
  219GLN    HB1 3515   3.018   5.383   8.488 -2.3018  1.0003  0.0386
  219GLN    HB2 3516   3.013   5.215   8.555  0.8878 -2.7231 -2.5776
  219GLN     CG 3517   2.822   5.300   8.504  0.0488 -0.2760  0.5913
  219GLN    HG1 3518   2.789   5.320   8.608 -1.0035  1.1161  0.0249
  219GLN    HG2 3519   2.764   5.211   8.471 -0.4827  0.1288  0.4161
  219GLN     CD 3520   2.772   5.421   8.426  0.2415 -0.4983 -0.2056
  219GLN    OE1 3521   2.820   5.533   8.452  0.2062 -0.0377 -0.2122
  219GLN    NE2 3522   2.674   5.412   8.333 -0.0505  0.7060  0.1248
  219GLN   HE21 3523   2.647   5.495   8.284 -1.6511  1.2211  1.7336
  219GLN   HE22 3524   2.640   5.326   8.296  1.3755  1.3460 -3.0064
  219GLN      C 3525   3.170   5.209   8.337  0.0513  0.0954 -0.0368
  219GLN      O 3526   3.250   5.281   8.399 -0.1300  0.6265  0.3103
  220MET      N 3527   3.218   5.112   8.257 -0.0113  0.1388 -0.5550
  220MET     HN 3528   3.150   5.043   8.233 -0.0822  0.1910 -0.5048
  220MET     CA 3529   3.358   5.083   8.235 -0.3434  0.0081  0.6844
  220MET     HA 3530   3.416   5.095   8.326  0.0021 -2.1882  0.8100
  220MET     CB 3531   3.372   4.932   8.188 -0.3486  0.2667 -0.4580
  220MET    HB1 3532   3.480   4.914   8.168 -0.7334 -2.3024 -0.5661
  220MET    HB2 3533   3.314   4.926   8.094 -0.1952  2.8978 -0.7981
  220MET     CG 3534   3.343   4.837   8.314 -1.1206  0.2764 -0.7409
  220MET    HG1 3535   3.245   4.860   8.361 -1.7828 -3.1904 -0.1036
  220MET    HG2 3536   3.412   4.852   8.400  0.0994 -0.2913 -1.5868
  220MET     SD 3537   3.348   4.663   8.273 -0.0096  0.1115  0.0388
  220MET     CE 3538   3.534   4.642   8.251 -0.3197 -0.7135 -0.3133
  220MET    HE1 3539   3.557   4.700   8.159  0.9097  0.7027  0.8439
  220MET    HE2 3540   3.564   4.537   8.236 -0.3842 -0.7298 -0.3308
  220MET    HE3 3541   3.593   4.679   8.338 -1.2186  0.8440 -0.3133
  220MET      C 3542   3.417   5.180   8.137 -0.3386 -0.0205  0.3965
  220MET      O 3543   3.538   5.197   8.125 -0.1188 -0.1309  0.3871
  221ASP      N 3544   3.328   5.252   8.056 -0.0529  0.0135 -0.5849
  221ASP     HN 3545   3.232   5.228   8.069  0.0947  0.3598  1.4198
  221ASP     CA 3546   3.370   5.354   7.959  0.3653  1.2313  0.5177
  221ASP     HA 3547   3.442   5.299   7.899  0.1949 -0.5826  1.9008
  221ASP     CB 3548   3.255   5.396   7.868 -0.7340 -0.0454 -0.4519
  221ASP    HB1 3549   3.204   5.299   7.847 -1.4239  0.5096 -1.4344
  221ASP    HB2 3550   3.291   5.432   7.769  0.1583  0.8485  0.1751
  221ASP     CG 3551   3.154   5.491   7.923 -0.0872 -0.6959 -0.0982
  221ASP    OD1 3552   3.112   5.484   8.043 -0.5256 -0.2266 -0.3678
  221ASP    OD2 3553   3.094   5.570   7.844  0.1396 -0.6651 -0.9343
  221ASP      C 3554   3.442   5.469   8.023  0.1573  0.0282  0.2918
  221ASP      O 3555   3.495   5.553   7.956 -0.1170 -0.1782  0.0407
  222ARG      N 3556   3.438   5.487   8.157  0.6925 -0.0180  0.5412
  222ARG     HN 3557   3.371   5.429   8.204  0.5059 -1.0790 -0.9667
  222ARG     CA 3558   3.504   5.586   8.237 -0.3113 -0.3681  0.5263
  222ARG     HA 3559   3.482   5.683   8.195  2.7949 -0.1752 -0.9014
  222ARG     CB 3560   3.465   5.589   8.384  0.9697 -0.6537  0.0204
  222ARG    HB1 3561   3.354   5.596   8.392  0.8201 -2.0679 -0.6032
  222ARG    HB2 3562   3.494   5.682   8.438 -2.0190  0.1297  0.4922
  222ARG     CG 3563   3.512   5.464   8.469 -0.1161 -0.5571 -0.0269
  222ARG    HG1 3564   3.618   5.489   8.491 -0.7432  1.3987  0.9420
  222ARG    HG2 3565   3.493   5.367   8.417  0.1225  0.0064 -1.1989
  222ARG     CD 3566   3.440   5.452   8.605 -0.0512 -0.7521  0.1266
  222ARG    HD1 3567   3.333   5.427   8.589 -0.6789  1.1600  1.0606
  222ARG    HD2 3568   3.446   5.549   8.659  0.8704  0.4888 -2.0565
  222ARG     NE 3569   3.518   5.350   8.677  0.1684  0.4663  0.1782
  222ARG     HE 3570   3.603   5.369   8.726 -1.1775  0.9616  2.4606
  222ARG     CZ 3571   3.479   5.224   8.694  0.2809 -0.1986 -0.3670
  222ARG    NH1 3572   3.376   5.173   8.625  0.1050  0.0889 -0.3082
  222ARG   HH11 3573   3.336   5.217   8.545 -2.8282 -0.3659  0.7767
  222ARG   HH12 3574   3.363   5.075   8.635  0.6482 -0.0987 -1.2954
  222ARG    NH2 3575   3.540   5.155   8.782  0.1268 -0.0254 -0.0787
  222ARG   HH21 3576   3.579   5.204   8.861  0.1759  0.7514 -0.5814
  222ARG   HH22 3577   3.495   5.067   8.798 -0.1743  0.2492  0.6060
  222ARG      C 3578   3.660   5.577   8.223  0.3014 -0.3949  0.3167
  222ARG      O 3579   3.728   5.677   8.217  0.3547  0.3140  0.2641
  223HSD      N 3580   3.715   5.457   8.197  0.4612  0.4524 -0.8861
  223HSD     HN 3581   3.654   5.379   8.183  1.2037 -0.4891  0.8534
  223HSD     CA 3582   3.855   5.429   8.198  0.1633  0.8131 -0.2992
  223HSD     HA 3583   3.900   5.496   8.269 -1.2483  0.6401  0.8037
  223HSD     CB 3584   3.888   5.284   8.249 -0.3526  0.6891 -0.3019
  223HSD    HB1 3585   3.834   5.207   8.189  1.1856 -0.4254 -0.3219
  223HSD    HB2 3586   3.840   5.273   8.349 -1.0277  2.2164 -0.4430
  223HSD    ND1 3587   4.144   5.309   8.260 -0.1704 -0.2465 -0.3386
  223HSD    HD1 3588   4.147   5.402   8.223  0.4379 -1.1212 -2.5991
  223HSD     CG 3589   4.031   5.233   8.270  0.6522  0.2584 -0.0752
  223HSD    CE1 3590   4.248   5.235   8.309  0.3097  0.5648 -0.0057
  223HSD    HE1 3591   4.351   5.270   8.320  0.3704  0.5465 -0.5127
  223HSD    NE2 3592   4.206   5.111   8.338  0.1358  0.5583  0.3654
  223HSD    CD2 3593   4.067   5.108   8.310 -0.2613  0.6876 -1.3159
  223HSD    HD2 3594   4.001   5.025   8.332 -0.7408  1.3829 -0.0138
  223HSD      C 3595   3.919   5.453   8.065 -0.3719 -0.7396 -0.2445
  223HSD      O 3596   3.866   5.419   7.963  0.1359  0.6104 -0.7705
  224ALA      N 3597   4.038   5.526   8.055 -0.0012  0.0775 -0.5561
  224ALA     HN 3598   4.068   5.578   8.135  0.7590 -1.5006  0.2409
  224ALA     CA 3599   4.110   5.563   7.941  0.6426  0.0074 -0.2129
  224ALA     HA 3600   4.026   5.615   7.898 -1.4297 -1.6621  1.6348
  224ALA     CB 3601   4.221   5.665   7.969 -1.0308  0.0023 -0.2721
  224ALA    HB1 3602   4.248   5.716   7.874  0.9972 -1.6671 -0.6640
  224ALA    HB2 3603   4.308   5.629   8.029 -1.0403  2.9582  1.7318
  224ALA    HB3 3604   4.165   5.738   8.032 -0.0986  1.0605 -0.6431
  224ALA      C 3605   4.151   5.454   7.843 -0.3538 -0.3397  0.8058
  224ALA      O 3606   4.128   5.464   7.718  0.6077 -0.3028 -0.4600
  225LYS      N 3607   4.215   5.349   7.895 -0.0075  0.5011 -0.0913
  225LYS     HN 3608   4.251   5.356   7.988  0.0208  0.4323 -0.0969
  225LYS     CA 3609   4.247   5.224   7.823 -0.5377 -0.5674  0.3520
  225LYS     HA 3610   4.293   5.260   7.732  0.0438  0.4840  1.0389
  225LYS     CB 3611   4.340   5.129   7.902 -0.0928 -0.2316  0.3380
  225LYS    HB1 3612   4.341   5.034   7.844 -0.4807  0.2197 -0.4174
  225LYS    HB2 3613   4.308   5.116   8.008  0.3918  0.8518  0.6334
  225LYS     CG 3614   4.488   5.172   7.909 -0.1476  0.9201 -0.2541
  225LYS    HG1 3615   4.491   5.270   7.960  0.4766  0.7085  0.1328
  225LYS    HG2 3616   4.533   5.188   7.809  1.8065 -0.8992  0.2484
  225LYS     CD 3617   4.567   5.079   8.002  0.6014  0.3604 -0.1198
  225LYS    HD1 3618   4.508   5.061   8.095  0.5407 -0.3338 -0.2871
  225LYS    HD2 3619   4.653   5.140   8.038  0.8288  0.3724 -0.6827
  225LYS     CE 3620   4.626   4.956   7.937  0.0619 -0.5008  0.2869
  225LYS    HE1 3621   4.678   4.978   7.841  1.2041 -0.3878  0.9025
  225LYS    HE2 3622   4.542   4.890   7.910 -1.4788  1.1613  0.8001
  225LYS     NZ 3623   4.717   4.890   8.022 -0.0697 -0.3904  0.0311
  225LYS    HZ1 3624   4.812   4.930   8.033 -0.0961 -0.4476  0.4722
  225LYS    HZ2 3625   4.751   4.796   7.993  1.9390  0.1048  0.6265
  225LYS    HZ3 3626   4.685   4.872   8.119  1.7878 -0.3378  0.6918
  225LYS      C 3627   4.119   5.150   7.770  0.0926  0.9061 -0.6207
  225LYS      O 3628   4.125   5.088   7.667  0.1156 -0.1554 -0.5785
  226ILE      N 3629   4.001   5.160   7.842  0.3198  0.3579 -0.0323
  226ILE     HN 3630   3.989   5.209   7.928  0.1751  0.4634 -0.1117
  226ILE     CA 3631   3.873   5.108   7.785  0.0028 -0.1976  0.1459
  226ILE     HA 3632   3.897   5.019   7.728 -1.3310 -1.0396  0.8503
  226ILE     CB 3633   3.765   5.065   7.891  0.2087  0.0335 -0.0256
  226ILE     HB 3634   3.735   5.157   7.945 -0.5984 -1.1684  1.6429
  226ILE    CG2 3635   3.635   5.013   7.823  0.0565  0.6968 -0.4915
  226ILE   HG21 3636   3.554   4.997   7.898 -0.5382  0.2744 -1.2037
  226ILE   HG22 3637   3.658   4.912   7.780  1.1588  1.0501 -0.7609
  226ILE   HG23 3638   3.586   5.078   7.747 -1.1547 -0.0162 -0.3545
  226ILE    CG1 3639   3.824   4.962   7.998  0.4279  0.2491  0.8718
  226ILE   HG11 3640   3.747   4.914   8.061  2.3604 -2.7603  1.1466
  226ILE   HG12 3641   3.891   5.022   8.063  0.4162 -0.3778  1.4642
  226ILE     CD 3642   3.911   4.848   7.948 -0.3714  1.1625 -0.9938
  226ILE    HD1 3643   3.954   4.788   8.032 -2.9173 -0.2568 -0.6203
  226ILE    HD2 3644   3.998   4.885   7.890  0.7378 -1.0954 -0.8714
  226ILE    HD3 3645   3.848   4.774   7.896  2.8675 -1.5121 -1.4504
  226ILE      C 3646   3.815   5.194   7.677 -0.2249 -0.5735 -0.3724
  226ILE      O 3647   3.764   5.146   7.574  0.2854 -0.7036  0.3083
  227LYS      N 3648   3.818   5.329   7.689  0.0967  0.0063 -0.7526
  227LYS     HN 3649   3.852   5.372   7.772 -3.1996 -0.9962  1.3264
  227LYS     CA 3650   3.784   5.422   7.578 -0.4606  0.6056 -0.1394
  227LYS     HA 3651   3.679   5.416   7.555 -0.0845  1.0068 -2.1181
  227LYS     CB 3652   3.801   5.565   7.631 -0.5233 -0.5208  0.0672
  227LYS    HB1 3653   3.788   5.638   7.549  0.0587 -0.9712 -0.4394
  227LYS    HB2 3654   3.905   5.583   7.667 -0.8118  0.2103  0.5471
  227LYS     CG 3655   3.706   5.612   7.740 -0.2073 -0.4364  0.2517
  227LYS    HG1 3656   3.727   5.575   7.843 -1.4982  0.9873  1.0913
  227LYS    HG2 3657   3.605   5.576   7.709 -0.1346 -0.4675  0.0508
  227LYS     CD 3658   3.695   5.768   7.743 -0.6983 -0.4259 -0.0846
  227LYS    HD1 3659   3.656   5.801   7.644 -0.2153 -0.6312 -0.3464
  227LYS    HD2 3660   3.795   5.816   7.742 -1.7570  1.9601  0.9017
  227LYS     CE 3661   3.611   5.828   7.855  0.1228 -0.4619  0.1721
  227LYS    HE1 3662   3.644   5.787   7.952  3.5026 -0.7456 -0.9685
  227LYS    HE2 3663   3.507   5.792   7.845 -0.6089  1.2598  1.0766
  227LYS     NZ 3664   3.607   5.977   7.858 -0.2494  0.2673 -0.0489
  227LYS    HZ1 3665   3.635   6.021   7.768  0.2983 -2.4998 -1.3326
  227LYS    HZ2 3666   3.664   6.021   7.933  0.6529 -1.3733  0.2671
  227LYS    HZ3 3667   3.507   6.005   7.865 -0.4450 -0.0318 -1.3227
  227LYS      C 3668   3.867   5.397   7.453  0.0643 -0.2919  0.0980
  227LYS      O 3669   3.823   5.396   7.338  0.1821  0.2006 -0.4227
  228ARG      N 3670   3.996   5.369   7.473 -0.1993 -0.3943 -0.3077
  228ARG     HN 3671   4.034   5.383   7.564 -3.2124  0.2409  1.0073
  228ARG     CA 3672   4.087   5.331   7.371  0.0234 -0.2134  0.4024
  228ARG     HA 3673   4.094   5.408   7.296 -1.9957  0.6621  1.0612
  228ARG     CB 3674   4.234   5.324   7.432  0.4049  0.2278  0.2432
  228ARG    HB1 3675   4.254   5.251   7.513  2.7631 -0.9061 -1.2543
  228ARG    HB2 3676   4.273   5.423   7.462  0.0350  1.6609 -3.4530
  228ARG     CG 3677   4.336   5.276   7.322  0.0490  0.0834 -0.5057
  228ARG    HG1 3678   4.332   5.332   7.226 -0.5317 -1.5315 -1.4690
  228ARG    HG2 3679   4.307   5.173   7.290 -0.1906  0.0320 -0.1327
  228ARG     CD 3680   4.484   5.278   7.369  0.3654 -0.3556 -0.6050
  228ARG    HD1 3681   4.501   5.208   7.454  0.8495  1.3482  0.7623
  228ARG    HD2 3682   4.501   5.381   7.405  1.1815  0.0506 -2.0843
  228ARG     NE 3683   4.572   5.236   7.259  0.3106 -0.4035 -0.6262
  228ARG     HE 3684   4.550   5.144   7.225  1.8619 -0.9622 -0.1858
  228ARG     CZ 3685   4.671   5.302   7.199  0.2901  0.2847  0.1044
  228ARG    NH1 3686   4.704   5.424   7.225  0.4643 -0.4246  0.1566
  228ARG   HH11 3687   4.629   5.486   7.251  0.8794  0.7034 -1.2240
  228ARG   HH12 3688   4.783   5.462   7.177  0.0271  0.8315  0.3759
  228ARG    NH2 3689   4.754   5.240   7.115  0.3284  0.1216  0.1916
  228ARG   HH21 3690   4.739   5.143   7.099  0.3487  0.3674 -1.5282
  228ARG   HH22 3691   4.847   5.277   7.124  0.3209 -0.0117  0.8915
  228ARG      C 3692   4.052   5.195   7.295  0.8896 -0.4571 -0.2643
  228ARG      O 3693   4.043   5.190   7.173 -0.5962 -0.5401 -0.1899
  229ALA      N 3694   4.018   5.094   7.376  0.0383  0.2317 -0.0016
  229ALA     HN 3695   4.015   5.107   7.475  0.5992 -0.0347  0.0547
  229ALA     CA 3696   3.953   4.969   7.331  0.1235  0.3235 -0.7339
  229ALA     HA 3697   4.017   4.918   7.261  1.7211  0.5857  0.4714
  229ALA     CB 3698   3.930   4.866   7.446  0.5042  0.1776  0.0389
  229ALA    HB1 3699   3.884   4.777   7.399 -3.4661  3.5707 -3.3983
  229ALA    HB2 3700   3.854   4.898   7.521  0.4592  1.1242 -0.3990
  229ALA    HB3 3701   4.020   4.835   7.502 -0.2118 -0.5056  0.8486
  229ALA      C 3702   3.822   4.995   7.256  0.0553 -0.1256  0.1309
  229ALA      O 3703   3.787   4.937   7.151  0.4266 -0.4313  0.1803
  230ILE      N 3704   3.738   5.085   7.310  0.3061 -0.0660  0.4210
  230ILE     HN 3705   3.765   5.125   7.397  1.6017 -0.9249  0.4341
  230ILE     CA 3706   3.604   5.123   7.247 -0.5783  0.6829  1.0800
  230ILE     HA 3707   3.549   5.039   7.206 -0.6377  0.2125  2.1032
  230ILE     CB 3708   3.505   5.207   7.334 -0.3621  0.1908  0.1378
  230ILE     HB 3709   3.556   5.297   7.376 -2.2117  1.7194 -0.6922
  230ILE    CG2 3710   3.392   5.254   7.241 -0.1024 -0.0219 -0.1680
  230ILE   HG21 3711   3.324   5.170   7.215  0.4802  0.2290 -2.7445
  230ILE   HG22 3712   3.411   5.309   7.147 -1.2609  0.5900 -0.0681
  230ILE   HG23 3713   3.328   5.324   7.299  0.4512  0.0546  0.3547
  230ILE    CG1 3714   3.461   5.114   7.453  0.0491  0.4553 -0.0275
  230ILE   HG11 3715   3.548   5.081   7.515  0.0019  0.5350  0.0805
  230ILE   HG12 3716   3.417   5.025   7.403  2.1665  0.8145 -2.7395
  230ILE     CD 3717   3.345   5.161   7.545 -0.4043  0.2295  0.3230
  230ILE    HD1 3718   3.246   5.159   7.493 -0.2657  1.5249 -0.0344
  230ILE    HD2 3719   3.360   5.270   7.564  1.7609 -0.4392  2.9440
  230ILE    HD3 3720   3.346   5.104   7.640 -2.4400 -0.4662 -0.0182
  230ILE      C 3721   3.637   5.192   7.107  0.5335  0.4661  0.1447
  230ILE      O 3722   3.569   5.170   7.007 -0.2890 -0.7410  0.1821
  231THR      N 3723   3.737   5.281   7.104 -0.2932  0.2591  0.5534
  231THR     HN 3724   3.780   5.299   7.192 -1.6063  1.6694  0.9326
  231THR     CA 3725   3.780   5.350   6.988  0.0609  0.2192  0.3082
  231THR     HA 3726   3.690   5.394   6.947  0.0935  0.8759  0.9194
  231THR     CB 3727   3.894   5.440   7.025 -0.0083 -0.3309 -0.2218
  231THR     HB 3728   3.981   5.386   7.068  0.8723  0.6745 -0.6781
  231THR    OG1 3729   3.852   5.533   7.123  0.4677 -0.4685  0.3538
  231THR    HG1 3730   3.846   5.469   7.194  1.3265 -0.7080  0.2213
  231THR    CG2 3731   3.942   5.524   6.900  0.3318 -0.1416  0.2424
  231THR   HG21 3732   3.990   5.466   6.819 -2.9912 -1.4981 -0.9629
  231THR   HG22 3733   4.001   5.609   6.939 -0.5935  0.2051  0.9315
  231THR   HG23 3734   3.849   5.571   6.862  0.0839 -1.2025 -0.5165
  231THR      C 3735   3.828   5.258   6.874  0.5411 -0.2267  0.4100
  231THR      O 3736   3.789   5.263   6.758  0.1596 -0.1655  0.1989
  232PHE      N 3737   3.913   5.165   6.910  0.3596 -0.2772 -0.3715
  232PHE     HN 3738   3.953   5.165   7.001 -0.0772  1.9947 -0.1150
  232PHE     CA 3739   3.968   5.053   6.828  0.3559 -1.2372 -0.2521
  232PHE     HA 3740   3.992   5.105   6.737  3.0057 -0.9559  0.4996
  232PHE     CB 3741   4.103   4.988   6.880  0.3148 -0.7695  0.8757
  232PHE    HB1 3742   4.114   4.895   6.821  0.3228 -2.3001  3.1790
  232PHE    HB2 3743   4.097   4.955   6.986 -0.9768  1.4905  1.5840
  232PHE     CG 3744   4.217   5.080   6.851  0.8631  0.5680  0.6806
  232PHE    CD1 3745   4.254   5.108   6.717 -0.6353 -0.2335  0.0079
  232PHE    HD1 3746   4.204   5.059   6.635  0.5392 -1.9970  0.3016
  232PHE    CE1 3747   4.355   5.196   6.691  0.1704  0.2481  0.1806
  232PHE    HE1 3748   4.378   5.219   6.589  1.0358  0.1803  0.3568
  232PHE     CZ 3749   4.428   5.254   6.793 -0.2153  0.1657 -0.2136
  232PHE     HZ 3750   4.491   5.337   6.765 -1.4509  0.1225 -3.5274
  232PHE    CD2 3751   4.282   5.147   6.963 -0.1594  0.1779  0.7428
  232PHE    HD2 3752   4.254   5.140   7.067  0.2087  1.6528  0.9624
  232PHE    CE2 3753   4.386   5.231   6.930 -0.1093 -0.2548 -0.1880
  232PHE    HE2 3754   4.445   5.284   7.004  2.3037 -0.0140 -2.1696
  232PHE      C 3755   3.870   4.956   6.777  0.1559  0.5282 -0.3946
  232PHE      O 3756   3.869   4.920   6.661  0.0862  0.6256 -0.4227
  233ILE      N 3757   3.774   4.921   6.866  0.0167  0.7057 -0.0374
  233ILE     HN 3758   3.785   4.950   6.961 -0.8895 -0.1546  0.3472
  233ILE     CA 3759   3.659   4.841   6.819 -0.3370  0.7657 -0.9412
  233ILE     HA 3760   3.714   4.763   6.768  0.6865  1.4732 -0.9435
  233ILE     CB 3761   3.594   4.778   6.942  0.2441  0.0082  0.1953
  233ILE     HB 3762   3.568   4.855   7.017 -0.5352 -2.0559  2.1647
  233ILE    CG2 3763   3.456   4.715   6.894  0.5630  0.0090 -0.2814
  233ILE   HG21 3764   3.400   4.686   6.986  1.6177  0.1723  0.4322
  233ILE   HG22 3765   3.473   4.630   6.824  0.3085 -0.3746  0.1171
  233ILE   HG23 3766   3.390   4.789   6.843 -1.8043  0.1875  2.7537
  233ILE    CG1 3767   3.681   4.670   7.001  0.3035  0.8605  0.0766
  233ILE   HG11 3768   3.786   4.704   7.004 -0.3042  2.8148  0.5089
  233ILE   HG12 3769   3.678   4.580   6.936  1.7491  1.5524 -0.9651
  233ILE     CD 3770   3.636   4.634   7.144 -0.0572  0.2250 -0.1944
  233ILE    HD1 3771   3.543   4.573   7.151  0.8939 -1.2065  0.3239
  233ILE    HD2 3772   3.636   4.722   7.213  1.7481 -1.2619  1.8242
  233ILE    HD3 3773   3.718   4.571   7.185 -1.1311 -1.5447 -0.6497
  233ILE      C 3774   3.569   4.910   6.719  1.0250  0.1010  0.2931
  233ILE      O 3775   3.529   4.851   6.618  0.1926  0.0281 -0.4134
  234MET      N 3776   3.538   5.038   6.737  0.0710  0.1056  0.2166
  234MET     HN 3777   3.561   5.084   6.823  0.6108  0.0968  0.0811
  234MET     CA 3778   3.472   5.107   6.625 -0.5877  0.7900 -0.8863
  234MET     HA 3779   3.384   5.048   6.602  0.4655 -0.5509 -1.6245
  234MET     CB 3780   3.427   5.246   6.679 -0.0153 -0.1499 -0.8432
  234MET    HB1 3781   3.394   5.302   6.589 -0.7233 -0.7069 -0.9452
  234MET    HB2 3782   3.516   5.284   6.734 -1.1611 -0.2649  1.1958
  234MET     CG 3783   3.305   5.233   6.768  1.0071 -0.0035 -0.3553
  234MET    HG1 3784   3.329   5.161   6.850 -0.7552 -2.1035 -1.5493
  234MET    HG2 3785   3.221   5.186   6.712 -0.2671  2.9756 -1.1618
  234MET     SD 3786   3.234   5.393   6.836 -0.1163  0.1559 -0.1256
  234MET     CE 3787   3.127   5.425   6.691 -0.6251  0.1645 -0.5633
  234MET    HE1 3788   3.194   5.428   6.603  0.2343  1.0079  0.1028
  234MET    HE2 3789   3.086   5.528   6.687  5.4123  2.9164 -1.6984
  234MET    HE3 3790   3.044   5.351   6.689 -1.8459  1.3474  1.8370
  234MET      C 3791   3.557   5.127   6.497 -0.2261  0.1150 -0.4436
  234MET      O 3792   3.505   5.098   6.388 -0.0342  0.1005  0.1445
  235VAL      N 3793   3.694   5.161   6.501  0.2640  0.4253 -0.2531
  235VAL     HN 3794   3.741   5.163   6.589 -0.6039  1.5887  0.2193
  235VAL     CA 3795   3.782   5.186   6.388 -0.2761  0.2040  0.0170
  235VAL     HA 3796   3.737   5.258   6.321  2.4159  1.0133 -1.0856
  235VAL     CB 3797   3.908   5.250   6.444  0.3318  0.1245 -0.3157
  235VAL     HB 3798   3.943   5.194   6.533 -0.1978  1.1782  0.5720
  235VAL    CG1 3799   4.030   5.242   6.350  0.4790  0.4473  0.6927
  235VAL   HG11 3800   4.048   5.136   6.322  0.5719  1.0266 -1.6750
  235VAL   HG12 3801   4.118   5.288   6.400 -1.1541  4.9935 -0.0653
  235VAL   HG13 3802   4.017   5.293   6.252  1.2328  0.3626  0.5383
  235VAL    CG2 3803   3.866   5.395   6.490  0.2638  0.2016  0.3729
  235VAL   HG21 3804   3.949   5.436   6.549 -1.0814  1.8375  1.2113
  235VAL   HG22 3805   3.777   5.405   6.556  0.3193  1.5011  0.2767
  235VAL   HG23 3806   3.842   5.462   6.404 -0.2527  0.9131  1.0651
  235VAL      C 3807   3.798   5.060   6.295  0.0084  0.1305  0.7520
  235VAL      O 3808   3.789   5.078   6.173 -0.0126 -0.2178 -0.1577
  236VAL      N 3809   3.811   4.939   6.357  0.2598 -0.2288  0.3462
  236VAL     HN 3810   3.828   4.941   6.455  0.8339  1.2880  0.2443
  236VAL     CA 3811   3.821   4.819   6.276 -0.1463  0.1306  0.4995
  236VAL     HA 3812   3.897   4.837   6.201  0.6029  1.7813  1.5889
  236VAL     CB 3813   3.869   4.690   6.355  0.6628  0.7374 -0.1221
  236VAL     HB 3814   3.883   4.616   6.273  0.2865  0.4918  0.0334
  236VAL    CG1 3815   4.010   4.693   6.420 -0.0234  0.1490 -0.1563
  236VAL   HG11 3816   4.027   4.788   6.474 -0.7010 -1.3221  2.8909
  236VAL   HG12 3817   4.081   4.681   6.335  3.0183 -1.1712  2.3431
  236VAL   HG13 3818   4.024   4.623   6.506  1.8211  0.4614 -0.1644
  236VAL    CG2 3819   3.763   4.650   6.449 -0.0256  0.3236 -0.7543
  236VAL   HG21 3820   3.667   4.625   6.400  0.4182 -1.4214 -0.7734
  236VAL   HG22 3821   3.750   4.719   6.536 -1.4181  0.8692 -1.3666
  236VAL   HG23 3822   3.811   4.559   6.492  0.5518  0.9660  0.0075
  236VAL      C 3823   3.698   4.793   6.193  0.0360  0.0554  0.4125
  236VAL      O 3824   3.696   4.763   6.075  0.0606  0.0552  0.1255
  237ALA      N 3825   3.578   4.825   6.252  0.1513  0.7000 -0.2055
  237ALA     HN 3826   3.575   4.879   6.336  3.9671  0.5107  0.2215
  237ALA     CA 3827   3.453   4.797   6.180 -0.4355 -0.2098 -0.5444
  237ALA     HA 3828   3.459   4.706   6.123  0.3264 -0.4844 -0.0377
  237ALA     CB 3829   3.341   4.764   6.282 -0.3300 -0.2072 -0.0691
  237ALA    HB1 3830   3.244   4.756   6.228 -0.8127  0.1011  0.7412
  237ALA    HB2 3831   3.338   4.841   6.362 -0.5689 -0.8538  0.5467
  237ALA    HB3 3832   3.360   4.665   6.328 -0.2982 -0.4491 -0.5916
  237ALA      C 3833   3.416   4.910   6.089 -0.2531 -0.0257 -0.1870
  237ALA      O 3834   3.339   4.883   5.998  0.5245  0.2577 -0.0914
  238ILE      N 3835   3.468   5.036   6.109 -0.3245 -1.1218 -0.3251
  238ILE     HN 3836   3.516   5.061   6.192 -2.2209  2.7967 -0.2049
  238ILE     CA 3837   3.488   5.136   5.998  0.3864  0.1631 -0.4677
  238ILE     HA 3838   3.392   5.166   5.959  0.8400  3.0324  0.4151
  238ILE     CB 3839   3.542   5.273   6.054  0.2274  0.3626  0.2344
  238ILE     HB 3840   3.639   5.253   6.103 -0.1524  1.0993  1.3117
  238ILE    CG2 3841   3.580   5.366   5.935  0.0754 -0.3719 -0.0597
  238ILE   HG21 3842   3.487   5.423   5.911  0.3579  0.8443  1.5409
  238ILE   HG22 3843   3.608   5.323   5.837  0.8495  2.9863 -1.4461
  238ILE   HG23 3844   3.660   5.441   5.953  1.4742 -0.8297 -3.6368
  238ILE    CG1 3845   3.432   5.328   6.150 -0.0063 -0.0893 -0.8821
  238ILE   HG11 3846   3.409   5.255   6.230  1.3063  0.3009 -0.1257
  238ILE   HG12 3847   3.339   5.348   6.093 -1.5809 -1.5874  1.0178
  238ILE     CD 3848   3.489   5.454   6.221 -0.4056 -0.1409  0.1761
  238ILE    HD1 3849   3.452   5.473   6.324  0.4845  1.8282  0.1791
  238ILE    HD2 3850   3.461   5.542   6.159 -0.5631  0.6384  1.3275
  238ILE    HD3 3851   3.598   5.440   6.237 -0.2299  0.9926  0.0545
  238ILE      C 3852   3.562   5.083   5.882  0.0160 -0.8994 -0.4054
  238ILE      O 3853   3.516   5.078   5.768 -0.3072  0.4479  0.2136
  239VAL      N 3854   3.690   5.038   5.916  0.2486 -0.0395  0.3156
  239VAL     HN 3855   3.733   5.067   6.001  1.2948  2.4732 -0.9332
  239VAL     CA 3856   3.782   4.995   5.810 -0.4163 -0.4082  0.2446
  239VAL     HA 3857   3.798   5.076   5.741  0.3157  0.1972  1.1066
  239VAL     CB 3858   3.923   4.963   5.870 -0.4432 -0.2498 -0.5239
  239VAL     HB 3859   3.910   4.897   5.958  0.4789 -2.1206 -1.7173
  239VAL    CG1 3860   4.019   4.881   5.778 -0.1838  1.1048  0.5885
  239VAL   HG11 3861   4.117   4.865   5.828  0.5328 -1.3398 -1.4153
  239VAL   HG12 3862   4.032   4.938   5.683 -0.4547 -1.2808 -0.9562
  239VAL   HG13 3863   3.981   4.781   5.751 -0.8678  1.6847 -0.6847
  239VAL    CG2 3864   3.994   5.087   5.904 -0.3768  0.3509  0.2565
  239VAL   HG21 3865   3.930   5.153   5.966  0.5556  0.4844  1.0968
  239VAL   HG22 3866   4.012   5.149   5.814 -2.0037  2.7589  1.4755
  239VAL   HG23 3867   4.095   5.068   5.947  0.3065 -0.7916 -1.7384
  239VAL      C 3868   3.735   4.873   5.717  0.1920 -0.7160 -0.6552
  239VAL      O 3869   3.739   4.879   5.590  0.3214  0.0032  0.1810
  240PHE      N 3870   3.680   4.767   5.779 -0.5461 -0.0397  0.4243
  240PHE     HN 3871   3.694   4.754   5.877  1.9361 -3.3466 -0.2151
  240PHE     CA 3872   3.613   4.662   5.706  0.1979 -0.3983 -0.2034
  240PHE     HA 3873   3.679   4.633   5.626  1.8448  4.4460 -0.9492
  240PHE     CB 3874   3.596   4.553   5.812  0.2759  0.2563  0.1169
  240PHE    HB1 3875   3.551   4.597   5.904  1.4967  1.8291  0.0066
  240PHE    HB2 3876   3.692   4.502   5.834  0.2425 -0.9508 -2.2888
  240PHE     CG 3877   3.499   4.438   5.771  0.0516 -0.2888 -0.1557
  240PHE    CD1 3878   3.525   4.376   5.648 -0.5068 -0.1061  0.0290
  240PHE    HD1 3879   3.614   4.407   5.596 -0.0885 -0.4891  0.5010
  240PHE    CE1 3880   3.434   4.286   5.600 -0.3000  0.6305  0.2395
  240PHE    HE1 3881   3.453   4.238   5.505  1.6137  0.2449  0.7654
  240PHE     CZ 3882   3.320   4.246   5.671  0.2946 -0.6155  0.0676
  240PHE     HZ 3883   3.257   4.169   5.630 -0.6048 -0.4131  1.0120
  240PHE    CD2 3884   3.394   4.401   5.851 -0.0950  1.6529 -0.1399
  240PHE    HD2 3885   3.371   4.441   5.948  2.1848 -0.7311  1.5124
  240PHE    CE2 3886   3.303   4.301   5.805 -0.5266  0.5725  0.3104
  240PHE    HE2 3887   3.214   4.274   5.860  0.5112 -0.5471  1.5022
  240PHE      C 3888   3.491   4.704   5.624  0.3742 -0.5919 -0.1078
  240PHE      O 3889   3.473   4.662   5.507  0.2687  0.1752 -0.1007
  241VAL      N 3890   3.405   4.790   5.674 -0.2255 -0.2322  0.4183
  241VAL     HN 3891   3.415   4.826   5.766 -3.5988 -0.3635  0.9662
  241VAL     CA 3892   3.311   4.853   5.587  0.3069 -0.0051 -0.7563
  241VAL     HA 3893   3.251   4.774   5.546  1.3691 -1.2730  0.0206
  241VAL     CB 3894   3.200   4.930   5.658  0.3545  0.0426 -0.2148
  241VAL     HB 3895   3.236   5.001   5.735 -2.6884  1.9638 -0.3913
  241VAL    CG1 3896   3.102   5.005   5.569  0.0444 -0.2266  1.0733
  241VAL   HG11 3897   3.149   5.093   5.521  3.6982 -2.5229 -0.0247
  241VAL   HG12 3898   3.011   5.033   5.626  0.3097 -0.6043  1.6914
  241VAL   HG13 3899   3.067   4.939   5.487  0.1032  1.2160 -0.1562
  241VAL    CG2 3900   3.114   4.823   5.736 -0.0070  0.3552 -0.2433
  241VAL   HG21 3901   3.162   4.783   5.828  2.1364  0.5299 -1.2312
  241VAL   HG22 3902   3.091   4.731   5.679  3.8451 -1.7416  1.1530
  241VAL   HG23 3903   3.021   4.874   5.769  0.7704  0.7134  1.5293
  241VAL      C 3904   3.372   4.933   5.467 -0.0609  0.1955 -0.2984
  241VAL      O 3905   3.334   4.905   5.354  0.1923 -0.2526  0.4312
  242ILE      N 3906   3.466   5.024   5.480  0.0233  0.0478  0.9372
  242ILE     HN 3907   3.489   5.043   5.575  0.2232  0.2184  0.8543
  242ILE     CA 3908   3.531   5.103   5.375  0.5471 -0.9083 -0.0697
  242ILE     HA 3909   3.453   5.140   5.311 -0.4428 -1.2151  0.9333
  242ILE     CB 3910   3.599   5.232   5.424  0.0210  0.0889 -0.4589
  242ILE     HB 3911   3.642   5.283   5.335  2.7712  0.6941  1.1063
  242ILE    CG2 3912   3.493   5.328   5.493 -0.6982  0.6637 -0.5676
  242ILE   HG21 3913   3.451   5.277   5.583  3.1077 -1.1843  0.3747
  242ILE   HG22 3914   3.406   5.351   5.428 -0.1340  1.5107 -1.0278
  242ILE   HG23 3915   3.542   5.424   5.520 -1.1642  0.4687  1.1171
  242ILE    CG1 3916   3.723   5.198   5.519  0.7033  0.4873  0.6364
  242ILE   HG11 3917   3.794   5.146   5.452  2.4564  1.9693  1.2642
  242ILE   HG12 3918   3.692   5.133   5.603  1.2648 -0.6713 -0.0362
  242ILE     CD 3919   3.798   5.318   5.574 -0.4620  0.4904 -0.5072
  242ILE    HD1 3920   3.749   5.371   5.658  0.6983  1.0346 -0.1599
  242ILE    HD2 3921   3.832   5.386   5.494  1.5491 -1.9789 -1.9206
  242ILE    HD3 3922   3.890   5.275   5.620  0.5055  2.5149 -0.4460
  242ILE      C 3923   3.612   5.020   5.278  0.9008  0.1272 -0.3249
  242ILE      O 3924   3.606   5.053   5.158  0.1362  0.2876  0.4503
  243CYS      N 3925   3.685   4.913   5.321 -0.4334  0.2715  0.6260
  243CYS     HN 3926   3.712   4.906   5.417  2.7113  2.6655  0.0623
  243CYS     CA 3927   3.750   4.828   5.226  0.2958 -0.0164 -0.3905
  243CYS     HA 3928   3.816   4.881   5.158 -0.8860 -0.3393 -1.8431
  243CYS     CB 3929   3.849   4.738   5.309 -0.4680  0.1582  0.3623
  243CYS    HB1 3930   3.905   4.666   5.245 -1.4824  1.0865 -1.6507
  243CYS    HB2 3931   3.790   4.681   5.384 -0.3513  1.5781  1.5691
  243CYS     SG 3932   3.970   4.847   5.391 -0.3984  0.1730 -0.1008
  243CYS    HG1 3933   3.892   4.858   5.497  1.5819  2.1950  1.2180
  243CYS      C 3934   3.661   4.738   5.134  0.3980 -0.7351  0.5312
  243CYS      O 3935   3.680   4.721   5.014 -0.1330 -0.0434  0.0336
  244PHE      N 3936   3.553   4.686   5.198  0.8421  0.2038  0.1341
  244PHE     HN 3937   3.530   4.701   5.294 -0.4656  0.5337 -0.2100
  244PHE     CA 3938   3.491   4.569   5.146 -0.7393  0.8274  0.2792
  244PHE     HA 3939   3.548   4.523   5.066 -2.6209  0.6604 -1.0442
  244PHE     CB 3940   3.486   4.466   5.261 -0.1238 -0.0505 -0.4035
  244PHE    HB1 3941   3.394   4.467   5.324  0.4232 -2.6219  0.5598
  244PHE    HB2 3942   3.564   4.498   5.333 -0.2838 -2.3790  0.9258
  244PHE     CG 3943   3.502   4.322   5.217 -0.5840  0.0806 -0.3090
  244PHE    CD1 3944   3.417   4.258   5.127 -0.1719 -0.5717 -0.1811
  244PHE    HD1 3945   3.335   4.308   5.076 -1.3738 -1.2727  0.9953
  244PHE    CE1 3946   3.435   4.123   5.091 -0.7888  0.4003 -0.1920
  244PHE    HE1 3947   3.377   4.075   5.012 -0.0804 -2.0862  0.7065
  244PHE     CZ 3948   3.542   4.051   5.143  0.6803  0.9709 -0.0383
  244PHE     HZ 3949   3.564   3.948   5.119  0.7783  1.3076 -1.5100
  244PHE    CD2 3950   3.610   4.247   5.271 -0.4294  0.0225  0.7872
  244PHE    HD2 3951   3.673   4.287   5.349 -0.0652 -1.3006  1.2028
  244PHE    CE2 3952   3.627   4.111   5.245 -0.3170  0.0471 -0.0645
  244PHE    HE2 3953   3.715   4.059   5.282  0.5176  1.7241  0.4056
  244PHE      C 3954   3.353   4.604   5.087  0.8125 -1.1014 -0.6171
  244PHE      O 3955   3.306   4.543   5.000  0.6301  0.6964 -0.2913
  245LEU      N 3956   3.282   4.712   5.133 -0.0736  0.6930 -0.2107
  245LEU     HN 3957   3.320   4.753   5.216 -1.6225 -1.0262  1.4763
  245LEU     CA 3958   3.154   4.762   5.074  0.4011 -0.5443  0.0560
  245LEU     HA 3959   3.097   4.670   5.075  2.5795 -1.9973 -1.2241
  245LEU     CB 3960   3.093   4.875   5.165  0.7223 -0.1623  0.3331
  245LEU    HB1 3961   3.160   4.964   5.162  0.2723  0.1664 -1.0933
  245LEU    HB2 3962   3.107   4.854   5.273  2.8210 -1.1299 -0.0686
  245LEU     CG 3963   2.953   4.934   5.120  0.5595 -0.0516  0.3084
  245LEU     HG 3964   2.959   4.985   5.021 -0.3436  0.9933  0.7705
  245LEU    CD1 3965   2.852   4.821   5.118 -0.3602  0.4099 -0.4398
  245LEU   HD11 3966   2.881   4.744   5.043  3.3568  1.9001 -0.7424
  245LEU   HD12 3967   2.754   4.866   5.090 -1.5650 -2.2399 -0.8501
  245LEU   HD13 3968   2.846   4.766   5.214 -2.5278 -0.1012 -0.8040
  245LEU    CD2 3969   2.910   5.052   5.211  0.3504  0.3070  0.2941
  245LEU   HD21 3970   2.812   5.092   5.178 -0.5600 -2.0862 -0.0678
  245LEU   HD22 3971   2.985   5.134   5.209  0.5983  0.0999  0.7830
  245LEU   HD23 3972   2.897   5.011   5.314 -1.1822 -0.7307 -0.2832
  245LEU      C 3973   3.156   4.813   4.926  0.0612 -0.5569 -0.4409
  245LEU      O 3974   3.072   4.775   4.848  0.9490 -0.6060  0.0043
  246PRO      N 3975   3.250   4.900   4.872 -0.2531 -0.3492 -0.5883
  246PRO     CD 3976   3.354   4.960   4.952  0.5519 -0.0915 -0.4032
  246PRO    HD1 3977   3.426   4.877   4.969 -1.6646 -2.7522 -3.1698
  246PRO    HD2 3978   3.329   4.994   5.055  2.3864 -0.9442  0.3814
  246PRO     CA 3979   3.243   4.960   4.740  0.5351  0.7900  0.5543
  246PRO     HA 3980   3.142   4.995   4.728 -0.8407 -2.5045  1.3206
  246PRO     CB 3981   3.357   5.065   4.727 -0.9302  1.1959 -0.4738
  246PRO    HB1 3982   3.315   5.167   4.713  1.9381  2.3511 -1.4759
  246PRO    HB2 3983   3.416   5.049   4.634 -0.4278 -0.4051  0.0749
  246PRO     CG 3984   3.429   5.061   4.864 -0.6118  0.0511  0.3971
  246PRO    HG1 3985   3.536   5.032   4.873 -0.9262 -0.8534  1.4380
  246PRO    HG2 3986   3.421   5.159   4.915 -1.4534  0.7486 -1.0003
  246PRO      C 3987   3.257   4.852   4.631  0.0764  0.5530 -0.1616
  246PRO      O 3988   3.173   4.856   4.538  0.1537  0.7671 -0.2246
  247SER      N 3989   3.341   4.749   4.644  0.1303 -0.0302 -0.6640
  247SER     HN 3990   3.399   4.749   4.726  1.1303  1.1854 -1.3335
  247SER     CA 3991   3.339   4.638   4.548  0.0857 -0.6494 -0.5390
  247SER     HA 3992   3.346   4.685   4.451  2.4327  1.3365  0.4704
  247SER     CB 3993   3.462   4.540   4.559  0.2439 -1.0306  0.2504
  247SER    HB1 3994   3.558   4.597   4.555 -0.2227 -0.3364 -2.0900
  247SER    HB2 3995   3.468   4.468   4.475  0.0498  1.2686 -1.8142
  247SER     OG 3996   3.458   4.474   4.685 -0.0756 -0.0400 -0.2964
  247SER    HG1 3997   3.550   4.480   4.713  0.2955  0.6781 -1.5728
  247SER      C 3998   3.207   4.556   4.550  0.2923  1.1318 -0.1641
  247SER      O 3999   3.160   4.501   4.451  0.0786  0.6671 -0.7284
  248VAL      N 4000   3.151   4.535   4.675  0.2168  0.9064 -0.2427
  248VAL     HN 4001   3.206   4.563   4.754 -1.7298  1.1054  1.1043
  248VAL     CA 4002   3.028   4.460   4.696 -0.8003  0.3465 -0.2263
  248VAL     HA 4003   3.054   4.373   4.637  0.3903 -0.0655  0.8592
  248VAL     CB 4004   3.000   4.401   4.839 -0.0901 -0.5324 -0.7396
  248VAL     HB 4005   2.993   4.486   4.910 -1.7285 -0.9809 -0.3163
  248VAL    CG1 4006   2.867   4.334   4.846 -0.0620 -0.0465  0.3658
  248VAL   HG11 4007   2.781   4.404   4.847  0.1180  0.1858  1.9902
  248VAL   HG12 4008   2.850   4.289   4.946  1.4972 -0.2914  0.5464
  248VAL   HG13 4009   2.856   4.256   4.767 -0.7425 -0.1409  0.5518
  248VAL    CG2 4010   3.118   4.305   4.874 -0.0803  0.2371 -0.3656
  248VAL   HG21 4011   3.104   4.273   4.979  1.4331 -0.7651 -0.4359
  248VAL   HG22 4012   3.222   4.343   4.861  1.4569 -2.9753  1.2007
  248VAL   HG23 4013   3.109   4.213   4.811 -2.2996  0.2720 -0.1706
  248VAL      C 4014   2.911   4.522   4.631 -0.5388  0.0741 -0.0415
  248VAL      O 4015   2.826   4.451   4.576  0.4402  0.7212 -0.1255
  249VAL      N 4016   2.903   4.655   4.639 -0.0253  0.1025 -0.0458
  249VAL     HN 4017   2.966   4.715   4.688  0.0174 -0.1632  0.2287
  249VAL     CA 4018   2.796   4.728   4.575  0.6892 -0.0246 -1.0304
  249VAL     HA 4019   2.705   4.672   4.587  0.7293  0.1301  0.0963
  249VAL     CB 4020   2.757   4.864   4.643 -0.5345  0.0898  0.4098
  249VAL     HB 4021   2.671   4.910   4.589  0.2818 -0.6170 -1.5903
  249VAL    CG1 4022   2.703   4.835   4.785 -0.4823  0.6002  0.0010
  249VAL   HG11 4023   2.606   4.781   4.794  0.1057 -0.6163 -0.6856
  249VAL   HG12 4024   2.699   4.928   4.846  1.5639  0.2582  0.7457
  249VAL   HG13 4025   2.780   4.767   4.827  1.9011  1.6398 -2.3546
  249VAL    CG2 4026   2.873   4.969   4.641 -0.0393 -0.3611 -0.8724
  249VAL   HG21 4027   2.831   5.066   4.677 -0.0777 -1.3985  2.1532
  249VAL   HG22 4028   2.918   4.982   4.541 -2.5644  1.4046 -1.9115
  249VAL   HG23 4029   2.951   4.952   4.718  2.1963  1.1247 -2.6577
  249VAL      C 4030   2.810   4.746   4.427 -0.4733  0.5457  0.6121
  249VAL      O 4031   2.714   4.733   4.351  0.0346 -0.4260  0.5712
  250VAL      N 4032   2.935   4.755   4.377  0.3903  0.0647 -0.1958
  250VAL     HN 4033   3.012   4.778   4.436 -0.5912 -0.5935  1.4143
  250VAL     CA 4034   2.974   4.744   4.237 -0.2865  0.5136 -0.0338
  250VAL     HA 4035   2.904   4.808   4.186 -0.5798  1.5146  1.5521
  250VAL     CB 4036   3.120   4.772   4.209 -0.5819 -0.2896 -0.4389
  250VAL     HB 4037   3.193   4.715   4.271 -1.0101 -0.2818  0.0789
  250VAL    CG1 4038   3.161   4.744   4.065  0.6583  0.3533 -0.2569
  250VAL   HG11 4039   3.269   4.765   4.047  1.6550 -3.4629  0.3442
  250VAL   HG12 4040   3.103   4.804   3.992  0.6588 -0.4126 -0.8966
  250VAL   HG13 4041   3.145   4.639   4.035  0.2170  0.1140  0.7508
  250VAL    CG2 4042   3.140   4.922   4.240 -1.0677  0.0228  0.4631
  250VAL   HG21 4043   3.247   4.950   4.243 -1.2097  0.9562 -1.4659
  250VAL   HG22 4044   3.104   4.956   4.339 -0.6566  1.1114  0.2568
  250VAL   HG23 4045   3.095   4.987   4.162  0.0159 -0.5750 -0.6955
  250VAL      C 4046   2.931   4.600   4.190  0.6234 -0.5576  0.2923
  250VAL      O 4047   2.856   4.598   4.092 -0.0088  0.0439  0.2352
  251ARG      N 4048   2.968   4.494   4.260  0.3863 -0.0142  0.2220
  251ARG     HN 4049   3.025   4.510   4.340 -0.4426  1.3177  0.5748
  251ARG     CA 4050   2.923   4.356   4.240 -0.2504 -0.0977  0.0020
  251ARG     HA 4051   2.957   4.329   4.141 -0.4284 -1.5159  0.3167
  251ARG     CB 4052   2.993   4.255   4.337  0.3131 -0.5821 -0.2304
  251ARG    HB1 4053   2.950   4.272   4.438 -1.5708  0.1344 -1.1233
  251ARG    HB2 4054   3.103   4.274   4.335  0.3868 -0.9199  0.2482
  251ARG     CG 4055   2.977   4.098   4.307  0.0642 -0.3602 -0.0176
  251ARG    HG1 4056   2.881   4.065   4.351 -0.0567  0.2534  0.1757
  251ARG    HG2 4057   3.060   4.043   4.358  0.2835 -1.3944 -1.4383
  251ARG     CD 4058   3.009   4.047   4.162 -0.1706  0.4255  0.4676
  251ARG    HD1 4059   2.931   4.079   4.089 -2.0791 -0.3053  2.0717
  251ARG    HD2 4060   3.015   3.936   4.167  1.0635  0.4549  0.0630
  251ARG     NE 4061   3.133   4.106   4.110 -0.5563  0.5043 -0.8267
  251ARG     HE 4062   3.176   4.177   4.164 -0.0744 -0.4109  0.0264
  251ARG     CZ 4063   3.182   4.080   3.993  0.0127 -0.1145  0.0468
  251ARG    NH1 4064   3.127   3.989   3.915  0.1022  0.0987  0.4644
  251ARG   HH11 4065   3.071   3.918   3.957 -0.2917 -0.3445 -0.7836
  251ARG   HH12 4066   3.186   3.962   3.839 -2.0104 -1.6941 -0.6276
  251ARG    NH2 4067   3.296   4.137   3.951 -0.2677 -0.6150  0.3734
  251ARG   HH21 4068   3.344   4.205   4.005  2.0952 -1.3225 -0.7040
  251ARG   HH22 4069   3.329   4.134   3.857 -0.2486  2.5699  0.1944
  251ARG      C 4070   2.769   4.324   4.244  0.4778 -0.4139 -0.4917
  251ARG      O 4071   2.715   4.255   4.157 -0.5505  0.2186  0.1606
  252ILE      N 4072   2.698   4.383   4.340 -0.2703  0.2522  0.0336
  252ILE     HN 4073   2.754   4.434   4.405 -0.4767  2.2633 -1.2983
  252ILE     CA 4074   2.550   4.385   4.345 -0.3941  0.7867  1.1503
  252ILE     HA 4075   2.522   4.282   4.333  1.4407 -0.0372  3.1840
  252ILE     CB 4076   2.500   4.439   4.479  0.4335 -0.3780  0.2920
  252ILE     HB 4077   2.565   4.526   4.505 -1.0040  0.6441  0.5950
  252ILE    CG2 4078   2.348   4.488   4.460 -0.0367 -0.1326  0.3682
  252ILE   HG21 4079   2.294   4.398   4.425 -0.6079 -0.3270  1.6915
  252ILE   HG22 4080   2.341   4.568   4.384 -1.7359 -0.0502  0.5788
  252ILE   HG23 4081   2.306   4.525   4.556 -0.3945 -0.6164  0.4001
  252ILE    CG1 4082   2.517   4.324   4.592  0.1489 -1.0663  0.2024
  252ILE   HG11 4083   2.619   4.281   4.586  0.0064 -1.4413  0.4257
  252ILE   HG12 4084   2.456   4.233   4.576 -0.7592 -0.2488 -1.2637
  252ILE     CD 4085   2.495   4.389   4.726  1.0609  0.1487  0.2365
  252ILE    HD1 4086   2.395   4.434   4.745  1.1251 -0.2475  1.6021
  252ILE    HD2 4087   2.576   4.464   4.741  2.3941 -0.8712 -1.4950
  252ILE    HD3 4088   2.517   4.311   4.801  2.7433  0.5625  0.2262
  252ILE      C 4089   2.491   4.452   4.220  0.9491 -0.9235  0.0323
  252ILE      O 4090   2.406   4.389   4.155 -0.2005  0.2078 -0.8794
  253ARG      N 4091   2.528   4.573   4.174  0.2243 -0.4741  0.1565
  253ARG     HN 4092   2.589   4.624   4.234 -0.3148 -0.6400  0.8582
  253ARG     CA 4093   2.500   4.645   4.053  0.4031  0.2643 -0.4174
  253ARG     HA 4094   2.394   4.663   4.048  0.1673  0.0763  2.1511
  253ARG     CB 4095   2.574   4.781   4.051 -0.3416  0.5558 -0.5051
  253ARG    HB1 4096   2.684   4.763   4.049 -0.2446  0.9618  0.7536
  253ARG    HB2 4097   2.548   4.840   4.141 -0.4742  0.5776 -0.5579
  253ARG     CG 4098   2.559   4.869   3.932 -0.3394  0.5620 -0.2409
  253ARG    HG1 4099   2.607   4.823   3.842  2.1599 -1.5672  1.9968
  253ARG    HG2 4100   2.613   4.961   3.964  1.5500  0.1549 -1.9751
  253ARG     CD 4101   2.410   4.903   3.891 -0.7463  0.5036 -0.1359
  253ARG    HD1 4102   2.359   4.969   3.964  0.9625  2.5603 -0.7295
  253ARG    HD2 4103   2.344   4.818   3.864 -0.7528  0.2316  0.6977
  253ARG     NE 4104   2.430   4.990   3.776  0.3577 -0.3704  0.1697
  253ARG     HE 4105   2.516   5.003   3.727 -0.2029 -0.9623 -1.0304
  253ARG     CZ 4106   2.328   5.033   3.704 -0.0697  0.7234  0.3889
  253ARG    NH1 4107   2.199   5.015   3.734  0.1281  0.1051  0.2230
  253ARG   HH11 4108   2.168   4.984   3.823 -0.4107  0.6854  0.2434
  253ARG   HH12 4109   2.135   5.042   3.662 -1.1673 -0.9974  0.9196
  253ARG    NH2 4110   2.363   5.084   3.588 -0.3551  0.4286 -0.1749
  253ARG   HH21 4111   2.458   5.111   3.574 -0.2552 -0.1326 -0.6318
  253ARG   HH22 4112   2.291   5.100   3.520  1.2979  1.5274 -1.7784
  253ARG      C 4113   2.532   4.566   3.931  0.3277 -0.2582 -0.1504
  253ARG      O 4114   2.451   4.564   3.836 -0.2565 -0.6980 -0.6444
  254ILE      N 4115   2.642   4.490   3.923 -0.2036  0.5537  0.1566
  254ILE     HN 4116   2.718   4.488   3.987  0.5427 -1.9152 -0.6702
  254ILE     CA 4117   2.672   4.389   3.823 -0.4060  0.0725 -0.3208
  254ILE     HA 4118   2.666   4.425   3.721  0.1742  0.8080 -0.1013
  254ILE     CB 4119   2.816   4.339   3.838  0.3479 -0.0663 -0.3421
  254ILE     HB 4120   2.835   4.333   3.947  0.3158 -0.7320 -0.3704
  254ILE    CG2 4121   2.845   4.198   3.776 -0.0915 -0.0520  0.1638
  254ILE   HG21 4122   2.956   4.195   3.780 -0.1126  0.2226  1.2013
  254ILE   HG22 4123   2.806   4.191   3.672  1.9410  1.1034 -0.7176
  254ILE   HG23 4124   2.799   4.113   3.832 -0.1071  0.1347  0.4328
  254ILE    CG1 4125   2.924   4.450   3.789 -0.1386  0.5085 -0.5675
  254ILE   HG11 4126   2.890   4.546   3.833  2.4384  0.9607  0.6071
  254ILE   HG12 4127   2.924   4.460   3.679 -0.5435 -0.9983 -0.7271
  254ILE     CD 4128   3.067   4.432   3.846  0.4822 -0.5543 -0.0917
  254ILE    HD1 4129   3.049   4.438   3.955 -1.5473  1.4825 -0.4617
  254ILE    HD2 4130   3.134   4.516   3.814 -0.1299 -0.3943 -0.9954
  254ILE    HD3 4131   3.112   4.336   3.815  0.6246 -0.3501 -0.5355
  254ILE      C 4132   2.570   4.275   3.815  0.6768  0.4403  0.1173
  254ILE      O 4133   2.507   4.252   3.714 -0.9400  0.6100 -0.0106
  255PHE      N 4134   2.529   4.206   3.922 -0.3932  0.4893 -0.6951
  255PHE     HN 4135   2.575   4.238   4.005  1.7172 -1.5426 -0.9783
  255PHE     CA 4136   2.419   4.113   3.923  0.1238  0.6988 -0.0955
  255PHE     HA 4137   2.439   4.030   3.857  0.4897  1.6631 -1.2329
  255PHE     CB 4138   2.405   4.066   4.066 -0.0908 -0.0297 -0.5330
  255PHE    HB1 4139   2.312   4.006   4.078  0.2296 -0.3387  0.4316
  255PHE    HB2 4140   2.385   4.145   4.141  0.4431 -0.8185  0.4587
  255PHE     CG 4141   2.523   3.988   4.120  0.2802 -0.5959 -0.0913
  255PHE    CD1 4142   2.507   3.942   4.250  0.5327  0.2836  0.1296
  255PHE    HD1 4143   2.428   3.983   4.311  1.6499  1.4263  0.8568
  255PHE    CE1 4144   2.603   3.861   4.323  0.2731  0.1647 -0.4999
  255PHE    HE1 4145   2.605   3.844   4.430 -1.9447  1.7323 -0.1369
  255PHE     CZ 4146   2.715   3.824   4.245 -0.8930 -0.4020  0.4154
  255PHE     HZ 4147   2.785   3.765   4.301 -1.8483 -0.7482  1.2919
  255PHE    CD2 4148   2.628   3.934   4.042 -0.5916 -0.5933  0.5269
  255PHE    HD2 4149   2.645   3.959   3.939  1.4654  0.7362  1.1157
  255PHE    CE2 4150   2.726   3.856   4.111  0.0876 -0.2122  0.7404
  255PHE    HE2 4151   2.810   3.828   4.049  1.0364  3.4162  0.1099
  255PHE      C 4152   2.283   4.163   3.883  0.6362 -0.8566  0.2330
  255PHE      O 4153   2.211   4.104   3.803 -0.6433  0.0076  0.2215
  256TRP      N 4154   2.248   4.285   3.935 -0.2116  0.5220 -0.6079
  256TRP     HN 4155   2.307   4.329   4.001 -0.2858 -0.5264  0.1803
  256TRP     CA 4156   2.137   4.359   3.890  0.6007  0.1208  0.0328
  256TRP     HA 4157   2.051   4.295   3.905 -0.1409  1.3252  1.1086
  256TRP     CB 4158   2.103   4.481   3.982  0.3141  0.3146 -0.3215
  256TRP    HB1 4159   2.191   4.549   3.985  0.6817 -0.1919  1.0780
  256TRP    HB2 4160   2.093   4.433   4.082 -0.8480  1.0554 -0.0728
  256TRP     CG 4161   1.977   4.556   3.953 -0.7098 -0.6785  0.0598
  256TRP    CD1 4162   1.980   4.692   3.943  0.3885 -0.7377  0.8914
  256TRP    HD1 4163   2.073   4.746   3.946  0.9527 -1.6042 -0.3438
  256TRP    NE1 4164   1.854   4.743   3.915 -0.3125  0.1760 -0.0429
  256TRP    HE1 4165   1.822   4.835   3.915 -1.8551 -0.2809 -1.9102
  256TRP    CE2 4166   1.770   4.637   3.891  0.0496 -0.2057 -0.5557
  256TRP    CD2 4167   1.840   4.515   3.926 -0.2659 -0.5846  0.1508
  256TRP    CE3 4168   1.766   4.395   3.928 -0.9615  0.3558  0.1755
  256TRP    HE3 4169   1.798   4.297   3.962 -0.2482  0.5288  0.0231
  256TRP    CZ3 4170   1.635   4.399   3.905  0.2281 -0.3568  0.4515
  256TRP    HZ3 4171   1.590   4.302   3.894  2.5049 -1.3468 -0.9551
  256TRP    CZ2 4172   1.633   4.638   3.864 -0.7052 -0.5209 -0.0651
  256TRP    HZ2 4173   1.572   4.725   3.847 -0.9559 -0.8211 -0.7516
  256TRP    CH2 4174   1.569   4.516   3.870 -0.2277  0.6695  0.0188
  256TRP    HH2 4175   1.476   4.510   3.817  1.1543  1.5728 -2.7289
  256TRP      C 4176   2.134   4.387   3.739 -0.7463  0.1455 -0.2265
  256TRP      O 4177   2.047   4.340   3.668  0.5266  0.2662 -0.0512
  257LEU      N 4178   2.247   4.443   3.681  0.2461  0.4538  0.2385
  257LEU     HN 4179   2.321   4.483   3.734 -0.7792  2.8849 -0.0501
  257LEU     CA 4180   2.261   4.448   3.537  0.4405 -0.2913 -0.2808
  257LEU     HA 4181   2.184   4.511   3.496 -0.8360 -1.2774  0.5073
  257LEU     CB 4182   2.394   4.510   3.479 -0.6777 -0.2190 -0.1734
  257LEU    HB1 4183   2.408   4.491   3.371  4.4889  0.5440  0.1469
  257LEU    HB2 4184   2.482   4.463   3.529 -0.0423  0.4704 -0.6374
  257LEU     CG 4185   2.416   4.661   3.501  0.2197 -0.0241  0.6271
  257LEU     HG 4186   2.379   4.681   3.604 -0.7285 -0.3563  0.3569
  257LEU    CD1 4187   2.560   4.706   3.507 -1.0586 -0.7565  0.1535
  257LEU   HD11 4188   2.618   4.640   3.575  0.3056 -0.9079 -1.0967
  257LEU   HD12 4189   2.579   4.807   3.550  1.1608 -0.5634 -1.1236
  257LEU   HD13 4190   2.611   4.695   3.409  2.4256 -0.1425  1.7410
  257LEU    CD2 4191   2.329   4.746   3.404 -0.3092  0.4362  0.5055
  257LEU   HD21 4192   2.226   4.706   3.396 -0.2939  0.3987  0.4941
  257LEU   HD22 4193   2.389   4.736   3.311 -1.6949 -3.0041 -0.1820
  257LEU   HD23 4194   2.328   4.851   3.440 -2.2533  0.2871  1.0009
  257LEU      C 4195   2.250   4.322   3.462  0.3909  0.9205  0.3106
  257LEU      O 4196   2.180   4.308   3.363  0.6097 -0.2904 -0.2340
  258LEU      N 4197   2.311   4.210   3.508 -0.3111 -0.1573 -0.3756
  258LEU     HN 4198   2.364   4.215   3.592  0.8302  2.7353 -1.1213
  258LEU     CA 4199   2.286   4.083   3.448 -0.2329  0.6336 -0.1289
  258LEU     HA 4200   2.309   4.094   3.343 -0.7380 -2.3187 -0.6265
  258LEU     CB 4201   2.372   3.974   3.513  0.1763  0.4633 -0.6847
  258LEU    HB1 4202   2.340   3.872   3.480  1.2045  0.2142 -0.9481
  258LEU    HB2 4203   2.352   3.981   3.622  0.3173  0.7269 -0.6754
  258LEU     CG 4204   2.522   3.990   3.476  0.5997  0.0976  0.2485
  258LEU     HG 4205   2.544   4.097   3.461 -0.1339  0.2211  0.0118
  258LEU    CD1 4206   2.614   3.939   3.598 -0.5699  0.0415 -0.0291
  258LEU   HD11 4207   2.722   3.944   3.575 -0.1276  0.4610  1.9455
  258LEU   HD12 4208   2.590   3.834   3.625 -0.7695  0.6564  2.4108
  258LEU   HD13 4209   2.586   3.999   3.688  0.1765  0.9281 -0.3785
  258LEU    CD2 4210   2.555   3.925   3.342  0.0901  0.3056 -0.2831
  258LEU   HD21 4211   2.551   3.814   3.346  2.6393  0.0816 -1.8556
  258LEU   HD22 4212   2.656   3.962   3.315 -1.1740  3.9377 -0.6548
  258LEU   HD23 4213   2.480   3.965   3.270  1.4334  0.8881 -1.4041
  258LEU      C 4214   2.143   4.043   3.447  0.4269 -0.9286 -0.4947
  258LEU      O 4215   2.096   4.000   3.341 -0.4111  0.0077  0.2800
  259HSD      N 4216   2.064   4.059   3.559 -0.2093  0.7893 -0.3280
  259HSD     HN 4217   2.110   4.095   3.639  2.6720  3.3554 -2.8993
  259HSD     CA 4218   1.926   4.041   3.564  0.0219  0.0456 -0.3867
  259HSD     HA 4219   1.907   3.940   3.532  4.0573 -0.9668 -0.0916
  259HSD     CB 4220   1.868   4.032   3.709  0.1875  0.4626  0.4488
  259HSD    HB1 4221   1.892   4.117   3.776  0.5348  0.1965  0.6693
  259HSD    HB2 4222   1.914   3.942   3.756  1.7658  1.7594  1.5125
  259HSD    ND1 4223   1.656   3.899   3.734 -0.3120  1.2176 -0.3660
  259HSD    HD1 4224   1.691   3.807   3.752 -1.0798  1.3604  2.1624
  259HSD     CG 4225   1.720   4.015   3.705 -0.3847  0.0261  0.5415
  259HSD    CE1 4226   1.527   3.919   3.724 -0.4668  0.6122 -1.1373
  259HSD    HE1 4227   1.463   3.832   3.739  1.0613 -0.2440  0.9355
  259HSD    NE2 4228   1.496   4.048   3.696 -0.2390 -0.0271 -0.2240
  259HSD    CD2 4229   1.618   4.110   3.686  0.0533  0.2020  0.2504
  259HSD    HD2 4230   1.626   4.214   3.658 -0.9201  0.6083  1.4031
  259HSD      C 4231   1.845   4.139   3.476  0.3581 -0.2216 -0.6923
  259HSD      O 4232   1.772   4.098   3.386  0.1641  0.1254  0.0056
  260THR      N 4233   1.859   4.271   3.501 -0.2425 -0.3716  0.2385
  260THR     HN 4234   1.911   4.302   3.581 -0.1735  1.0544 -0.3431
  260THR     CA 4235   1.773   4.366   3.426  0.5963 -0.8486  0.0801
  260THR     HA 4236   1.676   4.322   3.408  1.1812 -1.6182 -1.3455
  260THR     CB 4237   1.765   4.501   3.505 -0.2190 -0.3085  0.2035
  260THR     HB 4238   1.737   4.478   3.610  0.4159 -1.7150  0.0808
  260THR    OG1 4239   1.673   4.601   3.468  0.6156  0.0479 -0.4348
  260THR    HG1 4240   1.587   4.577   3.503  0.9387  0.0443  0.3889
  260THR    CG2 4241   1.905   4.573   3.510 -0.7923 -0.1129  0.1065
  260THR   HG21 4242   1.990   4.501   3.505  0.4080  0.9532  3.1397
  260THR   HG22 4243   1.907   4.628   3.606 -0.1641  1.1062 -0.5748
  260THR   HG23 4244   1.921   4.648   3.429 -1.1966  0.3941  0.4986
  260THR      C 4245   1.824   4.411   3.293 -0.6022 -0.0638  0.2977
  260THR      O 4246   1.748   4.465   3.216  0.5104 -0.3535  0.1629
  261SER      N 4247   1.951   4.385   3.253  0.0831 -0.3096  0.5671
  261SER     HN 4248   2.017   4.342   3.313  1.0846 -0.5378 -0.6548
  261SER     CA 4249   2.000   4.444   3.123 -0.4094 -0.2828  0.0890
  261SER     HA 4250   1.919   4.482   3.062 -2.7693 -0.9811  2.5708
  261SER     CB 4251   2.099   4.560   3.157  0.2579 -0.4562  0.2169
  261SER    HB1 4252   2.182   4.524   3.223  0.3513  0.2391  0.4907
  261SER    HB2 4253   2.044   4.638   3.214  1.2392  1.8872 -1.8729
  261SER     OG 4254   2.159   4.620   3.048 -0.2029 -0.9411  0.1891
  261SER    HG1 4255   2.207   4.549   3.006 -0.5908 -1.6266  0.8905
  261SER      C 4256   2.064   4.338   3.032  0.3913  0.5097  0.8984
  261SER      O 4257   2.076   4.367   2.912  0.2208 -0.6754  0.4789
  262GLY      N 4258   2.095   4.213   3.080 -0.3122 -0.2616 -0.2657
  262GLY     HN 4259   2.077   4.201   3.178  0.2661  1.7913  0.1369
  262GLY     CA 4260   2.138   4.101   2.990  0.2351 -0.7822 -0.4195
  262GLY    HA1 4261   2.056   4.082   2.922 -0.4913  0.2040  0.1532
  262GLY    HA2 4262   2.142   4.012   3.051 -0.7567 -2.4804 -2.6658
  262GLY      C 4263   2.265   4.125   2.924 -0.5494 -0.5919 -0.5313
  262GLY      O 4264   2.351   4.195   2.984 -0.2399 -0.0890 -0.0033
  263THR      N 4265   2.290   4.044   2.820 -0.5952  0.6748 -0.5778
  263THR     HN 4266   2.218   3.982   2.790  0.5611  0.0635 -2.2395
  263THR     CA 4267   2.429   4.031   2.772 -0.7058  0.5682  0.3782
  263THR     HA 4268   2.494   4.102   2.822 -0.1958  0.0575  0.4528
  263THR     CB 4269   2.486   3.889   2.799 -0.3462 -0.7322 -0.0977
  263THR     HB 4270   2.587   3.871   2.756 -0.6151 -2.9548  0.0505
  263THR    OG1 4271   2.402   3.782   2.750 -0.5352  0.2072 -0.5804
  263THR    HG1 4272   2.415   3.771   2.656 -1.6865  1.0526 -0.8595
  263THR    CG2 4273   2.496   3.873   2.949  0.3138  0.1797 -0.7163
  263THR   HG21 4274   2.390   3.855   2.978  0.2687  0.4619 -0.7010
  263THR   HG22 4275   2.543   3.955   3.007  2.4764  0.1640 -2.3230
  263THR   HG23 4276   2.548   3.777   2.973 -0.5022 -0.1837 -0.3672
  263THR      C 4277   2.453   4.075   2.629 -0.4770  0.0450  0.1062
  263THR      O 4278   2.569   4.082   2.580  0.8304  0.9042 -0.7012
  264GLN      N 4279   2.339   4.113   2.561  0.2807  0.6048  0.3545
  264GLN     HN 4280   2.252   4.092   2.604  0.6108 -1.3623  0.1535
  264GLN     CA 4281   2.333   4.158   2.417  0.3469 -0.6288  0.1202
  264GLN     HA 4282   2.364   4.071   2.362  0.9694 -1.2334  1.3770
  264GLN     CB 4283   2.191   4.195   2.372 -0.1567 -0.3672 -0.2867
  264GLN    HB1 4284   2.178   4.239   2.270 -3.7015 -0.8503 -0.1664
  264GLN    HB2 4285   2.143   4.262   2.446  0.9581  1.4388 -1.1107
  264GLN     CG 4286   2.097   4.066   2.360 -0.2488  0.5573 -0.3029
  264GLN    HG1 4287   1.994   4.105   2.347 -0.4458  0.5483  1.0960
  264GLN    HG2 4288   2.107   4.002   2.451  2.1695 -0.4771 -1.2228
  264GLN     CD 4289   2.130   3.965   2.251 -1.0160 -0.0594 -0.0690
  264GLN    OE1 4290   2.187   3.857   2.272  0.0244  0.1534  0.3697
  264GLN    NE2 4291   2.099   4.009   2.124 -0.1681  0.0265  0.3807
  264GLN   HE21 4292   2.119   3.950   2.047 -1.0014 -1.6709  1.4143
  264GLN   HE22 4293   2.039   4.089   2.119  1.0449  0.9079 -0.9525
  264GLN      C 4294   2.424   4.284   2.393  0.2424 -0.1044  0.4790
  264GLN      O 4295   2.501   4.285   2.300  0.1806  0.4907 -0.4293
  265ASN      N 4296   2.424   4.380   2.486 -0.2665  0.1978 -0.1584
  265ASN     HN 4297   2.373   4.385   2.572  0.4136  1.0289  0.2166
  265ASN     CA 4298   2.515   4.492   2.477  0.4055  0.1435 -0.3347
  265ASN     HA 4299   2.574   4.480   2.388  0.0537  1.2980 -0.7428
  265ASN     CB 4300   2.439   4.625   2.489  0.0377 -0.5688 -0.2960
  265ASN    HB1 4301   2.386   4.629   2.586  1.3554 -2.3868  0.5539
  265ASN    HB2 4302   2.364   4.634   2.407  0.1662 -1.1464 -0.4834
  265ASN     CG 4303   2.540   4.746   2.500  0.3747  0.2603  0.2808
  265ASN    OD1 4304   2.553   4.818   2.598 -0.0871  0.4751 -0.3061
  265ASN    ND2 4305   2.615   4.770   2.389 -0.5345 -0.4764  0.2501
  265ASN   HD21 4306   2.670   4.853   2.393  2.3506 -2.2854  1.1601
  265ASN   HD22 4307   2.617   4.723   2.301 -1.3787  1.2101 -0.7298
  265ASN      C 4308   2.613   4.477   2.596  0.5142  0.1441 -0.1013
  265ASN      O 4309   2.567   4.477   2.711  0.0036  0.3110  0.3189
  266CYS      N 4310   2.744   4.479   2.568 -0.0261 -0.0184 -0.0479
  266CYS     HN 4311   2.776   4.486   2.473  0.9139  1.3286  0.3445
  266CYS     CA 4312   2.844   4.471   2.671 -0.1721  0.4829 -0.1654
  266CYS     HA 4313   2.796   4.426   2.757 -2.3688  0.4974 -1.3173
  266CYS     CB 4314   2.959   4.377   2.626  0.0054 -0.2370 -0.4890
  266CYS    HB1 4315   3.046   4.406   2.688  1.3571  0.5183 -2.6361
  266CYS    HB2 4316   2.990   4.405   2.524  2.2331 -1.0423 -0.0798
  266CYS     SG 4317   2.915   4.195   2.640  0.0538 -0.1780 -0.5494
  266CYS      C 4318   2.901   4.597   2.722  0.1202  0.5694  0.2365
  266CYS      O 4319   2.951   4.605   2.834 -0.5074 -0.5952  0.4074
  267GLU      N 4320   2.888   4.708   2.638  0.2875 -0.4056 -1.3190
  267GLU     HN 4321   2.830   4.689   2.559 -0.8029 -1.8546 -0.2449
  267GLU     CA 4322   2.941   4.843   2.669  0.6335  0.5691 -0.0407
  267GLU     HA 4323   3.047   4.829   2.683  0.2412 -1.2049  1.4820
  267GLU     CB 4324   2.896   4.935   2.556 -0.0588  0.0811  0.4558
  267GLU    HB1 4325   2.918   5.042   2.580 -0.0016  0.3226 -0.6055
  267GLU    HB2 4326   2.787   4.917   2.545  0.3040 -1.4302 -1.0105
  267GLU     CG 4327   2.960   4.896   2.418 -0.4708  0.9602  0.2042
  267GLU    HG1 4328   2.930   4.798   2.375  1.0901  0.4742  0.1723
  267GLU    HG2 4329   3.071   4.901   2.416 -0.2331 -0.0226 -5.2506
  267GLU     CD 4330   2.919   4.997   2.309  0.0779 -0.0068 -0.1565
  267GLU    OE1 4331   2.806   5.059   2.319 -0.5585 -0.0219  0.5532
  267GLU    OE2 4332   2.992   5.012   2.208  0.0905  0.0923  0.5067
  267GLU      C 4333   2.903   4.899   2.802 -0.1645  0.0975  0.6403
  267GLU      O 4334   2.985   4.949   2.875  0.0754  0.2771 -0.1397
  268VAL      N 4335   2.778   4.874   2.846  0.1926 -0.4690  0.0363
  268VAL     HN 4336   2.713   4.853   2.774  0.7660  1.1674 -1.0354
  268VAL     CA 4337   2.731   4.913   2.978  0.2491  0.2708  0.2769
  268VAL     HA 4338   2.739   5.019   2.998 -0.2567  0.1088  1.3817
  268VAL     CB 4339   2.582   4.883   2.977 -0.0900 -1.0758  0.2764
  268VAL     HB 4340   2.542   4.908   2.877 -0.3648  0.3679  0.7318
  268VAL    CG1 4341   2.549   4.724   2.981 -0.1608 -0.2300 -0.2734
  268VAL   HG11 4342   2.548   4.681   3.084 -3.8631 -0.0518 -0.0869
  268VAL   HG12 4343   2.628   4.673   2.922  2.3641  2.8287  0.1896
  268VAL   HG13 4344   2.449   4.715   2.934  0.0619  1.3395 -1.1174
  268VAL    CG2 4345   2.507   4.972   3.075 -0.0979  0.2802 -0.2791
  268VAL   HG21 4346   2.397   4.955   3.068  0.2021 -3.0873  1.2438
  268VAL   HG22 4347   2.524   5.080   3.053  1.9304 -0.0105 -0.3175
  268VAL   HG23 4348   2.544   4.960   3.179 -0.7979 -0.2021 -0.0780
  268VAL      C 4349   2.797   4.834   3.092  0.3159 -0.6321 -0.3981
  268VAL      O 4350   2.788   4.876   3.210  0.4391 -0.3119  0.2413
  269TYR      N 4351   2.868   4.723   3.074  0.7451  0.3534 -0.0077
  269TYR     HN 4352   2.881   4.687   2.982 -2.6349  2.0945 -1.3536
  269TYR     CA 4353   2.946   4.654   3.176  0.3276 -0.0694 -0.0792
  269TYR     HA 4354   2.904   4.664   3.275  0.3110 -0.3028 -0.0634
  269TYR     CB 4355   2.966   4.506   3.144 -0.4819 -0.0887  0.4488
  269TYR    HB1 4356   3.043   4.451   3.202 -0.4721  0.8283  1.3230
  269TYR    HB2 4357   2.996   4.483   3.039  0.6024 -0.0342  0.7392
  269TYR     CG 4358   2.839   4.431   3.173  0.1069 -0.2546  0.1531
  269TYR    CD1 4359   2.782   4.410   3.303 -0.3080  0.0633 -0.3495
  269TYR    HD1 4360   2.832   4.445   3.392 -0.7177 -2.9935  1.2086
  269TYR    CE1 4361   2.660   4.353   3.320 -0.1842  0.1886  0.2781
  269TYR    HE1 4362   2.623   4.336   3.420  2.4442  0.3744  1.3467
  269TYR     CZ 4363   2.588   4.310   3.209  0.2447  0.9514  0.4346
  269TYR     OH 4364   2.459   4.253   3.214 -0.1973 -0.1139  0.1071
  269TYR     HH 4365   2.427   4.249   3.124  0.0093  2.4387 -0.1491
  269TYR    CD2 4366   2.771   4.381   3.061  0.1358  0.6711  0.0303
  269TYR    HD2 4367   2.806   4.405   2.961  0.3630  0.3296  0.0252
  269TYR    CE2 4368   2.649   4.318   3.085 -0.2615 -0.1236 -0.1953
  269TYR    HE2 4369   2.599   4.291   2.993 -0.0934 -1.3785  0.0624
  269TYR      C 4370   3.085   4.718   3.196  0.2865  0.4276 -0.5408
  269TYR      O 4371   3.135   4.712   3.305  0.2504  0.0528  0.2968
  270ARG      N 4372   3.140   4.787   3.102 -0.4696 -0.0466  0.4635
  270ARG     HN 4373   3.085   4.805   3.021  0.1775  1.6457  0.3762
  270ARG     CA 4374   3.273   4.850   3.115  0.4085 -0.3166 -0.1171
  270ARG     HA 4375   3.348   4.773   3.125  1.2762  0.6155  0.8234
  270ARG     CB 4376   3.301   4.926   2.976  0.1321 -0.3813  0.6190
  270ARG    HB1 4377   3.209   4.979   2.944  0.1079 -1.4571 -1.2598
  270ARG    HB2 4378   3.297   4.842   2.903 -1.4499 -0.6822  1.0103
  270ARG     CG 4379   3.442   5.003   2.980 -0.6603 -0.2442  0.8800
  270ARG    HG1 4380   3.531   4.939   2.997  1.1794  1.6867 -0.8938
  270ARG    HG2 4381   3.438   5.045   3.083 -0.5472 -1.2586  1.3105
  270ARG     CD 4382   3.456   5.108   2.869 -0.3056  0.6617  0.0757
  270ARG    HD1 4383   3.546   5.165   2.901  1.1330 -1.1773 -0.6001
  270ARG    HD2 4384   3.376   5.185   2.855 -1.4969 -0.5766 -0.1166
  270ARG     NE 4385   3.493   5.032   2.750 -0.0828  0.0071  0.0093
  270ARG     HE 4386   3.580   4.984   2.750 -0.1975 -0.2190 -0.7856
  270ARG     CZ 4387   3.428   5.030   2.632 -0.4063  0.4926 -0.0943
  270ARG    NH1 4388   3.314   5.092   2.610 -0.3097 -0.3374 -0.6090
  270ARG   HH11 4389   3.260   5.129   2.685  1.5661  1.7339 -0.1474
  270ARG   HH12 4390   3.288   5.109   2.515 -0.6017 -1.0961 -0.6725
  270ARG    NH2 4391   3.488   4.958   2.534 -0.0267  0.4403 -0.7355
  270ARG   HH21 4392   3.451   4.939   2.443 -1.0445 -0.7199 -0.1180
  270ARG   HH22 4393   3.581   4.929   2.553  0.2625  0.9918 -1.2698
  270ARG      C 4394   3.288   4.944   3.231 -0.3010 -0.1979  0.6577
  270ARG      O 4395   3.393   4.937   3.290  0.0411 -0.3555 -0.5774
  271SER      N 4396   3.183   5.028   3.257  0.3768 -0.2114 -0.0299
  271SER     HN 4397   3.109   5.047   3.194  1.5954  0.5449 -1.2911
  271SER     CA 4398   3.188   5.128   3.369  0.3405  0.3708  0.4019
  271SER     HA 4399   3.287   5.172   3.371  0.2458  0.6448  3.3271
  271SER     CB 4400   3.096   5.251   3.360 -0.4824 -0.4863 -0.3337
  271SER    HB1 4401   3.114   5.296   3.260 -1.4539  0.0740 -0.2737
  271SER    HB2 4402   3.118   5.323   3.442  0.6806 -1.1550 -0.0296
  271SER     OG 4403   2.958   5.231   3.366  0.0896  0.0808  0.1309
  271SER    HG1 4404   2.938   5.200   3.277 -0.6723 -0.8028  0.5863
  271SER      C 4405   3.169   5.062   3.509 -0.0245  0.2589  0.3240
  271SER      O 4406   3.209   5.121   3.609 -0.4253  0.2920  0.1944
  272VAL      N 4407   3.108   4.942   3.522 -0.4520 -0.3104 -0.1322
  272VAL     HN 4408   3.042   4.911   3.453 -1.8458  1.3264  0.3781
  272VAL     CA 4409   3.121   4.864   3.652  0.0493 -0.2622  0.4492
  272VAL     HA 4410   3.129   4.933   3.735  1.9544 -0.5745  0.5651
  272VAL     CB 4411   2.997   4.784   3.682 -0.4858  0.5755 -0.2394
  272VAL     HB 4412   3.034   4.699   3.744  0.5358  0.5262 -0.8936
  272VAL    CG1 4413   2.901   4.875   3.761  0.2319  0.0168 -0.7624
  272VAL   HG11 4414   2.953   4.910   3.853 -1.1513 -1.1156  0.5098
  272VAL   HG12 4415   2.808   4.821   3.789 -0.7512  1.8775 -0.2133
  272VAL   HG13 4416   2.881   4.963   3.696  1.9804 -0.9074 -2.6852
  272VAL    CG2 4417   2.944   4.722   3.555  0.6668 -0.6992 -0.0380
  272VAL   HG21 4418   3.017   4.644   3.526 -1.1730 -1.6665 -2.5084
  272VAL   HG22 4419   2.924   4.793   3.471 -0.4436 -1.8269 -0.7614
  272VAL   HG23 4420   2.852   4.667   3.585  0.4273 -1.4050 -1.9358
  272VAL      C 4421   3.243   4.781   3.658 -0.3883 -0.0807 -0.7060
  272VAL      O 4422   3.311   4.775   3.759 -0.3054 -0.5089 -0.1832
  273ASP      N 4423   3.289   4.728   3.548  0.9914  0.1081 -0.0261
  273ASP     HN 4424   3.237   4.744   3.464 -2.1177  0.6195  1.8413
  273ASP     CA 4425   3.415   4.656   3.544  0.5467 -0.0694 -0.1568
  273ASP     HA 4426   3.417   4.574   3.614 -0.5697  1.9302  2.3531
  273ASP     CB 4427   3.445   4.597   3.398 -0.2858  0.3657 -0.2313
  273ASP    HB1 4428   3.524   4.647   3.338 -0.7573 -1.4601 -2.5019
  273ASP    HB2 4429   3.348   4.608   3.345  0.6142  1.6400 -1.6762
  273ASP     CG 4430   3.487   4.454   3.396  0.6100  0.1841 -0.1679
  273ASP    OD1 4431   3.480   4.382   3.496  0.8020  0.2573 -0.5058
  273ASP    OD2 4432   3.494   4.403   3.281  0.4562 -0.6113 -0.0539
  273ASP      C 4433   3.535   4.751   3.584  0.9239  0.4140 -0.7980
  273ASP      O 4434   3.628   4.714   3.658 -0.1067 -0.2163 -0.5492
  274LEU      N 4435   3.535   4.869   3.531  0.3381 -0.2101  0.0987
  274LEU     HN 4436   3.484   4.890   3.448  0.6198  1.3962  0.3069
  274LEU     CA 4437   3.633   4.973   3.571  0.4219  0.1572  0.8659
  274LEU     HA 4438   3.733   4.934   3.558  0.1336 -0.8555  1.5613
  274LEU     CB 4439   3.602   5.102   3.483  0.0836 -0.2261  0.1966
  274LEU    HB1 4440   3.493   5.112   3.497 -0.3760 -1.7206 -1.8821
  274LEU    HB2 4441   3.610   5.073   3.376 -1.7388  2.9884 -0.9527
  274LEU     CG 4442   3.693   5.218   3.524  0.3365 -0.5909  0.2712
  274LEU     HG 4443   3.787   5.192   3.577  0.2424  0.7957  1.1915
  274LEU    CD1 4444   3.733   5.276   3.390  0.3762  0.4250  0.2529
  274LEU   HD11 4445   3.807   5.220   3.328 -1.7933 -1.3852 -0.8422
  274LEU   HD12 4446   3.790   5.370   3.406  1.2297 -0.3215  1.8976
  274LEU   HD13 4447   3.648   5.313   3.330 -0.9318 -0.1861  1.6657
  274LEU    CD2 4448   3.615   5.322   3.601 -0.3922  0.1811 -0.9283
  274LEU   HD21 4449   3.568   5.291   3.697 -2.2761  1.8846 -1.2256
  274LEU   HD22 4450   3.528   5.368   3.550 -0.9315  0.0134 -0.1747
  274LEU   HD23 4451   3.681   5.408   3.627  1.3247 -1.7818  1.7601
  274LEU      C 4452   3.621   5.003   3.721  0.6671  0.0193 -0.1509
  274LEU      O 4453   3.722   5.004   3.791  0.2158  0.1388 -0.0742
  275ALA      N 4454   3.499   5.028   3.773 -0.1578  0.3282  0.3688
  275ALA     HN 4455   3.417   5.024   3.715  1.5256 -2.7161 -2.0905
  275ALA     CA 4456   3.480   5.042   3.918 -0.3979  0.8306  0.0168
  275ALA     HA 4457   3.549   5.120   3.947 -1.6778  2.6725 -1.6494
  275ALA     CB 4458   3.336   5.085   3.949  0.0040  0.5368 -0.0458
  275ALA    HB1 4459   3.335   5.106   4.058 -0.7744  0.4766 -0.0346
  275ALA    HB2 4460   3.263   5.001   3.942 -0.1820  0.4257  2.2863
  275ALA    HB3 4461   3.302   5.167   3.882 -2.1570  0.4675  0.8706
  275ALA      C 4462   3.521   4.922   3.999  0.0916 -0.1320 -0.6062
  275ALA      O 4463   3.576   4.949   4.104  0.5258 -0.4156 -0.4642
  276PHE      N 4464   3.494   4.799   3.959  0.3400  0.0007  0.5693
  276PHE     HN 4465   3.439   4.799   3.876 -0.3032  0.6436  0.9843
  276PHE     CA 4466   3.519   4.678   4.031  0.8575 -0.3705 -0.3696
  276PHE     HA 4467   3.479   4.693   4.131  2.0237  3.1901 -0.2856
  276PHE     CB 4468   3.448   4.556   3.951  0.2887 -0.9473 -0.5168
  276PHE    HB1 4469   3.491   4.543   3.849  2.3699 -0.2615  0.2200
  276PHE    HB2 4470   3.340   4.578   3.939  0.5518 -0.4304 -2.2464
  276PHE     CG 4471   3.464   4.435   4.032 -0.1383  0.0471 -0.3261
  276PHE    CD1 4472   3.393   4.422   4.150 -0.4188 -0.4933  0.1261
  276PHE    HD1 4473   3.320   4.494   4.184 -0.4449  0.1279 -1.1633
  276PHE    CE1 4474   3.411   4.310   4.233  0.1237 -0.4253  0.3331
  276PHE    HE1 4475   3.356   4.312   4.326 -0.4221  1.0617  0.0024
  276PHE     CZ 4476   3.512   4.224   4.209  0.0854 -0.1022 -0.8687
  276PHE     HZ 4477   3.532   4.143   4.278  1.3328  0.9195 -0.0005
  276PHE    CD2 4478   3.568   4.341   4.010 -0.5527  0.0238  0.9024
  276PHE    HD2 4479   3.622   4.357   3.918 -2.9020  0.1893 -0.5187
  276PHE    CE2 4480   3.588   4.238   4.095  0.1548  0.3673  0.4139
  276PHE    HE2 4481   3.659   4.158   4.080  1.0287  1.4423 -1.5487
  276PHE      C 4482   3.671   4.660   4.053  0.2580  0.8799 -1.3017
  276PHE      O 4483   3.712   4.622   4.163 -0.3098 -0.3323  0.3100
  277PHE      N 4484   3.759   4.673   3.946 -0.2889 -0.6442  0.2439
  277PHE     HN 4485   3.719   4.687   3.856 -0.6708  0.0976  0.5138
  277PHE     CA 4486   3.901   4.647   3.950  0.2816 -0.2706 -0.0893
  277PHE     HA 4487   3.906   4.551   3.999 -1.0237 -0.7802 -0.8898
  277PHE     CB 4488   3.951   4.632   3.800 -0.3909 -0.4262 -1.1978
  277PHE    HB1 4489   4.062   4.625   3.810 -0.6068 -2.5043  0.5237
  277PHE    HB2 4490   3.928   4.725   3.743 -2.0121 -0.6325 -0.9243
  277PHE     CG 4491   3.898   4.502   3.746  0.2830 -0.3820  0.9722
  277PHE    CD1 4492   3.896   4.373   3.806  0.2640 -0.6292  0.5109
  277PHE    HD1 4493   3.934   4.372   3.908 -0.4407  1.9610  0.8760
  277PHE    CE1 4494   3.841   4.260   3.748  0.0408  0.6627  0.3105
  277PHE    HE1 4495   3.850   4.162   3.793  0.0106  1.4606  2.1528
  277PHE     CZ 4496   3.803   4.269   3.615 -0.5587 -0.2927  0.5398
  277PHE     HZ 4497   3.772   4.174   3.574 -0.1437 -1.4804  2.7788
  277PHE    CD2 4498   3.857   4.505   3.608  0.3933 -0.3798 -0.2227
  277PHE    HD2 4499   3.834   4.597   3.557 -0.9852 -0.9622 -0.7134
  277PHE    CE2 4500   3.817   4.391   3.543  0.1081  0.1960  0.4161
  277PHE    HE2 4501   3.778   4.401   3.444  2.7461 -2.0060 -0.9930
  277PHE      C 4502   3.978   4.748   4.039 -0.0159  0.2683  0.3272
  277PHE      O 4503   4.076   4.717   4.105  0.1640  0.3145 -0.1720
  278ILE      N 4504   3.936   4.878   4.034 -0.4474 -0.5979  0.3725
  278ILE     HN 4505   3.871   4.907   3.964 -0.2722  1.0918  0.8647
  278ILE     CA 4506   3.973   4.979   4.126  0.1486 -0.5312  0.0939
  278ILE     HA 4507   4.081   4.984   4.129  0.1000  0.2411  1.3875
  278ILE     CB 4508   3.923   5.118   4.085  0.0172  0.0279  0.4105
  278ILE     HB 4509   3.813   5.134   4.084  0.0114  0.2071 -1.5053
  278ILE    CG2 4510   3.976   5.217   4.189  0.0957 -0.2238  0.3585
  278ILE   HG21 4511   3.942   5.316   4.152 -1.4592 -0.6802  0.4925
  278ILE   HG22 4512   4.085   5.216   4.212 -0.2026 -1.5968  1.8819
  278ILE   HG23 4513   3.939   5.199   4.293  1.5743 -1.8693  0.6510
  278ILE    CG1 4514   3.974   5.152   3.949 -0.1705  0.2205  0.1240
  278ILE   HG11 4515   3.940   5.085   3.867  1.7679  0.6112 -1.0462
  278ILE   HG12 4516   4.085   5.152   3.950 -0.1718 -0.2411  0.7409
  278ILE     CD 4517   3.924   5.287   3.893 -0.4487  0.1046 -0.6483
  278ILE    HD1 4518   3.940   5.301   3.784 -1.7043  0.2279 -0.8407
  278ILE    HD2 4519   3.969   5.374   3.944 -2.2948  1.1437 -0.7116
  278ILE    HD3 4520   3.813   5.295   3.902 -0.2474  1.3670  1.3615
  278ILE      C 4521   3.928   4.944   4.272  0.4566 -0.8783  0.1520
  278ILE      O 4522   4.008   4.951   4.366 -0.6289 -0.9433  0.4461
  279THR      N 4523   3.803   4.892   4.293  0.2483 -0.1828  0.6292
  279THR     HN 4524   3.743   4.863   4.219 -0.4176 -2.1133  1.8695
  279THR     CA 4525   3.752   4.885   4.436  0.1360 -0.1361  0.0206
  279THR     HA 4526   3.799   4.966   4.490 -1.0371  1.9825 -1.9251
  279THR     CB 4527   3.600   4.906   4.445 -0.8227 -0.0385 -0.2138
  279THR     HB 4528   3.567   4.875   4.547  0.7959  1.4170  0.8212
  279THR    OG1 4529   3.525   4.833   4.348 -0.2200 -0.1355 -0.9320
  279THR    HG1 4530   3.522   4.896   4.275  0.0881  0.8992 -0.0900
  279THR    CG2 4531   3.569   5.055   4.426 -0.2981  0.3605  0.3047
  279THR   HG21 4532   3.603   5.103   4.521 -1.5218 -0.9802  1.4656
  279THR   HG22 4533   3.464   5.076   4.397  0.5504  1.0855 -2.5291
  279THR   HG23 4534   3.620   5.105   4.341  1.0167 -0.7932  0.3795
  279THR      C 4535   3.788   4.753   4.496 -0.6196  0.6754 -0.1957
  279THR      O 4536   3.793   4.735   4.614  0.2622  0.0708 -0.0135
  280LEU      N 4537   3.824   4.653   4.422  0.3432  0.6637 -0.4474
  280LEU     HN 4538   3.792   4.658   4.328 -1.2890 -0.1194  0.0461
  280LEU     CA 4539   3.889   4.530   4.463  0.2999  0.8564  0.1105
  280LEU     HA 4540   3.823   4.483   4.535 -1.4995 -2.5961 -3.3777
  280LEU     CB 4541   3.903   4.443   4.339  0.3954 -0.6562 -0.3009
  280LEU    HB1 4542   3.954   4.505   4.262  0.3297  1.4940  1.2817
  280LEU    HB2 4543   3.800   4.422   4.301  0.1976  0.2850 -0.3192
  280LEU     CG 4544   3.963   4.308   4.361 -0.4432 -0.1843  0.2077
  280LEU     HG 4545   4.068   4.318   4.393 -0.9278 -2.2468  2.7810
  280LEU    CD1 4546   3.903   4.229   4.477  0.1920 -0.3695 -0.3818
  280LEU   HD11 4547   3.957   4.256   4.569  0.4323 -2.2722  0.0797
  280LEU   HD12 4548   3.906   4.119   4.461  0.3833 -0.9211  2.7805
  280LEU   HD13 4549   3.794   4.248   4.493 -0.4211 -4.4146  1.4691
  280LEU    CD2 4550   3.977   4.222   4.229  0.2642 -0.7087 -0.7841
  280LEU   HD21 4551   3.880   4.170   4.215  0.8889 -2.6601  1.4153
  280LEU   HD22 4552   4.060   4.148   4.235  0.8481 -0.5012 -4.1747
  280LEU   HD23 4553   4.005   4.291   4.146  1.2485 -0.8375 -0.5778
  280LEU      C 4554   4.023   4.554   4.530 -0.3200  0.0589 -0.4233
  280LEU      O 4555   4.067   4.486   4.619  0.0038  0.2551  0.2193
  281SER      N 4556   4.097   4.652   4.482 -0.8153 -0.0790 -0.1096
  281SER     HN 4557   4.067   4.688   4.394  0.6697  0.1262 -0.5519
  281SER     CA 4558   4.215   4.699   4.553 -0.0440  0.6379  1.0819
  281SER     HA 4559   4.275   4.610   4.566  0.5441  1.1377  1.8790
  281SER     CB 4560   4.292   4.811   4.480 -0.1490 -0.0487  0.2163
  281SER    HB1 4561   4.279   4.917   4.510 -0.5480  0.4851 -1.6843
  281SER    HB2 4562   4.251   4.810   4.376 -1.0497  1.5575  0.5177
  281SER     OG 4563   4.432   4.789   4.466  0.0563  0.2788  0.2105
  281SER    HG1 4564   4.464   4.820   4.551  0.7732 -1.4932  0.6219
  281SER      C 4565   4.183   4.749   4.695 -1.0449 -0.3475 -0.4276
  281SER      O 4566   4.260   4.719   4.785  0.0698  0.5517  0.5441
  282PHE      N 4567   4.070   4.814   4.719 -0.3695 -0.9458 -0.2826
  282PHE     HN 4568   4.019   4.832   4.635  0.8322  0.1299 -0.8125
  282PHE     CA 4569   4.031   4.868   4.848 -0.4387  0.8617 -0.5360
  282PHE     HA 4570   4.123   4.908   4.888 -0.6170  0.8895 -0.1482
  282PHE     CB 4571   3.912   4.978   4.844  0.0233 -0.1792  0.0655
  282PHE    HB1 4572   3.892   5.017   4.947 -1.9617 -0.3287 -0.2369
  282PHE    HB2 4573   3.818   4.930   4.811  0.6683 -0.1514 -1.9195
  282PHE     CG 4574   3.930   5.092   4.751 -0.6210 -0.9670  0.3779
  282PHE    CD1 4575   4.052   5.150   4.706  0.4264  0.2965  0.4004
  282PHE    HD1 4576   4.146   5.106   4.738  0.7942 -0.0110 -1.0240
  282PHE    CE1 4577   4.050   5.275   4.639  0.8482  0.1264 -0.5183
  282PHE    HE1 4578   4.137   5.332   4.606 -1.1753  2.3340 -2.4698
  282PHE     CZ 4579   3.930   5.320   4.580 -0.2779  0.3278 -0.0870
  282PHE     HZ 4580   3.920   5.402   4.511 -1.7384  2.6940  2.7081
  282PHE    CD2 4581   3.809   5.163   4.710 -1.2134  0.3094  0.2640
  282PHE    HD2 4582   3.721   5.111   4.745 -1.2500 -0.1846 -0.5351
  282PHE    CE2 4583   3.813   5.264   4.620  0.5287 -0.4227  0.7817
  282PHE    HE2 4584   3.720   5.295   4.575 -0.2496  0.4950  2.9051
  282PHE      C 4585   4.000   4.745   4.938 -0.4035 -0.2490  0.1388
  282PHE      O 4586   4.038   4.736   5.054 -0.2654 -0.2694  0.3392
  283THR      N 4587   3.951   4.634   4.883  0.0238 -0.2115  0.3272
  283THR     HN 4588   3.930   4.642   4.786  1.7371  0.7435 -0.0095
  283THR     CA 4589   3.925   4.510   4.954  0.2953 -0.2788  1.2894
  283THR     HA 4590   3.881   4.537   5.048  0.3081  1.2878  0.8898
  283THR     CB 4591   3.841   4.420   4.856 -0.7003 -0.1514  0.4303
  283THR     HB 4592   3.892   4.423   4.757 -0.6979  0.3001  0.4457
  283THR    OG1 4593   3.708   4.471   4.833 -0.1365  0.2526 -0.4300
  283THR    HG1 4594   3.688   4.529   4.906 -0.8909 -0.8469  0.2665
  283THR    CG2 4595   3.831   4.272   4.906 -0.0154  0.6334 -0.3264
  283THR   HG21 4596   3.796   4.265   5.011  0.7162  0.8099 -0.0633
  283THR   HG22 4597   3.930   4.226   4.887 -0.1238  0.4808 -0.5305
  283THR   HG23 4598   3.758   4.222   4.838 -1.2207 -2.3320  2.8964
  283THR      C 4599   4.056   4.449   4.997 -0.4224  0.4010 -0.1215
  283THR      O 4600   4.063   4.398   5.106 -0.2835 -0.0114  0.0569
  284TYR      N 4601   4.159   4.445   4.909 -0.0614 -0.2984  0.0524
  284TYR     HN 4602   4.147   4.485   4.819  0.9421 -1.1022 -0.4527
  284TYR     CA 4603   4.298   4.407   4.943  0.2313 -0.1726  0.3363
  284TYR     HA 4604   4.288   4.313   4.997 -1.9392 -0.4084 -0.3579
  284TYR     CB 4605   4.385   4.385   4.820 -0.3072  0.0069 -0.3047
  284TYR    HB1 4606   4.486   4.348   4.847 -0.8278 -1.9137 -0.7893
  284TYR    HB2 4607   4.395   4.472   4.752 -0.8845 -0.8418 -1.5079
  284TYR     CG 4608   4.328   4.283   4.732 -0.6630 -0.8372  0.1903
  284TYR    CD1 4609   4.374   4.291   4.604 -1.0273 -0.2321 -0.2119
  284TYR    HD1 4610   4.443   4.368   4.572 -0.1094 -1.0264 -0.1963
  284TYR    CE1 4611   4.346   4.195   4.505 -0.5507 -1.0452 -0.2266
  284TYR    HE1 4612   4.397   4.209   4.411 -2.2042 -0.7775 -1.1037
  284TYR     CZ 4613   4.255   4.096   4.534 -0.1138 -0.0694  0.0308
  284TYR     OH 4614   4.210   4.005   4.431 -0.1142 -0.5775  0.0479
  284TYR     HH 4615   4.156   3.937   4.472 -0.3658 -0.5025 -0.1579
  284TYR    CD2 4616   4.235   4.180   4.764  0.0374 -0.5907  1.5029
  284TYR    HD2 4617   4.176   4.178   4.855 -1.6244 -0.0275  0.4842
  284TYR    CE2 4618   4.205   4.082   4.660 -0.5776  0.1281 -0.5625
  284TYR    HE2 4619   4.120   4.015   4.665  0.2049 -1.1509 -2.8406
  284TYR      C 4620   4.362   4.504   5.047 -0.6382  0.4411 -0.1827
  284TYR      O 4621   4.436   4.464   5.139  0.2537  0.1434 -0.5686
  285MET      N 4622   4.335   4.639   5.042  0.3654 -0.2659 -0.9011
  285MET     HN 4623   4.273   4.677   4.973 -0.5961  1.6919  0.9183
  285MET     CA 4624   4.370   4.745   5.143  0.4745 -0.3089  0.2928
  285MET     HA 4625   4.478   4.746   5.143  0.5275  1.3955  2.2827
  285MET     CB 4626   4.318   4.890   5.121 -0.0964  0.2913 -0.3266
  285MET    HB1 4627   4.349   4.945   5.212 -2.2526  1.2590 -0.1184
  285MET    HB2 4628   4.207   4.887   5.115 -0.0815 -2.0077 -0.1489
  285MET     CG 4629   4.384   4.978   5.013  0.2463 -0.6303  0.2157
  285MET    HG1 4630   4.367   4.930   4.914  0.5775 -1.8019  0.7180
  285MET    HG2 4631   4.491   4.952   5.022  0.4008 -1.7804 -3.3777
  285MET     SD 4632   4.342   5.151   5.010 -0.2702  0.3017  0.0735
  285MET     CE 4633   4.422   5.189   4.851 -0.8912  0.0101 -0.3624
  285MET    HE1 4634   4.494   5.110   4.819 -1.0074 -0.0501 -0.4779
  285MET    HE2 4635   4.489   5.277   4.864  0.8490 -1.4697  1.4800
  285MET    HE3 4636   4.354   5.199   4.764  0.2227 -2.7141 -1.6946
  285MET      C 4637   4.342   4.707   5.278  0.2448 -0.6310 -0.3214
  285MET      O 4638   4.409   4.741   5.377  0.0546 -0.1471 -0.0986
  286ASN      N 4639   4.229   4.633   5.301 -0.0269  0.2394 -0.1766
  286ASN     HN 4640   4.166   4.618   5.225 -2.3911  2.2057  1.2124
  286ASN     CA 4641   4.189   4.581   5.427 -0.4903  1.2926 -0.4194
  286ASN     HA 4642   4.158   4.657   5.497 -2.9745 -0.2361  0.2734
  286ASN     CB 4643   4.076   4.472   5.404  0.3179 -0.1786  0.7504
  286ASN    HB1 4644   4.119   4.371   5.391  2.1627  0.5013  1.2231
  286ASN    HB2 4645   4.012   4.496   5.316 -0.7604 -1.0413  1.2909
  286ASN     CG 4646   3.983   4.471   5.526  0.5784 -0.2333  0.0336
  286ASN    OD1 4647   3.863   4.495   5.514  0.5624  0.3221  0.1058
  286ASN    ND2 4648   4.036   4.457   5.652 -0.3086  0.1373  0.9450
  286ASN   HD21 4649   3.978   4.478   5.730 -0.2035 -1.6262  1.5579
  286ASN   HD22 4650   4.133   4.465   5.677 -0.0577  1.5330 -0.3616
  286ASN      C 4651   4.308   4.498   5.495 -0.2757  0.4545 -0.0486
  286ASN      O 4652   4.327   4.507   5.617 -0.0121 -0.1428  0.0247
  287SER      N 4653   4.394   4.428   5.412  0.4738  0.4176  0.1728
  287SER     HN 4654   4.381   4.434   5.313 -3.6306  2.9598  0.6642
  287SER     CA 4655   4.507   4.354   5.464  0.3978  0.0371  0.0079
  287SER     HA 4656   4.474   4.314   5.559 -1.3987 -0.3808 -0.7478
  287SER     CB 4657   4.538   4.227   5.378 -1.2614  0.1008 -0.1153
  287SER    HB1 4658   4.640   4.192   5.404 -0.6607 -0.5051 -2.9246
  287SER    HB2 4659   4.541   4.268   5.274 -1.2530  0.2817 -0.0435
  287SER     OG 4660   4.437   4.122   5.385  0.2302  0.3337 -0.2981
  287SER    HG1 4661   4.439   4.105   5.479  1.6067  0.7964 -0.2122
  287SER      C 4662   4.633   4.439   5.492  0.1825 -0.4773  0.2877
  287SER      O 4663   4.733   4.379   5.521  0.3904 -0.0809  0.1029
  288MET      N 4664   4.625   4.571   5.491  0.6513  0.7940  0.0618
  288MET     HN 4665   4.536   4.606   5.464 -1.3431 -3.0251  1.0042
  288MET     CA 4666   4.732   4.665   5.531  0.1180  0.0043 -0.6359
  288MET     HA 4667   4.814   4.619   5.584 -0.2263  0.6619  0.5156
  288MET     CB 4668   4.813   4.723   5.411  0.9750  0.1835  0.0224
  288MET    HB1 4669   4.851   4.632   5.360  1.9471  1.2637 -1.2621
  288MET    HB2 4670   4.895   4.785   5.453  0.7805 -1.0199  2.3088
  288MET     CG 4671   4.738   4.822   5.318 -0.1864  0.4874  0.3823
  288MET    HG1 4672   4.634   4.786   5.309  0.1380 -0.5343  0.5747
  288MET    HG2 4673   4.773   4.814   5.212  0.9151  1.5045  0.6339
  288MET     SD 4674   4.750   4.993   5.362  0.4954  0.0255 -0.1376
  288MET     CE 4675   4.657   5.085   5.236  0.0468  0.3059 -0.0013
  288MET    HE1 4676   4.669   5.194   5.252 -0.1330  0.1169  1.6360
  288MET    HE2 4677   4.554   5.059   5.266  0.2876 -0.7581 -0.0463
  288MET    HE3 4678   4.685   5.058   5.132  1.7448 -0.6270  0.6551
  288MET      C 4679   4.674   4.780   5.618  0.0811 -0.9680  0.0758
  288MET      O 4680   4.750   4.858   5.679 -0.3334 -0.3859 -0.0496
  289LEU      N 4681   4.542   4.804   5.627  0.4049  1.0446  0.3418
  289LEU     HN 4682   4.483   4.754   5.564 -0.8007  1.1018  1.3648
  289LEU     CA 4683   4.479   4.895   5.719  0.2014 -0.2671  0.0998
  289LEU     HA 4684   4.554   4.974   5.723  1.5827 -1.4456 -1.2118
  289LEU     CB 4685   4.342   4.956   5.668  0.2546 -0.3976  0.1342
  289LEU    HB1 4686   4.295   5.012   5.752  0.4675  0.5418 -0.3609
  289LEU    HB2 4687   4.282   4.867   5.638 -2.2457  1.1562  0.2265
  289LEU     CG 4688   4.370   5.039   5.539 -0.0407 -0.3136 -0.8728
  289LEU     HG 4689   4.404   4.965   5.463 -1.5910 -1.5944 -0.3835
  289LEU    CD1 4690   4.247   5.097   5.484  0.1137  0.1860  0.4964
  289LEU   HD11 4691   4.195   5.154   5.564 -1.9141 -1.8767  0.7668
  289LEU   HD12 4692   4.174   5.024   5.442 -1.5941  1.6344  0.8351
  289LEU   HD13 4693   4.281   5.157   5.397 -1.4240  0.8005  0.2748
  289LEU    CD2 4694   4.470   5.154   5.549  0.3660  0.0053  0.1806
  289LEU   HD21 4695   4.481   5.217   5.458  0.6522 -0.1168  0.1311
  289LEU   HD22 4696   4.573   5.118   5.568  1.7982  4.0090  1.0805
  289LEU   HD23 4697   4.432   5.216   5.633 -0.3953 -0.5905  0.2867
  289LEU      C 4698   4.458   4.832   5.851 -0.4260 -0.1772  0.2382
  289LEU      O 4699   4.508   4.878   5.955 -0.0085 -1.1515  0.0877
  290ASP      N 4700   4.386   4.719   5.848  0.0923 -0.3231 -0.6132
  290ASP     HN 4701   4.336   4.693   5.766 -1.3432  2.1057 -0.6227
  290ASP     CA 4702   4.368   4.638   5.965  0.1531  0.1056  0.1060
  290ASP     HA 4703   4.326   4.704   6.039  2.0619 -1.8451  3.1772
  290ASP     CB 4704   4.262   4.526   5.941 -0.2248  0.9370  0.4019
  290ASP    HB1 4705   4.280   4.446   6.015  2.3748  2.1662  1.2175
  290ASP    HB2 4706   4.252   4.479   5.841 -1.1101  0.9503  0.4718
  290ASP     CG 4707   4.124   4.581   5.968  0.1806  1.0445  0.0548
  290ASP    OD1 4708   4.110   4.679   6.038 -0.1675  0.3714 -0.2202
  290ASP    OD2 4709   4.031   4.522   5.918 -0.5189 -0.1249  0.0732
  290ASP      C 4710   4.486   4.595   6.044  0.3892  0.3484 -0.5479
  290ASP      O 4711   4.487   4.618   6.163 -0.2626 -0.2266  0.0438
  291PRO      N 4712   4.601   4.544   5.996  0.0281 -0.2352 -0.0606
  291PRO     CD 4713   4.607   4.471   5.872 -0.3913 -0.3379 -0.3182
  291PRO    HD1 4714   4.578   4.539   5.789 -1.8637 -1.0165 -0.3833
  291PRO    HD2 4715   4.532   4.389   5.871  0.9456 -1.6241  0.1762
  291PRO     CA 4716   4.729   4.527   6.071  0.2338  0.5807 -1.0759
  291PRO     HA 4717   4.722   4.436   6.129  1.4235  1.1301 -0.0032
  291PRO     CB 4718   4.828   4.511   5.955 -0.0387 -0.1800 -0.3555
  291PRO    HB1 4719   4.916   4.454   5.992 -0.7301  0.2898  2.1793
  291PRO    HB2 4720   4.859   4.610   5.915 -0.0681 -0.1284 -0.2486
  291PRO     CG 4721   4.747   4.430   5.846 -0.1433 -0.6511  0.0208
  291PRO    HG1 4722   4.774   4.477   5.749 -0.4600  0.5791  0.5021
  291PRO    HG2 4723   4.782   4.325   5.840 -0.7340 -0.8027 -0.8671
  291PRO      C 4724   4.772   4.634   6.171  0.2738  0.2704  0.5620
  291PRO      O 4725   4.800   4.608   6.284 -0.1562  0.1485 -0.4103
  292VAL      N 4726   4.769   4.762   6.124 -0.4855 -0.5359  0.1963
  292VAL     HN 4727   4.743   4.776   6.029 -0.5826  2.9222  0.6083
  292VAL     CA 4728   4.791   4.886   6.203 -0.3410  0.5406 -0.2908
  292VAL     HA 4729   4.893   4.878   6.235  0.2136  0.3679 -1.9774
  292VAL     CB 4730   4.783   5.011   6.113  0.5478 -0.2103  0.3247
  292VAL     HB 4731   4.692   5.000   6.051  2.6475 -1.9090 -2.7893
  292VAL    CG1 4732   4.783   5.148   6.182  0.4448 -0.1155 -0.2533
  292VAL   HG11 4733   4.777   5.226   6.103 -2.2923 -0.6177 -0.6307
  292VAL   HG12 4734   4.878   5.144   6.240  0.5595 -2.6202 -0.5201
  292VAL   HG13 4735   4.698   5.150   6.253  0.1476 -1.3819 -0.5555
  292VAL    CG2 4736   4.907   5.002   6.025 -0.4132 -0.3325  0.6457
  292VAL   HG21 4737   4.925   4.896   5.995 -0.0162 -0.2608  0.6268
  292VAL   HG22 4738   5.003   5.040   6.066  0.5736  0.1560 -1.8997
  292VAL   HG23 4739   4.883   5.053   5.929  0.7098 -1.6650 -0.3974
  292VAL      C 4740   4.705   4.893   6.323  0.0622 -0.4737  0.5163
  292VAL      O 4741   4.739   4.925   6.434 -0.0418 -0.8952 -0.6209
  293VAL      N 4742   4.578   4.867   6.301 -0.9776  0.0595 -0.3197
  293VAL     HN 4743   4.556   4.850   6.205  1.5423 -0.9414 -0.7939
  293VAL     CA 4744   4.471   4.881   6.406  0.2754 -0.1995 -0.3907
  293VAL     HA 4745   4.507   4.954   6.476 -3.4014  1.5718 -0.1236
  293VAL     CB 4746   4.346   4.956   6.362 -0.3372  0.7687  0.0052
  293VAL     HB 4747   4.271   4.965   6.443  0.6273 -1.7009  1.2846
  293VAL    CG1 4748   4.373   5.102   6.302  0.6130  0.2746  0.3004
  293VAL   HG11 4749   4.407   5.174   6.380  4.7928  1.1760 -2.0569
  293VAL   HG12 4750   4.288   5.140   6.242 -0.6335  0.1299  1.8857
  293VAL   HG13 4751   4.462   5.094   6.236  2.3355  0.5823  2.4678
  293VAL    CG2 4752   4.285   4.865   6.249 -0.1836 -0.6257  0.0483
  293VAL   HG21 4753   4.266   4.759   6.279  0.4197 -0.9188 -0.5920
  293VAL   HG22 4754   4.346   4.868   6.156 -1.5940 -1.1752 -0.9239
  293VAL   HG23 4755   4.187   4.906   6.216  0.0810  0.8045  0.9636
  293VAL      C 4756   4.440   4.750   6.477  0.2100 -0.5257 -0.1364
  293VAL      O 4757   4.382   4.750   6.588 -0.3649  0.1535 -0.1382
  294TYR      N 4758   4.490   4.640   6.431  0.0617 -0.0996 -0.0923
  294TYR     HN 4759   4.522   4.644   6.337  1.7298 -0.1455  0.4401
  294TYR     CA 4760   4.502   4.516   6.511  0.0464  0.7590  0.5644
  294TYR     HA 4761   4.422   4.513   6.583  1.3117 -2.6697  2.0066
  294TYR     CB 4762   4.473   4.385   6.430  0.2725  0.7035  0.2628
  294TYR    HB1 4763   4.521   4.298   6.479 -0.5512 -0.0697 -0.2670
  294TYR    HB2 4764   4.511   4.404   6.327  0.6528  1.0387  0.4606
  294TYR     CG 4765   4.326   4.363   6.415 -0.0313 -0.0599  0.3769
  294TYR    CD1 4766   4.263   4.290   6.519  0.3282  0.1284 -0.3488
  294TYR    HD1 4767   4.321   4.259   6.604  0.3309 -1.8378 -1.0249
  294TYR    CE1 4768   4.120   4.270   6.517 -0.4995  1.0293  0.1427
  294TYR    HE1 4769   4.073   4.211   6.595  0.6822  1.4162  1.1933
  294TYR     CZ 4770   4.049   4.311   6.408 -0.0920  0.0113  0.0094
  294TYR     OH 4771   3.912   4.278   6.409 -0.0303 -0.0913 -0.1834
  294TYR     HH 4772   3.879   4.282   6.319 -3.3479  1.6587  0.9331
  294TYR    CD2 4773   4.245   4.411   6.307  0.4292  0.0761 -0.4128
  294TYR    HD2 4774   4.279   4.472   6.225 -0.6827  0.3157 -0.7049
  294TYR    CE2 4775   4.109   4.379   6.302 -0.4105 -0.5747 -0.3354
  294TYR    HE2 4776   4.057   4.413   6.214  1.5849  0.5710 -1.1431
  294TYR      C 4777   4.629   4.508   6.591  0.5754 -0.1929  0.2248
  294TYR      O 4778   4.632   4.532   6.712  0.3400 -0.2402  0.6391
  295TYR      N 4779   4.736   4.465   6.531  0.0748 -0.3946  0.0317
  295TYR     HN 4780   4.735   4.467   6.431 -1.5566 -1.6691 -0.0179
  295TYR     CA 4781   4.850   4.422   6.594 -0.6891 -0.0509  0.2473
  295TYR     HA 4782   4.824   4.351   6.671 -1.3191  0.7178  0.7609
  295TYR     CB 4783   4.955   4.342   6.513 -0.2499 -0.2310 -1.0524
  295TYR    HB1 4784   5.023   4.268   6.562 -3.0966 -2.1893  0.1760
  295TYR    HB2 4785   5.009   4.421   6.455  0.1315 -1.0522 -1.8350
  295TYR     CG 4786   4.893   4.263   6.407  0.4103  0.1357 -1.1681
  295TYR    CD1 4787   4.788   4.176   6.444 -0.3097 -0.4547  0.7999
  295TYR    HD1 4788   4.755   4.146   6.543 -4.7375  1.0365  0.0191
  295TYR    CE1 4789   4.710   4.120   6.338 -0.4882 -1.0887 -0.5178
  295TYR    HE1 4790   4.617   4.069   6.356 -0.7607 -0.2268  0.6721
  295TYR     CZ 4791   4.744   4.143   6.209 -0.2193  0.4181 -0.9429
  295TYR     OH 4792   4.647   4.112   6.107  0.2256  0.2468  0.3050
  295TYR     HH 4793   4.685   4.128   6.020  1.6117 -1.2588  0.5785
  295TYR    CD2 4794   4.922   4.288   6.271  0.4485 -0.4601  0.1114
  295TYR    HD2 4795   4.994   4.366   6.250 -0.1808 -0.3069 -1.5855
  295TYR    CE2 4796   4.861   4.214   6.172 -0.1145  0.3059  0.1418
  295TYR    HE2 4797   4.870   4.239   6.067  2.8281  1.1267  0.5060
  295TYR      C 4798   4.918   4.540   6.661 -0.3097 -0.2756 -0.4818
  295TYR      O 4799   4.945   4.554   6.780  0.0263  1.0543 -0.3563
  296PHE      N 4800   4.934   4.650   6.583 -0.0360  0.1953  0.0117
  296PHE     HN 4801   4.905   4.655   6.488  0.7455  0.5666 -0.2198
  296PHE     CA 4802   5.012   4.767   6.617  0.4882 -0.0578 -0.6096
  296PHE     HA 4803   5.094   4.748   6.685  1.3378  3.9344 -0.2297
  296PHE     CB 4804   5.074   4.854   6.500 -0.1648 -0.5816 -0.0986
  296PHE    HB1 4805   5.124   4.950   6.523 -0.1799 -0.0318 -2.1074
  296PHE    HB2 4806   4.990   4.877   6.430 -0.8032  2.3621  1.4737
  296PHE     CG 4807   5.177   4.772   6.425 -0.3861  1.2312 -0.4762
  296PHE    CD1 4808   5.298   4.736   6.486 -0.3086 -0.2906  0.3038
  296PHE    HD1 4809   5.319   4.759   6.590 -0.5801 -0.5860  0.4256
  296PHE    CE1 4810   5.397   4.672   6.413  0.0522  0.7730 -0.3433
  296PHE    HE1 4811   5.488   4.647   6.465 -0.4118 -1.0533 -0.3414
  296PHE     CZ 4812   5.365   4.621   6.290 -0.5645 -0.2059  0.5067
  296PHE     HZ 4813   5.431   4.553   6.239  1.3946  1.6280  0.4697
  296PHE    CD2 4814   5.145   4.724   6.297  0.0153 -0.6455 -0.2316
  296PHE    HD2 4815   5.056   4.748   6.242 -0.4095  0.5382  0.9222
  296PHE    CE2 4816   5.244   4.647   6.234  0.3560  0.3444 -0.0351
  296PHE    HE2 4817   5.225   4.589   6.145  0.4770  2.4224 -1.4896
  296PHE      C 4818   4.934   4.863   6.699  0.8308  0.1415  0.0243
  296PHE      O 4819   4.993   4.964   6.739  0.4160 -0.3371 -0.7016
  297SER      N 4820   4.805   4.844   6.738  0.6570  0.2731  0.0967
  297SER     HN 4821   4.757   4.765   6.701  2.0439 -0.5928  0.1033
  297SER     CA 4822   4.748   4.933   6.836  0.7753 -0.1819 -0.0202
  297SER     HA 4823   4.793   5.031   6.837  0.8531 -0.2198  0.7141
  297SER     CB 4824   4.600   4.951   6.785  0.5124  0.3475 -0.2066
  297SER    HB1 4825   4.597   4.954   6.674  3.0301  0.6180 -0.3176
  297SER    HB2 4826   4.563   5.045   6.832 -1.3247 -1.5360  2.4527
  297SER     OG 4827   4.510   4.846   6.826 -0.4896  0.4863 -0.5733
  297SER    HG1 4828   4.449   4.827   6.755 -1.4997 -1.6407  0.7302
  297SER      C 4829   4.743   4.881   6.977 -0.3512  0.7873 -0.1806
  297SER      O 4830   4.707   4.955   7.073  0.0809  0.6287 -0.7003
  298SER      N 4831   4.784   4.748   6.986 -0.3586 -0.6202 -0.5284
  298SER     HN 4832   4.806   4.695   6.904  0.9367 -0.5575 -0.2394
  298SER     CA 4833   4.786   4.677   7.114  0.6677 -0.1497  1.0367
  298SER     HA 4834   4.687   4.690   7.155 -0.4060  1.1140 -1.7555
  298SER     CB 4835   4.797   4.526   7.077  0.1700  0.2930  0.3804
  298SER    HB1 4836   4.892   4.520   7.019 -1.6968  1.9355 -3.1549
  298SER    HB2 4837   4.721   4.489   7.005  1.5723  0.9647 -1.5184
  298SER     OG 4838   4.800   4.436   7.181  0.3366 -0.3921 -0.1479
  298SER    HG1 4839   4.719   4.450   7.231 -0.2528  0.2314 -1.2309
  298SER      C 4840   4.897   4.724   7.215  1.1694 -0.1755 -0.3645
  298SER      O 4841   5.019   4.731   7.189  0.1918  0.7621  0.0478
  299PRO      N 4842   4.856   4.763   7.345 -0.1207 -0.6747 -1.2380
  299PRO     CD 4843   4.712   4.804   7.377 -0.1318 -0.1193  0.1944
  299PRO    HD1 4844   4.654   4.710   7.393 -0.0079 -0.1655  0.3798
  299PRO    HD2 4845   4.656   4.858   7.299 -0.6682 -0.6785  0.1808
  299PRO     CA 4846   4.944   4.804   7.459 -0.6756 -0.3267 -0.0276
  299PRO     HA 4847   5.003   4.891   7.434 -1.2501 -0.2032 -1.0042
  299PRO     CB 4848   4.845   4.850   7.574  0.4307 -0.3355  0.4498
  299PRO    HB1 4849   4.888   4.935   7.632 -2.3793 -0.2877  2.6613
  299PRO    HB2 4850   4.835   4.763   7.642  1.2899  0.5587  1.7657
  299PRO     CG 4851   4.716   4.883   7.509  1.1772 -0.3254 -0.2403
  299PRO    HG1 4852   4.633   4.865   7.581  0.8184  1.7742 -0.0687
  299PRO    HG2 4853   4.698   4.988   7.477 -0.1138 -0.1632  0.8765
  299PRO      C 4854   5.041   4.701   7.505 -0.2002 -0.3207 -0.2336
  299PRO      O 4855   5.143   4.738   7.559 -0.2726  0.0290 -0.8344
  300SER      N 4856   5.007   4.573   7.494  0.0927  0.4114 -0.4876
  300SER     HN 4857   4.912   4.552   7.475 -0.0888  1.0969 -0.3699
  300SER     CA 4858   5.090   4.468   7.538  0.2156 -0.2574  0.1946
  300SER     HA 4859   5.160   4.516   7.605  0.2662  0.9999 -0.7130
  300SER     CB 4860   5.008   4.344   7.600  0.1153 -0.4571  0.5652
  300SER    HB1 4861   4.951   4.385   7.686 -0.2947  1.0625 -0.3983
  300SER    HB2 4862   5.086   4.279   7.645  1.5917  0.2172 -0.8961
  300SER     OG 4863   4.911   4.279   7.509 -0.2510 -0.1813  0.5410
  300SER    HG1 4864   4.870   4.197   7.539 -0.6782  0.4601  1.7793
  300SER      C 4865   5.178   4.414   7.436 -0.5160  0.3472 -0.3706
  300SER      O 4866   5.256   4.324   7.466  0.3194 -0.6384 -0.6716
  301PHE      N 4867   5.177   4.472   7.317 -1.2162  0.6739 -0.3625
  301PHE     HN 4868   5.108   4.543   7.309 -0.8629  1.3683  1.8938
  301PHE     CA 4869   5.271   4.447   7.210  0.3569  0.0359  0.8953
  301PHE     HA 4870   5.287   4.340   7.208 -0.2826 -0.0578  0.6721
  301PHE     CB 4871   5.192   4.488   7.078  0.6882 -0.1124  0.5074
  301PHE    HB1 4872   5.211   4.591   7.041 -1.5362 -0.1529 -0.9795
  301PHE    HB2 4873   5.085   4.474   7.105  0.7442  1.0546  1.4569
  301PHE     CG 4874   5.219   4.401   6.959  0.5412 -0.3231  0.0884
  301PHE    CD1 4875   5.157   4.281   6.941  0.0928  0.3427 -0.4540
  301PHE    HD1 4876   5.099   4.236   7.020  1.4789  0.6532  0.7915
  301PHE    CE1 4877   5.173   4.201   6.826  0.3711 -0.4395  0.2799
  301PHE    HE1 4878   5.131   4.102   6.834 -0.0387 -0.1339  2.7039
  301PHE     CZ 4879   5.252   4.251   6.724  0.3795  0.0141 -0.2435
  301PHE     HZ 4880   5.269   4.188   6.637  0.0355 -1.1981  0.5418
  301PHE    CD2 4881   5.290   4.453   6.849 -0.5625  0.6284  0.7076
  301PHE    HD2 4882   5.341   4.547   6.855  2.6513 -0.7292 -1.9438
  301PHE    CE2 4883   5.306   4.382   6.727 -0.1135  0.1818 -0.6735
  301PHE    HE2 4884   5.355   4.426   6.641 -0.5564  1.3164 -0.3532
  301PHE      C 4885   5.404   4.524   7.230  0.0174 -0.3588 -0.2945
  301PHE      O 4886   5.411   4.621   7.308  0.7607 -0.0705 -0.0327
  302ASN      N 4887   5.514   4.474   7.166  0.6850 -0.8977  0.4060
  302ASN     HN 4888   5.500   4.412   7.089 -1.2716 -2.4059  1.8761
  302ASN     CA 4889   5.647   4.524   7.187  0.3230  0.1860  0.4921
  302ASN     HA 4890   5.654   4.562   7.287  0.5981 -1.6523  1.2212
  302ASN     CB 4891   5.745   4.410   7.158 -0.9798 -0.4587  0.1573
  302ASN    HB1 4892   5.749   4.382   7.050  1.0727 -1.1601  0.3684
  302ASN    HB2 4893   5.715   4.317   7.211 -1.9844  0.3582  1.0614
  302ASN     CG 4894   5.883   4.435   7.219 -0.4286  0.8799 -0.1482
  302ASN    OD1 4895   5.951   4.332   7.246  0.1776 -0.3528 -0.6777
  302ASN    ND2 4896   5.914   4.561   7.257 -0.9300 -0.2460  0.1501
  302ASN   HD21 4897   5.993   4.573   7.316 -1.3982 -1.4126  1.0472
  302ASN   HD22 4898   5.871   4.633   7.203 -1.8841 -1.6172 -1.0068
  302ASN      C 4899   5.674   4.634   7.078  0.8010  0.5053  0.2351
  302ASN    OT1 4900   5.723   4.743   7.113 -0.5425 -0.1883  1.2239
  302ASN    OT2 4901   5.654   4.611   6.954 -0.0331  0.1763  0.0505
  303P9N    O01 4902   2.463   3.645   3.782 -0.1277 -0.0494 -0.8850
  303P9N    O02 4903   2.630   3.371   4.103  0.3020  0.0157 -0.0814
  303P9N    N03 4904   2.324   3.603   4.336  1.1506 -0.1091  0.1236
  303P9N    N04 4905   2.621   3.579   4.011  0.2369  0.5286 -0.3584
  303P9N    N05 4906   2.200   3.626   4.371 -0.1361  0.3337  0.2630
  303P9N    N06 4907   2.519   3.552   4.459  0.1964 -0.2348 -1.1277
  303P9N    C07 4908   2.304   3.602   4.571 -0.8590  0.2051  0.0797
  303P9N    C08 4909   2.392   3.578   5.149  0.1228 -0.2513  0.0270
  303P9N    C09 4910   2.393   3.585   4.461 -0.1367 -0.6684  0.3711
  303P9N    C10 4911   2.330   3.597   4.720 -1.0114  0.0016 -0.3640
  303P9N    C11 4912   2.367   3.592   4.999  0.0844 -0.9973  0.1343
  303P9N    C12 4913   2.392   3.580   4.218  0.3481 -0.2892  0.5500
  303P9N    C13 4914   2.671   3.544   3.877  0.2005 -0.1086 -0.6170
  303P9N    C14 4915   2.520   3.527   4.223  0.2333 -0.2721 -0.6171
  303P9N    C15 4916   2.221   3.615   4.804 -0.1748 -0.5913 -0.1798
  303P9N    C16 4917   2.457   3.574   4.775 -0.6206 -0.1434 -0.7926
  303P9N    C17 4918   2.242   3.620   4.940  0.1302  0.2805 -0.0443
  303P9N    C18 4919   2.478   3.567   4.910 -0.7373 -0.2527 -0.0886
  303P9N    C19 4920   2.187   3.636   4.500  0.4012  0.5425  0.0781
  303P9N    C20 4921   2.592   3.487   4.107 -0.1479 -0.1701 -0.1353
  303P9N    C21 4922   2.551   3.531   3.778 -0.5954 -0.3922 -0.6023
  303P9N    C22 4923   2.300   3.480   5.221 -0.3833 -0.4294  0.5130
  303P9N    C23 4924   2.374   3.721   5.216  0.7015 -0.2504 -0.0271
  303P9N    C24 4925   2.584   3.519   4.348  0.2401 -0.2787 -0.0301
  303P9N    C25 4926   2.313   3.590   4.093  0.3226 -0.0806  0.6406
  303P9N    C26 4927   2.760   3.658   3.831 -0.1703 -0.5762  0.3410
  303P9N    C27 4928   2.333   3.633   3.714 -0.3100  0.4628 -0.5766
  303P9N    C28 4929   2.222   3.709   3.761  0.2626 -0.5457 -0.2787
  303P9N    C29 4930   2.318   3.543   3.610 -0.0785 -1.6696  1.2226
  303P9N    C30 4931   2.095   3.680   3.709  0.1711 -0.6693  0.4263
  303P9N    C31 4932   2.192   3.519   3.559 -0.1638 -0.0276 -0.1089
  303P9N    C32 4933   2.082   3.591   3.607  0.0517 -0.3959 -0.3458
  303P9N    H01 4934   2.585   3.671   4.021 -1.3155  0.0161 -1.0068
  303P9N    H02 4935   2.496   3.543   5.164  1.6255  2.4757 -2.8007
  303P9N    H03 4936   2.728   3.449   3.877 -0.1000 -0.3288 -2.3497
  303P9N    H04 4937   2.122   3.614   4.761 -0.5194  0.5295  0.5656
  303P9N    H05 4938   2.542   3.558   4.709 -1.6982  0.1700 -2.3166
  303P9N    H06 4939   2.147   3.624   4.992 -0.8622 -0.7601 -1.6573
  303P9N    H07 4940   2.575   3.543   4.951 -0.5164  0.7242 -0.0050
  303P9N    H08 4941   2.083   3.646   4.531 -1.1149  0.1356 -4.2761
  303P9N    H09 4942   2.587   3.531   3.673 -1.2189  3.0935 -0.9429
  303P9N    H10 4943   2.489   3.441   3.798 -1.6872  0.5352  0.3854
  303P9N    H11 4944   2.297   3.375   5.183  0.5850 -1.0862  2.1342
  303P9N    H12 4945   2.196   3.519   5.225 -0.1010  0.3997  0.0471
  303P9N    H13 4946   2.338   3.470   5.325  3.8405  0.0735 -0.7827
  303P9N    H14 4947   2.278   3.762   5.177 -0.2986 -0.4419  2.0984
  303P9N    H15 4948   2.466   3.782   5.207  0.0996  0.9848  1.7167
  303P9N    H16 4949   2.354   3.704   5.324 -1.8906 -0.5615 -0.4743
  303P9N    H17 4950   2.685   3.481   4.350  0.2944 -0.1084  0.6852
  303P9N    H18 4951   2.213   3.634   4.112 -0.1745 -1.2426  0.7904
  303P9N    H19 4952   2.308   3.497   4.033  1.1638  1.2047 -1.5555
  303P9N    H20 4953   2.360   3.662   4.022 -1.6436  0.5761 -0.0865
  303P9N    H21 4954   2.805   3.644   3.731 -1.1748 -0.3022 -0.1519
  303P9N    H22 4955   2.849   3.664   3.898 -0.0039 -1.9448  0.2664
  303P9N    H23 4956   2.705   3.755   3.834 -0.6967 -0.8143 -1.0673
  303P9N    H24 4957   2.238   3.778   3.842 -0.1861 -0.0933 -0.5687
  303P9N    H25 4958   2.403   3.493   3.565  2.7156  3.1742  0.4119
  303P9N    H26 4959   2.005   3.724   3.749  0.0654  0.1829 -0.6804
  303P9N    H27 4960   2.178   3.455   3.474  1.4359 -2.6282  1.4741
  303P9N    H28 4961   1.985   3.568   3.564 -1.1259  0.4476  1.6978
  303P9N    H29 4962   2.122   3.641   4.311  0.4614  3.2318  0.0305
  3043HR    C01 4963   4.043   3.738   4.304  0.2545 -0.0314  0.6339
  3043HR    O02 4964   4.052   3.804   4.407 -0.5717  0.0334 -0.1350
  3043HR    C03 4965   4.136   3.744   4.182  0.0378  0.2954  0.1669
  3043HR    O04 4966   4.039   3.776   3.966 -0.2127 -1.0712 -0.5146
  3043HR    C05 4967   4.108   3.844   4.072  0.2451 -0.3531  0.3018
  3043HR    O06 4968   3.939   3.658   4.279 -0.2170  0.0657 -0.6838
  3043HR    C07 4969   4.236   3.894   3.997 -0.1477 -0.2354  0.2155
  3043HR     H1 4970   4.145   3.639   4.145 -2.0415  0.4869 -1.0339
  3043HR     H2 4971   4.233   3.772   4.228 -0.3176  0.8231  0.6074
  3043HR     H3 4972   4.058   3.827   3.887  0.8678  0.7026  0.8046
  3043HR     H4 4973   4.068   3.934   4.123  1.8445  0.1763  0.6755
  3043HR     H5 4974   3.947   3.616   4.193  0.8728 -0.7687 -0.1962
  3043HR     H6 4975   4.224   3.968   3.915  3.0513 -0.3629 -0.4960
  3043HR     H7 4976   4.292   3.808   3.954  1.1721  1.5160 -1.8007
  3043HR     H8 4977   4.299   3.952   4.067  0.8098 -0.0949 -0.7349
   8.11115   8.11115  10.89536
