# Supplementary material for: Orthosteric and allosteric modulation of human HCAR2 signaling complex
Source: Nat Commun. 2023 Nov 22;14:7620. doi: 10.1038/s41467-023-43537-z (PMC10665550; doi:10.1038/s41467-023-43537-z)
Supplement: Supplementary file 8 — Supplementary Data 5 [file 41467_2023_43537_MOESM8_ESM.zip › supplementary data 5/trjfiles/Niacin_initial.gro]

Title
 4915
    8ASP      N    1   3.816   4.162   2.163  0.3323 -0.4930 -0.8101
    8ASP    HT1    2   3.879   4.243   2.181 -0.0753 -0.0741 -1.2370
    8ASP    HT2    3   3.804   4.163   2.059  1.1765  4.5114 -1.1056
    8ASP    HT3    4   3.872   4.082   2.201  2.2707  1.8273  1.6013
    8ASP     CA    5   3.689   4.179   2.232 -0.1624 -0.6222 -0.5782
    8ASP     HA    6   3.656   4.279   2.209  0.1524 -0.4047 -0.1041
    8ASP     CB    7   3.579   4.088   2.168  0.3613  0.0751  0.2682
    8ASP    HB1    8   3.580   4.105   2.058  0.0394  1.5552  0.4725
    8ASP    HB2    9   3.475   4.118   2.193 -1.0734 -1.7159 -2.9326
    8ASP     CG   10   3.610   3.943   2.212 -0.4452 -0.7102  0.0724
    8ASP    OD1   11   3.511   3.868   2.206 -0.5528 -0.2999 -0.3625
    8ASP    OD2   12   3.729   3.913   2.246 -0.6414  0.6844  0.2769
    8ASP      C   13   3.708   4.169   2.383  0.2316 -0.0427  0.6588
    8ASP      O   14   3.822   4.151   2.426  0.5215  0.2199  0.2114
    9HSD      N   15   3.600   4.183   2.462 -0.0719 -0.0424  0.2513
    9HSD     HN   16   3.511   4.214   2.429 -0.0297  0.1420  0.3093
    9HSD     CA   17   3.608   4.176   2.611 -0.4623  0.7382 -0.1665
    9HSD     HA   18   3.710   4.150   2.638  0.4191  3.3248 -0.6886
    9HSD     CB   19   3.572   4.297   2.688  0.0165  0.5242 -0.4361
    9HSD    HB1   20   3.590   4.297   2.797  0.9438 -0.9408 -0.5623
    9HSD    HB2   21   3.464   4.320   2.674 -0.2475  0.3808  1.1752
    9HSD    ND1   22   3.778   4.436   2.674 -0.1058  0.2838 -0.3623
    9HSD    HD1   23   3.844   4.366   2.702 -2.1472 -2.2745 -1.5152
    9HSD     CG   24   3.643   4.416   2.649 -0.6523  0.5838 -0.2980
    9HSD    CE1   25   3.803   4.566   2.638  0.2922  0.3018 -0.3142
    9HSD    HE1   26   3.908   4.598   2.636  0.4724 -0.2192  0.5670
    9HSD    NE2   27   3.700   4.624   2.585 -0.4412 -0.1460  0.1921
    9HSD    CD2   28   3.598   4.534   2.595  0.3387 -0.4393  0.6377
    9HSD    HD2   29   3.503   4.567   2.555  0.4836 -1.4644 -0.6475
    9HSD      C   30   3.528   4.062   2.674  0.0391  0.1398 -0.0610
    9HSD      O   31   3.499   4.058   2.796  0.5817  0.1281 -0.0951
   10PHE      N   32   3.481   3.968   2.587 -0.2846  0.5688  0.9736
   10PHE     HN   33   3.515   3.959   2.494  2.0404 -1.9061  1.9371
   10PHE     CA   34   3.410   3.850   2.638 -0.2100  0.4825  0.1168
   10PHE     HA   35   3.373   3.866   2.738 -0.8017 -1.6452  0.2840
   10PHE     CB   36   3.291   3.816   2.545  0.1758  0.4469 -0.0820
   10PHE    HB1   37   3.337   3.793   2.446  1.6737 -1.5395  1.0122
   10PHE    HB2   38   3.225   3.905   2.538 -0.5773 -0.1458 -0.7734
   10PHE     CG   39   3.201   3.702   2.577  0.2710 -0.5557  0.3794
   10PHE    CD1   40   3.090   3.729   2.657 -0.5097  0.3768 -0.3731
   10PHE    HD1   41   3.075   3.825   2.702  0.6398  0.1746  0.4835
   10PHE    CE1   42   3.003   3.624   2.696  0.0185  0.2747  0.1083
   10PHE    HE1   43   2.912   3.650   2.749 -0.0946 -0.1569  0.1302
   10PHE     CZ   44   3.017   3.492   2.653 -0.5868  0.0628 -0.3321
   10PHE     HZ   45   2.950   3.416   2.691 -3.5025  3.2799  1.5527
   10PHE    CD2   46   3.207   3.573   2.521 -0.6123 -0.4488  0.3930
   10PHE    HD2   47   3.284   3.556   2.447 -0.6680 -1.9389  0.6376
   10PHE    CE2   48   3.118   3.474   2.552  0.1555 -0.4216  0.4936
   10PHE    HE2   49   3.114   3.387   2.487  1.1485  0.8808 -1.4049
   10PHE      C   50   3.503   3.726   2.639  0.0925 -0.2306 -0.2192
   10PHE      O   51   3.565   3.691   2.537  0.4489  0.0049 -0.5910
   11LEU      N   52   3.506   3.652   2.751 -0.0672  0.6520  0.1916
   11LEU     HN   53   3.455   3.679   2.832 -1.9118  2.1925 -1.3881
   11LEU     CA   54   3.583   3.524   2.756 -0.6222 -0.3987  0.0907
   11LEU     HA   55   3.611   3.493   2.657  0.2799 -1.4578  0.6544
   11LEU     CB   56   3.706   3.542   2.846 -0.0667 -0.5173 -0.1428
   11LEU    HB1   57   3.670   3.562   2.949 -2.5398 -0.1325 -1.0190
   11LEU    HB2   58   3.761   3.634   2.816  0.2878 -0.1256  1.6025
   11LEU     CG   59   3.812   3.427   2.846  0.0867 -0.8102 -0.8403
   11LEU     HG   60   3.757   3.334   2.872  1.3243 -1.9774 -2.2011
   11LEU    CD1   61   3.866   3.391   2.704 -0.3427 -0.2352 -0.0738
   11LEU   HD11   62   3.780   3.375   2.636  0.3477 -1.7794 -0.6369
   11LEU   HD12   63   3.920   3.293   2.705 -0.6174 -0.3815  0.5971
   11LEU   HD13   64   3.932   3.471   2.665  0.1859 -1.0418 -0.8752
   11LEU    CD2   65   3.929   3.459   2.933  0.1438 -0.1489 -0.2884
   11LEU   HD21   66   4.016   3.390   2.933 -1.8344 -2.7753  1.0422
   11LEU   HD22   67   3.901   3.479   3.039 -0.5069 -0.4098 -0.4108
   11LEU   HD23   68   3.975   3.555   2.900  1.2372 -0.6137 -0.1531
   11LEU      C   69   3.495   3.421   2.819  0.1554 -0.2387  0.2001
   11LEU      O   70   3.423   3.450   2.913  0.7122  0.4013  0.6583
   12GLU      N   71   3.508   3.298   2.766  0.5263 -0.1489 -0.2809
   12GLU     HN   72   3.567   3.271   2.691 -0.7830 -0.6772 -1.1474
   12GLU     CA   73   3.439   3.186   2.840 -0.4512 -0.1502  0.1424
   12GLU     HA   74   3.348   3.218   2.889 -0.5045 -0.0090 -0.0450
   12GLU     CB   75   3.399   3.074   2.734  0.5823  0.5563  0.2708
   12GLU    HB1   76   3.371   2.976   2.779  0.7615 -0.7083 -2.1958
   12GLU    HB2   77   3.486   3.060   2.667  0.5007 -0.2542  0.3232
   12GLU     CG   78   3.273   3.125   2.647 -0.3802  0.1398 -0.1044
   12GLU    HG1   79   3.276   3.236   2.643 -1.0698  0.1437 -0.6488
   12GLU    HG2   80   3.174   3.104   2.692 -0.7122 -0.2005 -0.9597
   12GLU     CD   81   3.289   3.074   2.507 -0.5092 -1.2289  0.1715
   12GLU    OE1   82   3.387   3.119   2.434 -0.0271  0.2375  0.1227
   12GLU    OE2   83   3.208   2.994   2.464 -0.2119  0.2172  0.4097
   12GLU      C   84   3.540   3.131   2.940  0.5918 -0.1821  0.0811
   12GLU      O   85   3.633   3.062   2.895  0.1041  0.6159  0.2747
   13ILE      N   86   3.524   3.158   3.072  0.4525  0.6449  0.1828
   13ILE     HN   87   3.441   3.210   3.091 -0.6641 -0.0128 -2.5081
   13ILE     CA   88   3.630   3.125   3.171  0.3440 -0.8878 -0.2815
   13ILE     HA   89   3.716   3.168   3.122 -1.1909  3.1610  0.1738
   13ILE     CB   90   3.602   3.207   3.295 -0.1889 -0.2131  0.4743
   13ILE     HB   91   3.495   3.200   3.325  0.1336 -1.7103  1.3757
   13ILE    CG2   92   3.670   3.142   3.422  0.3117 -0.2134  0.1572
   13ILE   HG21   93   3.779   3.130   3.437 -0.0422 -2.3647  1.4595
   13ILE   HG22   94   3.627   3.044   3.454 -1.2990  0.7566  1.1255
   13ILE   HG23   95   3.641   3.203   3.510  0.8052  1.2061 -0.6429
   13ILE    CG1   96   3.650   3.356   3.288 -1.1406 -0.7937  0.0442
   13ILE   HG11   97   3.631   3.383   3.394  2.2230 -0.2714  0.6502
   13ILE   HG12   98   3.590   3.416   3.217 -0.4863  0.9728  0.9238
   13ILE     CD   99   3.804   3.378   3.269 -0.3413 -0.0369 -0.1351
   13ILE    HD1  100   3.851   3.334   3.179  0.0027  0.2296 -0.0847
   13ILE    HD2  101   3.858   3.326   3.351 -1.7621 -0.7382  0.3881
   13ILE    HD3  102   3.816   3.488   3.271  0.4074 -0.0199 -2.5695
   13ILE      C  103   3.648   2.972   3.185  0.6179  0.1616  0.4882
   13ILE      O  104   3.754   2.920   3.197 -0.3564 -0.0978  0.1088
   14ASP      N  105   3.529   2.898   3.176 -0.0885  0.2097  0.6433
   14ASP     HN  106   3.446   2.953   3.165  1.0429  1.5632 -2.1473
   14ASP     CA  107   3.529   2.747   3.182  0.4187  0.7002 -0.4243
   14ASP     HA  108   3.595   2.704   3.109 -0.1795  0.8399 -1.0540
   14ASP     CB  109   3.555   2.702   3.326 -0.5495 -0.3098 -0.2468
   14ASP    HB1  110   3.473   2.729   3.395 -0.2195 -1.7030  0.7270
   14ASP    HB2  111   3.647   2.747   3.366  0.8759 -3.3603  0.2292
   14ASP     CG  112   3.568   2.551   3.325  0.2648 -0.2892 -0.0135
   14ASP    OD1  113   3.585   2.489   3.217 -0.2751  0.0822 -0.2764
   14ASP    OD2  114   3.561   2.491   3.435 -0.1602 -0.3876  0.0439
   14ASP      C  115   3.387   2.711   3.132  0.9235 -0.3051 -0.2303
   14ASP      O  116   3.294   2.665   3.197  0.3455 -0.3712 -0.8240
   15LYS      N  117   3.363   2.753   3.007  0.2200  0.3556 -0.4509
   15LYS     HN  118   3.435   2.796   2.953  0.3278  1.3123  0.4354
   15LYS     CA  119   3.241   2.729   2.931 -0.1666 -0.0850 -0.1862
   15LYS     HA  120   3.268   2.750   2.829  0.9530 -0.3416  0.0416
   15LYS     CB  121   3.180   2.579   2.922 -0.6172  0.0280 -0.4223
   15LYS    HB1  122   3.187   2.537   3.024  0.4259  2.0850  0.3907
   15LYS    HB2  123   3.253   2.522   2.859 -1.0403 -1.1283  0.1050
   15LYS     CG  124   3.032   2.564   2.877  0.4093 -0.1232  0.5881
   15LYS    HG1  125   2.953   2.611   2.939  0.6281  2.6089 -1.0550
   15LYS    HG2  126   3.014   2.454   2.884  0.6131 -0.4520 -2.4767
   15LYS     CD  127   3.005   2.597   2.731 -0.3719 -0.3857 -0.1391
   15LYS    HD1  128   3.006   2.709   2.733 -1.7042 -0.3593  0.0605
   15LYS    HD2  129   2.900   2.568   2.710 -0.0076  0.1758 -3.2868
   15LYS     CE  130   3.082   2.531   2.627  0.0952 -0.5650 -0.2633
   15LYS    HE1  131   3.068   2.422   2.644  1.1755 -0.4794  1.4210
   15LYS    HE2  132   3.186   2.567   2.640 -0.4809  1.0088  0.2878
   15LYS     NZ  133   3.039   2.571   2.495 -0.0763  0.3845 -0.1602
   15LYS    HZ1  134   3.113   2.542   2.428  1.8807  0.0336  2.0057
   15LYS    HZ2  135   3.014   2.672   2.498 -0.2854  0.3660 -1.0203
   15LYS    HZ3  136   2.952   2.517   2.479  0.2346  0.2028 -1.3315
   15LYS      C  137   3.139   2.841   2.959  0.5147  0.6269 -0.0219
   15LYS      O  138   3.086   2.898   2.864 -0.0749 -0.7161  0.2844
   16LYS      N  139   3.110   2.859   3.089  0.1777  0.8438 -0.2246
   16LYS     HN  140   3.158   2.802   3.155  0.0899  1.5058  0.4337
   16LYS     CA  141   3.031   2.970   3.151  0.0241  0.3332 -0.3692
   16LYS     HA  142   2.928   2.954   3.125  0.8648 -0.5737 -3.5726
   16LYS     CB  143   3.057   2.962   3.299 -0.6324 -0.5020 -1.0505
   16LYS    HB1  144   3.007   2.865   3.318  0.7142 -0.9697  0.2982
   16LYS    HB2  145   2.986   3.036   3.342 -0.0556  0.3270 -1.4785
   16LYS     CG  146   3.202   2.966   3.353 -0.5043 -0.3340  0.1626
   16LYS    HG1  147   3.258   3.054   3.314 -0.3875 -0.3974  0.1865
   16LYS    HG2  148   3.266   2.891   3.302  1.3170  0.9953  0.4005
   16LYS     CD  149   3.203   2.972   3.507  0.2465  0.3482  0.6530
   16LYS    HD1  150   3.175   2.875   3.554  1.1589 -1.5244 -2.3770
   16LYS    HD2  151   3.132   3.056   3.524  0.6184  1.1675 -1.5705
   16LYS     CE  152   3.344   3.007   3.554 -0.8594 -0.1896 -0.0983
   16LYS    HE1  153   3.382   3.095   3.498 -2.3029 -1.7233 -3.7960
   16LYS    HE2  154   3.408   2.921   3.526 -0.6383  0.1953 -0.7979
   16LYS     NZ  155   3.345   3.024   3.700 -0.2091 -0.1240  0.2473
   16LYS    HZ1  156   3.276   3.099   3.719  1.7158  2.2491 -1.4927
   16LYS    HZ2  157   3.439   3.042   3.740 -1.0465 -0.4346  2.5342
   16LYS    HZ3  158   3.299   2.950   3.757 -0.9730  2.3361  3.0670
   16LYS      C  159   3.060   3.107   3.093  0.8558 -0.1571  0.0255
   16LYS      O  160   3.174   3.149   3.066  0.1667 -0.1575  0.0470
   17ASN      N  161   2.951   3.186   3.055 -0.4801  0.0134  0.6375
   17ASN     HN  162   2.861   3.164   3.093  0.4860 -4.8241  0.7160
   17ASN     CA  163   2.963   3.307   2.978  0.1468 -0.7142 -0.0033
   17ASN     HA  164   3.046   3.299   2.909  0.8440  0.0762  0.7095
   17ASN     CB  165   2.830   3.343   2.895  0.5902 -0.7376 -0.4268
   17ASN    HB1  166   2.843   3.269   2.813  0.6232 -2.1308  0.7888
   17ASN    HB2  167   2.840   3.451   2.873 -0.7105  0.4409  3.7744
   17ASN     CG  168   2.699   3.313   2.969  0.0929  0.4430 -0.1166
   17ASN    OD1  169   2.683   3.249   3.073  0.2085 -0.3267 -1.0135
   17ASN    ND2  170   2.585   3.343   2.895 -0.0975 -0.5428 -0.0181
   17ASN   HD21  171   2.491   3.319   2.918 -0.0204 -0.9010 -0.0724
   17ASN   HD22  172   2.598   3.426   2.840  0.2444  1.1048  2.3448
   17ASN      C  173   3.011   3.425   3.066  0.0646  0.6372  0.1318
   17ASN      O  174   2.959   3.450   3.170 -0.2075  0.5319 -0.6117
   18CYS      N  175   3.119   3.503   3.037  0.0520  0.0840 -0.1881
   18CYS     HN  176   3.162   3.498   2.948 -1.4088 -2.4006 -0.8830
   18CYS     CA  177   3.172   3.603   3.130 -0.1251  0.9241  0.2628
   18CYS     HA  178   3.090   3.634   3.193 -0.9836  2.2025 -1.3966
   18CYS     CB  179   3.297   3.556   3.209 -0.5378  0.2273  0.1826
   18CYS    HB1  180   3.301   3.633   3.288 -2.9644 -0.7924  1.3827
   18CYS    HB2  181   3.392   3.559   3.152  0.2199  2.2741  1.4634
   18CYS     SG  182   3.279   3.382   3.279  0.2846 -0.5081  0.1828
   18CYS      C  183   3.216   3.725   3.057 -0.2021  0.2822 -0.0838
   18CYS      O  184   3.235   3.714   2.936 -0.5244  0.4607 -0.5277
   19CYS      N  185   3.235   3.838   3.128 -0.4045 -0.6350  0.0448
   19CYS     HN  186   3.210   3.843   3.225  1.9732  1.3608  0.6394
   19CYS     CA  187   3.304   3.955   3.066  0.0717  0.0995 -1.1738
   19CYS     HA  188   3.334   3.938   2.963 -3.0765 -0.3649 -2.1335
   19CYS     CB  189   3.210   4.086   3.081 -0.7252 -0.2062 -0.0524
   19CYS    HB1  190   3.264   4.176   3.044 -0.3922 -0.5423 -0.3751
   19CYS    HB2  191   3.182   4.093   3.189 -0.0826 -0.0008  0.1041
   19CYS     SG  192   3.064   4.084   2.983  0.3642 -0.2836  0.3946
   19CYS      C  193   3.429   3.978   3.159 -0.5200 -0.1764  0.0794
   19CYS      O  194   3.425   3.957   3.280  0.5562 -0.1966  0.3787
   20VAL      N  195   3.552   4.016   3.105 -0.9558 -0.0297 -0.2276
   20VAL     HN  196   3.551   4.035   3.007 -1.6933 -2.0649 -0.6699
   20VAL     CA  197   3.679   4.017   3.176 -0.1345  1.1290 -0.0497
   20VAL     HA  198   3.659   4.027   3.281 -1.6117 -0.5037 -0.1312
   20VAL     CB  199   3.771   3.897   3.154  0.3502 -0.4538  0.2947
   20VAL     HB  200   3.859   3.932   3.212 -1.4956  3.2287  1.2213
   20VAL    CG1  201   3.698   3.773   3.218  0.7027  0.9079  0.5935
   20VAL   HG11  202   3.760   3.682   3.205 -1.1471 -0.1272 -1.6176
   20VAL   HG12  203   3.600   3.750   3.173 -0.2313  0.3637  2.7552
   20VAL   HG13  204   3.683   3.798   3.326 -2.4021 -2.6915  1.1901
   20VAL    CG2  205   3.811   3.872   3.005  0.1500  0.4085  0.3995
   20VAL   HG21  206   3.867   3.777   2.996 -1.5096 -0.5693 -0.0673
   20VAL   HG22  207   3.876   3.951   2.961  0.2034  0.8123  1.1855
   20VAL   HG23  208   3.722   3.869   2.938  0.2446 -0.2390  0.3053
   20VAL      C  209   3.752   4.140   3.116  0.2125 -0.0141 -0.3931
   20VAL      O  210   3.747   4.164   2.997 -0.3538 -0.3544 -0.2781
   21PHE      N  211   3.826   4.211   3.199 -0.1868  0.5026 -0.2619
   21PHE     HN  212   3.846   4.180   3.292 -1.2827 -2.8534 -1.0087
   21PHE     CA  213   3.883   4.343   3.165 -0.0490 -0.2834 -0.5908
   21PHE     HA  214   3.895   4.350   3.058 -1.8901 -1.1904 -0.9088
   21PHE     CB  215   3.784   4.449   3.213  0.1350  1.3132 -0.6348
   21PHE    HB1  216   3.826   4.552   3.206 -0.3590  1.8210  2.5448
   21PHE    HB2  217   3.760   4.416   3.316  2.3511 -3.0701 -1.3269
   21PHE     CG  218   3.658   4.456   3.137 -0.7977  0.2093 -0.0878
   21PHE    CD1  219   3.534   4.405   3.177  0.2220  0.0342 -0.0799
   21PHE    HD1  220   3.525   4.359   3.274 -0.7959  0.0472 -0.1563
   21PHE    CE1  221   3.419   4.415   3.100 -0.3095  0.3014  0.0564
   21PHE    HE1  222   3.325   4.372   3.133 -0.4236 -0.4188 -1.1522
   21PHE     CZ  223   3.432   4.491   2.976  0.4226 -0.1837  0.1451
   21PHE     HZ  224   3.345   4.524   2.921 -0.3333 -0.1578  1.3207
   21PHE    CD2  225   3.670   4.518   3.015  0.0858  0.1193  0.3889
   21PHE    HD2  226   3.763   4.558   2.976 -0.7605  0.7268 -1.1141
   21PHE    CE2  227   3.553   4.540   2.938  0.5975 -0.2211 -0.2888
   21PHE    HE2  228   3.569   4.595   2.846  1.9896  1.0307  0.6455
   21PHE      C  229   4.021   4.372   3.227 -0.1307  0.3115 -0.2893
   21PHE      O  230   4.064   4.304   3.318  0.1860  0.3592  0.5347
   22ARG      N  231   4.102   4.459   3.162  0.0827 -0.8493  0.6218
   22ARG     HN  232   4.071   4.510   3.082  1.2259  0.1387  0.7795
   22ARG     CA  233   4.240   4.485   3.203  0.4893 -0.4384  0.7677
   22ARG     HA  234   4.264   4.455   3.304 -0.7827 -1.5952  0.7545
   22ARG     CB  235   4.328   4.399   3.106 -0.2641 -0.1955 -0.0667
   22ARG    HB1  236   4.433   4.420   3.135 -1.2459  2.0067  2.3234
   22ARG    HB2  237   4.317   4.443   3.004 -0.7983  0.5511  0.3016
   22ARG     CG  238   4.304   4.249   3.111 -0.5161 -0.2284  0.4807
   22ARG    HG1  239   4.198   4.235   3.082 -0.3356  0.8676 -0.8407
   22ARG    HG2  240   4.319   4.206   3.212  0.1758 -0.8991  0.0981
   22ARG     CD  241   4.393   4.168   3.014  0.0045  0.0658 -0.5913
   22ARG    HD1  242   4.385   4.203   2.909  0.0509 -1.0571 -0.9829
   22ARG    HD2  243   4.352   4.064   3.014  0.0929  0.0217 -1.7592
   22ARG     NE  244   4.531   4.177   3.064 -0.6214 -0.2122 -0.1036
   22ARG     HE  245   4.541   4.186   3.163 -0.4644  1.2619 -0.2353
   22ARG     CZ  246   4.637   4.197   2.984 -0.8923  0.2025  0.0659
   22ARG    NH1  247   4.626   4.187   2.857 -0.4649 -0.7381 -0.4907
   22ARG   HH11  248   4.557   4.124   2.819  1.4810 -3.0036 -0.4946
   22ARG   HH12  249   4.702   4.211   2.797  1.3847 -1.0286  1.6132
   22ARG    NH2  250   4.757   4.223   3.030  0.6549 -0.3759 -0.0814
   22ARG   HH21  251   4.772   4.218   3.129  0.0784 -0.1897  0.0185
   22ARG   HH22  252   4.835   4.199   2.972  0.1190  1.9770 -1.9453
   22ARG      C  253   4.272   4.631   3.177  0.0064  0.2363 -0.0862
   22ARG      O  254   4.315   4.676   3.072 -0.4758 -0.0142 -0.2342
   23ASP      N  255   4.228   4.712   3.274  0.2707 -0.1328 -0.1254
   23ASP     HN  256   4.174   4.664   3.343  0.5847  1.6061  1.4278
   23ASP     CA  257   4.245   4.849   3.267  0.4604  0.1661 -0.2497
   23ASP     HA  258   4.239   4.875   3.162 -2.7958  4.3234  0.6901
   23ASP     CB  259   4.125   4.916   3.342 -0.7131 -0.3319  0.3569
   23ASP    HB1  260   4.141   4.909   3.452 -0.9891  0.2116  0.4344
   23ASP    HB2  261   4.032   4.864   3.311  1.0344 -2.5317 -1.5118
   23ASP     CG  262   4.107   5.060   3.300  0.6603 -0.6287  0.1589
   23ASP    OD1  263   4.171   5.116   3.213 -0.0861 -0.7972 -0.1829
   23ASP    OD2  264   4.009   5.120   3.358 -0.1104  0.2272  0.6415
   23ASP      C  265   4.386   4.902   3.302 -0.4352 -0.9773 -0.9874
   23ASP      O  266   4.475   4.839   3.361 -0.0580 -0.4925 -0.3242
   24ASP      N  267   4.430   5.029   3.253  0.2258 -0.0225 -0.4001
   24ASP     HN  268   4.360   5.080   3.203  0.2609  0.5834  0.1575
   24ASP     CA  269   4.555   5.096   3.278  0.1260 -0.2726  0.0825
   24ASP     HA  270   4.639   5.034   3.253  1.6512  0.5604  2.7006
   24ASP     CB  271   4.572   5.227   3.191 -0.3420 -0.1140  1.1234
   24ASP    HB1  272   4.680   5.254   3.187 -0.7720  1.5969 -1.9571
   24ASP    HB2  273   4.511   5.309   3.234 -1.2301 -0.5936  0.8166
   24ASP     CG  274   4.519   5.236   3.047 -0.7579 -0.2102  0.2307
   24ASP    OD1  275   4.504   5.346   2.989 -0.0943 -0.0974  0.1985
   24ASP    OD2  276   4.504   5.129   2.984  0.4164 -0.7513  0.0246
   24ASP      C  277   4.568   5.129   3.427  0.2759 -0.6728  0.0940
   24ASP      O  278   4.672   5.120   3.490 -0.1403  0.0573  0.0994
   25PHE      N  279   4.460   5.171   3.492  0.0028  0.5908 -0.1407
   25PHE     HN  280   4.382   5.192   3.434 -0.3739  1.3005  0.6060
   25PHE     CA  281   4.453   5.191   3.638  0.1418 -0.9479 -0.1854
   25PHE     HA  282   4.519   5.271   3.666  0.2852 -1.5139  1.1479
   25PHE     CB  283   4.308   5.229   3.681 -0.6117  0.4141 -0.2780
   25PHE    HB1  284   4.287   5.223   3.790  0.3993 -0.3752 -0.1123
   25PHE    HB2  285   4.231   5.167   3.629 -0.8080  0.5977 -0.2080
   25PHE     CG  286   4.276   5.372   3.627 -0.6443 -0.0319 -0.2568
   25PHE    CD1  287   4.340   5.486   3.684 -0.0982 -0.1774  0.2465
   25PHE    HD1  288   4.415   5.476   3.761 -0.7802 -0.9826  0.8294
   25PHE    CE1  289   4.295   5.615   3.664 -0.3226  0.2207 -0.1523
   25PHE    HE1  290   4.343   5.699   3.712 -2.0502  0.7404  0.7412
   25PHE     CZ  291   4.197   5.637   3.566  0.2827 -0.2703 -0.1232
   25PHE     HZ  292   4.152   5.734   3.557  0.1228 -0.4614 -1.6098
   25PHE    CD2  293   4.178   5.389   3.529 -0.4107 -1.1309  0.5186
   25PHE    HD2  294   4.127   5.308   3.478 -0.8868  0.3231 -1.4061
   25PHE    CE2  295   4.139   5.524   3.504  0.1500  0.3092 -0.1910
   25PHE    HE2  296   4.051   5.541   3.444 -1.2185 -0.1764  1.5841
   25PHE      C  297   4.495   5.070   3.722  0.2240  0.0953 -0.1759
   25PHE      O  298   4.557   5.086   3.829 -0.1020 -0.1742 -0.2281
   26ILE      N  299   4.466   4.941   3.677  0.4552 -0.3241 -0.0517
   26ILE     HN  300   4.403   4.927   3.601 -0.7664  0.7128  0.7244
   26ILE     CA  301   4.511   4.817   3.746 -0.2702 -0.1703 -0.1966
   26ILE     HA  302   4.466   4.821   3.844 -0.5302  1.7320 -0.3369
   26ILE     CB  303   4.476   4.697   3.664 -0.7172  0.1238 -0.5830
   26ILE     HB  304   4.520   4.719   3.565  2.3162 -4.6381 -0.6142
   26ILE    CG2  305   4.547   4.564   3.723  0.8765  0.0988  0.7890
   26ILE   HG21  306   4.527   4.541   3.830  1.9233 -2.3224  0.5277
   26ILE   HG22  307   4.651   4.577   3.686  0.8772  0.2248  0.8356
   26ILE   HG23  308   4.517   4.479   3.658  0.0427  1.6828 -0.9931
   26ILE    CG1  309   4.325   4.681   3.656 -0.1171 -0.0447 -0.4177
   26ILE   HG11  310   4.323   4.605   3.575  0.7391 -0.7764  0.2269
   26ILE   HG12  311   4.283   4.767   3.600 -3.6968 -0.7821  0.8249
   26ILE     CD  312   4.244   4.630   3.776  0.7353 -0.8219 -0.8405
   26ILE    HD1  313   4.288   4.534   3.810  3.7201  0.1982 -1.5475
   26ILE    HD2  314   4.139   4.616   3.742  0.8012 -5.2638  0.1451
   26ILE    HD3  315   4.236   4.707   3.856  1.4953 -0.8490 -0.7296
   26ILE      C  316   4.663   4.821   3.768  0.5051 -0.4130 -0.1796
   26ILE      O  317   4.714   4.797   3.878  0.0394  0.5156 -0.2863
   27VAL      N  318   4.745   4.861   3.667  0.1719 -0.4054  0.0468
   27VAL     HN  319   4.704   4.885   3.579 -2.5115 -2.0785  0.7333
   27VAL     CA  320   4.891   4.875   3.678  0.1921  0.1433  0.1109
   27VAL     HA  321   4.923   4.788   3.734  1.5420  0.3055 -0.3928
   27VAL     CB  322   4.944   4.877   3.533  0.1916 -0.0578 -0.4705
   27VAL     HB  323   4.894   4.953   3.469 -1.7048 -1.0555 -0.2767
   27VAL    CG1  324   5.093   4.919   3.543  0.6316 -0.1352 -0.1731
   27VAL   HG11  325   5.145   4.872   3.630  1.5848  0.7408 -0.2536
   27VAL   HG12  326   5.110   5.029   3.544  1.4749 -0.2064  2.5797
   27VAL   HG13  327   5.143   4.878   3.453 -2.9474 -1.8332 -1.5537
   27VAL    CG2  328   4.916   4.741   3.460 -1.1812 -0.3288 -0.0475
   27VAL   HG21  329   4.969   4.659   3.513 -2.4473 -0.0223  1.7848
   27VAL   HG22  330   4.946   4.747   3.353  0.7773  0.0682  0.4720
   27VAL   HG23  331   4.807   4.722   3.455 -0.8655 -1.8688 -2.6691
   27VAL      C  332   4.924   5.004   3.765 -0.2735  0.0268 -0.4145
   27VAL      O  333   5.012   5.010   3.851  0.1951 -0.8700  0.5716
   28LYS      N  334   4.850   5.111   3.734 -0.2324  0.0484  0.1967
   28LYS     HN  335   4.789   5.110   3.655  2.0167  0.6360 -1.6683
   28LYS     CA  336   4.893   5.244   3.769 -0.1990  0.2463  0.2066
   28LYS     HA  337   5.001   5.250   3.770 -0.1594  0.0913 -1.0461
   28LYS     CB  338   4.858   5.349   3.663  0.4789  0.5339 -0.5044
   28LYS    HB1  339   4.890   5.449   3.701  0.6942 -0.1331  1.1446
   28LYS    HB2  340   4.748   5.359   3.659  0.5251  2.6559  1.4011
   28LYS     CG  341   4.915   5.337   3.522  0.4213  0.1063  0.3818
   28LYS    HG1  342   4.906   5.229   3.496  3.2580 -0.0973 -0.0691
   28LYS    HG2  343   5.026   5.339   3.515  0.4801 -3.0776 -1.5060
   28LYS     CD  344   4.848   5.425   3.421 -0.8868  0.8010 -0.5272
   28LYS    HD1  345   4.742   5.428   3.453 -0.4088 -0.5088  1.3781
   28LYS    HD2  346   4.849   5.374   3.322 -0.1337  1.9544 -1.1338
   28LYS     CE  347   4.896   5.570   3.418 -0.3277  0.2828 -0.4980
   28LYS    HE1  348   4.998   5.569   3.374  0.0850  1.6441  0.3667
   28LYS    HE2  349   4.876   5.613   3.519 -2.1586 -0.4161 -0.5314
   28LYS     NZ  350   4.806   5.647   3.330  0.3213  0.6638  0.6948
   28LYS    HZ1  351   4.789   5.602   3.238  2.2254 -0.0988  0.6796
   28LYS    HZ2  352   4.856   5.736   3.313 -1.1407  1.2593 -0.7722
   28LYS    HZ3  353   4.713   5.667   3.373 -0.2869  2.2233 -1.2343
   28LYS      C  354   4.850   5.287   3.908  0.1167  0.0546 -0.6561
   28LYS      O  355   4.911   5.374   3.962  0.0959  0.3058  0.3075
   29VAL      N  356   4.755   5.216   3.976 -0.1492  0.2798 -0.1307
   29VAL     HN  357   4.704   5.141   3.935 -0.9946  0.4950  0.4969
   29VAL     CA  358   4.708   5.259   4.107 -1.2208  0.2647 -0.2229
   29VAL     HA  359   4.758   5.348   4.143  0.9497 -0.5314 -1.1047
   29VAL     CB  360   4.560   5.279   4.108 -0.4048 -0.2538 -0.1190
   29VAL     HB  361   4.503   5.185   4.094 -0.2166 -0.5699  1.1633
   29VAL    CG1  362   4.519   5.343   4.244 -0.0396 -0.1690 -0.5090
   29VAL   HG11  363   4.543   5.283   4.334  1.6016  0.3687 -0.5514
   29VAL   HG12  364   4.416   5.385   4.250  0.0848  0.0946 -0.2030
   29VAL   HG13  365   4.575   5.439   4.257  2.1612 -1.1799 -1.8481
   29VAL    CG2  366   4.515   5.379   4.001  0.2468  0.3962 -0.0825
   29VAL   HG21  367   4.520   5.325   3.904 -3.1257  0.2837 -0.3128
   29VAL   HG22  368   4.574   5.473   4.003  0.5534  0.2173  2.4104
   29VAL   HG23  369   4.411   5.412   4.018 -0.1275  0.0184 -1.5509
   29VAL      C  370   4.736   5.145   4.206 -0.2794  0.2742 -0.3931
   29VAL      O  371   4.784   5.166   4.317 -0.1183  0.4287 -0.0894
   30LEU      N  372   4.712   5.019   4.169 -0.0142 -0.0966 -0.2937
   30LEU     HN  373   4.697   4.985   4.077  0.3243  1.8552 -1.1319
   30LEU     CA  374   4.714   4.920   4.274  0.5908 -0.3008  0.8594
   30LEU     HA  375   4.676   4.965   4.365 -2.7629  0.5074 -0.7855
   30LEU     CB  376   4.612   4.815   4.241  0.2394  0.6224  0.1482
   30LEU    HB1  377   4.616   4.723   4.303 -0.5455 -0.0765 -0.7932
   30LEU    HB2  378   4.628   4.778   4.138  2.5640 -0.6347  0.8917
   30LEU     CG  379   4.460   4.860   4.256 -0.6072  1.4303 -0.1952
   30LEU     HG  380   4.448   4.961   4.211  1.4107  2.7193  1.9013
   30LEU    CD1  381   4.371   4.752   4.182  0.5138 -0.3724  0.1674
   30LEU   HD11  382   4.267   4.789   4.167  0.6673  0.0164  0.0332
   30LEU   HD12  383   4.381   4.668   4.253  0.8795 -1.7983 -1.4846
   30LEU   HD13  384   4.415   4.725   4.083 -1.7501 -0.1485 -0.9600
   30LEU    CD2  385   4.414   4.879   4.399  0.8401 -0.3663 -0.5094
   30LEU   HD21  386   4.424   4.791   4.467  0.1616  0.6477  0.9529
   30LEU   HD22  387   4.322   4.938   4.419  1.0736  0.0404 -0.6202
   30LEU   HD23  388   4.491   4.943   4.447  0.7472 -1.1176  0.6888
   30LEU      C  389   4.844   4.857   4.323 -0.6022 -0.2324 -0.3373
   30LEU      O  390   4.864   4.844   4.445 -0.1044  0.4576 -0.6667
   31PRO      N  391   4.945   4.830   4.245 -0.4298  0.1357  0.2143
   31PRO     CD  392   4.941   4.828   4.103  0.1876  0.5391 -0.0663
   31PRO    HD1  393   4.947   4.932   4.065  1.6725  1.3832  2.2517
   31PRO    HD2  394   4.856   4.765   4.069 -0.8818  1.3089  1.1255
   31PRO     CA  395   5.089   4.829   4.291 -0.6686  0.8818  0.1479
   31PRO     HA  396   5.113   4.738   4.344  0.5681 -1.6507 -4.3244
   31PRO     CB  397   5.171   4.818   4.156 -0.3588 -0.5570 -0.3654
   31PRO    HB1  398   5.261   4.756   4.178  0.8665  1.2852  0.0121
   31PRO    HB2  399   5.202   4.915   4.111 -0.4789  0.2830  1.2777
   31PRO     CG  400   5.072   4.756   4.063  1.0857 -0.2043 -0.1378
   31PRO    HG1  401   5.094   4.764   3.954 -1.6176  1.9272 -0.6563
   31PRO    HG2  402   5.054   4.649   4.085 -1.2982  0.3226  0.7881
   31PRO      C  403   5.133   4.935   4.395 -0.6528  0.6198  0.1058
   31PRO      O  404   5.185   4.883   4.494  0.2655  0.1991 -0.3410
   32PRO      N  405   5.131   5.066   4.388 -0.2402  0.2139 -0.3721
   32PRO     CD  406   5.100   5.142   4.269 -0.5046  0.6512 -0.2973
   32PRO    HD1  407   5.008   5.103   4.220 -1.6751 -0.9123  2.8871
   32PRO    HD2  408   5.182   5.125   4.195 -1.9637 -1.4753 -1.5618
   32PRO     CA  409   5.187   5.155   4.499  0.7626 -0.0146  1.0436
   32PRO     HA  410   5.284   5.114   4.522  0.3877 -0.2571  2.2242
   32PRO     CB  411   5.184   5.295   4.433 -0.4829  0.4677  0.4301
   32PRO    HB1  412   5.290   5.316   4.408  0.0938 -2.8660 -0.4651
   32PRO    HB2  413   5.161   5.370   4.511  0.2096  0.7800  0.3454
   32PRO     CG  414   5.094   5.293   4.308 -0.3979  0.2004  0.9410
   32PRO    HG1  415   4.991   5.312   4.346  0.7964  0.4367  4.4159
   32PRO    HG2  416   5.124   5.353   4.220 -0.2624 -1.7085 -0.3656
   32PRO      C  417   5.093   5.148   4.623 -1.1860 -0.6030 -0.4972
   32PRO      O  418   5.146   5.159   4.735  0.4121  0.4442 -0.0893
   33VAL      N  419   4.963   5.135   4.606 -0.4484  0.1962 -0.3360
   33VAL     HN  420   4.923   5.116   4.517 -4.4914  3.7262  0.4391
   33VAL     CA  421   4.873   5.115   4.723  0.5018 -0.4773  0.5063
   33VAL     HA  422   4.879   5.200   4.791 -0.5700  0.5703 -0.6560
   33VAL     CB  423   4.726   5.116   4.684  0.7699 -0.1458  0.1127
   33VAL     HB  424   4.706   5.053   4.595 -0.9168  1.6585 -0.8665
   33VAL    CG1  425   4.624   5.095   4.802  0.2204 -0.5831  0.5703
   33VAL   HG11  426   4.529   5.146   4.773  0.5207 -0.4896 -0.2749
   33VAL   HG12  427   4.658   5.154   4.889  0.5437  2.6097 -1.5421
   33VAL   HG13  428   4.618   4.987   4.827  0.2260 -0.6242  0.3932
   33VAL    CG2  429   4.691   5.258   4.632  0.0356 -0.0891  0.2781
   33VAL   HG21  430   4.755   5.292   4.547  0.1090 -0.0802  0.3365
   33VAL   HG22  431   4.680   5.336   4.710 -2.0482 -0.1014  0.0598
   33VAL   HG23  432   4.591   5.270   4.585  1.3296  2.5309 -2.1262
   33VAL      C  433   4.898   4.983   4.795  0.3697  1.2390  0.2790
   33VAL      O  434   4.909   4.976   4.917  0.1390  0.4854 -0.3741
   34LEU      N  435   4.922   4.871   4.722  0.1895  0.4359 -0.1229
   34LEU     HN  436   4.912   4.885   4.624 -0.0283  1.0932 -0.0169
   34LEU     CA  437   4.920   4.740   4.785  0.0465 -0.6703  0.0159
   34LEU     HA  438   4.839   4.740   4.857  0.4744  1.2540  0.5608
   34LEU     CB  439   4.876   4.634   4.680 -0.8609  0.5216  0.1180
   34LEU    HB1  440   4.931   4.639   4.584 -0.1996 -3.4109  0.1144
   34LEU    HB2  441   4.770   4.651   4.651 -0.6700 -0.7310 -1.4935
   34LEU     CG  442   4.872   4.488   4.738 -0.0413  0.0516  0.2960
   34LEU     HG  443   4.970   4.460   4.781 -1.4035 -3.6149  1.4125
   34LEU    CD1  444   4.777   4.480   4.852  0.5335  0.2060 -0.0699
   34LEU   HD11  445   4.776   4.383   4.905  0.4284  1.2233  1.8656
   34LEU   HD12  446   4.675   4.508   4.818 -0.6854 -1.4150  2.0390
   34LEU   HD13  447   4.814   4.553   4.927  0.6308  2.3325 -2.0543
   34LEU    CD2  448   4.837   4.375   4.638  0.5855 -0.2973 -0.4849
   34LEU   HD21  449   4.729   4.387   4.615  0.2605  0.4316  1.2152
   34LEU   HD22  450   4.862   4.278   4.685  0.5944  0.6739  1.6708
   34LEU   HD23  451   4.883   4.396   4.539  2.1924  1.3890  0.5499
   34LEU      C  452   5.043   4.709   4.858 -0.8141 -0.2853 -0.3554
   34LEU      O  453   5.057   4.629   4.950  0.5074 -0.1924  0.0887
   35GLY      N  454   5.160   4.783   4.831 -0.5638  0.1307 -0.4107
   35GLY     HN  455   5.154   4.850   4.758  0.2616  2.7050  1.7306
   35GLY     CA  456   5.274   4.782   4.915  0.0048 -0.3220  0.3423
   35GLY    HA1  457   5.351   4.835   4.861 -1.2099  2.9740  1.5766
   35GLY    HA2  458   5.296   4.678   4.933 -1.2439 -0.5164  0.7997
   35GLY      C  459   5.270   4.857   5.039 -0.8056 -0.5438 -0.1240
   35GLY      O  460   5.338   4.821   5.129 -0.4502 -0.0936  0.1245
   36LEU      N  461   5.191   4.964   5.049  0.1312  0.7234  0.3137
   36LEU     HN  462   5.129   4.988   4.974 -1.1468 -0.2661  1.0064
   36LEU     CA  463   5.181   5.026   5.182 -0.2636 -0.0907  0.3268
   36LEU     HA  464   5.280   5.041   5.224  0.2284  0.8357 -1.0762
   36LEU     CB  465   5.093   5.152   5.163 -0.9093  0.1400  0.0783
   36LEU    HB1  466   5.070   5.193   5.264 -0.2944 -0.4316  0.4539
   36LEU    HB2  467   4.994   5.125   5.119 -0.2823 -0.3291 -1.0708
   36LEU     CG  468   5.169   5.263   5.081 -0.7934 -0.5877 -0.9610
   36LEU     HG  469   5.223   5.220   4.995  0.9678  0.6639 -0.5177
   36LEU    CD1  470   5.077   5.368   5.022 -0.7139 -0.3671 -0.0254
   36LEU   HD11  471   4.992   5.318   4.971  1.3797 -0.7137 -3.5285
   36LEU   HD12  472   5.128   5.430   4.945 -1.1202  0.3515  0.2844
   36LEU   HD13  473   5.026   5.437   5.092  0.8586  1.2526 -0.4280
   36LEU    CD2  474   5.267   5.327   5.180  0.6980  0.3902 -0.5629
   36LEU   HD21  475   5.349   5.382   5.129  0.0077  0.4200 -1.6533
   36LEU   HD22  476   5.314   5.243   5.236  1.6327  1.0346 -0.3669
   36LEU   HD23  477   5.211   5.395   5.248 -2.2086  0.9327 -3.2844
   36LEU      C  478   5.105   4.924   5.267 -0.4716  0.0286 -0.3300
   36LEU      O  479   5.150   4.899   5.376  0.4767  0.5441  0.1790
   37GLU      N  480   5.000   4.857   5.219  0.2187 -0.4794  0.4963
   37GLU     HN  481   4.962   4.886   5.131 -2.1242  0.3864  1.6991
   37GLU     CA  482   4.932   4.757   5.288  0.5685  0.4580  0.1448
   37GLU     HA  483   4.910   4.804   5.383 -0.3971  1.9094 -0.7599
   37GLU     CB  484   4.810   4.708   5.202  0.5290 -0.9532 -0.1391
   37GLU    HB1  485   4.752   4.639   5.267  0.8920 -1.0703  0.0635
   37GLU    HB2  486   4.844   4.652   5.112 -1.7603 -1.3938 -0.7911
   37GLU     CG  487   4.716   4.819   5.148 -0.0798 -0.3526 -0.1795
   37GLU    HG1  488   4.776   4.892   5.088  0.6363 -1.3138 -0.6601
   37GLU    HG2  489   4.687   4.878   5.238  1.2660 -0.4516  0.3408
   37GLU     CD  490   4.604   4.791   5.049 -0.2115  0.5701  0.0083
   37GLU    OE1  491   4.626   4.718   4.948 -0.1567  0.7532  0.0806
   37GLU    OE2  492   4.494   4.854   5.065 -0.6227 -0.3477 -0.4416
   37GLU      C  493   5.011   4.636   5.329  0.1215 -0.1644  0.8914
   37GLU      O  494   5.017   4.600   5.445 -0.4555 -0.5755  0.1892
   38PHE      N  495   5.095   4.586   5.238  0.0798 -0.5941 -0.0641
   38PHE     HN  496   5.100   4.641   5.155 -1.8906  2.4640  1.6707
   38PHE     CA  497   5.184   4.470   5.264 -0.1875  0.1906  0.0168
   38PHE     HA  498   5.125   4.395   5.313  2.5287 -0.5196  2.5403
   38PHE     CB  499   5.257   4.422   5.126 -0.1079  0.1443  0.3758
   38PHE    HB1  500   5.317   4.509   5.091  0.6380 -0.5923 -0.2237
   38PHE    HB2  501   5.180   4.390   5.053  3.0667 -1.1794 -2.6856
   38PHE     CG  502   5.369   4.314   5.149  0.6115  0.5193  0.3395
   38PHE    CD1  503   5.340   4.211   5.238 -0.4955 -0.5745 -0.2759
   38PHE    HD1  504   5.242   4.198   5.280  0.1671 -3.3560  0.6141
   38PHE    CE1  505   5.440   4.107   5.265 -0.0650  0.5286  0.0650
   38PHE    HE1  506   5.427   4.017   5.322 -4.2368  1.2822  0.6241
   38PHE     CZ  507   5.563   4.118   5.200 -0.3889 -0.1068 -0.3226
   38PHE     HZ  508   5.636   4.040   5.218 -1.9068 -1.4363  0.2166
   38PHE    CD2  509   5.498   4.334   5.102  0.3741 -0.1780 -0.2070
   38PHE    HD2  510   5.524   4.424   5.048  2.8739 -0.6327  0.1262
   38PHE    CE2  511   5.599   4.232   5.124 -0.6537 -0.1334 -0.5276
   38PHE    HE2  512   5.696   4.245   5.080 -0.8792  0.0586 -0.9830
   38PHE      C  513   5.280   4.505   5.373 -0.3688  0.2163  0.3522
   38PHE      O  514   5.301   4.428   5.468  0.1669 -0.1704  0.1330
   39ILE      N  515   5.352   4.626   5.359 -0.5051 -0.7891  0.1318
   39ILE     HN  516   5.330   4.695   5.290  0.5621 -2.7175 -2.3086
   39ILE     CA  517   5.463   4.664   5.449  0.6482  0.1077  0.4721
   39ILE     HA  518   5.531   4.581   5.457  2.7613  1.7903  1.0339
   39ILE     CB  519   5.545   4.772   5.385 -0.4095 -0.1146  0.7809
   39ILE     HB  520   5.483   4.859   5.354  0.6274  1.1773  2.1643
   39ILE    CG2  521   5.649   4.833   5.480 -0.1855 -0.4027  0.1620
   39ILE   HG21  522   5.597   4.893   5.558 -1.2762 -0.0229 -0.8244
   39ILE   HG22  523   5.708   4.904   5.417 -0.4294  0.6721  1.1113
   39ILE   HG23  524   5.711   4.750   5.521 -3.0439 -2.3783  0.8008
   39ILE    CG1  525   5.612   4.720   5.251  0.1559 -0.6571  0.6962
   39ILE   HG11  526   5.671   4.805   5.212 -0.3357 -0.2768  0.7743
   39ILE   HG12  527   5.542   4.693   5.168 -0.0263 -2.1381  1.2927
   39ILE     CD  528   5.713   4.605   5.267 -0.1106  0.7294 -0.3125
   39ILE    HD1  529   5.802   4.629   5.329 -0.1979 -0.5078  0.3247
   39ILE    HD2  530   5.740   4.585   5.161 -0.5640 -1.2248 -0.0955
   39ILE    HD3  531   5.670   4.516   5.317  0.4703  0.3704 -0.4392
   39ILE      C  532   5.410   4.704   5.591 -0.5264  0.2204 -0.1676
   39ILE      O  533   5.475   4.668   5.690  0.5371 -0.2282  0.3948
   40PHE      N  534   5.294   4.762   5.600  0.0314  0.4418  0.2639
   40PHE     HN  535   5.242   4.779   5.516 -0.0484 -1.3127 -0.0846
   40PHE     CA  536   5.236   4.801   5.721 -0.2206 -0.1507  0.2083
   40PHE     HA  537   5.315   4.842   5.783  0.1628  0.2594 -0.5372
   40PHE     CB  538   5.136   4.925   5.700  0.5644  0.0472 -0.5060
   40PHE    HB1  539   5.090   4.961   5.794  0.3276 -0.9598 -0.2202
   40PHE    HB2  540   5.054   4.892   5.633  0.5853  1.0232 -1.0356
   40PHE     CG  541   5.212   5.041   5.640  0.5097 -0.1800 -0.6172
   40PHE    CD1  542   5.132   5.127   5.566  0.4821  0.9180  0.3080
   40PHE    HD1  543   5.032   5.088   5.555  0.9462 -0.7168  1.4900
   40PHE    CE1  544   5.185   5.244   5.516  0.6278 -0.8413 -0.5508
   40PHE    HE1  545   5.116   5.313   5.470 -0.6502 -0.4603  1.7786
   40PHE     CZ  546   5.318   5.281   5.544  0.2836 -0.7461  0.5078
   40PHE     HZ  547   5.358   5.377   5.516  2.8450 -1.7998  0.1980
   40PHE    CD2  548   5.347   5.077   5.661  0.4352  0.4492 -0.6373
   40PHE    HD2  549   5.410   5.018   5.726  0.2873  1.4178  0.4112
   40PHE    CE2  550   5.398   5.199   5.615 -0.3082 -0.6129 -0.4276
   40PHE    HE2  551   5.500   5.226   5.638 -0.5038  1.4994 -1.7563
   40PHE      C  552   5.164   4.692   5.793  0.8834  0.1711  0.3102
   40PHE      O  553   5.166   4.676   5.912  0.2327 -0.5239 -0.1574
   41GLY      N  554   5.100   4.600   5.718 -0.2113  0.7130  0.4911
   41GLY     HN  555   5.106   4.600   5.619 -1.4022  4.0366  0.2890
   41GLY     CA  556   5.039   4.478   5.778 -0.0284  0.0759 -0.3186
   41GLY    HA1  557   4.990   4.418   5.703  0.8521 -1.9995  0.6793
   41GLY    HA2  558   4.967   4.507   5.853  0.3561 -0.3199  0.2133
   41GLY      C  559   5.145   4.383   5.838  0.4743  0.3352  0.3059
   41GLY      O  560   5.123   4.338   5.951 -0.5245  0.8826  0.4747
   42LEU      N  561   5.256   4.357   5.759  0.5821  0.4864 -1.2372
   42LEU     HN  562   5.277   4.406   5.675 -0.9736 -0.1159 -2.0205
   42LEU     CA  563   5.356   4.255   5.807  0.1107 -0.0632 -0.2400
   42LEU     HA  564   5.314   4.158   5.826 -0.9686  0.2910 -0.7305
   42LEU     CB  565   5.477   4.236   5.712  0.3567 -0.3731 -0.0195
   42LEU    HB1  566   5.522   4.336   5.695  1.1455 -1.0106 -2.0443
   42LEU    HB2  567   5.443   4.195   5.614  1.4449  0.0232 -0.5706
   42LEU     CG  568   5.576   4.133   5.761 -0.4955 -0.2537  0.3835
   42LEU     HG  569   5.628   4.169   5.852  1.8401 -1.5780 -0.3464
   42LEU    CD1  570   5.514   3.994   5.785 -0.2550 -0.1855 -0.6792
   42LEU   HD11  571   5.463   3.952   5.695 -1.0589  0.0334 -0.3327
   42LEU   HD12  572   5.437   3.997   5.865  1.1505  2.8691  0.7281
   42LEU   HD13  573   5.597   3.923   5.803 -1.5736 -1.6689 -0.2474
   42LEU    CD2  574   5.688   4.130   5.656 -0.1163 -0.2734 -0.1171
   42LEU   HD21  575   5.728   4.232   5.637 -0.8602 -0.5298 -3.7266
   42LEU   HD22  576   5.656   4.101   5.554  0.8808  1.2672 -0.9050
   42LEU   HD23  577   5.775   4.073   5.694  0.0265  0.8149  1.2783
   42LEU      C  578   5.418   4.299   5.941  0.2044 -0.5194  1.0256
   42LEU      O  579   5.441   4.228   6.039 -0.0454  0.0909 -0.3384
   43LEU      N  580   5.452   4.427   5.945  0.2627  0.2075 -0.5846
   43LEU     HN  581   5.437   4.489   5.868 -0.1928 -0.5153 -1.0893
   43LEU     CA  582   5.492   4.486   6.071 -0.2139  0.2018 -0.1105
   43LEU     HA  583   5.586   4.444   6.101 -0.5054 -0.1552  0.3176
   43LEU     CB  584   5.522   4.644   6.050  0.5546  0.1985  0.3988
   43LEU    HB1  585   5.479   4.711   6.127 -0.1393  0.7404 -0.4400
   43LEU    HB2  586   5.461   4.675   5.962  3.9506  3.0972 -1.1896
   43LEU     CG  587   5.674   4.684   6.025 -0.2187  0.4551  0.2454
   43LEU     HG  588   5.736   4.605   5.979 -1.2749 -0.4660  0.3543
   43LEU    CD1  589   5.689   4.801   5.929 -0.2303 -0.3157  0.0493
   43LEU   HD11  590   5.633   4.890   5.966 -1.0634 -0.6698 -0.3371
   43LEU   HD12  591   5.642   4.781   5.831 -0.1438 -1.5116  0.2398
   43LEU   HD13  592   5.795   4.825   5.906 -0.6865 -0.5742 -2.5821
   43LEU    CD2  593   5.739   4.729   6.158  0.0059  0.8406  0.0427
   43LEU   HD21  594   5.849   4.733   6.143  0.6521 -0.3931  3.4776
   43LEU   HD22  595   5.728   4.644   6.228  2.2770  0.2382 -0.2478
   43LEU   HD23  596   5.707   4.830   6.190 -0.5143  0.5818  0.3670
   43LEU      C  597   5.410   4.461   6.193 -0.2036  0.2628 -0.0738
   43LEU      O  598   5.459   4.430   6.297  0.6208  0.4123 -0.3226
   44GLY      N  599   5.271   4.474   6.184 -0.5155 -0.6398  1.2266
   44GLY     HN  600   5.232   4.501   6.096  1.3428 -1.7212  0.0128
   44GLY     CA  601   5.188   4.427   6.297 -0.6685 -0.4652 -0.2150
   44GLY    HA1  602   5.084   4.439   6.269 -1.0549 -2.4725  0.2300
   44GLY    HA2  603   5.212   4.463   6.396  0.0138  0.1303 -0.5881
   44GLY      C  604   5.183   4.282   6.321 -0.1858  0.4244  0.4723
   44GLY      O  605   5.228   4.231   6.424 -0.1068 -0.0864 -0.0034
   45ASN      N  606   5.136   4.207   6.224  0.3661 -0.6181  0.0256
   45ASN     HN  607   5.095   4.258   6.149 -0.9544 -1.1320  0.3542
   45ASN     CA  608   5.113   4.064   6.247 -0.5366 -0.4082 -0.1424
   45ASN     HA  609   5.064   4.057   6.343  2.6506  1.3425  1.7754
   45ASN     CB  610   5.015   4.004   6.136 -0.1920 -0.0627 -0.5065
   45ASN    HB1  611   4.916   4.051   6.156  0.1508  0.7155 -0.5977
   45ASN    HB2  612   5.004   3.895   6.148  0.6804 -0.3610 -2.0965
   45ASN     CG  613   5.053   4.025   5.987 -0.2931 -0.1448 -0.8926
   45ASN    OD1  614   5.157   3.980   5.943  0.0864 -0.0548  0.0366
   45ASN    ND2  615   4.968   4.095   5.922  0.2874 -0.0068  0.5061
   45ASN   HD21  616   4.993   4.122   5.829  0.1182  2.3120  1.0810
   45ASN   HD22  617   4.888   4.137   5.966  0.2268 -0.1515  0.5372
   45ASN      C  618   5.238   3.985   6.273 -0.0580  0.3795  0.0854
   45ASN      O  619   5.231   3.897   6.359  0.2972 -0.0949  0.1691
   46GLY      N  620   5.355   4.024   6.217  0.7308  0.4314  0.0058
   46GLY     HN  621   5.352   4.108   6.164 -1.2440  0.6154  0.3248
   46GLY     CA  622   5.488   3.970   6.243 -0.7961  0.1585 -0.3170
   46GLY    HA1  623   5.561   4.014   6.175 -2.4957 -0.0257 -2.3727
   46GLY    HA2  624   5.476   3.863   6.236 -0.6095  0.1229 -0.0904
   46GLY      C  625   5.535   3.994   6.383  0.3843  0.5319  0.3613
   46GLY      O  626   5.584   3.901   6.450  0.2907  0.2396 -0.0624
   47LEU      N  627   5.527   4.117   6.430  0.0580  0.3441 -0.0837
   47LEU     HN  628   5.486   4.193   6.378 -1.2172  0.4668  1.0452
   47LEU     CA  629   5.561   4.147   6.564 -0.0541  0.1417  0.0134
   47LEU     HA  630   5.659   4.105   6.581  0.6717  1.0252 -1.7400
   47LEU     CB  631   5.558   4.297   6.579  0.8610 -0.1467 -0.6742
   47LEU    HB1  632   5.573   4.340   6.681 -0.4647 -2.5756  0.6268
   47LEU    HB2  633   5.461   4.332   6.538  1.2194  0.9347 -0.6240
   47LEU     CG  634   5.672   4.369   6.507  0.2274 -0.7180  0.4180
   47LEU     HG  635   5.673   4.349   6.398  1.4294  1.2906  0.0075
   47LEU    CD1  636   5.661   4.526   6.527  0.7977  0.1549 -0.2435
   47LEU   HD11  637   5.573   4.564   6.470  0.3178 -1.3540 -0.5812
   47LEU   HD12  638   5.750   4.577   6.484  0.9724  0.6868  0.7435
   47LEU   HD13  639   5.645   4.560   6.631  0.4446 -1.0962  0.1283
   47LEU    CD2  640   5.809   4.316   6.558 -0.5946  0.2063 -0.2622
   47LEU   HD21  641   5.808   4.208   6.535 -2.0237  0.0702  0.3093
   47LEU   HD22  642   5.813   4.344   6.666 -3.4318 -0.1287  0.0278
   47LEU   HD23  643   5.889   4.357   6.494  0.1109 -1.0032 -0.1792
   47LEU      C  644   5.468   4.086   6.664  0.5173 -0.1474 -0.2006
   47LEU      O  645   5.510   4.046   6.772  0.4249 -0.4396 -0.5773
   48ALA      N  646   5.337   4.079   6.643 -0.5221 -0.7828  0.7045
   48ALA     HN  647   5.303   4.118   6.558  0.8428 -0.4497  0.2963
   48ALA     CA  648   5.234   4.016   6.724 -0.2619 -0.2944  0.5293
   48ALA     HA  649   5.233   4.051   6.826  0.3482 -1.1850  0.8626
   48ALA     CB  650   5.100   4.037   6.659 -0.5166  0.5011  0.8083
   48ALA    HB1  651   5.018   3.994   6.719 -0.1576 -1.3399  0.0633
   48ALA    HB2  652   5.088   3.982   6.563  0.9204 -1.7108  1.8149
   48ALA    HB3  653   5.089   4.144   6.631  0.1929 -0.2935 -3.1869
   48ALA      C  654   5.268   3.868   6.737 -0.3807  0.0118  0.4875
   48ALA      O  655   5.276   3.816   6.852 -0.1098 -0.2036 -0.3218
   49LEU      N  656   5.305   3.797   6.627  0.2896  0.6740 -0.0077
   49LEU     HN  657   5.315   3.833   6.535 -1.4177  1.1345 -0.0541
   49LEU     CA  658   5.339   3.653   6.649 -0.8562  0.1818  0.7651
   49LEU     HA  659   5.274   3.608   6.722 -1.8594  0.0237 -0.2074
   49LEU     CB  660   5.350   3.574   6.514 -0.7321  0.2781  0.9020
   49LEU    HB1  661   5.403   3.479   6.541 -0.1144  0.6148  0.9018
   49LEU    HB2  662   5.419   3.637   6.454 -3.2079  1.1412 -1.1754
   49LEU     CG  663   5.214   3.557   6.443  0.5837 -0.2116  0.5999
   49LEU     HG  664   5.154   3.649   6.430 -0.4060 -0.6073  2.0872
   49LEU    CD1  665   5.231   3.505   6.300  0.3167 -0.0069 -0.0233
   49LEU   HD11  666   5.258   3.397   6.296 -1.0433 -0.4289  1.4497
   49LEU   HD12  667   5.311   3.562   6.247  1.3464 -1.3541  0.0132
   49LEU   HD13  668   5.140   3.507   6.235  2.0545 -2.1232 -2.7790
   49LEU    CD2  669   5.127   3.457   6.519 -0.1526 -0.1541 -0.0114
   49LEU   HD21  670   5.170   3.354   6.525  0.2375  0.0668  1.1380
   49LEU   HD22  671   5.033   3.444   6.461  0.5187 -0.2539 -1.1104
   49LEU   HD23  672   5.096   3.492   6.619 -2.1442  2.8049 -1.5402
   49LEU      C  673   5.484   3.640   6.712 -0.4296 -0.4669  0.2373
   49LEU      O  674   5.512   3.550   6.790  0.3394  0.1132  0.2486
   50TRP      N  675   5.584   3.727   6.680  0.2390  0.3557 -0.3115
   50TRP     HN  676   5.573   3.792   6.605  0.6119  1.5903  0.6791
   50TRP     CA  677   5.704   3.738   6.756  0.2389 -0.0155 -0.1710
   50TRP     HA  678   5.734   3.635   6.745 -1.2760 -0.3309 -1.9745
   50TRP     CB  679   5.811   3.840   6.694  0.8797 -0.6227  0.1489
   50TRP    HB1  680   5.885   3.882   6.765 -0.5570  1.5698  0.4367
   50TRP    HB2  681   5.747   3.924   6.662 -1.0532 -2.1470 -0.2146
   50TRP     CG  682   5.888   3.784   6.578  0.3943  0.0365  1.0461
   50TRP    CD1  683   5.892   3.663   6.522 -0.6556 -0.5461  0.2244
   50TRP    HD1  684   5.841   3.579   6.567  0.4861 -2.9243 -2.6177
   50TRP    NE1  685   5.962   3.655   6.410 -0.4069  0.2736 -0.3411
   50TRP    HE1  686   6.000   3.574   6.370  1.3490 -0.1412  1.8964
   50TRP    CE2  687   6.030   3.774   6.394  0.1255  0.0602 -0.5466
   50TRP    CD2  688   5.979   3.860   6.496  1.2343  0.0948 -0.2372
   50TRP    CE3  689   6.013   3.993   6.504 -0.6240  0.5936  0.7888
   50TRP    HE3  690   5.980   4.063   6.579  0.7145  0.9981  1.0374
   50TRP    CZ3  691   6.105   4.039   6.407 -0.6770 -0.1916 -0.0028
   50TRP    HZ3  692   6.134   4.143   6.413  0.2950 -0.4692  0.3615
   50TRP    CZ2  693   6.125   3.820   6.299 -0.7713  0.1747 -0.3759
   50TRP    HZ2  694   6.181   3.755   6.234 -0.9559 -0.9248  0.5457
   50TRP    CH2  695   6.161   3.958   6.306 -0.0658 -0.4591 -0.0553
   50TRP    HH2  696   6.240   4.001   6.245 -0.6026  1.3290  0.4591
   50TRP      C  697   5.695   3.769   6.905 -0.2811  0.8370 -0.0210
   50TRP      O  698   5.763   3.712   6.992  0.4824  0.2615  0.3738
   51ILE      N  699   5.600   3.853   6.942 -0.7151 -0.1842  0.1131
   51ILE     HN  700   5.542   3.901   6.877  0.6088  0.5580 -0.5440
   51ILE     CA  701   5.567   3.883   7.082  0.3044 -0.2382 -0.1275
   51ILE     HA  702   5.667   3.891   7.123  0.7890  0.7470 -1.4268
   51ILE     CB  703   5.478   4.012   7.096  0.0509 -0.7172 -0.6282
   51ILE     HB  704   5.410   4.011   7.008  2.0594 -0.1099 -2.2841
   51ILE    CG2  705   5.398   4.021   7.235  0.4506 -0.6704 -0.2093
   51ILE   HG21  706   5.465   4.001   7.321  1.0392  1.9674  0.0173
   51ILE   HG22  707   5.315   3.946   7.236  2.6378 -3.2865  2.1854
   51ILE   HG23  708   5.344   4.116   7.253  0.7828 -0.3793 -0.7471
   51ILE    CG1  709   5.581   4.133   7.083  0.5030 -0.0387  0.0809
   51ILE   HG11  710   5.634   4.121   6.986 -1.6502  2.4161 -1.5179
   51ILE   HG12  711   5.655   4.119   7.166 -0.1221 -1.5895  0.4209
   51ILE     CD  712   5.512   4.268   7.082  0.0626 -0.0891 -0.1752
   51ILE    HD1  713   5.469   4.284   7.183 -1.3142 -2.3817 -0.3326
   51ILE    HD2  714   5.425   4.267   7.014 -0.4338  1.9688  0.3517
   51ILE    HD3  715   5.582   4.351   7.058  1.7676 -1.0559  1.2023
   51ILE      C  716   5.516   3.768   7.156 -0.1985  0.6124 -0.6729
   51ILE      O  717   5.561   3.739   7.264  0.1809  0.1171 -0.4483
   52PHE      N  718   5.427   3.694   7.091  1.1690 -0.5045 -0.0752
   52PHE     HN  719   5.386   3.731   7.008 -0.1944 -2.0887 -0.1679
   52PHE     CA  720   5.377   3.573   7.145 -0.2619  0.5054  0.1053
   52PHE     HA  721   5.331   3.588   7.241 -1.4017 -4.6287  0.6442
   52PHE     CB  722   5.277   3.518   7.040  0.9997 -0.0283 -0.2253
   52PHE    HB1  723   5.279   3.407   7.031  0.2555 -0.0546 -0.1239
   52PHE    HB2  724   5.306   3.555   6.939  1.6977 -0.6401 -0.2588
   52PHE     CG  725   5.133   3.554   7.066 -0.5522  0.1197 -1.0842
   52PHE    CD1  726   5.070   3.501   7.181  0.2061  0.2629  0.0342
   52PHE    HD1  727   5.123   3.442   7.253 -0.3098 -1.0105 -0.6018
   52PHE    CE1  728   4.931   3.528   7.198  0.7609  0.0534 -0.2761
   52PHE    HE1  729   4.887   3.494   7.291  0.7126 -0.8583 -0.6263
   52PHE     CZ  730   4.860   3.612   7.114  0.0979 -0.2759 -0.6842
   52PHE     HZ  731   4.757   3.640   7.129  0.0434 -0.2868 -1.0387
   52PHE    CD2  732   5.055   3.625   6.970  0.1133  0.6799 -0.2456
   52PHE    HD2  733   5.100   3.653   6.876  1.4807 -0.8584 -0.0965
   52PHE    CE2  734   4.919   3.649   6.990  0.4879  0.0931 -0.1409
   52PHE    HE2  735   4.858   3.714   6.929 -0.9252  0.3791  1.5146
   52PHE      C  736   5.470   3.457   7.180 -0.2465  0.4701  0.4108
   52PHE      O  737   5.465   3.393   7.287 -0.0959  0.1597 -0.0674
   53CYS      N  738   5.566   3.433   7.093  0.3683 -0.0610 -0.3139
   53CYS     HN  739   5.559   3.490   7.012  3.1862  1.0477  0.1109
   53CYS     CA  740   5.666   3.323   7.109 -0.5951 -0.8333  0.1525
   53CYS     HA  741   5.618   3.242   7.162 -2.6343  0.1018 -0.1408
   53CYS     CB  742   5.681   3.258   6.976 -0.6720 -0.2877  0.0254
   53CYS    HB1  743   5.577   3.226   6.953  0.0981 -1.9136 -1.4661
   53CYS    HB2  744   5.742   3.165   6.984  1.1464  0.9090  0.9252
   53CYS     SG  745   5.750   3.362   6.843 -0.3260  0.1718  0.2739
   53CYS    HG1  746   5.649   3.392   6.763 -0.3144  1.2684  0.6524
   53CYS      C  747   5.798   3.365   7.178 -0.3064  0.3226 -0.1054
   53CYS      O  748   5.853   3.291   7.258  0.1773  0.2663 -0.5853
   54PHE      N  749   5.845   3.491   7.168  0.6060 -0.0819 -0.4979
   54PHE     HN  750   5.791   3.555   7.113  0.6647  0.4667  0.0704
   54PHE     CA  751   5.965   3.537   7.231 -0.4445 -0.1960  0.2912
   54PHE     HA  752   6.016   3.448   7.264 -1.6672 -0.0898  2.6586
   54PHE     CB  753   6.067   3.612   7.136  0.3989  0.1966 -0.3890
   54PHE    HB1  754   6.162   3.617   7.193 -0.4253  0.5629  1.0005
   54PHE    HB2  755   6.023   3.713   7.119  0.9976  0.3944 -0.7524
   54PHE     CG  756   6.090   3.556   6.993  0.2179 -0.0650 -0.1717
   54PHE    CD1  757   6.124   3.421   6.978  0.1512  0.0316  0.5696
   54PHE    HD1  758   6.124   3.360   7.067  0.9660  0.8963  1.1846
   54PHE    CE1  759   6.139   3.368   6.848 -1.0674  0.3824  0.2324
   54PHE    HE1  760   6.152   3.262   6.833 -2.6535 -0.0310  1.5634
   54PHE     CZ  761   6.133   3.454   6.739 -0.1800  1.2856  0.4253
   54PHE     HZ  762   6.151   3.412   6.642  0.8000 -1.1251  1.5617
   54PHE    CD2  763   6.084   3.640   6.878 -0.2336 -0.1894 -1.0863
   54PHE    HD2  764   6.076   3.746   6.897  1.6122 -0.1557 -0.2221
   54PHE    CE2  765   6.113   3.593   6.757  0.1425  0.3555  0.7564
   54PHE    HE2  766   6.110   3.661   6.673 -3.0090 -0.9504 -0.3583
   54PHE      C  767   5.955   3.631   7.352  0.2655  0.4281  0.5504
   54PHE      O  768   6.046   3.650   7.429 -0.5281  0.0290  0.0093
   55HSD      N  769   5.832   3.681   7.375 -0.1650  0.2603 -0.4009
   55HSD     HN  770   5.753   3.645   7.326 -0.3327  1.6450 -1.1816
   55HSD     CA  771   5.815   3.779   7.485 -0.4328  0.0793  0.4272
   55HSD     HA  772   5.902   3.789   7.548  0.6289 -0.5241 -0.8802
   55HSD     CB  773   5.782   3.920   7.431 -0.9629  0.3490  0.3120
   55HSD    HB1  774   5.748   3.995   7.505  0.1948 -0.1351  1.3780
   55HSD    HB2  775   5.701   3.927   7.356  0.6891 -0.3287 -1.6483
   55HSD    ND1  776   6.006   4.058   7.422  0.2190 -0.0920  0.2830
   55HSD    HD1  777   5.997   4.107   7.509 -1.0287 -0.6813  0.5066
   55HSD     CG  778   5.911   3.980   7.361  0.2793  0.1031 -0.2963
   55HSD    CE1  779   6.091   4.093   7.326  0.2390 -0.1234  0.0783
   55HSD    HE1  780   6.162   4.172   7.349  1.8933 -2.0640  2.2226
   55HSD    NE2  781   6.058   4.043   7.206  0.1545 -0.0178 -0.3606
   55HSD    CD2  782   5.945   3.971   7.229  0.5274  0.1934  0.7253
   55HSD    HD2  783   5.904   3.896   7.162 -0.2862 -0.2603  1.7084
   55HSD      C  784   5.708   3.744   7.590 -0.4364  0.2256 -0.0714
   55HSD      O  785   5.739   3.748   7.711 -0.0836 -0.1694 -0.0379
   56LEU      N  786   5.585   3.709   7.549 -0.2292 -0.1192 -0.0130
   56LEU     HN  787   5.569   3.678   7.455 -0.6305 -0.3605  0.1372
   56LEU     CA  788   5.479   3.672   7.644  0.2536  0.2219 -0.6761
   56LEU     HA  789   5.473   3.749   7.719 -1.8741 -0.4190 -0.1349
   56LEU     CB  790   5.345   3.657   7.578  0.3592 -0.9841  0.2016
   56LEU    HB1  791   5.265   3.645   7.653  0.9227 -1.3080  0.7598
   56LEU    HB2  792   5.340   3.565   7.516  1.6526  0.2393 -1.8582
   56LEU     CG  793   5.307   3.782   7.492 -0.4224 -0.0361  0.1646
   56LEU     HG  794   5.388   3.787   7.415 -1.2655 -0.5684 -0.7818
   56LEU    CD1  795   5.169   3.765   7.423 -0.4256 -0.5112  0.1305
   56LEU   HD11  796   5.159   3.679   7.353 -1.8535  0.4427 -0.8792
   56LEU   HD12  797   5.141   3.853   7.361 -1.8615 -1.7955 -1.1078
   56LEU   HD13  798   5.095   3.761   7.506 -0.0725 -1.5067  0.4150
   56LEU    CD2  799   5.315   3.909   7.570  0.4293  0.4826 -0.2243
   56LEU   HD21  800   5.292   3.994   7.501  1.1449  0.4828 -0.4772
   56LEU   HD22  801   5.415   3.925   7.616  0.6821  0.7369 -0.8476
   56LEU   HD23  802   5.240   3.888   7.649  0.9096 -0.8729 -0.1025
   56LEU      C  803   5.514   3.555   7.733 -0.1712 -0.5369 -0.0404
   56LEU      O  804   5.558   3.451   7.681  0.4671 -0.0547 -1.3657
   57LYS      N  805   5.489   3.564   7.861  0.4399 -0.2863 -0.0250
   57LYS     HN  806   5.461   3.652   7.900  2.1843 -1.0034  3.2528
   57LYS     CA  807   5.541   3.456   7.949  0.7295 -0.2067 -0.2895
   57LYS     HA  808   5.635   3.421   7.909  0.2671 -1.0283 -0.6936
   57LYS     CB  809   5.560   3.534   8.084  0.2542  0.1131  0.6025
   57LYS    HB1  810   5.549   3.462   8.168  0.1480  1.2737  1.6122
   57LYS    HB2  811   5.480   3.611   8.092 -0.5813 -0.2180 -3.0141
   57LYS     CG  812   5.696   3.595   8.103  0.7734  0.2701 -0.2236
   57LYS    HG1  813   5.698   3.675   8.026 -1.3663 -1.0574 -1.7867
   57LYS    HG2  814   5.769   3.517   8.074  1.1442  1.2892 -2.2397
   57LYS     CD  815   5.718   3.645   8.248  0.3099  0.6009 -0.0598
   57LYS    HD1  816   5.687   3.558   8.309 -0.1241  0.2909 -0.7176
   57LYS    HD2  817   5.639   3.720   8.268 -0.1208 -0.4582  2.4679
   57LYS     CE  818   5.867   3.684   8.289  0.7368  0.7511  0.1463
   57LYS    HE1  819   5.921   3.589   8.267 -0.5213  0.0798 -0.1687
   57LYS    HE2  820   5.890   3.724   8.390  1.0450 -0.9653  0.7862
   57LYS     NZ  821   5.906   3.792   8.194 -0.1437  0.0348  0.0092
   57LYS    HZ1  822   5.847   3.877   8.206  0.7257  0.6753 -0.1810
   57LYS    HZ2  823   5.884   3.761   8.097 -0.7411 -1.2057  0.5160
   57LYS    HZ3  824   6.009   3.796   8.203 -0.1789  0.1408  0.3560
   57LYS      C  825   5.447   3.339   7.956  0.6260 -0.6063 -0.3318
   57LYS      O  826   5.502   3.229   7.972  0.0713  0.0814 -0.2603
   58SER      N  827   5.316   3.367   7.934 -0.6740  0.2028  0.1801
   58SER     HN  828   5.289   3.461   7.917 -0.9026 -0.1037 -1.3684
   58SER     CA  829   5.203   3.268   7.947 -1.1999  0.1207 -0.3615
   58SER     HA  830   5.209   3.192   7.871 -0.7582  1.3730 -1.6065
   58SER     CB  831   5.179   3.222   8.096  0.5140  0.1156  0.1190
   58SER    HB1  832   5.177   3.317   8.154  2.6006  0.7745 -0.7930
   58SER    HB2  833   5.263   3.160   8.133  1.5907  2.2605  1.4136
   58SER     OG  834   5.056   3.154   8.119  0.0849  0.6948  0.2640
   58SER    HG1  835   5.084   3.064   8.098  0.1700  1.0407 -1.1711
   58SER      C  836   5.082   3.349   7.907  0.4874  0.4384  0.8060
   58SER      O  837   5.088   3.471   7.898  0.3931 -0.9626 -0.2871
   59TRP      N  838   4.972   3.283   7.867  0.2758  0.0914 -0.4804
   59TRP     HN  839   4.974   3.183   7.876  2.0431  0.0625 -0.8198
   59TRP     CA  840   4.851   3.337   7.817  0.2202 -0.8019  0.0976
   59TRP     HA  841   4.825   3.407   7.895 -0.2904  0.2609 -0.9944
   59TRP     CB  842   4.857   3.426   7.696 -0.4346 -0.0501  0.5520
   59TRP    HB1  843   4.926   3.513   7.692 -0.4308  0.0143  1.7009
   59TRP    HB2  844   4.763   3.483   7.679  0.1113  0.2274 -1.9021
   59TRP     CG  845   4.896   3.340   7.575  0.6264 -0.2280 -0.1185
   59TRP    CD1  846   4.809   3.273   7.492  0.2063 -0.3368 -0.0637
   59TRP    HD1  847   4.702   3.277   7.504  0.1094 -2.0118 -0.1344
   59TRP    NE1  848   4.875   3.199   7.401  0.1075 -0.1451 -0.0126
   59TRP    HE1  849   4.845   3.116   7.359  0.0444  0.3789 -1.0272
   59TRP    CE2  850   5.006   3.219   7.418 -0.2046  0.1336  0.2850
   59TRP    CD2  851   5.025   3.315   7.524  0.7797 -0.2039  0.2595
   59TRP    CE3  852   5.151   3.361   7.557 -0.9897 -1.0422 -0.0622
   59TRP    HE3  853   5.169   3.429   7.638 -0.8998 -2.7508  1.4032
   59TRP    CZ3  854   5.261   3.304   7.500  0.1028  0.1841 -0.8657
   59TRP    HZ3  855   5.358   3.332   7.539  0.1451 -1.7804  0.5952
   59TRP    CZ2  856   5.122   3.153   7.366  0.5466  0.8539 -0.2731
   59TRP    HZ2  857   5.121   3.068   7.299  1.4543  1.5843 -1.2521
   59TRP    CH2  858   5.250   3.204   7.403  0.1610 -0.1670  0.5565
   59TRP    HH2  859   5.343   3.163   7.366 -0.5067 -0.9548 -0.2976
   59TRP      C  860   4.730   3.250   7.830  0.5034  0.0144 -0.5916
   59TRP      O  861   4.745   3.133   7.864  0.4051  0.6832 -0.1180
   60LYS      N  862   4.613   3.312   7.805 -0.1971 -0.4045  0.6079
   60LYS     HN  863   4.617   3.406   7.772 -1.4155 -0.5079  0.1264
   60LYS     CA  864   4.481   3.247   7.808  0.1128  0.0121  0.5893
   60LYS     HA  865   4.484   3.141   7.833 -0.5478 -0.7009 -2.0596
   60LYS     CB  866   4.392   3.328   7.909 -0.3329 -0.2706 -0.1013
   60LYS    HB1  867   4.295   3.274   7.912 -0.1763 -1.1685 -4.2056
   60LYS    HB2  868   4.374   3.431   7.872 -0.8311 -0.5039 -0.5181
   60LYS     CG  869   4.447   3.331   8.052  0.7483 -0.0169 -0.6677
   60LYS    HG1  870   4.556   3.354   8.051  0.4561  1.5350 -2.3800
   60LYS    HG2  871   4.445   3.229   8.094 -1.3228  0.6346  1.0093
   60LYS     CD  872   4.379   3.431   8.142  0.6264  0.6135  0.1956
   60LYS    HD1  873   4.270   3.424   8.125  0.8822 -0.4247 -1.1817
   60LYS    HD2  874   4.405   3.534   8.110  0.6265  0.0824 -1.6202
   60LYS     CE  875   4.418   3.403   8.286 -0.8463  0.1982 -0.8166
   60LYS    HE1  876   4.389   3.300   8.313  0.7976  0.1665  1.0557
   60LYS    HE2  877   4.375   3.471   8.363 -1.4057  0.3802 -1.2844
   60LYS     NZ  878   4.567   3.405   8.305  0.0615 -0.0804 -0.7126
   60LYS    HZ1  879   4.600   3.351   8.223 -0.9592  1.4181 -2.1687
   60LYS    HZ2  880   4.593   3.367   8.398 -0.0232  1.7218  0.0875
   60LYS    HZ3  881   4.605   3.502   8.297  0.3831  0.0518  1.6197
   60LYS      C  882   4.415   3.250   7.667  0.3879  0.4772 -0.8607
   60LYS      O  883   4.472   3.257   7.564 -0.2631 -0.7013  0.0983
   61SER      N  884   4.285   3.200   7.671 -0.4607  0.0029  0.5124
   61SER     HN  885   4.229   3.189   7.753 -1.6791 -1.7261 -0.4783
   61SER     CA  886   4.206   3.154   7.562 -0.2294  0.0382  0.4882
   61SER     HA  887   4.263   3.080   7.507  0.6479  1.6504 -0.8612
   61SER     CB  888   4.067   3.088   7.605  0.3502 -0.0854  0.3527
   61SER    HB1  889   4.088   2.992   7.655 -0.5054  0.3444  1.5689
   61SER    HB2  890   4.019   3.048   7.512  0.4992 -0.0708  0.2693
   61SER     OG  891   3.979   3.163   7.687 -0.0609  0.4705 -0.2167
   61SER    HG1  892   3.901   3.186   7.637 -1.7340  0.1289  2.1111
   61SER      C  893   4.184   3.266   7.459 -0.4790  0.0010 -0.1899
   61SER      O  894   4.190   3.242   7.336 -0.2722  0.2760 -0.3476
   62SER      N  895   4.146   3.388   7.508  0.1258  0.0659 -0.1567
   62SER     HN  896   4.115   3.401   7.602 -1.4175 -2.1551 -0.2844
   62SER     CA  897   4.133   3.510   7.429 -0.3671 -0.0028  0.1628
   62SER     HA  898   4.050   3.492   7.363 -0.4479 -2.3698  0.8067
   62SER     CB  899   4.101   3.629   7.518 -0.7329 -0.3298  0.4544
   62SER    HB1  900   4.094   3.725   7.462  1.6091  0.8697  2.0362
   62SER    HB2  901   4.186   3.643   7.588  0.2480 -4.4574  0.3353
   62SER     OG  902   3.986   3.592   7.595  0.4528  0.1383  0.1271
   62SER    HG1  903   3.909   3.607   7.539 -0.9879  0.8040  2.2019
   62SER      C  904   4.261   3.540   7.350 -0.3532  0.5886  0.3570
   62SER      O  905   4.264   3.555   7.226 -0.2623  0.2838  0.3714
   63ARG      N  906   4.377   3.546   7.420  0.3819  0.3461  0.2858
   63ARG     HN  907   4.378   3.535   7.519  2.0926 -2.9875  0.0386
   63ARG     CA  908   4.506   3.558   7.360 -1.1452 -0.2439  0.6932
   63ARG     HA  909   4.518   3.653   7.309  0.9149 -0.4852  0.6757
   63ARG     CB  910   4.617   3.560   7.471 -0.3740 -0.6374  0.4305
   63ARG    HB1  911   4.713   3.519   7.433 -0.1579 -0.1244  0.4090
   63ARG    HB2  912   4.589   3.492   7.554 -0.1624 -1.3604 -0.0779
   63ARG     CG  913   4.649   3.696   7.533  0.0558 -0.1703  0.2333
   63ARG    HG1  914   4.708   3.679   7.626  3.2215 -1.0325 -1.7933
   63ARG    HG2  915   4.552   3.740   7.565  0.6771  1.3298  0.1152
   63ARG     CD  916   4.712   3.811   7.450  0.0548 -1.1868  0.2817
   63ARG    HD1  917   4.663   3.818   7.350 -1.2497  2.3458  1.0365
   63ARG    HD2  918   4.821   3.791   7.443  0.2050 -1.7871  3.2564
   63ARG     NE  919   4.693   3.943   7.519 -0.1558 -0.1970  0.1167
   63ARG     HE  920   4.734   3.966   7.606  0.8277 -0.6915 -0.2058
   63ARG     CZ  921   4.641   4.054   7.461  0.6043 -0.2171 -0.4659
   63ARG    NH1  922   4.626   4.064   7.333  0.2760 -0.1766  0.2650
   63ARG   HH11  923   4.671   3.997   7.274  1.7264 -0.1466  1.2692
   63ARG   HH12  924   4.606   4.156   7.299  0.0956 -0.6169 -0.8623
   63ARG    NH2  925   4.605   4.149   7.544 -0.2265  0.4907 -0.4592
   63ARG   HH21  926   4.602   4.114   7.637 -1.2926 -2.1111 -1.3949
   63ARG   HH22  927   4.566   4.236   7.511 -2.7799  0.0709  1.2364
   63ARG      C  928   4.528   3.450   7.257  0.1008  0.3666  0.2158
   63ARG      O  929   4.587   3.476   7.153  0.1864  0.5130 -0.2154
   64ILE      N  930   4.486   3.323   7.292 -0.2080  0.8853 -0.1068
   64ILE     HN  931   4.450   3.306   7.384 -0.0009  2.6356  0.3490
   64ILE     CA  932   4.494   3.210   7.198  0.3710  0.3145 -0.6958
   64ILE     HA  933   4.598   3.200   7.170  0.5777  0.1018  0.1200
   64ILE     CB  934   4.467   3.076   7.258  0.2881 -0.4270  0.9920
   64ILE     HB  935   4.369   3.071   7.310  1.3167 -0.4471  2.9934
   64ILE    CG2  936   4.443   2.963   7.147  0.2023  0.0094 -0.7249
   64ILE   HG21  937   4.532   2.943   7.083 -0.7132  0.4369 -2.1918
   64ILE   HG22  938   4.356   2.984   7.081  0.0001  1.0833 -0.1360
   64ILE   HG23  939   4.416   2.867   7.196  1.7469  0.1125  0.3734
   64ILE    CG1  940   4.584   3.038   7.342 -0.5236  0.2585  0.0165
   64ILE   HG11  941   4.631   3.128   7.387 -1.5099  0.3926  0.8210
   64ILE   HG12  942   4.661   2.993   7.275  1.3772  1.5894  1.1762
   64ILE     CD  943   4.546   2.946   7.456  0.1012 -0.5971 -0.5923
   64ILE    HD1  944   4.471   3.000   7.518 -0.0248 -1.3212 -0.1143
   64ILE    HD2  945   4.636   2.930   7.520 -0.4686 -0.4786  0.2551
   64ILE    HD3  946   4.507   2.851   7.414  0.5551 -0.8548 -0.4353
   64ILE      C  947   4.415   3.233   7.068 -0.7993  0.3360 -0.0773
   64ILE      O  948   4.467   3.212   6.961  0.7831  0.0779  0.1794
   65PHE      N  949   4.290   3.283   7.070  0.2964  0.0298 -0.2511
   65PHE     HN  950   4.241   3.291   7.157 -0.5793  2.0512 -0.8871
   65PHE     CA  951   4.222   3.328   6.951  0.4233 -0.1490  0.0469
   65PHE     HA  952   4.230   3.253   6.873  0.7229  1.1393 -1.2102
   65PHE     CB  953   4.078   3.350   6.990  0.0089  0.0109 -0.2049
   65PHE    HB1  954   4.015   3.398   6.912  2.3308 -0.6147 -2.6292
   65PHE    HB2  955   4.084   3.417   7.078 -1.1204  1.3317 -1.0866
   65PHE     CG  956   4.009   3.225   7.043 -0.8122  0.4284  0.0608
   65PHE    CD1  957   4.015   3.094   6.992  0.2594 -0.7230 -0.0225
   65PHE    HD1  958   4.085   3.078   6.912  0.9357  2.0750 -0.0906
   65PHE    CE1  959   3.941   2.989   7.056 -0.5061 -0.3465  0.8844
   65PHE    HE1  960   3.936   2.891   7.010 -2.8918  0.1955 -0.1721
   65PHE     CZ  961   3.866   3.017   7.166  0.2929 -0.2803 -0.0573
   65PHE     HZ  962   3.809   2.937   7.210  1.7599 -1.0271  0.5688
   65PHE    CD2  963   3.905   3.252   7.147 -0.9314 -0.4808  0.4640
   65PHE    HD2  964   3.874   3.355   7.158 -0.3049 -0.2569  0.1682
   65PHE    CE2  965   3.844   3.146   7.215  0.2139  0.0913 -0.5036
   65PHE    HE2  966   3.783   3.174   7.299  0.7275  0.4641 -0.2480
   65PHE      C  967   4.289   3.442   6.880 -0.3816 -0.3792 -0.1967
   65PHE      O  968   4.307   3.434   6.762  0.1852  0.0649 -0.1428
   66LEU      N  969   4.346   3.544   6.946  0.5965 -0.2694 -0.5724
   66LEU     HN  970   4.318   3.546   7.042 -0.7618 -1.4751 -0.9084
   66LEU     CA  971   4.421   3.661   6.889 -0.1983 -0.2605  0.2449
   66LEU     HA  972   4.370   3.713   6.810  0.4902 -1.1761 -0.8417
   66LEU     CB  973   4.454   3.771   6.999 -0.7594 -1.0276 -0.5427
   66LEU    HB1  974   4.516   3.851   6.952 -1.3138  1.0006  1.9503
   66LEU    HB2  975   4.501   3.720   7.085 -0.9481 -0.3547 -0.0341
   66LEU     CG  976   4.329   3.850   7.035  0.1530 -0.0224  0.0424
   66LEU     HG  977   4.245   3.781   7.061 -1.3209  1.0699 -1.6064
   66LEU    CD1  978   4.348   3.926   7.171  0.0039  0.2722 -0.1042
   66LEU   HD11  979   4.428   4.004   7.171  1.1634 -0.8315  1.8947
   66LEU   HD12  980   4.382   3.859   7.253 -1.1698 -0.4354 -0.1721
   66LEU   HD13  981   4.258   3.976   7.212  0.3397 -0.4046  1.5738
   66LEU    CD2  982   4.288   3.944   6.927  0.0730  0.3022 -0.3710
   66LEU   HD21  983   4.194   4.001   6.943  0.5879  1.4774 -1.3682
   66LEU   HD22  984   4.272   3.891   6.830  0.2779 -2.2039  0.8838
   66LEU   HD23  985   4.366   4.021   6.908 -1.3877  1.9243  0.0335
   66LEU      C  986   4.551   3.601   6.824  0.6739 -0.0163 -0.6099
   66LEU      O  987   4.594   3.652   6.724 -0.3267  0.1940  0.2049
   67PHE      N  988   4.613   3.493   6.885 -0.3068  0.1555  0.7803
   67PHE     HN  989   4.596   3.466   6.979 -4.3793  0.4896  0.3206
   67PHE     CA  990   4.713   3.416   6.812 -0.2283  0.6724 -0.5745
   67PHE     HA  991   4.794   3.485   6.794  1.8537 -1.3404  0.5100
   67PHE     CB  992   4.792   3.315   6.907  0.6134 -0.2782 -0.2938
   67PHE    HB1  993   4.719   3.261   6.971  2.5831 -1.8480  0.7423
   67PHE    HB2  994   4.859   3.372   6.975 -0.6747  0.1946  0.6197
   67PHE     CG  995   4.882   3.213   6.838  1.0344 -0.1198 -0.4609
   67PHE    CD1  996   5.007   3.251   6.787 -0.0871  0.2004  0.0865
   67PHE    HD1  997   5.042   3.352   6.798 -1.2905  0.6784 -0.2961
   67PHE    CE1  998   5.094   3.152   6.735  0.2889 -0.5179  0.7633
   67PHE    HE1  999   5.184   3.178   6.682 -0.2747  0.7524  0.3786
   67PHE     CZ 1000   5.041   3.025   6.723  0.1036 -0.1219 -0.5353
   67PHE     HZ 1001   5.104   2.950   6.676  1.3338  0.5347  0.0169
   67PHE    CD2 1002   4.848   3.079   6.834  0.2318 -0.0309  1.2083
   67PHE    HD2 1003   4.745   3.056   6.859 -0.1791  0.4102 -0.0125
   67PHE    CE2 1004   4.922   2.984   6.780  0.4457  0.1272  0.3370
   67PHE    HE2 1005   4.876   2.887   6.768  0.9997 -0.3597  1.9239
   67PHE      C 1006   4.665   3.355   6.685 -0.2625 -0.6794  0.7826
   67PHE      O 1007   4.741   3.376   6.588 -0.0511  0.1108 -0.3607
   68ASN      N 1008   4.554   3.292   6.673  0.1275  0.1285  0.7466
   68ASN     HN 1009   4.488   3.309   6.746 -1.4365  0.0433 -0.6033
   68ASN     CA 1010   4.514   3.231   6.540 -0.4669 -0.0291 -0.4515
   68ASN     HA 1011   4.602   3.181   6.503  0.1414  0.8244 -0.1891
   68ASN     CB 1012   4.397   3.139   6.556  0.6934  0.7876  0.0445
   68ASN    HB1 1013   4.349   3.102   6.462  1.6472 -0.9069  0.1858
   68ASN    HB2 1014   4.312   3.183   6.612 -2.9113 -1.2590 -3.2753
   68ASN     CG 1015   4.447   3.013   6.628 -0.3835 -0.2997 -1.0107
   68ASN    OD1 1016   4.491   2.920   6.571  0.5003  0.0279 -0.2139
   68ASN    ND2 1017   4.430   3.011   6.761  0.2120 -0.4939 -0.5661
   68ASN   HD21 1018   4.430   3.093   6.818 -0.7106 -1.5940  1.0859
   68ASN   HD22 1019   4.473   2.928   6.795 -0.3670 -1.3377 -1.8234
   68ASN      C 1020   4.472   3.339   6.441  0.1961 -0.0768  0.2492
   68ASN      O 1021   4.478   3.316   6.320 -0.7906 -0.1775  0.0477
   69LEU      N 1022   4.422   3.457   6.486  0.3000 -0.5267  0.1710
   69LEU     HN 1023   4.398   3.473   6.581 -0.2915 -0.7434  0.0605
   69LEU     CA 1024   4.401   3.584   6.412  0.1423  0.2891 -0.1705
   69LEU     HA 1025   4.325   3.554   6.341  1.8235 -0.4849 -1.7407
   69LEU     CB 1026   4.329   3.688   6.504 -0.6446 -0.4589  0.0754
   69LEU    HB1 1027   4.406   3.726   6.575  0.8815  1.3997 -2.4326
   69LEU    HB2 1028   4.246   3.638   6.560 -0.7051  0.3406  0.7234
   69LEU     CG 1029   4.269   3.817   6.433  0.5609 -0.0010  0.6434
   69LEU     HG 1030   4.359   3.875   6.404  3.2338 -3.4868  1.2968
   69LEU    CD1 1031   4.198   3.784   6.293 -0.7801 -0.2492 -0.3381
   69LEU   HD11 1032   4.270   3.728   6.229  1.0829 -1.2295  2.4030
   69LEU   HD12 1033   4.166   3.874   6.237 -0.9494  1.5611  2.4692
   69LEU   HD13 1034   4.108   3.725   6.319  0.1580 -0.5115  2.7639
   69LEU    CD2 1035   4.183   3.907   6.518 -0.0250  0.2354  0.4463
   69LEU   HD21 1036   4.100   3.850   6.564  0.3766 -0.2375  0.5978
   69LEU   HD22 1037   4.147   3.991   6.454  0.4049  0.0857  0.0007
   69LEU   HD23 1038   4.243   3.949   6.601  0.7939 -0.6814  0.3364
   69LEU      C 1039   4.528   3.635   6.350 -0.2751 -0.2212  0.0437
   69LEU      O 1040   4.532   3.657   6.230 -0.3555 -0.2342  0.6595
   70ALA      N 1041   4.639   3.637   6.426 -0.3653 -0.2502  0.5553
   70ALA     HN 1042   4.632   3.610   6.522  0.5142 -0.5125  0.5576
   70ALA     CA 1043   4.773   3.682   6.382  0.0929 -0.6353 -0.2598
   70ALA     HA 1044   4.749   3.778   6.338  1.1632  0.3236  1.1554
   70ALA     CB 1045   4.862   3.694   6.501 -0.0369  0.7018 -0.6883
   70ALA    HB1 1046   4.962   3.735   6.473  0.5394  0.1569  0.4948
   70ALA    HB2 1047   4.872   3.595   6.550  1.3699  0.6486 -1.0136
   70ALA    HB3 1048   4.821   3.763   6.577 -0.3969 -1.4775  1.2009
   70ALA      C 1049   4.830   3.601   6.271 -0.0208  0.1100 -0.6633
   70ALA      O 1050   4.885   3.658   6.180 -0.0392  0.0190 -0.3980
   71VAL      N 1051   4.816   3.467   6.278 -0.4211 -0.4338 -0.4616
   71VAL     HN 1052   4.782   3.425   6.361  3.0917 -1.9906  0.3612
   71VAL     CA 1053   4.846   3.366   6.185  0.9658 -0.5494  0.1793
   71VAL     HA 1054   4.951   3.363   6.160  0.8437 -0.4366 -0.3575
   71VAL     CB 1055   4.814   3.224   6.238 -0.2152 -0.0038  0.0408
   71VAL     HB 1056   4.725   3.231   6.305 -0.4914  3.5592 -0.4976
   71VAL    CG1 1057   4.792   3.123   6.125 -0.2919  0.5010 -0.4749
   71VAL   HG11 1058   4.789   3.018   6.160 -1.2353  0.3584 -0.9477
   71VAL   HG12 1059   4.874   3.132   6.050  0.4448  0.2270  0.2915
   71VAL   HG13 1060   4.691   3.137   6.082 -1.1753 -3.4798 -0.0576
   71VAL    CG2 1061   4.933   3.181   6.331 -0.4540 -0.0372 -0.3625
   71VAL   HG21 1062   4.920   3.244   6.422 -0.6717  0.8445 -0.9951
   71VAL   HG22 1063   5.024   3.184   6.268  0.6444 -0.5975  1.1464
   71VAL   HG23 1064   4.919   3.074   6.355  0.5514  0.2622  1.8504
   71VAL      C 1065   4.763   3.386   6.060 -0.6722 -0.0163 -0.1393
   71VAL      O 1066   4.807   3.367   5.949 -0.0941  0.3096  0.4210
   72ALA      N 1067   4.628   3.416   6.071  0.0937 -0.1055  0.2020
   72ALA     HN 1068   4.590   3.434   6.161 -1.2488 -1.3272 -0.0737
   72ALA     CA 1069   4.541   3.449   5.956 -0.0168  0.1695  0.0782
   72ALA     HA 1070   4.549   3.364   5.890  1.8836 -0.6307  1.2654
   72ALA     CB 1071   4.393   3.467   5.997 -0.7288 -0.2459 -0.0745
   72ALA    HB1 1072   4.374   3.563   6.050 -1.5474 -1.9805  3.0003
   72ALA    HB2 1073   4.357   3.385   6.063  1.3434  0.2836  1.8465
   72ALA    HB3 1074   4.334   3.455   5.904 -1.3571 -0.7359  0.3752
   72ALA      C 1075   4.584   3.575   5.878  0.2233 -0.0507 -0.0783
   72ALA      O 1076   4.598   3.574   5.755  0.1227 -0.1633  0.3620
   73ASP      N 1077   4.620   3.680   5.953  0.8149  0.1664 -0.0144
   73ASP     HN 1078   4.607   3.681   6.052  2.1569  2.1149  0.2142
   73ASP     CA 1079   4.671   3.806   5.915  0.6001 -0.7077 -0.1065
   73ASP     HA 1080   4.599   3.850   5.846  1.5417 -0.9423 -1.2809
   73ASP     CB 1081   4.694   3.903   6.039 -0.1722 -0.1657 -0.1961
   73ASP    HB1 1082   4.732   4.001   6.001 -0.9326 -0.0678 -0.7115
   73ASP    HB2 1083   4.768   3.859   6.110 -1.5234  0.1298  1.4525
   73ASP     CG 1084   4.567   3.942   6.116  0.0764  0.3570 -0.1029
   73ASP    OD1 1085   4.459   3.939   6.050 -0.3203  0.3631 -0.1629
   73ASP    OD2 1086   4.573   3.982   6.233  0.1306 -0.8495  0.4600
   73ASP      C 1087   4.801   3.785   5.839  0.3438  0.0226  0.2676
   73ASP      O 1088   4.822   3.835   5.729  0.2423  0.2229  0.4919
   74PHE      N 1089   4.897   3.716   5.903  0.3004  0.0047  0.6211
   74PHE     HN 1090   4.870   3.682   5.993 -0.5791  0.0967  0.4059
   74PHE     CA 1091   5.029   3.690   5.845 -0.0947  0.7139 -0.2534
   74PHE     HA 1092   5.073   3.785   5.819 -1.6563  1.6378  0.3109
   74PHE     CB 1093   5.114   3.612   5.954  0.0655 -0.2182  0.3914
   74PHE    HB1 1094   5.067   3.516   5.984 -1.4309  0.1720 -0.6020
   74PHE    HB2 1095   5.115   3.685   6.038  3.2174  2.3505 -1.6497
   74PHE     CG 1096   5.261   3.572   5.914 -0.1916  0.4591  0.3736
   74PHE    CD1 1097   5.285   3.440   5.877  0.1390  0.2177  0.2889
   74PHE    HD1 1098   5.194   3.382   5.879 -0.9878  1.9243  2.2720
   74PHE    CE1 1099   5.413   3.393   5.851 -0.7670 -0.4185  0.1194
   74PHE    HE1 1100   5.424   3.294   5.809  0.2197  0.0257 -0.7057
   74PHE     CZ 1101   5.518   3.486   5.852  0.1081  0.2137  0.2536
   74PHE     HZ 1102   5.613   3.449   5.817 -1.1738 -3.3379  0.0540
   74PHE    CD2 1103   5.370   3.666   5.923  0.0362 -0.3847  0.2762
   74PHE    HD2 1104   5.344   3.768   5.947  0.2345 -0.7456  2.1702
   74PHE    CE2 1105   5.498   3.616   5.885  0.6307  0.7935 -0.3775
   74PHE    HE2 1106   5.575   3.691   5.876  1.2688  0.2207  0.2298
   74PHE      C 1107   5.020   3.610   5.720 -0.1789  0.3584  0.1096
   74PHE      O 1108   5.074   3.652   5.615 -0.0524 -0.3785  0.0762
   75LEU      N 1109   4.939   3.506   5.718  0.3854  0.2603 -0.5013
   75LEU     HN 1110   4.883   3.477   5.796 -1.5291 -0.6979 -2.1474
   75LEU     CA 1111   4.918   3.423   5.603  0.4072  0.4618 -0.7187
   75LEU     HA 1112   5.013   3.400   5.557  0.0743  0.2502 -1.3106
   75LEU     CB 1113   4.857   3.288   5.637  0.1223 -0.6659 -0.6496
   75LEU    HB1 1114   4.849   3.218   5.551  0.3481 -1.0790 -0.3420
   75LEU    HB2 1115   4.763   3.313   5.691 -1.3495 -0.1930 -3.2463
   75LEU     CG 1116   4.942   3.200   5.735 -0.0418  0.5178  0.1182
   75LEU     HG 1117   4.974   3.250   5.829  0.4365  3.2654 -1.4076
   75LEU    CD1 1118   4.857   3.073   5.760  0.3260 -0.5400  0.1140
   75LEU   HD11 1119   4.811   3.042   5.664  1.6483 -2.8347  0.1708
   75LEU   HD12 1120   4.770   3.109   5.819 -2.0405 -0.6140 -3.0536
   75LEU   HD13 1121   4.906   2.997   5.824  2.7262  2.3318  1.9887
   75LEU    CD2 1122   5.063   3.152   5.656  0.0785  0.2363 -0.7321
   75LEU   HD21 1123   5.039   3.111   5.556 -0.2974  1.1824 -1.0382
   75LEU   HD22 1124   5.128   3.090   5.722  1.0916  0.9554 -1.0163
   75LEU   HD23 1125   5.136   3.235   5.643 -0.3148  1.4703  3.3192
   75LEU      C 1126   4.841   3.490   5.491  0.5803  0.2285 -0.0250
   75LEU      O 1127   4.870   3.456   5.373 -0.2513  0.1890 -0.0256
   76LEU      N 1128   4.745   3.581   5.514  0.3101 -0.6407  0.0923
   76LEU     HN 1129   4.707   3.603   5.604 -0.6814 -1.5565 -0.0808
   76LEU     CA 1130   4.704   3.666   5.406 -0.6020 -0.3681  0.0186
   76LEU     HA 1131   4.669   3.605   5.324 -0.5450 -0.5511  0.1293
   76LEU     CB 1132   4.583   3.754   5.455 -0.1513  0.6561 -0.1801
   76LEU    HB1 1133   4.620   3.815   5.540  0.3441 -0.1208  0.1840
   76LEU    HB2 1134   4.497   3.694   5.494 -2.1322  1.4033 -3.1158
   76LEU     CG 1135   4.511   3.844   5.352  0.2860 -0.6803 -0.2160
   76LEU     HG 1136   4.583   3.884   5.277  0.5404 -1.5550 -0.4429
   76LEU    CD1 1137   4.421   3.754   5.270 -0.5197  0.8885  0.0169
   76LEU   HD11 1138   4.361   3.808   5.193 -3.1456  0.0466  1.3460
   76LEU   HD12 1139   4.353   3.687   5.327  0.6544 -1.3609 -1.0985
   76LEU   HD13 1140   4.489   3.684   5.218 -0.9994  1.2023 -1.0826
   76LEU    CD2 1141   4.418   3.954   5.419 -0.0906 -0.5616 -0.0211
   76LEU   HD21 1142   4.329   3.975   5.357 -1.7411  1.1115  2.7130
   76LEU   HD22 1143   4.481   4.046   5.423  0.1507 -0.6575 -1.2793
   76LEU   HD23 1144   4.387   3.934   5.524  0.3723  0.2074  0.2704
   76LEU      C 1145   4.817   3.761   5.349 -0.3369  0.3029  0.0094
   76LEU      O 1146   4.833   3.776   5.232 -0.5976  0.6581  0.6730
   77ILE      N 1147   4.894   3.824   5.437 -0.0339  0.1481 -0.1355
   77ILE     HN 1148   4.875   3.830   5.534  1.6278 -0.1891  0.2542
   77ILE     CA 1149   4.996   3.921   5.406  0.0535 -0.1813 -0.3097
   77ILE     HA 1150   4.932   3.990   5.353 -1.1536  0.2889  1.6448
   77ILE     CB 1151   5.050   3.999   5.528  0.1360 -0.5339  0.2100
   77ILE     HB 1152   5.024   3.937   5.616  3.1009 -1.8152  0.2896
   77ILE    CG2 1153   5.198   4.031   5.536 -0.2923 -0.4180 -1.1367
   77ILE   HG21 1154   5.225   4.108   5.461 -1.3957  3.1161  1.7777
   77ILE   HG22 1155   5.255   3.937   5.523  0.1773 -0.3162  0.0246
   77ILE   HG23 1156   5.224   4.063   5.639 -0.8558 -0.5707 -0.9435
   77ILE    CG1 1157   4.983   4.141   5.526  0.0401 -0.2499  0.4422
   77ILE   HG11 1158   5.019   4.188   5.431  2.4293 -1.9721  0.4038
   77ILE   HG12 1159   5.026   4.206   5.606 -0.6978 -0.9588  1.4282
   77ILE     CD 1160   4.834   4.154   5.542  0.4308  1.1418  0.9279
   77ILE    HD1 1161   4.804   4.256   5.572 -0.1614  1.7669 -1.5505
   77ILE    HD2 1162   4.792   4.087   5.620 -0.3814  0.7070  0.1294
   77ILE    HD3 1163   4.772   4.104   5.465  0.9556 -1.3814  2.0388
   77ILE      C 1164   5.098   3.873   5.315 -0.5981  0.8167  0.1542
   77ILE      O 1165   5.143   3.939   5.220 -0.2050  0.5328  0.4001
   78ILE      N 1166   5.143   3.743   5.330 -0.6646  0.8052 -0.0791
   78ILE     HN 1167   5.122   3.697   5.416 -0.2558  0.0865 -0.3549
   78ILE     CA 1168   5.251   3.683   5.249  0.1181  0.1380  0.3510
   78ILE     HA 1169   5.320   3.764   5.230 -0.0734  0.3126  0.3924
   78ILE     CB 1170   5.329   3.573   5.307  0.5350  0.3676  0.3129
   78ILE     HB 1171   5.399   3.526   5.234 -0.6085  1.0484 -1.2867
   78ILE    CG2 1172   5.420   3.640   5.413  0.2643  0.3552  0.3568
   78ILE   HG21 1173   5.352   3.658   5.499 -0.3155  1.5722 -0.3236
   78ILE   HG22 1174   5.449   3.743   5.383 -0.9224  0.9737  1.2731
   78ILE   HG23 1175   5.508   3.578   5.440  0.0991 -0.5357 -1.0622
   78ILE    CG1 1176   5.241   3.467   5.376  0.4141 -0.1757  0.1989
   78ILE   HG11 1177   5.167   3.434   5.299  2.6786 -0.5521 -1.9642
   78ILE   HG12 1178   5.184   3.497   5.466  1.7263  0.6103  0.7875
   78ILE     CD 1179   5.313   3.345   5.428 -0.7611  0.9895 -0.6473
   78ILE    HD1 1180   5.229   3.272   5.429 -1.3856  1.6305 -2.3444
   78ILE    HD2 1181   5.362   3.346   5.527 -0.0545  2.3881 -0.9807
   78ILE    HD3 1182   5.394   3.322   5.355 -1.2531 -0.2629 -0.8122
   78ILE      C 1183   5.202   3.633   5.110 -0.0758 -0.6627 -0.4147
   78ILE      O 1184   5.274   3.600   5.022  0.5309  0.1003 -0.1612
   79CYS      N 1185   5.071   3.666   5.084  0.5335 -0.5558 -0.4597
   79CYS     HN 1186   5.016   3.707   5.156  1.4080 -0.8887  0.4270
   79CYS     CA 1187   5.025   3.656   4.949  0.3577  0.6037  0.9710
   79CYS     HA 1188   5.077   3.584   4.887 -0.5660 -0.1697  1.0735
   79CYS     CB 1189   4.879   3.599   4.941 -0.1467  0.7569 -0.3444
   79CYS    HB1 1190   4.849   3.599   4.834 -1.1851  2.4195 -0.0879
   79CYS    HB2 1191   4.822   3.659   5.016  0.8518 -1.3983  2.2828
   79CYS     SG 1192   4.866   3.426   5.008 -0.0056  0.2430  0.1163
   79CYS    HG1 1193   4.812   3.454   5.126 -0.7656  2.3593 -0.6947
   79CYS      C 1194   5.012   3.785   4.863  0.4909  0.5721  0.1179
   79CYS      O 1195   4.989   3.782   4.742  0.5352  0.4402 -0.5131
   80LEU      N 1196   5.030   3.897   4.930  0.3400 -0.2297  0.4592
   80LEU     HN 1197   5.047   3.897   5.028 -0.2535  0.8656  0.5680
   80LEU     CA 1198   5.017   4.025   4.859  0.4075  0.7457 -0.4624
   80LEU     HA 1199   4.928   4.020   4.798  1.0762 -2.0174 -1.3448
   80LEU     CB 1200   4.995   4.145   4.958  0.3254 -0.1499 -0.9842
   80LEU    HB1 1201   4.970   4.236   4.900 -0.8274  0.6219  0.6410
   80LEU    HB2 1202   5.086   4.160   5.020  1.1358 -2.9619 -1.3240
   80LEU     CG 1203   4.883   4.113   5.068 -0.6588 -0.0408  0.4130
   80LEU     HG 1204   4.911   4.020   5.122  0.1881 -0.0160  0.0348
   80LEU    CD1 1205   4.865   4.224   5.172  0.0167  0.3784  0.1075
   80LEU   HD11 1206   4.954   4.244   5.236 -0.6145 -2.5628  2.1464
   80LEU   HD12 1207   4.771   4.210   5.229  0.2613  1.4319  0.8074
   80LEU   HD13 1208   4.851   4.318   5.115  0.2989  0.2534 -0.1713
   80LEU    CD2 1209   4.747   4.087   4.995  0.1318  0.4595 -0.1820
   80LEU   HD21 1210   4.667   4.075   5.070 -0.2608  1.4501 -0.4171
   80LEU   HD22 1211   4.751   3.994   4.934 -0.9376 -0.1947  0.7143
   80LEU   HD23 1212   4.712   4.170   4.929  0.2208  0.3979 -0.3070
   80LEU      C 1213   5.114   4.065   4.752 -0.0650  1.0845  0.4226
   80LEU      O 1214   5.072   4.121   4.652 -0.0533 -0.0454  0.6657
   81PRO      N 1215   5.239   4.034   4.773  0.0018 -0.3414 -0.2321
   81PRO     CD 1216   5.309   3.995   4.897 -0.0637  0.0236  0.2479
   81PRO    HD1 1217   5.298   3.889   4.927  2.8456  0.1104  2.0939
   81PRO    HD2 1218   5.285   4.063   4.981 -0.1185 -0.7651  0.8776
   81PRO     CA 1219   5.338   4.050   4.663  0.5767 -0.7433  0.2682
   81PRO     HA 1220   5.340   4.156   4.642  3.5433 -0.3582  1.9419
   81PRO     CB 1221   5.471   3.996   4.709  0.1107 -0.7948  0.3168
   81PRO    HB1 1222   5.556   4.059   4.675  0.0762 -0.3760  0.9872
   81PRO    HB2 1223   5.480   3.886   4.696 -0.3853 -0.7343 -0.5826
   81PRO     CG 1224   5.460   4.020   4.865 -0.2938 -0.0170 -0.3203
   81PRO    HG1 1225   5.525   3.945   4.915 -1.7948 -0.4788  1.0264
   81PRO    HG2 1226   5.498   4.120   4.895  3.0188 -1.3870  0.5621
   81PRO      C 1227   5.307   3.972   4.531  0.2487 -0.1465 -0.3442
   81PRO      O 1228   5.324   4.028   4.422 -0.4381 -0.2787  0.1126
   82PHE      N 1229   5.262   3.850   4.537  0.1227 -0.2375  0.0756
   82PHE     HN 1230   5.283   3.806   4.624  1.6354  0.8810  0.3281
   82PHE     CA 1231   5.206   3.771   4.428  0.0616 -0.6099 -0.3557
   82PHE     HA 1232   5.284   3.762   4.353  0.2332 -0.0311 -0.2518
   82PHE     CB 1233   5.171   3.632   4.483 -0.8522  0.4857  0.2044
   82PHE    HB1 1234   5.143   3.557   4.406 -0.1899 -0.5647  0.9532
   82PHE    HB2 1235   5.085   3.644   4.552 -2.3029  0.2734 -1.4892
   82PHE     CG 1236   5.286   3.567   4.550  0.0005  0.4071 -0.4312
   82PHE    CD1 1237   5.376   3.482   4.478 -0.1875  0.3519  0.7186
   82PHE    HD1 1238   5.365   3.491   4.371 -0.4930  2.6368  0.8890
   82PHE    CE1 1239   5.492   3.429   4.536  0.3908 -0.0337  0.8061
   82PHE    HE1 1240   5.571   3.392   4.472  0.6899  0.7579  0.7046
   82PHE     CZ 1241   5.504   3.426   4.675 -0.7249 -0.0136  0.1538
   82PHE     HZ 1242   5.578   3.367   4.726  1.2840  1.6493 -0.6898
   82PHE    CD2 1243   5.305   3.571   4.694  0.3122 -0.4844 -0.1658
   82PHE    HD2 1244   5.247   3.631   4.763 -1.0305 -0.1101 -1.5442
   82PHE    CE2 1245   5.408   3.494   4.752 -0.0614 -0.4978 -0.0789
   82PHE    HE2 1246   5.433   3.510   4.856 -0.7004 -0.2389  0.0420
   82PHE      C 1247   5.088   3.840   4.364  0.2527 -0.7131  0.2747
   82PHE      O 1248   5.085   3.836   4.242  0.7405  0.4634  0.7735
   83LEU      N 1249   4.997   3.907   4.444  0.3114  0.6450 -0.1062
   83LEU     HN 1250   5.006   3.906   4.544 -1.1350 -1.4315  0.0915
   83LEU     CA 1251   4.900   3.996   4.378 -0.0058  0.1624 -0.0870
   83LEU     HA 1252   4.855   3.938   4.298  0.0600 -0.5908  0.4161
   83LEU     CB 1253   4.785   4.037   4.471 -0.4223 -0.7456 -0.0250
   83LEU    HB1 1254   4.732   4.130   4.440 -2.1460 -1.3637  0.9755
   83LEU    HB2 1255   4.825   4.064   4.571 -1.4582 -0.3290  0.2876
   83LEU     CG 1256   4.684   3.933   4.509  0.3187  0.0385  0.2681
   83LEU     HG 1257   4.735   3.847   4.556  1.9766 -0.6379 -2.5208
   83LEU    CD1 1258   4.582   3.990   4.615 -0.6446  0.1573 -0.1816
   83LEU   HD11 1259   4.499   3.917   4.599  2.3692 -3.2990 -1.3552
   83LEU   HD12 1260   4.559   4.093   4.580  2.1200  0.3889 -1.5783
   83LEU   HD13 1261   4.625   3.999   4.717 -0.2317  0.5147 -0.3906
   83LEU    CD2 1262   4.612   3.878   4.381 -0.4316  0.5263 -0.1899
   83LEU   HD21 1263   4.567   3.957   4.317 -0.1928  0.2155 -0.7418
   83LEU   HD22 1264   4.536   3.800   4.400  1.9545 -1.9131  0.0654
   83LEU   HD23 1265   4.683   3.832   4.309 -0.5316 -0.9606  0.6283
   83LEU      C 1266   4.961   4.126   4.315 -0.2515  0.2720 -0.1578
   83LEU      O 1267   4.928   4.151   4.201  0.0358  0.2109 -0.2291
   84MET      N 1268   5.057   4.189   4.385  0.5119 -0.5867 -0.1710
   84MET     HN 1269   5.086   4.158   4.475 -0.3030 -1.2303 -0.1145
   84MET     CA 1270   5.131   4.305   4.330 -0.2566 -0.2997 -0.2572
   84MET     HA 1271   5.061   4.384   4.307  0.1113  0.3455  0.7950
   84MET     CB 1272   5.244   4.366   4.424  0.0668 -0.6789 -0.0158
   84MET    HB1 1273   5.295   4.443   4.362 -0.0451 -0.7209 -0.1613
   84MET    HB2 1274   5.313   4.290   4.466  1.8452  1.0974  0.4428
   84MET     CG 1275   5.177   4.444   4.538 -0.0871 -0.2055  0.1264
   84MET    HG1 1276   5.118   4.370   4.595 -1.7939  1.4375  0.5598
   84MET    HG2 1277   5.109   4.523   4.500  0.2374  0.4313  0.8419
   84MET     SD 1278   5.306   4.536   4.639 -0.1887  0.1475 -0.3230
   84MET     CE 1279   5.299   4.436   4.791  0.2390 -0.6406  0.3122
   84MET    HE1 1280   5.374   4.461   4.869  1.6703 -1.5788 -0.7172
   84MET    HE2 1281   5.331   4.334   4.761  0.8425 -0.9185  1.8153
   84MET    HE3 1282   5.201   4.441   4.844 -0.1380 -1.8114 -0.2392
   84MET      C 1283   5.197   4.276   4.190 -0.1955 -0.1044 -0.6460
   84MET      O 1284   5.178   4.351   4.095 -0.1500  0.3876  0.2964
   85ASP      N 1285   5.274   4.162   4.176  0.2149 -0.1510  0.2319
   85ASP     HN 1286   5.291   4.111   4.260  1.0708  1.9201  1.4211
   85ASP     CA 1287   5.306   4.115   4.039 -1.0663  0.3106  0.6608
   85ASP     HA 1288   5.372   4.190   3.995 -0.8578 -0.4847 -0.4243
   85ASP     CB 1289   5.386   3.984   4.063  0.6415  0.5961  0.0230
   85ASP    HB1 1290   5.320   3.904   4.102 -0.1165  0.2068 -1.9244
   85ASP    HB2 1291   5.466   3.995   4.139 -0.5256  2.8356  1.0140
   85ASP     CG 1292   5.455   3.927   3.938 -0.3143 -0.3846 -0.0025
   85ASP    OD1 1293   5.562   3.992   3.905  0.6389  0.4527  0.1681
   85ASP    OD2 1294   5.412   3.831   3.871 -0.0380  0.1025  0.2517
   85ASP      C 1295   5.196   4.085   3.938  0.3043 -0.2747 -0.1623
   85ASP      O 1296   5.181   4.144   3.830  0.7338 -0.0838 -0.1611
   86ASN      N 1297   5.092   4.011   3.980 -0.3141  0.3373 -0.2507
   86ASN     HN 1298   5.084   3.972   4.072  0.4809  0.3209 -0.1834
   86ASN     CA 1299   4.963   3.995   3.905 -0.7651 -0.5245 -0.3746
   86ASN     HA 1300   4.990   3.955   3.808 -1.7046  0.9290 -1.2701
   86ASN     CB 1301   4.886   3.884   3.985  0.1418 -0.3755  0.0867
   86ASN    HB1 1302   4.842   3.916   4.082 -1.5956  0.8511 -1.0402
   86ASN    HB2 1303   4.962   3.805   4.003  0.7222  0.0005 -0.6593
   86ASN     CG 1304   4.776   3.829   3.898 -0.4025 -0.4966  0.1574
   86ASN    OD1 1305   4.755   3.865   3.779 -0.5422 -0.1708 -1.1115
   86ASN    ND2 1306   4.703   3.731   3.957  0.1775 -0.0221 -0.6630
   86ASN   HD21 1307   4.622   3.703   3.904  2.5600 -3.1584 -3.0142
   86ASN   HD22 1308   4.739   3.679   4.034  0.5954  1.8390  0.4396
   86ASN      C 1309   4.894   4.125   3.863  0.1856 -0.3594  0.9040
   86ASN      O 1310   4.861   4.138   3.745 -0.1965 -0.4857 -0.2735
   87TYR      N 1311   4.882   4.231   3.947  0.6994 -0.4538  0.5559
   87TYR     HN 1312   4.914   4.227   4.041  2.0487 -1.0489  0.1021
   87TYR     CA 1313   4.850   4.362   3.905  0.2525 -0.1556 -0.0133
   87TYR     HA 1314   4.752   4.354   3.860  1.0862 -0.1737 -1.9286
   87TYR     CB 1315   4.819   4.453   4.031 -0.0996 -1.0882  0.3655
   87TYR    HB1 1316   4.780   4.552   4.000  0.0936 -0.2691  2.5635
   87TYR    HB2 1317   4.911   4.466   4.092  0.0024 -1.5854  0.3183
   87TYR     CG 1318   4.715   4.405   4.128 -0.5262  0.5674 -0.5335
   87TYR    CD1 1319   4.633   4.292   4.117 -0.3369  0.0831  0.3707
   87TYR    HD1 1320   4.646   4.222   4.035 -0.0028  1.9229 -1.2186
   87TYR    CE1 1321   4.550   4.249   4.225 -0.0161 -0.0063 -0.5709
   87TYR    HE1 1322   4.491   4.161   4.205 -3.0579  1.7372  0.2347
   87TYR     CZ 1323   4.531   4.333   4.332  0.1872  0.6681  0.1319
   87TYR     OH 1324   4.435   4.304   4.425  0.0396  0.1271  0.3048
   87TYR     HH 1325   4.449   4.371   4.492  5.0043 -0.1754 -0.0148
   87TYR    CD2 1326   4.709   4.476   4.254 -0.1114  0.1297 -0.7308
   87TYR    HD2 1327   4.785   4.548   4.280 -0.6207  0.6134 -0.5615
   87TYR    CE2 1328   4.607   4.442   4.350 -1.0298 -0.1271 -0.5871
   87TYR    HE2 1329   4.607   4.508   4.436 -1.8458  1.1545 -1.5389
   87TYR      C 1330   4.947   4.428   3.807 -0.1441  0.6100 -0.1992
   87TYR      O 1331   4.911   4.490   3.711  0.4504  0.6410  0.0800
   88VAL      N 1332   5.082   4.422   3.837  0.5344  0.1701  0.2760
   88VAL     HN 1333   5.127   4.378   3.914  1.8992  2.4773  0.9010
   88VAL     CA 1334   5.167   4.496   3.746  0.0956  0.1411 -0.2037
   88VAL     HA 1335   5.124   4.594   3.730  0.6487  0.3474 -0.4620
   88VAL     CB 1336   5.303   4.517   3.810  0.2466 -0.6096 -0.4851
   88VAL     HB 1337   5.277   4.523   3.918 -1.0091  1.1944 -0.8267
   88VAL    CG1 1338   5.408   4.405   3.799  0.1545  0.0499 -0.1602
   88VAL   HG11 1339   5.369   4.301   3.807 -2.7037  1.0877  0.9391
   88VAL   HG12 1340   5.478   4.425   3.883 -0.7053  2.4410  0.0673
   88VAL   HG13 1341   5.468   4.410   3.706 -1.2828 -1.9274 -1.2706
   88VAL    CG2 1342   5.350   4.663   3.779 -0.0277  0.4935  0.1576
   88VAL   HG21 1343   5.392   4.658   3.677 -0.3896  2.0349 -0.0849
   88VAL   HG22 1344   5.430   4.694   3.849  0.5174  0.0453 -0.2583
   88VAL   HG23 1345   5.267   4.736   3.791  0.6209  1.1701  0.6231
   88VAL      C 1346   5.183   4.433   3.602 -0.2342 -0.0882  0.2408
   88VAL      O 1347   5.226   4.506   3.513  0.1682  0.3952  0.4352
   89ARG      N 1348   5.152   4.309   3.570  0.3600 -0.1027  0.1142
   89ARG     HN 1349   5.135   4.244   3.643 -0.2533  1.4134  1.3836
   89ARG     CA 1350   5.149   4.256   3.435 -0.2584 -0.4815  0.0205
   89ARG     HA 1351   5.226   4.308   3.381 -0.4679  0.5092  0.6446
   89ARG     CB 1352   5.178   4.104   3.435 -1.1854  1.0978  0.0328
   89ARG    HB1 1353   5.214   4.076   3.334  1.0105 -0.2307  1.1027
   89ARG    HB2 1354   5.090   4.047   3.472 -2.0499  1.5389 -1.2952
   89ARG     CG 1355   5.287   4.049   3.536  0.2993  0.1630  0.0229
   89ARG    HG1 1356   5.308   3.941   3.522  0.3310 -0.0801  1.7204
   89ARG    HG2 1357   5.249   4.042   3.640 -1.4369 -1.2543 -0.6435
   89ARG     CD 1358   5.428   4.127   3.522 -0.1634 -0.0303  0.3134
   89ARG    HD1 1359   5.412   4.236   3.536  3.1952  0.8597 -1.6181
   89ARG    HD2 1360   5.469   4.125   3.419  1.2054 -2.4386  0.8348
   89ARG     NE 1361   5.531   4.074   3.612  0.0601 -0.4342 -0.2603
   89ARG     HE 1362   5.502   4.017   3.688  2.0698  0.3241  1.1664
   89ARG     CZ 1363   5.663   4.108   3.615 -0.4483 -0.1329  0.5127
   89ARG    NH1 1364   5.715   4.189   3.526  0.6041  0.0112  0.4822
   89ARG   HH11 1365   5.658   4.208   3.446 -0.7786 -1.2944  1.1140
   89ARG   HH12 1366   5.814   4.199   3.515  0.4585  0.0811 -0.9367
   89ARG    NH2 1367   5.738   4.074   3.719  0.3893 -0.8448  0.2997
   89ARG   HH21 1368   5.828   4.116   3.722 -0.1736  0.6794 -1.7661
   89ARG   HH22 1369   5.681   4.037   3.793 -1.0549  1.7332  0.5811
   89ARG      C 1370   5.007   4.281   3.379  0.6744  0.0199 -0.7773
   89ARG      O 1371   4.981   4.256   3.262  0.2844  0.2543  0.9934
   90ARG      N 1372   4.911   4.333   3.462  0.0343 -0.1406 -0.6519
   90ARG     HN 1373   4.936   4.362   3.554  1.4970  0.2472 -1.1395
   90ARG     CA 1374   4.775   4.368   3.423  0.5752  0.3552 -0.3514
   90ARG     HA 1375   4.744   4.417   3.513  4.0833  0.7598  0.7754
   90ARG     CB 1376   4.774   4.462   3.297  0.3771  0.2252  0.7198
   90ARG    HB1 1377   4.782   4.398   3.207 -0.5321  0.5324  0.4039
   90ARG    HB2 1378   4.863   4.529   3.296  0.8647 -0.3942 -0.9276
   90ARG     CG 1379   4.658   4.571   3.279 -0.2397  0.1122 -0.5460
   90ARG    HG1 1380   4.646   4.622   3.377  2.3324  1.3006 -0.7719
   90ARG    HG2 1381   4.564   4.514   3.264  0.0061 -0.8618  1.2958
   90ARG     CD 1382   4.677   4.672   3.163 -0.2461  0.5866 -0.6377
   90ARG    HD1 1383   4.753   4.751   3.183  0.1742 -0.1848  0.9775
   90ARG    HD2 1384   4.583   4.725   3.138 -0.4976 -0.3898 -1.8124
   90ARG     NE 1385   4.719   4.592   3.048 -0.1103  0.1952  1.0251
   90ARG     HE 1386   4.805   4.543   3.062 -0.8574 -2.3543 -2.1880
   90ARG     CZ 1387   4.657   4.581   2.931 -0.3241 -0.6266  0.0256
   90ARG    NH1 1388   4.541   4.635   2.897 -0.6961 -0.0968 -0.3050
   90ARG   HH11 1389   4.487   4.686   2.964  1.4651  0.9529  0.7505
   90ARG   HH12 1390   4.522   4.634   2.799  0.5626  2.2635 -0.6566
   90ARG    NH2 1391   4.726   4.505   2.847 -0.0729 -0.3437 -0.1231
   90ARG   HH21 1392   4.817   4.488   2.884  0.0315  1.4451  0.5647
   90ARG   HH22 1393   4.696   4.491   2.753  0.4237 -1.8891 -0.0663
   90ARG      C 1394   4.690   4.243   3.409  0.2114 -0.4963 -0.3767
   90ARG      O 1395   4.613   4.215   3.316  0.4145  0.0783 -0.3943
   91TRP      N 1396   4.704   4.152   3.510  0.1602  0.0981 -0.4336
   91TRP     HN 1397   4.768   4.166   3.585 -0.6559  0.4708  0.2079
   91TRP     CA 1398   4.626   4.034   3.516 -0.2924  0.4811 -0.2192
   91TRP     HA 1399   4.651   4.003   3.617  0.6479 -0.7500 -0.8094
   91TRP     CB 1400   4.471   4.040   3.522  0.3596  0.1175 -0.2997
   91TRP    HB1 1401   4.434   3.937   3.540  1.7889 -0.7889 -2.1465
   91TRP    HB2 1402   4.445   4.060   3.416  0.3125 -0.9238 -0.4988
   91TRP     CG 1403   4.403   4.129   3.617 -0.1451 -0.3946 -0.6429
   91TRP    CD1 1404   4.331   4.242   3.587 -1.0209 -0.3269 -0.0131
   91TRP    HD1 1405   4.330   4.292   3.491  2.3226  1.3364  0.6468
   91TRP    NE1 1406   4.255   4.277   3.697 -0.6609  0.5206  0.1246
   91TRP    HE1 1407   4.169   4.322   3.687 -1.8515 -1.7843 -0.5997
   91TRP    CE2 1408   4.294   4.199   3.805 -0.6122 -0.1987  0.4810
   91TRP    CD2 1409   4.393   4.110   3.760  0.3063 -0.0000  0.4998
   91TRP    CE3 1410   4.434   4.015   3.850  0.7817 -0.6239 -0.5087
   91TRP    HE3 1411   4.502   3.935   3.823  0.7538 -0.8912  0.1925
   91TRP    CZ3 1412   4.392   4.010   3.984 -0.2209 -0.3621  0.0545
   91TRP    HZ3 1413   4.439   3.939   4.051  0.9561 -1.1588 -1.5616
   91TRP    CZ2 1414   4.245   4.203   3.945 -0.8214  0.6222 -0.2607
   91TRP    HZ2 1415   4.167   4.273   3.968 -2.6522 -1.0008 -1.2292
   91TRP    CH2 1416   4.294   4.100   4.031 -0.2218  0.1539  0.5128
   91TRP    HH2 1417   4.274   4.098   4.137  2.5906  1.4058  1.1723
   91TRP      C 1418   4.674   3.922   3.424 -0.0019 -0.0712 -0.7532
   91TRP      O 1419   4.603   3.840   3.376 -0.1174  0.2002  0.5656
   92ASP      N 1420   4.807   3.921   3.389 -0.9204 -0.2897 -0.7046
   92ASP     HN 1421   4.860   3.984   3.445 -2.1040 -1.3696  1.7458
   92ASP     CA 1422   4.879   3.826   3.313  1.5316 -0.1705 -0.5791
   92ASP     HA 1423   4.809   3.750   3.283  1.0197 -0.4630  1.2404
   92ASP     CB 1424   4.942   3.895   3.189 -0.4506  0.5989 -0.0271
   92ASP    HB1 1425   5.010   3.974   3.228 -0.3695  0.8071 -0.5743
   92ASP    HB2 1426   4.853   3.942   3.141 -2.0023 -1.2462  0.8837
   92ASP     CG 1427   5.022   3.800   3.093  0.5540 -0.4256 -0.0109
   92ASP    OD1 1428   5.105   3.860   3.022  0.9317  0.3248  0.0830
   92ASP    OD2 1429   4.990   3.684   3.073  0.1245  0.0074  0.0642
   92ASP      C 1430   4.977   3.744   3.393  0.3289  1.0481 -1.0093
   92ASP      O 1431   5.089   3.784   3.427  0.0991  0.0867  0.6586
   93TRP      N 1432   4.933   3.625   3.441  0.0086 -0.2293 -0.7057
   93TRP     HN 1433   4.846   3.584   3.416 -0.6142  1.4332 -1.4100
   93TRP     CA 1434   4.995   3.538   3.538 -0.6387  0.2879  0.2314
   93TRP     HA 1435   5.040   3.601   3.613  1.9586  0.6950 -1.5345
   93TRP     CB 1436   4.886   3.453   3.607  0.3554 -0.3865 -0.2948
   93TRP    HB1 1437   4.842   3.378   3.537  1.8359  0.2761 -2.0194
   93TRP    HB2 1438   4.805   3.515   3.650 -0.4246 -1.9325  0.5842
   93TRP     CG 1439   4.940   3.366   3.716 -0.4184 -0.1428 -0.4365
   93TRP    CD1 1440   4.969   3.233   3.713 -0.6565  0.1539 -0.0160
   93TRP    HD1 1441   4.957   3.185   3.617 -3.5226  0.7466 -0.0421
   93TRP    NE1 1442   4.993   3.180   3.834 -0.3170  0.4556 -0.0141
   93TRP    HE1 1443   5.027   3.093   3.861  1.9643  2.2516  3.7211
   93TRP    CE2 1444   4.993   3.281   3.925 -0.5180  0.9802  0.1804
   93TRP    CD2 1445   4.975   3.399   3.852  0.6045  0.3542  0.5651
   93TRP    CE3 1446   4.974   3.520   3.920 -0.2808  0.0139 -0.5876
   93TRP    HE3 1447   4.972   3.612   3.863  0.2807 -0.9166 -2.1552
   93TRP    CZ3 1448   4.988   3.526   4.061 -0.1618 -0.0956 -0.3647
   93TRP    HZ3 1449   4.986   3.622   4.110  1.8178  0.2675 -0.9118
   93TRP    CZ2 1450   5.019   3.285   4.061  0.2928  0.1376  0.3471
   93TRP    HZ2 1451   5.037   3.197   4.122 -1.3750 -0.6792 -0.2683
   93TRP    CH2 1452   4.999   3.409   4.132 -0.8863 -0.2280 -0.0392
   93TRP    HH2 1453   5.020   3.426   4.236  0.6887  0.0795 -0.3879
   93TRP      C 1454   5.116   3.466   3.467  0.2755  0.5781 -0.2126
   93TRP      O 1455   5.108   3.427   3.350  0.5170  0.1785  0.2197
   94LYS      N 1456   5.226   3.455   3.544 -0.6305 -0.2480 -0.2065
   94LYS     HN 1457   5.216   3.496   3.634  0.4583 -0.6521  0.1257
   94LYS     CA 1458   5.361   3.410   3.509 -0.8743 -0.6422 -0.3794
   94LYS     HA 1459   5.384   3.405   3.404  3.7226  0.0546  0.3874
   94LYS     CB 1460   5.448   3.527   3.574 -0.5202  0.1788  0.1882
   94LYS    HB1 1461   5.557   3.505   3.573  0.0139  2.5140  1.2069
   94LYS    HB2 1462   5.431   3.542   3.682 -2.0749  0.2714 -0.0488
   94LYS     CG 1463   5.425   3.670   3.515 -0.2654  0.4185  0.4380
   94LYS    HG1 1464   5.487   3.744   3.570  0.0425  1.1937 -0.8856
   94LYS    HG2 1465   5.331   3.720   3.546  2.3519  4.6373  2.4685
   94LYS     CD 1466   5.444   3.679   3.362 -0.6866 -0.1884 -0.3165
   94LYS    HD1 1467   5.380   3.597   3.323 -1.8055  0.7996 -0.5982
   94LYS    HD2 1468   5.550   3.645   3.355 -1.0697 -1.9082  1.2940
   94LYS     CE 1469   5.415   3.813   3.296 -0.2643  0.1350  0.0531
   94LYS    HE1 1470   5.473   3.879   3.364 -0.8341  0.1185  0.5558
   94LYS    HE2 1471   5.309   3.846   3.297 -0.7995 -1.4404  2.3507
   94LYS     NZ 1472   5.460   3.824   3.158 -0.1575  0.3431  0.2144
   94LYS    HZ1 1473   5.450   3.732   3.111  0.6522  1.2281 -1.7913
   94LYS    HZ2 1474   5.557   3.860   3.171 -0.3694  0.2678  2.6178
   94LYS    HZ3 1475   5.407   3.891   3.099  0.5113  0.5642 -0.1491
   94LYS      C 1476   5.412   3.284   3.577  0.8745  0.3839  0.4787
   94LYS      O 1477   5.522   3.238   3.545 -0.1114  0.4909 -0.0518
   95PHE      N 1478   5.333   3.224   3.670  0.8577 -0.1144 -0.0961
   95PHE     HN 1479   5.266   3.287   3.707  2.0783  1.9582 -1.2278
   95PHE     CA 1480   5.388   3.116   3.752  0.7176 -0.5133  0.0480
   95PHE     HA 1481   5.491   3.089   3.731  0.1902 -2.5816 -0.1086
   95PHE     CB 1482   5.393   3.145   3.908  0.6330 -0.2441 -0.3594
   95PHE    HB1 1483   5.461   3.076   3.964  1.8751  1.2784  0.0723
   95PHE    HB2 1484   5.291   3.143   3.952  1.3360  1.4745  1.4783
   95PHE     CG 1485   5.439   3.285   3.931 -0.5246  0.4968 -0.7103
   95PHE    CD1 1486   5.570   3.321   3.901 -0.2481  0.5467 -0.3301
   95PHE    HD1 1487   5.639   3.258   3.848  1.0689  1.4535  0.2365
   95PHE    CE1 1488   5.624   3.438   3.949 -0.3324  0.0920  0.0729
   95PHE    HE1 1489   5.731   3.455   3.955 -0.2297 -0.8983  1.9911
   95PHE     CZ 1490   5.547   3.537   4.010  0.9455 -0.0752  0.1113
   95PHE     HZ 1491   5.586   3.629   4.051  2.9900 -1.9581  2.7242
   95PHE    CD2 1492   5.360   3.384   3.995 -1.0744  0.1071  0.3432
   95PHE    HD2 1493   5.253   3.374   4.006 -1.7592  2.0207 -3.0628
   95PHE    CE2 1494   5.411   3.507   4.033 -0.2556 -0.4178  0.0891
   95PHE    HE2 1495   5.342   3.579   4.075  1.3987  0.2490  1.8276
   95PHE      C 1496   5.301   2.992   3.734  0.7614 -0.6353 -0.2811
   95PHE      O 1497   5.311   2.889   3.804  0.0403 -0.0571 -0.1083
   96GLY      N 1498   5.217   2.987   3.627 -0.3782  0.0996  0.1786
   96GLY     HN 1499   5.209   3.064   3.564  0.6070 -0.0821 -0.1879
   96GLY     CA 1500   5.135   2.872   3.592 -0.3687 -0.0364 -0.0759
   96GLY    HA1 1501   5.201   2.787   3.583  0.3494  0.0180  3.3129
   96GLY    HA2 1502   5.096   2.890   3.493  0.2427 -2.3554 -0.8110
   96GLY      C 1503   5.025   2.817   3.676  0.9911  0.6935  0.1393
   96GLY      O 1504   4.969   2.878   3.767  0.0360  0.2733 -0.3020
   97ASP      N 1505   4.966   2.693   3.646 -0.9405  0.1417  0.0484
   97ASP     HN 1506   5.007   2.639   3.573 -1.8721  0.6749 -0.8774
   97ASP     CA 1507   4.849   2.627   3.702 -0.6987 -0.4167 -0.5024
   97ASP     HA 1508   4.775   2.697   3.665  0.6330  1.0953 -0.4011
   97ASP     CB 1509   4.827   2.497   3.630  0.4866  0.2397 -0.2330
   97ASP    HB1 1510   4.921   2.446   3.658  0.5706 -0.1432 -1.1517
   97ASP    HB2 1511   4.828   2.502   3.519 -0.4001 -1.3587 -0.3366
   97ASP     CG 1512   4.704   2.401   3.662  0.1453  0.1515  0.0226
   97ASP    OD1 1513   4.603   2.438   3.726  0.1652 -0.2068  0.0707
   97ASP    OD2 1514   4.709   2.286   3.607 -0.8062  0.2122  0.6145
   97ASP      C 1515   4.825   2.615   3.856 -0.4961 -1.0479 -0.6685
   97ASP      O 1516   4.736   2.683   3.910  0.2628 -0.6148  0.3225
   98ILE      N 1517   4.907   2.535   3.920  0.5491 -0.6850 -0.1774
   98ILE     HN 1518   4.960   2.470   3.867 -0.1842  0.6200 -2.6708
   98ILE     CA 1519   4.892   2.513   4.061 -0.5732  0.7331 -0.1820
   98ILE     HA 1520   4.790   2.498   4.093 -0.7886  2.3117 -0.0532
   98ILE     CB 1521   4.967   2.386   4.106 -0.4594  0.0284 -0.0806
   98ILE     HB 1522   5.076   2.403   4.092 -0.6050  0.7528 -0.4090
   98ILE    CG2 1523   4.939   2.372   4.258  0.0345  0.7758  0.0242
   98ILE   HG21 1524   5.006   2.438   4.317  1.4455 -1.3917  0.9772
   98ILE   HG22 1525   4.970   2.269   4.287  1.5848  0.8057 -1.3962
   98ILE   HG23 1526   4.832   2.378   4.289  0.1423  0.4951  0.4630
   98ILE    CG1 1527   4.920   2.251   4.039  0.0950  0.2369  0.3342
   98ILE   HG11 1528   4.972   2.166   4.088  0.2944  0.6201  0.7904
   98ILE   HG12 1529   4.953   2.247   3.933 -2.0448 -0.9413 -0.3471
   98ILE     CD 1530   4.768   2.229   4.038  0.3299  0.4266  0.3136
   98ILE    HD1 1531   4.729   2.244   4.141  2.0310  3.5810  0.6543
   98ILE    HD2 1532   4.741   2.130   3.997  1.9974  0.6778 -1.5829
   98ILE    HD3 1533   4.719   2.304   3.972  1.3684 -0.0946 -1.0968
   98ILE      C 1534   4.930   2.637   4.148 -0.7340  0.5429  0.6253
   98ILE      O 1535   4.859   2.659   4.244 -0.0924 -0.3371 -0.6589
   99PRO      N 1536   5.032   2.719   4.127  0.0623 -1.0628  0.1145
   99PRO     CD 1537   5.145   2.691   4.040 -0.4150  0.0870 -0.2275
   99PRO    HD1 1538   5.121   2.727   3.938  0.9495  0.7408 -0.3428
   99PRO    HD2 1539   5.160   2.581   4.031 -1.9027 -0.1499 -0.0016
   99PRO     CA 1540   5.053   2.840   4.208 -0.5528  0.1107  0.8283
   99PRO     HA 1541   5.064   2.811   4.311 -0.3145  0.5366  0.9277
   99PRO     CB 1542   5.189   2.898   4.139 -0.4889 -0.2961 -0.3378
   99PRO    HB1 1543   5.246   2.963   4.208 -1.9511 -0.5657  1.1943
   99PRO    HB2 1544   5.174   2.950   4.042  1.7815  0.1281 -0.5151
   99PRO     CG 1545   5.263   2.768   4.098 -0.5179  0.0178  0.4862
   99PRO    HG1 1546   5.340   2.792   4.022  0.0651 -0.1105  1.0317
   99PRO    HG2 1547   5.318   2.711   4.176  1.0286 -0.0053 -0.5806
   99PRO      C 1548   4.940   2.943   4.196 -0.6634 -0.0016  0.0520
   99PRO      O 1549   4.924   3.011   4.297  0.0607  0.2200  0.1701
  100CYS      N 1550   4.866   2.947   4.089  0.1688  0.0652  0.5544
  100CYS     HN 1551   4.890   2.898   4.006  2.6455  0.4371  0.9800
  100CYS     CA 1552   4.740   3.020   4.083  1.0621  0.4479 -0.0423
  100CYS     HA 1553   4.766   3.118   4.119 -0.9964  0.8227  0.5888
  100CYS     CB 1554   4.691   3.036   3.940 -0.1058 -0.1737  0.1071
  100CYS    HB1 1555   4.681   2.943   3.880  0.5801  0.0643 -0.3793
  100CYS    HB2 1556   4.781   3.080   3.892  1.6939 -1.1047  2.4544
  100CYS     SG 1557   4.536   3.132   3.909  0.1357 -0.2277  0.1102
  100CYS      C 1558   4.640   2.953   4.175 -0.4786 -0.1851 -0.7417
  100CYS      O 1559   4.590   3.031   4.256  0.0038  0.0928  0.6251
  101ARG      N 1560   4.620   2.819   4.170  0.4393 -0.0572 -0.1683
  101ARG     HN 1561   4.672   2.765   4.105 -0.5261 -0.4135 -0.6699
  101ARG     CA 1562   4.525   2.755   4.256  1.7136 -0.0178 -0.1966
  101ARG     HA 1563   4.430   2.803   4.238  1.2068 -1.0805 -0.4338
  101ARG     CB 1564   4.511   2.606   4.228 -0.0173  0.1857  0.7540
  101ARG    HB1 1565   4.423   2.569   4.284 -1.8838  1.7853 -0.9994
  101ARG    HB2 1566   4.600   2.545   4.257 -1.0524 -2.0422 -0.5247
  101ARG     CG 1567   4.480   2.570   4.086  0.2874  0.0096 -0.3139
  101ARG    HG1 1568   4.567   2.578   4.016  2.4998  1.3986  2.4057
  101ARG    HG2 1569   4.394   2.631   4.051  1.8921  2.1005 -0.8236
  101ARG     CD 1570   4.432   2.420   4.085  0.0734  0.6752 -0.1948
  101ARG    HD1 1571   4.323   2.408   4.097  0.4543 -1.4987  1.8759
  101ARG    HD2 1572   4.493   2.357   4.154 -2.4190 -1.6678  0.0380
  101ARG     NE 1573   4.455   2.368   3.942 -0.2977 -0.7521 -0.4257
  101ARG     HE 1574   4.485   2.427   3.867 -0.0161 -3.0561 -2.2288
  101ARG     CZ 1575   4.425   2.251   3.902  0.0808  0.0963  0.7112
  101ARG    NH1 1576   4.383   2.160   3.987  0.0342  0.3255 -0.4876
  101ARG   HH11 1577   4.348   2.072   3.955  3.8304 -0.1864 -4.1853
  101ARG   HH12 1578   4.363   2.189   4.080  2.5934  0.8114 -0.0361
  101ARG    NH2 1579   4.478   2.214   3.782  0.2108  0.3724  0.5796
  101ARG   HH21 1580   4.449   2.124   3.750  0.6323  0.7297 -0.8942
  101ARG   HH22 1581   4.539   2.277   3.733 -0.2995 -0.0090 -0.5723
  101ARG      C 1582   4.555   2.766   4.406  0.1369  0.2205  0.0504
  101ARG      O 1583   4.470   2.791   4.489  0.3923  0.1126 -0.1308
  102LEU      N 1584   4.686   2.749   4.452  0.4512 -0.4402  0.3828
  102LEU     HN 1585   4.756   2.711   4.393  0.1412 -0.7467  0.2082
  102LEU     CA 1586   4.730   2.782   4.588  0.1654  0.2621 -0.3114
  102LEU     HA 1587   4.661   2.726   4.648 -2.1885  2.6474 -0.6058
  102LEU     CB 1588   4.878   2.719   4.613  0.2382 -0.0645  0.0344
  102LEU    HB1 1589   4.949   2.763   4.539 -0.3324  0.9002  0.0367
  102LEU    HB2 1590   4.872   2.612   4.585 -0.9699  0.1734 -0.6601
  102LEU     CG 1591   4.950   2.732   4.755  0.2108  0.5858 -0.2496
  102LEU     HG 1592   4.968   2.838   4.784 -0.5236  0.7300 -0.2988
  102LEU    CD1 1593   4.861   2.672   4.864  0.0081  0.0335  0.2421
  102LEU   HD11 1594   4.885   2.696   4.969  1.3371  0.1470 -0.0695
  102LEU   HD12 1595   4.848   2.562   4.858 -1.0087  0.1930 -0.9841
  102LEU   HD13 1596   4.761   2.719   4.850  1.0952  1.7341 -2.8772
  102LEU    CD2 1597   5.091   2.660   4.758  0.3476  0.0088 -0.6504
  102LEU   HD21 1598   5.135   2.689   4.856 -0.8397  0.0796 -0.1216
  102LEU   HD22 1599   5.148   2.694   4.669 -0.5013  0.9148 -0.8628
  102LEU   HD23 1600   5.079   2.549   4.760  0.4799 -0.0006 -0.1408
  102LEU      C 1601   4.711   2.927   4.629  0.1773 -0.8759 -0.6742
  102LEU      O 1602   4.669   2.953   4.745  0.5830  0.5718  0.1980
  103MET      N 1603   4.744   3.023   4.538 -0.0977  0.4286  0.4334
  103MET     HN 1604   4.785   3.010   4.448 -1.7319 -1.7691 -0.1024
  103MET     CA 1605   4.722   3.168   4.560  0.0336  0.7416 -0.4658
  103MET     HA 1606   4.771   3.195   4.653 -0.1254 -0.7724  0.0838
  103MET     CB 1607   4.783   3.254   4.448  0.4594 -0.5901 -0.3707
  103MET    HB1 1608   4.715   3.231   4.363 -0.3107  1.0358 -0.2301
  103MET    HB2 1609   4.887   3.221   4.429  1.1028  1.0430  0.1978
  103MET     CG 1610   4.768   3.411   4.477 -0.2323 -0.0197  0.1395
  103MET    HG1 1611   4.861   3.443   4.529 -0.9071  1.7831  0.2923
  103MET    HG2 1612   4.681   3.429   4.544 -2.2888  1.4307 -2.7143
  103MET     SD 1613   4.758   3.525   4.328 -0.0096  0.4973  0.1332
  103MET     CE 1614   4.597   3.477   4.274  0.0120  0.0565 -0.0109
  103MET    HE1 1615   4.568   3.544   4.190 -1.5944  1.6863  1.7546
  103MET    HE2 1616   4.517   3.492   4.349  0.2003  0.8745  0.0324
  103MET    HE3 1617   4.599   3.374   4.232 -0.2419 -0.3021  0.8447
  103MET      C 1618   4.576   3.195   4.579  0.5901  0.3732  0.0236
  103MET      O 1619   4.536   3.266   4.670 -0.1388 -0.6417  0.4844
  104LEU      N 1620   4.490   3.139   4.495  0.1776  0.1064  0.3460
  104LEU     HN 1621   4.519   3.082   4.419  1.5133 -0.5551  1.2966
  104LEU     CA 1622   4.345   3.147   4.515  0.5101  0.0618  0.5139
  104LEU     HA 1623   4.329   3.253   4.521  0.4186  0.0992 -0.2230
  104LEU     CB 1624   4.246   3.092   4.406  0.5113 -0.2250  0.5408
  104LEU    HB1 1625   4.144   3.130   4.430  0.1192 -0.9361  0.0310
  104LEU    HB2 1626   4.238   2.982   4.422 -1.1902 -0.1324  0.5029
  104LEU     CG 1627   4.266   3.113   4.251  0.3915 -0.8334  0.4592
  104LEU     HG 1628   4.339   3.032   4.226  3.4052  0.9233  2.8662
  104LEU    CD1 1629   4.133   3.098   4.180 -0.3925  1.0492 -0.2921
  104LEU   HD11 1630   4.056   3.155   4.236  0.0503  0.8711  0.5082
  104LEU   HD12 1631   4.115   2.989   4.179  1.3755  0.7123 -1.4916
  104LEU   HD13 1632   4.134   3.129   4.073 -2.2313 -0.9739 -0.9618
  104LEU    CD2 1633   4.333   3.249   4.227 -0.4920 -0.2507 -0.6130
  104LEU   HD21 1634   4.419   3.262   4.297 -1.1583  0.1922  0.1422
  104LEU   HD22 1635   4.264   3.332   4.254  0.2121 -0.9293  4.3663
  104LEU   HD23 1636   4.375   3.265   4.125  0.7580 -0.8514 -0.2177
  104LEU      C 1637   4.296   3.092   4.644  0.2177  0.1414  0.1079
  104LEU      O 1638   4.224   3.162   4.712  0.7098 -0.6121  0.1109
  105PHE      N 1639   4.343   2.974   4.676  0.5640  0.2227 -0.3359
  105PHE     HN 1640   4.410   2.935   4.612  1.4782 -1.1561  1.3884
  105PHE     CA 1641   4.306   2.911   4.797  0.3011  0.7230  0.2941
  105PHE     HA 1642   4.199   2.906   4.813  0.1549 -1.4687 -1.0115
  105PHE     CB 1643   4.347   2.759   4.787 -0.6638  0.0179  0.1675
  105PHE    HB1 1644   4.448   2.755   4.743 -0.4045 -0.1515  0.7563
  105PHE    HB2 1645   4.275   2.720   4.712 -0.2063  0.1679 -0.3553
  105PHE     CG 1646   4.354   2.679   4.913  0.2119  0.6379  0.9032
  105PHE    CD1 1647   4.478   2.657   4.976  0.0570 -0.2262  0.1969
  105PHE    HD1 1648   4.561   2.698   4.921 -1.9262  1.8413 -1.4657
  105PHE    CE1 1649   4.489   2.599   5.095 -0.0968 -0.0258 -0.7002
  105PHE    HE1 1650   4.586   2.575   5.136  0.0716 -1.4484 -1.8460
  105PHE     CZ 1651   4.374   2.568   5.165 -0.1000 -0.0018 -0.0276
  105PHE     HZ 1652   4.378   2.534   5.267 -0.8603  1.2586  0.4509
  105PHE    CD2 1653   4.237   2.639   4.978 -0.1327 -0.2531 -0.0755
  105PHE    HD2 1654   4.138   2.650   4.935  0.3982 -0.1707 -1.3355
  105PHE    CE2 1655   4.245   2.587   5.106  0.1137  0.1020 -0.2385
  105PHE    HE2 1656   4.154   2.565   5.159  0.2721 -2.5035 -0.9090
  105PHE      C 1657   4.345   2.984   4.917 -0.3918 -0.4976 -0.1407
  105PHE      O 1658   4.264   3.016   5.002  0.1148 -0.1667  0.4477
  106MET      N 1659   4.475   3.032   4.928 -0.2662 -0.5374  0.0521
  106MET     HN 1660   4.540   2.994   4.863 -1.4182  0.1825 -1.5941
  106MET     CA 1661   4.529   3.110   5.040 -0.3132  0.4045 -0.4574
  106MET     HA 1662   4.501   3.053   5.127  1.2606 -2.0265 -1.4329
  106MET     CB 1663   4.678   3.110   5.040 -0.1227 -0.6225  0.2499
  106MET    HB1 1664   4.713   3.181   5.117 -1.1264  1.0352 -0.7733
  106MET    HB2 1665   4.704   3.154   4.942 -2.2877  1.5128  0.5267
  106MET     CG 1666   4.746   2.971   5.055 -0.2225  1.0338 -0.3063
  106MET    HG1 1667   4.856   2.982   5.040 -0.2632 -0.4248 -2.0315
  106MET    HG2 1668   4.714   2.901   4.975  1.6917 -1.1462  0.7163
  106MET     SD 1669   4.724   2.880   5.209  0.2466  0.3112 -0.8499
  106MET     CE 1670   4.874   2.932   5.296 -0.3292 -0.4252 -0.4814
  106MET    HE1 1671   4.887   2.873   5.389  2.2143  1.6329  0.6004
  106MET    HE2 1672   4.872   3.037   5.332  0.6099  0.3964 -2.6424
  106MET    HE3 1673   4.949   2.908   5.217 -1.8204  0.4831 -2.2411
  106MET      C 1674   4.465   3.251   5.062  0.1211  0.0255 -0.9496
  106MET      O 1675   4.430   3.285   5.177  0.3014  0.0444  0.2408
  107LEU      N 1676   4.450   3.340   4.962  0.4085 -0.1601  0.0844
  107LEU     HN 1677   4.481   3.322   4.869 -0.1932 -1.5542  0.1261
  107LEU     CA 1678   4.377   3.468   4.977 -0.2528  0.2936  0.5642
  107LEU     HA 1679   4.414   3.527   5.060  0.8110 -1.2515  1.2399
  107LEU     CB 1680   4.365   3.547   4.840  0.2655 -0.0673  0.0867
  107LEU    HB1 1681   4.301   3.637   4.855  1.1581  0.0048  6.3617
  107LEU    HB2 1682   4.326   3.482   4.759  0.6178  0.0762 -0.2006
  107LEU     CG 1683   4.504   3.610   4.797  0.0285  0.1202 -0.2320
  107LEU     HG 1684   4.585   3.541   4.827 -0.3813 -0.3101 -0.0989
  107LEU    CD1 1685   4.501   3.623   4.642 -0.2079  0.1639  0.2883
  107LEU   HD11 1686   4.410   3.680   4.614 -0.0952  0.1416 -0.1291
  107LEU   HD12 1687   4.483   3.523   4.597  1.3729 -0.9037  1.8822
  107LEU   HD13 1688   4.593   3.667   4.599  0.2888 -1.4549 -0.3619
  107LEU    CD2 1689   4.527   3.744   4.863 -0.4336  0.1928  0.0610
  107LEU   HD21 1690   4.510   3.736   4.973  2.0735 -2.6154  0.3753
  107LEU   HD22 1691   4.463   3.831   4.835  0.0919  0.9504  1.1426
  107LEU   HD23 1692   4.630   3.775   4.838 -0.5744 -0.4084 -1.3405
  107LEU      C 1693   4.236   3.438   5.022  0.1076 -0.4344  0.5693
  107LEU      O 1694   4.190   3.513   5.108  0.5503  0.1371 -0.0922
  108ALA      N 1695   4.162   3.342   4.970 -0.4200  0.0778  0.5916
  108ALA     HN 1696   4.199   3.295   4.890 -0.6800  2.7063 -1.2078
  108ALA     CA 1697   4.023   3.304   5.005 -0.4949  0.7303  0.5884
  108ALA     HA 1698   3.967   3.396   4.999  0.2692  1.3487  2.2832
  108ALA     CB 1699   3.957   3.208   4.909  0.5571  0.1488  0.1525
  108ALA    HB1 1700   3.852   3.194   4.943  0.3628  1.4102  0.1162
  108ALA    HB2 1701   3.996   3.104   4.904 -0.4485 -0.1706 -3.0524
  108ALA    HB3 1702   3.958   3.242   4.803 -2.0161  0.9550  0.3126
  108ALA      C 1703   3.999   3.253   5.140  0.7678  0.3032 -0.1827
  108ALA      O 1704   3.904   3.299   5.200 -0.0237 -0.2997 -0.3088
  109MET      N 1705   4.084   3.159   5.178  0.4299 -0.6573  0.3805
  109MET     HN 1706   4.155   3.132   5.114  1.5711  0.7394  0.9980
  109MET     CA 1707   4.092   3.094   5.306  0.1322  0.0551  0.0294
  109MET     HA 1708   3.991   3.063   5.327 -0.1520 -0.8430 -2.3328
  109MET     CB 1709   4.195   2.969   5.294  0.2715  0.5847 -0.7095
  109MET    HB1 1710   4.300   3.003   5.293  1.0338 -1.5957 -1.7973
  109MET    HB2 1711   4.175   2.931   5.191  1.3583  0.6080 -0.9368
  109MET     CG 1712   4.170   2.855   5.389 -0.5869 -0.6107  0.1437
  109MET    HG1 1713   4.170   2.751   5.349 -1.2979 -0.6963  0.3454
  109MET    HG2 1714   4.060   2.859   5.409 -0.7716 -0.4968 -0.8433
  109MET     SD 1715   4.247   2.868   5.557  0.1515 -0.2202  0.1189
  109MET     CE 1716   4.417   2.807   5.509  0.1278  0.3093 -0.2302
  109MET    HE1 1717   4.426   2.834   5.402  0.2079 -0.3560 -0.3991
  109MET    HE2 1718   4.406   2.696   5.508 -2.1563  0.4658  1.0110
  109MET    HE3 1719   4.495   2.841   5.580 -0.8557  2.7046 -0.2155
  109MET      C 1720   4.137   3.198   5.415  0.1772  0.3710  0.6455
  109MET      O 1721   4.073   3.198   5.517 -0.3927 -0.4683 -0.0685
  110ASN      N 1722   4.244   3.279   5.395  0.2360 -0.3054  0.0184
  110ASN     HN 1723   4.293   3.275   5.308  0.8517 -0.5252  0.3705
  110ASN     CA 1724   4.297   3.360   5.506  0.2740  0.7955 -0.2063
  110ASN     HA 1725   4.285   3.300   5.596 -1.2799  0.4685 -0.6109
  110ASN     CB 1726   4.450   3.389   5.483  0.6009  0.4564  0.1176
  110ASN    HB1 1727   4.487   3.444   5.571 -0.0689  1.0355  0.0424
  110ASN    HB2 1728   4.470   3.445   5.389  0.6439  0.3021  0.0336
  110ASN     CG 1729   4.531   3.258   5.482  0.4764  0.3264  0.4335
  110ASN    OD1 1730   4.518   3.180   5.578 -0.3504  0.5440 -0.8343
  110ASN    ND2 1731   4.617   3.242   5.377  0.4478  0.4009  0.3461
  110ASN   HD21 1732   4.626   3.319   5.313 -0.5279 -0.7762 -1.2817
  110ASN   HD22 1733   4.675   3.161   5.368 -0.5677 -0.3971  0.8164
  110ASN      C 1734   4.216   3.488   5.523  0.7871  0.0188 -0.2528
  110ASN      O 1735   4.203   3.546   5.629 -0.8900  0.3378 -0.3254
  111ARG      N 1736   4.151   3.543   5.423  0.2552  0.3444 -0.1407
  111ARG     HN 1737   4.167   3.501   5.334 -0.5392 -0.5391  0.1126
  111ARG     CA 1738   4.066   3.666   5.430 -0.3314  0.1307  0.1183
  111ARG     HA 1739   4.117   3.741   5.489 -2.1559 -0.6833  2.9273
  111ARG     CB 1740   4.037   3.713   5.295 -0.3689 -0.8644  0.5730
  111ARG    HB1 1741   4.125   3.719   5.227 -0.9646 -0.9299 -0.2249
  111ARG    HB2 1742   4.000   3.817   5.311  1.1012  0.0172 -1.2403
  111ARG     CG 1743   3.918   3.651   5.215  0.3960  0.3447 -0.6368
  111ARG    HG1 1744   3.838   3.680   5.287  2.0901 -2.0210  2.4452
  111ARG    HG2 1745   3.927   3.541   5.219  1.9970  0.4859  0.3486
  111ARG     CD 1746   3.890   3.693   5.074 -0.2443 -0.2122 -0.2297
  111ARG    HD1 1747   3.962   3.667   4.993 -0.9207 -1.2139 -0.5312
  111ARG    HD2 1748   3.884   3.804   5.074 -0.5466 -0.1927 -1.8138
  111ARG     NE 1749   3.753   3.644   5.050  0.1062 -0.1436  0.6901
  111ARG     HE 1750   3.698   3.631   5.132  0.1724  1.8937  1.1050
  111ARG     CZ 1751   3.721   3.548   4.968  0.0540  0.0952 -0.0788
  111ARG    NH1 1752   3.789   3.523   4.856  0.3530 -0.2538 -0.4799
  111ARG   HH11 1753   3.876   3.568   4.839 -0.2916  0.9811 -0.7026
  111ARG   HH12 1754   3.772   3.434   4.814 -0.1867  0.7433 -2.5416
  111ARG    NH2 1755   3.614   3.474   4.999  0.6180  0.2316 -0.3712
  111ARG   HH21 1756   3.576   3.473   5.092  0.1482  0.1993 -0.5618
  111ARG   HH22 1757   3.592   3.395   4.941  0.8642  0.8196 -1.2758
  111ARG      C 1758   3.947   3.634   5.513 -0.7070 -0.0606  0.1291
  111ARG      O 1759   3.918   3.709   5.606  0.2448 -0.4709 -0.2831
  112GLN      N 1760   3.882   3.517   5.488  0.2136 -0.5023 -0.5923
  112GLN     HN 1761   3.926   3.452   5.427  0.5462 -0.0026 -0.8912
  112GLN     CA 1762   3.771   3.460   5.573 -0.2511 -0.0404  0.4152
  112GLN     HA 1763   3.699   3.540   5.581 -0.1641  0.1038 -0.1819
  112GLN     CB 1764   3.708   3.339   5.496 -0.0840  0.3177 -0.4514
  112GLN    HB1 1765   3.778   3.254   5.490 -1.2315 -0.6770 -0.1185
  112GLN    HB2 1766   3.684   3.381   5.395  3.1208  2.1355 -0.5974
  112GLN     CG 1767   3.586   3.292   5.571  0.2813 -0.7329  0.2296
  112GLN    HG1 1768   3.504   3.367   5.580  1.0933  0.2749 -0.4357
  112GLN    HG2 1769   3.602   3.260   5.677 -0.0876  0.5535  0.7012
  112GLN     CD 1770   3.521   3.174   5.502  0.2619  0.1319 -0.9786
  112GLN    OE1 1771   3.528   3.059   5.535  0.3481  0.7585 -0.5795
  112GLN    NE2 1772   3.455   3.209   5.387  0.5245  1.0329  0.4304
  112GLN   HE21 1773   3.424   3.131   5.332 -2.5799  1.3191  1.5785
  112GLN   HE22 1774   3.469   3.294   5.336 -1.4667  1.5487  0.6521
  112GLN      C 1775   3.823   3.412   5.710  0.0855 -0.1368 -0.3128
  112GLN      O 1776   3.758   3.421   5.809  0.2532 -0.3921 -0.6520
  113GLY      N 1777   3.947   3.364   5.721 -0.0510  0.0454 -0.0083
  113GLY     HN 1778   3.996   3.353   5.636 -0.5383 -0.3755 -0.2362
  113GLY     CA 1779   4.004   3.314   5.846 -0.0330 -1.0961  0.0161
  113GLY    HA1 1780   4.100   3.271   5.820  1.1178  2.0201 -1.2994
  113GLY    HA2 1781   3.929   3.256   5.897 -0.0697 -0.7845  0.3265
  113GLY      C 1782   4.025   3.431   5.941 -0.4314  0.2075 -0.3378
  113GLY      O 1783   4.011   3.416   6.062 -0.0162  0.8950 -0.7358
  114SER      N 1784   4.063   3.549   5.892 -0.0580  0.1411 -0.1394
  114SER     HN 1785   4.077   3.551   5.793 -0.5987  0.9588 -0.2127
  114SER     CA 1786   4.077   3.673   5.967 -0.0986 -0.4421 -0.2167
  114SER     HA 1787   4.146   3.653   6.048  2.0280  2.2917 -1.1778
  114SER     CB 1788   4.130   3.794   5.874 -0.0356  0.4802 -0.1346
  114SER    HB1 1789   4.044   3.812   5.805 -3.0317 -2.9002  2.3056
  114SER    HB2 1790   4.218   3.755   5.818 -1.8140 -1.4158 -1.7919
  114SER     OG 1791   4.166   3.912   5.945  0.5639  0.0830 -0.0226
  114SER    HG1 1792   4.246   3.900   5.996  1.2794  1.0053 -0.9087
  114SER      C 1793   3.944   3.718   6.021  0.0100  0.6036  0.2449
  114SER      O 1794   3.932   3.768   6.130 -0.3096  0.1951 -0.4384
  115ILE      N 1795   3.840   3.716   5.940  0.8038 -0.3244 -0.8255
  115ILE     HN 1796   3.850   3.698   5.843 -0.1104 -1.3211 -0.7496
  115ILE     CA 1797   3.700   3.740   5.985 -0.4348 -0.4443 -0.1745
  115ILE     HA 1798   3.691   3.838   6.030 -2.4487 -0.2329 -0.9196
  115ILE     CB 1799   3.600   3.742   5.865  0.4892  0.4241  0.4263
  115ILE     HB 1800   3.603   3.639   5.824 -0.2359 -0.2637  2.0233
  115ILE    CG2 1801   3.456   3.777   5.917 -0.6293  0.2085 -0.3251
  115ILE   HG21 1802   3.459   3.887   5.932  0.0444  0.8291 -3.9899
  115ILE   HG22 1803   3.415   3.726   6.007 -2.1242 -0.1471 -1.1750
  115ILE   HG23 1804   3.384   3.749   5.837  0.8661  0.2707 -1.7467
  115ILE    CG1 1805   3.630   3.830   5.740  0.6851 -0.1355  0.4262
  115ILE   HG11 1806   3.738   3.821   5.715  0.4370  1.3961 -1.3794
  115ILE   HG12 1807   3.614   3.938   5.762 -1.3580 -0.4524  0.7310
  115ILE     CD 1808   3.535   3.784   5.621  0.1850 -0.2733 -0.7769
  115ILE    HD1 1809   3.597   3.801   5.530  2.3677  3.2145  1.1453
  115ILE    HD2 1810   3.456   3.861   5.606  0.6297 -0.0420 -2.0831
  115ILE    HD3 1811   3.505   3.678   5.636  2.8194 -0.7024  2.4908
  115ILE      C 1812   3.647   3.635   6.087 -0.2917 -0.2255 -0.1392
  115ILE      O 1813   3.573   3.671   6.176 -0.5288 -0.9424  0.5632
  116ILE      N 1814   3.682   3.506   6.071  0.1054 -0.2911  0.2460
  116ILE     HN 1815   3.740   3.484   5.992 -0.0890 -0.7916  0.2405
  116ILE     CA 1816   3.637   3.404   6.157  0.5040 -0.6054  0.2996
  116ILE     HA 1817   3.532   3.430   6.165  0.6192  0.8195 -1.8531
  116ILE     CB 1818   3.643   3.263   6.089 -0.9388 -0.2872 -1.1575
  116ILE     HB 1819   3.734   3.258   6.026  0.2184  0.1849  0.4166
  116ILE    CG2 1820   3.649   3.143   6.186  0.1793 -0.1309 -0.2851
  116ILE   HG21 1821   3.558   3.117   6.244  0.1493 -0.8485 -0.6357
  116ILE   HG22 1822   3.724   3.161   6.266  0.4563 -0.0715 -0.5583
  116ILE   HG23 1823   3.674   3.045   6.140  0.1622 -1.2948  2.0212
  116ILE    CG1 1824   3.528   3.252   5.993  0.5976 -0.9163  0.0299
  116ILE   HG11 1825   3.530   3.336   5.920 -0.7384 -1.5335 -0.7429
  116ILE   HG12 1826   3.435   3.271   6.051  0.2692 -0.2565 -0.6964
  116ILE     CD 1827   3.522   3.128   5.903 -0.1390  0.6814  0.1389
  116ILE    HD1 1828   3.517   3.040   5.971 -0.5791 -1.1267 -2.1066
  116ILE    HD2 1829   3.615   3.111   5.845 -0.5310  1.0917 -0.6246
  116ILE    HD3 1830   3.425   3.128   5.849 -1.1662  0.5148  1.9081
  116ILE      C 1831   3.689   3.422   6.303 -0.3598  0.4150  0.4588
  116ILE      O 1832   3.619   3.412   6.406 -0.1188 -0.1668  0.2893
  117PHE      N 1833   3.824   3.447   6.305  0.0094 -0.1869 -0.1932
  117PHE     HN 1834   3.875   3.452   6.219 -2.4025  0.3140 -1.6742
  117PHE     CA 1835   3.889   3.485   6.435  0.3435  0.1794  0.2603
  117PHE     HA 1836   3.862   3.411   6.509 -1.6841  0.0384 -0.5745
  117PHE     CB 1837   4.043   3.451   6.442 -0.5113 -0.0577  0.3314
  117PHE    HB1 1838   4.101   3.491   6.528  3.8933 -1.1641 -1.8031
  117PHE    HB2 1839   4.095   3.485   6.350  1.0565 -1.6506  0.5657
  117PHE     CG 1840   4.064   3.301   6.461  0.2184 -0.1132  0.5883
  117PHE    CD1 1841   4.045   3.234   6.587 -0.2538 -0.2322  0.1031
  117PHE    HD1 1842   4.022   3.277   6.683 -1.3566 -1.2379  0.3058
  117PHE    CE1 1843   4.052   3.090   6.596  0.0350  0.4785  0.3617
  117PHE    HE1 1844   4.061   3.044   6.693 -2.5210 -1.9069 -0.4231
  117PHE     CZ 1845   4.069   3.020   6.469 -0.5787 -0.4583 -0.2335
  117PHE     HZ 1846   4.081   2.913   6.461  0.4008 -0.2144 -2.9484
  117PHE    CD2 1847   4.081   3.224   6.349 -0.4706 -0.3707 -0.0703
  117PHE    HD2 1848   4.094   3.275   6.255  2.6589 -0.8966 -0.0248
  117PHE    CE2 1849   4.084   3.086   6.352  0.3031  0.7481  0.5289
  117PHE    HE2 1850   4.100   3.031   6.260  0.6781 -0.0561  1.0696
  117PHE      C 1851   3.840   3.622   6.494 -0.1074 -0.2601 -0.6514
  117PHE      O 1852   3.805   3.625   6.612  0.2539 -0.1896  0.4027
  118LEU      N 1853   3.830   3.732   6.410 -0.6811 -0.6708 -0.5929
  118LEU     HN 1854   3.876   3.731   6.321  1.4059 -1.0690  0.4247
  118LEU     CA 1855   3.753   3.850   6.450  0.2839 -0.4242  0.4685
  118LEU     HA 1856   3.802   3.911   6.523  1.1286 -2.2147  1.4630
  118LEU     CB 1857   3.749   3.937   6.320 -0.0382  0.6415  0.2263
  118LEU    HB1 1858   3.713   3.874   6.236  0.7576  0.4137  0.0436
  118LEU    HB2 1859   3.847   3.980   6.288  0.8625 -0.8092  0.9673
  118LEU     CG 1860   3.646   4.049   6.322  0.7944  0.2822 -0.0983
  118LEU     HG 1861   3.547   4.000   6.337  0.7040  0.8646  1.3059
  118LEU    CD1 1862   3.665   4.154   6.433  0.7077  0.5397 -0.0563
  118LEU   HD11 1863   3.733   4.127   6.518 -0.4908  0.0331  0.7694
  118LEU   HD12 1864   3.567   4.174   6.482  0.5921  1.9734 -0.8098
  118LEU   HD13 1865   3.703   4.250   6.392  2.1012  0.3814  0.7915
  118LEU    CD2 1866   3.646   4.120   6.189 -0.4840 -0.0674  0.4580
  118LEU   HD21 1867   3.750   4.151   6.165 -0.6555  0.1454 -0.0298
  118LEU   HD22 1868   3.583   4.212   6.190 -1.1968 -0.4658 -1.5731
  118LEU   HD23 1869   3.615   4.046   6.111  1.2964 -2.7985  2.1704
  118LEU      C 1870   3.606   3.827   6.501  0.5911 -0.1313  0.3401
  118LEU      O 1871   3.573   3.875   6.602  0.3683  0.6329 -0.6700
  119THR      N 1872   3.531   3.735   6.436  0.0286 -0.5978  0.2922
  119THR     HN 1873   3.556   3.714   6.342  1.2344  2.1763 -0.1096
  119THR     CA 1874   3.410   3.692   6.494  0.9090 -0.1804  1.5327
  119THR     HA 1875   3.340   3.774   6.496 -0.3688 -1.1646 -0.0523
  119THR     CB 1876   3.339   3.595   6.396  0.3525  0.4054 -0.1588
  119THR     HB 1877   3.406   3.520   6.349 -0.7722 -0.0256 -1.1187
  119THR    OG1 1878   3.296   3.662   6.284 -0.2610  0.0829 -0.0604
  119THR    HG1 1879   3.370   3.706   6.241  0.7660 -1.2224  0.3278
  119THR    CG2 1880   3.216   3.519   6.462  0.1744 -0.0046  0.0763
  119THR   HG21 1881   3.148   3.485   6.381  0.5354  1.9147 -1.0930
  119THR   HG22 1882   3.155   3.578   6.535 -1.1688 -2.5765  1.1693
  119THR   HG23 1883   3.263   3.437   6.521  0.4494  1.6200  2.2897
  119THR      C 1884   3.419   3.620   6.627  0.3959 -0.0391 -0.1467
  119THR      O 1885   3.342   3.649   6.722 -0.2187  0.0740  0.4095
  120VAL      N 1886   3.515   3.529   6.645 -0.2641  0.2155 -0.1226
  120VAL     HN 1887   3.562   3.494   6.565 -1.8949  0.3391 -1.1852
  120VAL     CA 1888   3.548   3.468   6.775 -0.6130  0.5158  0.7671
  120VAL     HA 1889   3.463   3.415   6.816  0.5062 -2.3503 -0.3309
  120VAL     CB 1890   3.654   3.360   6.757  0.1516  0.5275  0.2630
  120VAL     HB 1891   3.744   3.387   6.698  0.7782 -2.3244 -0.2420
  120VAL    CG1 1892   3.699   3.306   6.891 -0.3869  0.5236 -0.2073
  120VAL   HG11 1893   3.785   3.237   6.880  0.6212  1.7353 -0.1343
  120VAL   HG12 1894   3.613   3.269   6.951  0.1981  1.2278  1.1131
  120VAL   HG13 1895   3.739   3.391   6.952 -0.9568 -0.2133  1.2403
  120VAL    CG2 1896   3.595   3.237   6.684 -0.9499  0.3670  1.1142
  120VAL   HG21 1897   3.667   3.154   6.693  0.0112  1.3179  2.7704
  120VAL   HG22 1898   3.585   3.252   6.575 -2.0459  1.8289  1.3735
  120VAL   HG23 1899   3.499   3.198   6.725 -1.3211 -2.1125 -1.7992
  120VAL      C 1900   3.594   3.574   6.877  0.2477  0.1664 -0.1172
  120VAL      O 1901   3.556   3.564   6.995  0.6162 -0.5107 -0.0788
  121VAL      N 1902   3.679   3.674   6.845  0.4028 -0.4480  0.2014
  121VAL     HN 1903   3.708   3.677   6.750 -1.0095 -1.5866 -0.3092
  121VAL     CA 1904   3.701   3.790   6.924 -0.7424  0.0084  0.3592
  121VAL     HA 1905   3.744   3.754   7.016 -0.4781  1.5594  0.8777
  121VAL     CB 1906   3.786   3.892   6.847 -0.3605  0.5621  0.5326
  121VAL     HB 1907   3.763   3.887   6.738  1.0025  3.9608 -0.0290
  121VAL    CG1 1908   3.779   4.047   6.880 -0.3878  0.5565  0.0682
  121VAL   HG11 1909   3.678   4.085   6.855 -0.6127  0.4760  0.8181
  121VAL   HG12 1910   3.842   4.110   6.814 -1.4627  1.1026 -0.4491
  121VAL   HG13 1911   3.809   4.070   6.985 -0.0253 -0.6369  0.2438
  121VAL    CG2 1912   3.930   3.835   6.869  0.2624 -0.5753 -0.9708
  121VAL   HG21 1913   3.963   3.853   6.974  0.7286 -2.8404 -0.6703
  121VAL   HG22 1914   3.993   3.883   6.791  1.9337  2.4931  2.0025
  121VAL   HG23 1915   3.931   3.724   6.865  1.3740 -0.6657  0.6237
  121VAL      C 1916   3.574   3.857   6.978  0.0838  0.0530 -0.7385
  121VAL      O 1917   3.550   3.885   7.092 -0.0567 -0.0978 -0.3098
  122ALA      N 1918   3.478   3.898   6.880 -0.6968 -0.8484  0.4496
  122ALA     HN 1919   3.496   3.891   6.782 -0.5925  1.1460  0.2758
  122ALA     CA 1920   3.364   3.973   6.922  0.2344 -0.2668  0.1049
  122ALA     HA 1921   3.384   4.061   6.979  0.4808 -0.9355  1.0739
  122ALA     CB 1922   3.286   3.995   6.784 -0.4237 -0.1616 -0.3737
  122ALA    HB1 1923   3.186   4.042   6.795 -0.6530 -0.0911 -2.3200
  122ALA    HB2 1924   3.272   3.900   6.727 -0.7674 -0.0545 -0.4693
  122ALA    HB3 1925   3.353   4.066   6.730  0.5413  0.0351  1.0462
  122ALA      C 1926   3.263   3.892   7.005  0.2040  0.9879  0.2018
  122ALA      O 1927   3.201   3.950   7.093 -0.1860 -0.0115 -0.0954
  123VAL      N 1928   3.249   3.755   6.975 -0.2181  0.0081 -0.1617
  123VAL     HN 1929   3.306   3.717   6.902  0.5801  0.0606  0.4204
  123VAL     CA 1930   3.181   3.667   7.059 -0.2012  0.2289 -0.0960
  123VAL     HA 1931   3.082   3.708   7.070  0.3069  1.0939  1.6833
  123VAL     CB 1932   3.178   3.525   6.994  0.2076 -0.2888  0.0928
  123VAL     HB 1933   3.283   3.512   6.958  0.4937  1.4036  0.2526
  123VAL    CG1 1934   3.141   3.416   7.102 -0.4091  0.2813 -0.1184
  123VAL   HG11 1935   3.038   3.449   7.127  0.4509  2.3403  1.0225
  123VAL   HG12 1936   3.205   3.406   7.193 -0.6108 -0.9900 -0.0963
  123VAL   HG13 1937   3.158   3.320   7.050  1.7506 -0.1883  1.3066
  123VAL    CG2 1938   3.082   3.521   6.877  0.1357  0.5445 -0.5361
  123VAL   HG21 1939   3.134   3.563   6.788 -0.4864 -1.5440 -1.9704
  123VAL   HG22 1940   2.991   3.583   6.894  1.2646  1.6608  1.8343
  123VAL   HG23 1941   3.048   3.419   6.846 -0.0392  0.8520 -1.3865
  123VAL      C 1942   3.233   3.665   7.204 -0.1610 -0.4181  0.0026
  123VAL      O 1943   3.169   3.689   7.306 -0.2479  0.4430  0.9160
  124ASP      N 1944   3.366   3.651   7.210 -0.4263  0.2086  0.1030
  124ASP     HN 1945   3.420   3.636   7.128  0.0972  1.8061  0.1233
  124ASP     CA 1946   3.441   3.636   7.340  0.1542  0.3219 -0.3130
  124ASP     HA 1947   3.389   3.558   7.395  1.0661  0.1414  0.3120
  124ASP     CB 1948   3.587   3.577   7.327 -0.3081 -0.3504  0.7879
  124ASP    HB1 1949   3.635   3.621   7.237  0.2784  2.1130  2.1964
  124ASP    HB2 1950   3.582   3.466   7.328  0.5286 -0.3959  0.7624
  124ASP     CG 1951   3.667   3.594   7.454  0.3889 -0.4439  0.3223
  124ASP    OD1 1952   3.627   3.546   7.562 -0.0680  0.2447  0.3129
  124ASP    OD2 1953   3.777   3.652   7.445  0.0889  0.4858  0.4736
  124ASP      C 1954   3.427   3.758   7.427  0.4013 -0.9278 -0.0420
  124ASP      O 1955   3.385   3.751   7.539 -0.3034  0.1971  0.0470
  125ARG      N 1956   3.446   3.881   7.370 -0.7462  0.1386 -1.3514
  125ARG     HN 1957   3.472   3.886   7.274 -1.7351 -0.1520 -1.6500
  125ARG     CA 1958   3.428   4.003   7.439 -0.3073  0.5569  0.3530
  125ARG     HA 1959   3.489   4.001   7.528 -0.1124  0.3113  0.2162
  125ARG     CB 1960   3.478   4.122   7.352 -1.0768  0.0183  0.8296
  125ARG    HB1 1961   3.448   4.221   7.393  0.4315  0.6522  0.4575
  125ARG    HB2 1962   3.434   4.113   7.250  1.2566 -1.3889 -0.1390
  125ARG     CG 1963   3.633   4.132   7.336 -0.1381  0.0018 -0.0036
  125ARG    HG1 1964   3.667   4.033   7.300  0.4491  0.3967 -0.5677
  125ARG    HG2 1965   3.672   4.156   7.437  0.1461  1.6719 -0.4742
  125ARG     CD 1966   3.667   4.237   7.231 -0.7089 -0.1517  0.2500
  125ARG    HD1 1967   3.608   4.328   7.256 -1.6546 -0.7813  0.3482
  125ARG    HD2 1968   3.633   4.211   7.129  0.7780  0.9922 -0.5788
  125ARG     NE 1969   3.818   4.251   7.238 -0.0200  0.5831  0.0789
  125ARG     HE 1970   3.872   4.178   7.280 -0.2945 -0.8511 -1.8968
  125ARG     CZ 1971   3.889   4.332   7.162 -0.3791  0.3073 -0.6439
  125ARG    NH1 1972   3.831   4.411   7.076  0.6662  0.0108  0.1512
  125ARG   HH11 1973   3.731   4.409   7.069  0.6175 -1.7485  0.9125
  125ARG   HH12 1974   3.884   4.481   7.029  0.0453  0.7374  0.4983
  125ARG    NH2 1975   4.015   4.335   7.181 -0.0045 -0.6000  0.1648
  125ARG   HH21 1976   4.057   4.298   7.264  0.5919 -0.0082  0.1376
  125ARG   HH22 1977   4.069   4.389   7.116 -0.2822  0.0659  0.4794
  125ARG      C 1978   3.281   4.021   7.493 -0.0313  0.9902 -0.1042
  125ARG      O 1979   3.265   4.064   7.604  0.3072  0.6497  0.4481
  126TYR      N 1980   3.177   3.981   7.408 -0.0981 -0.5118 -0.1381
  126TYR     HN 1981   3.193   3.939   7.319  1.4377 -0.9617  0.3251
  126TYR     CA 1982   3.030   3.973   7.435 -0.1218  0.2327 -0.5609
  126TYR     HA 1983   2.988   4.068   7.464  0.4789 -0.0309  1.2939
  126TYR     CB 1984   2.953   3.922   7.309 -0.1063 -0.1297  0.4318
  126TYR    HB1 1985   3.002   3.835   7.260  0.4978  0.2085  0.4305
  126TYR    HB2 1986   2.951   3.995   7.225 -1.3094 -0.3945  0.2209
  126TYR     CG 1987   2.808   3.878   7.329  1.3833 -0.9002 -0.7132
  126TYR    CD1 1988   2.703   3.971   7.308 -0.1011 -0.4422 -0.1443
  126TYR    HD1 1989   2.725   4.074   7.288 -1.5493  0.2248  1.4475
  126TYR    CE1 1990   2.571   3.919   7.321  0.3145  0.5856 -0.7003
  126TYR    HE1 1991   2.497   3.997   7.324  0.5063  0.7672 -0.6873
  126TYR     CZ 1992   2.541   3.786   7.348  0.4796 -0.6166 -0.1556
  126TYR     OH 1993   2.412   3.748   7.367 -0.3399 -0.3912  0.6051
  126TYR     HH 1994   2.412   3.659   7.401  1.2037 -0.5155  0.3525
  126TYR    CD2 1995   2.784   3.741   7.362 -0.5223  0.6287  0.0410
  126TYR    HD2 1996   2.858   3.667   7.388 -0.3376  0.3465 -1.2168
  126TYR    CE2 1997   2.646   3.697   7.360  0.3485  0.0401  0.6273
  126TYR    HE2 1998   2.611   3.596   7.379 -0.5101 -0.0989 -1.4449
  126TYR      C 1999   3.003   3.892   7.564  0.2656  0.5568  0.9086
  126TYR      O 2000   2.947   3.943   7.659 -0.7134 -0.4144 -0.6175
  127PHE      N 2001   3.066   3.773   7.570 -0.3293 -0.3165  0.4447
  127PHE     HN 2002   3.130   3.756   7.496 -1.8540 -1.6174 -0.6653
  127PHE     CA 2003   3.062   3.682   7.683  0.2810 -0.5232  0.9206
  127PHE     HA 2004   2.956   3.677   7.706 -0.4043  1.1848 -1.4615
  127PHE     CB 2005   3.096   3.534   7.647 -0.4376 -0.1954 -0.0250
  127PHE    HB1 2006   3.108   3.479   7.743  2.7855  0.4069  0.0410
  127PHE    HB2 2007   3.189   3.538   7.586  0.1796 -1.1048  0.8299
  127PHE     CG 2008   2.984   3.465   7.578 -0.2290 -0.4342  0.2263
  127PHE    CD1 2009   2.871   3.419   7.648 -0.1051 -0.4980  0.7638
  127PHE    HD1 2010   2.864   3.446   7.753 -0.0659  1.3008  0.3293
  127PHE    CE1 2011   2.759   3.369   7.589  0.8026  0.2749 -0.1457
  127PHE    HE1 2012   2.666   3.338   7.636 -0.3188  4.4003  0.7297
  127PHE     CZ 2013   2.765   3.343   7.451  0.0142  0.5219 -0.4247
  127PHE     HZ 2014   2.678   3.300   7.403  0.7416 -2.1642  0.5360
  127PHE    CD2 2015   2.991   3.435   7.443  0.0447  0.2055  1.2114
  127PHE    HD2 2016   3.074   3.460   7.379 -1.3265 -0.9852 -1.1518
  127PHE    CE2 2017   2.889   3.371   7.377  0.7465 -0.7295 -0.0094
  127PHE    HE2 2018   2.883   3.340   7.274 -1.0810 -2.0343  0.4531
  127PHE      C 2019   3.119   3.741   7.802  1.1624 -0.0766  0.4661
  127PHE      O 2020   3.054   3.736   7.907  0.0832  0.1675  0.3906
  128ARG      N 2021   3.235   3.803   7.792 -0.4698  0.2410 -0.2825
  128ARG     HN 2022   3.284   3.812   7.706 -0.0114  0.0264 -0.0456
  128ARG     CA 2023   3.315   3.860   7.890  0.0724 -0.3512 -0.4847
  128ARG     HA 2024   3.341   3.786   7.964 -0.3552  0.4872  0.5185
  128ARG     CB 2025   3.454   3.907   7.833  0.3019 -0.0950 -0.1765
  128ARG    HB1 2026   3.491   3.988   7.900  2.2443  0.5159 -1.8841
  128ARG    HB2 2027   3.432   3.964   7.740 -0.3310 -0.0967 -0.0279
  128ARG     CG 2028   3.541   3.787   7.796  0.4942  0.1840  0.4901
  128ARG    HG1 2029   3.597   3.816   7.705 -1.9496  1.3436 -0.7461
  128ARG    HG2 2030   3.480   3.698   7.770 -1.3182  1.7963 -1.1551
  128ARG     CD 2031   3.649   3.746   7.895 -0.7635  0.4430  0.8994
  128ARG    HD1 2032   3.608   3.728   7.997 -1.8321  2.6212  0.9182
  128ARG    HD2 2033   3.737   3.812   7.906  1.1761 -1.7945 -0.2915
  128ARG     NE 2034   3.711   3.619   7.837  0.5599 -0.1814  0.3913
  128ARG     HE 2035   3.668   3.577   7.756  1.5037 -0.4120 -0.0074
  128ARG     CZ 2036   3.795   3.542   7.901  0.2989 -0.0632  0.3338
  128ARG    NH1 2037   3.836   3.573   8.020  0.4319 -0.0887  0.2090
  128ARG   HH11 2038   3.784   3.636   8.078  0.4262 -1.0666  1.3198
  128ARG   HH12 2039   3.893   3.509   8.071  2.1309  2.0101  1.0837
  128ARG    NH2 2040   3.832   3.436   7.838 -0.9315 -0.1575  0.8934
  128ARG   HH21 2041   3.796   3.421   7.745  0.5104 -1.0228  0.4507
  128ARG   HH22 2042   3.886   3.366   7.883 -1.5863 -1.1863  0.1413
  128ARG      C 2043   3.246   3.975   7.960  0.1618 -0.8403  0.4036
  128ARG      O 2044   3.249   3.991   8.085  0.1684  0.6833 -0.3126
  129VAL      N 2045   3.178   4.054   7.880 -0.6972 -0.2651 -0.1986
  129VAL     HN 2046   3.197   4.044   7.783  0.8828  0.9513 -0.0510
  129VAL     CA 2047   3.102   4.174   7.930  0.2131  0.2975 -0.1225
  129VAL     HA 2048   3.148   4.209   8.022 -0.6565  0.3209  0.3147
  129VAL     CB 2049   3.105   4.291   7.832  0.3307  0.2374  0.4413
  129VAL     HB 2050   3.074   4.258   7.731 -0.2383 -2.2504  1.3549
  129VAL    CG1 2051   3.019   4.410   7.887 -0.6551  0.1082  0.3449
  129VAL   HG11 2052   3.060   4.443   7.985  0.8908 -1.6977  0.3566
  129VAL   HG12 2053   2.911   4.391   7.906 -0.6604  1.4335  1.9076
  129VAL   HG13 2054   3.018   4.492   7.812 -0.6942  0.2991  0.5516
  129VAL    CG2 2055   3.251   4.351   7.826  0.1009  0.5051  0.2488
  129VAL   HG21 2056   3.324   4.283   7.775  2.9415  2.0346  1.9839
  129VAL   HG22 2057   3.292   4.373   7.927  0.1294 -2.2499  0.9250
  129VAL   HG23 2058   3.251   4.442   7.763 -0.4627 -0.2302 -0.8474
  129VAL      C 2059   2.954   4.144   7.966  0.0566  0.5141  0.3434
  129VAL      O 2060   2.899   4.183   8.069 -0.3792 -0.1244  0.1441
  130VAL      N 2061   2.887   4.085   7.879 -0.1836 -0.0063  0.5390
  130VAL     HN 2062   2.929   4.039   7.801 -0.2902  1.8811 -0.7140
  130VAL     CA 2063   2.740   4.083   7.876  0.0576 -0.3638  0.5564
  130VAL     HA 2064   2.693   4.165   7.928 -0.3428 -0.1601 -0.1088
  130VAL     CB 2065   2.674   4.079   7.738  0.4554  0.2615 -0.5785
  130VAL     HB 2066   2.698   3.985   7.685  2.3599 -0.3307  1.2085
  130VAL    CG1 2067   2.529   4.120   7.752  0.2753  0.1302  0.5234
  130VAL   HG11 2068   2.519   4.205   7.822  0.6483  1.6268 -1.1776
  130VAL   HG12 2069   2.462   4.041   7.794  2.3603 -0.4052  3.1339
  130VAL   HG13 2070   2.482   4.156   7.659  0.5099  2.3743  1.2269
  130VAL    CG2 2071   2.753   4.185   7.653 -0.0563 -0.4181  0.2221
  130VAL   HG21 2072   2.722   4.289   7.678 -0.3228 -0.7019  1.1248
  130VAL   HG22 2073   2.722   4.176   7.547 -0.9223  0.4957  0.3739
  130VAL   HG23 2074   2.864   4.188   7.659 -0.0843  0.5045  0.5491
  130VAL      C 2075   2.693   3.964   7.962  0.2923  0.3046 -0.5186
  130VAL      O 2076   2.582   3.959   8.011 -0.6062  0.2456 -0.2221
  131HSD      N 2077   2.781   3.861   7.985  0.2576 -0.1770  0.5024
  131HSD     HN 2078   2.872   3.867   7.946  0.4890 -1.3079  0.8065
  131HSD     CA 2079   2.748   3.741   8.065 -0.4106 -0.8383 -0.0662
  131HSD     HA 2080   2.661   3.767   8.123  0.6089  3.0411  0.0067
  131HSD     CB 2081   2.707   3.617   7.990 -1.2013  0.0741 -0.0001
  131HSD    HB1 2082   2.687   3.534   8.061  2.7196 -1.6262 -0.6175
  131HSD    HB2 2083   2.797   3.584   7.933  0.2939 -0.2832  2.4233
  131HSD    ND1 2084   2.468   3.586   7.945  0.1869  0.2378 -0.0792
  131HSD    HD1 2085   2.462   3.528   8.026  1.6650  1.2188  0.7964
  131HSD     CG 2086   2.590   3.637   7.906  0.4900  0.0980  0.0601
  131HSD    CE1 2087   2.384   3.605   7.840  0.2515  0.0044  0.0651
  131HSD    HE1 2088   2.280   3.575   7.828  0.8275 -1.5960 -1.3601
  131HSD    NE2 2089   2.443   3.676   7.744  0.0762  0.4399  0.0069
  131HSD    CD2 2090   2.570   3.695   7.789  0.3437  0.8255  0.5316
  131HSD    HD2 2091   2.631   3.743   7.713  2.2560  3.4877  3.5190
  131HSD      C 2092   2.864   3.701   8.153  0.5342 -0.1331  0.0390
  131HSD      O 2093   2.915   3.590   8.138  0.0858 -0.2946 -0.2105
  132PRO      N 2094   2.912   3.778   8.252 -0.0254 -0.1197  0.3780
  132PRO     CD 2095   2.841   3.899   8.303  0.8864 -0.3065 -0.8220
  132PRO    HD1 2096   2.773   3.854   8.378  2.8593 -0.3854  1.0218
  132PRO    HD2 2097   2.774   3.953   8.233  2.2201  2.6203  0.0334
  132PRO     CA 2098   3.043   3.767   8.310 -0.0992  0.3048 -0.3047
  132PRO     HA 2099   3.116   3.769   8.230 -2.1050 -0.8105 -2.2833
  132PRO     CB 2100   3.049   3.873   8.416 -0.0073  0.2325  0.6777
  132PRO    HB1 2101   3.149   3.922   8.425 -0.3751  1.1729 -0.1141
  132PRO    HB2 2102   3.022   3.836   8.518  1.6352 -0.7308  0.8038
  132PRO     CG 2103   2.939   3.981   8.382  0.4215 -0.2998 -0.1269
  132PRO    HG1 2104   2.895   4.038   8.466 -2.2125 -1.5571 -0.5537
  132PRO    HG2 2105   2.975   4.053   8.305 -0.9174 -0.0687 -0.5737
  132PRO      C 2106   3.061   3.632   8.384 -0.6710  0.6323  0.1730
  132PRO      O 2107   3.177   3.586   8.390  0.8074  0.1850  0.0874
  133HSD      N 2108   2.958   3.558   8.430 -0.3850  0.0766 -0.2295
  133HSD     HN 2109   2.865   3.593   8.419 -1.4132 -2.0721  1.0844
  133HSD     CA 2110   2.973   3.435   8.510  0.0350  0.3407 -0.7359
  133HSD     HA 2111   3.074   3.428   8.548 -0.1887 -0.3439 -0.2360
  133HSD     CB 2112   2.876   3.424   8.627 -0.4312 -0.7408 -0.3650
  133HSD    HB1 2113   2.890   3.338   8.696  0.0455 -1.8723 -1.8195
  133HSD    HB2 2114   2.774   3.404   8.589 -0.1859 -1.7134 -0.5418
  133HSD    ND1 2115   2.805   3.670   8.675  0.2575 -0.7179 -0.1052
  133HSD    HD1 2116   2.755   3.687   8.590  0.4607 -0.4618 -0.1730
  133HSD     CG 2117   2.880   3.562   8.704  0.5585  0.3331 -0.0258
  133HSD    CE1 2118   2.821   3.769   8.776  0.2371  0.2585  0.3641
  133HSD    HE1 2119   2.772   3.866   8.768 -4.7027 -2.0215 -1.3821
  133HSD    NE2 2120   2.900   3.724   8.865 -0.5318 -0.3661  0.5056
  133HSD    CD2 2121   2.939   3.597   8.821 -0.5200 -0.2275 -0.2186
  133HSD    HD2 2122   3.003   3.536   8.884  1.9521 -1.3101 -3.5303
  133HSD      C 2123   2.970   3.311   8.423  0.3901 -0.3599 -0.4269
  133HSD      O 2124   2.952   3.199   8.478  0.5665  0.2178  0.4960
  134HSD      N 2125   2.962   3.325   8.290  0.8149 -0.3921 -0.0956
  134HSD     HN 2126   2.948   3.412   8.244 -2.0103 -0.6153  0.1562
  134HSD     CA 2127   2.947   3.223   8.195 -0.6474  0.1675  0.5185
  134HSD     HA 2128   2.884   3.141   8.229 -0.7555 -0.7297 -1.6520
  134HSD     CB 2129   2.887   3.285   8.066 -0.1266  0.1096 -0.1346
  134HSD    HB1 2130   2.961   3.361   8.035 -2.2256  1.7208 -1.4406
  134HSD    HB2 2131   2.789   3.336   8.074 -0.3332 -0.3724  0.4916
  134HSD    ND1 2132   2.937   3.186   7.830  0.9622  0.2198  0.0781
  134HSD    HD1 2133   3.005   3.249   7.792  0.5596 -0.1948 -1.3738
  134HSD     CG 2134   2.865   3.189   7.953 -0.0293 -0.6340  0.0959
  134HSD    CE1 2135   2.884   3.082   7.759  0.0212 -0.3811 -0.3243
  134HSD    HE1 2136   2.929   3.045   7.667 -0.0717 -2.1728  0.3154
  134HSD    NE2 2137   2.794   3.019   7.831  0.2248 -0.0648 -0.0444
  134HSD    CD2 2138   2.779   3.088   7.949 -0.0042 -0.0119 -0.3610
  134HSD    HD2 2139   2.714   3.057   8.030 -0.7038  2.7839  0.2482
  134HSD      C 2140   3.078   3.146   8.170 -0.0576 -0.3632  0.1309
  134HSD      O 2141   3.187   3.201   8.165 -0.3056 -0.5968 -0.0776
  135ALA      N 2142   3.061   3.015   8.136  0.1915  0.0895 -0.3796
  135ALA     HN 2143   2.970   2.985   8.163 -0.1440 -0.3034 -1.8316
  135ALA     CA 2144   3.160   2.914   8.114 -0.1114 -0.1256  0.5240
  135ALA     HA 2145   3.214   2.909   8.207  0.6847  2.0025  0.2339
  135ALA     CB 2146   3.081   2.797   8.066  0.9737 -0.4460  0.2443
  135ALA    HB1 2147   2.985   2.787   8.122  1.2007  2.0815  1.2197
  135ALA    HB2 2148   3.137   2.702   8.073  1.2094 -0.3031  0.3231
  135ALA    HB3 2149   3.047   2.816   7.962 -0.5641 -2.3179  0.3546
  135ALA      C 2150   3.273   2.946   8.003 -0.1176 -0.4874  0.1073
  135ALA      O 2151   3.385   2.902   8.011 -0.0764 -0.5884 -0.1999
  136LEU      N 2152   3.229   3.010   7.894  0.1292  0.1147 -0.0259
  136LEU     HN 2153   3.133   3.036   7.886  0.4878  1.2968 -0.8006
  136LEU     CA 2154   3.318   3.059   7.788  0.0158 -0.3451 -0.1542
  136LEU     HA 2155   3.385   2.977   7.767  2.0180  1.6814 -2.2693
  136LEU     CB 2156   3.243   3.120   7.665 -0.4685  0.1754  0.5236
  136LEU    HB1 2157   3.181   3.209   7.691  0.7092  1.0060  0.5454
  136LEU    HB2 2158   3.167   3.046   7.632  0.3837 -0.3607 -0.2672
  136LEU     CG 2159   3.326   3.133   7.535  0.4404 -0.3537 -0.1332
  136LEU     HG 2160   3.419   3.192   7.548  0.2923 -0.2902  0.6223
  136LEU    CD1 2161   3.376   2.997   7.490  0.8296  0.1625  0.3412
  136LEU   HD11 2162   3.292   2.930   7.461  1.6326 -0.3900 -0.7607
  136LEU   HD12 2163   3.441   2.957   7.571  1.3932 -1.8570 -1.0341
  136LEU   HD13 2164   3.435   3.020   7.399 -1.0940  0.8390 -0.7891
  136LEU    CD2 2165   3.253   3.188   7.411 -0.0799 -0.0372  0.1752
  136LEU   HD21 2166   3.218   3.290   7.438 -2.3113 -0.6734 -0.0449
  136LEU   HD22 2167   3.161   3.127   7.396  0.4205 -0.1993 -2.9395
  136LEU   HD23 2168   3.320   3.189   7.322 -1.0021  0.7338 -0.5384
  136LEU      C 2169   3.421   3.152   7.843  0.3445 -0.1324  0.3354
  136LEU      O 2170   3.529   3.171   7.782 -0.2483  0.1715 -0.5310
  137ASN      N 2171   3.389   3.220   7.952 -0.1808 -0.0264  0.6672
  137ASN     HN 2172   3.298   3.212   7.991 -0.4903  0.4521  0.0621
  137ASN     CA 2173   3.490   3.308   8.009  0.7646 -0.7040  0.0020
  137ASN     HA 2174   3.549   3.354   7.931  1.1868 -3.1178 -1.1931
  137ASN     CB 2175   3.431   3.420   8.096 -0.0395 -1.2084 -0.1868
  137ASN    HB1 2176   3.501   3.505   8.109 -2.3072  0.4284  2.2812
  137ASN    HB2 2177   3.391   3.386   8.194 -1.9160 -3.5659 -1.6585
  137ASN     CG 2178   3.319   3.481   8.013 -0.0096  0.3683 -0.4092
  137ASN    OD1 2179   3.338   3.499   7.887  0.8250  0.9472  0.5445
  137ASN    ND2 2180   3.205   3.519   8.082  0.6231 -0.1142 -0.1238
  137ASN   HD21 2181   3.145   3.584   8.034  0.5119  0.3415  0.6123
  137ASN   HD22 2182   3.194   3.509   8.181 -0.4853  0.4003 -0.1859
  137ASN      C 2183   3.583   3.233   8.103  0.1154  0.6272  0.3984
  137ASN      O 2184   3.678   3.286   8.155  0.4213  0.3996 -0.2601
  138LYS      N 2185   3.566   3.105   8.128  0.1770  0.6590 -0.4630
  138LYS     HN 2186   3.491   3.056   8.083  0.8298 -1.7198  0.8352
  138LYS     CA 2187   3.652   3.016   8.203 -0.1868  0.6620  0.1906
  138LYS     HA 2188   3.735   3.070   8.246  0.5253  1.7568 -2.3276
  138LYS     CB 2189   3.566   2.952   8.321 -0.0013 -0.3274 -0.9128
  138LYS    HB1 2190   3.625   2.876   8.375 -0.7603 -0.3392 -0.0802
  138LYS    HB2 2191   3.487   2.895   8.268 -1.8020  0.4745  0.7830
  138LYS     CG 2192   3.513   3.049   8.424 -0.1099  0.5892 -0.5385
  138LYS    HG1 2193   3.429   2.990   8.465 -2.4273  1.7048 -3.3205
  138LYS    HG2 2194   3.459   3.126   8.366  1.0672  1.7134 -0.1985
  138LYS     CD 2195   3.617   3.104   8.517  0.0367 -0.9099  0.6303
  138LYS    HD1 2196   3.685   3.163   8.453 -1.9417 -0.8751 -1.5510
  138LYS    HD2 2197   3.675   3.019   8.562  1.9568 -0.6815 -1.2592
  138LYS     CE 2198   3.563   3.195   8.617  0.0113 -0.2624 -1.3801
  138LYS    HE1 2199   3.513   3.277   8.561 -0.5980 -2.1279 -3.7306
  138LYS    HE2 2200   3.634   3.245   8.686 -0.8740  0.2708 -0.8301
  138LYS     NZ 2201   3.472   3.128   8.716 -0.2851 -0.6521 -0.8287
  138LYS    HZ1 2202   3.439   3.198   8.786  0.8076 -0.7384 -0.2158
  138LYS    HZ2 2203   3.518   3.053   8.771  1.2255  1.1406  0.4884
  138LYS    HZ3 2204   3.384   3.091   8.673 -1.3831  1.7747 -0.8774
  138LYS      C 2205   3.709   2.907   8.109 -0.1221  0.3507 -0.4180
  138LYS      O 2206   3.776   2.816   8.156 -0.7378 -0.0927 -0.1851
  139ILE      N 2207   3.687   2.918   7.977 -0.1326  0.4292 -0.0912
  139ILE     HN 2208   3.626   2.982   7.930 -0.8880  0.3670  0.7852
  139ILE     CA 2209   3.738   2.815   7.877  0.1502  0.0960 -0.2957
  139ILE     HA 2210   3.703   2.734   7.940  1.4642  1.6472  2.6182
  139ILE     CB 2211   3.653   2.819   7.747  0.1958  0.1203  0.5037
  139ILE     HB 2212   3.570   2.891   7.755 -1.5088 -1.5912 -0.9417
  139ILE    CG2 2213   3.742   2.862   7.629  0.1602  0.3418  0.2972
  139ILE   HG21 2214   3.686   2.890   7.537 -1.5699  0.2950  1.2723
  139ILE   HG22 2215   3.810   2.779   7.602  0.2334 -0.2508  2.1682
  139ILE   HG23 2216   3.806   2.946   7.665 -0.6632  0.9021  0.5059
  139ILE    CG1 2217   3.591   2.679   7.725 -0.0321 -0.2710  0.3829
  139ILE   HG11 2218   3.532   2.650   7.815  0.0034 -1.6983 -0.0304
  139ILE   HG12 2219   3.673   2.605   7.714 -0.7442 -0.6935 -3.4274
  139ILE     CD 2220   3.488   2.684   7.612 -0.5270 -0.2964  0.3357
  139ILE    HD1 2221   3.389   2.716   7.650 -0.2983 -0.0849  0.7501
  139ILE    HD2 2222   3.486   2.580   7.573  0.5683 -1.5902  3.4619
  139ILE    HD3 2223   3.521   2.750   7.528 -2.0379  0.9136  0.6527
  139ILE      C 2224   3.892   2.795   7.870  0.6788 -0.7644 -0.8320
  139ILE      O 2225   3.973   2.890   7.869  0.2339 -0.3740 -0.4512
  140SER      N 2226   3.939   2.672   7.881 -0.2160  0.7383 -0.2812
  140SER     HN 2227   3.868   2.602   7.889  0.2124  0.2470 -0.6770
  140SER     CA 2228   4.079   2.631   7.899 -0.0335  0.3289 -0.0155
  140SER     HA 2229   4.125   2.701   7.967 -0.2158  0.0240  0.4212
  140SER     CB 2230   4.090   2.495   7.970 -0.2013 -0.1578 -0.0973
  140SER    HB1 2231   4.036   2.494   8.068 -0.4132 -0.6241 -0.2129
  140SER    HB2 2232   4.195   2.486   8.003  0.0022 -2.1607 -1.1690
  140SER     OG 2233   4.066   2.373   7.898  0.1863 -0.0209 -0.2336
  140SER    HG1 2234   3.977   2.379   7.862 -0.3544 -1.4799  0.7827
  140SER      C 2235   4.154   2.656   7.776  0.3103  0.7582 -0.1746
  140SER      O 2236   4.091   2.669   7.669  0.2995 -0.2932  0.4659
  141ASN      N 2237   4.291   2.656   7.782  0.0427 -0.3128 -0.1675
  141ASN     HN 2238   4.349   2.668   7.862  0.8939 -0.2294 -0.7744
  141ASN     CA 2239   4.375   2.674   7.669 -0.1266  0.4064  0.2132
  141ASN     HA 2240   4.342   2.763   7.618 -2.1773 -1.4013 -1.8716
  141ASN     CB 2241   4.531   2.689   7.703  0.2293  0.3511  0.4144
  141ASN    HB1 2242   4.610   2.689   7.625  2.5023 -1.4510  2.5476
  141ASN    HB2 2243   4.564   2.608   7.772  0.5211  0.4370  0.3769
  141ASN     CG 2244   4.545   2.829   7.778 -0.1932  0.0731  0.1007
  141ASN    OD1 2245   4.455   2.902   7.822 -0.0072  0.1104  0.0240
  141ASN    ND2 2246   4.673   2.866   7.788 -0.1956 -0.0106  0.8681
  141ASN   HD21 2247   4.678   2.959   7.826 -0.9020 -0.3210  1.7638
  141ASN   HD22 2248   4.752   2.817   7.750 -0.3841  0.2392  0.1439
  141ASN      C 2249   4.367   2.557   7.568 -0.0750  0.9933  0.0849
  141ASN      O 2250   4.375   2.573   7.445  0.3783  0.1631 -0.0614
  142ARG      N 2251   4.352   2.429   7.623 -0.4146  0.9457  0.3101
  142ARG     HN 2252   4.355   2.402   7.718 -2.1208 -0.8504 -0.0762
  142ARG     CA 2253   4.326   2.306   7.547  0.4775 -0.8447 -0.6267
  142ARG     HA 2254   4.403   2.304   7.471 -0.9027  1.7049 -2.2534
  142ARG     CB 2255   4.330   2.183   7.644 -0.8768  0.4912 -0.0788
  142ARG    HB1 2256   4.269   2.212   7.732 -1.5222  2.9704 -1.2270
  142ARG    HB2 2257   4.434   2.173   7.681 -1.6162  1.2155  2.3619
  142ARG     CG 2258   4.294   2.040   7.584  0.0010 -0.0270 -0.6225
  142ARG    HG1 2259   4.371   1.999   7.515 -0.6488 -3.3033  0.4611
  142ARG    HG2 2260   4.196   2.049   7.532 -0.9057  2.7096  1.3125
  142ARG     CD 2261   4.280   1.935   7.696 -0.6916  0.4941 -0.0091
  142ARG    HD1 2262   4.201   1.973   7.764  0.0819  0.0992  1.1287
  142ARG    HD2 2263   4.376   1.916   7.749 -0.1416 -2.4920 -1.7858
  142ARG     NE 2264   4.243   1.808   7.621 -0.2020  0.1863 -0.2328
  142ARG     HE 2265   4.303   1.784   7.544 -0.1156 -2.5688  0.5850
  142ARG     CZ 2266   4.166   1.711   7.665 -0.3935  0.5283  0.5280
  142ARG    NH1 2267   4.098   1.718   7.773  0.4097  0.1516 -0.4841
  142ARG   HH11 2268   4.056   1.809   7.782 -0.7988 -0.4232 -0.0497
  142ARG   HH12 2269   4.037   1.645   7.804  1.2722  0.4941  2.3448
  142ARG    NH2 2270   4.160   1.596   7.600  0.3986  0.5757 -0.4427
  142ARG   HH21 2271   4.225   1.568   7.528  1.4226 -0.5486  0.8576
  142ARG   HH22 2272   4.096   1.527   7.633  1.0240  1.7134  3.6896
  142ARG      C 2273   4.197   2.323   7.474 -0.3111 -0.2928 -0.2454
  142ARG      O 2274   4.183   2.293   7.357 -0.5464  0.2332  0.3322
  143THR      N 2275   4.085   2.367   7.539 -0.0143 -0.5840  0.2898
  143THR     HN 2276   4.093   2.393   7.635 -0.2175 -1.6409  0.6071
  143THR     CA 2277   3.958   2.375   7.475 -0.1516  0.5275  0.0801
  143THR     HA 2278   3.936   2.283   7.423  0.2653  0.4356  0.0655
  143THR     CB 2279   3.848   2.391   7.578 -0.5213  0.1599  0.4021
  143THR     HB 2280   3.858   2.489   7.629 -0.4399  0.1206  0.4633
  143THR    OG1 2281   3.870   2.301   7.683  0.8625 -0.1061 -0.1514
  143THR    HG1 2282   3.855   2.213   7.649 -0.1202  0.0945 -0.2693
  143THR    CG2 2283   3.705   2.382   7.526  0.1107  0.3771 -0.8197
  143THR   HG21 2284   3.643   2.391   7.618  0.5724  0.0583 -0.4707
  143THR   HG22 2285   3.686   2.282   7.481  3.9323 -0.6267 -0.5602
  143THR   HG23 2286   3.684   2.463   7.453  0.7860  0.5600 -0.8136
  143THR      C 2287   3.955   2.484   7.372 -0.0762  0.0738  0.0557
  143THR      O 2288   3.880   2.472   7.271  0.7740  0.4053  0.0532
  144ALA      N 2289   4.046   2.581   7.397 -0.1854  0.2277  0.0621
  144ALA     HN 2290   4.091   2.573   7.486  2.0146 -2.2861 -1.1491
  144ALA     CA 2291   4.072   2.686   7.300  0.3231 -1.1783 -0.4302
  144ALA     HA 2292   3.980   2.716   7.252  0.4917 -0.4465 -0.2976
  144ALA     CB 2293   4.134   2.824   7.358  0.8187  0.2159  0.0810
  144ALA    HB1 2294   4.244   2.831   7.343  1.1042 -2.4102  0.5517
  144ALA    HB2 2295   4.119   2.833   7.468  0.8032  2.7297 -0.0558
  144ALA    HB3 2296   4.088   2.913   7.311  0.1724  0.2481  0.7571
  144ALA      C 2297   4.149   2.635   7.176  0.0181 -0.7624 -0.0071
  144ALA      O 2298   4.104   2.677   7.075  0.3868  0.1771  0.2839
  145ALA      N 2299   4.247   2.542   7.195 -0.3532 -0.3879  0.0283
  145ALA     HN 2300   4.276   2.536   7.291  3.3737 -1.4040 -0.9806
  145ALA     CA 2301   4.315   2.477   7.088 -0.2680  0.8202  0.7101
  145ALA     HA 2302   4.352   2.553   7.020 -0.5792 -0.0597 -0.4798
  145ALA     CB 2303   4.426   2.384   7.149  0.6526 -0.0472 -0.3411
  145ALA    HB1 2304   4.487   2.342   7.067  1.4104  3.2726 -1.6428
  145ALA    HB2 2305   4.382   2.308   7.218  1.0292  1.4095  1.6027
  145ALA    HB3 2306   4.496   2.443   7.212  2.3053 -1.1824 -1.0512
  145ALA      C 2307   4.219   2.391   7.001 -0.4231 -0.1533  0.0950
  145ALA      O 2308   4.225   2.410   6.878 -1.5374 -0.1330 -0.3430
  146ILE      N 2309   4.133   2.307   7.069 -1.1750  0.0956  0.4859
  146ILE     HN 2310   4.138   2.305   7.169  0.5069 -2.7771  0.4423
  146ILE     CA 2311   4.018   2.236   7.009  0.6923 -1.1880 -0.2852
  146ILE     HA 2312   4.052   2.167   6.933 -0.0642  1.2479 -2.9984
  146ILE     CB 2313   3.950   2.147   7.106 -0.0036  0.2036 -0.2325
  146ILE     HB 2314   3.922   2.206   7.196  0.2352  1.7874 -1.1719
  146ILE    CG2 2315   3.820   2.076   7.054  1.1914 -0.1982  0.8170
  146ILE   HG21 2316   3.770   2.019   7.134 -0.7327  1.7181  1.0835
  146ILE   HG22 2317   3.831   2.020   6.959 -1.6501 -0.3179  0.4897
  146ILE   HG23 2318   3.750   2.162   7.044 -1.0158 -1.3612  4.5540
  146ILE    CG1 2319   4.055   2.036   7.150  0.3568 -0.7049  0.2497
  146ILE   HG11 2320   4.140   2.094   7.194  2.3780 -1.0500 -2.8839
  146ILE   HG12 2321   4.079   1.978   7.058 -3.3329 -0.7150 -0.8435
  146ILE     CD 2322   4.011   1.936   7.259 -0.3301  0.8406 -0.4214
  146ILE    HD1 2323   4.092   1.862   7.279  0.0385  1.4132  0.2521
  146ILE    HD2 2324   3.927   1.872   7.225 -1.3305  1.6597  0.4395
  146ILE    HD3 2325   3.999   1.979   7.361 -2.9720  0.9860 -0.7390
  146ILE      C 2326   3.920   2.320   6.926 -0.4696  0.7116  0.9467
  146ILE      O 2327   3.920   2.293   6.808  0.1154 -0.2636  0.4491
  147ILE      N 2328   3.857   2.432   6.980 -0.3396 -0.2854 -0.1832
  147ILE     HN 2329   3.869   2.448   7.078  0.3623 -0.9965 -0.1504
  147ILE     CA 2330   3.777   2.522   6.901  0.0869 -0.8054 -0.8819
  147ILE     HA 2331   3.695   2.473   6.851 -0.0811 -1.0654 -0.3638
  147ILE     CB 2332   3.712   2.618   7.006 -0.0951 -0.1415  0.5879
  147ILE     HB 2333   3.779   2.665   7.081  1.1299  0.1615 -0.6375
  147ILE    CG2 2334   3.635   2.732   6.926  0.4106 -0.1279  0.2166
  147ILE   HG21 2335   3.698   2.814   6.884  0.9855 -0.4076  0.5165
  147ILE   HG22 2336   3.562   2.772   6.999 -1.2538 -3.7729  0.7342
  147ILE   HG23 2337   3.566   2.685   6.853  0.8531  2.0358 -1.7312
  147ILE    CG1 2338   3.609   2.537   7.090 -0.6543  0.0848  0.0656
  147ILE   HG11 2339   3.655   2.438   7.109  0.4999  0.0851 -2.4021
  147ILE   HG12 2340   3.509   2.533   7.043 -0.2315  0.2826 -0.8631
  147ILE     CD 2341   3.593   2.596   7.234 -0.8168 -0.3088  0.3621
  147ILE    HD1 2342   3.542   2.695   7.235 -2.6445 -1.1983 -0.2317
  147ILE    HD2 2343   3.689   2.605   7.289 -1.0484  2.5266  0.4376
  147ILE    HD3 2344   3.537   2.520   7.293 -1.2581 -0.6560 -0.4831
  147ILE      C 2345   3.846   2.606   6.791  0.6127  1.1569 -0.2521
  147ILE      O 2346   3.795   2.606   6.679 -0.0760  0.1508 -0.4644
  148SER      N 2347   3.964   2.660   6.810  0.2623 -0.0770 -0.4937
  148SER     HN 2348   4.007   2.658   6.900  0.3647 -0.6420 -0.5546
  148SER     CA 2349   4.051   2.714   6.710  0.2828 -0.8193 -0.2304
  148SER     HA 2350   3.986   2.782   6.656  1.5431 -0.4989 -1.4045
  148SER     CB 2351   4.168   2.795   6.765 -0.5390  0.6946  0.7484
  148SER    HB1 2352   4.119   2.870   6.832  0.9843  1.6113  0.8855
  148SER    HB2 2353   4.228   2.842   6.683  0.6711 -1.8113  0.0982
  148SER     OG 2354   4.249   2.711   6.843  0.9120 -0.2971 -0.0622
  148SER    HG1 2355   4.205   2.712   6.928 -0.3603  1.4089 -0.6811
  148SER      C 2356   4.084   2.627   6.596  0.0220  0.1772  0.8907
  148SER      O 2357   4.069   2.666   6.475  0.1717 -0.3686 -0.8128
  149CYS      N 2358   4.132   2.502   6.617 -0.2333  0.4376  0.3199
  149CYS     HN 2359   4.144   2.479   6.714 -0.1076 -0.1427  0.1711
  149CYS     CA 2360   4.164   2.405   6.513  0.0692  0.1379 -0.0082
  149CYS     HA 2361   4.232   2.459   6.449  0.3985 -1.8036 -1.3399
  149CYS     CB 2362   4.227   2.279   6.574  0.2443 -0.2749  0.5773
  149CYS    HB1 2363   4.240   2.204   6.492  0.7059 -1.8761  2.0621
  149CYS    HB2 2364   4.162   2.233   6.652  0.4957 -1.9114 -0.1252
  149CYS     SG 2365   4.386   2.316   6.641 -0.3190  0.2147 -0.1305
  149CYS    HG1 2366   4.349   2.380   6.750  0.2035 -1.0592  0.8152
  149CYS      C 2367   4.045   2.362   6.431 -0.2201  0.2822 -0.0638
  149CYS      O 2368   4.054   2.351   6.305 -0.1695  0.3058 -0.3918
  150LEU      N 2369   3.935   2.338   6.504 -0.6805 -0.0773  0.9194
  150LEU     HN 2370   3.950   2.347   6.602  2.9829 -1.3286  0.6302
  150LEU     CA 2371   3.811   2.309   6.436  0.1452  0.0532 -0.3184
  150LEU     HA 2372   3.818   2.221   6.374 -0.8576 -0.1459 -0.1594
  150LEU     CB 2373   3.710   2.284   6.549 -0.1171  0.2429  0.5295
  150LEU    HB1 2374   3.604   2.282   6.515 -0.2701  0.8141  0.9554
  150LEU    HB2 2375   3.713   2.360   6.630 -0.1527 -0.0230  0.7827
  150LEU     CG 2376   3.709   2.149   6.621 -0.2190 -0.8218  0.4504
  150LEU     HG 2377   3.815   2.120   6.638  0.3717  0.9541  0.0158
  150LEU    CD1 2378   3.635   2.155   6.755 -0.3052 -0.2500  0.5498
  150LEU   HD11 2379   3.637   2.058   6.809  0.3707 -0.0112  0.9750
  150LEU   HD12 2380   3.527   2.170   6.736 -0.1142  0.1345 -0.2680
  150LEU   HD13 2381   3.676   2.235   6.821  0.9272 -1.2121  0.9844
  150LEU    CD2 2382   3.649   2.046   6.527 -0.1470  1.1838 -0.1531
  150LEU   HD21 2383   3.540   2.059   6.511 -0.1695  0.4283 -0.6598
  150LEU   HD22 2384   3.662   1.941   6.562 -1.4288  0.6522 -1.1492
  150LEU   HD23 2385   3.694   2.053   6.426 -2.4845  4.2339 -1.1331
  150LEU      C 2386   3.761   2.421   6.343  0.7741  0.4426  0.4275
  150LEU      O 2387   3.710   2.384   6.235 -0.3176 -0.5184 -0.4120
  151LEU      N 2388   3.772   2.553   6.381 -0.1681 -0.1474  0.0231
  151LEU     HN 2389   3.797   2.584   6.473 -1.2415  0.6149  0.0738
  151LEU     CA 2390   3.743   2.668   6.287  0.0509  0.3335 -0.6897
  151LEU     HA 2391   3.643   2.648   6.251  0.3339  0.6280 -1.6449
  151LEU     CB 2392   3.730   2.799   6.372  0.0183 -1.0988  0.3131
  151LEU    HB1 2393   3.741   2.879   6.296  0.0151  0.1056  1.5548
  151LEU    HB2 2394   3.815   2.796   6.444  2.1405  1.5925 -1.8545
  151LEU     CG 2395   3.591   2.803   6.440  0.5609 -0.0908 -0.4642
  151LEU     HG 2396   3.580   2.702   6.485 -0.9659  0.1209 -0.3056
  151LEU    CD1 2397   3.588   2.900   6.562 -0.4498  0.0767 -0.6628
  151LEU   HD11 2398   3.611   3.004   6.529 -0.7563  0.8438  1.3772
  151LEU   HD12 2399   3.670   2.864   6.627 -0.1319  1.0008 -0.5329
  151LEU   HD13 2400   3.495   2.909   6.622 -0.9302 -0.0162 -1.3748
  151LEU    CD2 2401   3.469   2.832   6.347 -0.1031  0.4903  0.1619
  151LEU   HD21 2402   3.458   2.942   6.339  1.2180  0.6194 -0.0967
  151LEU   HD22 2403   3.377   2.789   6.391 -0.4085 -0.3645 -1.2457
  151LEU   HD23 2404   3.481   2.772   6.254 -0.4908  0.7512 -0.0620
  151LEU      C 2405   3.836   2.681   6.167 -0.2644 -0.3631  0.5747
  151LEU      O 2406   3.789   2.701   6.058 -0.3266  0.3842  0.2516
  152TRP      N 2407   3.973   2.659   6.186  0.2338  0.3664  0.4520
  152TRP     HN 2408   4.007   2.657   6.279  1.2923  2.9035  0.1863
  152TRP     CA 2409   4.062   2.645   6.066  0.4125  0.5073 -0.1692
  152TRP     HA 2410   4.054   2.737   6.011 -1.6377 -0.2271 -1.1835
  152TRP     CB 2411   4.206   2.610   6.110 -1.1070  0.7180 -0.5556
  152TRP    HB1 2412   4.261   2.559   6.027  1.1588  1.0614  0.6584
  152TRP    HB2 2413   4.200   2.543   6.198 -0.6066 -0.8488 -1.6730
  152TRP     CG 2414   4.291   2.732   6.147  0.8451  0.7316  0.3163
  152TRP    CD1 2415   4.350   2.751   6.273 -1.2531 -0.4661 -0.0677
  152TRP    HD1 2416   4.344   2.694   6.364  0.9521 -0.0906  0.3742
  152TRP    NE1 2417   4.416   2.875   6.275 -0.2052 -0.5528 -0.1166
  152TRP    HE1 2418   4.477   2.916   6.339 -0.6551  2.1779 -1.3244
  152TRP    CE2 2419   4.386   2.937   6.156  0.0485 -0.2892 -0.3076
  152TRP    CD2 2420   4.316   2.851   6.072  0.0425  1.3238  0.2028
  152TRP    CE3 2421   4.289   2.887   5.939 -0.3973  0.5337 -1.0727
  152TRP    HE3 2422   4.229   2.819   5.881 -2.7992  1.4607  0.1810
  152TRP    CZ3 2423   4.333   3.007   5.890  0.4855 -0.5261  0.3515
  152TRP    HZ3 2424   4.318   3.034   5.786  0.2086  1.9917  0.9799
  152TRP    CZ2 2425   4.431   3.056   6.102 -0.1028  0.1519 -0.8781
  152TRP    HZ2 2426   4.485   3.124   6.166  0.5806 -0.2936 -0.9756
  152TRP    CH2 2427   4.407   3.091   5.972  0.6751 -0.0816  0.6126
  152TRP    HH2 2428   4.439   3.185   5.931 -0.5945  0.0360 -0.1765
  152TRP      C 2429   4.016   2.534   5.973  0.0744  0.0774  0.5256
  152TRP      O 2430   3.995   2.560   5.852  0.1907  0.0131 -0.8022
  153GLY      N 2431   3.985   2.410   6.028 -0.5430  0.8376 -0.1859
  153GLY     HN 2432   4.009   2.403   6.124 -1.1799  1.3664  0.0189
  153GLY     CA 2433   3.903   2.300   5.970 -0.7650 -0.0674  0.1689
  153GLY    HA1 2434   3.882   2.226   6.046  1.9815 -0.7459  0.3582
  153GLY    HA2 2435   3.980   2.269   5.902 -2.1468  0.7652 -1.8773
  153GLY      C 2436   3.780   2.343   5.884 -0.1856 -0.3081 -0.6295
  153GLY      O 2437   3.767   2.307   5.766  0.0469 -0.8862  0.4262
  154ILE      N 2438   3.684   2.420   5.947 -0.4757 -0.2952 -0.2717
  154ILE     HN 2439   3.685   2.436   6.045  1.5155 -2.1769  0.0791
  154ILE     CA 2440   3.577   2.474   5.867 -0.2287  0.0868 -0.3929
  154ILE     HA 2441   3.514   2.394   5.831  0.9236 -1.4981  1.0108
  154ILE     CB 2442   3.472   2.538   5.963  0.1101 -0.2920 -0.2953
  154ILE     HB 2443   3.534   2.606   6.025 -0.2749  1.3181 -1.6283
  154ILE    CG2 2444   3.360   2.623   5.891 -0.5835  0.1558 -0.4104
  154ILE   HG21 2445   3.412   2.703   5.835  2.3757 -1.0583  0.4157
  154ILE   HG22 2446   3.293   2.666   5.970  1.3881 -0.2586  1.5917
  154ILE   HG23 2447   3.314   2.551   5.821  0.4305 -0.4139 -0.5082
  154ILE    CG1 2448   3.401   2.438   6.064 -0.2083  0.5633  0.1444
  154ILE   HG11 2449   3.463   2.352   6.096 -1.5692 -0.1734  0.9104
  154ILE   HG12 2450   3.308   2.400   6.017  0.7591 -0.2460 -1.1965
  154ILE     CD 2451   3.357   2.522   6.192 -0.2420  0.0711 -0.2084
  154ILE    HD1 2452   3.445   2.574   6.236 -1.7535  2.0095  0.6561
  154ILE    HD2 2453   3.314   2.446   6.262  1.6661 -1.6290 -0.7823
  154ILE    HD3 2454   3.288   2.605   6.165  2.9369  2.4711 -1.5943
  154ILE      C 2455   3.622   2.561   5.753  0.1441 -0.6919 -0.0746
  154ILE      O 2456   3.579   2.544   5.642 -0.7708 -0.4856  0.2427
  155THR      N 2457   3.717   2.651   5.785 -0.0557  0.6259 -0.4359
  155THR     HN 2458   3.737   2.663   5.882  1.1122 -1.2244 -0.3912
  155THR     CA 2459   3.778   2.743   5.691  0.2287 -0.4973 -0.5361
  155THR     HA 2460   3.687   2.787   5.654 -0.6870  0.1724  2.2582
  155THR     CB 2461   3.873   2.847   5.759 -0.0553  0.3555  0.0462
  155THR     HB 2462   3.972   2.799   5.775 -0.4550 -0.1690  1.0109
  155THR    OG1 2463   3.825   2.895   5.889 -0.0241  0.1986  0.4739
  155THR    HG1 2464   3.832   2.825   5.954  0.1023 -0.0526  0.1934
  155THR    CG2 2465   3.872   2.974   5.659  0.1845  0.1743  0.3028
  155THR   HG21 2466   3.766   3.007   5.662 -0.0863 -0.6065 -0.2511
  155THR   HG22 2467   3.902   2.954   5.553  0.7102  0.9390  0.3012
  155THR   HG23 2468   3.935   3.053   5.704 -1.4220  2.3824 -1.1281
  155THR      C 2469   3.844   2.678   5.572 -1.4794  0.1278 -0.2048
  155THR      O 2470   3.823   2.713   5.458 -0.0920 -0.1259 -0.0320
  156ILE      N 2471   3.924   2.571   5.594  0.0771 -0.1434  0.1152
  156ILE     HN 2472   3.952   2.546   5.686 -0.1518 -2.4423 -0.3623
  156ILE     CA 2473   3.979   2.483   5.493  0.6517  0.2488  0.6774
  156ILE     HA 2474   4.037   2.544   5.425  1.4432 -1.3309 -0.1078
  156ILE     CB 2475   4.079   2.387   5.552 -0.5547  0.6597  0.4634
  156ILE     HB 2476   4.024   2.328   5.629  2.2664 -2.7398  0.1179
  156ILE    CG2 2477   4.138   2.286   5.456  0.0605 -0.4696  0.0848
  156ILE   HG21 2478   4.064   2.226   5.399  0.3021 -0.7131  0.0285
  156ILE   HG22 2479   4.209   2.218   5.507 -0.0412 -0.4604  0.2375
  156ILE   HG23 2480   4.182   2.346   5.373 -0.7858 -0.1052 -0.1200
  156ILE    CG1 2481   4.203   2.462   5.610  0.3858  0.7178 -0.0972
  156ILE   HG11 2482   4.175   2.551   5.670  2.8620  1.1109  0.6137
  156ILE   HG12 2483   4.257   2.507   5.524  0.2665  2.4034  0.6742
  156ILE     CD 2484   4.289   2.376   5.710 -0.0665  0.0447 -0.1181
  156ILE    HD1 2485   4.375   2.434   5.750  1.3846 -1.1548 -1.3673
  156ILE    HD2 2486   4.325   2.287   5.653  1.4884  1.5218 -1.5530
  156ILE    HD3 2487   4.231   2.351   5.802 -0.7779 -0.5467 -0.7193
  156ILE      C 2488   3.875   2.406   5.405  0.2208 -0.5723  0.7948
  156ILE      O 2489   3.885   2.405   5.280  0.4723 -0.4608  0.5375
  157GLY      N 2490   3.782   2.342   5.473  0.0898  0.6237 -0.3379
  157GLY     HN 2491   3.785   2.361   5.571 -1.7851  0.6710 -0.2522
  157GLY     CA 2492   3.664   2.272   5.410 -0.0064  0.0352 -0.3560
  157GLY    HA1 2493   3.599   2.261   5.496  0.4053  1.6881  0.2071
  157GLY    HA2 2494   3.707   2.187   5.359 -1.2656 -1.5828  1.1449
  157GLY      C 2495   3.585   2.347   5.316 -0.6057 -0.1724 -0.0699
  157GLY      O 2496   3.557   2.302   5.206  0.5016 -0.0224  0.1406
  158LEU      N 2497   3.547   2.476   5.352 -0.2490  0.0003 -0.1083
  158LEU     HN 2498   3.564   2.507   5.445 -3.7186  0.2298  0.5826
  158LEU     CA 2499   3.463   2.562   5.275 -0.5797  0.4801 -0.2083
  158LEU     HA 2500   3.380   2.502   5.241  0.2162 -1.5237  1.1644
  158LEU     CB 2501   3.427   2.688   5.360 -0.5392  0.4524  0.2601
  158LEU    HB1 2502   3.372   2.762   5.298 -2.5836 -1.0542  0.2060
  158LEU    HB2 2503   3.519   2.740   5.396 -0.9975  0.3216  1.6824
  158LEU     CG 2504   3.336   2.660   5.476  0.0118  0.5961  0.7647
  158LEU     HG 2505   3.369   2.582   5.547 -2.3601 -0.6929  0.5412
  158LEU    CD1 2506   3.319   2.789   5.568  1.0470 -0.5089  0.0748
  158LEU   HD11 2507   3.416   2.810   5.616  1.3596 -0.9787 -0.3440
  158LEU   HD12 2508   3.242   2.772   5.647  2.3360 -0.1037  1.4591
  158LEU   HD13 2509   3.275   2.873   5.510 -0.2143 -0.9273  0.3745
  158LEU    CD2 2510   3.195   2.623   5.432  0.1085 -0.2600 -0.0716
  158LEU   HD21 2511   3.135   2.706   5.388 -0.7789 -0.4404  0.7609
  158LEU   HD22 2512   3.129   2.593   5.517  0.1473 -2.2142 -0.6754
  158LEU   HD23 2513   3.187   2.544   5.355 -0.4097  1.2869 -1.6857
  158LEU      C 2514   3.540   2.614   5.146 -0.1989 -0.5919  0.1014
  158LEU      O 2515   3.478   2.640   5.042  0.0551 -0.3220  0.2647
  159THR      N 2516   3.673   2.631   5.151  0.2365 -0.1167  0.2580
  159THR     HN 2517   3.713   2.606   5.238  0.4286 -2.0566 -0.3229
  159THR     CA 2518   3.759   2.693   5.051 -0.6246 -0.0487  0.2923
  159THR     HA 2519   3.702   2.765   4.994 -1.5828 -0.4493  0.7098
  159THR     CB 2520   3.878   2.775   5.121  0.8815  0.2258  0.6396
  159THR     HB 2521   3.957   2.711   5.165 -0.1565 -0.0469  2.1682
  159THR    OG1 2522   3.830   2.853   5.230 -0.2824  0.2292  0.4935
  159THR    HG1 2523   3.828   2.794   5.305 -1.7797 -2.6340 -1.5819
  159THR    CG2 2524   3.931   2.883   5.023 -0.3741 -0.2764  0.2705
  159THR   HG21 2525   3.846   2.938   4.978 -0.8546 -0.9850  0.2846
  159THR   HG22 2526   3.992   2.841   4.940 -0.2280  1.0704 -0.3124
  159THR   HG23 2527   4.000   2.947   5.083  0.0312 -1.9169  1.6587
  159THR      C 2528   3.821   2.594   4.953 -0.1563  0.8412  0.0700
  159THR      O 2529   3.833   2.623   4.835  0.0370 -0.1617  0.4110
  160VAL      N 2530   3.861   2.472   4.989 -0.0930 -0.1695  0.4048
  160VAL     HN 2531   3.865   2.446   5.085 -0.2571  2.5483  1.2144
  160VAL     CA 2532   3.939   2.371   4.914  0.0436 -0.3034 -0.3121
  160VAL     HA 2533   4.033   2.411   4.880  0.1466 -0.4889 -0.2474
  160VAL     CB 2534   3.986   2.238   4.988 -0.1968  0.5460  1.1831
  160VAL     HB 2535   4.038   2.171   4.916  0.5066 -1.7831  3.7101
  160VAL    CG1 2536   4.097   2.280   5.079  0.0207 -0.0727  0.6151
  160VAL   HG11 2537   4.066   2.350   5.159 -0.4514  1.8843 -1.1800
  160VAL   HG12 2538   4.172   2.337   5.021 -0.3990 -0.3088 -0.1746
  160VAL   HG13 2539   4.146   2.190   5.122  0.5039  0.1732  0.5853
  160VAL    CG2 2540   3.877   2.156   5.049 -0.5382  0.2104 -0.2861
  160VAL   HG21 2541   3.907   2.050   5.064  0.5706  0.5412 -0.1115
  160VAL   HG22 2542   3.807   2.152   4.963 -1.3040 -4.7787  0.2717
  160VAL   HG23 2543   3.833   2.212   5.134  1.2286 -2.4706  2.6032
  160VAL      C 2544   3.880   2.337   4.766  0.2959  0.2405 -0.4142
  160VAL      O 2545   3.950   2.300   4.675 -0.6988  0.7117  0.4450
  161HSD      N 2546   3.752   2.361   4.742  0.8068  0.1589 -0.3477
  161HSD     HN 2547   3.694   2.397   4.815  0.9058  2.6060 -1.3947
  161HSD     CA 2548   3.680   2.356   4.612  0.0978  0.1498 -0.0570
  161HSD     HA 2549   3.673   2.251   4.590 -1.0138 -0.0893  1.2656
  161HSD     CB 2550   3.540   2.420   4.619  0.4520 -0.0615 -0.4464
  161HSD    HB1 2551   3.485   2.383   4.709  0.5747  2.4340  0.7458
  161HSD    HB2 2552   3.488   2.391   4.525  1.2266 -1.6221 -0.4248
  161HSD    ND1 2553   3.541   2.623   4.753  0.3102 -0.3400  0.2250
  161HSD    HD1 2554   3.540   2.569   4.836  0.5721  1.6329  1.5817
  161HSD     CG 2555   3.534   2.565   4.628 -0.5748 -0.8938  0.7875
  161HSD    CE1 2556   3.529   2.760   4.737 -0.4082 -0.1267  0.1209
  161HSD    HE1 2557   3.537   2.835   4.817 -1.5089  0.3429 -0.1860
  161HSD    NE2 2558   3.520   2.792   4.613  0.5265  0.0522 -0.0363
  161HSD    CD2 2559   3.525   2.669   4.541 -0.0779 -0.3656 -0.6493
  161HSD    HD2 2560   3.521   2.667   4.433 -0.9303 -0.9138 -0.6124
  161HSD      C 2561   3.756   2.430   4.495  1.3556 -0.6682 -0.5760
  161HSD      O 2562   3.756   2.386   4.381  0.3212 -0.3072  0.3497
  162LEU      N 2563   3.822   2.541   4.527  0.0212 -0.4942 -0.3866
  162LEU     HN 2564   3.809   2.577   4.619  1.1212  0.3333 -0.5450
  162LEU     CA 2565   3.916   2.613   4.448  0.1785 -0.2837  0.5177
  162LEU     HA 2566   3.859   2.635   4.359 -0.1699 -3.7652 -0.2562
  162LEU     CB 2567   3.978   2.735   4.517  0.0362 -0.7377 -0.1593
  162LEU    HB1 2568   4.069   2.772   4.465 -0.3327  0.9533  0.3312
  162LEU    HB2 2569   4.016   2.705   4.617  0.5119  1.8527  0.5077
  162LEU     CG 2570   3.876   2.849   4.544  0.0548  0.0636 -0.0157
  162LEU     HG 2571   3.805   2.826   4.626  1.1339 -1.2946  0.5758
  162LEU    CD1 2572   3.957   2.960   4.609  0.6874 -0.1429 -0.3707
  162LEU   HD11 2573   3.899   3.050   4.637  1.8204 -0.0832  2.1187
  162LEU   HD12 2574   4.023   2.988   4.524  0.3248 -0.2297 -0.6815
  162LEU   HD13 2575   4.016   2.919   4.694 -1.0095 -0.3791  0.7462
  162LEU    CD2 2576   3.794   2.890   4.415  0.2165  0.0789  0.2656
  162LEU   HD21 2577   3.863   2.905   4.330  0.3178 -1.1448  0.1159
  162LEU   HD22 2578   3.736   2.984   4.427  0.3555  0.8428 -3.7373
  162LEU   HD23 2579   3.715   2.815   4.392  0.5774  0.4184 -2.4179
  162LEU      C 2580   4.034   2.534   4.388  0.8871 -0.3182 -0.5152
  162LEU      O 2581   4.076   2.559   4.275 -0.1939 -0.2668 -0.8062
  163LEU      N 2582   4.076   2.431   4.468 -0.3289  0.2927  0.5044
  163LEU     HN 2583   4.031   2.415   4.555 -1.7629  1.6033  0.0413
  163LEU     CA 2584   4.199   2.360   4.425 -0.4505  0.2384 -0.1710
  163LEU     HA 2585   4.264   2.434   4.382 -0.0692  0.3359  0.5621
  163LEU     CB 2586   4.253   2.276   4.552 -0.3498 -0.0702 -0.0268
  163LEU    HB1 2587   4.335   2.208   4.520 -0.3306 -0.0970  0.0782
  163LEU    HB2 2588   4.167   2.217   4.592 -1.0281  1.3317  0.6557
  163LEU     CG 2589   4.315   2.366   4.662  0.3194 -0.0977  0.1076
  163LEU     HG 2590   4.236   2.436   4.697  0.0939 -0.7278  0.8634
  163LEU    CD1 2591   4.354   2.285   4.794 -0.2016 -0.0638 -0.1335
  163LEU   HD11 2592   4.370   2.353   4.880 -1.1126  0.6833 -0.5410
  163LEU   HD12 2593   4.446   2.227   4.772  0.1051 -0.1290  1.2497
  163LEU   HD13 2594   4.279   2.208   4.823  2.4985 -2.4565  1.0504
  163LEU    CD2 2595   4.435   2.448   4.602 -0.5709  0.2597  0.2134
  163LEU   HD21 2596   4.394   2.531   4.540  0.2536 -0.3170 -1.1682
  163LEU   HD22 2597   4.506   2.386   4.543  0.8932  3.1156 -1.2236
  163LEU   HD23 2598   4.495   2.501   4.678 -0.7127  0.4265  0.2079
  163LEU      C 2599   4.174   2.256   4.323  0.2341  0.4319  0.0515
  163LEU      O 2600   4.267   2.200   4.266 -0.4294 -0.0465 -0.1026
  164LYS      N 2601   4.049   2.218   4.293 -0.0828 -0.0077  0.0321
  164LYS     HN 2602   3.975   2.267   4.338 -0.6539  1.0040 -1.9070
  164LYS     CA 2603   4.012   2.104   4.203 -0.5056 -0.2294 -0.6750
  164LYS     HA 2604   4.097   2.038   4.194  0.0038  0.2846  0.1706
  164LYS     CB 2605   3.909   2.012   4.268  0.7758 -0.1204 -0.1539
  164LYS    HB1 2606   3.959   1.960   4.352  2.5495 -1.0973 -1.7310
  164LYS    HB2 2607   3.896   1.932   4.192  0.2944 -0.0742 -0.1238
  164LYS     CG 2608   3.767   2.068   4.300 -0.3936  0.1984  0.1685
  164LYS    HG1 2609   3.720   2.118   4.213  0.6397  0.1755 -0.4227
  164LYS    HG2 2610   3.784   2.139   4.384  0.9930  0.0598  0.0301
  164LYS     CD 2611   3.676   1.964   4.355 -0.3389 -0.0427 -0.4599
  164LYS    HD1 2612   3.586   2.005   4.405 -0.7933 -1.2039 -0.3065
  164LYS    HD2 2613   3.738   1.912   4.432 -2.3746 -2.0824 -0.1089
  164LYS     CE 2614   3.619   1.860   4.258 -0.3025  0.2769 -0.1759
  164LYS    HE1 2615   3.700   1.815   4.198 -0.1131  0.4852 -0.0769
  164LYS    HE2 2616   3.543   1.909   4.193  0.2682  1.0501 -0.2756
  164LYS     NZ 2617   3.548   1.741   4.324  0.4541 -0.9842  0.4342
  164LYS    HZ1 2618   3.537   1.763   4.425 -0.8353 -1.1870  0.3594
  164LYS    HZ2 2619   3.612   1.659   4.325  0.2272 -1.1575  0.7931
  164LYS    HZ3 2620   3.459   1.708   4.279 -0.1486  1.2998 -0.1746
  164LYS      C 2621   3.982   2.153   4.059  0.1879  0.3631 -1.3568
  164LYS      O 2622   3.967   2.070   3.969  0.1946 -0.1404 -0.3025
  165LYS      N 2623   3.992   2.286   4.035  0.5765 -0.1674 -0.2197
  165LYS     HN 2624   4.013   2.352   4.107 -3.0547  0.9961  0.0123
  165LYS     CA 2625   3.976   2.343   3.906 -0.5870  0.3284 -0.4506
  165LYS     HA 2626   3.949   2.265   3.837 -0.4294  0.5768 -0.7999
  165LYS     CB 2627   3.852   2.430   3.908  0.1535  0.3368  1.0068
  165LYS    HB1 2628   3.767   2.369   3.944  0.9569 -0.0326  2.3582
  165LYS    HB2 2629   3.839   2.466   3.804 -0.9037 -1.9829  0.2752
  165LYS     CG 2630   3.852   2.555   3.998 -0.5229  0.0129  0.2052
  165LYS    HG1 2631   3.948   2.610   3.988  0.0902 -0.9827  0.4213
  165LYS    HG2 2632   3.856   2.533   4.107 -0.2382  2.8176  0.8374
  165LYS     CD 2633   3.734   2.653   3.948 -0.7040  0.2488  0.1352
  165LYS    HD1 2634   3.649   2.582   3.952  1.2970 -2.3309  4.1234
  165LYS    HD2 2635   3.747   2.692   3.845  0.8289  3.0212  1.2811
  165LYS     CE 2636   3.701   2.760   4.053 -0.0402  0.0764 -0.3495
  165LYS    HE1 2637   3.796   2.817   4.057 -1.0868  1.9010 -0.6413
  165LYS    HE2 2638   3.662   2.711   4.145 -1.8178 -0.0439 -1.1335
  165LYS     NZ 2639   3.595   2.855   4.013 -0.2561 -0.1327  0.4886
  165LYS    HZ1 2640   3.609   2.920   3.933 -1.0143  0.9209  1.1829
  165LYS    HZ2 2641   3.572   2.921   4.091 -0.3405  1.1110 -0.5572
  165LYS    HZ3 2642   3.504   2.805   4.004  0.8252 -1.9237 -1.1775
  165LYS      C 2643   4.102   2.403   3.840 -0.0161 -0.7533  0.1935
  165LYS      O 2644   4.180   2.469   3.903  0.2449  0.0609  0.7822
  166LYS      N 2645   4.125   2.379   3.709  0.1559 -0.5050  0.0133
  166LYS     HN 2646   4.054   2.327   3.663 -0.0970  0.3816 -0.6287
  166LYS     CA 2647   4.236   2.436   3.633  0.3157 -0.2940 -0.1786
  166LYS     HA 2648   4.323   2.402   3.688  0.8966  0.5881 -0.5165
  166LYS     CB 2649   4.244   2.364   3.496 -0.8373  0.3870  1.1373
  166LYS    HB1 2650   4.161   2.393   3.428  1.3949  1.4742 -1.2994
  166LYS    HB2 2651   4.238   2.256   3.520  2.3839 -1.1324 -3.4863
  166LYS     CG 2652   4.369   2.406   3.409  0.4072  0.2798 -0.3514
  166LYS    HG1 2653   4.452   2.403   3.482  0.3492  3.0812 -0.0555
  166LYS    HG2 2654   4.368   2.515   3.388 -0.6465  0.0467 -1.6795
  166LYS     CD 2655   4.388   2.327   3.278  0.0375  0.5114 -0.0835
  166LYS    HD1 2656   4.467   2.373   3.216  0.1887 -0.7814 -0.8847
  166LYS    HD2 2657   4.292   2.322   3.222  0.8360  1.7042 -1.6272
  166LYS     CE 2658   4.437   2.181   3.310 -0.3123 -0.1558 -0.0477
  166LYS    HE1 2659   4.439   2.120   3.217  2.1346 -2.2864  1.2759
  166LYS    HE2 2660   4.373   2.130   3.384 -1.9470  2.7963  0.7253
  166LYS     NZ 2661   4.575   2.182   3.362 -0.1889 -0.0315  0.6612
  166LYS    HZ1 2662   4.604   2.089   3.398  2.0941  1.0787  1.9069
  166LYS    HZ2 2663   4.597   2.249   3.438  1.6442  1.1907 -0.8493
  166LYS    HZ3 2664   4.640   2.216   3.289 -1.0210  1.9193  0.7723
  166LYS      C 2665   4.250   2.589   3.623  0.2908 -0.5901  0.0521
  166LYS      O 2666   4.150   2.654   3.602  0.3682  0.3350  0.3470
  167MET      N 2667   4.376   2.637   3.644  0.1959 -0.8297  0.5620
  167MET     HN 2668   4.447   2.574   3.675  1.5229  0.4408  0.2034
  167MET     CA 2669   4.404   2.777   3.629 -0.5204 -0.2175 -0.0726
  167MET     HA 2670   4.329   2.836   3.578 -1.0228  0.2886  1.2027
  167MET     CB 2671   4.408   2.849   3.764 -0.0357  0.1646  0.6716
  167MET    HB1 2672   4.437   2.955   3.748 -1.4059  0.4455 -0.0920
  167MET    HB2 2673   4.480   2.797   3.831  0.7501 -2.1271 -1.7847
  167MET     CG 2674   4.272   2.859   3.848  0.0819  0.2734 -0.1784
  167MET    HG1 2675   4.296   2.870   3.956  0.0002  1.1865 -0.2460
  167MET    HG2 2676   4.217   2.762   3.856 -0.2400  0.4887  0.3034
  167MET     SD 2677   4.159   2.982   3.786  0.0612  0.1744 -0.3543
  167MET     CE 2678   4.016   2.922   3.881  0.4063 -0.1650  0.5139
  167MET    HE1 2679   3.943   3.002   3.907 -0.6339 -1.6130  2.2405
  167MET    HE2 2680   4.042   2.887   3.983  0.7277 -0.7569  0.2331
  167MET    HE3 2681   3.968   2.831   3.839 -0.7933  0.4388  0.5524
  167MET      C 2682   4.533   2.795   3.544 -0.7206  0.3925 -0.1764
  167MET      O 2683   4.591   2.694   3.505  0.3113 -0.9790  0.3447
  168PRO      N 2684   4.586   2.907   3.512 -0.5329 -0.9568 -0.5764
  168PRO     CD 2685   4.729   2.914   3.490 -0.3699 -0.4785 -0.4325
  168PRO    HD1 2686   4.786   2.834   3.439  0.5612 -1.4755  2.0251
  168PRO    HD2 2687   4.775   2.933   3.589  0.2832 -0.5063 -0.7276
  168PRO     CA 2688   4.518   3.040   3.487  0.2777  0.6885  0.0325
  168PRO     HA 2689   4.458   3.064   3.574 -1.1576 -0.8727 -0.4758
  168PRO     CB 2690   4.635   3.135   3.458 -0.4024  0.5988  0.2975
  168PRO    HB1 2691   4.650   3.173   3.561 -3.6613  0.2439  1.0000
  168PRO    HB2 2692   4.602   3.216   3.390  1.2479 -0.4715 -1.8896
  168PRO     CG 2693   4.746   3.040   3.407  0.1108  0.8976  0.5307
  168PRO    HG1 2694   4.738   3.022   3.297 -1.5475  0.0723  0.7592
  168PRO    HG2 2695   4.844   3.087   3.429 -0.1976  1.2834  1.1062
  168PRO      C 2696   4.426   3.018   3.361  0.2490  0.1121 -0.5702
  168PRO      O 2697   4.429   2.907   3.303 -0.0518 -0.1927 -0.0394
  169ILE      N 2698   4.343   3.117   3.318  0.4277 -0.0175 -0.6265
  169ILE     HN 2699   4.339   3.195   3.381 -0.5816 -0.3630 -0.2544
  169ILE     CA 2700   4.258   3.104   3.204 -0.1375  0.1373 -0.5085
  169ILE     HA 2701   4.273   3.006   3.163  2.3330  0.3357 -0.2196
  169ILE     CB 2702   4.107   3.126   3.228 -0.2220 -1.2874  0.3425
  169ILE     HB 2703   4.096   3.230   3.266 -1.3147 -1.0547 -0.5479
  169ILE    CG2 2704   4.033   3.108   3.093  0.7445  0.2007  0.0780
  169ILE   HG21 2705   3.929   3.080   3.118  0.7691  1.2595  1.5170
  169ILE   HG22 2706   4.069   3.016   3.043  1.3551 -0.2144  1.2297
  169ILE   HG23 2707   4.048   3.191   3.020  0.7807 -0.0171 -0.1642
  169ILE    CG1 2708   4.050   3.029   3.329 -0.4974 -0.1143  0.0764
  169ILE   HG11 2709   4.075   2.922   3.317 -0.4311  0.0788 -1.6642
  169ILE   HG12 2710   3.939   3.024   3.338 -0.3022 -1.8108  3.6668
  169ILE     CD 2711   4.085   3.072   3.472 -0.6329 -0.2929 -0.4218
  169ILE    HD1 2712   4.004   3.039   3.540 -0.9616  1.2801  0.0001
  169ILE    HD2 2713   4.094   3.182   3.486 -0.1464 -0.5448  1.5445
  169ILE    HD3 2714   4.175   3.013   3.497 -0.3006 -0.0150 -0.9368
  169ILE      C 2715   4.310   3.198   3.106 -0.1303 -0.4528  0.0887
  169ILE      O 2716   4.333   3.320   3.124  0.1370  0.1874  0.0350
  170GLN      N 2717   4.348   3.144   2.990  0.4877 -0.1623 -0.1779
  170GLN     HN 2718   4.362   3.046   2.984  2.1463  0.1289 -2.3185
  170GLN     CA 2719   4.403   3.214   2.873 -0.2300 -0.4318 -0.5089
  170GLN     HA 2720   4.492   3.263   2.908 -0.6270  0.1515 -0.3240
  170GLN     CB 2721   4.426   3.101   2.767 -0.0701 -0.0468  0.5833
  170GLN    HB1 2722   4.330   3.059   2.729  0.2033  1.3714 -1.8789
  170GLN    HB2 2723   4.477   3.018   2.820 -1.3273 -1.3646 -0.2058
  170GLN     CG 2724   4.508   3.150   2.645 -0.4118  0.0311 -0.1202
  170GLN    HG1 2725   4.469   3.248   2.610 -0.2551  0.4175  0.7489
  170GLN    HG2 2726   4.509   3.078   2.561 -0.7464 -0.5382  0.3573
  170GLN     CD 2727   4.662   3.172   2.675 -0.0072 -0.7362 -0.5957
  170GLN    OE1 2728   4.739   3.086   2.723 -0.0855 -0.0527  0.0642
  170GLN    NE2 2729   4.712   3.295   2.631  0.8648  0.0445 -0.4664
  170GLN   HE21 2730   4.647   3.361   2.593  0.6679 -1.0913 -2.1768
  170GLN   HE22 2731   4.806   3.330   2.633  0.9190 -0.1107 -0.2815
  170GLN      C 2732   4.309   3.320   2.820  0.0931 -0.1961  0.1693
  170GLN      O 2733   4.200   3.281   2.778 -0.0470 -0.5668 -0.5158
  171ASN      N 2734   4.345   3.451   2.811 -0.3244  0.3116  0.1694
  171ASN     HN 2735   4.439   3.482   2.827 -0.6653  2.1592 -1.1233
  171ASN     CA 2736   4.250   3.555   2.790 -0.5208 -0.5542  0.4409
  171ASN     HA 2737   4.160   3.508   2.755 -0.8568 -0.8022  1.5880
  171ASN     CB 2738   4.240   3.641   2.924 -0.1960  0.3756  0.4795
  171ASN    HB1 2739   4.341   3.679   2.953 -0.5428  0.5335  1.5097
  171ASN    HB2 2740   4.196   3.593   3.014 -2.5411  1.6840  0.1066
  171ASN     CG 2741   4.154   3.763   2.894 -0.4857 -0.0936  0.5523
  171ASN    OD1 2742   4.071   3.772   2.803 -0.4041  0.6831  0.8463
  171ASN    ND2 2743   4.173   3.867   2.979  0.6592  0.1018  0.1690
  171ASN   HD21 2744   4.101   3.935   2.969 -1.3331 -1.9098 -0.0925
  171ASN   HD22 2745   4.236   3.864   3.056 -0.2663  1.0301  0.9786
  171ASN      C 2746   4.309   3.631   2.667 -0.1609 -0.0028  0.0127
  171ASN      O 2747   4.378   3.731   2.691 -0.0635  0.3486  0.1511
  172GLY      N 2748   4.280   3.588   2.543 -0.4229  0.2379 -0.3139
  172GLY     HN 2749   4.209   3.520   2.525 -1.1603  0.2739  2.1596
  172GLY     CA 2750   4.365   3.637   2.438  0.1048  0.2470  0.2151
  172GLY    HA1 2751   4.346   3.742   2.425 -4.7228 -0.4300 -0.0571
  172GLY    HA2 2752   4.333   3.585   2.349  0.8653 -0.8215  0.5433
  172GLY      C 2753   4.512   3.595   2.446  0.1749 -0.5500  0.2420
  172GLY      O 2754   4.543   3.480   2.422  0.3052  0.0540 -0.3527
  173GLY      N 2755   4.597   3.689   2.478 -0.9770 -0.1964  0.0964
  173GLY     HN 2756   4.564   3.783   2.482 -1.1744 -0.3026  1.5662
  173GLY     CA 2757   4.741   3.662   2.502 -0.3232 -0.5834 -0.8488
  173GLY    HA1 2758   4.800   3.745   2.464 -0.7742  0.9260  1.4837
  173GLY    HA2 2759   4.765   3.565   2.463 -0.7527 -0.2126 -2.0883
  173GLY      C 2760   4.786   3.654   2.646 -0.0696  0.0014 -0.4748
  173GLY      O 2761   4.880   3.588   2.677  0.2752 -0.6587 -0.0918
  174ALA      N 2762   4.713   3.712   2.733  0.2180 -0.4091 -0.4212
  174ALA     HN 2763   4.624   3.739   2.696 -0.5758 -0.6488  1.2463
  174ALA     CA 2764   4.735   3.725   2.875  0.5235  0.1571 -0.6466
  174ALA     HA 2765   4.840   3.731   2.897  0.0294  2.0034  1.7097
  174ALA     CB 2766   4.667   3.847   2.929 -0.5973  0.7974  0.6531
  174ALA    HB1 2767   4.557   3.849   2.915 -0.5728  2.2699  0.5750
  174ALA    HB2 2768   4.701   3.938   2.876 -2.9166  0.9864 -0.6390
  174ALA    HB3 2769   4.695   3.860   3.036 -2.2799 -0.6158  1.3003
  174ALA      C 2770   4.679   3.608   2.946 -0.0973  0.9055 -0.0420
  174ALA      O 2771   4.570   3.556   2.911 -0.2478  0.2085 -0.2531
  175ASN      N 2772   4.752   3.553   3.044  0.3554  0.1731  0.3188
  175ASN     HN 2773   4.840   3.595   3.064 -0.0383  1.2240 -0.0940
  175ASN     CA 2774   4.707   3.445   3.122 -0.5769  0.5168 -0.0074
  175ASN     HA 2775   4.644   3.392   3.052  1.6657  1.3670 -2.9012
  175ASN     CB 2776   4.826   3.354   3.152  0.4836 -0.4573 -0.5082
  175ASN    HB1 2777   4.809   3.296   3.246  0.7742 -0.6408 -0.5686
  175ASN    HB2 2778   4.910   3.410   3.199 -0.8421  0.2252  1.1696
  175ASN     CG 2779   4.884   3.274   3.041 -0.5384 -0.3836  0.4728
  175ASN    OD1 2780   4.908   3.150   3.060 -0.1090  0.0581 -0.2586
  175ASN    ND2 2781   4.892   3.326   2.915  0.0303 -0.1099  0.0750
  175ASN   HD21 2782   4.920   3.264   2.842  1.1777 -0.0833  0.4726
  175ASN   HD22 2783   4.877   3.422   2.892  1.1213  0.2490  0.7851
  175ASN      C 2784   4.633   3.497   3.250  0.8406  0.0115 -0.2959
  175ASN      O 2785   4.692   3.539   3.348 -0.4080 -0.0117  0.7285
  176LEU      N 2786   4.497   3.496   3.256 -0.1424 -0.5599 -0.7596
  176LEU     HN 2787   4.436   3.446   3.195 -1.2747 -0.5776  0.3214
  176LEU     CA 2788   4.423   3.551   3.369 -0.3656 -0.0649  0.3719
  176LEU     HA 2789   4.463   3.647   3.400  0.6012 -0.3433  0.0335
  176LEU     CB 2790   4.278   3.566   3.319 -0.2536 -0.3705  0.2642
  176LEU    HB1 2791   4.239   3.472   3.275  0.4167 -0.5265 -0.0164
  176LEU    HB2 2792   4.280   3.640   3.236 -0.2731  1.5216  1.8762
  176LEU     CG 2793   4.179   3.623   3.420 -0.2799 -0.6169 -0.4422
  176LEU     HG 2794   4.179   3.568   3.517 -1.3858  0.0291 -0.0586
  176LEU    CD1 2795   4.212   3.765   3.461 -0.1348 -0.3163  0.6665
  176LEU   HD11 2796   4.123   3.818   3.501 -0.5120  0.9120 -1.6072
  176LEU   HD12 2797   4.241   3.821   3.369 -0.0895 -1.7083 -0.2055
  176LEU   HD13 2798   4.293   3.768   3.537 -0.5047  2.4457  1.0490
  176LEU    CD2 2799   4.046   3.616   3.349 -0.3854  0.1015 -0.3756
  176LEU   HD21 2800   3.960   3.657   3.407  0.6183 -0.6915  1.7697
  176LEU   HD22 2801   4.014   3.514   3.321 -0.7938  0.3086 -0.6735
  176LEU   HD23 2802   4.040   3.682   3.260  0.2169  1.6442  0.6652
  176LEU      C 2803   4.415   3.463   3.491 -0.5295  0.5943  0.3710
  176LEU      O 2804   4.384   3.346   3.476  0.2648  0.1746  0.7091
  177CYS      N 2805   4.454   3.521   3.602  0.7155  0.6101 -0.5440
  177CYS     HN 2806   4.492   3.613   3.599 -0.4309  1.1216  0.0082
  177CYS     CA 2807   4.441   3.453   3.732  0.6869  0.6238  0.6946
  177CYS     HA 2808   4.379   3.366   3.720  0.4217  0.9502 -0.4711
  177CYS     CB 2809   4.578   3.410   3.790 -0.4048  0.1280  0.4334
  177CYS    HB1 2810   4.647   3.497   3.786 -0.1191 -0.1370 -1.6399
  177CYS    HB2 2811   4.631   3.339   3.723 -1.3795 -2.4787  2.2891
  177CYS     SG 2812   4.576   3.330   3.948  0.1716 -0.0052 -0.0075
  177CYS      C 2813   4.376   3.563   3.823 -0.6104  0.2160 -0.2983
  177CYS      O 2814   4.443   3.659   3.854 -0.1817  0.0285  0.6496
  178SER      N 2815   4.255   3.538   3.881  0.4752 -0.1536  0.4451
  178SER     HN 2816   4.201   3.458   3.857  2.2997 -1.4378  0.4401
  178SER     CA 2817   4.190   3.641   3.959 -0.1315 -0.4405 -1.4518
  178SER     HA 2818   4.260   3.685   4.028 -2.0942 -1.1046  1.1194
  178SER     CB 2819   4.124   3.747   3.863 -0.2992 -0.5653  0.2928
  178SER    HB1 2820   4.214   3.790   3.813 -0.0137  0.7786  1.8683
  178SER    HB2 2821   4.084   3.842   3.906 -1.6642  0.0396 -2.1598
  178SER     OG 2822   4.037   3.692   3.770 -0.0074  0.4444  0.0454
  178SER    HG1 2823   4.014   3.766   3.714 -3.6594 -0.7964 -0.3257
  178SER      C 2824   4.077   3.588   4.044 -0.0452 -0.0184 -0.0092
  178SER      O 2825   4.043   3.656   4.139  0.5494  0.2758  0.0854
  179SER      N 2826   4.006   3.477   4.010 -0.4146 -0.1927 -0.4444
  179SER     HN 2827   4.047   3.424   3.935  0.2621  2.1256 -1.8082
  179SER     CA 2828   3.910   3.409   4.093  0.7392  0.1423 -0.1951
  179SER     HA 2829   3.899   3.313   4.045 -2.5406  0.5937 -0.5487
  179SER     CB 2830   3.938   3.396   4.249  0.5711 -0.2719  0.2408
  179SER    HB1 2831   3.951   3.497   4.293  3.7556 -0.5697  0.2369
  179SER    HB2 2832   4.039   3.350   4.258  1.0185  0.8402  1.1728
  179SER     OG 2833   3.837   3.325   4.310 -0.2776 -0.4882  0.3901
  179SER    HG1 2834   3.872   3.302   4.397  1.1819 -0.2688 -0.1025
  179SER      C 2835   3.774   3.474   4.080 -0.2715 -1.1845  0.5391
  179SER      O 2836   3.671   3.407   4.068  0.1485  0.3195  0.0769
  180PHE      N 2837   3.771   3.610   4.082 -0.2500 -0.2924 -0.0135
  180PHE     HN 2838   3.861   3.650   4.098 -0.6379  0.1947  1.0279
  180PHE     CA 2839   3.654   3.698   4.083 -0.6263  0.3734  0.1568
  180PHE     HA 2840   3.573   3.645   4.131 -1.6967 -0.3034 -2.2181
  180PHE     CB 2841   3.681   3.821   4.174 -0.1310  0.1617 -0.1290
  180PHE    HB1 2842   3.609   3.901   4.145 -1.3955 -1.2134 -0.9236
  180PHE    HB2 2843   3.787   3.855   4.172 -0.5743  1.6028 -0.5247
  180PHE     CG 2844   3.640   3.786   4.321 -0.8293  0.5359  0.3096
  180PHE    CD1 2845   3.502   3.771   4.357 -0.1722  0.7931 -0.3901
  180PHE    HD1 2846   3.430   3.804   4.283  1.2977  2.5882 -1.1267
  180PHE    CE1 2847   3.471   3.763   4.497  0.6187 -0.0031  0.3101
  180PHE    HE1 2848   3.367   3.761   4.526  0.4277  2.4133  0.0436
  180PHE     CZ 2849   3.571   3.721   4.587 -1.0139  0.6425 -0.3651
  180PHE     HZ 2850   3.544   3.712   4.692  3.5164 -2.4699  0.8035
  180PHE    CD2 2851   3.738   3.768   4.421 -0.3306  0.0447  0.5577
  180PHE    HD2 2852   3.842   3.784   4.396 -0.3244 -1.0585 -0.2172
  180PHE    CE2 2853   3.702   3.741   4.552 -0.0664  0.1188 -0.4107
  180PHE    HE2 2854   3.778   3.725   4.627  1.3765  0.7393 -1.6849
  180PHE      C 2855   3.583   3.740   3.956 -0.7029  1.1212 -0.3912
  180PHE      O 2856   3.504   3.831   3.962  0.0303  0.1521 -0.1161
  181SER      N 2857   3.613   3.670   3.840  0.5164 -0.3909  0.4759
  181SER     HN 2858   3.684   3.600   3.843 -0.3480 -1.4827 -2.1522
  181SER     CA 2859   3.560   3.710   3.709 -0.0499 -0.0687  0.1821
  181SER     HA 2860   3.606   3.806   3.692 -0.4334  0.4367  1.7898
  181SER     CB 2861   3.586   3.610   3.591 -0.6958  0.4700 -0.0541
  181SER    HB1 2862   3.522   3.624   3.501 -0.8946  1.3775  0.2147
  181SER    HB2 2863   3.572   3.507   3.629  3.6884 -0.5512 -0.5879
  181SER     OG 2864   3.718   3.610   3.550  0.5199 -0.5645 -0.2503
  181SER    HG1 2865   3.756   3.696   3.568 -0.0240 -0.4363  0.2946
  181SER      C 2866   3.408   3.728   3.710 -0.6386 -0.3130 -0.3130
  181SER      O 2867   3.335   3.653   3.775  0.0697 -0.0887 -0.0113
  182ILE      N 2868   3.354   3.825   3.636  0.3212 -0.1842 -0.5463
  182ILE     HN 2869   3.406   3.893   3.585 -0.8096  2.9958  2.1689
  182ILE     CA 2870   3.210   3.848   3.621  0.6639 -0.3539 -0.4377
  182ILE     HA 2871   3.172   3.829   3.720 -0.2908  2.2118 -0.2235
  182ILE     CB 2872   3.180   3.993   3.588 -0.1470  0.2102  0.3636
  182ILE     HB 2873   3.235   4.017   3.494 -1.4537 -1.1157 -0.7996
  182ILE    CG2 2874   3.027   4.014   3.562  0.3433 -0.3234 -0.9663
  182ILE   HG21 2875   3.012   4.124   3.560  1.3181 -0.1791 -0.5834
  182ILE   HG22 2876   2.977   3.975   3.653  0.4835  2.2362  0.3152
  182ILE   HG23 2877   2.988   3.977   3.464 -1.3198 -0.1044 -0.4241
  182ILE    CG1 2878   3.241   4.079   3.703  0.0990  0.3156 -0.5483
  182ILE   HG11 2879   3.336   4.045   3.750 -0.3352  0.8911  0.7850
  182ILE   HG12 2880   3.158   4.085   3.777  1.6069 -0.8079  1.3314
  182ILE     CD 2881   3.274   4.206   3.638  0.1873  0.6524  0.0858
  182ILE    HD1 2882   3.324   4.264   3.718  0.1063  1.1518 -0.2191
  182ILE    HD2 2883   3.187   4.267   3.606 -0.2573  0.3065  0.6262
  182ILE    HD3 2884   3.342   4.185   3.552 -0.6554  2.4210 -1.0916
  182ILE      C 2885   3.143   3.744   3.525  0.1713  0.4046  0.3109
  182ILE      O 2886   3.131   3.777   3.407 -0.3179 -0.1713 -0.5348
  183CYS      N 2887   3.104   3.626   3.566 -0.5346  0.4207 -0.1403
  183CYS     HN 2888   3.109   3.617   3.665 -0.9368  0.0371 -0.1505
  183CYS     CA 2889   3.045   3.516   3.488  0.7491 -0.0168 -0.5254
  183CYS     HA 2890   3.036   3.539   3.383  0.2478  1.3220 -0.2126
  183CYS     CB 2891   3.114   3.386   3.517  0.3225 -0.6478 -0.1203
  183CYS    HB1 2892   3.083   3.310   3.442 -1.3456  1.8694 -2.1603
  183CYS    HB2 2893   3.112   3.347   3.621  0.9398 -1.8933 -0.5479
  183CYS     SG 2894   3.287   3.403   3.477  0.1882 -0.0814  0.1122
  183CYS      C 2895   2.900   3.497   3.529 -0.1744  0.2124 -0.4685
  183CYS      O 2896   2.867   3.488   3.646  0.1463  0.6412 -0.1310
  184HSD      N 2897   2.810   3.486   3.434 -0.7665  0.0485 -0.0251
  184HSD     HN 2898   2.845   3.473   3.342 -0.2527 -1.4695  0.3485
  184HSD     CA 2899   2.673   3.494   3.459  0.4666 -0.3675  0.1186
  184HSD     HA 2900   2.660   3.557   3.546  1.4705  2.0680 -1.3942
  184HSD     CB 2901   2.596   3.555   3.347  0.1506 -0.2017  0.1479
  184HSD    HB1 2902   2.596   3.492   3.256  1.1411  1.9898 -1.4534
  184HSD    HB2 2903   2.658   3.639   3.309  1.5075 -2.0464 -1.9587
  184HSD    ND1 2904   2.366   3.657   3.306  0.0746 -0.0978  0.2001
  184HSD    HD1 2905   2.372   3.657   3.206 -2.6523 -1.4653 -0.0401
  184HSD     CG 2906   2.456   3.601   3.388 -0.3517  0.0240 -0.5133
  184HSD    CE1 2907   2.254   3.684   3.378 -0.3191 -0.2240  0.3004
  184HSD    HE1 2908   2.155   3.704   3.336 -0.7460 -0.4936  1.1393
  184HSD    NE2 2909   2.273   3.650   3.510 -0.0809  0.0319  0.6213
  184HSD    CD2 2910   2.402   3.605   3.512 -0.5661  0.1196  0.2897
  184HSD    HD2 2911   2.447   3.569   3.604  1.2424  0.1805 -0.5389
  184HSD      C 2912   2.615   3.359   3.494  0.5004  0.4352  0.4263
  184HSD      O 2913   2.531   3.304   3.418 -0.2304  0.3688 -0.1263
  185THR      N 2914   2.664   3.291   3.594  0.2058 -0.1181 -0.3440
  185THR     HN 2915   2.739   3.321   3.653  1.2239 -0.6525 -1.3323
  185THR     CA 2916   2.600   3.163   3.627 -0.3281 -0.1617 -0.1043
  185THR     HA 2917   2.492   3.170   3.628 -0.2974  0.3232  0.8362
  185THR     CB 2918   2.625   3.037   3.539  0.0224  0.4856  0.5540
  185THR     HB 2919   2.570   3.039   3.443  0.1225  2.5841  0.4878
  185THR    OG1 2920   2.580   2.918   3.607 -0.0197  0.0031  0.0853
  185THR    HG1 2921   2.487   2.909   3.585  0.6650 -3.7848 -2.1640
  185THR    CG2 2922   2.775   3.023   3.519 -0.3407 -0.0392  0.2240
  185THR   HG21 2923   2.834   3.025   3.613 -1.1979  1.4675  0.7631
  185THR   HG22 2924   2.816   3.106   3.458 -0.0618  0.9289  1.6687
  185THR   HG23 2925   2.796   2.929   3.463 -2.3103 -0.4949  0.1700
  185THR      C 2926   2.634   3.136   3.772 -0.4473 -0.4695 -0.3307
  185THR      O 2927   2.737   3.188   3.822  0.4664 -0.6613  0.2592
  186PHE      N 2928   2.550   3.065   3.852 -0.2423  0.1277  0.4354
  186PHE     HN 2929   2.472   3.023   3.806  0.3848 -0.2399 -0.3174
  186PHE     CA 2930   2.565   3.044   3.995  0.1534 -0.0372 -0.4913
  186PHE     HA 2931   2.588   3.144   4.029 -1.6012  0.0835  0.4697
  186PHE     CB 2932   2.432   3.008   4.069 -0.0761  0.2698 -0.0379
  186PHE    HB1 2933   2.364   3.096   4.074  1.0021  1.1007  0.5622
  186PHE    HB2 2934   2.455   2.988   4.176 -0.3146  0.0353 -0.0300
  186PHE     CG 2935   2.361   2.890   4.015 -0.0835  0.6193 -0.0695
  186PHE    CD1 2936   2.248   2.912   3.939  0.1083 -0.0980  0.2485
  186PHE    HD1 2937   2.236   3.014   3.905 -0.7762  0.0294  0.8907
  186PHE    CE1 2938   2.173   2.806   3.889  0.1832  0.4846  0.0480
  186PHE    HE1 2939   2.090   2.824   3.823  1.7651 -1.0655 -2.5250
  186PHE     CZ 2940   2.216   2.676   3.925  0.3585 -0.1171  0.3401
  186PHE     HZ 2941   2.157   2.590   3.897  1.2846 -0.1813 -1.5420
  186PHE    CD2 2942   2.405   2.767   4.046  0.5431  0.9607  0.4645
  186PHE    HD2 2943   2.488   2.760   4.115  1.2039 -0.0419 -0.4078
  186PHE    CE2 2944   2.334   2.649   4.001 -0.5498 -0.2687  0.2032
  186PHE    HE2 2945   2.355   2.550   4.039 -1.8446 -0.2931  0.9141
  186PHE      C 2946   2.685   2.960   4.039  0.4676 -0.1460 -0.0903
  186PHE      O 2947   2.715   2.855   3.993  0.0030 -0.3598 -0.3613
  187GLN      N 2948   2.753   3.006   4.149 -0.6109 -0.2012 -0.8003
  187GLN     HN 2949   2.711   3.082   4.197  0.4341  0.6458 -1.1760
  187GLN     CA 2950   2.886   2.965   4.187  0.4168 -0.7169 -0.2638
  187GLN     HA 2951   2.907   2.863   4.160  1.8307  0.1067 -2.4736
  187GLN     CB 2952   3.000   3.062   4.123 -0.9971 -0.2173 -1.0882
  187GLN    HB1 2953   3.091   3.025   4.174 -0.6638 -1.1898 -2.3333
  187GLN    HB2 2954   2.976   3.163   4.162 -1.7320 -0.5564 -0.6343
  187GLN     CG 2955   3.020   3.053   3.978 -0.0925 -0.3000 -0.0730
  187GLN    HG1 2956   2.924   3.018   3.935  0.4454  0.1223 -1.6701
  187GLN    HG2 2957   3.101   2.984   3.947  0.5892  0.0961  0.7914
  187GLN     CD 2958   3.055   3.189   3.904  0.4868  0.4316  0.0527
  187GLN    OE1 2959   3.156   3.196   3.835  0.2732 -0.5345  0.3231
  187GLN    NE2 2960   2.982   3.298   3.930 -0.0366  0.2328  0.1203
  187GLN   HE21 2961   3.028   3.385   3.908  2.0175 -0.5066  1.1828
  187GLN   HE22 2962   2.883   3.295   3.937 -0.2292  0.3506 -1.9851
  187GLN      C 2963   2.898   2.975   4.338 -0.2429 -0.0203 -0.0998
  187GLN      O 2964   2.862   3.077   4.401  0.4327  0.8661  0.5154
  188TRP      N 2965   2.955   2.873   4.412  1.0966  0.0827  0.0599
  188TRP     HN 2966   2.991   2.790   4.369 -1.6725 -0.5826 -1.1677
  188TRP     CA 2967   2.972   2.885   4.558  0.2754 -0.0388 -0.9006
  188TRP     HA 2968   2.873   2.905   4.597  1.0917  0.8037  0.8086
  188TRP     CB 2969   3.028   2.743   4.613  0.5875  0.0456 -0.0542
  188TRP    HB1 2970   3.113   2.719   4.547  0.3242 -3.1523  0.6073
  188TRP    HB2 2971   2.959   2.657   4.606 -1.0836  1.3706 -0.6725
  188TRP     CG 2972   3.080   2.744   4.751 -0.4992  0.1215  0.2477
  188TRP    CD1 2973   3.210   2.703   4.783 -0.4355 -0.0823  0.1566
  188TRP    HD1 2974   3.282   2.660   4.716 -0.3379  0.9942 -0.4460
  188TRP    NE1 2975   3.229   2.717   4.919 -0.0400  0.3207 -0.0772
  188TRP    HE1 2976   3.318   2.701   4.954  0.8233  3.0919 -0.7572
  188TRP    CE2 2977   3.117   2.769   4.978 -0.0727 -0.3043  0.5374
  188TRP    CD2 2978   3.022   2.795   4.881  0.2936  0.0744  0.5835
  188TRP    CE3 2979   2.901   2.852   4.918 -0.2951 -0.6211 -1.0554
  188TRP    HE3 2980   2.821   2.876   4.850 -0.9460  1.3081  0.2953
  188TRP    CZ3 2981   2.886   2.890   5.050  0.3797 -0.3001 -0.0991
  188TRP    HZ3 2982   2.788   2.930   5.073  0.1601 -1.0186  0.2344
  188TRP    CZ2 2983   3.102   2.815   5.110 -0.1607  0.3063  0.1294
  188TRP    HZ2 2984   3.182   2.801   5.181  2.1445 -2.1248 -2.6395
  188TRP    CH2 2985   2.984   2.873   5.150  0.3322  0.3446  0.4502
  188TRP    HH2 2986   2.972   2.926   5.243  0.4162  1.9176 -0.4065
  188TRP      C 2987   3.060   3.002   4.598 -0.0481 -0.0950  0.0392
  188TRP      O 2988   3.019   3.070   4.691 -0.2706  0.1288  0.2545
  189HSD      N 2989   3.171   3.030   4.537 -0.2390 -0.6729 -0.1695
  189HSD     HN 2990   3.210   2.960   4.477  0.3298 -0.8404  0.3830
  189HSD     CA 2991   3.253   3.143   4.575 -0.0822  0.0146  0.6753
  189HSD     HA 2992   3.282   3.131   4.678  0.2516 -1.3662  0.4414
  189HSD     CB 2993   3.388   3.135   4.507 -1.1768 -0.4436  0.3977
  189HSD    HB1 2994   3.378   3.173   4.403 -1.6391 -2.4830 -0.3492
  189HSD    HB2 2995   3.431   3.034   4.490 -0.1220  0.3151 -1.9448
  189HSD    ND1 2996   3.483   3.359   4.580 -0.0771  0.1763  0.0814
  189HSD    HD1 2997   3.416   3.415   4.531 -1.0562 -0.2069  0.9338
  189HSD     CG 2998   3.491   3.221   4.572 -0.2148 -0.3920 -0.4935
  189HSD    CE1 2999   3.582   3.402   4.659 -0.3097 -0.0414  0.3070
  189HSD    HE1 3000   3.612   3.505   4.677 -0.4721 -0.4234  3.4625
  189HSD    NE2 3001   3.664   3.306   4.700  0.4522 -0.2103 -0.3769
  189HSD    CD2 3002   3.603   3.187   4.652 -0.1401  0.4577 -0.0420
  189HSD    HD2 3003   3.640   3.088   4.677 -2.0891 -0.0648  1.0247
  189HSD      C 3004   3.186   3.280   4.569 -0.0809 -0.9215  0.0502
  189HSD      O 3005   3.197   3.367   4.657  0.2992  0.3215  0.1520
  190GLU      N 3006   3.086   3.289   4.475  0.9906 -0.0063 -0.2302
  190GLU     HN 3007   3.068   3.214   4.413  5.8320 -1.1193 -0.7085
  190GLU     CA 3008   3.000   3.409   4.473  0.7107  0.0647  0.2176
  190GLU     HA 3009   3.074   3.488   4.471  1.5546 -0.5912  2.4574
  190GLU     CB 3010   2.918   3.411   4.347  0.1573 -0.4628  0.0601
  190GLU    HB1 3011   2.839   3.489   4.356  0.4692 -0.3811  4.1107
  190GLU    HB2 3012   2.856   3.319   4.343  0.6606 -0.7933 -0.2665
  190GLU     CG 3013   2.997   3.435   4.216  0.8217  0.0815 -0.3585
  190GLU    HG1 3014   2.922   3.411   4.138  1.8736 -2.0077 -0.7758
  190GLU    HG2 3015   3.078   3.361   4.198 -0.8907 -2.3700  1.3440
  190GLU     CD 3016   3.043   3.576   4.188  0.1461 -0.3293  0.6843
  190GLU    OE1 3017   3.012   3.623   4.073  0.0700  0.9598 -0.2319
  190GLU    OE2 3018   3.117   3.639   4.269  0.3058  0.2137 -0.0434
  190GLU      C 3019   2.907   3.435   4.601 -0.1531  0.0585  0.1249
  190GLU      O 3020   2.890   3.550   4.640  0.1472  1.2271  0.3599
  191ALA      N 3021   2.845   3.329   4.654 -0.4637 -0.0133  0.0919
  191ALA     HN 3022   2.866   3.250   4.597  0.8232 -0.4658  1.1294
  191ALA     CA 3023   2.779   3.306   4.780 -0.1401 -0.4998  0.2672
  191ALA     HA 3024   2.702   3.381   4.794  0.6887  0.6298 -0.9844
  191ALA     CB 3025   2.697   3.173   4.776  0.3282 -0.0712  0.5278
  191ALA    HB1 3026   2.627   3.170   4.862 -0.7551  0.8022 -0.2954
  191ALA    HB2 3027   2.764   3.085   4.784  1.9525  1.1979  1.7240
  191ALA    HB3 3028   2.640   3.173   4.681  1.1090  0.2623  0.0447
  191ALA      C 3029   2.868   3.311   4.899 -0.6937 -0.0801  0.3719
  191ALA      O 3030   2.825   3.365   5.000  0.0099  0.1608 -0.4204
  192MET      N 3031   2.993   3.259   4.887  0.5664  0.0128  0.2328
  192MET     HN 3032   3.016   3.213   4.802  0.3163  1.0048 -0.3862
  192MET     CA 3033   3.092   3.263   4.992 -0.2701 -0.0872 -0.2439
  192MET     HA 3034   3.047   3.217   5.079 -1.7095 -0.1483 -1.0093
  192MET     CB 3035   3.217   3.191   4.938 -0.1529  0.4040 -0.0352
  192MET    HB1 3036   3.248   3.242   4.844 -1.8504  0.9359 -0.3446
  192MET    HB2 3037   3.184   3.088   4.913  2.8397 -0.7598  0.4134
  192MET     CG 3038   3.333   3.175   5.038  0.1922  0.1986 -0.0727
  192MET    HG1 3039   3.297   3.123   5.130  1.6201  0.4022  0.6224
  192MET    HG2 3040   3.375   3.270   5.078 -0.3646 -0.0439  1.1612
  192MET     SD 3041   3.470   3.080   4.966 -0.5567  0.0715 -0.1533
  192MET     CE 3042   3.564   3.036   5.109  0.2730 -0.6876 -0.6962
  192MET    HE1 3043   3.669   3.006   5.088  0.6479  2.0689 -3.4369
  192MET    HE2 3044   3.506   2.957   5.161 -0.6006  0.3794  0.0073
  192MET    HE3 3045   3.558   3.123   5.178  0.4958 -1.0568 -0.2030
  192MET      C 3046   3.124   3.405   5.033 -0.3390 -0.3620 -0.2483
  192MET      O 3047   3.100   3.437   5.148  0.2975 -0.5840  0.2655
  193PHE      N 3048   3.173   3.498   4.944 -0.2546 -0.4011 -0.3438
  193PHE     HN 3049   3.202   3.460   4.856 -0.2817 -2.5834  0.5163
  193PHE     CA 3050   3.214   3.638   4.980 -0.3065  1.0797  0.1037
  193PHE     HA 3051   3.298   3.630   5.047 -0.7130  1.5643  0.6805
  193PHE     CB 3052   3.259   3.699   4.845 -1.0967 -0.2642  0.5644
  193PHE    HB1 3053   3.164   3.724   4.792 -1.7378  0.0216  1.8299
  193PHE    HB2 3054   3.333   3.630   4.799  0.3322 -1.3008  4.0973
  193PHE     CG 3055   3.343   3.821   4.853 -0.7450  0.0530  0.4700
  193PHE    CD1 3056   3.453   3.819   4.938 -0.5804  0.2952  0.1130
  193PHE    HD1 3057   3.472   3.726   4.990  1.6976  0.8038  0.2861
  193PHE    CE1 3058   3.529   3.934   4.965 -0.3015 -0.4641 -0.4032
  193PHE    HE1 3059   3.611   3.923   5.033 -0.7970  1.6737  0.6485
  193PHE     CZ 3060   3.486   4.060   4.918  0.2471  0.9471  0.7227
  193PHE     HZ 3061   3.539   4.150   4.943  2.0925  0.2107 -0.3885
  193PHE    CD2 3062   3.307   3.950   4.800 -1.2795 -0.3338 -1.6378
  193PHE    HD2 3063   3.221   3.960   4.736 -0.8334  1.9416 -1.9789
  193PHE    CE2 3064   3.382   4.068   4.828  0.4823  0.0090 -0.0377
  193PHE    HE2 3065   3.357   4.170   4.805  1.2217 -0.0173 -1.0063
  193PHE      C 3066   3.105   3.722   5.046 -0.2821 -0.0482 -0.3992
  193PHE      O 3067   3.122   3.803   5.138  0.2754 -0.5049 -0.0113
  194LEU      N 3068   2.980   3.710   4.997 -0.0554  0.4269 -0.2182
  194LEU     HN 3069   2.965   3.661   4.911  2.5789 -0.3323 -0.3307
  194LEU     CA 3070   2.862   3.775   5.060 -0.7576  0.6667 -0.6453
  194LEU     HA 3071   2.885   3.878   5.084  0.4844  0.3293 -0.3142
  194LEU     CB 3072   2.734   3.769   4.973  0.3373  0.2816  0.0060
  194LEU    HB1 3073   2.648   3.775   5.043 -0.7947  2.0063 -1.4445
  194LEU    HB2 3074   2.733   3.675   4.913  3.6367  0.2927 -0.2591
  194LEU     CG 3075   2.711   3.892   4.886 -0.0235 -0.5858  0.4308
  194LEU     HG 3076   2.712   3.987   4.944  0.0037  0.4082 -1.1456
  194LEU    CD1 3077   2.823   3.916   4.781 -0.2863  0.4789 -0.4030
  194LEU   HD11 3078   2.834   3.836   4.704  3.0128  0.9821 -0.6205
  194LEU   HD12 3079   2.925   3.928   4.825 -0.7605  2.4899  0.2536
  194LEU   HD13 3080   2.790   4.007   4.726  0.9155  1.1776 -0.0303
  194LEU    CD2 3081   2.571   3.878   4.817 -0.8785  0.1145 -0.7003
  194LEU   HD21 3082   2.486   3.881   4.889  0.2638  0.0060  0.7033
  194LEU   HD22 3083   2.583   3.782   4.763  2.0641 -0.2409  0.3597
  194LEU   HD23 3084   2.557   3.965   4.750 -0.6669  0.4276 -0.3446
  194LEU      C 3085   2.817   3.705   5.196  0.1651  0.1108 -0.0153
  194LEU      O 3086   2.778   3.776   5.285 -1.1138  0.1493  0.4892
  195LEU      N 3087   2.820   3.572   5.219  1.4159  0.5155  0.0294
  195LEU     HN 3088   2.840   3.513   5.142 -0.3700  1.1553 -1.0026
  195LEU     CA 3089   2.799   3.503   5.351  0.4713  0.9499  0.1446
  195LEU     HA 3090   2.702   3.529   5.390 -0.6041 -1.9436 -0.3351
  195LEU     CB 3091   2.808   3.345   5.341  0.1384 -0.4078  0.1452
  195LEU    HB1 3092   2.868   3.306   5.427 -1.8111 -0.9667  1.3105
  195LEU    HB2 3093   2.870   3.324   5.251  1.8903 -2.1807  1.6419
  195LEU     CG 3094   2.683   3.268   5.324 -0.4130 -0.5174  0.7859
  195LEU     HG 3095   2.620   3.315   5.246  0.5074  1.1513  1.0151
  195LEU    CD1 3096   2.712   3.131   5.270  0.3196 -1.2644  0.0073
  195LEU   HD11 3097   2.612   3.082   5.269  0.7795 -2.2101 -0.2353
  195LEU   HD12 3098   2.769   3.079   5.349 -1.0354 -1.7256  0.7193
  195LEU   HD13 3099   2.768   3.139   5.175  0.5048 -1.6036  0.0908
  195LEU    CD2 3100   2.603   3.261   5.454 -0.1382  0.7460 -0.4140
  195LEU   HD21 3101   2.662   3.248   5.548  1.9655  1.2273 -1.6011
  195LEU   HD22 3102   2.523   3.185   5.447  0.4111 -0.1254  1.8314
  195LEU   HD23 3103   2.559   3.362   5.462  1.1772  1.2921  0.3086
  195LEU      C 3104   2.898   3.547   5.455 -0.2006 -0.1504  0.3345
  195LEU      O 3105   2.859   3.592   5.563 -0.0600  0.2671 -0.3651
  196GLU      N 3106   3.026   3.555   5.417  1.0310 -0.1677  0.5579
  196GLU     HN 3107   3.050   3.529   5.324  2.4565 -0.2370  0.9294
  196GLU     CA 3108   3.138   3.571   5.510 -0.6525 -0.9315  0.1073
  196GLU     HA 3109   3.126   3.527   5.608 -0.3856 -0.6335  0.2745
  196GLU     CB 3110   3.277   3.530   5.450  0.1970 -0.0186 -0.4721
  196GLU    HB1 3111   3.260   3.429   5.407  0.9184 -1.8692  3.1643
  196GLU    HB2 3112   3.342   3.511   5.538 -1.7853  0.6564  1.2072
  196GLU     CG 3113   3.352   3.627   5.353 -0.5033  0.5378  0.2876
  196GLU    HG1 3114   3.395   3.713   5.409 -0.8259 -0.7754  2.7038
  196GLU    HG2 3115   3.282   3.669   5.277  1.1691  0.1752 -1.5304
  196GLU     CD 3116   3.465   3.560   5.275 -0.6798  0.1931  0.1490
  196GLU    OE1 3117   3.455   3.438   5.240  0.1069  0.0820 -0.5169
  196GLU    OE2 3118   3.565   3.624   5.238 -0.3671 -0.1816  0.6644
  196GLU      C 3119   3.144   3.723   5.552  0.0105  0.7814  1.1429
  196GLU      O 3120   3.183   3.754   5.663  0.7733 -0.5888 -0.9225
  197PHE      N 3121   3.088   3.813   5.470 -0.1754  0.7532 -0.7743
  197PHE     HN 3122   3.078   3.784   5.375 -0.5085  1.3222 -0.9163
  197PHE     CA 3123   3.045   3.940   5.518 -1.0271  0.1940 -0.2063
  197PHE     HA 3124   3.120   3.963   5.592  0.4505 -2.9397 -0.5494
  197PHE     CB 3125   3.049   4.048   5.405 -0.4028 -0.3601  0.0309
  197PHE    HB1 3126   2.987   4.016   5.318  1.4735 -0.3728 -1.3516
  197PHE    HB2 3127   3.152   4.072   5.372 -0.5341 -1.2398 -1.1014
  197PHE     CG 3128   3.002   4.183   5.462  0.4209  0.4110  0.4116
  197PHE    CD1 3129   3.070   4.261   5.553  0.5149  0.1868  0.0278
  197PHE    HD1 3130   3.160   4.224   5.600 -0.4199 -2.2472  0.0432
  197PHE    CE1 3131   3.015   4.381   5.594  0.5982  0.3287 -0.2031
  197PHE    HE1 3132   3.069   4.433   5.672 -2.3825  1.1490  1.5082
  197PHE     CZ 3133   2.894   4.430   5.544  0.6344  0.7204  0.2508
  197PHE     HZ 3134   2.857   4.528   5.574 -0.9712 -0.2227  1.5258
  197PHE    CD2 3135   2.880   4.229   5.405  0.7646 -0.1003 -0.6489
  197PHE    HD2 3136   2.825   4.161   5.342 -0.4607 -1.1631  1.4854
  197PHE    CE2 3137   2.821   4.351   5.446  0.1624  0.0119 -0.1960
  197PHE    HE2 3138   2.729   4.385   5.401 -0.1503 -1.6565 -0.9059
  197PHE      C 3139   2.916   3.931   5.597 -0.1569  0.1314 -0.5067
  197PHE      O 3140   2.917   3.962   5.718  0.0748  0.0055 -0.6153
  198PHE      N 3141   2.800   3.895   5.538 -0.3375  0.1378 -0.1923
  198PHE     HN 3142   2.796   3.852   5.449 -0.4332 -0.3716  0.0536
  198PHE     CA 3143   2.669   3.920   5.603  0.4448 -0.1768  0.1045
  198PHE     HA 3144   2.658   4.025   5.626  1.6308 -0.0549  0.1836
  198PHE     CB 3145   2.549   3.886   5.501  0.5604 -0.3964 -0.1389
  198PHE    HB1 3146   2.457   3.860   5.557  1.3271 -0.2232  1.2400
  198PHE    HB2 3147   2.573   3.793   5.446  2.2771 -0.1869  0.2035
  198PHE     CG 3148   2.509   4.005   5.408 -0.5458  0.1134 -0.2845
  198PHE    CD1 3149   2.460   4.126   5.459 -0.3172  0.0805  0.3403
  198PHE    HD1 3150   2.462   4.141   5.566 -1.9631  0.8180  0.3025
  198PHE    CE1 3151   2.426   4.229   5.379  0.1434  0.3124  0.0941
  198PHE    HE1 3152   2.402   4.319   5.433  1.8127 -0.1038  1.6514
  198PHE     CZ 3153   2.434   4.214   5.241 -0.2648 -0.1818  0.4119
  198PHE     HZ 3154   2.419   4.296   5.171  1.7595  0.5641  0.7705
  198PHE    CD2 3155   2.503   3.987   5.268 -0.2831 -0.1272  0.5634
  198PHE    HD2 3156   2.525   3.893   5.219  1.2469  1.0153 -1.0677
  198PHE    CE2 3157   2.473   4.097   5.186  0.2382  0.0941 -0.3970
  198PHE    HE2 3158   2.473   4.084   5.078 -0.4225  2.0678 -0.6763
  198PHE      C 3159   2.645   3.851   5.733  0.0851 -0.5792 -0.0933
  198PHE      O 3160   2.590   3.912   5.829 -0.3576  0.3804  0.1031
  199LEU      N 3161   2.686   3.723   5.744 -0.0913 -0.4656  0.0083
  199LEU     HN 3162   2.737   3.686   5.667 -0.5244 -2.0151  0.4444
  199LEU     CA 3163   2.665   3.640   5.861  0.1474 -0.2193  0.3678
  199LEU     HA 3164   2.569   3.659   5.906  0.1311 -0.3227  0.3765
  199LEU     CB 3165   2.662   3.488   5.826  0.1168 -0.0320  0.1396
  199LEU    HB1 3166   2.743   3.467   5.754  0.1641  0.8973 -0.0909
  199LEU    HB2 3167   2.577   3.471   5.756  1.3207  1.4899 -1.8234
  199LEU     CG 3168   2.666   3.393   5.944 -0.0200  0.4054 -0.6410
  199LEU     HG 3169   2.749   3.415   6.014 -2.2122  3.5964  1.2611
  199LEU    CD1 3170   2.542   3.410   6.037  0.4537  0.6345  0.0447
  199LEU   HD11 3171   2.543   3.516   6.072  1.7741  1.0427 -1.1257
  199LEU   HD12 3172   2.536   3.344   6.126  0.5325  1.7631  0.9108
  199LEU   HD13 3173   2.450   3.394   5.978  0.3327 -0.7300  0.5678
  199LEU    CD2 3174   2.690   3.254   5.893  0.0925  0.2290 -0.2127
  199LEU   HD21 3175   2.786   3.250   5.836  0.8262  0.3521  0.9837
  199LEU   HD22 3176   2.606   3.225   5.827  0.7409 -2.6117  0.0586
  199LEU   HD23 3177   2.695   3.184   5.979  1.6879 -1.2379 -1.4248
  199LEU      C 3178   2.755   3.681   5.980  0.0639 -0.1587 -0.4516
  199LEU      O 3179   2.703   3.696   6.088 -0.0899 -0.3343 -0.0128
  200PRO      N 3180   2.881   3.710   5.961  0.1672  0.2297 -0.0307
  200PRO     CD 3181   2.959   3.611   5.885 -1.0519 -0.2365 -0.2904
  200PRO    HD1 3182   2.957   3.649   5.780  0.1424  0.1579 -0.1823
  200PRO    HD2 3183   2.921   3.507   5.875 -1.9528  0.0334  0.2048
  200PRO     CA 3184   2.963   3.768   6.066  0.3932 -0.4461 -0.7675
  200PRO     HA 3185   2.941   3.698   6.145 -0.8085 -1.4677 -1.9691
  200PRO     CB 3186   3.108   3.755   6.010 -0.2317 -0.5864 -0.3859
  200PRO    HB1 3187   3.188   3.765   6.086  0.5357  0.4569 -1.2870
  200PRO    HB2 3188   3.127   3.839   5.939 -1.6812  0.4285  0.3918
  200PRO     CG 3189   3.100   3.621   5.951  0.0060 -0.1701  0.9493
  200PRO    HG1 3190   3.183   3.602   5.880  1.4293  0.4163  2.4199
  200PRO    HG2 3191   3.112   3.542   6.028  0.2766  0.2794  1.3692
  200PRO      C 3192   2.925   3.908   6.103 -0.1779  0.1481 -0.1826
  200PRO      O 3193   2.932   3.946   6.220  0.6374  0.0553 -0.1780
  201LEU      N 3194   2.876   3.989   6.008  0.4046 -0.1354  0.0904
  201LEU     HN 3195   2.879   3.965   5.911 -1.4993  0.6189 -0.2065
  201LEU     CA 3196   2.829   4.130   6.031 -0.1138  0.4013  0.1988
  201LEU     HA 3197   2.910   4.187   6.075  0.6731 -1.2940  1.0699
  201LEU     CB 3198   2.784   4.209   5.904  0.0311 -0.2641 -0.5720
  201LEU    HB1 3199   2.722   4.139   5.844  1.1214 -0.2658 -1.7464
  201LEU    HB2 3200   2.878   4.219   5.845 -0.2024 -1.3612 -1.1586
  201LEU     CG 3201   2.727   4.352   5.923 -0.2465  0.1991  0.7695
  201LEU     HG 3202   2.663   4.352   6.013  0.1115 -1.6235  1.0687
  201LEU    CD1 3203   2.838   4.447   5.953 -1.0726  0.0676  0.0244
  201LEU   HD11 3204   2.786   4.545   5.960 -0.0151  0.6125  0.6177
  201LEU   HD12 3205   2.914   4.459   5.872 -0.9188  1.4823  0.3481
  201LEU   HD13 3206   2.896   4.431   6.047 -0.2657  0.8554 -0.3229
  201LEU    CD2 3207   2.645   4.405   5.812  0.2262  0.4666  0.0629
  201LEU   HD21 3208   2.709   4.422   5.723 -1.1586  2.1054 -0.6722
  201LEU   HD22 3209   2.599   4.505   5.829  1.0372  0.4863  2.5200
  201LEU   HD23 3210   2.562   4.339   5.777 -0.0218  0.9821 -0.3323
  201LEU      C 3211   2.710   4.140   6.128 -0.2220 -0.3221  0.0756
  201LEU      O 3212   2.708   4.226   6.219  0.0865 -0.0338  0.3794
  202GLY      N 3213   2.610   4.045   6.120  0.3328  0.2376 -0.0392
  202GLY     HN 3214   2.620   3.980   6.045  1.3468  1.1313 -0.7130
  202GLY     CA 3215   2.512   4.026   6.224 -0.5361 -0.3705  0.1965
  202GLY    HA1 3216   2.461   3.933   6.206  1.6389 -1.9732  1.8411
  202GLY    HA2 3217   2.440   4.107   6.225  0.9607  1.0192  1.2609
  202GLY      C 3218   2.564   4.009   6.362  0.5151 -0.2254  0.2042
  202GLY      O 3219   2.520   4.084   6.450 -0.0525  0.3744  0.0505
  203ILE      N 3220   2.661   3.916   6.378 -0.3072  0.4096  0.5258
  203ILE     HN 3221   2.688   3.870   6.293 -2.0424  1.1351 -0.4632
  203ILE     CA 3222   2.733   3.875   6.497 -0.4532 -0.9684  0.6005
  203ILE     HA 3223   2.661   3.844   6.571 -1.1777 -1.7304 -0.3940
  203ILE     CB 3224   2.822   3.750   6.479 -0.3193  1.1079 -0.4949
  203ILE     HB 3225   2.909   3.770   6.413  0.5978 -3.4379 -0.9612
  203ILE    CG2 3226   2.875   3.709   6.628 -0.3649 -0.1351  0.0637
  203ILE   HG21 3227   2.950   3.788   6.652  1.9967 -1.5219 -2.1711
  203ILE   HG22 3228   2.929   3.612   6.618 -0.0733  0.0626 -0.3189
  203ILE   HG23 3229   2.786   3.709   6.694  0.4786 -1.6297  1.2561
  203ILE    CG1 3230   2.734   3.645   6.421 -0.0777  0.8196  0.0682
  203ILE   HG11 3231   2.724   3.649   6.310  1.1308 -2.5376 -0.2793
  203ILE   HG12 3232   2.631   3.636   6.461 -0.2196  0.0605 -0.4435
  203ILE     CD 3233   2.787   3.500   6.422  0.5081 -0.0235 -0.0668
  203ILE    HD1 3234   2.893   3.497   6.389  0.1673  1.4828 -1.4301
  203ILE    HD2 3235   2.734   3.431   6.353 -2.0563  1.7309  0.0341
  203ILE    HD3 3236   2.787   3.472   6.530  0.1671  0.1560 -0.0189
  203ILE      C 3237   2.819   3.984   6.551  0.1223  0.2696  0.4516
  203ILE      O 3238   2.799   4.016   6.667 -1.0893 -0.0956  0.0356
  204ILE      N 3239   2.906   4.052   6.470  0.6067 -0.4292 -0.2082
  204ILE     HN 3240   2.908   4.026   6.374  0.5523  0.1328 -0.3659
  204ILE     CA 3241   2.997   4.151   6.516  0.2832 -0.1510  0.2096
  204ILE     HA 3242   3.058   4.109   6.595  1.5702 -0.3845 -0.8667
  204ILE     CB 3243   3.106   4.180   6.413  0.2815  0.5054  0.5556
  204ILE     HB 3244   3.054   4.213   6.321 -1.2457 -1.9452  0.4570
  204ILE    CG2 3245   3.196   4.291   6.455  0.6928  0.1735  0.6632
  204ILE   HG21 3246   3.292   4.308   6.401  0.7573  0.2618  0.8027
  204ILE   HG22 3247   3.231   4.272   6.559  1.9838 -0.1011  0.2034
  204ILE   HG23 3248   3.142   4.388   6.461  1.4726  0.7971 -1.3493
  204ILE    CG1 3249   3.190   4.052   6.376 -0.4423  0.1688 -0.2668
  204ILE   HG11 3250   3.130   3.959   6.374 -0.2578 -0.0269  1.5040
  204ILE   HG12 3251   3.267   4.032   6.453  0.5090  0.1971 -1.1877
  204ILE     CD 3252   3.268   4.057   6.242  0.0361 -0.0854 -0.6411
  204ILE    HD1 3253   3.191   4.077   6.164 -0.3910 -3.5981 -1.2770
  204ILE    HD2 3254   3.290   3.953   6.210  0.3896 -0.8629  1.9262
  204ILE    HD3 3255   3.351   4.131   6.241  0.3451 -0.4061  0.4884
  204ILE      C 3256   2.928   4.281   6.567  0.6880 -0.0437  0.5378
  204ILE      O 3257   2.948   4.331   6.678  0.4189 -0.0347  0.0618
  205LEU      N 3258   2.835   4.336   6.487 -0.1936 -0.6200  0.6050
  205LEU     HN 3259   2.816   4.301   6.395  1.2995  0.9108 -0.3560
  205LEU     CA 3260   2.741   4.449   6.515 -0.8015 -0.0949  0.2670
  205LEU     HA 3261   2.795   4.528   6.564  0.0691 -1.0226  0.8569
  205LEU     CB 3262   2.665   4.503   6.391  0.2511 -0.4253  0.2853
  205LEU    HB1 3263   2.596   4.578   6.435  0.7548  0.8020 -0.9447
  205LEU    HB2 3264   2.611   4.413   6.355 -1.0786  0.1986  0.6877
  205LEU     CG 3265   2.736   4.550   6.263 -0.0077 -0.2312 -0.1793
  205LEU     HG 3266   2.751   4.457   6.205  2.3417 -0.4357  0.6735
  205LEU    CD1 3267   2.640   4.649   6.193 -0.2052 -0.3670 -0.1741
  205LEU   HD11 3268   2.596   4.723   6.263  0.8120 -2.0111  2.3892
  205LEU   HD12 3269   2.562   4.580   6.154  1.5507 -2.8530  0.3947
  205LEU   HD13 3270   2.684   4.707   6.109  0.0839 -1.7571 -1.0274
  205LEU    CD2 3271   2.869   4.609   6.301  0.2190  0.0902  0.4085
  205LEU   HD21 3272   2.859   4.677   6.388 -1.1567  0.3109  0.1073
  205LEU   HD22 3273   2.912   4.659   6.212 -2.0095  0.5820 -0.4590
  205LEU   HD23 3274   2.941   4.530   6.332 -0.7573 -0.5743  1.0349
  205LEU      C 3275   2.652   4.428   6.629 -0.1294  0.3567  0.1962
  205LEU      O 3276   2.646   4.514   6.716  0.4043  0.0381 -0.3554
  206PHE      N 3277   2.589   4.307   6.640 -0.5615 -0.1294 -0.2279
  206PHE     HN 3278   2.595   4.237   6.569 -1.1653  1.2499 -1.7055
  206PHE     CA 3279   2.504   4.272   6.756  0.4079  1.0049  0.3585
  206PHE     HA 3280   2.430   4.351   6.756 -0.4358  0.2737  2.2909
  206PHE     CB 3281   2.440   4.139   6.733 -0.4748  0.2822  0.4048
  206PHE    HB1 3282   2.527   4.072   6.718  0.0119  1.0918 -0.5233
  206PHE    HB2 3283   2.389   4.135   6.634  0.3660  1.3757 -0.0962
  206PHE     CG 3284   2.357   4.090   6.848 -0.5408 -0.8115 -0.3212
  206PHE    CD1 3285   2.228   4.142   6.871  0.7105  0.0799 -0.1389
  206PHE    HD1 3286   2.193   4.224   6.811 -0.6655 -1.5401 -1.6787
  206PHE    CE1 3287   2.153   4.100   6.979 -0.0937  0.1418 -0.4091
  206PHE    HE1 3288   2.056   4.145   6.989  0.3340  0.6887  1.6824
  206PHE     CZ 3289   2.199   3.996   7.058  0.2457  0.3059 -0.5626
  206PHE     HZ 3290   2.135   3.959   7.137 -0.4167 -0.5890 -1.4840
  206PHE    CD2 3291   2.400   3.981   6.930 -0.6910 -0.3167 -0.0875
  206PHE    HD2 3292   2.500   3.943   6.917 -0.3120  0.6171 -0.0101
  206PHE    CE2 3293   2.320   3.931   7.030 -0.5304  0.1217 -0.0641
  206PHE    HE2 3294   2.360   3.859   7.100 -0.5901  1.3603  1.2948
  206PHE      C 3295   2.579   4.276   6.892 -0.8955 -0.0058  0.5320
  206PHE      O 3296   2.537   4.335   6.991  0.6215  0.3214  0.2814
  207CYS      N 3297   2.691   4.205   6.893  0.4216  0.7968  0.0396
  207CYS     HN 3298   2.705   4.141   6.817  0.3254  0.4295  0.3269
  207CYS     CA 3299   2.780   4.184   7.006  0.5782 -0.0551 -0.0748
  207CYS     HA 3300   2.724   4.139   7.086  3.0009 -0.4519  1.4871
  207CYS     CB 3301   2.906   4.088   6.981  0.4324  0.1762 -0.3075
  207CYS    HB1 3302   2.979   4.096   7.064 -1.0221 -2.0526  1.2976
  207CYS    HB2 3303   2.963   4.133   6.897 -0.7793  2.3322 -0.0614
  207CYS     SG 3304   2.850   3.922   6.957 -0.2604  0.3204 -0.2591
  207CYS    HG1 3305   2.839   3.940   6.826 -0.6024  1.2767 -0.1066
  207CYS      C 3306   2.831   4.318   7.052 -0.0827  0.2801  0.8327
  207CYS      O 3307   2.820   4.357   7.166 -0.1402  0.1751  0.2687
  208SER      N 3308   2.878   4.404   6.955  0.6241 -0.7019 -0.1932
  208SER     HN 3309   2.878   4.381   6.858  0.4601 -1.1823 -0.0810
  208SER     CA 3310   2.938   4.533   6.988 -0.4205 -0.1063  0.1931
  208SER     HA 3311   3.030   4.519   7.042 -1.0778 -2.4998  0.8169
  208SER     CB 3312   2.999   4.604   6.867 -0.8410 -0.1962 -0.5145
  208SER    HB1 3313   3.041   4.704   6.893 -0.7279 -0.1653 -0.8070
  208SER    HB2 3314   2.914   4.616   6.797 -0.5284 -1.0096 -1.0543
  208SER     OG 3315   3.093   4.536   6.794 -0.2107  0.5207  0.2546
  208SER    HG1 3316   3.052   4.458   6.756  0.8741  0.9397 -1.8938
  208SER      C 3317   2.846   4.631   7.058 -0.0153  0.8027  0.4220
  208SER      O 3318   2.884   4.696   7.153  0.0971  0.1595 -0.0355
  209ALA      N 3319   2.727   4.650   7.011  0.2016  0.2686 -0.0545
  209ALA     HN 3320   2.704   4.618   6.919  0.7747  1.3463 -0.5931
  209ALA     CA 3321   2.624   4.730   7.077  0.2300  0.6558  0.3468
  209ALA     HA 3322   2.649   4.834   7.087 -0.5227  0.7145  1.9824
  209ALA     CB 3323   2.494   4.717   6.989 -0.5637 -0.5383 -0.2100
  209ALA    HB1 3324   2.513   4.699   6.881 -0.3282  0.8046 -0.4076
  209ALA    HB2 3325   2.442   4.815   6.983  0.1487 -0.2073 -1.4190
  209ALA    HB3 3326   2.425   4.635   7.016 -0.8219 -1.3815 -3.1141
  209ALA      C 3327   2.575   4.684   7.215  0.2795  0.6355 -0.3638
  209ALA      O 3328   2.561   4.770   7.309 -0.2042  0.2188 -0.3703
  210ARG      N 3329   2.540   4.552   7.233  0.8071 -0.1555 -0.5983
  210ARG     HN 3330   2.532   4.493   7.154  2.1449 -0.9032 -0.2101
  210ARG     CA 3331   2.499   4.494   7.362 -0.0267  0.7657 -0.8658
  210ARG     HA 3332   2.419   4.550   7.407 -0.6468  0.5898 -1.7297
  210ARG     CB 3333   2.445   4.339   7.346 -0.1574 -0.3537  0.1722
  210ARG    HB1 3334   2.460   4.281   7.440  1.2369  0.4329  0.4685
  210ARG    HB2 3335   2.523   4.316   7.270  2.0593  0.0665  2.1738
  210ARG     CG 3336   2.306   4.320   7.296 -0.3225  0.9887  0.3927
  210ARG    HG1 3337   2.300   4.211   7.276  2.3982  0.7422  0.5748
  210ARG    HG2 3338   2.292   4.363   7.194  0.4719 -0.8841 -0.5461
  210ARG     CD 3339   2.191   4.364   7.379 -0.4523 -0.7789 -0.3951
  210ARG    HD1 3340   2.096   4.374   7.321 -0.7602  2.1935  0.4559
  210ARG    HD2 3341   2.207   4.467   7.416 -1.1736 -0.8515  0.1349
  210ARG     NE 3342   2.179   4.261   7.489 -0.6563  0.0177  0.0137
  210ARG     HE 3343   2.228   4.176   7.470 -0.2120  0.2976 -0.1073
  210ARG     CZ 3344   2.103   4.259   7.599  0.6808  0.4347  0.7463
  210ARG    NH1 3345   2.018   4.347   7.635  0.1815 -0.6575  0.0415
  210ARG   HH11 3346   1.989   4.426   7.581  0.2385  0.9014  2.1513
  210ARG   HH12 3347   1.970   4.323   7.719  1.7025 -1.4145  0.7373
  210ARG    NH2 3348   2.098   4.146   7.672  0.1029 -0.0874 -0.0698
  210ARG   HH21 3349   2.169   4.078   7.650  1.8282  2.0347 -1.4478
  210ARG   HH22 3350   2.070   4.150   7.768 -0.7140 -0.8577 -0.2585
  210ARG      C 3351   2.609   4.501   7.467  0.1286 -0.1096  0.2321
  210ARG      O 3352   2.581   4.539   7.585 -0.9865  0.2949  0.0691
  211ILE      N 3353   2.739   4.494   7.435 -0.3167 -0.2347  0.8417
  211ILE     HN 3354   2.762   4.478   7.340 -1.1070 -0.6565  0.7198
  211ILE     CA 3355   2.850   4.536   7.520  0.0108  0.0351 -0.3767
  211ILE     HA 3356   2.851   4.475   7.609  0.8666  0.3641 -0.1493
  211ILE     CB 3357   2.978   4.508   7.442 -0.7426 -0.9637 -0.0554
  211ILE     HB 3358   2.966   4.548   7.339 -1.6175  0.4042  0.5612
  211ILE    CG2 3359   3.101   4.577   7.500 -0.3355 -0.5132 -0.0518
  211ILE   HG21 3360   3.088   4.688   7.498 -0.3535 -0.5245 -0.8365
  211ILE   HG22 3361   3.200   4.547   7.459  0.5363  0.1302  1.4786
  211ILE   HG23 3362   3.117   4.551   7.607  0.3805 -0.4427 -0.1343
  211ILE    CG1 3363   2.996   4.356   7.421 -0.8468  0.1464  0.0872
  211ILE   HG11 3364   2.906   4.298   7.393 -0.1841 -0.9356  0.1239
  211ILE   HG12 3365   3.018   4.323   7.524 -1.8864 -0.8544  0.0086
  211ILE     CD 3366   3.112   4.312   7.330  0.7781  0.2173  0.4223
  211ILE    HD1 3367   3.106   4.356   7.228 -1.7803 -1.1511 -0.1004
  211ILE    HD2 3368   3.117   4.201   7.318  1.2840  0.3035 -0.2314
  211ILE    HD3 3369   3.208   4.335   7.381 -0.4769  2.2037  1.9898
  211ILE      C 3370   2.845   4.680   7.567  0.2800  0.0466  0.5494
  211ILE      O 3371   2.854   4.705   7.686 -0.1915  0.3322 -0.2169
  212ILE      N 3372   2.816   4.777   7.480 -0.2776 -0.3589  0.3248
  212ILE     HN 3373   2.795   4.756   7.385 -0.3569 -0.0682  0.2766
  212ILE     CA 3374   2.810   4.923   7.508 -0.2047 -0.2627  0.0912
  212ILE     HA 3375   2.901   4.939   7.564 -1.2291 -1.3426  2.1714
  212ILE     CB 3376   2.809   5.005   7.380 -0.0406  0.0610  0.6705
  212ILE     HB 3377   2.749   4.957   7.300  0.8630  1.2579 -0.7716
  212ILE    CG2 3378   2.759   5.154   7.409  0.3489 -0.5355  0.3112
  212ILE   HG21 3379   2.830   5.208   7.476  1.3622 -0.0079 -1.1375
  212ILE   HG22 3380   2.654   5.161   7.445 -0.8444 -2.1211 -2.6000
  212ILE   HG23 3381   2.758   5.207   7.311 -1.0155 -0.1557  0.5004
  212ILE    CG1 3382   2.950   5.016   7.314  0.2172  0.0916  0.2434
  212ILE   HG11 3383   3.011   4.928   7.345  2.1776  1.7216  1.2584
  212ILE   HG12 3384   2.995   5.108   7.358 -1.9081  0.7843  1.1155
  212ILE     CD 3385   2.958   5.026   7.162 -0.2024  0.1641  0.3544
  212ILE    HD1 3386   2.960   5.131   7.127  0.0837 -0.0443 -0.2643
  212ILE    HD2 3387   2.872   4.970   7.120 -0.0367  0.8274 -0.8977
  212ILE    HD3 3388   3.055   4.984   7.126 -1.0429  0.0241 -1.8858
  212ILE      C 3389   2.696   4.956   7.604  0.0436 -0.4014 -0.0519
  212ILE      O 3390   2.715   5.015   7.710  0.5030 -0.1972  0.1200
  213TRP      N 3391   2.573   4.912   7.566  0.6863 -0.1051 -0.7880
  213TRP     HN 3392   2.555   4.870   7.477 -1.1344 -0.2611 -0.3820
  213TRP     CA 3393   2.457   4.918   7.658 -1.0899  0.3517  0.2253
  213TRP     HA 3394   2.449   5.023   7.680  3.5311  0.7992  0.9049
  213TRP     CB 3395   2.330   4.863   7.586  0.6573  0.1504 -0.3247
  213TRP    HB1 3396   2.351   4.760   7.551  2.9986 -0.0362  1.3526
  213TRP    HB2 3397   2.323   4.929   7.497  1.9434 -0.8856 -1.2454
  213TRP     CG 3398   2.205   4.850   7.668 -0.3851 -0.4958 -0.2423
  213TRP    CD1 3399   2.107   4.946   7.674 -0.2987 -0.1547  0.2400
  213TRP    HD1 3400   2.122   5.046   7.638 -2.2724  0.9953  2.4142
  213TRP    NE1 3401   2.008   4.903   7.761  0.8468 -0.2746 -0.6273
  213TRP    HE1 3402   1.932   4.956   7.792 -3.1163 -2.9344 -4.4934
  213TRP    CE2 3403   2.036   4.780   7.811  0.7502 -0.5033 -0.1298
  213TRP    CD2 3404   2.165   4.751   7.761 -0.3129  0.7918  0.5603
  213TRP    CE3 3405   2.219   4.621   7.782 -0.2862 -0.8158  0.4012
  213TRP    HE3 3406   2.312   4.597   7.734  0.3613  0.2913  1.0617
  213TRP    CZ3 3407   2.157   4.545   7.882  0.0662  0.4360 -1.1782
  213TRP    HZ3 3408   2.199   4.449   7.908 -0.5755  0.7975  1.5218
  213TRP    CZ2 3409   1.981   4.708   7.913  0.7418  0.3070  0.1150
  213TRP    HZ2 3410   1.889   4.746   7.955  1.1052  2.6507 -1.0243
  213TRP    CH2 3411   2.037   4.583   7.948 -0.2875 -0.6197  0.2074
  213TRP    HH2 3412   1.996   4.524   8.029  0.7414 -1.2720  0.2796
  213TRP      C 3413   2.486   4.851   7.796  1.1892  0.2091 -0.2113
  213TRP      O 3414   2.439   4.905   7.895 -0.2340 -0.1772 -0.1880
  214SER      N 3415   2.565   4.742   7.800 -0.1954  0.5044 -0.3111
  214SER     HN 3416   2.620   4.713   7.722  1.4934  2.4319  0.0826
  214SER     CA 3417   2.596   4.669   7.917 -0.1429 -0.3477  0.2390
  214SER     HA 3418   2.502   4.652   7.967  0.3543  0.2200  1.4099
  214SER     CB 3419   2.655   4.530   7.899 -0.2668 -0.7060  0.0004
  214SER    HB1 3420   2.672   4.472   7.992  1.3559 -2.9064 -1.5350
  214SER    HB2 3421   2.743   4.539   7.831 -0.2026  2.6529  0.3819
  214SER     OG 3422   2.555   4.453   7.831 -0.0156 -0.6042 -0.3080
  214SER    HG1 3423   2.550   4.480   7.739  2.0129 -0.2775 -0.3599
  214SER      C 3424   2.680   4.750   8.017 -0.8073  0.5797  0.4271
  214SER      O 3425   2.637   4.764   8.130 -0.0428  0.1344 -0.0664
  215LEU      N 3426   2.796   4.803   7.970 -0.0710 -0.3858 -0.0747
  215LEU     HN 3427   2.833   4.786   7.879  0.0445 -1.5773  0.1789
  215LEU     CA 3428   2.880   4.888   8.056 -0.6821  0.7303 -0.2463
  215LEU     HA 3429   2.893   4.840   8.152 -1.7717  1.4489  0.2893
  215LEU     CB 3430   3.007   4.909   7.974  0.1479  0.4863 -1.0028
  215LEU    HB1 3431   3.089   4.961   8.027 -0.0931 -1.2349  1.1890
  215LEU    HB2 3432   2.987   4.972   7.885  0.9970 -0.8848 -2.2135
  215LEU     CG 3433   3.086   4.777   7.937  0.2352 -0.8497  0.2209
  215LEU     HG 3434   3.024   4.703   7.883 -2.6278  0.0858  2.0277
  215LEU    CD1 3435   3.203   4.811   7.848 -0.6413  0.1217  0.4645
  215LEU   HD11 3436   3.262   4.717   7.838 -2.1472 -0.6577 -2.5097
  215LEU   HD12 3437   3.257   4.894   7.897 -2.2943  2.2739 -1.1288
  215LEU   HD13 3438   3.156   4.851   7.755 -2.0722 -2.6741 -0.1565
  215LEU    CD2 3439   3.142   4.707   8.064 -0.6175 -0.5937  0.0906
  215LEU   HD21 3440   3.190   4.775   8.138 -0.3367 -1.6431  0.9063
  215LEU   HD22 3441   3.214   4.626   8.037 -0.7482 -0.1066 -1.8370
  215LEU   HD23 3442   3.059   4.658   8.119 -0.2723 -1.4892 -0.1655
  215LEU      C 3443   2.816   5.022   8.094 -0.0967  0.7672 -0.0775
  215LEU      O 3444   2.820   5.064   8.210 -0.0901 -0.2987 -0.5268
  216ARG      N 3445   2.756   5.097   7.998  0.3755 -0.0641 -0.1279
  216ARG     HN 3446   2.744   5.060   7.906  0.2607 -0.2564 -0.0367
  216ARG     CA 3447   2.670   5.216   8.025 -0.6229  0.5413  0.1885
  216ARG     HA 3448   2.727   5.293   8.073  0.5248 -0.7381  0.9452
  216ARG     CB 3449   2.605   5.277   7.892  0.2260 -0.2258 -0.7833
  216ARG    HB1 3450   2.551   5.369   7.922  2.3343  1.1836 -1.1132
  216ARG    HB2 3451   2.531   5.210   7.842 -0.5087 -0.6744  0.8260
  216ARG     CG 3452   2.712   5.330   7.801  0.8037 -0.2156  0.4177
  216ARG    HG1 3453   2.795   5.259   7.783  1.9774  1.3294 -0.4268
  216ARG    HG2 3454   2.756   5.420   7.847  1.5624 -0.9402  1.1239
  216ARG     CD 3455   2.650   5.381   7.664 -0.0724  0.3971 -0.0700
  216ARG    HD1 3456   2.607   5.287   7.624  0.0258 -0.2452  1.2913
  216ARG    HD2 3457   2.730   5.423   7.599 -1.1943  1.6106 -0.7270
  216ARG     NE 3458   2.540   5.483   7.690 -0.0054  0.1019 -0.0676
  216ARG     HE 3459   2.446   5.449   7.692 -0.1738  0.2426  4.3004
  216ARG     CZ 3460   2.557   5.611   7.671 -0.5253 -0.1598  0.8788
  216ARG    NH1 3461   2.674   5.669   7.660 -0.1966 -0.2552 -0.8967
  216ARG   HH11 3462   2.761   5.627   7.687 -0.1013  0.3234 -0.2848
  216ARG   HH12 3463   2.690   5.767   7.649  2.2616 -0.3356  1.0054
  216ARG    NH2 3464   2.448   5.681   7.654 -0.1164 -0.4776 -0.0392
  216ARG   HH21 3465   2.360   5.642   7.682 -0.8644  2.0484  1.4297
  216ARG   HH22 3466   2.454   5.781   7.648  1.2721 -0.5080  0.6279
  216ARG      C 3467   2.562   5.198   8.130  0.3809 -0.1355  0.4573
  216ARG      O 3468   2.530   5.281   8.213 -0.0870 -0.6652 -0.9206
  217GLN      N 3469   2.484   5.093   8.121  0.1092  0.4145 -0.4837
  217GLN     HN 3470   2.512   5.020   8.059  0.0000  0.5751 -0.7256
  217GLN     CA 3471   2.371   5.071   8.220 -0.4313 -0.4748 -0.1196
  217GLN     HA 3472   2.318   5.165   8.219  0.8774  0.3036  1.1141
  217GLN     CB 3473   2.263   4.974   8.174  0.5005  0.0247  0.0402
  217GLN    HB1 3474   2.320   4.881   8.149 -0.4158 -1.3303  2.6284
  217GLN    HB2 3475   2.223   5.014   8.078  1.6923  0.9547 -0.0830
  217GLN     CG 3476   2.161   4.939   8.283  0.2935  0.3073  0.0730
  217GLN    HG1 3477   2.120   5.034   8.322 -0.5091  0.3067 -0.7521
  217GLN    HG2 3478   2.204   4.876   8.365 -0.0658  0.6927  0.5674
  217GLN     CD 3479   2.047   4.858   8.224 -0.5610  0.1921 -0.5687
  217GLN    OE1 3480   1.968   4.922   8.149  0.2752  0.3476 -0.1727
  217GLN    NE2 3481   2.031   4.727   8.248 -0.6720  0.4196 -0.6806
  217GLN   HE21 3482   1.954   4.682   8.203 -1.7710  0.7589  0.7780
  217GLN   HE22 3483   2.089   4.681   8.316 -0.5137  1.3451 -0.1617
  217GLN      C 3484   2.417   5.049   8.362 -0.6888 -0.7166  0.4272
  217GLN      O 3485   2.349   5.085   8.457  0.5756  0.2294 -0.0857
  218ARG      N 3486   2.531   4.974   8.380  0.2758 -0.0470 -0.1504
  218ARG     HN 3487   2.588   4.945   8.304  1.1629 -1.0519  0.8566
  218ARG     CA 3488   2.588   4.949   8.507 -0.0656 -0.2524 -0.2099
  218ARG     HA 3489   2.509   4.938   8.580  0.5216 -0.9612  0.3444
  218ARG     CB 3490   2.665   4.819   8.503 -0.8686  0.4288  0.0497
  218ARG    HB1 3491   2.719   4.811   8.599  0.3443 -0.3692 -0.6666
  218ARG    HB2 3492   2.739   4.827   8.420 -0.4180  2.2416  0.5678
  218ARG     CG 3493   2.587   4.690   8.471 -0.4572  0.1970  0.0337
  218ARG    HG1 3494   2.542   4.720   8.374  1.0433 -0.4851 -0.9117
  218ARG    HG2 3495   2.507   4.680   8.547 -0.1607  0.1498  0.3457
  218ARG     CD 3496   2.671   4.562   8.454 -0.1396  0.5471 -0.6530
  218ARG    HD1 3497   2.764   4.582   8.398  1.0125 -1.5835  0.3573
  218ARG    HD2 3498   2.611   4.485   8.401 -2.1888  1.8048 -0.2991
  218ARG     NE 3499   2.710   4.525   8.591  0.2558  0.0968 -0.6531
  218ARG     HE 3500   2.800   4.545   8.630 -0.1881 -0.6478  0.7894
  218ARG     CZ 3501   2.645   4.428   8.669 -0.2005 -0.0104 -0.2248
  218ARG    NH1 3502   2.529   4.378   8.646  0.7251  0.1089 -0.1657
  218ARG   HH11 3503   2.471   4.413   8.573 -1.1411 -0.7828  0.8280
  218ARG   HH12 3504   2.475   4.353   8.726 -1.3902  2.6578 -0.6501
  218ARG    NH2 3505   2.696   4.416   8.788 -0.1423  0.2756 -0.1279
  218ARG   HH21 3506   2.782   4.463   8.806  0.2741 -0.1027 -1.0717
  218ARG   HH22 3507   2.633   4.370   8.852  0.1915  1.0202  0.7517
  218ARG      C 3508   2.692   5.064   8.554 -0.4076  0.8265  0.0444
  218ARG      O 3509   2.770   5.048   8.652  0.4658 -0.4359  0.4411
  219GLN      N 3510   2.691   5.180   8.478 -0.0727  0.5439  0.0038
  219GLN     HN 3511   2.627   5.181   8.401 -0.3559  0.9571  0.2456
  219GLN     CA 3512   2.780   5.296   8.500 -0.1875  0.3989  0.4068
  219GLN     HA 3513   2.777   5.330   8.398 -0.7432 -0.7872  0.0138
  219GLN     CB 3514   2.726   5.396   8.604 -0.2301  0.7067  0.1220
  219GLN    HB1 3515   2.791   5.484   8.620 -1.6633  1.4317  2.3183
  219GLN    HB2 3516   2.737   5.347   8.703 -0.6515 -1.2964 -0.7632
  219GLN     CG 3517   2.583   5.446   8.584  0.0718 -0.0873  0.8289
  219GLN    HG1 3518   2.508   5.368   8.611  0.3042 -0.8360 -0.6035
  219GLN    HG2 3519   2.578   5.471   8.476  1.1364 -0.3405  0.7130
  219GLN     CD 3520   2.539   5.571   8.663  0.0247 -0.1674 -0.2244
  219GLN    OE1 3521   2.627   5.646   8.709 -0.0917  0.1913 -0.6643
  219GLN    NE2 3522   2.405   5.581   8.689  0.3901 -0.4711  0.0682
  219GLN   HE21 3523   2.373   5.662   8.739  2.0823  1.0224 -1.1257
  219GLN   HE22 3524   2.338   5.516   8.655  0.4887  0.3798 -1.8600
  219GLN      C 3525   2.926   5.274   8.523 -0.4730  0.7909 -0.3333
  219GLN      O 3526   2.996   5.332   8.610  0.2349 -0.1647 -0.2584
  220MET      N 3527   2.974   5.178   8.442 -0.3036  0.3482  0.2330
  220MET     HN 3528   2.914   5.140   8.372 -0.1188 -0.0829  0.3067
  220MET     CA 3529   3.111   5.133   8.438  0.9678  0.3970 -0.1016
  220MET     HA 3530   3.148   5.134   8.539  1.6911  0.4863 -0.3671
  220MET     CB 3531   3.123   4.992   8.375 -0.4876  0.4813 -0.5286
  220MET    HB1 3532   3.232   4.972   8.379 -0.6216 -0.4828 -1.1463
  220MET    HB2 3533   3.079   4.962   8.277 -2.6029 -1.6568  0.9537
  220MET     CG 3534   3.064   4.887   8.466  0.1184 -0.3574  0.1984
  220MET    HG1 3535   2.954   4.893   8.452  0.1780 -0.1705 -0.2183
  220MET    HG2 3536   3.077   4.918   8.572  1.9500  1.2790 -0.4398
  220MET     SD 3537   3.111   4.719   8.437 -0.4666  0.6098 -0.0186
  220MET     CE 3538   3.261   4.716   8.538  0.1585  0.4417  0.9000
  220MET    HE1 3539   3.330   4.804   8.532 -0.5974  0.9738 -0.4513
  220MET    HE2 3540   3.322   4.625   8.520 -0.2768  0.1243  1.0170
  220MET    HE3 3541   3.237   4.700   8.645  1.0118 -3.2680  0.6796
  220MET      C 3542   3.195   5.228   8.359 -0.3228 -0.3254 -0.4973
  220MET      O 3543   3.319   5.234   8.372  0.0822  0.6240 -0.1750
  221ASP      N 3544   3.133   5.313   8.271 -0.3491 -0.1333  0.2684
  221ASP     HN 3545   3.036   5.334   8.280 -0.4969 -0.1210 -1.2111
  221ASP     CA 3546   3.200   5.385   8.165 -0.9802  0.1032 -0.2145
  221ASP     HA 3547   3.293   5.337   8.138  1.0777  2.7559  1.6109
  221ASP     CB 3548   3.081   5.401   8.055  0.3565 -0.6171 -0.3335
  221ASP    HB1 3549   3.035   5.302   8.033  0.5782 -0.7936 -0.0034
  221ASP    HB2 3550   3.139   5.440   7.968 -0.1508  0.0895 -0.3577
  221ASP     CG 3551   2.968   5.498   8.100  1.0553  0.2090  0.1533
  221ASP    OD1 3552   2.916   5.471   8.207  0.1379  0.0359 -0.0762
  221ASP    OD2 3553   2.940   5.592   8.023 -0.1563  0.3698 -0.0553
  221ASP      C 3554   3.257   5.522   8.212  0.6063 -0.2921  0.6670
  221ASP      O 3555   3.321   5.597   8.144 -0.5427 -0.0357  0.2650
  222ARG      N 3556   3.237   5.540   8.344 -0.1735  0.0071 -0.0314
  222ARG     HN 3557   3.180   5.475   8.395 -0.4892  0.0177 -0.3657
  222ARG     CA 3558   3.306   5.632   8.430 -0.4946  0.0555 -0.5977
  222ARG     HA 3559   3.277   5.725   8.381 -4.0160  0.0475  1.2030
  222ARG     CB 3560   3.240   5.646   8.571 -0.1992  1.0563 -0.0213
  222ARG    HB1 3561   3.294   5.706   8.648 -0.8311 -0.1040  1.3634
  222ARG    HB2 3562   3.243   5.542   8.607  1.0874  0.3721 -1.9191
  222ARG     CG 3563   3.095   5.704   8.574  0.4422 -0.0847 -0.2953
  222ARG    HG1 3564   3.029   5.649   8.504  1.3337 -2.2581  0.4946
  222ARG    HG2 3565   3.106   5.804   8.527 -1.6585  0.8295  1.0038
  222ARG     CD 3566   3.031   5.710   8.716  0.5588  0.2042 -0.0049
  222ARG    HD1 3567   2.929   5.751   8.697 -0.6480 -2.2017  0.9767
  222ARG    HD2 3568   3.084   5.782   8.782  1.1852 -0.3865  0.1371
  222ARG     NE 3569   3.025   5.572   8.767 -0.1377  0.2320  0.5382
  222ARG     HE 3570   3.005   5.492   8.711  0.9258 -0.5649  1.2569
  222ARG     CZ 3571   3.066   5.533   8.884  0.0517  0.5315  0.4272
  222ARG    NH1 3572   3.104   5.618   8.973  0.5388 -0.1038 -0.0113
  222ARG   HH11 3573   3.102   5.717   8.957  1.5936  0.0254  0.5414
  222ARG   HH12 3574   3.097   5.600   9.071 -0.7832  3.0330  0.6073
  222ARG    NH2 3575   3.065   5.408   8.921 -0.0961  0.8477  0.2700
  222ARG   HH21 3576   3.010   5.339   8.875  0.9960 -1.7001  2.5121
  222ARG   HH22 3577   3.077   5.379   9.016 -3.7973  0.6931  0.8257
  222ARG      C 3578   3.455   5.611   8.440 -0.0123 -0.3729  0.4976
  222ARG      O 3579   3.533   5.706   8.438 -0.3815  0.4540  0.2237
  223HSD      N 3580   3.509   5.482   8.454  0.2254 -0.2580 -0.4990
  223HSD     HN 3581   3.442   5.409   8.444 -0.0676 -0.3462  1.6634
  223HSD     CA 3582   3.648   5.455   8.464 -0.5009  0.1275  0.1910
  223HSD     HA 3583   3.699   5.529   8.524  0.2038 -1.1419  1.2198
  223HSD     CB 3584   3.676   5.311   8.513  0.1876 -0.4373  0.0172
  223HSD    HB1 3585   3.609   5.245   8.454  0.0712  0.4070 -0.8020
  223HSD    HB2 3586   3.635   5.301   8.616 -0.9695 -0.3490 -0.4289
  223HSD    ND1 3587   3.933   5.341   8.518 -0.2825 -0.1514 -0.1307
  223HSD    HD1 3588   3.926   5.440   8.514 -4.7756 -0.2046  0.5578
  223HSD     CG 3589   3.817   5.270   8.534  0.2622 -0.1411  0.4179
  223HSD    CE1 3590   4.036   5.255   8.551  0.0957 -0.0649  0.2191
  223HSD    HE1 3591   4.137   5.296   8.547  0.3739 -0.7327  0.3952
  223HSD    NE2 3592   3.994   5.137   8.585 -0.3525  0.3001  0.3260
  223HSD    CD2 3593   3.857   5.151   8.582  0.4753  0.2549  0.2555
  223HSD    HD2 3594   3.808   5.060   8.615  1.4420 -0.9003 -1.3224
  223HSD      C 3595   3.701   5.460   8.324 -0.8663  0.6659  0.3831
  223HSD      O 3596   3.644   5.393   8.240  0.9753  0.3816 -0.9784
  224ALA      N 3597   3.813   5.528   8.290  0.2012 -0.1953  0.3989
  224ALA     HN 3598   3.868   5.572   8.360 -2.1960  0.2173  2.1478
  224ALA     CA 3599   3.867   5.561   8.165  0.1740 -0.2522  0.2682
  224ALA     HA 3600   3.784   5.609   8.117  0.2497  0.0379  0.4257
  224ALA     CB 3601   3.982   5.655   8.193  0.2908  0.1619  0.7720
  224ALA    HB1 3602   3.952   5.755   8.231  0.2759  0.5706 -0.2870
  224ALA    HB2 3603   4.034   5.677   8.098 -0.0885 -1.9940  0.0124
  224ALA    HB3 3604   4.067   5.621   8.256  1.3844  1.5737  0.1200
  224ALA      C 3605   3.912   5.443   8.094  0.1482  0.2999 -0.0091
  224ALA      O 3606   3.913   5.440   7.972  0.6029 -0.0121 -0.3358
  225LYS      N 3607   3.954   5.336   8.164  0.5054 -0.0900 -0.3747
  225LYS     HN 3608   3.967   5.349   8.262 -0.9036  1.0844 -0.3188
  225LYS     CA 3609   3.992   5.213   8.100 -0.1083  0.8044 -0.2351
  225LYS     HA 3610   4.063   5.236   8.021  0.8520 -0.3937  0.2551
  225LYS     CB 3611   4.045   5.104   8.192 -0.8226 -0.0421  1.1656
  225LYS    HB1 3612   4.073   5.012   8.135 -0.7016  0.8898 -0.3305
  225LYS    HB2 3613   3.971   5.084   8.272  0.8163 -0.2653  2.7017
  225LYS     CG 3614   4.178   5.148   8.259 -0.1255  0.4420 -0.0062
  225LYS    HG1 3615   4.150   5.236   8.321 -2.2382  0.5959 -1.0780
  225LYS    HG2 3616   4.239   5.186   8.175 -1.6226  0.5432 -1.0922
  225LYS     CD 3617   4.256   5.038   8.331  0.1577  0.2972  0.0280
  225LYS    HD1 3618   4.183   4.975   8.385  0.0184 -0.0580 -0.5709
  225LYS    HD2 3619   4.330   5.086   8.399 -0.4001 -1.6889  2.1347
  225LYS     CE 3620   4.334   4.938   8.238  0.3040  0.3745 -0.2131
  225LYS    HE1 3621   4.380   4.995   8.155 -0.4502 -0.6881 -1.3909
  225LYS    HE2 3622   4.266   4.861   8.194 -0.4452  0.5846  0.5453
  225LYS     NZ 3623   4.436   4.872   8.320 -0.5210  0.5576  0.5247
  225LYS    HZ1 3624   4.459   4.784   8.269 -3.6040  1.5435 -3.0609
  225LYS    HZ2 3625   4.404   4.849   8.416  0.8348 -0.8768  0.6742
  225LYS    HZ3 3626   4.523   4.929   8.321  0.8004 -1.2220 -1.9244
  225LYS      C 3627   3.863   5.156   8.035  0.3481 -0.3096 -0.2957
  225LYS      O 3628   3.863   5.097   7.927 -0.8404  0.0897  0.1767
  226ILE      N 3629   3.747   5.169   8.095  0.0657 -0.2329  0.4183
  226ILE     HN 3630   3.741   5.224   8.178 -0.8767  0.6775 -0.2403
  226ILE     CA 3631   3.618   5.116   8.036 -0.2343  0.6916 -0.1057
  226ILE     HA 3632   3.646   5.017   8.003  2.2429  0.9629  0.9981
  226ILE     CB 3633   3.508   5.110   8.141  0.0316 -0.2087  0.3632
  226ILE     HB 3634   3.484   5.216   8.165 -0.4190 -0.0754 -0.6202
  226ILE    CG2 3635   3.377   5.040   8.095 -0.5330  0.4073 -0.3431
  226ILE   HG21 3636   3.298   5.054   8.172  0.3653 -1.3666  0.9646
  226ILE   HG22 3637   3.389   4.931   8.075 -0.3677  0.0913  1.3306
  226ILE   HG23 3638   3.334   5.089   8.005  1.2743 -1.0080 -2.0734
  226ILE    CG1 3639   3.563   5.031   8.262  0.3170 -0.1284  0.2241
  226ILE   HG11 3640   3.479   5.024   8.334  1.8136 -0.6926  2.0045
  226ILE   HG12 3641   3.646   5.086   8.312  2.0169  0.6734 -3.1980
  226ILE     CD 3642   3.606   4.892   8.231  0.2557 -0.0112 -0.3160
  226ILE    HD1 3643   3.692   4.891   8.161 -0.2783 -1.0966 -0.9861
  226ILE    HD2 3644   3.527   4.832   8.180  0.8962 -0.1420 -1.1753
  226ILE    HD3 3645   3.614   4.831   8.324 -2.0113  2.7727  1.9093
  226ILE      C 3646   3.587   5.193   7.908  0.7705  0.1890 -0.5849
  226ILE      O 3647   3.534   5.145   7.806 -0.2403 -0.3748 -0.0795
  227LYS      N 3648   3.613   5.327   7.913  0.0487 -0.7246  0.5754
  227LYS     HN 3649   3.648   5.370   7.996  0.4278 -2.9548  1.6414
  227LYS     CA 3650   3.596   5.418   7.797 -0.8347  0.3947 -0.2019
  227LYS     HA 3651   3.494   5.425   7.763  0.1057  0.0802 -3.4128
  227LYS     CB 3652   3.622   5.573   7.832  0.5811  0.1584 -0.0429
  227LYS    HB1 3653   3.594   5.633   7.743 -1.3300 -0.8608 -0.1982
  227LYS    HB2 3654   3.732   5.580   7.845  0.6072  0.0388 -0.1900
  227LYS     CG 3655   3.550   5.632   7.953  0.1038  0.2845  0.2010
  227LYS    HG1 3656   3.567   5.589   8.054 -0.7308 -0.5950 -0.0183
  227LYS    HG2 3657   3.441   5.623   7.930  0.6156  0.3256 -2.5171
  227LYS     CD 3658   3.579   5.781   7.961 -0.3998  0.6762  0.6725
  227LYS    HD1 3659   3.519   5.835   7.885  0.9058  1.6175  0.2680
  227LYS    HD2 3660   3.686   5.803   7.940  0.1071  0.4018  2.6972
  227LYS     CE 3661   3.553   5.846   8.097  0.1373 -0.7283  0.0436
  227LYS    HE1 3662   3.583   5.952   8.087  0.2636 -0.6242  1.4302
  227LYS    HE2 3663   3.620   5.808   8.177  1.2050  0.5907 -0.1968
  227LYS     NZ 3664   3.411   5.840   8.134  0.7395 -0.3583 -0.6778
  227LYS    HZ1 3665   3.388   5.739   8.121 -0.2603 -0.1054 -0.9453
  227LYS    HZ2 3666   3.340   5.883   8.072 -0.6394 -2.6524 -0.8152
  227LYS    HZ3 3667   3.409   5.871   8.233  0.5609  0.1721 -0.8485
  227LYS      C 3668   3.680   5.382   7.674 -0.1049  0.6826 -0.0779
  227LYS      O 3669   3.629   5.387   7.561  0.1773  0.2947  0.1127
  228ARG      N 3670   3.806   5.347   7.706 -0.4662  0.1936 -0.2923
  228ARG     HN 3671   3.840   5.355   7.800  0.1926 -2.6900 -0.1778
  228ARG     CA 3672   3.906   5.308   7.617  0.4580  0.1728 -0.1721
  228ARG     HA 3673   3.903   5.386   7.543  0.4809  0.1661 -0.1798
  228ARG     CB 3674   4.041   5.298   7.691 -0.0057 -0.8712  0.5423
  228ARG    HB1 3675   4.058   5.198   7.737 -0.1357 -1.9246 -1.5295
  228ARG    HB2 3676   4.028   5.374   7.770 -0.8368 -0.3339 -0.0937
  228ARG     CG 3677   4.163   5.332   7.602 -0.6189  0.1318  0.2007
  228ARG    HG1 3678   4.155   5.442   7.584 -2.4912  0.1993  1.2173
  228ARG    HG2 3679   4.162   5.279   7.505  4.5630 -2.3829  1.1738
  228ARG     CD 3680   4.296   5.289   7.676 -0.1860 -0.7562 -0.9725
  228ARG    HD1 3681   4.291   5.181   7.701  2.0803 -0.6649  0.1550
  228ARG    HD2 3682   4.326   5.353   7.762  0.2969 -0.3098 -1.4690
  228ARG     NE 3683   4.405   5.311   7.578 -0.7624  0.4841 -0.5861
  228ARG     HE 3684   4.388   5.383   7.511  0.8145  0.3675 -1.1694
  228ARG     CZ 3685   4.501   5.225   7.554  0.0822 -0.4698  0.3969
  228ARG    NH1 3686   4.525   5.116   7.632 -0.5451 -0.1770 -0.1246
  228ARG   HH11 3687   4.495   5.124   7.727 -0.2376 -0.1012 -0.0350
  228ARG   HH12 3688   4.611   5.067   7.620 -0.4268 -0.7025  2.3969
  228ARG    NH2 3689   4.577   5.230   7.454  0.2051 -0.2193  0.3402
  228ARG   HH21 3690   4.590   5.320   7.412  1.2287  0.1417  1.3730
  228ARG   HH22 3691   4.655   5.168   7.451 -1.3047 -2.1823 -0.1975
  228ARG      C 3692   3.860   5.181   7.546  0.0710 -0.3079 -0.2519
  228ARG      O 3693   3.877   5.178   7.424 -0.1784  0.0085  0.3334
  229ALA      N 3694   3.804   5.084   7.623  0.1990 -0.5876  0.0481
  229ALA     HN 3695   3.806   5.088   7.722 -0.7378 -0.0029  0.0570
  229ALA     CA 3696   3.752   4.959   7.566 -0.2793 -0.2418  0.2807
  229ALA     HA 3697   3.822   4.925   7.492 -1.7252  2.5488 -2.6425
  229ALA     CB 3698   3.730   4.857   7.676  0.4094  0.0420  0.5111
  229ALA    HB1 3699   3.652   4.889   7.748 -1.1534 -0.2225 -0.9693
  229ALA    HB2 3700   3.822   4.850   7.738  0.9402 -1.1322 -0.3597
  229ALA    HB3 3701   3.698   4.763   7.626 -1.9261  0.7214  0.5945
  229ALA      C 3702   3.624   4.981   7.475 -0.2515 -0.1646 -0.7143
  229ALA      O 3703   3.619   4.931   7.362  0.4464  0.2887 -0.0545
  230ILE      N 3704   3.529   5.069   7.525 -1.2259  0.2901 -0.3652
  230ILE     HN 3705   3.540   5.096   7.620 -0.1674 -0.5960 -0.2066
  230ILE     CA 3706   3.417   5.111   7.447 -0.4320 -0.7244  0.1482
  230ILE     HA 3707   3.363   5.023   7.413 -1.9009  0.3470 -0.4174
  230ILE     CB 3708   3.321   5.193   7.528  0.0969 -0.0673  0.8348
  230ILE     HB 3709   3.374   5.271   7.588  0.4544 -0.6573  1.2920
  230ILE    CG2 3710   3.234   5.289   7.436 -0.7449  0.6453  0.2689
  230ILE   HG21 3711   3.289   5.374   7.391  1.5659 -1.1580 -0.5221
  230ILE   HG22 3712   3.140   5.333   7.474 -1.0662  0.6864 -0.5543
  230ILE   HG23 3713   3.185   5.233   7.354  0.5620 -1.7946  1.0484
  230ILE    CG1 3714   3.232   5.116   7.620 -0.8300  0.2688 -0.0396
  230ILE   HG11 3715   3.276   5.014   7.620  0.6895  0.8901 -0.7069
  230ILE   HG12 3716   3.131   5.111   7.576 -1.5638  0.1368  1.5873
  230ILE     CD 3717   3.221   5.175   7.757 -0.6804 -0.1349  0.2374
  230ILE    HD1 3718   3.187   5.281   7.754  4.1313  1.6545 -3.6965
  230ILE    HD2 3719   3.320   5.172   7.807  1.4710  1.4403 -3.4974
  230ILE    HD3 3720   3.143   5.115   7.810 -1.6990  0.2545 -0.7743
  230ILE      C 3721   3.461   5.176   7.321  0.4049  0.3927 -0.5300
  230ILE      O 3722   3.403   5.157   7.218 -0.2581  0.2342  0.1701
  231THR      N 3723   3.568   5.256   7.327  0.0483 -0.1020  0.1663
  231THR     HN 3724   3.623   5.245   7.410  1.7383 -1.0819 -1.0243
  231THR     CA 3725   3.620   5.327   7.210  0.3697  0.2613 -0.2172
  231THR     HA 3726   3.539   5.379   7.160 -1.3739 -0.1614  1.9725
  231THR     CB 3727   3.715   5.435   7.261  0.0422  0.7229  0.4209
  231THR     HB 3728   3.785   5.397   7.338  1.0038  3.1779  0.8448
  231THR    OG1 3729   3.653   5.546   7.322 -0.3727  0.4036 -0.1801
  231THR    HG1 3730   3.616   5.513   7.404  1.5876 -1.7372 -0.0516
  231THR    CG2 3731   3.796   5.502   7.145 -0.5797  0.2099  0.1010
  231THR   HG21 3732   3.848   5.419   7.091 -2.4459 -1.2959  0.5182
  231THR   HG22 3733   3.867   5.578   7.184 -0.0383 -0.2234 -0.0231
  231THR   HG23 3734   3.726   5.557   7.080 -1.5398 -1.2249 -0.1225
  231THR      C 3735   3.679   5.232   7.107  0.0375  0.1464 -0.0510
  231THR      O 3736   3.647   5.245   6.988 -0.1962 -0.2975 -0.3608
  232PHE      N 3737   3.755   5.127   7.151  0.3564 -0.2677 -0.0592
  232PHE     HN 3738   3.771   5.109   7.248  0.7212 -2.0071 -0.4085
  232PHE     CA 3739   3.827   5.049   7.053  0.5391  0.6385  0.0218
  232PHE     HA 3740   3.848   5.120   6.975  0.7759  1.3795  0.7428
  232PHE     CB 3741   3.949   4.968   7.112  0.7831  0.0905  0.2229
  232PHE    HB1 3742   3.982   4.908   7.024 -0.6295  0.4101 -0.5548
  232PHE    HB2 3743   3.907   4.905   7.193 -1.8918  0.1001 -1.0215
  232PHE     CG 3744   4.061   5.058   7.151  0.1832  0.4087 -0.1376
  232PHE    CD1 3745   4.095   5.178   7.088 -1.2735 -0.1356  0.5411
  232PHE    HD1 3746   4.046   5.207   6.997  1.1010  1.5999 -0.2826
  232PHE    CE1 3747   4.199   5.259   7.143 -0.0949 -0.4390 -0.3447
  232PHE    HE1 3748   4.238   5.346   7.092 -1.1522  0.3875  0.1906
  232PHE     CZ 3749   4.269   5.220   7.258 -0.0776  0.5159  0.6159
  232PHE     HZ 3750   4.360   5.266   7.293  1.6105 -2.0107 -0.1303
  232PHE    CD2 3751   4.129   5.020   7.270  0.3510 -0.0050 -0.1318
  232PHE    HD2 3752   4.086   4.942   7.331 -1.2971  0.8862 -0.1096
  232PHE    CE2 3753   4.228   5.105   7.324  0.0509  0.2868 -0.1506
  232PHE    HE2 3754   4.264   5.079   7.423 -1.2736  1.5029  0.7028
  232PHE      C 3755   3.718   4.952   6.989 -0.1801  0.2055  0.3828
  232PHE      O 3756   3.721   4.917   6.871  0.1856  0.3046 -0.4895
  233ILE      N 3757   3.613   4.904   7.071 -0.1634  0.1988  0.0096
  233ILE     HN 3758   3.615   4.915   7.170  0.3825  0.4895 -0.0285
  233ILE     CA 3759   3.498   4.825   7.034 -0.5935 -0.1391 -0.1040
  233ILE     HA 3760   3.545   4.742   6.984  0.7006 -0.9000  2.2537
  233ILE     CB 3761   3.427   4.779   7.155 -0.2171  0.9680  0.0526
  233ILE     HB 3762   3.407   4.863   7.225  0.7381 -0.1073  1.6822
  233ILE    CG2 3763   3.289   4.721   7.118 -0.2653  0.3788 -0.6476
  233ILE   HG21 3764   3.215   4.792   7.075  0.2726  1.3485 -0.0130
  233ILE   HG22 3765   3.236   4.681   7.207  0.4587  2.0314  0.5928
  233ILE   HG23 3766   3.305   4.641   7.042  2.4130 -0.2770  0.4806
  233ILE    CG1 3767   3.522   4.677   7.224  0.2923  0.2303  0.3741
  233ILE   HG11 3768   3.623   4.720   7.239  2.1495 -2.7524 -2.1951
  233ILE   HG12 3769   3.527   4.581   7.167 -1.4652  0.4979 -0.2951
  233ILE     CD 3770   3.462   4.633   7.360 -0.1469  0.3060 -0.6483
  233ILE    HD1 3771   3.426   4.725   7.411 -0.3142 -0.2184  0.2077
  233ILE    HD2 3772   3.538   4.568   7.409  0.2829  0.2936 -1.3245
  233ILE    HD3 3773   3.364   4.583   7.349 -1.0616  1.9149 -0.1341
  233ILE      C 3774   3.417   4.883   6.928 -0.6431 -0.0638 -0.0464
  233ILE      O 3775   3.381   4.816   6.836  0.0539 -0.5441  0.2440
  234MET      N 3776   3.390   5.014   6.942 -0.0035 -0.1388  0.0949
  234MET     HN 3777   3.415   5.060   7.027  1.1822 -0.5939  0.0169
  234MET     CA 3778   3.327   5.086   6.837 -0.6412  0.4005 -0.2074
  234MET     HA 3779   3.233   5.040   6.810 -0.6909  0.2287  0.2405
  234MET     CB 3780   3.301   5.230   6.890  0.0062 -0.2430  0.1719
  234MET    HB1 3781   3.378   5.264   6.962  0.0365 -1.2228  0.6167
  234MET    HB2 3782   3.210   5.226   6.954 -0.2236 -0.1984 -0.1524
  234MET     CG 3783   3.271   5.331   6.781 -0.4599 -0.2911 -0.2206
  234MET    HG1 3784   3.358   5.341   6.713  0.8602  0.7459  1.5505
  234MET    HG2 3785   3.269   5.429   6.833 -0.7932 -0.0310 -0.7087
  234MET     SD 3786   3.119   5.302   6.697 -0.5318  0.0672 -0.2005
  234MET     CE 3787   3.101   5.473   6.641 -0.0193  0.4828 -0.3611
  234MET    HE1 3788   3.079   5.542   6.726 -0.9696  0.0793 -0.2661
  234MET    HE2 3789   3.010   5.466   6.577 -0.6511 -0.7490  0.6170
  234MET    HE3 3790   3.190   5.499   6.580  2.3802 -5.2690  0.0847
  234MET      C 3791   3.403   5.092   6.709 -0.1564 -0.1783 -0.0132
  234MET      O 3792   3.340   5.073   6.607  0.1700  0.8183 -0.1699
  235VAL      N 3793   3.541   5.125   6.719 -0.5067 -0.0537  0.1237
  235VAL     HN 3794   3.579   5.148   6.808  1.4107  2.1760 -1.1782
  235VAL     CA 3795   3.627   5.138   6.603  0.7301  0.0350  0.5179
  235VAL     HA 3796   3.581   5.210   6.537  0.3626 -0.5841  0.0869
  235VAL     CB 3797   3.765   5.193   6.651  0.6905 -0.9795 -0.3056
  235VAL     HB 3798   3.809   5.123   6.725  0.4074 -1.1989 -0.3431
  235VAL    CG1 3799   3.862   5.209   6.533 -0.1825  0.1244  0.8300
  235VAL   HG11 3800   3.936   5.291   6.529 -1.6804  1.4705 -2.4866
  235VAL   HG12 3801   3.804   5.230   6.441 -0.3276  1.3164  1.1785
  235VAL   HG13 3802   3.924   5.118   6.520  0.7014  0.8430 -0.1488
  235VAL    CG2 3803   3.756   5.331   6.700  0.0524  0.3088  0.6997
  235VAL   HG21 3804   3.855   5.360   6.742  1.6150 -1.2658 -1.6422
  235VAL   HG22 3805   3.672   5.354   6.770  0.0229 -0.2705  0.8595
  235VAL   HG23 3806   3.742   5.391   6.607  0.8424 -2.1332 -1.0716
  235VAL      C 3807   3.652   5.012   6.522 -1.0225 -0.6506  0.3212
  235VAL      O 3808   3.654   5.028   6.400  0.3657  0.7619  1.2523
  236VAL      N 3809   3.662   4.890   6.573  0.2692 -0.3301 -0.4431
  236VAL     HN 3810   3.654   4.892   6.672 -2.5178 -0.3193 -0.5884
  236VAL     CA 3811   3.660   4.761   6.500  0.4065 -0.6951  0.0151
  236VAL     HA 3812   3.733   4.760   6.421  0.7732 -2.0532  0.3394
  236VAL     CB 3813   3.695   4.645   6.598 -0.0242  0.0281 -0.5167
  236VAL     HB 3814   3.776   4.682   6.664 -2.4394  2.2607  1.4120
  236VAL    CG1 3815   3.590   4.610   6.706 -0.4748  0.8589  0.7412
  236VAL   HG11 3816   3.624   4.521   6.763  1.7418  1.0939 -0.1235
  236VAL   HG12 3817   3.496   4.574   6.659 -1.1966  2.5017  0.8684
  236VAL   HG13 3818   3.560   4.695   6.771 -1.7091 -0.3773  1.8392
  236VAL    CG2 3819   3.743   4.522   6.515  0.8502 -0.7112  0.3137
  236VAL   HG21 3820   3.770   4.437   6.581  1.5235  1.7629  3.5017
  236VAL   HG22 3821   3.821   4.552   6.441  0.4575 -2.0527 -0.6787
  236VAL   HG23 3822   3.659   4.474   6.461 -0.8521  1.0290  1.2978
  236VAL      C 3823   3.534   4.725   6.425  1.3535 -0.0152 -0.2665
  236VAL      O 3824   3.546   4.685   6.310 -0.0004  0.1410 -0.2738
  237ALA      N 3825   3.410   4.753   6.479 -0.2841  0.5088  0.4685
  237ALA     HN 3826   3.397   4.790   6.570 -0.7413 -0.4082  0.7914
  237ALA     CA 3827   3.280   4.742   6.407 -0.6146 -0.4761 -0.0959
  237ALA     HA 3828   3.271   4.645   6.361  0.5326 -0.2226 -0.8947
  237ALA     CB 3829   3.161   4.779   6.505  0.4088 -0.0958  0.4414
  237ALA    HB1 3830   3.169   4.886   6.533  0.2837 -0.0236  0.1975
  237ALA    HB2 3831   3.181   4.727   6.601 -0.3987  0.2995  0.8342
  237ALA    HB3 3832   3.064   4.754   6.457  0.2510 -2.6115  1.8943
  237ALA      C 3833   3.283   4.835   6.282  1.1519  0.5819 -0.6824
  237ALA      O 3834   3.236   4.789   6.180 -0.2444 -0.2685 -0.1669
  238ILE      N 3835   3.337   4.960   6.286  0.1155  0.3255 -0.2327
  238ILE     HN 3836   3.370   4.992   6.375  1.9723 -1.1915 -0.3094
  238ILE     CA 3837   3.363   5.049   6.173  0.3191 -0.0389 -0.2235
  238ILE     HA 3838   3.272   5.068   6.119  0.5802  0.4619 -0.4986
  238ILE     CB 3839   3.407   5.186   6.220  0.0804  0.0381 -0.4399
  238ILE     HB 3840   3.498   5.160   6.277 -1.3629 -1.4148  1.3238
  238ILE    CG2 3841   3.440   5.278   6.099 -0.0726  0.7783  0.1595
  238ILE   HG21 3842   3.527   5.237   6.043 -1.2079  1.9562 -2.6345
  238ILE   HG22 3843   3.470   5.373   6.149 -2.2532 -0.1863  3.6772
  238ILE   HG23 3844   3.351   5.293   6.034 -0.5402 -2.9292 -0.2491
  238ILE    CG1 3845   3.307   5.246   6.313  0.4686 -0.3398 -0.4655
  238ILE   HG11 3846   3.358   5.332   6.360  0.2478 -0.2635 -0.3659
  238ILE   HG12 3847   3.281   5.176   6.396  1.7575 -0.4200 -0.1027
  238ILE     CD 3848   3.168   5.288   6.250 -0.2663 -0.3162 -0.7723
  238ILE    HD1 3849   3.100   5.338   6.321 -1.3620 -0.2993 -1.8037
  238ILE    HD2 3850   3.119   5.200   6.202 -2.2224  0.3922 -0.1811
  238ILE    HD3 3851   3.177   5.370   6.176 -2.1848  1.1870  0.5933
  238ILE      C 3852   3.472   4.989   6.076  0.2633 -0.7598  0.2604
  238ILE      O 3853   3.456   4.988   5.954 -0.4127  0.0520  0.0395
  239VAL      N 3854   3.587   4.939   6.127  0.3073  0.3849  0.1975
  239VAL     HN 3855   3.585   4.933   6.227 -1.6291 -1.7331  0.1145
  239VAL     CA 3856   3.697   4.877   6.047 -0.1046 -0.1517 -0.4292
  239VAL     HA 3857   3.733   4.954   5.981 -1.0370  1.6346  1.0296
  239VAL     CB 3858   3.825   4.844   6.127 -0.0577 -0.3958  0.5165
  239VAL     HB 3859   3.788   4.785   6.213 -2.0654 -2.3361 -1.5151
  239VAL    CG1 3860   3.932   4.771   6.050 -0.6729 -0.9944  0.4393
  239VAL   HG11 3861   4.026   4.760   6.108 -0.2390  2.0569  0.5002
  239VAL   HG12 3862   3.960   4.817   5.953  0.7917 -0.0315  1.2747
  239VAL   HG13 3863   3.913   4.663   6.034 -0.0212 -1.1487  0.6864
  239VAL    CG2 3864   3.886   4.976   6.174 -0.2549  0.2103 -0.4894
  239VAL   HG21 3865   3.971   4.957   6.243  0.0579 -0.8250 -1.1389
  239VAL   HG22 3866   3.813   5.039   6.229 -0.5010 -0.2420 -0.2989
  239VAL   HG23 3867   3.923   5.040   6.090  1.3925  0.1621  0.1650
  239VAL      C 3868   3.651   4.763   5.967  0.1462 -0.3672 -0.3416
  239VAL      O 3869   3.680   4.754   5.847  0.1037 -0.4503  0.1045
  240PHE      N 3870   3.577   4.665   6.024  0.7947  0.1808  0.2624
  240PHE     HN 3871   3.555   4.670   6.121  0.4525 -2.5196  0.4026
  240PHE     CA 3872   3.528   4.554   5.943 -0.4707  0.5826 -0.1522
  240PHE     HA 3873   3.620   4.512   5.904  1.6513  1.8675  3.0845
  240PHE     CB 3874   3.450   4.449   6.028  0.1465  0.3530  0.1445
  240PHE    HB1 3875   3.361   4.501   6.069  1.0509  0.6841  1.7813
  240PHE    HB2 3876   3.506   4.415   6.118 -1.5409  0.5176  1.3014
  240PHE     CG 3877   3.381   4.326   5.963 -0.1500  0.6642 -0.5331
  240PHE    CD1 3878   3.461   4.254   5.869  0.4128  0.2747 -0.3421
  240PHE    HD1 3879   3.563   4.284   5.851  0.5861 -0.1661 -0.1190
  240PHE    CE1 3880   3.399   4.156   5.792 -0.5185  0.7938 -1.3327
  240PHE    HE1 3881   3.452   4.094   5.721  0.4830 -1.7927  1.4466
  240PHE     CZ 3882   3.271   4.118   5.821  0.2756  0.4533  0.7517
  240PHE     HZ 3883   3.233   4.039   5.758  1.8302  0.9314 -0.9018
  240PHE    CD2 3884   3.249   4.292   5.988 -0.0019  0.6338  0.5113
  240PHE    HD2 3885   3.188   4.343   6.061 -1.8089 -0.0923 -0.4296
  240PHE    CE2 3886   3.189   4.189   5.912 -0.0419  0.1831 -0.2998
  240PHE    HE2 3887   3.086   4.157   5.921 -0.4920  1.8507  0.8636
  240PHE      C 3888   3.445   4.588   5.821 -0.4757  0.0655  0.0406
  240PHE      O 3889   3.459   4.541   5.708  0.0990  0.0646 -0.2802
  241VAL      N 3890   3.358   4.689   5.843 -0.4923 -0.0163  0.2092
  241VAL     HN 3891   3.361   4.731   5.934 -2.4851  2.2697 -0.6835
  241VAL     CA 3892   3.265   4.760   5.753 -0.4112  0.9050  0.2644
  241VAL     HA 3893   3.216   4.688   5.689 -0.7796  0.7329  0.7363
  241VAL     CB 3894   3.155   4.830   5.830  0.7706  0.0122 -0.6880
  241VAL     HB 3895   3.207   4.884   5.912  0.6052  0.7955 -1.0884
  241VAL    CG1 3896   3.087   4.934   5.742  0.0872 -0.3164 -0.0690
  241VAL   HG11 3897   3.157   4.997   5.684  1.7718 -1.0866  1.0425
  241VAL   HG12 3898   3.004   4.992   5.789  0.0692  0.4087 -0.9654
  241VAL   HG13 3899   3.051   4.876   5.655 -1.0618  1.3643 -0.7609
  241VAL    CG2 3900   3.069   4.713   5.879 -0.0194 -0.2477 -1.1898
  241VAL   HG21 3901   3.013   4.743   5.970 -0.5303  0.5991 -1.7712
  241VAL   HG22 3902   3.121   4.620   5.909 -0.3240 -0.0828 -0.1041
  241VAL   HG23 3903   2.998   4.684   5.800  0.0988 -2.0855 -0.6796
  241VAL      C 3904   3.344   4.839   5.642 -0.4368 -0.6594 -0.3794
  241VAL      O 3905   3.311   4.831   5.525  0.3805  0.1454  0.0214
  242ILE      N 3906   3.441   4.924   5.674  0.0780  0.6964 -1.1004
  242ILE     HN 3907   3.464   4.948   5.768  1.8458  0.2392 -1.3718
  242ILE     CA 3908   3.505   5.005   5.558 -0.2368 -0.3333  0.4824
  242ILE     HA 3909   3.418   5.045   5.508 -0.1271  1.9223  1.9549
  242ILE     CB 3910   3.591   5.124   5.600 -0.1609 -0.2589  0.5570
  242ILE     HB 3911   3.623   5.179   5.510  1.1612 -0.0210  1.1547
  242ILE    CG2 3912   3.500   5.217   5.683  0.1879  0.1371  0.5972
  242ILE   HG21 3913   3.549   5.317   5.693  0.0309  0.3006 -0.1729
  242ILE   HG22 3914   3.488   5.171   5.784  0.4536 -0.5030  0.3406
  242ILE   HG23 3915   3.398   5.229   5.640 -0.4850 -0.9791  1.8284
  242ILE    CG1 3916   3.721   5.094   5.678  0.5727 -0.1231 -0.1389
  242ILE   HG11 3917   3.785   5.030   5.613  0.3093 -0.2798 -0.2443
  242ILE   HG12 3918   3.695   5.040   5.771  0.8290  0.5884  0.3543
  242ILE     CD 3919   3.814   5.214   5.714  0.0106  0.3186 -0.1172
  242ILE    HD1 3920   3.765   5.270   5.796 -0.5726  0.6972 -0.7063
  242ILE    HD2 3921   3.813   5.299   5.642 -0.6023 -0.4018 -0.9928
  242ILE    HD3 3922   3.915   5.177   5.738 -0.2904  0.7938  2.0361
  242ILE      C 3923   3.582   4.921   5.457  0.3057  0.5690  0.1949
  242ILE      O 3924   3.568   4.946   5.336 -0.4199 -0.0523  0.3410
  243CYS      N 3925   3.653   4.818   5.512  0.5139 -0.2712 -0.1784
  243CYS     HN 3926   3.654   4.815   5.612 -0.7792  0.5639 -0.1116
  243CYS     CA 3927   3.725   4.717   5.447  0.1683 -0.3175 -0.0347
  243CYS     HA 3928   3.797   4.756   5.376 -0.8633 -0.6738 -1.3109
  243CYS     CB 3929   3.807   4.637   5.548 -0.0763  1.1465 -0.8076
  243CYS    HB1 3930   3.842   4.534   5.526 -0.0853  0.4590  1.9856
  243CYS    HB2 3931   3.742   4.634   5.637  1.1739  0.7492  0.1282
  243CYS     SG 3932   3.949   4.734   5.611 -0.2480  0.0450  0.6087
  243CYS    HG1 3933   4.025   4.714   5.505 -1.5283 -2.1564  0.0531
  243CYS      C 3934   3.636   4.619   5.364 -0.3157 -0.1708  0.8140
  243CYS      O 3935   3.679   4.575   5.257 -0.4197 -0.0391  0.3035
  244PHE      N 3936   3.514   4.580   5.412  0.2198 -0.6800  0.0185
  244PHE     HN 3937   3.496   4.600   5.508 -0.4129 -1.3757  0.0475
  244PHE     CA 3938   3.434   4.482   5.340 -0.4077  0.0548  1.0766
  244PHE     HA 3939   3.479   4.443   5.249  0.0306  2.4332  0.2215
  244PHE     CB 3940   3.396   4.365   5.433  0.3268 -0.1270 -0.0094
  244PHE    HB1 3941   3.314   4.307   5.386  1.2390 -3.0258  1.7011
  244PHE    HB2 3942   3.364   4.397   5.535 -0.8373  0.6290 -0.6014
  244PHE     CG 3943   3.501   4.260   5.456 -0.2473  0.2627  0.3148
  244PHE    CD1 3944   3.513   4.138   5.387  0.0423 -0.0996  0.0923
  244PHE    HD1 3945   3.437   4.120   5.313 -1.8022 -0.9853  2.1137
  244PHE    CE1 3946   3.616   4.046   5.404  0.9431  0.1434  0.2033
  244PHE    HE1 3947   3.625   3.955   5.347  0.3475 -0.8401  1.6083
  244PHE     CZ 3948   3.715   4.076   5.502  0.4630 -1.1017 -0.1724
  244PHE     HZ 3949   3.787   4.002   5.530 -0.8971 -1.2210  3.5631
  244PHE    CD2 3950   3.605   4.286   5.546 -0.1414  0.7143 -0.8365
  244PHE    HD2 3951   3.598   4.383   5.594  0.5963  0.7798 -0.8542
  244PHE    CE2 3952   3.706   4.190   5.575  0.1074 -0.5332 -0.3940
  244PHE    HE2 3953   3.787   4.213   5.643  1.3451 -0.0497 -1.9640
  244PHE      C 3954   3.306   4.542   5.281 -0.5872 -0.3538 -0.1031
  244PHE      O 3955   3.276   4.501   5.166 -0.3004 -0.1580  0.0309
  245LEU      N 3956   3.225   4.630   5.343  0.6177 -0.4773 -0.5306
  245LEU     HN 3957   3.255   4.676   5.426  0.1320 -2.9147  1.1074
  245LEU     CA 3958   3.090   4.667   5.293  0.2211 -0.1083 -0.6299
  245LEU     HA 3959   3.038   4.573   5.287  0.4849 -0.5622  2.5994
  245LEU     CB 3960   3.019   4.769   5.386  0.1453  0.3679  0.4153
  245LEU    HB1 3961   3.078   4.863   5.397 -0.4284  0.9593 -1.1504
  245LEU    HB2 3962   3.011   4.717   5.483 -2.5463  0.6083  0.4023
  245LEU     CG 3963   2.882   4.818   5.343  0.1004 -0.1605  0.7990
  245LEU     HG 3964   2.905   4.883   5.256  0.3469 -0.5751  0.5499
  245LEU    CD1 3965   2.777   4.706   5.329  0.3639 -0.2967  1.0207
  245LEU   HD11 3966   2.673   4.736   5.306  0.2019  0.9567  3.0931
  245LEU   HD12 3967   2.766   4.636   5.415 -2.6307  0.3737  1.2807
  245LEU   HD13 3968   2.815   4.640   5.248  0.6634  0.3752  0.6082
  245LEU    CD2 3969   2.816   4.909   5.441  0.5221  0.5974  0.3123
  245LEU   HD21 3970   2.817   4.854   5.538  0.0340 -3.4646 -1.8021
  245LEU   HD22 3971   2.713   4.935   5.409  0.2143 -0.1149  0.7120
  245LEU   HD23 3972   2.880   4.997   5.466  0.3392  0.5244  1.0566
  245LEU      C 3973   3.093   4.725   5.150 -0.5934 -0.2069 -0.4011
  245LEU      O 3974   3.008   4.683   5.074  0.1856  0.1587  0.0391
  246PRO      N 3975   3.178   4.812   5.106  0.1038  0.1389 -0.8122
  246PRO     CD 3976   3.260   4.898   5.188  0.2139  0.6507 -0.0936
  246PRO    HD1 3977   3.354   4.853   5.226 -0.9782 -2.4197 -0.5422
  246PRO    HD2 3978   3.199   4.933   5.273  0.6887 -0.3045  0.6523
  246PRO     CA 3979   3.173   4.867   4.970 -0.4712 -0.6433  0.3478
  246PRO     HA 3980   3.075   4.909   4.953 -0.8093 -1.6646 -0.3176
  246PRO     CB 3981   3.272   4.985   4.962 -0.0523 -0.5212  0.0130
  246PRO    HB1 3982   3.244   5.062   4.887  2.4711 -0.2657 -0.7464
  246PRO    HB2 3983   3.372   4.953   4.928  0.7761  1.1801  0.7075
  246PRO     CG 3984   3.284   5.032   5.104  0.0101 -0.3692  0.9060
  246PRO    HG1 3985   3.389   5.063   5.121  0.1566  0.5594 -1.3672
  246PRO    HG2 3986   3.214   5.113   5.135  1.1208  0.9876 -0.0264
  246PRO      C 3987   3.203   4.762   4.860 -0.2304 -0.5726 -0.0922
  246PRO      O 3988   3.136   4.759   4.757  0.4323  0.3918 -0.1004
  247SER      N 3989   3.298   4.669   4.888  0.9679  0.0006 -0.1626
  247SER     HN 3990   3.364   4.697   4.957  0.1990  1.0569  0.1820
  247SER     CA 3991   3.335   4.559   4.803 -0.0336 -0.5759  0.7443
  247SER     HA 3992   3.373   4.591   4.707 -0.0967 -1.3923  0.4408
  247SER     CB 3993   3.444   4.460   4.861  0.7779 -0.9375  0.1574
  247SER    HB1 3994   3.483   4.377   4.798  0.2159 -1.3317  0.3267
  247SER    HB2 3995   3.407   4.417   4.957 -0.4882  0.8434  0.5071
  247SER     OG 3996   3.552   4.538   4.899  0.5647 -0.5127 -0.0703
  247SER    HG1 3997   3.605   4.497   4.967 -1.1374 -0.2211  1.5047
  247SER      C 3998   3.217   4.471   4.780 -0.0985 -0.4276  0.2357
  247SER      O 3999   3.195   4.424   4.667  0.0248 -0.5997  0.3100
  248VAL      N 4000   3.135   4.443   4.878 -0.2713  0.1711 -0.2639
  248VAL     HN 4001   3.162   4.481   4.966  0.2563 -0.1997 -0.2640
  248VAL     CA 4002   3.014   4.357   4.871  0.2985  0.0011 -0.3246
  248VAL     HA 4003   3.038   4.272   4.809 -2.1397 -1.0599  0.0819
  248VAL     CB 4004   2.963   4.316   5.009 -0.4106  0.0193  0.2158
  248VAL     HB 4005   2.957   4.398   5.084  0.8636 -0.9010  1.3780
  248VAL    CG1 4006   2.831   4.245   4.999 -0.2861 -0.0333  0.2882
  248VAL   HG11 4007   2.801   4.187   5.089 -0.5934 -0.6684 -0.2166
  248VAL   HG12 4008   2.840   4.178   4.911 -0.8922  0.7346 -0.3750
  248VAL   HG13 4009   2.753   4.321   4.975 -1.1447 -0.9141  0.2617
  248VAL    CG2 4010   3.072   4.211   5.065 -0.0001 -0.3110 -0.1906
  248VAL   HG21 4011   3.092   4.128   4.995 -0.4481 -0.4293 -0.1845
  248VAL   HG22 4012   3.034   4.168   5.160 -0.3253 -1.2771 -0.7439
  248VAL   HG23 4013   3.168   4.262   5.084 -0.0195 -0.4590  0.3438
  248VAL      C 4014   2.903   4.442   4.804 -0.0407  1.6327  0.1138
  248VAL      O 4015   2.824   4.391   4.725  0.3351 -0.7352 -0.1538
  249VAL      N 4016   2.896   4.576   4.828 -0.4281  0.3475 -0.1968
  249VAL     HN 4017   2.962   4.622   4.886  0.9153  1.8662 -2.7626
  249VAL     CA 4018   2.805   4.667   4.753 -0.4620  0.4098 -0.0885
  249VAL     HA 4019   2.703   4.638   4.768 -0.2584 -0.2020  0.1591
  249VAL     CB 4020   2.807   4.813   4.799 -0.3049  0.3622 -0.6866
  249VAL     HB 4021   2.914   4.842   4.809 -0.1488 -0.5790  0.6325
  249VAL    CG1 4022   2.734   4.917   4.720  0.6230 -0.6734  0.3199
  249VAL   HG11 4023   2.635   4.890   4.678 -0.3276  2.1736  0.5128
  249VAL   HG12 4024   2.810   4.947   4.644  0.1985  2.8121  1.1097
  249VAL   HG13 4025   2.712   5.011   4.775 -2.3325 -0.8375 -0.4325
  249VAL    CG2 4026   2.746   4.820   4.941 -0.1311  0.2511 -0.2696
  249VAL   HG21 4027   2.792   4.747   5.012 -1.7278  0.6737  1.2652
  249VAL   HG22 4028   2.635   4.810   4.940 -0.0598 -0.9660  0.6782
  249VAL   HG23 4029   2.769   4.920   4.983 -0.6840  0.0333  0.5813
  249VAL      C 4030   2.830   4.675   4.603  0.2527  0.2138 -0.4396
  249VAL      O 4031   2.732   4.670   4.528 -0.2857 -0.5359  0.3108
  250VAL      N 4032   2.964   4.686   4.558  0.0451 -0.2379 -0.0215
  250VAL     HN 4033   3.033   4.708   4.627  0.1725  1.0572 -0.5240
  250VAL     CA 4034   3.001   4.679   4.417 -0.4745 -0.5082 -0.0160
  250VAL     HA 4035   2.941   4.754   4.368  0.5194  1.4616  1.6476
  250VAL     CB 4036   3.145   4.723   4.378 -0.6256  0.9137 -0.8662
  250VAL     HB 4037   3.206   4.643   4.424  0.6516  2.5736  0.4451
  250VAL    CG1 4038   3.172   4.728   4.226  1.2924  0.5438  0.1410
  250VAL   HG11 4039   3.183   4.625   4.187  0.9385 -0.0860  1.6392
  250VAL   HG12 4040   3.274   4.771   4.212  2.0429 -0.9182  0.9384
  250VAL   HG13 4041   3.101   4.792   4.168  0.5990  0.3197  0.7217
  250VAL    CG2 4042   3.188   4.855   4.446  0.2011  0.1969  0.1343
  250VAL   HG21 4043   3.289   4.871   4.404  0.1463 -2.6504 -1.3183
  250VAL   HG22 4044   3.195   4.857   4.557 -1.1492 -1.6574  0.3036
  250VAL   HG23 4045   3.126   4.938   4.407  1.8130  1.2176 -0.3356
  250VAL      C 4046   2.951   4.556   4.349 -0.3964  0.5114  0.1504
  250VAL      O 4047   2.892   4.545   4.240 -0.4622 -0.3978 -0.2043
  251ARG      N 4048   2.965   4.447   4.422 -0.3481 -0.7515  0.2851
  251ARG     HN 4049   3.002   4.453   4.515 -0.4129 -0.3479  0.2844
  251ARG     CA 4050   2.915   4.317   4.382 -0.0143  0.8380 -0.2772
  251ARG     HA 4051   2.953   4.294   4.283  1.5726  1.0720  0.2383
  251ARG     CB 4052   2.966   4.207   4.482 -0.5375  0.2975  0.0621
  251ARG    HB1 4053   2.907   4.194   4.575  0.7376  0.3952  0.9090
  251ARG    HB2 4054   3.065   4.237   4.521 -0.1455 -0.6973 -0.1599
  251ARG     CG 4055   2.983   4.068   4.406 -0.1372  0.6964  0.1019
  251ARG    HG1 4056   2.922   4.073   4.313  0.2925  2.0119 -0.1150
  251ARG    HG2 4057   2.934   3.981   4.457 -0.0322  0.0252 -0.9092
  251ARG     CD 4058   3.131   4.025   4.376  0.9101 -0.4004  0.8419
  251ARG    HD1 4059   3.181   3.985   4.467 -0.0568 -1.6835  0.8359
  251ARG    HD2 4060   3.163   4.115   4.321 -2.6833 -0.1465 -1.1404
  251ARG     NE 4061   3.139   3.915   4.266 -0.0155 -0.0710  0.8834
  251ARG     HE 4062   3.106   3.820   4.265  1.1264 -0.4819 -0.3002
  251ARG     CZ 4063   3.209   3.931   4.151  0.1737  0.1068 -0.5826
  251ARG    NH1 4064   3.281   4.035   4.117  0.3114  0.1616  0.2714
  251ARG   HH11 4065   3.314   4.108   4.177  0.7786  1.1567 -1.1404
  251ARG   HH12 4066   3.329   4.017   4.031  1.3617  2.2580  0.3670
  251ARG    NH2 4067   3.202   3.840   4.057 -0.0596  0.5743  0.0674
  251ARG   HH21 4068   3.260   3.855   3.977  0.4293 -0.2561  0.2530
  251ARG   HH22 4069   3.143   3.760   4.062 -0.5335  0.8683 -0.6701
  251ARG      C 4070   2.767   4.296   4.368  0.2728  0.1467  0.8437
  251ARG      O 4071   2.711   4.241   4.272  0.1568 -0.0616 -0.4719
  252ILE      N 4072   2.684   4.352   4.467 -0.6434  0.6866  0.0205
  252ILE     HN 4073   2.725   4.393   4.548 -0.5991  1.6876 -0.4835
  252ILE     CA 4074   2.539   4.359   4.448 -0.1921  0.4168 -0.4489
  252ILE     HA 4075   2.509   4.256   4.437  0.3299  0.0976  0.9108
  252ILE     CB 4076   2.470   4.411   4.574  0.9030  0.1341 -0.6511
  252ILE     HB 4077   2.512   4.507   4.611  2.7691 -0.7784 -0.2967
  252ILE    CG2 4078   2.316   4.438   4.550 -0.6272  0.0219  0.1465
  252ILE   HG21 4079   2.280   4.345   4.500 -0.4521  0.7354 -1.3409
  252ILE   HG22 4080   2.306   4.518   4.475 -0.8445 -0.4337 -0.3180
  252ILE   HG23 4081   2.269   4.463   4.647 -0.4272  3.4621 -0.5460
  252ILE    CG1 4082   2.501   4.307   4.689  0.4323  0.2332  0.6816
  252ILE   HG11 4083   2.608   4.277   4.686  0.5061  0.4413  1.1241
  252ILE   HG12 4084   2.444   4.213   4.676  0.9541  0.1116 -0.9791
  252ILE     CD 4085   2.476   4.365   4.828  0.3005  0.0967 -0.3684
  252ILE    HD1 4086   2.369   4.373   4.858  1.0652  0.6116  2.6052
  252ILE    HD2 4087   2.510   4.471   4.834 -0.0374  0.1443  1.0046
  252ILE    HD3 4088   2.522   4.301   4.906 -0.4304  0.6031  0.5014
  252ILE      C 4089   2.492   4.434   4.319 -0.0667 -0.4931 -0.5546
  252ILE      O 4090   2.404   4.386   4.246 -0.3827  0.4953 -0.0212
  253ARG      N 4091   2.554   4.549   4.286  0.2891 -0.2705 -0.4796
  253ARG     HN 4092   2.630   4.583   4.341  0.2106 -0.7102 -0.0989
  253ARG     CA 4093   2.532   4.620   4.161  0.2801  0.2424 -0.5465
  253ARG     HA 4094   2.426   4.638   4.168 -0.0064 -1.8412  2.1646
  253ARG     CB 4095   2.620   4.747   4.159 -0.0220 -0.7458  0.7436
  253ARG    HB1 4096   2.727   4.717   4.171  0.9552  1.7016 -1.0741
  253ARG    HB2 4097   2.587   4.797   4.253  2.0240 -2.7161  2.6337
  253ARG     CG 4098   2.620   4.841   4.035  0.0611  0.4557  0.1742
  253ARG    HG1 4099   2.626   4.775   3.945 -1.4116 -1.0271  1.1132
  253ARG    HG2 4100   2.703   4.914   4.028 -0.6341  1.2077 -0.5484
  253ARG     CD 4101   2.492   4.923   4.022 -0.1759  0.1523 -0.3390
  253ARG    HD1 4102   2.483   4.986   4.112 -0.2129  2.0867 -1.6454
  253ARG    HD2 4103   2.410   4.848   4.019  0.6171 -0.8045  0.6155
  253ARG     NE 4104   2.493   5.010   3.902  0.6807 -0.0747 -0.5068
  253ARG     HE 4105   2.564   4.999   3.833 -0.6204  1.3312 -2.1589
  253ARG     CZ 4106   2.382   5.064   3.858  0.3965  0.2567 -0.1379
  253ARG    NH1 4107   2.279   5.088   3.937  0.1498  0.0644 -0.2635
  253ARG   HH11 4108   2.315   5.101   4.030  0.3837 -1.5841 -0.0979
  253ARG   HH12 4109   2.203   5.137   3.895 -0.3726 -0.1267  0.4406
  253ARG    NH2 4110   2.372   5.093   3.729  0.4207 -0.1937  0.2639
  253ARG   HH21 4111   2.451   5.057   3.679  2.0705  2.2729  0.9093
  253ARG   HH22 4112   2.280   5.106   3.691 -0.5874 -1.5600  2.0439
  253ARG      C 4113   2.559   4.540   4.040  0.3464  0.1628 -0.2101
  253ARG      O 4114   2.474   4.538   3.954 -0.1576 -0.1085  0.1423
  254ILE      N 4115   2.674   4.471   4.031  1.0096  0.7107  1.0978
  254ILE     HN 4116   2.747   4.461   4.097  1.6679 -0.0846  0.2651
  254ILE     CA 4117   2.706   4.379   3.924 -0.0291  0.8716  0.1514
  254ILE     HA 4118   2.691   4.426   3.828 -3.5088 -0.9788 -0.3984
  254ILE     CB 4119   2.851   4.320   3.946  0.2476  0.3322 -0.3446
  254ILE     HB 4120   2.856   4.290   4.053 -0.9303 -1.0414 -0.6397
  254ILE    CG2 4121   2.866   4.210   3.843  0.3752  0.1491 -0.1805
  254ILE   HG21 4122   2.827   4.238   3.743  3.2751 -0.2354 -1.5035
  254ILE   HG22 4123   2.814   4.120   3.882  2.8342 -0.3296  2.3303
  254ILE   HG23 4124   2.972   4.180   3.829  0.7948  1.1817  0.6216
  254ILE    CG1 4125   2.950   4.435   3.921 -0.2062 -0.3914  0.0333
  254ILE   HG11 4126   2.902   4.529   3.953  0.5501 -0.0217  0.1073
  254ILE   HG12 4127   2.966   4.444   3.812 -0.2223 -2.5710 -0.1921
  254ILE     CD 4128   3.095   4.432   3.990  0.4714 -0.0337 -0.5377
  254ILE    HD1 4129   3.158   4.523   3.992  1.3310 -0.5825 -1.7915
  254ILE    HD2 4130   3.168   4.365   3.940  1.0161 -0.1406  0.3841
  254ILE    HD3 4131   3.092   4.401   4.096 -1.8614 -2.1199 -1.1233
  254ILE      C 4132   2.601   4.267   3.912 -0.0965  0.4439  0.0476
  254ILE      O 4133   2.552   4.231   3.806  0.0361  0.4061 -0.4499
  255PHE      N 4134   2.546   4.212   4.029 -0.6970  0.3738  0.1822
  255PHE     HN 4135   2.584   4.232   4.120 -1.1856 -0.5405  0.5982
  255PHE     CA 4136   2.435   4.117   4.030 -0.6056 -0.4361  0.0992
  255PHE     HA 4137   2.459   4.030   3.971 -0.9681  0.6344 -1.7041
  255PHE     CB 4138   2.420   4.065   4.170  1.4061  0.2157 -0.2156
  255PHE    HB1 4139   2.337   3.992   4.183  2.3549 -0.8497  0.0192
  255PHE    HB2 4140   2.395   4.140   4.248  0.8776  0.4413 -0.5978
  255PHE     CG 4141   2.534   3.980   4.224 -0.2752 -0.4986 -0.0953
  255PHE    CD1 4142   2.548   3.968   4.363 -0.0638  0.1734  0.2393
  255PHE    HD1 4143   2.467   4.010   4.422 -0.2682 -1.5124  1.2455
  255PHE    CE1 4144   2.650   3.885   4.417 -0.3100 -0.0175 -0.4667
  255PHE    HE1 4145   2.670   3.871   4.523 -1.4105  0.7197 -0.1463
  255PHE     CZ 4146   2.748   3.835   4.324 -0.1007  0.5970  0.2435
  255PHE     HZ 4147   2.833   3.777   4.357 -1.6614 -1.0630  1.5788
  255PHE    CD2 4148   2.634   3.940   4.140 -0.6480  0.2086  0.6739
  255PHE    HD2 4149   2.615   3.944   4.033  1.0560 -1.5959  0.2421
  255PHE    CE2 4150   2.741   3.863   4.190 -0.4101  0.1362 -0.5513
  255PHE    HE2 4151   2.821   3.819   4.132 -0.2182  0.7036 -0.7230
  255PHE      C 4152   2.306   4.165   3.973 -0.0127 -1.4285 -0.4893
  255PHE      O 4153   2.231   4.100   3.902 -0.0311 -0.5138  0.1335
  256TRP      N 4154   2.267   4.291   4.010 -0.0034  0.1886  0.2939
  256TRP     HN 4155   2.296   4.338   4.093 -2.5662 -0.7532  1.8409
  256TRP     CA 4156   2.156   4.357   3.949 -0.4668 -0.6332  0.0324
  256TRP     HA 4157   2.066   4.297   3.955 -0.1187 -1.2667 -0.7817
  256TRP     CB 4158   2.127   4.494   4.027 -0.4271  0.1750 -0.2403
  256TRP    HB1 4159   2.226   4.543   4.039  0.8640 -2.2155 -0.5706
  256TRP    HB2 4160   2.090   4.470   4.129  0.4668  1.9506  0.5396
  256TRP     CG 4161   2.030   4.594   3.970  0.1031 -0.1459 -0.7914
  256TRP    CD1 4162   2.051   4.712   3.912 -0.2398 -0.0358 -0.4305
  256TRP    HD1 4163   2.151   4.745   3.891 -0.4345  1.5347  0.9100
  256TRP    NE1 4164   1.939   4.786   3.911  0.1571 -0.0994 -0.3277
  256TRP    HE1 4165   1.924   4.875   3.875 -1.1192 -0.5631 -1.0033
  256TRP    CE2 4166   1.837   4.726   3.976  0.6997  0.1259  0.7156
  256TRP    CD2 4167   1.887   4.601   4.014  0.2478 -0.5870 -0.3464
  256TRP    CE3 4168   1.805   4.516   4.082 -0.2192  0.4106  0.1721
  256TRP    HE3 4169   1.840   4.416   4.099  1.6723  0.9231 -0.4154
  256TRP    CZ3 4170   1.677   4.553   4.121 -0.1439 -0.3515 -1.0121
  256TRP    HZ3 4171   1.613   4.482   4.173  1.0735  0.0427  1.1596
  256TRP    CZ2 4172   1.702   4.759   4.003 -0.5051  0.1281  0.2298
  256TRP    HZ2 4173   1.673   4.858   3.970 -0.5728 -0.5659 -1.9812
  256TRP    CH2 4174   1.622   4.669   4.081  0.2193 -0.1889  0.0691
  256TRP    HH2 4175   1.525   4.703   4.115  0.6034 -0.6189  1.6657
  256TRP      C 4176   2.174   4.384   3.807  0.1906  1.1060  0.0317
  256TRP      O 4177   2.080   4.367   3.733 -0.2944 -0.0640 -0.7963
  257LEU      N 4178   2.291   4.423   3.767  0.0355 -0.5805  0.1557
  257LEU     HN 4179   2.355   4.453   3.837 -1.0470  1.8379  0.2370
  257LEU     CA 4180   2.325   4.440   3.632 -0.3368  0.0841  0.0899
  257LEU     HA 4181   2.273   4.527   3.594  1.4394  0.8326 -0.7174
  257LEU     CB 4182   2.467   4.473   3.610 -0.5979 -0.2702  0.2258
  257LEU    HB1 4183   2.501   4.434   3.512 -0.0936 -2.0822  1.0650
  257LEU    HB2 4184   2.527   4.416   3.685 -0.2951  0.9093  0.9035
  257LEU     CG 4185   2.510   4.617   3.639  0.7516  0.3903 -0.3568
  257LEU     HG 4186   2.487   4.638   3.746 -1.3208 -1.1555 -0.4341
  257LEU    CD1 4187   2.661   4.638   3.625 -0.3465  0.0403  0.2936
  257LEU   HD11 4188   2.721   4.576   3.696 -1.0818 -1.4965 -0.3897
  257LEU   HD12 4189   2.689   4.744   3.647 -0.2091 -0.5235  3.2785
  257LEU   HD13 4190   2.697   4.604   3.526  0.2176 -0.2380  0.5899
  257LEU    CD2 4191   2.433   4.713   3.556 -0.3852 -0.3582 -0.0538
  257LEU   HD21 4192   2.325   4.716   3.580 -0.2313  0.8070  0.5678
  257LEU   HD22 4193   2.446   4.685   3.449  0.4911 -1.5564  0.3414
  257LEU   HD23 4194   2.466   4.818   3.571 -0.6124 -0.3824  0.6500
  257LEU      C 4195   2.300   4.310   3.542 -0.4689 -0.1855  0.2729
  257LEU      O 4196   2.249   4.314   3.432  0.1779 -0.0088  0.1383
  258LEU      N 4197   2.353   4.193   3.589  0.4905 -0.9213  0.4344
  258LEU     HN 4198   2.420   4.196   3.663  1.1137 -0.2546 -0.1332
  258LEU     CA 4199   2.339   4.065   3.535  0.3421  0.3408 -0.3033
  258LEU     HA 4200   2.375   4.056   3.434  0.9818 -0.8475  0.0072
  258LEU     CB 4201   2.406   3.957   3.623  0.2550 -0.4521  0.0894
  258LEU    HB1 4202   2.383   3.853   3.593 -0.7349 -0.2917  0.2633
  258LEU    HB2 4203   2.378   3.974   3.729 -1.7249  2.2855 -0.7578
  258LEU     CG 4204   2.563   3.973   3.620  0.0268  0.0835  0.4798
  258LEU     HG 4205   2.594   4.079   3.614  1.9855 -0.4150  1.1447
  258LEU    CD1 4206   2.629   3.924   3.751 -0.1961 -0.0388 -0.4668
  258LEU   HD11 4207   2.610   3.999   3.831  3.1176  1.7567 -1.2056
  258LEU   HD12 4208   2.740   3.923   3.747 -0.0340  2.5139  1.2126
  258LEU   HD13 4209   2.589   3.823   3.775  1.7394 -0.5614  0.7958
  258LEU    CD2 4210   2.629   3.892   3.502 -0.1253  0.3962 -0.2186
  258LEU   HD21 4211   2.608   3.787   3.533 -3.4440  1.3275  1.1306
  258LEU   HD22 4212   2.737   3.917   3.491 -0.0707  0.4646  0.4249
  258LEU   HD23 4213   2.576   3.923   3.409 -0.5884  3.2811  0.9060
  258LEU      C 4214   2.187   4.023   3.525 -0.6339  0.0250  0.5684
  258LEU      O 4215   2.137   3.974   3.422 -0.5944  0.1500  0.0432
  259HSD      N 4216   2.106   4.055   3.624  0.3328 -0.0367 -0.0034
  259HSD     HN 4217   2.152   4.087   3.706  0.7463  0.1340 -0.2995
  259HSD     CA 4218   1.963   4.041   3.625 -0.1990 -0.3775  0.1776
  259HSD     HA 4219   1.945   3.935   3.610  0.1314 -0.4579  0.3505
  259HSD     CB 4220   1.899   4.080   3.764 -0.6596 -1.0621 -0.3353
  259HSD    HB1 4221   1.956   4.159   3.819 -0.8004 -1.7409  0.8272
  259HSD    HB2 4222   1.902   3.990   3.829  0.2363 -1.7119 -1.2537
  259HSD    ND1 4223   1.717   4.256   3.725 -0.4813  0.3591  0.3612
  259HSD    HD1 4224   1.763   4.314   3.658  1.2666 -1.2757  0.0382
  259HSD     CG 4225   1.761   4.131   3.765 -0.3600 -0.4465 -0.4405
  259HSD    CE1 4226   1.592   4.270   3.765 -0.1651  0.2121 -0.6034
  259HSD    HE1 4227   1.532   4.356   3.733  0.3180  0.7157 -0.1848
  259HSD    NE2 4228   1.553   4.166   3.835 -0.1385 -0.1502  0.2134
  259HSD    CD2 4229   1.658   4.075   3.833 -0.4493 -0.4740  0.2237
  259HSD    HD2 4230   1.646   3.986   3.894  0.0674 -1.5836 -1.2354
  259HSD      C 4231   1.894   4.120   3.506  0.1914  0.3269  0.4859
  259HSD      O 4232   1.818   4.060   3.433 -0.5831  0.1384 -0.3968
  260THR      N 4233   1.923   4.252   3.502 -0.0833  0.0293  0.2411
  260THR     HN 4234   1.990   4.280   3.571  0.6056 -3.1167  1.0403
  260THR     CA 4235   1.867   4.357   3.423 -0.4653 -0.1103 -0.7631
  260THR     HA 4236   1.760   4.352   3.420 -0.6135  1.0627  0.8454
  260THR     CB 4237   1.891   4.501   3.485 -0.0153 -0.7861 -0.0985
  260THR     HB 4238   1.994   4.539   3.470  0.7949 -1.9153  2.0972
  260THR    OG1 4239   1.867   4.501   3.629  0.6216  0.6398 -0.0176
  260THR    HG1 4240   1.955   4.485   3.665  0.7307  0.6477 -0.2770
  260THR    CG2 4241   1.785   4.591   3.414  0.5227 -0.0028 -0.3276
  260THR   HG21 4242   1.809   4.611   3.308  0.3363  0.3437 -0.3082
  260THR   HG22 4243   1.781   4.694   3.456 -0.3926  0.1742 -0.8192
  260THR   HG23 4244   1.681   4.553   3.430  0.7806  0.3559  2.8367
  260THR      C 4245   1.915   4.358   3.274 -0.8409 -0.1772  0.0487
  260THR      O 4246   1.851   4.403   3.182  0.3598 -0.3178 -0.1421
  261SER      N 4247   2.036   4.310   3.247 -0.4773  0.6049 -0.0356
  261SER     HN 4248   2.088   4.258   3.315 -0.4583 -1.3730 -1.4752
  261SER     CA 4249   2.099   4.339   3.114 -0.6443 -0.0880 -0.4869
  261SER     HA 4250   2.025   4.339   3.035 -1.0934 -0.7202 -0.0772
  261SER     CB 4251   2.179   4.475   3.119  0.1327 -0.3581  0.5816
  261SER    HB1 4252   2.234   4.495   3.024  0.3926  0.1742  0.8426
  261SER    HB2 4253   2.266   4.473   3.188  0.0649  2.1440  0.8189
  261SER     OG 4254   2.091   4.583   3.155  0.7420  0.0728  0.6995
  261SER    HG1 4255   2.023   4.604   3.091  0.3059  1.4292  1.5637
  261SER      C 4256   2.196   4.223   3.085 -0.4262 -0.0180 -0.2306
  261SER      O 4257   2.238   4.205   2.973 -0.2762 -0.3461 -0.0806
  262GLY      N 4258   2.237   4.140   3.182 -0.5102 -0.2035 -0.4909
  262GLY     HN 4259   2.207   4.141   3.277  0.7764  1.2780 -0.0581
  262GLY     CA 4260   2.322   4.024   3.153  0.0624 -0.0797  0.3774
  262GLY    HA1 4261   2.265   3.976   3.075 -0.8030 -0.1656  1.0534
  262GLY    HA2 4262   2.320   3.967   3.245 -1.0566  0.9063  0.9946
  262GLY      C 4263   2.468   4.043   3.099 -0.2564  0.3430  0.2257
  262GLY      O 4264   2.520   4.156   3.103  0.1322  0.2575  0.4923
  263THR      N 4265   2.534   3.938   3.048 -0.3315  0.9709 -0.4288
  263THR     HN 4266   2.499   3.845   3.049 -0.0255  0.6533 -4.4084
  263THR     CA 4267   2.668   3.956   2.997  0.6786 -0.4140 -0.3279
  263THR     HA 4268   2.710   4.050   3.029 -1.3190  0.2955  0.4340
  263THR     CB 4269   2.770   3.848   3.024  0.8496 -0.2827  0.0788
  263THR     HB 4270   2.860   3.867   2.962  1.1301  1.1304  0.8766
  263THR    OG1 4271   2.725   3.716   2.992  0.3260 -0.5077  0.6130
  263THR    HG1 4272   2.718   3.700   2.898 -2.3060  0.0209  0.6241
  263THR    CG2 4273   2.813   3.849   3.174  0.2370  0.4794 -0.0834
  263THR   HG21 4274   2.868   3.943   3.196 -0.1774  0.8459 -0.6007
  263THR   HG22 4275   2.881   3.767   3.204 -0.9423 -0.4314  0.1638
  263THR   HG23 4276   2.724   3.850   3.240 -0.1013  1.7596 -0.5122
  263THR      C 4277   2.657   3.972   2.848 -0.3990  0.3857  1.2866
  263THR      O 4278   2.758   3.963   2.778 -0.3832  0.5016  0.3675
  264GLN      N 4279   2.536   4.010   2.789 -0.0471  0.6384  0.2563
  264GLN     HN 4280   2.455   4.032   2.842 -0.4342 -0.8541  0.3204
  264GLN     CA 4281   2.510   4.036   2.644  0.1052  0.1290  0.3180
  264GLN     HA 4282   2.535   3.948   2.587 -0.5299  0.2921 -0.2255
  264GLN     CB 4283   2.359   4.065   2.622  0.2332 -0.9141  0.9379
  264GLN    HB1 4284   2.337   4.059   2.513  2.0921 -0.2252  0.4749
  264GLN    HB2 4285   2.332   4.166   2.661 -0.2788 -0.6203 -0.1330
  264GLN     CG 4286   2.263   3.964   2.677 -0.0024 -0.0061  0.1938
  264GLN    HG1 4287   2.163   3.976   2.631  0.7044  3.8330 -0.6323
  264GLN    HG2 4288   2.254   3.979   2.786  2.6949  1.2477  0.3363
  264GLN     CD 4289   2.310   3.814   2.641 -0.0336 -0.3906  0.1466
  264GLN    OE1 4290   2.363   3.750   2.733  0.2645  0.4116  0.8344
  264GLN    NE2 4291   2.288   3.772   2.514  0.1603 -0.4541 -0.7923
  264GLN   HE21 4292   2.341   3.690   2.489  1.6922  0.4233 -0.5693
  264GLN   HE22 4293   2.245   3.834   2.449 -0.5265  0.5166  0.5572
  264GLN      C 4294   2.590   4.153   2.592 -0.0213  0.0201 -0.6088
  264GLN      O 4295   2.647   4.144   2.487 -0.2161  0.2513  0.2837
  265ASN      N 4296   2.597   4.264   2.666 -0.0674  0.0642  0.2277
  265ASN     HN 4297   2.548   4.273   2.752 -2.3065  1.8001 -1.1205
  265ASN     CA 4298   2.691   4.380   2.646  0.1686 -0.0533 -0.2319
  265ASN     HA 4299   2.731   4.382   2.546  0.1105  0.0119 -0.2528
  265ASN     CB 4300   2.603   4.511   2.648 -0.2077 -0.9870 -0.3417
  265ASN    HB1 4301   2.554   4.516   2.748  1.7610 -0.4644  0.6423
  265ASN    HB2 4302   2.533   4.502   2.563  1.1256  0.7292 -1.7049
  265ASN     CG 4303   2.679   4.641   2.629  0.3841  0.2348  0.2930
  265ASN    OD1 4304   2.802   4.646   2.627 -0.0859  0.1125  0.0731
  265ASN    ND2 4305   2.618   4.763   2.615  0.8501  0.2592 -0.2926
  265ASN   HD21 4306   2.672   4.838   2.577  0.2628  1.1316  0.5326
  265ASN   HD22 4307   2.518   4.763   2.613  0.8001 -0.2484  1.0032
  265ASN      C 4308   2.802   4.379   2.752  0.0188  0.1256 -0.4573
  265ASN      O 4309   2.764   4.383   2.874  0.0069  0.4535  0.5793
  266CYS      N 4310   2.932   4.373   2.724 -0.1342 -0.5578 -0.4341
  266CYS     HN 4311   2.972   4.371   2.633  2.8672 -1.0252  0.7756
  266CYS     CA 4312   3.032   4.372   2.835  0.0809  0.1081 -0.2323
  266CYS     HA 4313   2.993   4.331   2.927  1.0212 -1.0811 -0.3483
  266CYS     CB 4314   3.164   4.294   2.791  0.6061  0.1701 -0.5036
  266CYS    HB1 4315   3.256   4.308   2.852 -0.5565 -0.6009  1.4956
  266CYS    HB2 4316   3.200   4.331   2.692  0.4820 -0.8006 -0.9172
  266CYS     SG 4317   3.144   4.111   2.796  0.0337 -0.0124  0.0867
  266CYS      C 4318   3.080   4.510   2.879  0.0442  0.2313 -0.6432
  266CYS      O 4319   3.131   4.522   2.995 -0.7299 -0.0206  0.8859
  267GLU      N 4320   3.046   4.617   2.806 -0.1599  0.6119  0.9734
  267GLU     HN 4321   2.985   4.611   2.728 -1.3795 -1.6515  1.9944
  267GLU     CA 4322   3.093   4.752   2.839 -0.1399 -0.1055  0.2011
  267GLU     HA 4323   3.201   4.750   2.838  0.0723 -3.0449  4.0016
  267GLU     CB 4324   3.041   4.846   2.730  0.9314 -0.1943 -1.0576
  267GLU    HB1 4325   3.048   4.954   2.754 -0.7368  0.2458 -2.3441
  267GLU    HB2 4326   2.931   4.836   2.732  0.6239  2.2993 -2.2565
  267GLU     CG 4327   3.077   4.828   2.588 -0.3445 -0.3081  0.5121
  267GLU    HG1 4328   3.007   4.883   2.522  0.3410  1.0118  0.8602
  267GLU    HG2 4329   3.054   4.722   2.562  0.8255  0.3809 -4.1205
  267GLU     CD 4330   3.219   4.860   2.540 -0.1931 -0.1856  0.8715
  267GLU    OE1 4331   3.264   4.976   2.555 -0.3838  0.0413 -0.2766
  267GLU    OE2 4332   3.288   4.770   2.487 -0.5990  0.0083 -0.4392
  267GLU      C 4333   3.042   4.797   2.970 -0.5391 -0.2511  0.0709
  267GLU      O 4334   3.116   4.863   3.044  0.7297 -0.0823  0.4607
  268VAL      N 4335   2.924   4.752   3.017  0.0595 -0.0516  0.5430
  268VAL     HN 4336   2.873   4.692   2.956  0.6881 -0.4090  0.3571
  268VAL     CA 4337   2.856   4.794   3.136  0.0580 -0.4850 -0.0428
  268VAL     HA 4338   2.875   4.900   3.146 -2.5080  0.0428 -0.0096
  268VAL     CB 4339   2.704   4.764   3.138 -0.2145 -0.3228 -0.6236
  268VAL     HB 4340   2.652   4.786   3.234  0.1692 -1.3088 -0.1796
  268VAL    CG1 4341   2.642   4.839   3.020  0.3814 -0.0239 -0.0141
  268VAL   HG11 4342   2.659   4.948   3.034 -0.6111 -0.0498  1.6267
  268VAL   HG12 4343   2.532   4.820   3.025  0.5100 -0.5842  3.8575
  268VAL   HG13 4344   2.688   4.816   2.922  1.2676  0.9496  0.1581
  268VAL    CG2 4345   2.675   4.613   3.133 -0.0261 -0.6014  0.4643
  268VAL   HG21 4346   2.728   4.562   3.216  2.5348  0.4396 -0.4420
  268VAL   HG22 4347   2.717   4.574   3.038  3.0930  1.1460  0.9987
  268VAL   HG23 4348   2.569   4.582   3.146  0.3801 -2.9119 -1.0139
  268VAL      C 4349   2.929   4.751   3.259 -0.6216 -0.2483 -0.3180
  268VAL      O 4350   2.899   4.805   3.364 -0.0788 -0.2404 -0.3831
  269TYR      N 4351   3.023   4.655   3.246  0.2618 -0.1845 -0.3233
  269TYR     HN 4352   3.034   4.608   3.159  0.0770  0.8980 -0.9545
  269TYR     CA 4353   3.089   4.601   3.364 -0.2397  1.0380  0.2157
  269TYR     HA 4354   3.036   4.635   3.451 -0.2101  0.0358  0.6394
  269TYR     CB 4355   3.098   4.453   3.345  0.0392 -0.1335 -0.2690
  269TYR    HB1 4356   3.148   4.418   3.438 -0.5499  1.2710  0.6049
  269TYR    HB2 4357   3.152   4.429   3.251 -0.5847 -1.1198 -0.3972
  269TYR     CG 4358   2.963   4.388   3.346 -0.4814 -0.6242 -0.2999
  269TYR    CD1 4359   2.908   4.340   3.225  0.1646 -0.0419 -0.0584
  269TYR    HD1 4360   2.961   4.340   3.131 -0.4850 -0.4296 -0.4339
  269TYR    CE1 4361   2.775   4.277   3.225 -0.0285 -0.1244 -0.2973
  269TYR    HE1 4362   2.751   4.207   3.146  2.0054 -0.2401 -0.8602
  269TYR     CZ 4363   2.714   4.260   3.348 -1.3101  0.1661  0.1085
  269TYR     OH 4364   2.586   4.206   3.349  0.1162  0.0294 -0.0813
  269TYR     HH 4365   2.557   4.208   3.258  0.4836 -0.0148 -0.2039
  269TYR    CD2 4366   2.893   4.369   3.464  0.8618 -0.9482  0.0635
  269TYR    HD2 4367   2.943   4.388   3.558 -0.5049  0.0823  0.6118
  269TYR    CE2 4368   2.769   4.299   3.466  0.5932  0.0621  0.4904
  269TYR    HE2 4369   2.730   4.277   3.564  2.0734 -1.1800  0.8333
  269TYR      C 4370   3.226   4.657   3.373 -0.5076  0.2654 -0.0004
  269TYR      O 4371   3.283   4.641   3.478  0.5115 -0.3779  0.1203
  270ARG      N 4372   3.280   4.720   3.264  0.0529  0.5186 -0.3197
  270ARG     HN 4373   3.241   4.727   3.172 -0.0133  0.0869 -0.3289
  270ARG     CA 4374   3.413   4.771   3.261  0.3665 -0.3198 -0.6855
  270ARG     HA 4375   3.483   4.690   3.278  1.3625  0.8605  1.1831
  270ARG     CB 4376   3.436   4.851   3.134  0.1002 -0.5550 -0.2028
  270ARG    HB1 4377   3.353   4.924   3.125 -1.2423 -1.5991  2.5998
  270ARG    HB2 4378   3.425   4.782   3.047 -2.7932 -1.8972  1.0805
  270ARG     CG 4379   3.569   4.926   3.120  0.3011  0.8972 -0.2813
  270ARG    HG1 4380   3.649   4.849   3.123  0.3728  0.9789 -0.0368
  270ARG    HG2 4381   3.580   4.996   3.206  0.6567 -1.6638  1.8961
  270ARG     CD 4382   3.588   5.013   2.995  0.1716 -0.0296  0.0806
  270ARG    HD1 4383   3.682   5.071   3.002 -0.4256  1.4895 -2.9073
  270ARG    HD2 4384   3.508   5.091   2.994  0.2138  0.0245  0.6203
  270ARG     NE 4385   3.599   4.927   2.871 -0.0202  0.4420 -0.0630
  270ARG     HE 4386   3.677   4.864   2.871 -0.7691 -0.6227  2.8728
  270ARG     CZ 4387   3.523   4.942   2.764 -0.1521 -0.0742 -0.1025
  270ARG    NH1 4388   3.421   5.026   2.761 -0.4888 -0.3931  0.1779
  270ARG   HH11 4389   3.382   5.062   2.846  2.4437  2.2923  0.5696
  270ARG   HH12 4390   3.364   5.029   2.679  1.0770 -0.6462 -0.9681
  270ARG    NH2 4391   3.524   4.864   2.658  0.4512  0.6591  0.2990
  270ARG   HH21 4392   3.589   4.790   2.641  0.4895  0.7779 -0.0806
  270ARG   HH22 4393   3.439   4.876   2.607  1.3424  0.1322 -1.3691
  270ARG      C 4394   3.447   4.866   3.383  0.4078  0.0049  0.9215
  270ARG      O 4395   3.546   4.850   3.451 -0.1597  0.8141  0.2182
  271SER      N 4396   3.361   4.970   3.410 -0.3531  0.1706  0.6232
  271SER     HN 4397   3.279   4.989   3.357 -1.0159  0.1331  1.5973
  271SER     CA 4398   3.385   5.057   3.512  0.3161  0.5644  0.1477
  271SER     HA 4399   3.484   5.099   3.499  0.1443  1.4437  1.4592
  271SER     CB 4400   3.290   5.183   3.524  0.0435 -0.1998 -0.4055
  271SER    HB1 4401   3.305   5.246   3.434 -0.4210  1.2994  0.5325
  271SER    HB2 4402   3.323   5.236   3.616  1.2573 -0.3881 -0.7163
  271SER     OG 4403   3.152   5.143   3.528  0.3785  0.9356  0.3039
  271SER    HG1 4404   3.134   5.124   3.436  1.2105  1.7204 -0.0365
  271SER      C 4405   3.387   4.993   3.655  0.8515  0.7429 -0.9251
  271SER      O 4406   3.478   5.001   3.741 -0.2919  0.6040  0.7807
  272VAL      N 4407   3.281   4.908   3.691 -0.1575  0.3484  0.0931
  272VAL     HN 4408   3.200   4.920   3.635 -1.4763 -0.6597  1.6849
  272VAL     CA 4409   3.257   4.840   3.820  0.4640 -0.4973 -0.0954
  272VAL     HA 4410   3.271   4.905   3.905 -5.0081  1.5830 -0.3938
  272VAL     CB 4411   3.112   4.806   3.836  0.5138 -1.0268  0.3831
  272VAL     HB 4412   3.094   4.749   3.930 -0.2528  2.0728  2.2630
  272VAL    CG1 4413   3.034   4.938   3.849 -0.7894  0.5041 -0.8408
  272VAL   HG11 4414   2.926   4.912   3.855  0.0751 -3.1965  2.6628
  272VAL   HG12 4415   3.053   5.002   3.760 -1.9982 -0.0842 -1.5481
  272VAL   HG13 4416   3.061   4.992   3.942  1.0362  1.4144 -1.8455
  272VAL    CG2 4417   3.061   4.721   3.717  0.3567  0.2642 -1.1873
  272VAL   HG21 4418   3.116   4.624   3.712 -2.9564 -1.9737  1.3952
  272VAL   HG22 4419   3.075   4.771   3.618  4.2353 -1.6409 -1.8090
  272VAL   HG23 4420   2.951   4.708   3.727  0.3556  2.1607  3.4715
  272VAL      C 4421   3.345   4.717   3.840 -0.0736 -0.4189  0.7348
  272VAL      O 4422   3.378   4.693   3.953 -0.2012  0.1383 -0.1739
  273ASP      N 4423   3.403   4.662   3.725  0.5234 -0.1049  0.3339
  273ASP     HN 4424   3.380   4.682   3.630  3.1074 -1.0310 -0.5610
  273ASP     CA 4425   3.500   4.561   3.740 -0.8068  0.4724 -0.5191
  273ASP     HA 4426   3.466   4.485   3.809  0.5913 -0.8211 -1.2032
  273ASP     CB 4427   3.509   4.488   3.605 -0.4677 -0.1851 -0.0621
  273ASP    HB1 4428   3.521   4.564   3.525 -0.6741 -1.3813 -1.2681
  273ASP    HB2 4429   3.416   4.431   3.583  0.9575 -2.5223 -0.3128
  273ASP     CG 4430   3.624   4.389   3.578 -0.4573  0.0047 -0.6310
  273ASP    OD1 4431   3.598   4.269   3.548 -0.0458 -0.0682 -0.1068
  273ASP    OD2 4432   3.742   4.428   3.584 -0.3190  0.4085 -0.5749
  273ASP      C 4433   3.629   4.621   3.794 -0.4782  0.1008 -0.2200
  273ASP      O 4434   3.670   4.574   3.899 -0.7769  0.8128  0.5316
  274LEU      N 4435   3.683   4.734   3.737 -0.6793  0.8461  0.1180
  274LEU     HN 4436   3.644   4.775   3.655  2.0894 -0.2608 -1.8793
  274LEU     CA 4437   3.801   4.795   3.797  0.4902  0.3086 -0.0887
  274LEU     HA 4438   3.870   4.714   3.816 -1.6513 -1.8897 -1.1329
  274LEU     CB 4439   3.861   4.909   3.710  0.0557  0.0092 -0.1622
  274LEU    HB1 4440   3.785   4.966   3.652  1.1874 -1.4695 -3.3429
  274LEU    HB2 4441   3.915   4.854   3.630 -1.3742 -0.7095 -0.6599
  274LEU     CG 4442   3.955   5.015   3.768 -0.1466  0.0038 -0.6509
  274LEU     HG 4443   3.905   5.046   3.862  0.8901 -1.7382  0.5444
  274LEU    CD1 4444   4.095   4.962   3.811 -0.0919  0.0029  0.3922
  274LEU   HD11 4445   4.148   4.934   3.718 -1.2212 -1.6709  0.2140
  274LEU   HD12 4446   4.071   4.868   3.866 -2.2193  0.2046 -0.1099
  274LEU   HD13 4447   4.159   5.040   3.859 -1.4966  0.8065  1.0307
  274LEU    CD2 4448   3.960   5.142   3.680 -0.3875 -0.3498  1.0208
  274LEU   HD21 4449   3.860   5.174   3.642 -0.5220  0.2885  1.8793
  274LEU   HD22 4450   4.027   5.114   3.596  0.9339  0.1181  1.8882
  274LEU   HD23 4451   4.008   5.227   3.732  2.6767 -1.6512  0.4852
  274LEU      C 4452   3.784   4.838   3.939 -0.6803 -0.4658  0.5348
  274LEU      O 4453   3.864   4.807   4.028  0.8492 -0.1394  0.7244
  275ALA      N 4454   3.677   4.911   3.965 -0.5845 -0.0031  0.1129
  275ALA     HN 4455   3.615   4.933   3.889  0.6979 -0.0647 -0.9768
  275ALA     CA 4456   3.640   4.952   4.099  0.4842 -0.8887 -0.0638
  275ALA     HA 4457   3.719   5.013   4.141 -0.0172  0.6143 -1.2336
  275ALA     CB 4458   3.498   5.014   4.083  0.3236  0.1434  0.2865
  275ALA    HB1 4459   3.420   4.939   4.058  0.1271  0.3799  0.1871
  275ALA    HB2 4460   3.499   5.099   4.012  3.0736  1.7580  2.0686
  275ALA    HB3 4461   3.473   5.070   4.175  2.9738  2.6748 -0.3708
  275ALA      C 4462   3.629   4.837   4.203  0.3051  1.0176 -0.1108
  275ALA      O 4463   3.677   4.857   4.309 -0.1551 -0.2081 -0.3511
  276PHE      N 4464   3.573   4.721   4.169 -0.5610 -0.2308 -0.3751
  276PHE     HN 4465   3.548   4.699   4.076  0.4177  0.2107 -0.7608
  276PHE     CA 4466   3.563   4.610   4.259  0.2277  0.4878 -0.0098
  276PHE     HA 4467   3.513   4.644   4.349 -0.8389 -1.9192  0.3705
  276PHE     CB 4468   3.481   4.499   4.191 -0.2269  0.2425  0.1976
  276PHE    HB1 4469   3.530   4.472   4.094 -0.7199 -0.2373  0.0772
  276PHE    HB2 4470   3.380   4.544   4.176  0.7453  2.2370 -0.7287
  276PHE     CG 4471   3.461   4.368   4.261 -0.2058 -1.0410 -0.5830
  276PHE    CD1 4472   3.377   4.370   4.376 -0.0382  0.2186 -0.0657
  276PHE    HD1 4473   3.323   4.462   4.392  1.3500  1.4869 -2.2055
  276PHE    CE1 4474   3.363   4.255   4.456 -0.1538 -0.1605 -0.6600
  276PHE    HE1 4475   3.289   4.266   4.534 -0.9789 -0.8117 -1.3258
  276PHE     CZ 4476   3.440   4.144   4.430  0.2070 -0.6021 -0.1562
  276PHE     HZ 4477   3.425   4.065   4.502  1.5114  2.0938  3.3793
  276PHE    CD2 4478   3.531   4.257   4.230  0.0918  0.2555 -0.6664
  276PHE    HD2 4479   3.598   4.251   4.145  1.2123  4.0931 -0.2654
  276PHE    CE2 4480   3.524   4.143   4.311 -0.3361  0.4474  0.1782
  276PHE    HE2 4481   3.589   4.058   4.297 -0.6710  0.1367  0.4919
  276PHE      C 4482   3.703   4.562   4.306 -0.8380 -1.0061  0.5483
  276PHE      O 4483   3.726   4.547   4.425 -0.0364  0.2925 -0.1697
  277PHE      N 4484   3.804   4.549   4.224 -0.0911  0.0018 -0.2414
  277PHE     HN 4485   3.792   4.552   4.125  0.6396 -2.6815 -0.4854
  277PHE     CA 4486   3.937   4.514   4.265  0.0133  0.3979 -0.4270
  277PHE     HA 4487   3.930   4.434   4.336 -0.5352 -0.8632 -1.8494
  277PHE     CB 4488   4.014   4.467   4.142  0.4456 -0.6506 -0.2803
  277PHE    HB1 4489   4.124   4.458   4.156  0.3557 -1.9256 -0.2805
  277PHE    HB2 4490   4.002   4.542   4.061 -0.3941 -0.5700 -0.0851
  277PHE     CG 4491   3.950   4.333   4.092  0.0488  0.9776 -0.7204
  277PHE    CD1 4492   3.972   4.207   4.159 -0.5828 -0.1004  0.2833
  277PHE    HD1 4493   4.040   4.220   4.243  1.8975  1.4176 -1.8192
  277PHE    CE1 4494   3.926   4.085   4.109 -0.0858  0.0695  0.1723
  277PHE    HE1 4495   3.944   3.988   4.153 -3.9169  0.0567  2.1145
  277PHE     CZ 4496   3.849   4.089   3.991  0.4935  0.0156  0.0549
  277PHE     HZ 4497   3.813   4.000   3.943  1.6943 -0.1166 -0.6466
  277PHE    CD2 4498   3.872   4.330   3.973  0.4125  0.5276  0.3295
  277PHE    HD2 4499   3.856   4.423   3.921 -0.0323 -0.0643 -0.6169
  277PHE    CE2 4500   3.815   4.207   3.923 -0.8563  0.5527  0.9187
  277PHE    HE2 4501   3.768   4.201   3.826  1.4078 -0.1527 -0.2123
  277PHE      C 4502   4.015   4.625   4.336 -0.1998 -0.8208 -0.9674
  277PHE      O 4503   4.089   4.583   4.425  0.3622 -0.0389  0.4697
  278ILE      N 4504   3.992   4.755   4.305 -0.2585 -0.1726 -0.3487
  278ILE     HN 4505   3.940   4.778   4.223  0.2764 -0.2966 -0.7208
  278ILE     CA 4506   4.032   4.860   4.400  0.8283 -0.1281 -0.2181
  278ILE     HA 4507   4.139   4.843   4.403  0.4910 -3.1013 -1.0725
  278ILE     CB 4508   4.002   5.002   4.347  0.6090  0.1056 -0.2326
  278ILE     HB 4509   3.894   5.025   4.341  0.3773 -0.5072  1.1739
  278ILE    CG2 4510   4.055   5.106   4.445 -0.7057  0.0241 -0.5464
  278ILE   HG21 4511   4.052   5.207   4.398 -1.6302 -0.2172 -1.0174
  278ILE   HG22 4512   4.161   5.073   4.455 -1.9966 -4.6045  0.1765
  278ILE   HG23 4513   4.016   5.112   4.549  2.4848  2.5325  0.6924
  278ILE    CG1 4514   4.063   5.026   4.208  0.0316  0.1308 -0.2013
  278ILE   HG11 4515   4.025   4.946   4.142 -2.1680  0.3265  0.7672
  278ILE   HG12 4516   4.172   5.013   4.228  0.2079  1.2359 -0.3859
  278ILE     CD 4517   4.033   5.158   4.135 -0.0875 -0.0400  1.1792
  278ILE    HD1 4518   4.063   5.243   4.199 -0.8433  1.2852 -0.1393
  278ILE    HD2 4519   3.922   5.168   4.127 -0.0959 -0.2654  0.9987
  278ILE    HD3 4520   4.086   5.160   4.037 -2.1592  0.0972 -0.0058
  278ILE      C 4521   3.978   4.844   4.547 -0.2479  0.1007 -0.2475
  278ILE      O 4522   4.054   4.865   4.642 -0.3789 -0.3921 -0.0456
  279THR      N 4523   3.852   4.792   4.566 -0.0205  0.0140 -0.0250
  279THR     HN 4524   3.791   4.778   4.488 -0.6796 -0.7936  0.6227
  279THR     CA 4525   3.801   4.782   4.708 -0.0072  0.1075  0.1907
  279THR     HA 4526   3.849   4.862   4.762  0.5525  0.8300 -1.3334
  279THR     CB 4527   3.657   4.838   4.726  0.1066  0.0583  0.9468
  279THR     HB 4528   3.657   4.944   4.692 -1.8021 -0.1738  0.0934
  279THR    OG1 4529   3.616   4.842   4.862 -0.1783  0.2608  0.0758
  279THR    HG1 4530   3.612   4.751   4.892  0.1343 -0.8857 -3.0284
  279THR    CG2 4531   3.558   4.759   4.638  0.1137  0.0664 -0.0405
  279THR   HG21 4532   3.455   4.789   4.666 -1.9831 -3.7657 -2.6143
  279THR   HG22 4533   3.574   4.655   4.675  0.5802  0.1637  0.0457
  279THR   HG23 4534   3.577   4.773   4.529 -0.7802  0.2837 -0.1754
  279THR      C 4535   3.834   4.646   4.768  1.1020  0.3893 -0.6835
  279THR      O 4536   3.841   4.627   4.890  0.2191 -1.3038  0.4102
  280LEU      N 4537   3.862   4.542   4.682 -0.5391 -0.4384  0.2136
  280LEU     HN 4538   3.870   4.553   4.584  0.8881 -0.2554  0.3286
  280LEU     CA 4539   3.890   4.415   4.730  0.1573  0.7652  0.2107
  280LEU     HA 4540   3.822   4.386   4.809  0.7206 -0.7821  0.1668
  280LEU     CB 4541   3.879   4.312   4.610 -0.1694 -0.3860 -1.0062
  280LEU    HB1 4542   3.951   4.336   4.529 -2.3161 -0.7311 -3.1527
  280LEU    HB2 4543   3.780   4.332   4.564 -0.7509 -1.6276 -0.3356
  280LEU     CG 4544   3.886   4.165   4.637 -0.0339  0.0294 -1.1288
  280LEU     HG 4545   3.981   4.131   4.685  1.3715  2.0756 -2.2998
  280LEU    CD1 4546   3.782   4.113   4.742 -0.2695  0.7564 -0.4202
  280LEU   HD11 4547   3.795   4.141   4.848  0.0077  0.3675 -0.3486
  280LEU   HD12 4548   3.783   4.002   4.747  3.0601  0.7115 -0.2751
  280LEU   HD13 4549   3.683   4.140   4.698 -0.8497 -0.2049  0.2451
  280LEU    CD2 4550   3.888   4.095   4.502 -0.4158 -0.2777 -0.6872
  280LEU   HD21 4551   3.988   4.098   4.454 -0.2744 -2.1565 -0.6122
  280LEU   HD22 4552   3.806   4.135   4.439 -0.2453 -0.1046 -0.8001
  280LEU   HD23 4553   3.867   3.988   4.524 -0.9791  0.0828  0.6141
  280LEU      C 4554   4.033   4.412   4.788  0.0439  0.3892  0.0246
  280LEU      O 4555   4.066   4.341   4.878 -0.0435  0.2324  0.0471
  281SER      N 4556   4.119   4.504   4.739 -0.6729  0.2731 -0.1000
  281SER     HN 4557   4.088   4.559   4.662 -0.4007 -1.2355 -1.3130
  281SER     CA 4558   4.246   4.538   4.806 -0.6951 -0.5638  0.1812
  281SER     HA 4559   4.298   4.444   4.812  6.4345  2.5718 -1.1660
  281SER     CB 4560   4.343   4.625   4.714 -0.2828 -0.2886  0.2467
  281SER    HB1 4561   4.341   4.732   4.744 -0.5458 -0.6787  1.7379
  281SER    HB2 4562   4.307   4.615   4.610 -1.1852 -2.1756  0.6933
  281SER     OG 4563   4.483   4.589   4.719  0.6557 -0.3613  0.1197
  281SER    HG1 4564   4.528   4.640   4.787  0.3524  0.9766 -0.6383
  281SER      C 4565   4.242   4.594   4.940  0.3344 -1.0709 -0.1944
  281SER      O 4566   4.293   4.546   5.041 -0.1204  0.2307  1.1235
  282PHE      N 4567   4.157   4.698   4.953  0.1554 -0.1842 -0.0069
  282PHE     HN 4568   4.103   4.731   4.877 -0.0725  1.2801  0.7568
  282PHE     CA 4569   4.114   4.749   5.082  0.8103 -0.4382  0.4280
  282PHE     HA 4570   4.200   4.805   5.117  0.4443  1.0953 -1.0107
  282PHE     CB 4571   4.007   4.858   5.062  1.0155 -0.1018  0.0597
  282PHE    HB1 4572   3.983   4.900   5.162  0.1426  0.8015 -0.5146
  282PHE    HB2 4573   3.915   4.817   5.016  0.3799  0.2361  0.9999
  282PHE     CG 4574   4.054   4.975   4.973  0.7246  0.2443  0.3530
  282PHE    CD1 4575   4.181   4.991   4.921 -0.4829 -0.7160 -0.4205
  282PHE    HD1 4576   4.269   4.937   4.953 -0.7931 -0.9714  0.0159
  282PHE    CE1 4577   4.216   5.101   4.845  0.1208 -0.1983  0.1884
  282PHE    HE1 4578   4.321   5.113   4.824  0.3157 -0.4158  1.0337
  282PHE     CZ 4579   4.121   5.200   4.810 -0.0032 -0.1851 -0.2013
  282PHE     HZ 4580   4.142   5.291   4.755 -3.1238  1.0380  0.3949
  282PHE    CD2 4581   3.960   5.076   4.944  0.4481  0.3111  0.5268
  282PHE    HD2 4582   3.863   5.073   4.991  0.8140 -1.6727  1.2575
  282PHE    CE2 4583   3.994   5.176   4.854 -0.4028  0.0054 -0.2123
  282PHE    HE2 4584   3.931   5.257   4.820 -0.5225 -0.7219 -1.8365
  282PHE      C 4585   4.057   4.642   5.179 -0.3161  0.1461 -0.0246
  282PHE      O 4586   4.065   4.656   5.296 -0.3171 -0.4328  0.3355
  283THR      N 4587   3.996   4.532   5.135  0.3807 -0.1320 -0.1440
  283THR     HN 4588   3.973   4.528   5.038 -0.8721  1.1337  0.0531
  283THR     CA 4589   3.957   4.416   5.209  0.1499 -0.4160  0.0594
  283THR     HA 4590   3.897   4.452   5.291 -0.9657  1.3976 -1.4867
  283THR     CB 4591   3.873   4.321   5.132 -0.0984 -0.2643 -0.2005
  283THR     HB 4592   3.933   4.271   5.053 -0.8995 -0.6708 -0.5626
  283THR    OG1 4593   3.770   4.394   5.067 -0.3086 -0.1715  0.1199
  283THR    HG1 4594   3.739   4.455   5.134 -0.5666 -0.4850  0.2943
  283THR    CG2 4595   3.804   4.219   5.219  0.9976  0.1642 -0.4624
  283THR   HG21 4596   3.719   4.163   5.176  0.7487  0.2875 -0.1426
  283THR   HG22 4597   3.750   4.268   5.303 -0.1823 -2.7485  0.5954
  283THR   HG23 4598   3.883   4.155   5.265 -0.0240  0.0925  1.2893
  283THR      C 4599   4.078   4.344   5.266  0.2632  0.5945  0.5974
  283THR      O 4600   4.069   4.284   5.371 -0.1885 -0.0499 -0.0645
  284TYR      N 4601   4.193   4.327   5.196 -0.3624  0.3338  0.2179
  284TYR     HN 4602   4.198   4.369   5.106 -0.8383  0.0206  0.0381
  284TYR     CA 4603   4.313   4.273   5.255  0.5787 -1.1566  0.1514
  284TYR     HA 4604   4.289   4.175   5.294  1.6493 -1.9464 -1.0927
  284TYR     CB 4605   4.434   4.254   5.150  0.2501 -0.5218  0.1203
  284TYR    HB1 4606   4.510   4.187   5.196  0.3388 -2.4323 -2.5824
  284TYR    HB2 4607   4.480   4.354   5.132  1.5421 -1.3747 -1.6851
  284TYR     CG 4608   4.395   4.187   5.020 -0.1178 -0.0302 -0.3371
  284TYR    CD1 4609   4.315   4.073   5.023 -0.0349 -0.1412 -0.6098
  284TYR    HD1 4610   4.284   4.035   5.120  1.3706  0.3818  0.0746
  284TYR    CE1 4611   4.258   4.020   4.909 -0.0663 -0.4373  0.1742
  284TYR    HE1 4612   4.184   3.941   4.906  0.4226 -0.9085  0.3552
  284TYR     CZ 4613   4.301   4.074   4.783  0.3825  0.4940  0.1331
  284TYR     OH 4614   4.257   4.049   4.659  0.8369  0.4157 -0.8446
  284TYR     HH 4615   4.300   4.116   4.606  0.3330  1.7400  0.3435
  284TYR    CD2 4616   4.436   4.237   4.895 -0.9297 -0.6847  0.6515
  284TYR    HD2 4617   4.514   4.311   4.887  1.6561 -3.1253  1.6286
  284TYR    CE2 4618   4.384   4.188   4.780 -0.3663  0.3560  0.0162
  284TYR    HE2 4619   4.401   4.230   4.682  0.8516  0.1441  0.1144
  284TYR      C 4620   4.371   4.359   5.366  0.1046 -0.1991  0.6782
  284TYR      O 4621   4.434   4.307   5.460  0.5547 -0.0004  0.4310
  285MET      N 4622   4.361   4.495   5.348  0.7476 -0.1196 -0.2654
  285MET     HN 4623   4.314   4.534   5.269 -0.3661  1.6523  1.1806
  285MET     CA 4624   4.391   4.598   5.452 -1.1054  0.4404  0.7992
  285MET     HA 4625   4.496   4.580   5.467 -1.2530  1.3377  3.4106
  285MET     CB 4626   4.385   4.741   5.386 -0.2716 -0.4396 -0.2000
  285MET    HB1 4627   4.291   4.741   5.328 -0.5967 -1.6830  0.2938
  285MET    HB2 4628   4.472   4.755   5.318  0.0540  0.2916  0.3600
  285MET     CG 4629   4.373   4.859   5.482  0.0750 -0.2190 -0.2238
  285MET    HG1 4630   4.455   4.866   5.557  1.5768  1.7600 -1.9367
  285MET    HG2 4631   4.281   4.845   5.543 -1.4186 -1.8030 -2.6643
  285MET     SD 4632   4.382   5.023   5.410 -0.5788 -0.6167 -0.3751
  285MET     CE 4633   4.262   4.997   5.272  0.1937  0.8823 -0.8621
  285MET    HE1 4634   4.222   5.091   5.228 -1.9806  1.0573  1.2677
  285MET    HE2 4635   4.180   4.930   5.306 -0.0362  0.7299 -1.6974
  285MET    HE3 4636   4.320   4.952   5.189  1.7751 -0.1499  0.7345
  285MET      C 4637   4.319   4.588   5.581  0.1126  0.1663 -0.0021
  285MET      O 4638   4.345   4.655   5.678  0.3490 -0.2156  0.5435
  286ASN      N 4639   4.218   4.504   5.587 -0.2684 -0.1432 -0.0825
  286ASN     HN 4640   4.202   4.450   5.505  1.5712  0.8563 -1.1786
  286ASN     CA 4641   4.143   4.464   5.707  0.0133  0.0760 -1.0127
  286ASN     HA 4642   4.086   4.544   5.753 -0.4091 -1.3124  1.0070
  286ASN     CB 4643   4.036   4.352   5.674 -1.0383 -0.5526  0.1027
  286ASN    HB1 4644   4.083   4.255   5.647  1.5936  1.0166 -1.3375
  286ASN    HB2 4645   3.973   4.393   5.593 -0.5858  1.5994  0.7742
  286ASN     CG 4646   3.937   4.341   5.785  0.7662  0.1773  0.1930
  286ASN    OD1 4647   3.836   4.411   5.800 -0.2183 -0.8674  0.0142
  286ASN    ND2 4648   3.972   4.235   5.867 -0.9376 -0.0612 -0.4422
  286ASN   HD21 4649   3.923   4.224   5.953 -0.4968 -1.7376 -0.3766
  286ASN   HD22 4650   4.036   4.164   5.840  0.4435  1.7189 -2.1101
  286ASN      C 4651   4.245   4.404   5.806 -0.1789 -0.1047 -0.1105
  286ASN      O 4652   4.240   4.432   5.924 -0.4485 -0.1169  0.1774
  287SER      N 4653   4.346   4.320   5.762  0.3218  0.2997  0.1006
  287SER     HN 4654   4.352   4.295   5.666 -0.5053 -2.6896  0.7445
  287SER     CA 4655   4.455   4.259   5.836  0.5113  0.0407 -0.4048
  287SER     HA 4656   4.416   4.239   5.934  0.3873 -2.2082 -0.8698
  287SER     CB 4657   4.507   4.130   5.762  1.0069  0.3374  0.1042
  287SER    HB1 4658   4.599   4.095   5.814  0.8524 -0.2347  0.0054
  287SER    HB2 4659   4.535   4.150   5.657 -1.4060  0.0771 -0.6257
  287SER     OG 4660   4.410   4.025   5.769 -0.3312 -0.3809 -0.3793
  287SER    HG1 4661   4.415   3.996   5.860 -0.5734  1.5689  0.3129
  287SER      C 4662   4.574   4.350   5.845  0.2945  0.4853  0.0663
  287SER      O 4663   4.691   4.310   5.872 -0.1596 -0.0246 -0.3432
  288MET      N 4664   4.552   4.478   5.826 -0.7521  0.3312 -0.4913
  288MET     HN 4665   4.462   4.502   5.791 -0.6113  0.8931 -0.4765
  288MET     CA 4666   4.642   4.585   5.869 -0.2229  0.0022 -0.4723
  288MET     HA 4667   4.720   4.542   5.930 -1.3243 -0.2281  0.8177
  288MET     CB 4668   4.689   4.663   5.746  0.1719  0.2533  0.2451
  288MET    HB1 4669   4.605   4.717   5.697  2.4691  1.6946 -2.4405
  288MET    HB2 4670   4.721   4.587   5.672  1.0325 -0.9918  1.8375
  288MET     CG 4671   4.803   4.766   5.775 -0.1210  0.5871 -0.1579
  288MET    HG1 4672   4.840   4.777   5.671 -0.9217 -0.3512 -0.5572
  288MET    HG2 4673   4.888   4.718   5.828 -1.0349  0.4524  1.2447
  288MET     SD 4674   4.764   4.925   5.848  0.3358  0.2781  0.1801
  288MET     CE 4675   4.702   5.004   5.696  0.4734  0.0366  0.1819
  288MET    HE1 4676   4.778   5.004   5.615 -0.3032  0.6212 -0.5625
  288MET    HE2 4677   4.689   5.113   5.715 -2.4320 -0.4844  1.6774
  288MET    HE3 4678   4.609   4.955   5.661  0.3336 -0.5431  1.3176
  288MET      C 4679   4.560   4.678   5.965 -0.1061  0.3244 -0.2488
  288MET      O 4680   4.609   4.720   6.070  0.2263  0.3013  0.3324
  289LEU      N 4681   4.435   4.707   5.932 -0.8136 -0.1400 -0.1589
  289LEU     HN 4682   4.389   4.665   5.854  2.4580 -1.9148 -1.3063
  289LEU     CA 4683   4.361   4.802   6.015 -0.0740 -0.3070 -0.0908
  289LEU     HA 4684   4.428   4.879   6.053 -1.8117 -0.0300  2.6427
  289LEU     CB 4685   4.256   4.877   5.931 -0.3232 -0.5019  0.5579
  289LEU    HB1 4686   4.181   4.930   5.993  0.8148 -1.7178  3.1595
  289LEU    HB2 4687   4.201   4.802   5.870 -2.9882  0.2133  1.9394
  289LEU     CG 4688   4.310   4.980   5.820  0.1144  0.4912  0.2239
  289LEU     HG 4689   4.368   4.920   5.746 -0.4324  0.9266 -0.5693
  289LEU    CD1 4690   4.190   5.046   5.743  0.0159  0.3995 -0.1869
  289LEU   HD11 4691   4.134   5.109   5.816  1.6739 -0.3606  1.8452
  289LEU   HD12 4692   4.136   4.969   5.684 -0.6861 -0.8646  1.9839
  289LEU   HD13 4693   4.230   5.122   5.673 -0.9103  1.9369  0.8862
  289LEU    CD2 4694   4.402   5.080   5.881 -0.4841  0.0283  0.3512
  289LEU   HD21 4695   4.431   5.164   5.814  0.0595 -0.6442 -0.2713
  289LEU   HD22 4696   4.492   5.024   5.916 -1.0934 -0.6067  0.9358
  289LEU   HD23 4697   4.345   5.127   5.964 -2.7082  0.2683 -1.2168
  289LEU      C 4698   4.307   4.755   6.147  0.2966  0.3013  0.6446
  289LEU      O 4699   4.323   4.819   6.248  0.0184 -0.3907  0.1607
  290ASP      N 4700   4.247   4.631   6.148 -0.0420  0.1700 -0.2996
  290ASP     HN 4701   4.233   4.567   6.073  1.8194 -1.2595  0.4993
  290ASP     CA 4702   4.228   4.567   6.282  0.2770  0.5865  0.6488
  290ASP     HA 4703   4.182   4.639   6.349  1.2421  0.1271  1.8461
  290ASP     CB 4704   4.102   4.470   6.274  0.0215 -0.3246 -0.0200
  290ASP    HB1 4705   4.106   4.379   6.210  0.8759 -1.0283  1.0107
  290ASP    HB2 4706   4.024   4.539   6.237 -0.2048 -0.4999  0.1242
  290ASP     CG 4707   4.041   4.422   6.400  0.5568  0.2097  0.0957
  290ASP    OD1 4708   3.965   4.322   6.401  0.4056  0.2681 -0.2445
  290ASP    OD2 4709   4.072   4.487   6.503  0.3926  0.2388 -0.3878
  290ASP      C 4710   4.356   4.533   6.358 -0.0677  0.0844  0.3101
  290ASP      O 4711   4.368   4.564   6.474  0.3481  0.1642  0.2349
  291PRO      N 4712   4.462   4.469   6.305  0.2777  0.0132 -0.2671
  291PRO     CD 4713   4.437   4.388   6.189 -0.8324  0.0820 -0.7204
  291PRO    HD1 4714   4.420   4.446   6.096 -1.7976 -0.3365 -0.8226
  291PRO    HD2 4715   4.350   4.321   6.208 -2.9254  2.4293 -1.4683
  291PRO     CA 4716   4.587   4.457   6.374 -0.2872 -0.6245  0.4365
  291PRO     HA 4717   4.576   4.379   6.447  1.1303  1.5889  3.2315
  291PRO     CB 4718   4.664   4.415   6.247  0.9264 -0.2942  0.3980
  291PRO    HB1 4719   4.759   4.362   6.271  0.9109 -1.6525 -2.1517
  291PRO    HB2 4720   4.672   4.502   6.178  0.8025 -1.2478 -0.8609
  291PRO     CG 4721   4.568   4.313   6.183 -0.2359  0.2784  0.2371
  291PRO    HG1 4722   4.608   4.273   6.088 -0.5744  1.2009 -0.3089
  291PRO    HG2 4723   4.553   4.228   6.253 -0.1634  0.5135  0.5409
  291PRO      C 4724   4.641   4.582   6.449 -0.2394  0.3288  0.7397
  291PRO      O 4725   4.703   4.577   6.551 -0.3197  0.5961 -0.4309
  292VAL      N 4726   4.632   4.704   6.380  0.3386  1.0134 -0.4657
  292VAL     HN 4727   4.576   4.712   6.298  0.6730  0.3302 -0.7708
  292VAL     CA 4728   4.679   4.824   6.444  0.1733 -0.1779  0.0890
  292VAL     HA 4729   4.772   4.794   6.492  0.7303 -0.8511 -1.3464
  292VAL     CB 4730   4.697   4.948   6.355 -0.6312 -0.5147  0.4884
  292VAL     HB 4731   4.740   5.030   6.416 -2.8044 -0.0144  1.4303
  292VAL    CG1 4732   4.802   4.924   6.241 -0.3271 -0.0391  0.0758
  292VAL   HG11 4733   4.906   4.927   6.280  0.1677 -2.1081 -0.9243
  292VAL   HG12 4734   4.800   4.998   6.159 -0.9927 -0.3614 -0.2015
  292VAL   HG13 4735   4.775   4.824   6.201 -1.1899 -0.6223  1.9630
  292VAL    CG2 4736   4.566   5.005   6.299  0.0738 -1.1851 -0.1569
  292VAL   HG21 4737   4.508   4.942   6.228 -1.7379 -0.4040  0.5727
  292VAL   HG22 4738   4.589   5.098   6.244 -0.9634 -1.4824 -1.1443
  292VAL   HG23 4739   4.490   5.024   6.378 -0.7241  0.4267 -1.2641
  292VAL      C 4740   4.606   4.864   6.566 -0.9944  0.1142  0.2286
  292VAL      O 4741   4.656   4.930   6.653 -0.1231 -0.1493  0.2367
  293VAL      N 4742   4.477   4.818   6.582 -0.0149 -0.1050 -0.7548
  293VAL     HN 4743   4.423   4.767   6.515 -0.9108 -0.7521  0.4138
  293VAL     CA 4744   4.397   4.828   6.707  1.0342  0.3410 -0.1880
  293VAL     HA 4745   4.444   4.897   6.775 -1.1373  2.1413 -0.3791
  293VAL     CB 4746   4.260   4.891   6.686 -0.0288 -0.2734  0.4573
  293VAL     HB 4747   4.212   4.915   6.783  0.8149 -1.2999  1.1626
  293VAL    CG1 4748   4.279   5.026   6.612 -0.2614  0.4475  0.3371
  293VAL   HG11 4749   4.177   5.071   6.603 -0.1320  0.6232 -0.2641
  293VAL   HG12 4750   4.311   5.009   6.508  0.5711  1.3202  0.4418
  293VAL   HG13 4751   4.336   5.096   6.677  1.0178 -0.1557 -0.1106
  293VAL    CG2 4752   4.171   4.796   6.606  0.0456  0.3276 -0.2597
  293VAL   HG21 4753   4.149   4.703   6.661 -3.0031  1.5011  0.7010
  293VAL   HG22 4754   4.212   4.779   6.504 -2.4485  1.5831 -1.5841
  293VAL   HG23 4755   4.075   4.845   6.579  0.5107  1.6008  0.2949
  293VAL      C 4756   4.385   4.693   6.787  0.2155 -0.0432  0.2066
  293VAL      O 4757   4.328   4.696   6.895 -0.1003 -0.0485  0.4827
  294TYR      N 4758   4.451   4.585   6.754 -0.2647  0.1850  0.1213
  294TYR     HN 4759   4.479   4.579   6.658  0.5638  2.5949  0.1411
  294TYR     CA 4760   4.483   4.485   6.852 -0.5708  0.4607  0.1222
  294TYR     HA 4761   4.421   4.484   6.939 -0.6525 -3.8372  0.2493
  294TYR     CB 4762   4.486   4.337   6.802 -0.2023  0.0611 -0.2254
  294TYR    HB1 4763   4.530   4.270   6.879 -0.2892  0.4629  0.1780
  294TYR    HB2 4764   4.550   4.336   6.711 -1.6102  1.4273 -1.2820
  294TYR     CG 4765   4.355   4.292   6.755 -0.5223  0.4381  0.4899
  294TYR    CD1 4766   4.260   4.271   6.856 -0.3676  0.0095 -0.5174
  294TYR    HD1 4767   4.278   4.286   6.961 -0.3215  0.3348 -0.5676
  294TYR    CE1 4768   4.126   4.241   6.815 -0.1475  0.5187  0.3250
  294TYR    HE1 4769   4.059   4.227   6.898 -0.7327  1.6968  0.0691
  294TYR     CZ 4770   4.093   4.224   6.681 -0.6255 -0.3065 -0.3495
  294TYR     OH 4771   3.960   4.202   6.636  0.3364  0.0582 -0.3040
  294TYR     HH 4772   3.964   4.237   6.547  2.0782 -1.0292 -0.6925
  294TYR    CD2 4773   4.326   4.262   6.621  0.0411 -0.2154 -1.0410
  294TYR    HD2 4774   4.400   4.273   6.544  2.8523  0.6842  1.5888
  294TYR    CE2 4775   4.193   4.229   6.586 -0.2855 -0.0438 -0.3673
  294TYR    HE2 4776   4.181   4.210   6.480  1.7868  0.7645 -0.8099
  294TYR      C 4777   4.620   4.515   6.901  0.2039 -0.4931  0.6498
  294TYR      O 4778   4.638   4.563   7.015 -0.0074  0.0603 -0.1019
  295TYR      N 4779   4.722   4.494   6.816  0.0740 -0.0624 -0.1680
  295TYR     HN 4780   4.709   4.495   6.717  1.1623  3.4352 -0.4409
  295TYR     CA 4781   4.856   4.475   6.862  0.0853 -0.4813  0.3266
  295TYR     HA 4782   4.844   4.410   6.947 -2.4926 -2.6379 -1.5329
  295TYR     CB 4783   4.927   4.408   6.746  0.2942 -0.2005  0.6374
  295TYR    HB1 4784   5.019   4.363   6.789  0.4847 -0.7152 -0.2827
  295TYR    HB2 4785   4.948   4.488   6.672  1.9907 -0.9045  0.3300
  295TYR     CG 4786   4.858   4.294   6.682 -0.0102  0.3901 -0.4992
  295TYR    CD1 4787   4.786   4.195   6.755  0.6441 -0.2020  0.6830
  295TYR    HD1 4788   4.781   4.197   6.863 -1.7049  0.6536  0.6189
  295TYR    CE1 4789   4.705   4.104   6.683 -0.1814 -0.0455 -0.0704
  295TYR    HE1 4790   4.641   4.032   6.732  0.5119 -0.5429  0.1186
  295TYR     CZ 4791   4.701   4.097   6.545  0.3292  0.4959 -0.1640
  295TYR     OH 4792   4.625   3.993   6.488  0.5747  0.0170  0.1270
  295TYR     HH 4793   4.609   4.002   6.394 -0.7751  1.3736  0.4461
  295TYR    CD2 4794   4.862   4.278   6.542 -0.0253  0.4205 -0.5689
  295TYR    HD2 4795   4.916   4.352   6.484  0.1677  0.0683 -0.8462
  295TYR    CE2 4796   4.792   4.174   6.476 -0.0672 -0.0737 -0.0120
  295TYR    HE2 4797   4.790   4.172   6.368  1.2270  1.8110 -0.1176
  295TYR      C 4798   4.917   4.607   6.914  0.9087 -0.4971 -0.7239
  295TYR      O 4799   4.977   4.604   7.020 -0.4197 -0.3559 -0.0743
  296PHE      N 4800   4.884   4.721   6.854  0.2791 -0.3396 -0.8902
  296PHE     HN 4801   4.817   4.712   6.781 -0.6081 -1.3226  0.0182
  296PHE     CA 4802   4.937   4.850   6.905  0.3041  0.2678 -0.4220
  296PHE     HA 4803   5.022   4.830   6.969 -2.1801 -2.0833  2.4276
  296PHE     CB 4804   4.985   4.941   6.791  0.5305 -0.5180 -0.3854
  296PHE    HB1 4805   5.048   5.020   6.837  1.1792 -0.6065 -1.1084
  296PHE    HB2 4806   4.896   4.990   6.746  0.7850  1.7092  1.3702
  296PHE     CG 4807   5.069   4.872   6.693 -0.2679 -0.3441  0.1630
  296PHE    CD1 4808   5.170   4.789   6.729  0.0352 -0.2150  0.1507
  296PHE    HD1 4809   5.191   4.764   6.832  0.6430 -0.3450 -0.0010
  296PHE    CE1 4810   5.244   4.722   6.630  0.1162  0.3338  0.4083
  296PHE    HE1 4811   5.325   4.663   6.671  0.6997  1.2650  0.6214
  296PHE     CZ 4812   5.219   4.742   6.494  0.1811 -0.2579  0.2551
  296PHE     HZ 4813   5.281   4.696   6.418  0.3856 -2.7401  1.7985
  296PHE    CD2 4814   5.061   4.904   6.554 -0.5320 -0.4092  0.0157
  296PHE    HD2 4815   4.992   4.977   6.516 -1.1702 -0.5279  0.9099
  296PHE    CE2 4816   5.139   4.844   6.458 -0.4033 -0.4522  0.8490
  296PHE    HE2 4817   5.135   4.892   6.362 -2.2212  1.2720  1.7190
  296PHE      C 4818   4.845   4.918   7.005 -0.1102 -0.0697 -0.2910
  296PHE      O 4819   4.861   5.037   7.032 -0.6632  0.0527 -0.0142
  297SER      N 4820   4.753   4.844   7.063 -0.3130 -0.4165 -0.7798
  297SER     HN 4821   4.754   4.746   7.046  0.5348 -0.1660 -2.3049
  297SER     CA 4822   4.634   4.897   7.126  0.3501 -0.4117 -0.3216
  297SER     HA 4823   4.653   4.985   7.185 -0.8873 -0.2989 -0.0598
  297SER     CB 4824   4.538   4.928   7.014  0.8504  0.1673 -0.4048
  297SER    HB1 4825   4.492   4.840   6.965  0.9032  0.5103 -1.0788
  297SER    HB2 4826   4.598   4.976   6.934  1.2409  3.5422  1.7234
  297SER     OG 4827   4.433   5.019   7.043 -0.2558  0.5933  0.6364
  297SER    HG1 4828   4.356   4.973   7.078 -0.0302  1.6541  2.6441
  297SER      C 4829   4.566   4.807   7.225  0.4174  0.0779  0.2988
  297SER      O 4830   4.444   4.778   7.208  0.6807  0.5816 -0.4306
  298SER      N 4831   4.642   4.763   7.328 -0.1509  0.4712 -0.8000
  298SER     HN 4832   4.741   4.771   7.321  0.1114 -1.9362 -0.4630
  298SER     CA 4833   4.579   4.686   7.440 -0.0757  0.2850  0.3683
  298SER     HA 4834   4.480   4.722   7.461  0.1625  0.4512  1.2160
  298SER     CB 4835   4.581   4.537   7.392  0.8396  0.1234 -0.1792
  298SER    HB1 4836   4.684   4.510   7.360  0.3264 -0.5843 -1.2926
  298SER    HB2 4837   4.509   4.510   7.312  2.6208  1.6189 -2.4317
  298SER     OG 4838   4.553   4.454   7.500  0.1148  0.8022 -0.7437
  298SER    HG1 4839   4.460   4.460   7.524 -0.1739 -1.5964 -1.0096
  298SER      C 4840   4.673   4.690   7.562  0.1181  0.3223  0.4121
  298SER      O 4841   4.793   4.669   7.537 -0.0037 -0.9647  0.0663
  299PRO      N 4842   4.627   4.739   7.682 -0.1021  0.6182  0.3072
  299PRO     CD 4843   4.487   4.757   7.721  0.6090  0.0424  0.7315
  299PRO    HD1 4844   4.431   4.675   7.672 -0.3759  0.9280  0.3574
  299PRO    HD2 4845   4.456   4.856   7.682  0.2448  0.4271  1.9506
  299PRO     CA 4846   4.717   4.772   7.796  0.8362  0.5138 -0.3767
  299PRO     HA 4847   4.802   4.830   7.761  2.3600 -0.5401  1.3650
  299PRO     CB 4848   4.624   4.832   7.900 -0.2058 -0.9320  0.4498
  299PRO    HB1 4849   4.617   4.940   7.875 -0.5303 -1.3831 -1.5260
  299PRO    HB2 4850   4.666   4.809   8.001 -0.8223  1.2681  1.2583
  299PRO     CG 4851   4.490   4.757   7.870  0.0374 -0.2737 -0.2167
  299PRO    HG1 4852   4.495   4.652   7.906  3.3043  0.5656  2.2548
  299PRO    HG2 4853   4.404   4.799   7.926 -0.4036 -0.7100 -0.5571
  299PRO      C 4854   4.795   4.652   7.852  0.1646 -0.2678  0.2186
  299PRO      O 4855   4.903   4.671   7.908 -0.1106 -0.2031  0.4869
  300SER      N 4856   4.749   4.526   7.829  0.6252 -0.0138  0.7600
  300SER     HN 4857   4.687   4.521   7.751  4.2181  0.6100 -2.4845
  300SER     CA 4858   4.823   4.408   7.874 -0.6130 -0.7525 -0.6625
  300SER     HA 4859   4.879   4.433   7.963  0.1062 -0.1974 -1.2667
  300SER     CB 4860   4.732   4.294   7.915 -0.0808 -0.6016  0.2125
  300SER    HB1 4861   4.782   4.205   7.959 -0.3482 -1.2515 -0.7753
  300SER    HB2 4862   4.671   4.261   7.828 -1.6773 -1.0025  1.4285
  300SER     OG 4863   4.638   4.348   8.015  0.1761  0.0691 -0.8576
  300SER    HG1 4864   4.691   4.361   8.094  1.8666 -2.2737 -1.4968
  300SER      C 4865   4.926   4.348   7.770 -0.0234 -0.0850  0.1429
  300SER      O 4866   4.993   4.251   7.784 -0.1757  0.1371  0.0995
  301PHE      N 4867   4.934   4.421   7.657 -0.3972  0.1961 -0.1638
  301PHE     HN 4868   4.885   4.508   7.651 -0.4715  0.0670 -1.8148
  301PHE     CA 4869   5.016   4.383   7.541  0.4030 -0.0350 -0.1790
  301PHE     HA 4870   5.070   4.290   7.553 -1.2998 -1.0513  0.0810
  301PHE     CB 4871   4.915   4.356   7.431  0.1210  0.7327 -0.1633
  301PHE    HB1 4872   4.890   4.447   7.373  1.9952  2.3149  1.3675
  301PHE    HB2 4873   4.819   4.320   7.474 -0.0500 -0.4372 -1.4593
  301PHE     CG 4874   4.972   4.256   7.328 -0.6638  0.1367  0.1378
  301PHE    CD1 4875   4.956   4.116   7.344 -0.2380  0.5598 -0.6298
  301PHE    HD1 4876   4.913   4.066   7.430  0.3223 -1.0313 -1.2372
  301PHE    CE1 4877   5.010   4.030   7.246 -0.1649  0.3030  0.2061
  301PHE    HE1 4878   5.006   3.922   7.248 -0.8125  0.1185 -3.4841
  301PHE     CZ 4879   5.058   4.084   7.124 -0.3577  0.3665  0.3395
  301PHE     HZ 4880   5.106   4.019   7.053  1.1346 -0.2235  1.8165
  301PHE    CD2 4881   5.023   4.307   7.199 -0.5576  0.3408  0.3253
  301PHE    HD2 4882   5.024   4.412   7.172 -2.2091 -0.2031 -2.2118
  301PHE    CE2 4883   5.069   4.221   7.100 -1.1168 -0.3160  0.7622
  301PHE    HE2 4884   5.100   4.269   7.008 -1.0583  0.1022  0.9959
  301PHE      C 4885   5.123   4.485   7.501 -0.3219  0.1017 -0.4092
  301PHE      O 4886   5.108   4.606   7.499  0.2812  0.6448  0.0814
  302ASN      N 4887   5.248   4.424   7.495  0.7442  0.5386 -0.2398
  302ASN     HN 4888   5.233   4.326   7.506  0.2896  0.4255 -1.7078
  302ASN     CA 4889   5.377   4.484   7.511 -0.7944 -0.4135 -0.4821
  302ASN     HA 4890   5.383   4.526   7.610  0.7522 -3.3132  0.7918
  302ASN     CB 4891   5.486   4.374   7.510  0.2123 -0.0267  0.4207
  302ASN    HB1 4892   5.590   4.413   7.498  0.9287 -0.9247  2.9889
  302ASN    HB2 4893   5.462   4.308   7.425  1.0977 -1.5175  1.2937
  302ASN     CG 4894   5.471   4.292   7.641 -0.1873 -0.0666  0.1225
  302ASN    OD1 4895   5.396   4.317   7.736  0.1336 -0.1760  0.6455
  302ASN    ND2 4896   5.551   4.180   7.639 -0.3499 -0.2135 -0.3895
  302ASN   HD21 4897   5.593   4.142   7.556  1.0626 -0.4651  0.4077
  302ASN   HD22 4898   5.586   4.136   7.722  0.3936  2.3494  0.7457
  302ASN      C 4899   5.428   4.595   7.413 -0.4070  0.4270 -0.2935
  302ASN    OT1 4900   5.464   4.554   7.299 -0.2407 -0.6303 -0.5346
  302ASN    OT2 4901   5.449   4.711   7.449  0.2723  0.5287 -0.2756
  303NIO     C1 4902   4.186   3.595   4.459 -1.1230  0.0662 -0.1257
  303NIO     N1 4903   4.281   3.591   4.363  0.1275  0.0071  0.4804
  303NIO     O1 4904   4.057   3.828   4.706 -0.0464 -0.7753 -0.3414
  303NIO     C2 4905   4.130   3.713   4.503  0.6342  0.2185 -0.0831
  303NIO     O2 4906   4.031   3.606   4.697  0.1079 -0.1394 -0.1839
  303NIO     C3 4907   4.169   3.827   4.438  0.6661  0.4465  0.7031
  303NIO     C4 4908   4.250   3.826   4.323  0.3510  0.1744 -0.4569
  303NIO     C5 4909   4.301   3.700   4.288  0.0178 -0.5524  0.6457
  303NIO     C6 4910   4.072   3.710   4.642  0.2033  1.0864  0.2560
  303NIO    H01 4911   4.164   3.500   4.507 -0.1918  0.0455  0.2842
  303NIO    H02 4912   4.137   3.926   4.469  4.0233  2.3025 -1.1204
  303NIO    H03 4913   4.288   3.909   4.265 -0.4222 -0.7559 -2.3564
  303NIO    H04 4914   4.368   3.693   4.204  1.3833 -0.7288  1.7232
  303NIO    H05 4915   4.098   3.903   4.663 -0.0315 -0.4425  0.2402
   8.00623   8.00623  11.22824
