# Supplementary material for: Orthosteric and allosteric modulation of human HCAR2 signaling complex
Source: Nat Commun. 2023 Nov 22;14:7620. doi: 10.1038/s41467-023-43537-z (PMC10665550; doi:10.1038/s41467-023-43537-z)
Supplement: Supplementary file 10 — Source Data [file 41467_2023_43537_MOESM10_ESM.xlsx]

## Sheet: figure 1d
Figure 1d
three unique pair disulfide bonds (Cys18N-term–Cys183ECL2; Cys19N-term–Cys266ECL3, Cys1003.25–Cys177ECL2)
ΔpEC50 (from the WT)
	WT	C18	C183	C19	C266	C100	C177
	0.0523333	-1.44867	-1.73467	-1.90467	-1.67867	nd	nd
	-0.0246667	-1.53467	-1.84567	-1.94467	-1.65367
	-0.0276667	-1.54867	-1.76767	-1.86367	-1.60867

## Sheet: figure 2b
figure 2b
	Mutations of HCAR2
	Niacin(ΔpEC50 (from the WT))
	WT	L832.60A	Y872.64A	W91ECL1A	L1043.29A	L1073.32A	R1113.36A	S178ECL2A	S179ECL2A	F180ECL2A	L2807.39A	Y2847.43A
	-0.128714	-1.44071	-1.95771	-2.25571	-1.16571	-1.76571	nd	-2.13571	-0.444714	nd	-1.49271	-1.86171
	-0.165714	-1.25071	-1.93371	-2.07671	-1.24571	-1.65171		-1.98271	-0.515714		-1.61371	-1.86971
	-0.0257143	-1.21671	-1.77871	-2.07071	-1.37271	-1.69971		-2.11171	-0.541714		-1.54871	-1.82171
	0.345286	-1.02071				-1.74771		-2.14071	-0.482714		-1.31171	-1.85471
	0.106286	-1.07971									-1.31271
	-0.153714										-1.43171
	0.0222857

## Sheet: figure 2d
figure 2d
	Mutations of HCAR2
	3-HB(ΔpEC50 (from the WT))
	WT	L832.60A	Y872.64A	W91ECL1A	L1043.29A	L1073.32A	R1113.36A	S178ECL2A	S179ECL2A	F180ECL2A	L2807.39A	Y2847.43A
	0.0327143	-0.461286	-0.323286	-0.63429	-0.56229	-0.50529	nd	-0.88029	0.063714	-0.17929	-0.45529	nd
	-0.00528571	-0.355286	-0.431286	-0.52729	-0.63029	-0.60929		-0.94529	0.021714	-0.36429	-0.65229
	-0.0622857	-0.429286	-0.531286	-0.63829	-0.82429	-0.38829		-0.66129	0.073714	-0.48329	-0.54029
	0.127714	-0.214286	-0.258286	-0.65629	-0.65529			-0.99329	0.105714	-0.23829	-0.74829
	0.0657143				-0.66329				-0.07029
	-0.0982857
	-0.0602857

## Sheet: figure 3d
figure 3d
	Mutations of HCAR2
	MK6892(ΔpEC50 (from the WT))
	WT	L832.60A	Y872.64A	W91ECL1A	L1043.29A	L1073.32A	R1113.36A	Q1123.37A	L1584.56A	H1614.59A	S178ECL2A	S179ECL2A	F180ECL2A	W1885.38A	H1895.39A	M1925.42A	F2777.36A	L2807.39A	Y2847.43A
	-0.002	-0.558	-0.597	-0.51	-0.799	-0.959	-1.943	-1.813	-0.633	-0.881	-1.338	-0.79	-0.233	-0.715	0.281	-1.525	-0.968	-0.834	-1.074
	0.018	-0.488	-0.65	-0.745	-0.509	-0.926	-1.938	-1.778	-0.935	-0.882	-1.564	-0.684	-0.304	-0.578	0.285	-1.804	-0.876	-0.849	-1.129
	0.081	-0.598	-0.766	-0.786	-0.674	-0.826	-1.929	-1.843	-0.919	-0.885	-1.64	-0.726	-0.334	-0.687	0.295	-1.742	-1.029	-1.041	-1.051
	-0.27		-0.874	-0.617		-0.755	-1.969	-1.652	-0.616	-0.837	-1.542	-0.632	-0.272			-1.639	-1.025	-1.071	-0.991
	0.063		-0.773			-1.046	-1.798	-1.834		-0.867	-1.373		-0.229					-0.903	-1.12
	-0.159		-0.723				-1.575			-0.923	-1.369		-0.384
	0.293						-1.838			-0.872			-0.231
	0.102						-1.729
	-0.126

## Sheet: figure 4b
Figure 4b
log[Agonist], M	Niacin						Niacin+10 μM compound 9n						Niacin+1 μM compound 9n						Niacin+100 nM compound 9n						Niacin+10 nM compound 9n						compound 9n
-11
-10	2.97706	3.1039	2.72555	2.61351	2.12697		2.18756	1.85459	2.18756	1.85459		1.85873	2.38575	3.18776	2.19783	2.47981	2.33078		2.86759	3.60237	2.24601	2.11068	2.1332		3.01897	3.0115	2.36774	2.45753	2.05523		1.90093	1.84074	2.02066	1.97938	2.15514	2.18867
-9	3.12539	3.15539	2.84973	2.40293	2.50039		1.91807	2.00667	1.91807	2.00667		1.76335	2.29445	3.15651	2.15781	2.41089	2.38067		2.85864	3.58366	2.31695	2.19419	2.2039		3.32578	3.0764	2.51701	2.61185	2.07314		1.8682	1.82933	1.92868	1.93255	2.15524	2.19159
-8	3.07747	3.03598	2.85104	2.44593	2.51791		1.92897	1.76066	1.92897	1.76066		1.61053	2.28818	3.04404	2.22178	2.55136	2.7414		2.78168	3.39434	2.31968	2.17418	2.20809		3.08702	3.28735	2.4249	2.58127	2.01131		1.8682	1.82933	1.92868	1.93255	2.15524	2.19159
-7	2.53379	2.6663	2.38531	2.16225	1.89338		1.58712	1.3518	1.58712	1.3518		1.53259	1.56877	2.06875	1.73119	2.02571	2.05378		2.27398	2.76904	1.92989	1.75718	1.64004		2.50334	2.40893	2.18243	2.11473	1.65431		1.78624	1.76983	1.86067	1.83708	2.04043	2.07853
-6	1.59966	1.53879	1.6999	1.57103	1.34971		1.24811	1.2499	1.24811	1.2499		1.1087	1.18129	1.47579	1.40836	1.5037	1.6279		1.43467	1.80367	1.33661	1.34863	1.31106		1.65822	1.45772	1.43869	1.45715	1.2376		1.3419	1.37557	1.45044	1.45505	1.70144	1.80074
-5	1.19772	1.25729	1.33488	1.16257	1.26643		1.08246	1.04286	1.08246	1.04286		1.14146	0.947588	1.17252	1.17714	1.31152	1.22995		1.11688	1.36295	1.12957	1.05434	1.0106		1.19932	1.18941	1.22786	1.1482	0.942355		1.01389	1.02906	1.02547	1.0927	1.1933	1.21246
-4	1.00934	1.03054	1.16416	1.12146	1.14896		1.11024	0.99373	1.11024	0.99373		1.112	0.832716	1.24972	0.953518	1.1629	1.11005		0.971247	1.16511	1.03216	0.874187	1		1.0918	1.1768	0.995118	1.09024	1		1	1	1	1	1	1
-3	1	1	1	1	1		1	1	1	1		1	1	1	1	1	1		1	1	1	1	1		1	1	1	1	1
log[Agonist], M	Niacin						compound 9n
-10	1	1	1	1	0.850655		1	1	1	1	1	1
-9	1.04983	1.01659	1.04556	0.919427	1		0.982783	0.993804	0.954479	0.976345	1.00005	1.00134
-8	1.03373	0.978118	1.04604	0.93588	1.00701		0.982783	0.993804	0.954479	0.976345	1.00005	1.00134
-7	0.851104	0.859014	0.875166	0.827337	0.757236		0.939669	0.961482	0.920821	0.928113	0.946774	0.94968
-6	0.537328	0.49576	0.623691	0.601118	0.539802		0.705917	0.747292	0.717806	0.735107	0.789477	0.822756
-5	0.402318	0.405069	0.489766	0.444832	0.506492		0.533364	0.559046	0.507495	0.552043	0.553701	0.553971
-4	0.33904	0.332014	0.427128	0.4291	0.459513		0.526058	0.543261	0.494888	0.50521	0.464006	0.456899
-3	0.335902	0.322175	0.366898	0.382627	0.399938

## Sheet: figure 4d
figure 3d
	Mutations of HCAR2
	compound 9n in the presence of 25 nM Niacin(ΔpEC50 (from the WT))
		WT	H1845.34A	T1855.35A	F1865.36A	Q1875.37A	E1905.40A	L1945.44A	L1955.45A	F1985.48A	F2556.59A	L2586.62A
		-0.319125	-2.02212	-0.509125	-1.85712	-0.052125	-1.22313	-2.41312	0.176875	-0.457125	-0.777125	-2.83913
		-0.447125	-2.06513	-0.319125	-1.65512	-0.143125	-1.93213	-2.29312	0.323875	-1.01113	-0.735125	-2.42212
		0.005875	-2.05812	-0.291125	-1.59112	0.088875	-2.10812	-2.92512	0.326875	-0.381125	-0.643125	-2.65512
		-0.005125			-1.91912		-1.77012			-0.373125	-0.793125
		0.223875					-2.02913			-0.337125
		0.189875					-1.29713			-0.312125
		0.139875
		0.211875

## Sheet: figure 4f
figure 4f
	HCAR1		HCAR2		HCAR3
	lactic(ΔpEC50 (from the WT))		3-HB(ΔpEC50 (from the WT))		3-HC(ΔpEC50 (from the WT))
	lactic	lactic+10 μM compound 9n	3-HB	3-HB+10 nM compound 9n	3-HC	3-HC+10 μM compound 9n
	-2.472	-2.843	-3.084	-3.999	-5.005	-6.097
	-2.846	-2.29	-3.046	-4.675	-5.66	-5.598
	-2.48	-2.669	-2.989	-4.584	-4.866	-6.015
			-3.179		-5.261
			-3.421		-5.557

## Sheet: Supplementary Fig.1
	Supplementary Fig.1a													Supplementary Fig.1b			Supplementary Fig.1d			Supplementary Fig.1f
														MK6892			Niacin			3-HB
														mL	UV		mL	UV		mL	UV
	log[Agonist], M	MK-6892												0.00039891	0		0.00300487	0		0.00057349	0
	-11	1	1	1	1	1	1	1	1	1	1	1		0.00868646	0		0.0101756	0		0.00890729	0
	-10	0.995064	1.04036	1.04968	1.02617	0.977454	0.987725	1.00492	1.00451	0.982126	0.982642	0.929588		0.0170348	-0.35		0.0245014	-0.38		0.0172348	-0.55
	-9	0.969664	1.03185	1.01724	1.01715	0.902876	1.01821	0.998869	0.98068	0.944123	0.979093	0.8758		0.0253591	-0.28		0.0316673	-0.27		0.0255791	-0.46
	-8	0.877326	0.925761	0.885222	0.941551	0.677168	0.938023	0.95852	0.917834	0.866259	0.89598	0.783017		0.033687	-0.2		0.0388416	-0.2		0.0339237	-0.34
	-7	0.681229	0.688828	0.571974	0.770889	0.521328	0.68346	0.779605	0.835943	0.704584	0.759704	0.683372		0.042022	-0.16		0.0460041	-0.16		0.042242	-0.27
	-6	0.5786	0.540354	0.376416	0.571496	0.471765	0.440333	0.582738	0.587241	0.624885	0.608076	0.58116		0.0586901	-0.1		0.0531739	-0.14		0.0505737	-0.19
	-5	0.437549	0.490253	0.268415	0.474756	0.392467	0.376095	0.429737	0.484435	0.510481	0.52012	0.496851		0.0670264	-0.1		0.0603465	-0.12		0.0589064	-0.16
	-4	0.402265	0.362671	0.234984	0.41867	0.375318	0.331543	0.414329	0.362428	0.465437	0.487802	0.481999		0.0753649	-0.08		0.0675119	-0.1		0.0672427	-0.17
	Supplementary Fig.1c													0.0836891	-0.08		0.0746895	-0.1		0.0755816	-0.16
	log[Agonist], M	Niacin												0.0920242	-0.06		0.0818489	-0.09		0.0839141	-0.15
	-10	1	1	1	1	1	1	1	1	1				0.100359	-0.06		0.0890044	-0.09		0.0922429	-0.14
	-9	0.828588	0.809013	0.874773	1.00375	0.998182	0.977358	0.937143	0.974725	1.00307				0.108685	-0.05		0.0961741	-0.09		0.100574	-0.11
	-8	0.924836	0.919255	0.966004	0.935449	0.940729	0.888426	0.856582	0.94189	1.00883				0.117021	-0.05		0.103341	-0.09		0.108912	-0.13
	-7	0.740977	0.719158	0.82566	0.792852	0.736076	0.780459	0.725813	0.769065	0.952395				0.125356	-0.04		0.110513	-0.09		0.117241	-0.11
	-6	0.579816	0.619834	0.670761	0.637054	0.57508	0.687267	0.609217	0.606684	0.864739				0.1337	-0.05		0.11767	-0.09		0.125598	-0.11
	-5	0.526963	0.503946	0.581991	0.537614	0.47734	0.620311	0.549334	0.503667	0.774584				0.142021	-0.05		0.12484	-0.09		0.13391	-0.12
	-4	0.501015	0.466628	0.594937	0.540347	0.472887	0.57305	0.564669	0.475779	0.739121				0.150354	-0.04		0.132006	-0.09		0.142245	-0.11
	-3	0.499236	0.508631	0.590767	0.6174	0.505192	0.612168	0.600566	0.491574	0.72635				0.158686	-0.05		0.139171	-0.09		0.150573	-0.11
	Supplementary Fig.1e													0.167028	-0.04		0.153505	-0.09		0.158904	-0.14
	log[Agonist], M	3-HB												0.175355	-0.04		0.160682	-0.09		0.167247	-0.14
	-8.699	1	1	1	1	1	1	1	1	1	1	1		0.183693	-0.04		0.167848	-0.09		0.175577	-0.15
	-7.699	1.01502	1.00412	0.930801	1.00511	0.998967	0.997462	0.989778	1.00494	1.00652	1.00531	1.00123		0.192032	-0.04		0.175006	-0.1		0.183904	-0.12
	-6.699	1.04003	1.0159	0.98799	1.00025	1.03002	0.975194	0.986747	1.00317	0.992679	1.00163	1.00555		0.200354	-0.05		0.182167	-0.1		0.192242	-0.1
	-5.699	1.05856	1.08633	0.946829	1.01457	0.97196	0.977446	0.992234	0.999425	0.986169	1.00324	0.998714		0.208685	-0.04		0.18934	-0.11		0.200571	-0.04
	-4.699	1.03913	0.982782	0.946735	0.992361	0.897378	1.00794	0.998697	0.989032	0.972045	1.01016	0.995973		0.21702	-0.04		0.196505	-0.1		0.208914	0.03
	-3.699	0.958202	0.924538	0.941024	0.931261	0.767503	0.909693	0.990289	0.913545	0.939468	0.926974	0.941517		0.225354	-0.03		0.20369	-0.11		0.217239	0.08
	-2.699	0.837779	0.77808	0.824454	0.78282	0.660724	0.726816	0.881576	0.765641	0.660633	0.659706	0.832037		0.233686	-0.03		0.210845	-0.11		0.22557	0.12
	-1.699	0.749228	0.647322	0.796072	0.668094	0.606845	0.740346	0.709234	0.676572	0.539408	0.499911	0.637245		0.242041	-0.04		0.225167	-0.11		0.233906	0.13
														0.250349	-0.03		0.232338	-0.12		0.242237	0.12
														0.258693	-0.04		0.239504	-0.13		0.25057	0.13
														0.267017	-0.03		0.246671	-0.13		0.267235	0.14
														0.275352	-0.02		0.253843	-0.13		0.275571	0.13
														0.283705	-0.03		0.261009	-0.13		0.283908	0.1
														0.292019	-0.03		0.268168	-0.15		0.292237	0.07
														0.300368	-0.03		0.275332	-0.14		0.300571	0.05
														0.308692	-0.03		0.282501	-0.14		0.308904	0.03
														0.317016	-0.02		0.289667	-0.14		0.317249	0.02
														0.333683	-0.03		0.296837	-0.14		0.325594	0
														0.342024	-0.03		0.304009	-0.14		0.333905	-0.01
														0.350353	-0.03		0.311219	-0.14		0.342231	-0.02
														0.358702	-0.04		0.318336	-0.14		0.350568	-0.04
														0.367018	-0.04		0.325501	-0.15		0.358908	-0.04
														0.375354	-0.04		0.33267	-0.15		0.367246	-0.05
														0.383691	-0.04		0.347002	-0.15		0.375575	-0.05
														0.39204	-0.03		0.354172	-0.15		0.383903	-0.06
														0.400352	-0.03		0.361344	-0.16		0.392249	-0.07
														0.408691	-0.04		0.368498	-0.16		0.400579	-0.09
														0.417025	-0.03		0.382835	-0.17		0.417231	-0.11
														0.425352	-0.04		0.389998	-0.18		0.431634	-0.11
														0.433717	-0.03		0.397164	-0.19		0.433921	-0.1
														0.442026	-0.03		0.404339	-0.19		0.442258	-0.1
														0.450354	-0.04		0.411509	-0.19		0.459155	-0.11
														0.45868	-0.03		0.418665	-0.19		0.4735	-0.12
														0.467027	-0.03		0.425835	-0.19		0.475603	-0.13
														0.475366	-0.03		0.433006	-0.2		0.483947	-0.14
														0.483683	-0.04		0.447339	-0.21		0.492289	-0.13
														0.492017	-0.04		0.454504	-0.21		0.500801	-0.14
														0.50036	-0.04		0.46168	-0.22		0.508951	-0.14
														0.508683	-0.04		0.472787	-0.23		0.517286	-0.14
														0.525352	-0.03		0.476002	-0.23		0.52564	-0.15
														0.533697	-0.03		0.483169	-0.23		0.533964	-0.14
														0.542014	-0.02		0.490337	-0.23		0.550635	-0.15
														0.550357	-0.03		0.497497	-0.23		0.558968	-0.16
														0.558686	-0.03		0.511834	-0.23		0.567308	-0.17
														0.567015	-0.03		0.519001	-0.24		0.575645	-0.17
														0.575348	-0.03		0.526168	-0.25		0.584006	-0.17
														0.583685	-0.03		0.540494	-0.24		0.592325	-0.16
														0.592028	-0.03		0.54767	-0.24		0.600673	-0.17
														0.600351	-0.04		0.554842	-0.24		0.608994	-0.16
														0.608683	-0.05		0.56577	-0.25		0.625669	-0.18
														0.617019	-0.04		0.569164	-0.24		0.634009	-0.18
														0.62536	-0.05		0.576332	-0.25		0.642338	-0.18
														0.633681	-0.04		0.583499	-0.25		0.650679	-0.18
														0.642025	-0.04		0.590681	-0.25		0.667351	-0.18
														0.650344	-0.05		0.605004	-0.27		0.675679	-0.19
														0.658691	-0.05		0.612172	-0.27		0.68403	-0.18
														0.67535	-0.05		0.619332	-0.27		0.698735	-0.2
														0.68449	-0.04		0.626498	-0.28		0.709035	-0.2
														0.692015	-0.05		0.63367	-0.28		0.717371	-0.19
														0.700362	-0.04		0.64151	-0.28		0.725705	-0.2
														0.708684	-0.05		0.648003	-0.28		0.73645	-0.2
														0.717016	-0.05		0.655172	-0.28		0.742378	-0.2
														0.725377	-0.06		0.662328	-0.28		0.750722	-0.2
														0.733701	-0.05		0.6695	-0.29		0.759061	-0.2
														0.742015	-0.05		0.676663	-0.29		0.769569	-0.21
														0.750346	-0.04		0.690994	-0.29		0.775728	-0.21
														0.758688	-0.05		0.698169	-0.29		0.792407	-0.2
														0.767018	-0.05		0.705326	-0.3		0.806638	-0.2
														0.77538	-0.05		0.712503	-0.3		0.809079	-0.2
														0.783675	-0.05		0.726357	-0.3		0.817415	-0.2
														0.792011	-0.06		0.733026	-0.3		0.825913	-0.21
														0.800352	-0.05		0.739688	-0.31		0.83409	-0.22
														0.808686	-0.05		0.74636	-0.3		0.848524	-0.21
														0.817032	-0.05		0.753021	-0.3		0.850762	-0.21
														0.833688	-0.04		0.759691	-0.3		0.859097	-0.22
														0.842017	-0.04		0.76636	-0.3		0.86744	-0.22
														0.850345	-0.05		0.773022	-0.31		0.875816	-0.22
														0.858676	-0.04		0.779694	-0.3		0.892238	-0.21
														0.86702	-0.04		0.786361	-0.31		0.900562	-0.21
														0.87534	-0.05		0.793026	-0.31		0.908891	-0.21
														0.883675	-0.06		0.799687	-0.32		0.923525	-0.22
														0.892016	-0.04		0.806351	-0.31		0.925561	-0.22
														0.900343	-0.04		0.813019	-0.32		0.933893	-0.21
														0.908681	-0.04		0.826363	-0.32		0.942242	-0.22
														0.917012	-0.05		0.83302	-0.31		0.950608	-0.21
														0.925354	-0.05		0.839699	-0.33		0.967227	-0.22
														0.933675	-0.04		0.846353	-0.33		0.975555	-0.22
														0.942007	-0.04		0.853021	-0.34		0.983897	-0.23
														0.950339	-0.04		0.859691	-0.33		0.992231	-0.23
														0.958674	-0.04		0.866356	-0.33		1.00889	-0.23
														0.967011	-0.04		0.873019	-0.33		1.02556	-0.21
														0.975344	-0.04		0.87969	-0.34		1.0339	-0.22
														0.98368	-0.04		0.886359	-0.34		1.04852	-0.23
														0.99201	-0.04		0.893023	-0.35		1.05055	-0.22
														1.00035	-0.04		0.899693	-0.35		1.0589	-0.23
														1.00868	-0.05		0.906358	-0.36		1.06723	-0.23
														1.01701	-0.05		0.913025	-0.36		1.07568	-0.23
														1.02534	-0.05		0.919685	-0.36		1.08389	-0.24
														1.03368	-0.05		0.926367	-0.36		1.09222	-0.25
														1.04202	-0.05		0.933031	-0.37		1.10056	-0.24
														1.05034	-0.05		0.939691	-0.37		1.10889	-0.24
														1.05867	-0.04		0.946351	-0.36		1.11723	-0.24
														1.06701	-0.05		0.95302	-0.36		1.12556	-0.23
														1.07534	-0.04		0.959688	-0.36		1.1339	-0.24
														1.08368	-0.04		0.966352	-0.37		1.14223	-0.24
														1.09202	-0.04		0.979701	-0.37		1.15056	-0.24
														1.10036	-0.05		0.986349	-0.38		1.15889	-0.23
														1.10868	-0.05		0.993025	-0.38		1.16722	-0.25
														1.11701	-0.05		0.999687	-0.37		1.17556	-0.26
														1.12534	-0.04		1.00635	-0.38		1.18389	-0.24
														1.13368	-0.04		1.01302	-0.38		1.19223	-0.23
														1.14202	-0.05		1.01969	-0.38		1.20056	-0.24
														1.15035	-0.04		1.02637	-0.38		1.20891	-0.23
														1.15868	-0.04		1.03302	-0.38		1.21722	-0.24
														1.16701	-0.03		1.03968	-0.39		1.22556	-0.24
														1.17534	-0.04		1.04635	-0.39		1.23388	-0.24
														1.19201	-0.05		1.05302	-0.39		1.24222	-0.25
														1.20034	-0.05		1.05968	-0.39		1.25055	-0.25
														1.20868	-0.04		1.06635	-0.39		1.25889	-0.24
														1.21701	-0.04		1.07302	-0.39		1.26722	-0.24
														1.22535	-0.04		1.07969	-0.39		1.27555	-0.23
														1.23367	-0.04		1.08635	-0.39		1.28389	-0.24
														1.24201	-0.04		1.09303	-0.39		1.29223	-0.24
														1.25036	-0.04		1.09969	-0.41		1.30055	-0.24
														1.25867	-0.04		1.10635	-0.41		1.3089	-0.24
														1.26702	-0.04		1.11303	-0.41		1.31722	-0.25
														1.27534	-0.05		1.11969	-0.41		1.32556	-0.25
														1.28367	-0.04		1.12636	-0.41		1.33389	-0.25
														1.29201	-0.05		1.13302	-0.42		1.34223	-0.24
														1.30034	-0.04		1.13969	-0.42		1.35058	-0.24
														1.30868	-0.04		1.14635	-0.42		1.3589	-0.24
														1.31701	-0.04		1.15302	-0.41		1.36722	-0.25
														1.32535	-0.04		1.16635	-0.41		1.37555	-0.25
														1.342	-0.04		1.17302	-0.42		1.38389	-0.25
														1.35033	-0.04		1.17969	-0.42		1.39222	-0.24
														1.35868	-0.04		1.18635	-0.42		1.40056	-0.24
														1.36701	-0.03		1.19302	-0.42		1.40889	-0.24
														1.37534	-0.03		1.19969	-0.42		1.41722	-0.24
														1.38368	-0.03		1.20635	-0.42		1.42555	-0.24
														1.39201	-0.03		1.21302	-0.42		1.43389	-0.24
														1.40034	-0.02		1.21969	-0.44		1.44222	-0.25
														1.40867	-0.03		1.22635	-0.43		1.45056	-0.25
														1.417	-0.03		1.23301	-0.44		1.4589	-0.25
														1.42534	-0.03		1.23968	-0.44		1.46722	-0.26
														1.43368	-0.02		1.24637	-0.44		1.47555	-0.24
														1.44202	-0.03		1.25301	-0.44		1.48388	-0.25
														1.45033	-0.03		1.25968	-0.45		1.49221	-0.25
														1.45867	-0.04		1.26635	-0.45		1.50055	-0.25
														1.46701	-0.03		1.27301	-0.45		1.50889	-0.26
														1.47534	-0.03		1.27969	-0.45		1.51723	-0.26
														1.48368	-0.02		1.28635	-0.45		1.52555	-0.25
														1.492	-0.03		1.29302	-0.46		1.53388	-0.25
														1.50033	-0.03		1.29968	-0.46		1.54229	-0.25
														1.50867	-0.03		1.30635	-0.46		1.55055	-0.25
														1.517	-0.03		1.31969	-0.47		1.56722	-0.26
														1.53367	-0.03		1.32635	-0.46		1.57555	-0.26
														1.542	-0.03		1.33302	-0.47		1.58388	-0.26
														1.55034	-0.03		1.33969	-0.46		1.59223	-0.26
														1.55867	-0.04		1.34635	-0.46		1.60055	-0.26
														1.567	-0.03		1.35302	-0.45		1.60889	-0.25
														1.57534	-0.03		1.35968	-0.46		1.61722	-0.26
														1.58367	-0.03		1.36635	-0.46		1.62557	-0.25
														1.59203	-0.03		1.37302	-0.47		1.63389	-0.25
														1.60034	-0.04		1.37968	-0.47		1.64222	-0.25
														1.60868	-0.03		1.38636	-0.47		1.65055	-0.26
														1.61701	-0.04		1.39302	-0.45		1.65888	-0.24
														1.62533	-0.04		1.39969	-0.47		1.66723	-0.24
														1.63368	-0.04		1.40635	-0.47		1.67555	-0.24
														1.64201	-0.03		1.41301	-0.47		1.68389	-0.24
														1.65033	-0.04		1.41969	-0.47		1.69221	-0.24
														1.65866	-0.03		1.42635	-0.47		1.70054	-0.25
														1.66701	-0.04		1.43302	-0.48		1.71721	-0.25
														1.68368	-0.04		1.43968	-0.48		1.72555	-0.25
														1.69201	-0.04		1.44635	-0.48		1.73389	-0.25
														1.70034	-0.04		1.45301	-0.49		1.74222	-0.25
														1.70866	-0.04		1.45969	-0.48		1.75054	-0.25
														1.717	-0.03		1.46636	-0.47		1.75887	-0.26
														1.72534	-0.03		1.47302	-0.48		1.76721	-0.25
														1.73367	-0.03		1.47969	-0.49		1.77557	-0.25
														1.74203	-0.03		1.48634	-0.49		1.78388	-0.25
														1.75034	-0.03		1.49301	-0.49		1.79222	-0.25
														1.75867	-0.03		1.49969	-0.49		1.80055	-0.25
														1.767	-0.03		1.50634	-0.5		1.80887	-0.26
														1.77534	-0.03		1.51302	-0.5		1.81722	-0.26
														1.78368	-0.02		1.51968	-0.5		1.82554	-0.26
														1.792	-0.03		1.52635	-0.5		1.83388	-0.26
														1.80034	-0.03		1.53968	-0.5		1.84222	-0.26
														1.80866	-0.03		1.54635	-0.5		1.85055	-0.25
														1.817	-0.03		1.55301	-0.49		1.86721	-0.25
														1.82534	-0.03		1.55968	-0.5		1.87555	-0.26
														1.83369	-0.04		1.56635	-0.5		1.88388	-0.25
														1.84199	-0.03		1.57301	-0.51		1.89221	-0.25
														1.85033	-0.03		1.57968	-0.51		1.90054	-0.26
														1.85867	-0.03		1.58637	-0.51		1.90888	-0.26
														1.867	-0.04		1.59301	-0.51		1.91722	-0.25
														1.87534	-0.04		1.59968	-0.5		1.92557	-0.25
														1.88367	-0.04		1.60635	-0.51		1.93387	-0.26
														1.892	-0.04		1.61302	-0.52		1.94221	-0.27
														1.90034	-0.03		1.61969	-0.52		1.95054	-0.26
														1.90867	-0.04		1.62635	-0.51		1.95888	-0.26
														1.92533	-0.04		1.63301	-0.51		1.96722	-0.27
														1.93366	-0.04		1.6397	-0.52		1.97555	-0.28
														1.94199	-0.04		1.64634	-0.52		1.98388	-0.27
														1.95034	-0.04		1.65969	-0.53		1.9922	-0.26
														1.95867	-0.04		1.66634	-0.53		2.00054	-0.27
														1.96699	-0.03		1.67301	-0.53		2.01721	-0.26
														1.97533	-0.04		1.67968	-0.53		2.02555	-0.26
														1.98367	-0.03		1.68634	-0.54		2.03389	-0.27
														1.992	-0.04		1.69301	-0.53		2.04221	-0.26
														2.00033	-0.03		1.69968	-0.53		2.05054	-0.27
														2.00867	-0.04		1.70636	-0.53		2.05888	-0.26
														2.01699	-0.04		1.71301	-0.53		2.06721	-0.27
														2.02533	-0.04		1.71968	-0.54		2.07554	-0.27
														2.03366	-0.04		1.72634	-0.54		2.08388	-0.27
														2.042	-0.04		1.73301	-0.54		2.09221	-0.27
														2.05034	-0.04		1.73969	-0.54		2.10054	-0.27
														2.05867	-0.03		1.74635	-0.55		2.10888	-0.27
														2.06701	-0.03		1.75301	-0.55		2.11723	-0.26
														2.07532	-0.05		1.75967	-0.54		2.12554	-0.26
														2.08366	-0.04		1.76635	-0.54		2.13388	-0.26
														2.09199	-0.04		1.77301	-0.55		2.14222	-0.26
														2.10033	-0.03		1.77968	-0.55		2.15054	-0.27
														2.117	-0.04		1.78634	-0.55		2.15888	-0.27
														2.12534	-0.04		1.79301	-0.55		2.1672	-0.27
														2.13366	-0.04		1.79967	-0.55		2.17554	-0.27
														2.142	-0.04		1.81301	-0.55		2.18387	-0.27
														2.15033	-0.05		1.81969	-0.55		2.19222	-0.27
														2.15867	-0.04		1.82634	-0.54		2.20055	-0.27
														2.167	-0.04		1.83301	-0.55		2.20887	-0.27
														2.17535	-0.03		1.83968	-0.56		2.21721	-0.27
														2.18366	-0.04		1.84634	-0.55		2.22554	-0.26
														2.192	-0.04		1.85301	-0.56		2.2422	-0.26
														2.20032	-0.04		1.8597	-0.56		2.25055	-0.27
														2.20866	-0.04		1.86634	-0.56		2.25887	-0.27
														2.21699	-0.03		1.87301	-0.57		2.26721	-0.27
														2.22533	-0.03		1.87967	-0.56		2.27554	-0.28
														2.23367	-0.03		1.88635	-0.56		2.28387	-0.27
														2.242	-0.04		1.89301	-0.56		2.2922	-0.27
														2.25033	-0.05		1.89967	-0.57		2.30054	-0.28
														2.26699	-0.05		1.90634	-0.57		2.30888	-0.27
														2.27532	-0.04		1.91301	-0.56		2.31721	-0.27
														2.28366	-0.05		1.91967	-0.57		2.32553	-0.26
														2.29201	-0.04		1.93302	-0.57		2.33387	-0.26
														2.30033	-0.03		1.93967	-0.57		2.34221	-0.26
														2.30866	-0.03		1.94634	-0.57		2.35053	-0.26
														2.31699	-0.04		1.95301	-0.58		2.35887	-0.26
														2.32533	-0.04		1.95968	-0.58		2.36721	-0.26
														2.33367	-0.05		1.96634	-0.59		2.37557	-0.26
														2.34199	-0.03		1.97301	-0.58		2.38387	-0.26
														2.35033	-0.03		1.97968	-0.58		2.3922	-0.25
														2.35867	-0.04		1.98634	-0.59		2.40054	-0.26
														2.367	-0.05		1.993	-0.58		2.40887	-0.26
														2.37532	-0.04		1.99967	-0.58		2.41721	-0.26
														2.38366	-0.04		2.00634	-0.59		2.42556	-0.26
														2.392	-0.04		2.013	-0.59		2.43388	-0.26
														2.40033	-0.04		2.01969	-0.59		2.4422	-0.27
														2.417	-0.04		2.02634	-0.58		2.45054	-0.26
														2.42532	-0.05		2.03301	-0.6		2.45887	-0.25
														2.43366	-0.04		2.03968	-0.6		2.46721	-0.27
														2.44199	-0.04		2.04634	-0.59		2.47554	-0.27
														2.45032	-0.04		2.05373	-0.59		2.48388	-0.26
														2.45866	-0.04		2.05967	-0.59		2.4922	-0.26
														2.467	-0.03		2.06634	-0.6		2.50055	-0.26
														2.47534	-0.03		2.073	-0.6		2.5172	-0.27
														2.48366	-0.04		2.07967	-0.61		2.52553	-0.27
														2.49199	-0.03		2.08637	-0.61		2.53387	-0.27
														2.50032	-0.04		2.09301	-0.61		2.5422	-0.27
														2.50866	-0.04		2.09967	-0.61		2.55053	-0.27
														2.517	-0.05		2.10634	-0.61		2.55886	-0.27
														2.52533	-0.05		2.11301	-0.61		2.5672	-0.26
														2.53366	-0.05		2.11968	-0.62		2.57555	-0.26
														2.54198	-0.05		2.12633	-0.62		2.58387	-0.27
														2.55032	-0.06		2.13301	-0.62		2.5922	-0.27
														2.56699	-0.04		2.13967	-0.62		2.60054	-0.26
														2.57533	-0.04		2.14634	-0.63		2.60887	-0.26
														2.58365	-0.04		2.15968	-0.61		2.61722	-0.27
														2.592	-0.04		2.16634	-0.62		2.62554	-0.26
														2.60032	-0.04		2.173	-0.62		2.63386	-0.25
														2.60866	-0.04		2.17967	-0.62		2.6422	-0.25
														2.617	-0.04		2.18634	-0.63		2.65904	-0.26
														2.62534	-0.05		2.193	-0.63		2.66721	-0.26
														2.63366	-0.04		2.19967	-0.63		2.67569	-0.26
														2.642	-0.04		2.20634	-0.64		2.68403	-0.27
														2.65033	-0.04		2.213	-0.64		2.69221	-0.26
														2.65866	-0.04		2.21967	-0.63		2.70053	-0.27
														2.667	-0.04		2.22634	-0.63		2.70887	-0.26
														2.67532	-0.03		2.233	-0.64		2.71741	-0.26
														2.68365	-0.04		2.23969	-0.64		2.72573	-0.26
														2.692	-0.04		2.24634	-0.63		2.73391	-0.27
														2.70032	-0.04		2.25301	-0.63		2.7424	-0.26
														2.70865	-0.05		2.25967	-0.65		2.75074	-0.25
														2.71699	-0.05		2.26634	-0.64		2.75908	-0.26
														2.72532	-0.04		2.273	-0.64		2.76741	-0.25
														2.73366	-0.04		2.27967	-0.65		2.77571	-0.25
														2.74199	-0.05		2.28633	-0.64		2.78407	-0.26
														2.75866	-0.04		2.29301	-0.64		2.79545	-0.26
														2.76699	-0.04		2.29968	-0.65		2.80053	-0.27
														2.77532	-0.03		2.313	-0.66		2.80886	-0.28
														2.79198	-0.04		2.31968	-0.66		2.81728	-0.27
														2.80032	-0.05		2.32633	-0.66		2.82554	-0.26
														2.80867	-0.05		2.333	-0.65		2.83387	-0.26
														2.81698	-0.04		2.33967	-0.65		2.8422	-0.26
														2.82531	-0.04		2.34633	-0.65		2.85054	-0.26
														2.83365	-0.05		2.35301	-0.65		2.8672	-0.25
														2.84199	-0.05		2.35969	-0.66		2.87553	-0.26
														2.85032	-0.04		2.36633	-0.66		2.88386	-0.25
														2.85866	-0.05		2.373	-0.66		2.89918	-0.25
														2.86699	-0.05		2.37967	-0.66		2.90053	-0.26
														2.87532	-0.04		2.38634	-0.66		2.90886	-0.26
														2.88365	-0.04		2.39302	-0.66		2.91719	-0.26
														2.89198	-0.05		2.39966	-0.66		2.92553	-0.26
														2.90032	-0.04		2.40633	-0.66		2.93387	-0.27
														2.90866	-0.05		2.413	-0.66		2.94219	-0.27
														2.91699	-0.05		2.41967	-0.66		2.95054	-0.26
														2.92531	-0.05		2.43301	-0.67		2.95887	-0.26
														2.93364	-0.05		2.43966	-0.66		2.96719	-0.26
														2.94198	-0.04		2.44633	-0.66		2.97553	-0.26
														2.95031	-0.06		2.45301	-0.66		2.98387	-0.26
														2.95865	-0.05		2.45967	-0.67		2.9922	-0.26
														2.96698	-0.05		2.46633	-0.67		3.00054	-0.27
														2.97533	-0.04		2.473	-0.68		3.00886	-0.26
														2.98367	-0.05		2.47968	-0.68		3.01719	-0.27
														2.99199	-0.05		2.48638	-0.68		3.02553	-0.26
														3.00032	-0.05		2.493	-0.68		3.0339	-0.26
														3.00865	-0.05		2.49967	-0.68		3.0422	-0.27
														3.01699	-0.06		2.50633	-0.68		3.05055	-0.26
														3.02532	-0.04		2.513	-0.68		3.05886	-0.26
														3.03366	-0.05		2.51967	-0.69		3.06719	-0.26
														3.04198	-0.05		2.52633	-0.68		3.07552	-0.27
														3.05031	-0.06		2.533	-0.67		3.08385	-0.27
														3.06698	-0.04		2.53967	-0.68		3.0922	-0.27
														3.07532	-0.05		2.553	-0.69		3.10053	-0.27
														3.08365	-0.06		2.55966	-0.69		3.10887	-0.26
														3.09199	-0.06		2.56634	-0.69		3.11719	-0.26
														3.10032	-0.05		2.573	-0.69		3.12553	-0.27
														3.10865	-0.05		2.57966	-0.69		3.14219	-0.27
														3.11699	-0.05		2.58634	-0.69		3.15053	-0.27
														3.12531	-0.05		2.593	-0.7		3.15888	-0.27
														3.13365	-0.05		2.59968	-0.7		3.1672	-0.27
														3.14199	-0.06		2.60633	-0.7		3.17552	-0.26
														3.15033	-0.06		2.61301	-0.71		3.18386	-0.26
														3.15864	-0.07		2.61966	-0.7		3.1922	-0.26
														3.16699	-0.07		2.62633	-0.71		3.20053	-0.26
														3.17531	-0.05		2.633	-0.71		3.20885	-0.26
														3.18364	-0.06		2.63966	-0.71		3.2172	-0.27
														3.19198	-0.06		2.64633	-0.71		3.22553	-0.26
														3.20032	-0.06		2.653	-0.71		3.23386	-0.27
														3.21698	-0.05		2.65968	-0.71		3.2422	-0.26
														3.22532	-0.05		2.673	-0.7		3.25052	-0.26
														3.23365	-0.05		2.67966	-0.71		3.25886	-0.27
														3.24198	-0.05		2.68633	-0.71		3.2672	-0.26
														3.25031	-0.06		2.693	-0.71		3.27553	-0.27
														3.25865	-0.06		2.69967	-0.72		3.28385	-0.27
														3.26698	-0.06		2.70634	-0.72		3.29221	-0.27
														3.27531	-0.06		2.713	-0.72		3.30053	-0.27
														3.28364	-0.06		2.71969	-0.71		3.30885	-0.27
														3.29198	-0.06		2.73299	-0.7		3.31719	-0.26
														3.30031	-0.05		2.73966	-0.71		3.32552	-0.26
														3.30864	-0.05		2.74633	-0.71		3.33386	-0.26
														3.31699	-0.05		2.753	-0.71		3.34218	-0.25
														3.32531	-0.05		2.75966	-0.72		3.35052	-0.25
														3.33365	-0.05		2.76633	-0.73		3.35885	-0.26
														3.34198	-0.05		2.77299	-0.73		3.36719	-0.26
														3.35031	-0.06		2.77966	-0.72		3.38386	-0.26
														3.35865	-0.06		2.78633	-0.73		3.39221	-0.27
														3.36699	-0.06		2.793	-0.73		3.40051	-0.26
														3.37532	-0.06		2.79968	-0.72		3.40885	-0.26
														3.38365	-0.05		2.80633	-0.73		3.41718	-0.27
														3.39198	-0.05		2.813	-0.73		3.42552	-0.27
														3.40031	-0.06		2.81967	-0.74		3.43385	-0.26
														3.40865	-0.06		2.82633	-0.73		3.4422	-0.27
														3.41697	-0.06		2.83299	-0.73		3.45053	-0.27
														3.42532	-0.05		2.83967	-0.73		3.45885	-0.27
														3.43365	-0.06		2.84632	-0.73		3.46719	-0.27
														3.44198	-0.06		2.853	-0.73		3.47552	-0.27
														3.45032	-0.05		2.86633	-0.73		3.48386	-0.27
														3.45864	-0.06		2.87299	-0.73		3.49219	-0.27
														3.46698	-0.05		2.87966	-0.73		3.50052	-0.26
														3.47531	-0.06		2.88633	-0.73		3.50887	-0.26
														3.48365	-0.06		2.89299	-0.73		3.51719	-0.26
														3.49199	-0.05		2.89966	-0.73		3.53385	-0.26
														3.50031	-0.06		2.90633	-0.74		3.54218	-0.26
														3.50865	-0.06		2.91301	-0.74		3.55051	-0.26
														3.51698	-0.06		2.91967	-0.75		3.55886	-0.26
														3.53364	-0.05		2.92633	-0.75		3.56718	-0.25
														3.54198	-0.05		2.933	-0.75		3.57552	-0.25
														3.55032	-0.05		2.93966	-0.74		3.58385	-0.26
														3.55865	-0.05		2.94633	-0.74		3.5922	-0.26
														3.56698	-0.05		2.953	-0.74		3.60052	-0.26
														3.5753	-0.05		2.95966	-0.75		3.60885	-0.26
														3.58364	-0.05		2.96633	-0.74		3.61719	-0.27
														3.592	-0.06		2.973	-0.74		3.62553	-0.26
														3.60031	-0.06		2.98632	-0.75		3.63386	-0.26
														3.60864	-0.06		2.99299	-0.74		3.64218	-0.25
														3.61697	-0.06		2.99966	-0.74		3.65052	-0.25
														3.62531	-0.06		3.00632	-0.74		3.65885	-0.25
														3.63365	-0.06		3.013	-0.75		3.66719	-0.25
														3.64197	-0.07		3.01966	-0.75		3.68385	-0.25
														3.65031	-0.07		3.02633	-0.75		3.69218	-0.24
														3.65865	-0.06		3.03299	-0.75		3.70051	-0.24
														3.66697	-0.06		3.03966	-0.76		3.70885	-0.24
														3.68364	-0.07		3.04633	-0.75		3.71718	-0.24
														3.69198	-0.06		3.05299	-0.75		3.72552	-0.25
														3.70031	-0.06		3.05978	-0.75		3.73386	-0.25
														3.70864	-0.07		3.06633	-0.76		3.74218	-0.25
														3.71698	-0.07		3.073	-0.76		3.75051	-0.24
														3.7253	-0.06		3.07966	-0.76		3.75885	-0.25
														3.73364	-0.07		3.08633	-0.76		3.76718	-0.26
														3.742	-0.06		3.09299	-0.77		3.77552	-0.26
														3.75032	-0.07		3.09965	-0.76		3.78385	-0.25
														3.75864	-0.06		3.10632	-0.76		3.79219	-0.25
														3.76697	-0.06		3.113	-0.76		3.80051	-0.26
														3.77531	-0.05		3.11966	-0.76		3.80884	-0.26
														3.78364	-0.05		3.12632	-0.75		3.81718	-0.26
														3.792	-0.06		3.13301	-0.77		3.83385	-0.26
														3.8003	-0.06		3.13966	-0.77		3.84219	-0.25
														3.80864	-0.05		3.14633	-0.77		3.85052	-0.26
														3.81697	-0.07		3.15299	-0.77		3.85884	-0.26
														3.82532	-0.06		3.15966	-0.77		3.86718	-0.27
														3.83365	-0.05		3.16633	-0.77		3.87552	-0.26
														3.84198	-0.05		3.17299	-0.78		3.88384	-0.24
														3.85031	-0.05		3.17966	-0.78		3.89219	-0.25
														3.85864	-0.05		3.18632	-0.78		3.90053	-0.26
														3.86697	-0.05		3.19299	-0.77		3.90885	-0.25
														3.88364	-0.06		3.20633	-0.77		3.91719	-0.25
														3.89198	-0.06		3.21299	-0.77		3.92551	-0.26
														3.90031	-0.06		3.21966	-0.78		3.93385	-0.25
														3.90864	-0.05		3.22632	-0.77		3.94218	-0.26
														3.91697	-0.06		3.23299	-0.77		3.95051	-0.25
														3.9253	-0.06		3.23965	-0.77		3.95886	-0.24
														3.93364	-0.06		3.24633	-0.77		3.96718	-0.25
														3.942	-0.06		3.25301	-0.78		3.98384	-0.25
														3.9511	-0.06		3.25966	-0.78		3.99218	-0.25
														3.95863	-0.05		3.26633	-0.77		4.00052	-0.25
														3.96697	-0.05		3.27299	-0.78		4.00885	-0.25
														3.97531	-0.05		3.27965	-0.78		4.01718	-0.24
														3.98364	-0.05		3.28632	-0.78		4.02551	-0.25
														3.99197	-0.06		3.29299	-0.78		4.03384	-0.25
														4.00031	-0.06		3.29966	-0.78		4.0422	-0.25
														4.00865	-0.06		3.30632	-0.78		4.05068	-0.25
														4.01697	-0.06		3.31299	-0.78		4.05884	-0.25
														4.03364	-0.06		3.32633	-0.78		4.06718	-0.25
														4.04197	-0.06		3.33299	-0.79		4.07552	-0.26
														4.0503	-0.06		3.33966	-0.79		4.08385	-0.25
														4.05865	-0.06		3.34632	-0.79		4.09217	-0.26
														4.06697	-0.06		3.35299	-0.78		4.10051	-0.26
														4.07531	-0.06		3.35965	-0.78		4.10884	-0.25
														4.08363	-0.07		3.36632	-0.78		4.11717	-0.26
														4.09199	-0.06		3.37301	-0.79		4.13385	-0.26
														4.1003	-0.06		3.37965	-0.79		4.14217	-0.27
														4.10864	-0.06		3.38633	-0.8		4.15051	-0.26
														4.11698	-0.06		3.39299	-0.8		4.15884	-0.26
														4.1253	-0.06		3.39965	-0.81		4.17552	-0.27
														4.13364	-0.06		3.40632	-0.81		4.18386	-0.27
														4.14197	-0.07		3.41299	-0.81		4.19218	-0.26
														4.1503	-0.06		3.41965	-0.81		4.20061	-0.27
														4.15864	-0.06		3.42632	-0.81		4.20884	-0.27
														4.16697	-0.06		3.43299	-0.81		4.21718	-0.27
														4.18363	-0.06		3.44632	-0.8		4.2255	-0.27
														4.19197	-0.06		3.45299	-0.81		4.23383	-0.27
														4.2003	-0.06		3.45966	-0.8		4.24218	-0.26
														4.20863	-0.05		3.46632	-0.8		4.25051	-0.27
														4.21697	-0.05		3.47299	-0.8		4.25884	-0.27
														4.2253	-0.05		3.47966	-0.8		4.26717	-0.26
														4.23363	-0.06		3.48631	-0.79		4.28384	-0.26
														4.24197	-0.06		3.49301	-0.79		4.29217	-0.26
														4.2503	-0.05		3.49965	-0.8		4.30052	-0.26
														4.25864	-0.06		3.50632	-0.82		4.30883	-0.26
														4.26697	-0.06		3.51298	-0.83		4.31717	-0.26
														4.2753	-0.06		3.51965	-0.81		4.3255	-0.25
														4.28364	-0.06		3.52632	-0.81		4.33383	-0.26
														4.29196	-0.06		3.53299	-0.81		4.34217	-0.26
														4.3003	-0.06		3.53965	-0.81		4.3505	-0.26
														4.30863	-0.06		3.54632	-0.82		4.35884	-0.26
														4.31697	-0.06		3.55299	-0.8		4.36717	-0.26
														4.32532	-0.05		3.55965	-0.81		4.3755	-0.25
														4.33363	-0.05		3.56633	-0.81		4.38384	-0.26
														4.34197	-0.06		3.57299	-0.82		4.39216	-0.26
														4.35031	-0.06		3.57965	-0.81		4.4005	-0.26
														4.35863	-0.06		3.58632	-0.81		4.40884	-0.26
														4.36697	-0.06		3.59299	-0.81		4.41718	-0.26
														4.3753	-0.06		3.60631	-0.81		4.42551	-0.27
														4.38364	-0.05		3.61299	-0.81		4.43383	-0.26
														4.39196	-0.06		3.61965	-0.81		4.44217	-0.26
														4.4003	-0.06		3.62631	-0.82		4.4505	-0.26
														4.41697	-0.06		3.63298	-0.82		4.45884	-0.26
														4.4253	-0.06		3.63965	-0.83		4.47551	-0.27
														4.43363	-0.05		3.64632	-0.83		4.48383	-0.26
														4.44198	-0.06		3.65298	-0.83		4.49217	-0.26
														4.4503	-0.06		3.65966	-0.83		4.5005	-0.26
														4.45864	-0.06		3.66631	-0.83		4.50883	-0.26
														4.46696	-0.06		3.67298	-0.83		4.51717	-0.26
														4.47539	-0.06		3.67965	-0.83		4.52551	-0.25
														4.48363	-0.06		3.68632	-0.82		4.53386	-0.25
														4.49197	-0.06		3.69298	-0.83		4.54217	-0.26
														4.5003	-0.06		3.69965	-0.83		4.5505	-0.27
														4.50864	-0.06		3.70632	-0.83		4.55884	-0.27
														4.51698	-0.05		3.71298	-0.82		4.56717	-0.27
														4.5253	-0.05		3.72632	-0.82		4.5755	-0.27
														4.53363	-0.05		3.73298	-0.82		4.58384	-0.27
														4.54197	-0.05		3.73965	-0.83		4.59217	-0.27
														4.55029	-0.05		3.74632	-0.83		4.6005	-0.27
														4.56698	-0.05		3.75299	-0.84		4.60883	-0.26
														4.57529	-0.05		3.75965	-0.83		4.6255	-0.27
														4.58362	-0.06		3.76632	-0.82		4.63384	-0.26
														4.59197	-0.06		3.773	-0.83		4.64218	-0.25
														4.60029	-0.06		3.77965	-0.83		4.6505	-0.25
														4.60863	-0.06		3.78631	-0.83		4.65883	-0.27
														4.61697	-0.06		3.79299	-0.83		4.66717	-0.28
														4.62531	-0.06		3.79966	-0.83		4.6755	-0.25
														4.63363	-0.06		3.80633	-0.84		4.68385	-0.25
														4.64196	-0.05		3.81298	-0.84		4.69216	-0.25
														4.65029	-0.06		3.81964	-0.83		4.70051	-0.25
														4.65863	-0.06		3.82632	-0.83		4.70884	-0.25
														4.66698	-0.07		3.83298	-0.83		4.71718	-0.26
														4.67529	-0.06		3.84632	-0.83		4.72551	-0.25
														4.68364	-0.05		3.85298	-0.84		4.73384	-0.25
														4.69196	-0.06		3.85965	-0.84		4.74216	-0.26
														4.7003	-0.06		3.86632	-0.84		4.75051	-0.26
														4.70863	-0.06		3.87298	-0.84		4.75884	-0.25
														4.71696	-0.06		3.87964	-0.84		4.77551	-0.26
														4.7253	-0.06		3.88633	-0.83		4.78384	-0.26
														4.73362	-0.07		3.89299	-0.84		4.79216	-0.25
														4.74198	-0.07		3.89965	-0.84		4.8005	-0.25
														4.75031	-0.07		3.90632	-0.83		4.80884	-0.25
														4.75865	-0.07		3.91298	-0.83		4.81717	-0.26
														4.76695	-0.06		3.91965	-0.84		4.8255	-0.25
														4.77529	-0.06		3.92633	-0.84		4.83386	-0.25
														4.78362	-0.06		3.93298	-0.84		4.84216	-0.25
														4.79196	-0.06		3.93966	-0.84		4.85049	-0.26
														4.8003	-0.06		3.94631	-0.84		4.85883	-0.26
														4.80863	-0.05		3.95298	-0.84		4.86717	-0.26
														4.81696	-0.05		3.96631	-0.85		4.87551	-0.27
														4.8253	-0.06		3.97298	-0.84		4.88382	-0.27
														4.83363	-0.05		3.97965	-0.84		4.89217	-0.27
														4.85029	-0.06		3.98632	-0.84		4.9005	-0.26
														4.85863	-0.06		3.99298	-0.86		4.90883	-0.25
														4.86696	-0.06		3.99965	-0.87		4.92551	-0.25
														4.87529	-0.06		4.00632	-0.87		4.93384	-0.25
														4.88363	-0.06		4.013	-0.86		4.94216	-0.25
														4.89195	-0.05		4.01965	-0.85		4.95049	-0.25
														4.90029	-0.05		4.02632	-0.85		4.95883	-0.25
														4.90864	-0.04		4.03298	-0.86		4.96716	-0.25
														4.91696	-0.04		4.03964	-0.85		4.97549	-0.24
														4.92529	-0.04		4.04632	-0.85		4.98384	-0.25
														4.93362	-0.04		4.05298	-0.85		4.99216	-0.25
														4.94196	-0.05		4.05965	-0.85		5.00049	-0.25
														4.95029	-0.06		4.06632	-0.85		5.00883	-0.25
														4.95862	-0.05		4.07299	-0.86		5.01716	-0.27
														4.96697	-0.06		4.08631	-0.85		5.02549	-0.25
														4.97531	-0.06		4.09298	-0.86		5.03383	-0.25
														4.98362	-0.07		4.09965	-0.86		5.04216	-0.26
														5.00029	-0.06		4.10631	-0.85		5.0505	-0.25
														5.00862	-0.06		4.11298	-0.86		5.05882	-0.25
														5.01696	-0.07		4.11965	-0.85		5.06715	-0.26
														5.02529	-0.07		4.12631	-0.86		5.07549	-0.25
														5.03363	-0.06		4.133	-0.86		5.08382	-0.25
														5.04195	-0.05		4.13964	-0.86		5.09216	-0.25
														5.05028	-0.06		4.14631	-0.86		5.1005	-0.26
														5.05865	-0.06		4.15297	-0.87		5.10883	-0.25
														5.06696	-0.06		4.15965	-0.87		5.11716	-0.25
														5.07529	-0.06		4.16633	-0.86		5.12549	-0.26
														5.08363	-0.06		4.17297	-0.87		5.13382	-0.26
														5.09195	-0.06		4.17964	-0.87		5.14215	-0.25
														5.1003	-0.06		4.18632	-0.87		5.15051	-0.27
														5.10862	-0.06		4.19298	-0.86		5.15883	-0.26
														5.11695	-0.06		4.20631	-0.87		5.17549	-0.26
														5.1253	-0.06		4.21297	-0.86		5.18383	-0.26
														5.13362	-0.06		4.21964	-0.86		5.19216	-0.26
														5.15029	-0.06		4.22631	-0.86		5.20048	-0.25
														5.15862	-0.07		4.23298	-0.87		5.20883	-0.25
														5.16695	-0.06		4.23965	-0.87		5.21715	-0.25
														5.17529	-0.05		4.24631	-0.86		5.22549	-0.25
														5.18363	-0.05		4.25298	-0.87		5.23382	-0.24
														5.19195	-0.05		4.25964	-0.88		5.24216	-0.24
														5.2003	-0.05		4.26631	-0.88		5.25048	-0.25
														5.20864	-0.05		4.27297	-0.88		5.25882	-0.24
														5.21695	-0.06		4.27964	-0.89		5.26716	-0.25
														5.22528	-0.06		4.28631	-0.89		5.27549	-0.25
														5.23363	-0.06		4.29965	-0.88		5.28383	-0.25
														5.24195	-0.05		4.30631	-0.89		5.29215	-0.25
														5.25031	-0.06		4.31297	-0.88		5.30049	-0.25
														5.25862	-0.06		4.31964	-0.88		5.30882	-0.25
														5.26695	-0.06		4.32631	-0.87		5.31716	-0.25
														5.27529	-0.05		4.33298	-0.87		5.3255	-0.25
														5.28362	-0.06		4.33964	-0.87		5.33382	-0.25
														5.29196	-0.06		4.34632	-0.87		5.34215	-0.25
														5.30028	-0.05		4.35297	-0.87		5.35048	-0.25
														5.30863	-0.05		4.35964	-0.88		5.35883	-0.24
														5.31695	-0.06		4.36631	-0.88		5.36715	-0.25
														5.32529	-0.06		4.37298	-0.87		5.37549	-0.25
														5.33362	-0.06		4.37964	-0.88		5.38383	-0.25
														5.34195	-0.07		4.38632	-0.88		5.39216	-0.25
														5.35029	-0.06		4.39298	-0.88		5.40049	-0.25
														5.35862	-0.06		4.39964	-0.88		5.40882	-0.24
														5.36696	-0.06		4.40631	-0.87		5.41715	-0.24
														5.38361	-0.05		4.41298	-0.87		5.42548	-0.25
														5.39195	-0.05		4.41964	-0.87		5.43382	-0.25
														5.40028	-0.05		4.42631	-0.88		5.44216	-0.25
														5.40862	-0.05		4.43298	-0.89		5.45048	-0.25
														5.41696	-0.05		4.43964	-0.88		5.45882	-0.23
														5.42529	-0.05		4.44632	-0.88		5.46715	-0.23
														5.43362	-0.06		4.45297	-0.88		5.47549	-0.24
														5.44199	-0.05		4.45964	-0.88		5.49216	-0.24
														5.45028	-0.05		4.4665	-0.87		5.50049	-0.25
														5.45862	-0.05		4.47297	-0.88		5.50882	-0.24
														5.46695	-0.05		4.47966	-0.88		5.51715	-0.24
														5.47529	-0.05		4.48632	-0.88		5.52548	-0.24
														5.48362	-0.04		4.49297	-0.89		5.53381	-0.24
														5.49195	-0.05		4.49964	-0.89		5.54215	-0.24
														5.50028	-0.05		4.50631	-0.88		5.5505	-0.24
														5.50862	-0.06		4.51964	-0.88		5.55882	-0.24
														5.51695	-0.06		4.52631	-0.89		5.56715	-0.23
														5.53362	-0.05		4.53298	-0.88		5.57549	-0.23
														5.54196	-0.05		4.53964	-0.89		5.58382	-0.24
														5.55028	-0.05		4.54631	-0.89		5.59215	-0.25
														5.55861	-0.05		4.55297	-0.88		5.60049	-0.24
														5.56695	-0.05		4.55964	-0.88		5.60883	-0.24
														5.57528	-0.05		4.56631	-0.89		5.61715	-0.24
														5.58362	-0.05		4.57297	-0.89		5.62549	-0.25
														5.59195	-0.06		4.57964	-0.9		5.64215	-0.24
														5.6003	-0.05		4.58631	-0.9		5.65049	-0.24
														5.60862	-0.05		4.59297	-0.9		5.65882	-0.23
														5.61695	-0.05		4.59964	-0.9		5.66716	-0.24
														5.62528	-0.06		4.6063	-0.91		5.67548	-0.23
														5.63362	-0.06		4.61297	-0.9		5.68382	-0.24
														5.64195	-0.05		4.61965	-0.89		5.69215	-0.24
														5.6503	-0.05		4.62631	-0.89		5.70049	-0.23
														5.65862	-0.06		4.63297	-0.9		5.70882	-0.24
														5.66695	-0.06		4.63963	-0.9		5.71715	-0.25
														5.68361	-0.05		4.6463	-0.9		5.72549	-0.24
														5.69195	-0.05		4.65297	-0.9		5.73381	-0.24
														5.70028	-0.05		4.65964	-0.9		5.74216	-0.23
														5.71695	-0.06		4.66743	-0.89		5.75049	-0.24
														5.72528	-0.05		4.67297	-0.89		5.75881	-0.23
														5.73361	-0.05		4.67964	-0.89		5.76715	-0.23
														5.74195	-0.05		4.6863	-0.89		5.77548	-0.24
														5.75028	-0.04		4.69297	-0.89		5.79216	-0.24
														5.75862	-0.05		4.69963	-0.9		5.80047	-0.23
														5.76695	-0.05		4.70631	-0.9		5.80881	-0.24
														5.77528	-0.06		4.71296	-0.9		5.81715	-0.23
														5.78362	-0.05		4.7263	-0.9		5.82548	-0.24
														5.79195	-0.05		4.73963	-0.89		5.83382	-0.22
														5.80027	-0.05		4.74671	-0.9		5.84214	-0.22
														5.80861	-0.05		4.75298	-0.9		5.85051	-0.23
														5.81695	-0.05		4.75964	-0.9		5.85881	-0.22
														5.82529	-0.06		4.7663	-0.9		5.86715	-0.23
														5.84195	-0.05		4.77297	-0.9		5.87548	-0.23
														5.85028	-0.05		4.77964	-0.89		5.88381	-0.23
														5.85862	-0.04		4.78631	-0.89		5.89215	-0.23
														5.86695	-0.05		4.79297	-0.9		5.90048	-0.23
														5.87528	-0.04		4.79965	-0.9		5.90882	-0.22
														5.88362	-0.05		4.8063	-0.9		5.91715	-0.23
														5.89195	-0.04		4.81297	-0.9		5.92548	-0.22
														5.90031	-0.04		4.81964	-0.9		5.94214	-0.23
														5.90861	-0.04		4.82672	-0.91		5.95049	-0.24
														5.91694	-0.05		4.83298	-0.91		5.95881	-0.24
														5.92528	-0.05		4.83964	-0.91		5.96714	-0.23
														5.93362	-0.05		4.8463	-0.91		5.97548	-0.24
														5.94196	-0.05		4.85963	-0.91		5.98381	-0.24
														5.95027	-0.06		4.8663	-0.91		5.99215	-0.24
														5.95861	-0.05		4.87297	-0.91		6.00049	-0.24
														5.96694	-0.05		4.87963	-0.91		6.00882	-0.24
														5.97528	-0.05		4.88631	-0.91		6.01714	-0.24
														5.99195	-0.06		4.89297	-0.91		6.02548	-0.23
														6.00027	-0.05		4.89963	-0.9		6.03381	-0.23
														6.00861	-0.06		4.9063	-0.91		6.04215	-0.23
														6.01694	-0.06		4.91296	-0.92		6.05048	-0.23
														6.02528	-0.06		4.91963	-0.92		6.05882	-0.23
														6.0336	-0.05		4.92629	-0.92		6.06715	-0.24
														6.04195	-0.05		4.93297	-0.91		6.07548	-0.24
														6.0503	-0.05		4.93964	-0.91		6.09215	-0.24
														6.05861	-0.05		4.9463	-0.91		6.10047	-0.24
														6.06694	-0.04		4.95296	-0.91		6.1088	-0.24
														6.07529	-0.04		4.95963	-0.91		6.11716	-0.23
														6.0836	-0.04		4.9663	-0.9		6.12549	-0.23
														6.09195	-0.04		4.97297	-0.91		6.1338	-0.24
														6.10027	-0.05		4.97964	-0.91		6.14214	-0.24
														6.10861	-0.05		4.98631	-0.91		6.15048	-0.24
														6.11694	-0.05		4.99297	-0.92		6.1588	-0.23
														6.12528	-0.05		4.99965	-0.93		6.16715	-0.23
														6.14194	-0.05		5.0063	-0.92		6.18382	-0.23
														6.15028	-0.05		5.01297	-0.92		6.19214	-0.23
														6.15861	-0.05		5.01963	-0.92		6.20048	-0.22
														6.16695	-0.06		5.0263	-0.92		6.2088	-0.23
														6.17527	-0.06		5.03298	-0.92		6.21714	-0.24
														6.18361	-0.06		5.03963	-0.93		6.22548	-0.24
														6.19194	-0.05		5.04631	-0.94		6.23381	-0.24
														6.20028	-0.05		5.05297	-0.94		6.24216	-0.24
														6.2086	-0.05		5.05964	-0.93		6.25047	-0.24
														6.21695	-0.05		5.0663	-0.93		6.25881	-0.24
														6.22528	-0.05		5.07297	-0.93		6.26714	-0.23
														6.23361	-0.05		5.07963	-0.93		6.27548	-0.23
														6.24195	-0.04		5.08629	-0.94		6.28381	-0.24
														6.25027	-0.04		5.09297	-0.93		6.29214	-0.23
														6.2586	-0.04		5.09963	-0.93		6.30047	-0.24
														6.26694	-0.04		5.11297	-0.92		6.30881	-0.23
														6.27527	-0.04		5.11964	-0.92		6.31714	-0.23
														6.2836	-0.04		5.12629	-0.93		6.3338	-0.23
														6.29194	-0.03		5.13297	-0.93		6.34214	-0.24
														6.30027	-0.03		5.13963	-0.93		6.35049	-0.25
														6.30861	-0.03		5.14629	-0.93		6.35882	-0.25
														6.31694	-0.04		5.15297	-0.92		6.36714	-0.24
														6.3253	-0.04		5.15965	-0.92		6.37547	-0.24
														6.33363	-0.04		5.1663	-0.92		6.3838	-0.23
														6.34194	-0.03		5.17296	-0.93		6.39215	-0.23
														6.35027	-0.04		5.17963	-0.93		6.40048	-0.23
														6.35861	-0.03		5.1863	-0.94		6.40882	-0.24
														6.36695	-0.03		5.19297	-0.94		6.41713	-0.24
														6.37527	-0.03		5.19964	-0.93		6.42547	-0.24
														6.3836	-0.02		5.2063	-0.93		6.43382	-0.24
														6.39194	-0.02		5.21297	-0.95		6.44213	-0.24
														6.40027	-0.01		5.21963	-0.94		6.45047	-0.23
														6.41694	-0.02		5.23297	-0.94		6.45881	-0.24
														6.42527	-0.02		5.23963	-0.95		6.46715	-0.23
														6.4336	-0.02		5.24629	-0.95		6.4838	-0.24
														6.44193	-0.02		5.25296	-0.95		6.49214	-0.24
														6.45028	-0.03		5.25962	-0.95		6.50047	-0.24
														6.4586	-0.02		5.26629	-0.95		6.5088	-0.22
														6.46694	-0.01		5.27296	-0.96		6.51715	-0.22
														6.47529	-0.01		5.27964	-0.96		6.52546	-0.22
														6.48361	-0.01		5.28629	-0.96		6.5338	-0.22
														6.49193	-0.02		5.29296	-0.95		6.54216	-0.23
														6.50028	-0.01		5.29963	-0.95		6.55046	-0.23
														6.50861	-0.01		5.30629	-0.95		6.55911	-0.24
														6.51694	-0.02		5.31297	-0.96		6.56714	-0.25
														6.52527	-0.02		5.31963	-0.95		6.57547	-0.24
														6.5336	-0.02		5.3263	-0.95		6.58382	-0.23
														6.54194	-0.02		5.33296	-0.95		6.59214	-0.23
														6.55027	-0.02		5.33963	-0.95		6.60053	-0.23
														6.56695	-0.03		5.35296	-0.96		6.6088	-0.24
														6.57528	-0.04		5.35963	-0.96		6.61713	-0.24
														6.5836	-0.03		5.3663	-0.96		6.63381	-0.25
														6.59193	-0.03		5.37296	-0.96		6.64213	-0.24
														6.60027	-0.02		5.37962	-0.96		6.65046	-0.24
														6.6086	-0.02		5.3863	-0.96		6.65879	-0.24
														6.61694	-0.02		5.39297	-0.96		6.66713	-0.22
														6.62529	-0.02		5.39964	-0.96		6.67547	-0.23
														6.63359	-0.02		5.40629	-0.96		6.68381	-0.23
														6.64193	-0.02		5.41296	-0.96		6.69215	-0.22
														6.65027	-0.03		5.41963	-0.96		6.70046	-0.22
														6.65859	-0.03		5.42629	-0.96		6.7088	-0.22
														6.66694	-0.03		5.43297	-0.95		6.71713	-0.22
														6.67528	-0.03		5.43964	-0.96		6.72546	-0.22
														6.6836	-0.02		5.44629	-0.96		6.73381	-0.21
														6.69193	-0.03		5.45296	-0.97		6.74213	-0.22
														6.70026	-0.04		5.45962	-0.96		6.75047	-0.21
														6.70861	-0.04		5.47296	-0.96		6.75879	-0.22
														6.71694	-0.04		5.47963	-0.97		6.76713	-0.22
														6.72527	-0.04		5.4863	-0.98		6.7838	-0.22
														6.73361	-0.04		5.49296	-0.97		6.79212	-0.23
														6.74193	-0.04		5.49963	-0.98		6.80047	-0.23
														6.75026	-0.05		5.50629	-0.97		6.80879	-0.23
														6.76694	-0.03		5.51296	-0.98		6.81713	-0.23
														6.77526	-0.04		5.51964	-0.97		6.82546	-0.23
														6.7836	-0.04		5.5263	-0.98		6.83379	-0.22
														6.79195	-0.03		5.53296	-0.97		6.84213	-0.22
														6.80028	-0.03		5.53962	-0.98		6.85046	-0.22
														6.8086	-0.03		5.54629	-0.98		6.8588	-0.22
														6.81693	-0.04		5.55297	-0.98		6.86715	-0.22
														6.82528	-0.03		5.55962	-0.98		6.87546	-0.22
														6.8336	-0.04		5.56629	-0.98		6.88383	-0.23
														6.84194	-0.04		5.57297	-0.98		6.89213	-0.22
														6.85028	-0.04		5.57962	-0.98		6.90046	-0.23
														6.8586	-0.04		5.5863	-0.98		6.90879	-0.22
														6.86694	-0.04		5.59296	-0.98		6.91714	-0.22
														6.87527	-0.04		5.59962	-0.98		6.92548	-0.22
														6.8836	-0.04		5.60629	-0.98		6.93379	-0.22
														6.89193	-0.04		5.61296	-0.98		6.94213	-0.22
														6.90027	-0.04		5.62629	-0.99		6.95046	-0.21
														6.91693	-0.05		5.63296	-0.99		6.9588	-0.22
														6.92526	-0.04		5.63962	-0.99		6.96713	-0.22
														6.9336	-0.03		5.64629	-0.99		6.97546	-0.22
														6.94192	-0.03		5.65296	-0.99		6.9838	-0.22
														6.95026	-0.03		5.65963	-0.98		6.99213	-0.22
														6.9586	-0.04		5.66629	-0.98		7.00046	-0.22
														6.96798	-0.03		5.67297	-0.99		7.01712	-0.22
														6.97528	-0.03		5.67962	-0.98		7.02546	-0.21
														6.9836	-0.03		5.68629	-0.99		7.0338	-0.21
														6.99193	-0.03		5.69296	-0.98		7.04214	-0.22
														7.00026	-0.03		5.69962	-0.99		7.05046	-0.22
														7.00859	-0.03		5.70629	-0.98		7.05879	-0.23
														7.01693	-0.02		5.71296	-0.98		7.06712	-0.23
														7.02526	-0.02		5.71963	-0.98		7.07546	-0.22
														7.03359	-0.03		5.72629	-0.98		7.0838	-0.22
														7.04194	-0.03		5.73296	-0.99		7.09214	-0.21
														7.05026	-0.04		5.74629	-0.99		7.10046	-0.22
														7.06693	-0.04		5.75296	-0.98		7.11712	-0.21
														7.07527	-0.04		5.75962	-0.98		7.12546	-0.2
														7.0836	-0.04		5.76629	-0.98		7.13379	-0.2
														7.09193	-0.04		5.77296	-0.98		7.14213	-0.21
														7.10026	-0.04		5.77962	-0.99		7.15045	-0.21
														7.1086	-0.04		5.78629	-0.98		7.15879	-0.2
														7.11693	-0.04		5.79296	-0.97		7.16713	-0.19
														7.12528	-0.04		5.79962	-0.98		7.17545	-0.2
														7.1336	-0.04		5.80629	-0.98		7.1838	-0.19
														7.14193	-0.04		5.81296	-0.99		7.19212	-0.2
														7.15026	-0.03		5.81963	-0.98		7.20046	-0.21
														7.1586	-0.03		5.8263	-0.98		7.20879	-0.21
														7.16693	-0.03		5.83296	-0.99		7.21712	-0.2
														7.17525	-0.03		5.83963	-0.99		7.22546	-0.2
														7.1836	-0.03		5.8463	-0.99		7.23378	-0.2
														7.19193	-0.04		5.85296	-1		7.24212	-0.18
														7.20028	-0.04		5.85962	-1		7.25045	-0.18
														7.21693	-0.04		5.86629	-1		7.2588	-0.17
														7.22526	-0.04		5.87962	-1		7.26712	-0.18
														7.23359	-0.04		5.88629	-1		7.27546	-0.17
														7.24193	-0.04		5.89296	-1.01		7.28379	-0.17
														7.25025	-0.04		5.89962	-1.01		7.29212	-0.17
														7.25859	-0.04		5.90629	-1.01		7.30046	-0.16
														7.26692	-0.04		5.91296	-1		7.30879	-0.16
														7.27528	-0.04		5.91962	-1		7.31713	-0.15
														7.28359	-0.04		5.92629	-1		7.32546	-0.14
														7.29193	-0.04		5.93295	-1		7.33379	-0.12
														7.30027	-0.03		5.93963	-1		7.34213	-0.12
														7.30859	-0.04		5.94629	-1		7.35045	-0.11
														7.31693	-0.04		5.95295	-1		7.35879	-0.1
														7.32526	-0.04		5.95962	-1		7.36713	-0.08
														7.33359	-0.04		5.96629	-1.01		7.37546	-0.07
														7.34192	-0.05		5.97296	-1.01		7.3838	-0.06
														7.35025	-0.05		5.97963	-1.01		7.39212	-0.04
														7.36693	-0.05		5.9863	-1.01		7.40045	-0.02
														7.37526	-0.05		5.99962	-1.01		7.40879	0.01
														7.38359	-0.04		6.00628	-1.01		7.41712	0.03
														7.39192	-0.05		6.01296	-1.02		7.43378	0.09
														7.40025	-0.05		6.01962	-1.01		7.44212	0.12
														7.40859	-0.04		6.02629	-1.02		7.45045	0.16
														7.41694	-0.05		6.03295	-1.02		7.45879	0.19
														7.42528	-0.05		6.03962	-1.02		7.46712	0.23
														7.43358	-0.05		6.04631	-1.02		7.47546	0.27
														7.44194	-0.05		6.05296	-1.02		7.48379	0.32
														7.45025	-0.05		6.05962	-1.02		7.49211	0.37
														7.45859	-0.05		6.06628	-1.02		7.50045	0.42
														7.46693	-0.04		6.07296	-1.02		7.50878	0.48
														7.47526	-0.04		6.07964	-1.02		7.51711	0.55
														7.48358	-0.04		6.08628	-1.02		7.52545	0.62
														7.49193	-0.04		6.09295	-1.03		7.53378	0.68
														7.50026	-0.04		6.09961	-1.02		7.54213	0.76
														7.51693	-0.04		6.10629	-1.02		7.55045	0.85
														7.52526	-0.04		6.11963	-1.01		7.55878	0.94
														7.5336	-0.04		6.12628	-1.01		7.56713	1.05
														7.54192	-0.04		6.13295	-1.01		7.57546	1.14
														7.55026	-0.04		6.13962	-1.02		7.58378	1.25
														7.55858	-0.03		6.14628	-1.02		7.59212	1.37
														7.56692	-0.04		6.15295	-1.01		7.60045	1.49
														7.57529	-0.04		6.15962	-1.01		7.60878	1.61
														7.58359	-0.04		6.16629	-1.01		7.61712	1.76
														7.59192	-0.04		6.17295	-1.01		7.62545	1.89
														7.60026	-0.03		6.17961	-1.02		7.63378	2.02
														7.60859	-0.03		6.18628	-1.02		7.64213	2.16
														7.61692	-0.04		6.19295	-1.02		7.65046	2.34
														7.62525	-0.04		6.19962	-1.01		7.65879	2.51
														7.63359	-0.04		6.20629	-1.01		7.66711	2.7
														7.64193	-0.04		6.21295	-1.02		7.67545	2.87
														7.65026	-0.04		6.21961	-1.02		7.68378	3.07
														7.65859	-0.03		6.2263	-1.02		7.69212	3.28
														7.66694	-0.04		6.23294	-1.02		7.70045	3.49
														7.67525	-0.03		6.23962	-1.02		7.70878	3.71
														7.68359	-0.03		6.24628	-1.03		7.71712	3.93
														7.69192	-0.03		6.25295	-1.03		7.72545	4.15
														7.70026	-0.04		6.25962	-1.03		7.73378	4.4
														7.71692	-0.04		6.26628	-1.03		7.74212	4.66
														7.72526	-0.03		6.27295	-1.04		7.75045	4.92
														7.73358	-0.03		6.27961	-1.03		7.75878	5.19
														7.74192	-0.03		6.28628	-1.02		7.76712	5.45
														7.75026	-0.03		6.29295	-1.02		7.77545	5.77
														7.75859	-0.02		6.29962	-1.03		7.79211	6.42
														7.76692	-0.03		6.30628	-1.03		7.80044	6.76
														7.77525	-0.04		6.31295	-1.03		7.80877	7.09
														7.78358	-0.03		6.31961	-1.03		7.81711	7.48
														7.79192	-0.03		6.32629	-1.02		7.82545	7.87
														7.80025	-0.01		6.33962	-1.03		7.83377	8.25
														7.80858	-0.01		6.34629	-1.03		7.84211	8.65
														7.81693	0		6.35294	-1.03		7.85049	9.04
														7.82525	-0.01		6.35962	-1.03		7.85879	9.46
														7.83359	0		6.36628	-1.04		7.86711	9.91
														7.84192	0.01		6.37295	-1.03		7.87545	10.36
														7.85026	0.01		6.37961	-1.02		7.88378	10.8
														7.86692	0.03		6.38629	-1.03		7.89213	11.28
														7.87526	0.05		6.39295	-1.03		7.90044	11.81
														7.88358	0.06		6.39961	-1.03		7.90878	12.35
														7.89191	0.07		6.40628	-1.03		7.91711	12.95
														7.90025	0.07		6.41295	-1.04		7.92545	13.52
														7.90858	0.08		6.41962	-1.03		7.93378	14.1
														7.91692	0.1		6.42629	-1.04		7.94212	14.73
														7.92527	0.12		6.43295	-1.03		7.95044	15.4
														7.93358	0.14		6.43962	-1.03		7.95877	16.04
														7.94191	0.16		6.44628	-1.03		7.96711	16.69
														7.95025	0.18		6.45961	-1.03		7.98377	18.01
														7.95858	0.2		6.46628	-1.04		7.99211	18.73
														7.96692	0.24		6.47294	-1.04		8.00045	19.45
														7.97525	0.28		6.47961	-1.04		8.00878	20.17
														7.98359	0.3		6.48628	-1.04		8.01711	20.9
														7.99191	0.34		6.49296	-1.04		8.02544	21.68
														8.00025	0.38		6.49962	-1.04		8.03377	22.48
														8.01691	0.47		6.50629	-1.05		8.04213	23.34
														8.02525	0.52		6.51294	-1.04		8.05044	24.14
														8.03358	0.57		6.51962	-1.04		8.05879	24.95
														8.04193	0.63		6.52628	-1.04		8.06711	25.79
														8.05026	0.69		6.53295	-1.04		8.07544	26.65
														8.05858	0.76		6.53961	-1.04		8.08377	27.47
														8.06692	0.82		6.54628	-1.04		8.09212	28.27
														8.07527	0.91		6.55295	-1.04		8.10044	29.06
														8.08358	0.99		6.55961	-1.04		8.10879	29.79
														8.09192	1.08		6.56628	-1.05		8.11711	30.61
														8.10025	1.19		6.57295	-1.04		8.12545	31.39
														8.10858	1.29		6.57962	-1.04		8.13377	32.13
														8.11692	1.4		6.58628	-1.04		8.14211	32.86
														8.12526	1.51		6.59294	-1.04		8.15044	33.64
														8.13358	1.63		6.59961	-1.04		8.15877	34.41
														8.14192	1.77		6.6063	-1.04		8.16711	35.25
														8.15025	1.9		6.61294	-1.05		8.17546	35.99
														8.16691	2.18		6.61961	-1.04		8.18377	36.71
														8.17525	2.34		6.62629	-1.05		8.19211	37.41
														8.18358	2.51		6.63294	-1.06		8.20044	38.12
														8.19192	2.69		6.63961	-1.05		8.20878	38.77
														8.20024	2.88		6.64628	-1.05		8.22545	40
														8.20858	3.07		6.65295	-1.05		8.23377	40.51
														8.21692	3.26		6.65962	-1.05		8.24211	41.08
														8.22527	3.49		6.66629	-1.05		8.25044	41.64
														8.23358	3.73		6.67295	-1.05		8.25878	42.17
														8.24191	3.94		6.67963	-1.05		8.2671	42.68
														8.25025	4.17		6.68628	-1.05		8.27544	43.19
														8.25859	4.42		6.69294	-1.05		8.28379	43.66
														8.26692	4.67		6.69961	-1.05		8.2921	44.16
														8.27526	4.95		6.70628	-1.05		8.30044	44.6
														8.28358	5.21		6.71961	-1.04		8.30877	45
														8.29191	5.47		6.72627	-1.05		8.31711	45.31
														8.30025	5.76		6.73295	-1.05		8.32544	45.66
														8.31691	6.37		6.73961	-1.05		8.33377	45.97
														8.32525	6.68		6.74627	-1.05		8.34211	46.25
														8.3336	6.98		6.75295	-1.05		8.35044	46.51
														8.34191	7.3		6.75961	-1.05		8.35877	46.67
														8.35024	7.68		6.76627	-1.05		8.37544	47.07
														8.35858	8.06		6.77294	-1.06		8.38377	47.28
														8.36691	8.4		6.77961	-1.05		8.39211	47.43
														8.37527	8.75		6.78628	-1.05		8.40045	47.58
														8.38358	9.11		6.79294	-1.04		8.40877	47.69
														8.39191	9.5		6.79961	-1.05		8.4171	47.81
														8.40025	9.91		6.80628	-1.05		8.42544	47.9
														8.40859	10.31		6.81295	-1.05		8.43379	47.96
														8.41692	10.7		6.81961	-1.05		8.4421	47.86
														8.42525	11.13		6.82627	-1.05		8.45044	47.8
														8.43358	11.6		6.83294	-1.06		8.45878	47.73
														8.44192	12.06		6.8396	-1.05		8.4671	47.65
														8.45024	12.54		6.84628	-1.04		8.47545	47.59
														8.46691	13.48		6.85294	-1.05		8.48377	47.47
														8.47524	14.03		6.8596	-1.05		8.4921	47.35
														8.48358	14.61		6.8663	-1.05		8.50044	47.24
														8.49191	15.13		6.87294	-1.04		8.50877	47.21
														8.50025	15.67		6.87961	-1.05		8.52543	47.02
														8.50858	16.24		6.88627	-1.05		8.53377	46.87
														8.51691	16.85		6.89294	-1.05		8.5421	46.73
														8.52527	17.49		6.89961	-1.05		8.55044	46.61
														8.53358	18.11		6.90628	-1.05		8.55877	46.44
														8.54191	18.7		6.91294	-1.05		8.56712	46.1
														8.55024	19.33		6.91961	-1.05		8.57544	45.82
														8.55859	20.03		6.92628	-1.05		8.58379	45.57
														8.56693	20.7		6.93294	-1.05		8.5921	45.34
														8.57524	21.35		6.93961	-1.05		8.60044	45.11
														8.58357	21.99		6.94628	-1.05		8.60876	44.83
														8.59191	22.63		6.95294	-1.06		8.61711	44.57
														8.60025	23.36		6.95961	-1.05		8.62545	44.36
														8.61692	24.71		6.96628	-1.05		8.63378	44.24
														8.62524	25.29		6.97294	-1.05		8.6421	44.1
														8.63357	25.91		6.97961	-1.05		8.65044	43.93
														8.6419	26.53		6.98628	-1.05		8.65877	43.7
														8.65024	27.16		6.99294	-1.05		8.67543	43.26
														8.65857	27.77		7.00627	-1.05		8.68377	43.04
														8.66692	28.27		7.01294	-1.06		8.6921	42.64
														8.67524	28.81		7.01961	-1.04		8.70043	42.25
														8.68357	29.38		7.02627	-1.05		8.70877	41.94
														8.6919	29.9		7.03295	-1.06		8.7171	41.69
														8.70024	30.36		7.0396	-1.06		8.72543	41.47
														8.70857	30.78		7.04627	-1.06		8.73377	41.23
														8.71691	31.15		7.05295	-1.05		8.74211	40.99
														8.73357	31.99		7.05961	-1.05		8.75042	40.78
														8.74191	32.31		7.06627	-1.06		8.75877	40.72
														8.75024	32.57		7.07294	-1.05		8.7671	40.62
														8.75857	32.86		7.07968	-1.05		8.77543	40.48
														8.77524	33.43		7.08628	-1.05		8.78377	40.31
														8.78358	33.69		7.09293	-1.05		8.7921	40.11
														8.7919	33.84		7.0996	-1.05		8.80043	40
														8.80024	34.01		7.10627	-1.05		8.80876	39.84
														8.80857	34.22		7.11293	-1.06		8.81716	39.55
														8.8169	34.36		7.12628	-1.05		8.82553	39.29
														8.82524	34.46		7.13293	-1.06		8.83377	39.09
														8.83359	34.52		7.1396	-1.05		8.8421	38.94
														8.84191	34.56		7.14628	-1.05		8.85044	38.81
														8.85024	34.59		7.15293	-1.04		8.85879	38.68
														8.85857	34.64		7.1596	-1.05		8.8671	38.52
														8.8669	34.59		7.16628	-1.05		8.87543	38.44
														8.87524	34.51		7.17293	-1.05		8.88376	38.47
														8.88357	34.45		7.1796	-1.06		8.89209	38.5
														8.89191	34.41		7.18627	-1.07		8.90043	38.5
														8.90025	34.37		7.19294	-1.07		8.90878	38.45
														8.90858	34.32		7.1996	-1.07		8.9171	38.38
														8.92524	34.06		7.20627	-1.06		8.92543	38.39
														8.93357	33.98		7.21294	-1.07		8.93376	38.34
														8.9419	33.83		7.21961	-1.07		8.95043	38
														8.95024	33.66		7.22627	-1.07		8.95877	37.9
														8.95857	33.46		7.23294	-1.07		8.9671	37.85
														8.9669	33.22		7.2396	-1.07		8.97543	37.83
														8.97525	32.98		7.24627	-1.07		8.98376	37.79
														8.98359	32.78		7.25293	-1.07		8.99209	37.73
														8.99191	32.53		7.25961	-1.06		9.00043	37.71
														9.00044	32.25		7.26627	-1.06		9.00878	37.81
														9.00857	32.02		7.27296	-1.06		9.0171	37.9
														9.01691	31.81		7.2796	-1.06		9.02544	37.95
														9.02524	31.62		7.28627	-1.06		9.03376	37.98
														9.03357	31.43		7.29293	-1.06		9.04209	37.97
														9.0419	31.22		7.29961	-1.07		9.05042	38.05
														9.05024	31		7.30628	-1.06		9.05878	38.08
														9.05858	30.85		7.31293	-1.07		9.06709	38.01
														9.07523	30.43		7.31961	-1.06		9.07543	37.9
														9.08357	30.2		7.32627	-1.06		9.08375	37.86
														9.0919	29.97		7.33293	-1.06		9.09209	37.87
														9.10023	29.72		7.34627	-1.06		9.10043	37.89
														9.10857	29.49		7.35294	-1.06		9.10876	37.93
														9.1169	29.25		7.3596	-1.07		9.1171	37.91
														9.12524	28.99		7.36627	-1.06		9.12542	37.96
														9.13358	28.78		7.37293	-1.06		9.13378	38.1
														9.1419	28.61		7.3796	-1.05		9.15042	38.39
														9.15023	28.45		7.38627	-1.05		9.15876	38.47
														9.15857	28.31		7.39294	-1.05		9.16709	38.52
														9.1669	28.17		7.39961	-1.05		9.17542	38.63
														9.17524	28.02		7.40627	-1.06		9.18376	38.71
														9.18357	27.93		7.41294	-1.05		9.1921	38.7
														9.1919	27.82		7.4196	-1.05		9.20042	38.62
														9.20023	27.67		7.42627	-1.05		9.20878	38.65
														9.20857	27.53		7.43293	-1.05		9.21709	38.72
														9.22525	27.2		7.43961	-1.05		9.22542	38.81
														9.23356	27.05		7.44627	-1.06		9.23376	38.91
														9.2419	26.91		7.45293	-1.05		9.24208	38.94
														9.25024	26.73		7.4596	-1.05		9.25044	39.03
														9.25857	26.61		7.46628	-1.04		9.25877	39.2
														9.2669	26.52		7.47293	-1.04		9.26709	39.39
														9.27523	26.45		7.4796	-1.03		9.27542	39.52
														9.28357	26.39		7.48627	-1.03		9.28376	39.64
														9.2919	26.34		7.49293	-1.02		9.30043	39.9
														9.30024	26.28		7.4996	-1.02		9.30876	40.01
														9.30857	26.26		7.50626	-1.02		9.31711	40.08
														9.31689	26.21		7.51293	-1.01		9.32542	40.05
														9.32523	26.16		7.51959	-1		9.33376	40.12
														9.33356	26.11		7.52627	-0.99		9.34209	40.2
														9.34189	26.04		7.5396	-1		9.35042	40.28
														9.35024	25.97		7.54626	-0.99		9.35876	40.4
														9.35856	25.9		7.55293	-0.98		9.36709	40.46
														9.3669	25.84		7.5596	-0.98		9.37542	40.58
														9.37523	25.75		7.56626	-0.97		9.38376	40.77
														9.38356	25.71		7.57294	-0.97		9.39208	40.99
														9.39191	25.69		7.57961	-0.96		9.40042	41.17
														9.40023	25.7		7.58628	-0.95		9.40875	41.32
														9.40858	25.7		7.59293	-0.94		9.41709	41.45
														9.4169	25.73		7.59959	-0.93		9.42543	41.62
														9.42524	25.73		7.60626	-0.91		9.43376	41.77
														9.43357	25.76		7.61294	-0.9		9.44209	41.87
														9.4419	25.78		7.6196	-0.89		9.45042	41.85
														9.45024	25.8		7.62626	-0.87		9.45875	41.91
														9.45857	25.8		7.63293	-0.85		9.46708	42.02
														9.46691	25.79		7.63959	-0.83		9.47543	42.17
														9.47523	25.78		7.64626	-0.82		9.49208	42.37
														9.48356	25.79		7.65959	-0.78		9.50042	42.5
														9.49192	25.8		7.66627	-0.76		9.50875	42.7
														9.50023	25.78		7.67293	-0.75		9.51708	42.92
														9.50856	25.79		7.6796	-0.73		9.52542	43.09
														9.5169	25.82		7.68628	-0.71		9.53376	43.25
														9.52523	25.87		7.69292	-0.68		9.54209	43.4
														9.53358	25.92		7.6996	-0.66		9.55044	43.57
														9.5419	25.98		7.70626	-0.65		9.55875	43.73
														9.55022	26.03		7.71293	-0.62		9.56709	43.85
														9.55856	26.1		7.71959	-0.58		9.57541	43.83
														9.56689	26.18		7.72626	-0.55		9.58376	43.9
														9.57523	26.23		7.73293	-0.51		9.5921	44.01
														9.58356	26.28		7.7396	-0.48		9.60041	44.13
														9.59189	26.32		7.74626	-0.43		9.60875	44.29
														9.60024	26.35		7.75293	-0.39		9.61709	44.39
														9.60856	26.39		7.7596	-0.36		9.62541	44.53
														9.62523	26.46		7.76626	-0.32		9.64208	44.97
														9.63356	26.49		7.77293	-0.27		9.65043	45.17
														9.64189	26.55		7.7796	-0.23		9.65875	45.33
														9.65023	26.63		7.78626	-0.17		9.66709	45.48
														9.65856	26.72		7.79293	-0.13		9.67541	45.64
														9.6669	26.81		7.7996	-0.09		9.68375	45.83
														9.67523	26.89		7.80628	-0.04		9.69208	45.98
														9.68356	26.98		7.81293	0.01		9.70044	45.96
														9.6919	27.08		7.81959	0.08		9.70876	46.03
														9.70023	27.16		7.82626	0.14		9.71708	46.17
														9.70856	27.23		7.83293	0.19		9.72541	46.33
														9.7169	27.29		7.8396	0.24		9.73375	46.48
														9.72522	27.35		7.84627	0.31		9.74209	46.56
														9.73356	27.4		7.85293	0.38		9.75042	46.67
														9.74189	27.48		7.85959	0.45		9.75875	46.85
														9.75023	27.51		7.86626	0.52		9.76709	47.08
														9.75856	27.56		7.87959	0.68		9.77542	47.26
														9.76689	27.62		7.88626	0.75		9.79207	47.57
														9.77523	27.72		7.89293	0.83		9.80042	47.71
														9.78356	27.81		7.89959	0.89		9.80875	47.91
														9.79189	27.91		7.90626	0.96		9.81709	48.05
														9.80024	27.99		7.91292	1.02		9.82541	48.03
														9.80858	28.1		7.9196	1.1		9.83375	48.07
														9.8169	28.22		7.92626	1.17		9.84208	48.17
														9.82523	28.3		7.93293	1.24		9.85043	48.27
														9.83356	28.38		7.93959	1.33		9.85875	48.4
														9.84189	28.45		7.94626	1.43		9.86708	48.5
														9.85024	28.5		7.95293	1.52		9.87542	48.6
														9.85856	28.56		7.95959	1.59		9.88376	48.75
														9.8669	28.65		7.96626	1.67		9.89209	49
														9.87522	28.68		7.97293	1.77		9.90042	49.19
														9.88355	28.72		7.97959	1.87		9.90875	49.35
														9.89189	28.81		7.98626	1.98		9.91708	49.49
														9.90022	28.9		7.99294	2.09		9.92541	49.61
														9.90856	29		7.99959	2.2		9.94208	49.94
														9.91689	29.11		8.00626	2.32		9.95041	49.92
														9.92523	29.18		8.01292	2.41		9.95874	49.95
														9.93357	29.27		8.01959	2.52		9.96708	50.05
														9.94189	29.39		8.03293	2.73		9.97541	50.17
														9.95023	29.48		8.03959	2.82		9.98375	50.3
														9.95855	29.55		8.04626	2.89		9.99208	50.36
														9.96689	29.61		8.05292	2.98		10.0004	50.43
														9.98355	29.73		8.05959	3.07		10.0087	50.58
														9.99189	29.8		8.06625	3.15		10.0171	50.82
														10.0002	29.84		8.07293	3.24		10.0254	51.01
														10.0086	29.86		8.07961	3.34		10.0337	51.16
														10.0169	29.93		8.08627	3.41		10.0421	51.28
														10.0252	30.02		8.09293	3.49		10.0504	51.39
														10.0336	30.09		8.09959	3.58		10.0587	51.59
														10.0419	30.19		8.10626	3.67		10.0671	51.73
														10.0502	30.27		8.11293	3.77		10.0754	51.72
														10.0586	30.34		8.1196	3.87		10.0837	51.71
														10.0669	30.47		8.12626	3.98		10.0921	51.76
														10.0752	30.56		8.13292	4.07		10.1004	51.85
														10.0836	30.63		8.13959	4.15		10.1087	51.94
														10.0919	30.68		8.15292	4.35		10.1171	52.04
														10.1002	30.72		8.15959	4.44		10.1254	52.1
														10.1085	30.77		8.16626	4.52		10.1421	52.43
														10.1169	30.82		8.17293	4.59		10.1504	52.61
														10.1252	30.85		8.17959	4.67		10.1587	52.75
														10.1335	30.86		8.18626	4.74		10.1671	52.86
														10.1419	30.92		8.19292	4.81		10.1754	52.94
														10.1502	31		8.19959	4.89		10.1837	53.14
														10.1585	31.08		8.20626	4.95		10.1921	53.24
														10.1669	31.18		8.21293	5.01		10.2004	53.21
														10.1752	31.25		8.21959	5.08		10.2088	53.21
														10.1836	31.3		8.22625	5.15		10.2171	53.29
														10.1919	31.4		8.23292	5.24		10.2254	53.38
														10.2002	31.48		8.23958	5.32		10.2338	53.47
														10.2086	31.53		8.24626	5.4		10.2421	53.53
														10.2169	31.57		8.25293	5.49		10.2504	53.56
														10.2252	31.61		8.25959	5.57		10.2587	53.66
														10.2335	31.64		8.26626	5.63		10.2671	53.88
														10.2419	31.7		8.27292	5.72		10.2754	54.05
														10.2586	31.71		8.27959	5.8		10.2921	54.32
														10.2669	31.75		8.28626	5.87		10.3004	54.39
														10.2752	31.81		8.29292	5.93		10.3087	54.56
														10.2835	31.87		8.2996	5.99		10.3171	54.67
														10.2919	31.95		8.30626	6.05		10.3254	54.66
														10.3002	32.02		8.31292	6.1		10.3337	54.61
														10.3086	32.06		8.31959	6.15		10.3421	54.61
														10.3169	32.17		8.32625	6.2		10.3504	54.66
														10.3252	32.24		8.33293	6.24		10.3587	54.74
														10.3336	32.28		8.33958	6.3		10.3671	54.82
														10.3419	32.31		8.34625	6.35		10.3754	54.83
														10.3502	32.34		8.35293	6.4		10.3837	54.9
														10.3585	32.35		8.35959	6.45		10.3921	55.11
														10.3669	32.39		8.37292	6.56		10.4004	55.29
														10.3752	32.41		8.37958	6.61		10.4087	55.44
														10.3836	32.39		8.38625	6.66		10.4171	55.52
														10.3919	32.42		8.39293	6.71		10.4254	55.57
														10.4085	32.52		8.39958	6.76		10.4337	55.73
														10.4169	32.6		8.40625	6.81		10.4421	55.83
														10.4252	32.64		8.41292	6.86		10.4504	55.81
														10.4336	32.67		8.4196	6.9		10.4587	55.73
														10.4419	32.77		8.42625	6.93		10.4671	55.75
														10.4502	32.82		8.43292	6.97		10.4837	55.86
														10.4586	32.84		8.43959	7		10.4921	55.91
														10.4669	32.87		8.44626	7.04		10.5004	55.89
														10.4752	32.88		8.45293	7.08		10.5087	55.97
														10.4837	32.89		8.45959	7.11		10.5171	56.16
														10.4919	32.92		8.46625	7.14		10.5254	56.34
														10.5002	32.94		8.47292	7.16		10.5337	56.48
														10.5085	32.91		8.47959	7.2		10.5421	56.59
														10.5169	32.91		8.49292	7.26		10.5504	56.66
														10.5252	32.95		8.49958	7.3		10.5587	56.8
														10.5335	33		8.50625	7.34		10.5671	56.88
														10.5419	33.06		8.51291	7.37		10.5754	56.88
														10.5586	33.13		8.52626	7.44		10.5837	56.75
														10.5752	33.26		8.53293	7.46		10.5921	56.73
														10.5836	33.29		8.53958	7.49		10.6004	56.75
														10.5919	33.3		8.54625	7.53		10.6087	56.81
														10.6002	33.3		8.55292	7.54		10.6171	56.89
														10.6085	33.29		8.55958	7.57		10.6337	56.94
														10.6169	33.3		8.56625	7.59		10.6421	57.1
														10.6252	33.32		8.57292	7.62		10.6504	57.28
														10.6335	33.28		8.57959	7.65		10.6587	57.41
														10.6419	33.28		8.58625	7.67		10.6671	57.5
														10.6502	33.32		8.59292	7.69		10.6754	57.54
														10.6585	33.36		8.59958	7.72		10.6837	57.66
														10.6669	33.41		8.60626	7.74		10.6921	57.73
														10.6752	33.45		8.61292	7.77		10.7004	57.75
														10.6835	33.47		8.61959	7.8		10.7087	57.64
														10.6919	33.54		8.62626	7.84		10.7171	57.64
														10.7002	33.58		8.63291	7.87		10.7254	57.65
														10.7085	33.6		8.63958	7.9		10.7337	57.68
														10.7169	33.62		8.64625	7.94		10.7421	57.74
														10.7252	33.62		8.65291	7.97		10.7504	57.72
														10.7335	33.61		8.65958	8		10.7587	57.77
														10.7419	33.62		8.66628	8.03		10.7671	57.93
														10.7502	33.63		8.67292	8.06		10.7837	58.25
														10.7586	33.58		8.67958	8.08		10.7921	58.34
														10.7669	33.58		8.68625	8.11		10.8004	58.38
														10.7752	33.6		8.69291	8.14		10.8087	58.48
														10.7835	33.63		8.69958	8.16		10.8171	58.56
														10.7919	33.68		8.70627	8.21		10.8254	58.57
														10.8002	33.73		8.71292	8.24		10.8337	58.41
														10.8086	33.74		8.71958	8.27		10.8421	58.34
														10.8169	33.78		8.72625	8.29		10.8504	58.34
														10.8252	33.83		8.73291	8.32		10.8587	58.4
														10.8336	33.84		8.73958	8.35		10.8671	58.48
														10.8502	33.85		8.74625	8.39		10.8754	58.47
														10.8585	33.82		8.75292	8.43		10.8837	58.5
														10.8669	33.83		8.75959	8.47		10.8921	58.64
														10.8752	33.85		8.76625	8.49		10.9004	58.83
														10.8835	33.81		8.77958	8.58		10.9087	58.94
														10.8919	33.79		8.78624	8.62		10.9171	59.01
														10.9002	33.81		8.79292	8.66		10.9337	59.12
														10.9086	33.84		8.79958	8.71		10.9421	59.21
														10.9169	33.88		8.80626	8.75		10.9504	59.24
														10.9252	33.91		8.81291	8.79		10.9587	59.09
														10.9336	33.93		8.81958	8.82		10.9671	59.05
														10.9419	33.98		8.82627	8.86		10.9754	59.02
														10.9502	34.02		8.83291	8.91		10.9837	59.06
														10.9585	34.04		8.83958	8.95		10.9921	59.14
														10.9669	34.05		8.84625	8.99		11.0004	59.14
														10.9752	34.04		8.85292	9.02		11.0087	59.17
														10.9835	34.03		8.85959	9.07		11.0171	59.3
														11.0002	34.04		8.86625	9.11		11.0254	59.51
														11.0085	33.99		8.87291	9.16		11.0337	59.65
														11.0169	33.97		8.87958	9.22		11.0421	59.74
														11.0252	33.99		8.88625	9.26		11.0504	59.78
														11.0335	34.01		8.89958	9.35		11.0587	59.84
														11.0419	34.05		8.90625	9.4		11.0671	59.94
														11.0502	34.09		8.91292	9.45		11.0758	59.95
														11.0586	34.11		8.92624	9.57		11.0837	59.77
														11.0669	34.14		8.93291	9.62		11.0921	59.68
														11.0752	34.19		8.93959	9.67		11.1004	59.68
														11.0836	34.21		8.94625	9.71		11.1087	59.72
														11.0919	34.22		8.95291	9.77		11.1171	59.79
														11.1002	34.22		8.95958	9.81		11.1254	59.79
														11.1085	34.2		8.96625	9.86		11.1337	59.8
														11.1169	34.2		8.97291	9.9		11.1421	59.89
														11.1252	34.22		8.97959	9.96		11.1504	60.09
														11.1335	34.19		8.98625	10.01		11.1587	60.23
														11.1502	34.19		8.99291	10.06		11.1671	60.31
														11.1585	34.22		8.99957	10.12		11.1754	60.36
														11.1669	34.26		9.00624	10.19		11.1837	60.4
														11.1752	34.3		9.01291	10.25		11.1921	60.53
														11.1835	34.32		9.01958	10.31		11.2004	60.57
														11.1919	34.36		9.02624	10.37		11.2087	60.43
														11.2002	34.4		9.03292	10.44		11.2171	60.34
														11.2085	34.43		9.03959	10.5		11.2254	60.31
														11.2169	34.45		9.04625	10.57		11.2337	60.32
														11.2252	34.44		9.05291	10.64		11.2421	60.36
														11.2335	34.43		9.05957	10.7		11.2587	60.45
														11.2419	34.44		9.06625	10.76		11.267	60.51
														11.2502	34.46		9.07292	10.81		11.2754	60.75
														11.2585	34.41		9.07959	10.88		11.2837	60.89
														11.2669	34.4		9.08625	10.94		11.2921	60.96
														11.2752	34.41		9.09291	10.99		11.3004	61.03
														11.2835	34.45		9.09958	11.06		11.3087	61.03
														11.2919	34.5		9.11291	11.19		11.3171	61.14
														11.3002	34.55		9.11958	11.25		11.3254	61.2
														11.3085	34.58		9.12625	11.31		11.3337	61.08
														11.3169	34.6		9.13291	11.39		11.3421	60.99
														11.3252	34.66		9.13959	11.46		11.3504	60.99
														11.3336	34.69		9.14626	11.53		11.3587	61.04
														11.3419	34.71		9.15291	11.61		11.3671	61.1
														11.3502	34.7		9.15958	11.68		11.3754	61.13
														11.3585	34.7		9.16625	11.75		11.3837	61.11
														11.3669	34.69		9.17292	11.82		11.3921	61.18
														11.3752	34.71		9.17958	11.9		11.4004	61.37
														11.3835	34.71		9.18624	11.97		11.4087	61.49
														11.3919	34.69		9.19958	12.09		11.4171	61.55
														11.4002	34.7		9.20624	12.16		11.4254	61.61
														11.4085	34.74		9.21291	12.23		11.4337	61.64
														11.4252	34.84		9.21957	12.29		11.4421	61.77
														11.4335	34.87		9.22625	12.35		11.4504	61.82
														11.4419	34.89		9.23291	12.42		11.4587	61.7
														11.4502	34.97		9.23958	12.49		11.4671	61.6
														11.4585	35.01		9.24625	12.57		11.4754	61.57
														11.4669	35.02		9.25291	12.65		11.4837	61.58
														11.4752	35.03		9.25958	12.74		11.4921	61.59
														11.4835	35.04		9.26624	12.81		11.5004	61.62
														11.4919	35.04		9.27291	12.88		11.5087	61.63
														11.5002	35.04		9.27958	12.97		11.5171	61.7
														11.5085	35.04		9.28624	13.05		11.5254	61.88
														11.5169	35.01		9.2929	13.13		11.5337	62.06
														11.5252	35.02		9.29958	13.2		11.5421	62.16
														11.5419	35.11		9.30625	13.27		11.5504	62.21
														11.5502	35.18		9.3129	13.34		11.5587	62.22
														11.5585	35.22		9.31957	13.41		11.5754	62.4
														11.5669	35.24		9.32624	13.48		11.5837	62.29
														11.5752	35.32		9.3329	13.55		11.5921	62.13
														11.5835	35.36		9.33957	13.62		11.6004	62.13
														11.5919	35.38		9.34625	13.69		11.6087	62.18
														11.6002	35.4		9.35291	13.75		11.6171	62.25
														11.6085	35.4		9.35957	13.82		11.6254	62.29
														11.6169	35.4		9.36624	13.89		11.6337	62.25
														11.6252	35.43		9.37291	13.96		11.6421	62.31
														11.6335	35.42		9.38624	14.14		11.6504	62.51
														11.6419	35.41		9.39291	14.21		11.6587	62.7
														11.6502	35.42		9.39958	14.29		11.667	62.8
														11.6585	35.46		9.40624	14.38		11.6754	62.85
														11.6669	35.51		9.41291	14.47		11.6837	62.85
														11.6752	35.56		9.41958	14.54		11.6921	62.96
														11.6836	35.61		9.42624	14.62		11.7004	63.02
														11.6919	35.63		9.4329	14.69		11.7087	62.98
														11.7002	35.7		9.43958	14.76		11.7254	62.8
														11.7085	35.75		9.44624	14.83		11.7337	62.8
														11.7169	35.77		9.4529	14.89		11.7421	62.85
														11.7252	35.79		9.45957	14.97		11.7504	62.91
														11.7335	35.81		9.46623	15.04		11.7587	62.9
														11.7419	35.8		9.47291	15.1		11.767	62.95
														11.7502	35.82		9.47957	15.18		11.7754	63.13
														11.7585	35.83		9.48624	15.25		11.7837	63.32
														11.7669	35.82		9.49291	15.32		11.792	63.44
														11.7752	35.83		9.49957	15.39		11.8004	63.52
														11.7835	35.88		9.50624	15.49		11.8087	63.54
														11.7919	35.93		9.5129	15.58		11.8171	63.65
														11.8002	36		9.51957	15.65		11.8254	63.71
														11.8169	36.08		9.52624	15.72		11.8337	63.69
														11.8252	36.16		9.53291	15.82		11.8421	63.54
														11.8335	36.22		9.53957	15.9		11.8504	63.51
														11.8419	36.24		9.54624	15.97		11.8587	63.54
														11.8502	36.26		9.55291	16.04		11.8754	63.71
														11.8585	36.27		9.55957	16.11		11.8837	63.64
														11.8669	36.27		9.56625	16.17		11.892	63.67
														11.8752	36.31		9.5729	16.23		11.9004	63.89
														11.8835	36.33		9.57958	16.29		11.9087	64.1
														11.8919	36.31		9.58624	16.37		11.9171	64.22
														11.9002	36.32		9.5929	16.43		11.9254	64.32
														11.9085	36.37		9.59958	16.49		11.9337	64.38
														11.9169	36.43		9.60624	16.54		11.942	64.5
														11.9252	36.49		9.6129	16.61		11.9587	64.58
														11.9335	36.55		9.61957	16.69		11.9671	64.45
														11.9419	36.57		9.62625	16.76		11.9754	64.43
														11.9502	36.66		9.63291	16.85		11.9837	64.46
														11.9585	36.72		9.63957	16.92		11.992	64.53
														11.9669	36.74		9.64624	16.98		12.0004	64.62
														11.9752	36.77		9.6529	17.05		12.0087	64.66
														11.9835	36.79		9.65957	17.14		12.017	64.78
														11.9919	36.79		9.67292	17.29		12.0254	64.97
														12.0002	36.81		9.67957	17.36		12.0337	65.21
														12.0085	36.84		9.68623	17.42		12.042	65.36
														12.0169	36.82		9.69294	17.47		12.0504	65.49
														12.0252	36.84		9.69957	17.54		12.0587	65.57
														12.0335	36.89		9.70624	17.59		12.067	65.7
														12.0502	37.01		9.71291	17.67		12.0754	65.83
														12.0585	37.08		9.71958	17.72		12.0837	65.88
														12.0669	37.1		9.72623	17.78		12.092	65.77
														12.0752	37.18		9.7329	17.85		12.1004	65.79
														12.0835	37.25		9.73957	17.91		12.1087	65.9
														12.0919	37.28		9.74624	17.98		12.117	66.04
														12.1002	37.31		9.75291	18.04		12.1254	66.15
														12.1086	37.33		9.75958	18.12		12.1337	66.19
														12.1169	37.34		9.76623	18.18		12.1421	66.31
														12.1252	37.37		9.7729	18.24		12.1504	66.55
														12.1335	37.42		9.77957	18.31		12.1587	66.83
														12.1419	37.39		9.78623	18.38		12.167	67.04
														12.1502	37.4		9.79291	18.45		12.1754	67.26
														12.1585	37.45		9.79957	18.53		12.1837	67.38
														12.1669	37.51		9.80624	18.59		12.192	67.52
														12.1752	37.57		9.81291	18.65		12.2004	67.74
														12.1835	37.64		9.81957	18.7		12.2087	67.87
														12.2002	37.76		9.8329	18.81		12.2171	67.84
														12.2085	37.84		9.83957	18.89		12.2337	68
														12.2169	37.88		9.84623	18.93		12.242	68.17
														12.2252	37.9		9.85291	18.98		12.2504	68.34
														12.2335	37.93		9.85957	19.04		12.2587	68.49
														12.2419	37.93		9.86623	19.1		12.267	68.66
														12.2502	37.95		9.8729	19.17		12.2754	68.92
														12.2585	37.99		9.87959	19.22		12.2837	69.25
														12.2669	37.97		9.88623	19.31		12.292	69.51
														12.2752	37.98		9.8929	19.37		12.3004	69.76
														12.2835	38.03		9.89959	19.42		12.3087	69.94
														12.2919	38.09		9.90624	19.49		12.3171	70.16
														12.3002	38.16		9.91291	19.57		12.3254	70.45
														12.3085	38.23		9.91956	19.63		12.3337	70.64
														12.3169	38.28		9.92623	19.69		12.342	70.66
														12.3252	38.36		9.9329	19.76		12.3504	70.8
														12.3335	38.44		9.93957	19.81		12.3587	71
														12.3502	38.53		9.9529	19.91		12.3674	71.22
														12.3585	38.55		9.95956	19.98		12.3837	71.61
														12.3669	38.56		9.96623	20.03		12.392	71.81
														12.3752	38.59		9.9729	20.06		12.4004	72.14
														12.3835	38.64		9.97957	20.13		12.4087	72.52
														12.3919	38.62		9.98624	20.18		12.417	72.85
														12.4002	38.63		9.9929	20.22		12.4254	73.14
														12.4085	38.69		9.99956	20.29		12.4337	73.41
														12.4169	38.76		10.0062	20.35		12.442	73.66
														12.4252	38.82		10.0129	20.42		12.4504	73.99
														12.4335	38.91		10.0196	20.47		12.4587	74.23
														12.4419	38.96		10.0262	20.51		12.467	74.31
														12.4502	39.03		10.0329	20.57		12.4754	74.48
														12.4585	39.12		10.0396	20.63		12.4837	74.65
														12.4669	39.17		10.0462	20.7		12.4921	74.86
														12.4752	39.21		10.0529	20.75		12.5004	75.16
														12.4835	39.22		10.0596	20.81		12.5087	75.39
														12.5002	39.27		10.0662	20.86		12.517	75.61
														12.5085	39.32		10.0729	20.91		12.5254	75.93
														12.5168	39.32		10.0796	20.95		12.5337	76.33
														12.5252	39.33		10.0862	21		12.542	76.66
														12.5335	39.38		10.0929	21.07		12.5504	76.95
														12.5419	39.44		10.0996	21.12		12.5587	77.22
														12.5502	39.52		10.1062	21.19		12.5754	77.78
														12.5585	39.61		10.1129	21.23		12.5837	78.03
														12.5669	39.67		10.1196	21.26		12.592	78.12
														12.5752	39.73		10.1262	21.33		12.6004	78.27
														12.5835	39.84		10.1396	21.45		12.6087	78.5
														12.5919	39.89		10.1462	21.51		12.617	78.74
														12.6002	39.94		10.1529	21.54		12.6254	78.99
														12.6085	39.97		10.1596	21.6		12.6337	79.18
														12.6169	39.99		10.1662	21.67		12.642	79.36
														12.6252	40.02		10.1729	21.74		12.6504	79.64
														12.6335	40.08		10.1796	21.8		12.6587	80.04
														12.6418	40.07		10.1862	21.87		12.667	80.38
														12.6502	40.07		10.1929	21.9		12.6754	80.67
														12.6585	40.13		10.1996	21.94		12.6837	80.91
														12.6669	40.2		10.2062	22		12.692	81.12
														12.6752	40.27		10.2129	22.05		12.7004	81.45
														12.6835	40.37		10.2196	22.1		12.7087	81.67
														12.6919	40.44		10.2262	22.14		12.7254	81.8
														12.7002	40.51		10.2329	22.19		12.7337	81.94
														12.7085	40.61		10.2396	22.23		12.742	82.13
														12.7169	40.68		10.2462	22.28		12.7504	82.33
														12.7252	40.72		10.2596	22.38		12.7587	82.52
														12.7335	40.76		10.2662	22.45		12.767	82.65
														12.7419	40.79		10.2729	22.49		12.7754	82.89
														12.7502	40.81		10.2796	22.54		12.7837	83.17
														12.7585	40.88		10.2862	22.61		12.792	83.42
														12.7752	40.92		10.2929	22.67		12.8004	83.67
														12.7835	40.97		10.2995	22.73		12.8087	83.85
														12.7919	41.05		10.3062	22.8		12.817	84
														12.8002	41.13		10.3129	22.87		12.8254	84.29
														12.8085	41.23		10.3196	22.91		12.8337	84.45
														12.8169	41.29		10.3262	22.95		12.842	84.47
														12.8252	41.35		10.3329	23		12.8504	84.49
														12.8335	41.47		10.3396	23.05		12.8587	84.59
														12.8419	41.54		10.3462	23.1		12.8754	84.83
														12.8502	41.59		10.3529	23.15		12.8837	84.94
														12.8585	41.64		10.3596	23.21		12.892	85
														12.8668	41.69		10.3662	23.24		12.9004	85.16
														12.8752	41.72		10.3729	23.29		12.9087	85.44
														12.8835	41.8		10.3796	23.35		12.917	85.69
														12.8918	41.82		10.3862	23.41		12.9254	85.88
														12.9002	41.84		10.3929	23.48		12.9337	86.02
														12.9085	41.89		10.3996	23.53		12.942	86.11
														12.9252	42.07		10.4062	23.56		12.9504	86.29
														12.9335	42.18		10.4129	23.63		12.9587	86.39
														12.9419	42.27		10.4196	23.68		12.967	86.38
														12.9502	42.34		10.4262	23.75		12.9754	86.29
														12.9585	42.46		10.4329	23.81		12.9837	86.31
														12.9669	42.56		10.4396	23.86		12.992	86.37
														12.9752	42.62		10.4462	23.92		13.0004	86.49
														12.9835	42.67		10.4529	23.97		13.0087	86.59
														12.9919	42.72		10.4596	24.01		13.017	86.57
														13.0002	42.76		10.4662	24.08		13.0254	86.63
														13.0085	42.83		10.4729	24.14		13.0337	86.82
														13.0168	42.89		10.4796	24.19		13.042	87.03
														13.0252	42.9		10.4862	24.24		13.0504	87.15
														13.0335	42.97		10.4929	24.28		13.0587	87.23
														13.0419	43.06		10.4996	24.33		13.067	87.26
														13.0502	43.16		10.5062	24.38		13.0754	87.46
														13.0585	43.28		10.5196	24.53		13.0837	87.5
														13.0752	43.45		10.5262	24.57		13.092	87.44
														13.0835	43.58		10.5329	24.61		13.1004	87.31
														13.0918	43.67		10.5396	24.69		13.1087	87.28
														13.1002	43.76		10.5462	24.74		13.1254	87.3
														13.1085	43.83		10.5529	24.8		13.1337	87.35
														13.1168	43.9		10.5596	24.85		13.142	87.31
														13.1252	43.96		10.5662	24.92		13.1504	87.36
														13.1335	44.05		10.5729	24.97		13.1587	87.54
														13.1418	44.1		10.5796	25.02		13.167	87.76
														13.1502	44.12		10.5862	25.08		13.1754	87.9
														13.1585	44.2		10.5929	25.13		13.1837	87.99
														13.1669	44.32		10.5996	25.17		13.192	88
														13.1752	44.41		10.6062	25.22		13.2004	88.08
														13.1835	44.55		10.6129	25.28		13.2087	88.12
														13.1919	44.67		10.6196	25.34		13.217	88.07
														13.2002	44.77		10.6262	25.39		13.2254	87.87
														13.2085	44.93		10.6329	25.44		13.2337	87.78
														13.2252	45.15		10.6396	25.5		13.242	87.77
														13.2335	45.25		10.6462	25.57		13.2504	87.83
														13.2418	45.32		10.6529	25.62		13.2587	87.89
														13.2502	45.4		10.6596	25.68		13.2753	87.84
														13.2585	45.51		10.6662	25.75		13.2837	87.98
														13.2668	45.62		10.6729	25.81		13.292	88.19
														13.2752	45.66		10.6796	25.89		13.3004	88.33
														13.2835	45.75		10.6862	25.96		13.3087	88.4
														13.2918	45.89		10.6929	26.02		13.317	88.45
														13.3002	46.03		10.6996	26.09		13.3254	88.55
														13.3085	46.19		10.7062	26.14		13.3337	88.66
														13.3169	46.34		10.7129	26.19		13.342	88.67
														13.3252	46.45		10.7196	26.25		13.3504	88.48
														13.3335	46.63		10.7262	26.31		13.3587	88.42
														13.3419	46.79		10.7329	26.37		13.367	88.43
														13.3503	46.92		10.7396	26.43		13.3754	88.51
														13.3586	47.06		10.7462	26.48		13.3837	88.56
														13.367	47.19		10.7529	26.53		13.392	88.54
														13.3753	47.3		10.7596	26.59		13.4004	88.64
														13.3836	47.44		10.7662	26.65		13.4087	88.86
														13.392	47.58		10.7729	26.72		13.4254	89.39
														13.4003	47.67		10.7796	26.77		13.4337	89.56
														13.4086	47.79		10.7862	26.83		13.442	89.7
														13.417	47.96		10.7929	26.89		13.4504	89.86
														13.4253	48.16		10.8062	27.03		13.4587	90.07
														13.4337	48.37		10.8129	27.09		13.467	90.19
														13.442	48.58		10.8195	27.15		13.4754	90.16
														13.4587	48.98		10.8262	27.22		13.4837	90.25
														13.467	49.2		10.8329	27.26		13.492	90.43
														13.4753	49.42		10.8395	27.31		13.5004	90.69
														13.4837	49.58		10.8462	27.38		13.5087	90.96
														13.492	49.74		10.8529	27.45		13.517	91.16
														13.5004	49.92		10.8596	27.5		13.5254	91.42
														13.5087	50.12		10.8662	27.55		13.5337	91.8
														13.5241	50.36		10.8729	27.59		13.542	92.28
														13.5337	50.71		10.8796	27.65		13.5503	92.73
														13.542	50.95		10.8862	27.7		13.5587	93.15
														13.5503	51.22		10.8929	27.78		13.567	93.55
														13.5585	51.51		10.8996	27.85		13.5754	94.01
														13.5669	51.79		10.9062	27.89		13.5837	94.55
														13.5752	52.02		10.9129	27.95		13.592	94.99
														13.5835	52.33		10.9262	28.08		13.6004	95.32
														13.5918	52.65		10.9329	28.15		13.6087	95.77
														13.6002	52.93		10.9396	28.22		13.617	96.31
														13.6085	53.2		10.9462	28.28		13.6253	96.91
														13.6199	53.46		10.9529	28.34		13.6337	97.59
														13.6252	53.73		10.9596	28.39		13.642	98.26
														13.6335	54.02		10.9662	28.45		13.6504	99.01
														13.6418	54.35		10.9729	28.52		13.6587	99.88
														13.6504	54.58		10.9795	28.56		13.667	100.88
														13.6587	54.86		10.9862	28.61		13.6753	101.9
														13.667	55.18		10.9929	28.66		13.6837	102.82
														13.6837	55.94		10.9995	28.72		13.692	103.78
														13.6918	56.33		11.0062	28.78		13.7003	104.85
														13.7002	56.68		11.0129	28.83		13.7087	106.04
														13.7085	57.07		11.0196	28.9		13.717	107.12
														13.7168	57.49		11.0262	28.96		13.7254	108.17
														13.7252	57.87		11.0329	29.01		13.742	110.69
														13.7335	58.24		11.0396	29.07		13.7503	112.09
														13.7418	58.6		11.0462	29.14		13.7587	113.52
														13.7502	58.94		11.0529	29.2		13.767	114.95
														13.7655	59.35		11.0595	29.26		13.7753	116.5
														13.7668	59.77		11.0662	29.33		13.7837	118.21
														13.7752	60.11		11.0729	29.39		13.792	119.99
														13.7919	60.87		11.0796	29.45		13.8004	121.77
														13.8002	61.33		11.0862	29.49		13.8087	123.61
														13.8085	61.79		11.0929	29.55		13.817	125.56
														13.8168	62.29		11.1	29.62		13.8254	127.56
														13.8252	62.73		11.1062	29.69		13.8337	129.74
														13.8335	63.22		11.1129	29.73		13.8504	133.94
														13.8418	63.75		11.1195	29.78		13.8587	136.27
														13.8502	64.23		11.1262	29.83		13.867	138.65
														13.8585	64.68		11.1329	29.87		13.8753	141.07
														13.8668	65.11		11.1462	30		13.8837	143.56
														13.8752	65.54		11.1529	30.04		13.892	146.04
														13.8835	66.01		11.1595	30.1		13.9003	148.65
														13.8919	66.51		11.1662	30.16		13.9087	151.46
														13.9002	66.92		11.1729	30.23		13.917	154.21
														13.9085	67.34		11.1796	30.29		13.9253	157.03
														13.9168	67.83		11.1862	30.36		13.9337	160
														13.9252	68.37		11.1929	30.42		13.942	163.06
														13.9335	68.9		11.1996	30.48		13.9503	166.24
														13.9418	69.49		11.2062	30.54		13.9587	169.64
														13.9502	70		11.2129	30.59		13.967	172.82
														13.9585	70.55		11.2195	30.65		13.9754	176.23
														13.9669	71.14		11.2262	30.72		13.9837	179.82
														13.9835	72.2		11.2329	30.76		13.992	183.49
														13.9918	72.69		11.2396	30.82		14.0003	187.13
														14.0002	73.19		11.2462	30.87		14.0087	190.71
														14.0085	73.74		11.2529	30.92		14.017	194.29
														14.0168	74.35		11.2596	30.97		14.0253	198.07
														14.0252	74.84		11.2662	31.02		14.0337	202.08
														14.0335	75.29		11.2729	31.09		14.042	205.85
														14.0418	75.84		11.2796	31.16		14.0503	209.61
														14.0503	76.47		11.2862	31.2		14.0587	213.58
														14.0668	77.73		11.2929	31.25		14.067	217.76
														14.0752	78.35		11.3062	31.38		14.0754	221.97
														14.0835	78.93		11.3129	31.43		14.0837	226.52
														14.0918	79.63		11.3195	31.5		14.092	230.64
														14.1002	80.29		11.3262	31.56		14.1003	235.05
														14.1085	80.89		11.3329	31.62		14.1087	239.79
														14.1168	81.49		11.3395	31.67		14.117	244.41
														14.1252	82.1		11.3462	31.73		14.1337	253.25
														14.1335	82.71		11.3529	31.8		14.142	257.53
														14.1418	83.43		11.3596	31.85		14.1503	261.83
														14.1502	84.06		11.3662	31.9		14.1587	266.4
														14.1585	84.65		11.3729	31.95		14.167	270.68
														14.1668	85.34		11.3795	31.99		14.1753	274.9
														14.1752	86.11		11.3862	32.03		14.1837	279.32
														14.1835	86.9		11.3929	32.09		14.192	283.92
														14.1918	87.75		11.3995	32.16		14.2004	288.53
														14.2002	88.52		11.4062	32.22		14.2087	293.51
														14.2085	89.29		11.4129	32.25		14.217	297.85
														14.2168	90.25		11.4262	32.37		14.2254	302.27
														14.2252	91.16		11.4329	32.42		14.2337	307.16
														14.2335	92		11.4395	32.48		14.242	311.73
														14.2418	92.85		11.4462	32.54		14.2503	316.03
														14.2507	93.7		11.4529	32.6		14.2587	320.2
														14.2585	94.63		11.4595	32.64		14.267	324.16
														14.2668	95.7		11.4662	32.69		14.2837	331.87
														14.2752	96.67		11.4729	32.77		14.292	335.42
														14.2835	97.55		11.4796	32.82		14.3003	338.89
														14.2918	98.6		11.4862	32.86		14.3087	342.42
														14.3002	99.77		11.4929	32.92		14.317	346.02
														14.3085	100.97		11.4995	32.96		14.3253	349.57
														14.3168	102.26		11.5062	32.99		14.3337	353.4
														14.3252	103.47		11.5129	33.05		14.342	356.63
														14.3335	104.7		11.5195	33.1		14.3503	359.74
														14.3418	106.18		11.5262	33.17		14.3588	362.98
														14.3502	107.64		11.5329	33.22		14.367	365.86
														14.3585	109.01		11.5462	33.32		14.3753	368.46
														14.3668	110.46		11.5529	33.37		14.3837	370.83
														14.3835	113.43		11.5595	33.43		14.392	373.03
														14.3918	115.15		11.5662	33.49		14.4003	374.93
														14.4002	116.82		11.5729	33.55		14.4087	376.96
														14.4085	118.39		11.5795	33.6		14.417	378.74
														14.4168	120.1		11.5862	33.65		14.4337	381.9
														14.4252	121.99		11.5929	33.69		14.442	383.36
														14.4335	123.97		11.5995	33.75		14.4503	384.63
														14.4418	126.09		11.6062	33.81		14.4587	386.01
														14.4502	128.06		11.6129	33.85		14.467	386.93
														14.4585	130.06		11.6195	33.91		14.4753	387.69
														14.4668	132.41		11.6262	33.96		14.4837	388.18
														14.4752	134.76		11.6329	33.99		14.492	388.56
														14.4835	137.05		11.6395	34.04		14.5003	388.8
														14.4918	139.34		11.6462	34.09		14.5087	388.84
														14.5002	141.71		11.6529	34.15		14.517	388.8
														14.5085	144.19		11.6662	34.24		14.5253	388.47
														14.5168	146.98		11.6729	34.3		14.5337	388.17
														14.5252	149.65		11.6795	34.36		14.542	387.97
														14.5335	152.08		11.6862	34.41		14.5503	387.8
														14.5418	154.71		11.6929	34.47		14.5587	387.44
														14.5502	157.58		11.6996	34.53		14.567	386.94
														14.5585	160.55		11.7062	34.59		14.5753	386.36
														14.5668	163.66		11.7129	34.63		14.5837	385.6
														14.5752	166.61		11.7195	34.68		14.592	384.8
														14.5835	169.56		11.7262	34.75		14.6004	383.86
														14.5918	172.86		11.7329	34.8		14.6087	382.12
														14.6002	176.21		11.7395	34.85		14.617	380.45
														14.6085	179.49		11.7462	34.9		14.6253	378.9
														14.6251	185.94		11.7529	34.95		14.6337	377.45
														14.6335	189.17		11.7596	34.99		14.642	376.14
														14.6418	192.79		11.7662	35.04		14.6503	374.51
														14.6502	196.32		11.7729	35.1		14.6587	372.73
														14.6585	199.38		11.7795	35.16		14.667	371.23
														14.6668	202.72		11.7862	35.2		14.6753	370.15
														14.6752	206.32		11.7929	35.24		14.6837	368.79
														14.6835	209.86		11.7995	35.31		14.692	367.22
														14.6918	213.55		11.8062	35.36		14.7087	363.49
														14.7002	216.99		11.8129	35.42		14.717	361.94
														14.7085	220.35		11.8195	35.47		14.7253	360.15
														14.7168	224.09		11.8262	35.54		14.7337	357.16
														14.7252	227.8		11.8329	35.6		14.742	354.54
														14.7335	231.22		11.8395	35.65		14.7503	352.19
														14.7418	234.53		11.8529	35.77		14.7587	349.96
														14.7502	237.77		11.8595	35.83		14.767	347.72
														14.7585	240.96		11.8662	35.89		14.7753	345.25
														14.7668	244.45		11.8729	35.94		14.7837	342.66
														14.7752	247.68		11.8796	35.98		14.792	340.68
														14.7835	250.36		11.8862	36.04		14.8003	339.26
														14.7918	253.18		11.8929	36.09		14.8087	337.56
														14.8002	256.19		11.8996	36.17		14.817	335.61
														14.8085	259.26		11.9062	36.24		14.8254	333.36
														14.8168	262.33		11.9129	36.29		14.8337	330.92
														14.8252	265.14		11.9195	36.34		14.842	329.07
														14.8335	267.64		11.9262	36.4		14.8503	326.97
														14.8418	270.38		11.9329	36.45		14.8587	323.5
														14.8585	275.37		11.9395	36.52		14.867	320.35
														14.8668	277.45		11.9462	36.59		14.8753	317.62
														14.8752	279.29		11.9529	36.65		14.8837	314.89
														14.8835	280.9		11.9595	36.71		14.892	312.32
														14.8918	282.71		11.9729	36.81		14.9087	307.1
														14.9002	284.41		11.9795	36.89		14.917	304.89
														14.9085	285.48		11.9862	36.94		14.9253	303.58
														14.9168	286.64		11.9929	37		14.9337	301.99
														14.9252	287.94		11.9995	37.06		14.942	299.96
														14.9335	289.24		12.0062	37.1		14.9503	297.57
														14.9418	290.46		12.0195	37.21		14.9587	295.06
														14.9502	291.59		12.0262	37.29		14.967	293.27
														14.9585	292.22		12.0329	37.35		14.9753	291.18
														14.9668	293.11		12.0396	37.41		14.9837	287.88
														14.9751	294		12.0462	37.47		14.992	284.75
														14.9835	294.17		12.0529	37.54		15.0003	282.14
														14.9918	294.27		12.0595	37.6		15.0087	279.87
														15.0085	293.92		12.0662	37.71		15.017	277.66
														15.0168	293.56		12.0729	37.81		15.0253	275.37
														15.0252	293.18		12.0795	37.86		15.0337	272.92
														15.0335	292.21		12.0862	37.92		15.042	271.09
														15.0418	291.48		12.0929	37.98		15.0587	268.84
														15.0502	290.97		12.0995	38.06		15.067	267.27
														15.0585	290.47		12.1062	38.15		15.0753	265.35
														15.0668	289.88		12.1129	38.21		15.0837	263.12
														15.0752	289.39		12.1195	38.26		15.092	261.46
														15.0835	288.55		12.1262	38.31		15.1003	259.58
														15.0918	287.71		12.1329	38.38		15.1087	256.53
														15.1002	286.87		12.1395	38.43		15.117	253.56
														15.1085	285.54		12.1462	38.5		15.1253	251.18
														15.1168	284.03		12.1529	38.59		15.1337	249.29
														15.1251	282.4		12.1595	38.66		15.142	247.73
														15.1335	280.61		12.1662	38.7		15.1503	246.08
														15.1418	278.59		12.1729	38.77		15.1587	244.03
														15.1585	274.51		12.1795	38.83		15.167	242.36
														15.1668	272.46		12.1862	38.89		15.1753	241.62
														15.1752	270.63		12.1929	38.96		15.1837	240.56
														15.1835	268.86		12.1996	39.02		15.192	238.93
														15.1918	267.05		12.2062	39.1		15.2003	237.17
														15.2002	265.38		12.2129	39.16		15.2087	235.3
														15.2085	263.53		12.2195	39.23		15.217	233.9
														15.2168	261.65		12.2262	39.3		15.2253	232.47
														15.2252	259.82		12.2329	39.39		15.2337	230
														15.2335	257.63		12.2395	39.46		15.242	227.51
														15.2418	255.33		12.2462	39.53		15.2503	225.62
														15.2502	252.97		12.2529	39.59		15.2587	224.06
														15.2585	250.47		12.2595	39.65		15.267	222.65
														15.2668	247.47		12.2729	39.77		15.2753	221.31
														15.2752	244.89		12.2795	39.86		15.292	218.61
														15.2835	241.85		12.2862	39.95		15.3003	218.21
														15.2918	239.19		12.2929	40.01		15.3087	217.6
														15.3085	234.46		12.2995	40.08		15.317	216.59
														15.3168	232.09		12.3062	40.15		15.3253	215.19
														15.3252	229.87		12.3129	40.22		15.3337	213.6
														15.3335	227.71		12.3195	40.3		15.342	212.37
														15.3418	225.32		12.3262	40.38		15.3504	211.15
														15.3501	223.07		12.3329	40.45		15.3587	209.07
														15.3585	220.37		12.3395	40.54		15.367	206.84
														15.3668	217.66		12.3462	40.61		15.3753	205.24
														15.3751	214.96		12.3529	40.69		15.3836	204.09
														15.3835	212.24		12.3595	40.79		15.392	203.15
														15.3918	209.19		12.3662	40.87		15.4003	202.14
														15.4002	206.18		12.3729	40.95		15.4086	200.72
														15.4085	203.18		12.3795	41.01		15.417	199.64
														15.4168	200.36		12.3929	41.16		15.4253	199.38
														15.4252	197.78		12.3995	41.23		15.442	198.22
														15.4335	195.22		12.4062	41.33		15.4503	197.11
														15.4418	192.7		12.4129	41.41		15.4587	195.62
														15.4502	190.29		12.4195	41.46		15.467	194.46
														15.4585	188.06		12.4262	41.54		15.4753	193.48
														15.4668	185.62		12.4329	41.62		15.4837	191.73
														15.4751	183.32		12.4395	41.7		15.492	189.61
														15.4835	180.76		12.4462	41.78		15.5003	188.15
														15.4918	178.2		12.4529	41.85		15.5087	187.12
														15.5002	175.64		12.4595	41.92		15.517	186.26
														15.5085	173		12.4662	41.99		15.5253	185.53
														15.5168	170.09		12.4729	42.06		15.5336	184.55
														15.5252	167.19		12.4795	42.13		15.542	183.76
														15.5335	164.46		12.4862	42.21		15.5503	183.6
														15.5418	161.89		12.4929	42.28		15.5592	183.33
														15.5502	159.53		12.4995	42.34		15.5596	178.07
														15.5585	157.25		12.507	42.4		15.5654	178.6
														15.5668	154.81		12.5129	42.46		15.5744	179.41
														15.5751	152.6		12.5195	42.53		15.5771	180.53
														15.5835	150.56		12.5262	42.59		15.5829	172.11
														15.5918	148.38		12.5329	42.67		15.5887	157.48
														15.6001	146.27		12.5395	42.75		15.5946	148.36
														15.6085	143.93		12.5462	42.8		15.6004	143.18
														15.6168	141.68		12.5529	42.87		15.6062	140.2
														15.6335	137.39		12.5595	42.94		15.6121	138.56
														15.6418	135.03		12.5662	43		15.6237	138.17
														15.6501	132.55		12.5729	43.08		15.6296	139.88
														15.6585	130.3		12.5795	43.16		15.6354	140.86
														15.6668	128.19		12.5862	43.23		15.6412	141.4
														15.6752	126.25		12.5929	43.29		15.6471	141.93
														15.6835	124.27		12.5995	43.34		15.6529	142.64
														15.6918	122.34		12.6062	43.4		15.6592	143.46
														15.7002	120.43		12.6129	43.47		15.6646	144.11
														15.7085	118.84		12.6195	43.52		15.6704	144.05
														15.7168	117.08		12.6262	43.58		15.6762	142.77
														15.7251	115.37		12.6329	43.64		15.6821	140.74
														15.7418	111.78		12.6395	43.7		15.6879	138.6
														15.7501	110.06		12.6462	43.76		15.6937	137.01
														15.7585	108.34		12.6529	43.81		15.6996	136.12
														15.7668	106.54		12.6595	43.89		15.7054	135.86
														15.7752	104.6		12.6662	43.94		15.7112	136.25
														15.7835	102.91		12.6795	44.05		15.7171	137.31
														15.7918	101.34		12.6862	44.1		15.7287	141.49
														15.8002	99.9		12.6929	44.17		15.7346	144.37
														15.8085	98.41		12.6995	44.23		15.7439	146.99
														15.8168	96.94		12.7062	44.28		15.7462	149.43
														15.8252	95.45		12.7129	44.33		15.7521	151.71
														15.8335	94.28		12.7195	44.38		15.7579	153.79
														15.8501	91.62		12.7262	44.43		15.7696	157.21
														15.8585	90.31		12.7329	44.49		15.7754	158.44
														15.8668	88.96		12.7395	44.55		15.7812	159.18
														15.8751	87.78		12.7462	44.6		15.7871	159.45
														15.8835	86.6		12.7529	44.65		15.7929	159.44
														15.8918	85.34		12.7595	44.7		15.7987	159.56
														15.9002	83.89		12.7662	44.74		15.8046	159.84
														15.9085	82.66		12.7729	44.78		15.8104	160.07
														15.9168	81.55		12.7795	44.82		15.8162	160.16
														15.9251	80.51		12.7862	44.89		15.8221	160.12
														15.9335	79.41		12.7929	44.92		15.8279	159.84
														15.9418	78.35		12.7995	44.96		15.8337	159.53
														15.9502	77.27		12.8062	45.02		15.8396	159.2
														15.9585	76.45		12.8129	45.06		15.8454	159
														15.9668	75.54		12.8195	45.12		15.8512	158.94
														15.9751	74.64		12.8262	45.16		15.8571	158.89
														15.9835	73.71		12.8395	45.27		15.8629	158.66
														15.9918	72.84		12.8462	45.31		15.8687	158.35
														16.0001	72.02		12.8529	45.36		15.8746	158.24
														16.0089	71.21		12.8595	45.42		15.8804	158.31
														16.0168	70.4		12.8662	45.47		15.8862	158.5
														16.0253	69.44		12.8729	45.53		15.8921	158.74
														16.0418	67.87		12.8795	45.58		15.8979	159.01
														16.0501	67.2		12.8862	45.61		15.9037	159.29
														16.0585	66.48		12.8929	45.66		15.9096	159.43
														16.0668	65.77		12.8995	45.69		15.9154	159.71
														16.0751	65.06		12.9062	45.74		15.9212	160.21
														16.0835	64.52		12.9129	45.8		15.9271	161.06
														16.0918	63.94		12.9195	45.83		15.9329	161.93
														16.1002	63.35		12.9262	45.85		15.9387	162.59
														16.1085	62.74		12.9329	45.9		15.9446	163.15
														16.1168	62.2		12.9395	45.94		15.9504	163.67
														16.1252	61.72		12.9462	46		15.9562	164.14
														16.1335	61.26		12.9529	46.05		15.9621	164.65
														16.1418	60.77		12.9595	46.09		15.9679	165.21
														16.1501	60.15		12.9728	46.18		15.9737	165.97
														16.1585	59.66		12.9795	46.23		15.9796	166.67
														16.1668	59.19		12.9862	46.28		15.9854	167.27
														16.1751	58.78		12.9995	46.37		15.9912	167.67
														16.1918	57.94		13.0062	46.41		15.9971	168.3
														16.2001	57.52		13.0129	46.44		16.0029	169.14
														16.2085	57.21		13.0195	46.48		16.0087	170.05
														16.2168	56.89		13.0262	46.52		16.0145	171.01
														16.2251	56.56		13.0328	46.57		16.0204	172.08
														16.2335	56.23		13.0395	46.63		16.0262	173.25
														16.2418	55.92		13.0462	46.67		16.0321	174.44
														16.2502	55.63		13.0529	46.7		16.0379	175.59
														16.2585	55.35		13.0595	46.75		16.0437	176.88
														16.2668	55.07		13.0662	46.79		16.0554	180.16
														16.2752	54.71		13.0771	46.84		16.0613	181.83
														16.2835	54.39		13.0795	46.9		16.0671	183.41
														16.2918	54.1		13.0862	46.96		16.0729	185.01
														16.3001	53.83		13.0929	47.02		16.0787	186.59
														16.3085	53.56		13.0995	47.07		16.0846	188.18
														16.3168	53.3		13.1062	47.12		16.0904	189.72
														16.3251	53.04		13.1129	47.18		16.0962	191.52
														16.3418	52.63		13.1195	47.23		16.1021	193.37
														16.3501	52.39		13.1263	47.3		16.1079	195.08
														16.3585	52.17		13.1329	47.35		16.1137	196.7
														16.3668	51.95		13.1395	47.4		16.1196	198.36
														16.3751	51.74		13.1462	47.44		16.1254	200.2
														16.3835	51.55		13.1529	47.51		16.1312	202.14
														16.3918	51.34		13.1595	47.56		16.1371	204.09
														16.4001	51.05		13.1662	47.62		16.1429	206.12
														16.4085	50.79		13.1729	47.67		16.1487	208.19
														16.4168	50.55		13.1795	47.72		16.1604	212.28
														16.4251	50.33		13.1862	47.78		16.1662	214.4
														16.4335	50.11		13.1995	47.93		16.1721	216.79
														16.4418	49.91		13.2062	48.01		16.1779	219.36
														16.4502	49.7		13.2128	48.08		16.1837	221.79
														16.4585	49.56		13.2195	48.16		16.1896	224.22
														16.4668	49.38		13.2262	48.23		16.1954	226.68
														16.4751	49.23		13.2328	48.3		16.2012	229.14
														16.4835	49.08		13.2395	48.39		16.2071	231.57
														16.4918	48.94		13.2462	48.46		16.2129	234.01
														16.5001	48.81		13.2529	48.54		16.2187	236.37
														16.5085	48.7		13.2595	48.62		16.2246	239.01
														16.5168	48.59		13.2662	48.69		16.2304	241.45
														16.5252	48.44		13.2729	48.77		16.2362	243.74
														16.5418	48.22		13.2795	48.85		16.2421	246
														16.5501	48.16		13.2862	48.95		16.2479	248.43
														16.5585	48.14		13.2995	49.11		16.2537	250.8
														16.5668	48.14		13.3062	49.19		16.2654	255.43
														16.5751	48.17		13.3129	49.29		16.2712	257.78
														16.5835	48.24		13.3195	49.39		16.2771	260.08
														16.5918	48.36		13.3262	49.5		16.2829	262.39
														16.6002	48.52		13.3329	49.61		16.2887	264.44
														16.6085	48.73		13.3395	49.71		16.2946	266.71
														16.6168	48.98		13.3462	49.84		16.3004	269.13
														16.6251	49.27		13.3529	49.94		16.3062	271.49
														16.6335	49.63		13.3595	50.07		16.312	273.68
														16.6418	50.05		13.3662	50.21		16.3179	275.92
														16.6501	50.52		13.3729	50.31		16.3237	278.19
														16.6585	51.07		13.3795	50.45		16.3296	280.45
														16.6668	51.67		13.3862	50.57		16.3354	282.69
														16.6751	52.34		13.3928	50.7		16.3412	284.78
														16.6918	53.99		13.3995	50.83		16.347	286.91
														16.7001	54.97		13.4062	50.98		16.3529	289.12
														16.7085	56.05		13.4129	51.16		16.3587	291
														16.7168	57.18		13.4195	51.31		16.3704	294.45
														16.7251	58.46		13.4262	51.44		16.3762	296.26
														16.7335	59.91		13.4329	51.6		16.3821	297.88
														16.7418	61.49		13.4395	51.77		16.3879	299.35
														16.7501	63.22		13.4529	52.14		16.3937	300.78
														16.7585	65.01		13.4595	52.33		16.3996	302.18
														16.7668	66.99		13.4662	52.52		16.4054	303.5
														16.7751	69.19		13.4728	52.73		16.4112	304.65
														16.7835	71.59		13.4795	52.93		16.4171	305.63
														16.7918	74.04		13.4862	53.14		16.4229	306.79
														16.8001	76.55		13.4929	53.38		16.4287	308.06
														16.8085	79.25		13.4995	53.6		16.4346	309.18
														16.8168	82.18		13.5062	53.82		16.4404	310.15
														16.8251	85.29		13.5129	54.07		16.4462	311.08
														16.8418	91.78		13.5195	54.32		16.452	311.96
														16.8501	95.38		13.5262	54.58		16.4579	312.76
														16.8585	99.24		13.5329	54.85		16.4637	313.47
														16.8668	103.33		13.5395	55.16		16.4754	314.81
														16.8752	107.51		13.5462	55.45		16.4812	315.43
														16.8835	111.83		13.5528	55.72		16.487	315.81
														16.8918	116.36		13.5595	56.05		16.4929	315.94
														16.9002	121.4		13.5729	56.75		16.4987	316.07
														16.9085	126.75		13.5795	57.08		16.5045	316.21
														16.9168	131.91		13.5862	57.43		16.5104	316.2
														16.9251	136.98		13.5929	57.8		16.5162	316.07
														16.9335	142.18		13.5995	58.17		16.5221	315.88
														16.9418	147.69		13.6062	58.54		16.5279	315.65
														16.9501	153.41		13.6128	58.96		16.5337	315.36
														16.9585	159.28		13.6195	59.39		16.5395	314.8
														16.9668	164.8		13.6262	59.79		16.5454	314.14
														16.9751	170.69		13.6329	60.21		16.5512	313.56
														16.9918	183.54		13.6395	60.65		16.5571	313.2
														17.0001	190.06		13.6462	61.13		16.5629	312.78
														17.0085	196.42		13.6529	61.66		16.5687	312.17
														17.0168	202.77		13.6595	62.18		16.5745	311.49
														17.0251	209.39		13.6662	62.78		16.5804	310.75
														17.0335	216.51		13.6729	63.34		16.5864	309.91
														17.0418	223.2		13.6795	63.88		16.5921	309
														17.0501	229.47		13.6862	64.49		16.5979	308.04
														17.0585	235.44		13.6928	65.16		16.6037	307.23
														17.0668	241.99		13.6995	65.81		16.6154	305.22
														17.0751	248.52		13.7062	66.45		16.6212	303.7
														17.0834	254.99		13.7136	67.1		16.6271	302.35
														17.0918	260.69		13.7195	67.74		16.6329	301.1
														17.1001	266.69		13.7262	68.39		16.6387	299.79
														17.1085	272.87		13.7328	69.06		16.6445	298.4
														17.1168	278.94		13.7395	69.8		16.6504	296.98
														17.1251	284.62		13.7462	70.56		16.6562	295.48
														17.1418	295.33		13.7595	71.96		16.6621	293.92
														17.1501	300.6		13.7662	72.74		16.6679	292.18
														17.1585	306.03		13.7729	73.58		16.6737	290.45
														17.1668	310.7		13.7795	74.47		16.6795	288.96
														17.1751	314.74		13.7862	75.36		16.6854	287.77
														17.1835	318.72		13.7928	76.34		16.6912	286.35
														17.1918	322.8		13.7995	77.26		16.6971	284.78
														17.2001	326.79		13.8062	78.15		16.7029	283.16
														17.2085	330.71		13.8128	79.22		16.7087	281.48
														17.2168	333.94		13.8195	80.36		16.7204	277.96
														17.2251	337.01		13.8262	81.43		16.7262	276.16
														17.2335	340.26		13.8329	82.46		16.732	274.44
														17.2418	343.21		13.8395	83.5		16.7379	272.71
														17.2501	345.64		13.8462	84.54		16.7437	270.7
														17.2585	347.63		13.8528	85.6		16.7495	268.46
														17.2668	349.29		13.8595	86.68		16.7554	266.47
														17.2751	350.7		13.8662	87.9		16.7612	264.61
														17.2835	352.21		13.8795	89.9		16.7671	262.79
														17.2918	353.26		13.8862	90.89		16.7729	261
														17.3001	353.65		13.8928	92.04		16.7787	259.28
														17.3085	354.13		13.8995	93.29		16.7846	257.54
														17.3168	354.69		13.9062	94.61		16.7904	255.67
														17.3251	355.17		13.9129	95.98		16.7962	253.68
														17.3335	355.5		13.9195	97.43		16.8021	251.78
														17.3418	355.56		13.9262	98.72		16.8079	250.19
														17.3501	355.26		13.9329	100.04		16.8137	248.82
														17.3585	355.11		13.9395	101.6		16.8196	247.29
														17.3668	354.58		13.9462	103.17		16.8254	245.58
														17.3751	353.81		13.9528	104.62		16.8312	243.8
														17.3835	352.5		13.9595	105.95		16.8371	241.96
														17.3918	351.07		13.9662	107.23		16.8429	240.07
														17.4084	347.51		13.9728	108.46		16.8545	236.49
														17.4168	345.57		13.9795	109.62		16.8604	234.83
														17.4251	343.15		13.9862	110.67		16.8662	233.06
														17.4335	341.08		13.9995	113.22		16.872	230.99
														17.4418	339.11		14.0062	114.11		16.8779	228.96
														17.4501	337.11		14.0128	115.01		16.8837	227.14
														17.4585	335		14.0195	116.09		16.8895	225.45
[truncated: 3,759 more rows]

## Sheet: Supplementary Fig.6d
Supplementary Fig.6d
		Niacin
	log[Agonist], M	WT
	-10	1	1	1
	-9	0.963764	0.97382	0.958555
	-8	0.943031	0.957506	0.970286
	-7	0.744385	0.752494	0.767597
	-6	0.530196	0.548443	0.581931
	-5	0.489982	0.474127	0.499113
	-4	0.427355	0.426482	0.463576
	-3	0.4399	0.404783	0.467449
	log[Agonist], M	C18S
	-10	1	1	1
	-9	0.999546	1.02134	1.05302
	-8	0.986725	0.982425	1.02293
	-7	0.95468	0.973609	1.01065
	-6	0.882104	0.893419	0.933851
	-5	0.706069	0.710056	0.746139
	-4	0.577494	0.571133	0.609052
	-3	0.561755	0.5367	0.58645
	log[Agonist], M	C19S
	-10	1	1	1
	-9	0.988623	0.967161	1.00223
	-8	0.979191	0.968736	0.976497
	-7	0.964374	0.959778	0.964171
	-6	0.940488	0.921934	0.932153
	-5	0.904486	0.904969	0.907163
	-4	0.817416	0.834033	0.83237
	-3	0.801447	0.804027	0.805632
	log[Agonist], M	C100S
	-10	1	1	1	1
	-9	1.02398	1.02398	1.02942	1.01509
	-8	1.04483	1.04483	1.04336	1.03014
	-7	1.04546	1.04546	1.03636	1.03689
	-6	1.04559	1.04559	1.03463	1.03429
	-5	1.0365	1.0365	1.00741	1.00267
	-4	0.986766	0.986766	0.947454	0.953702
	-3	0.806306	0.806306	0.758998	0.764208
	log[Agonist], M	C177S
	-10	1	1	1	1
	-9	0.999968	1.00886	1.01452	1.00157
	-8	1.0228	1.01663	1.02201	1.01625
	-7	1.02476	1.01119	1.01808	1.012
	-6	1.02797	1.00175	1.01647	1.01503
	-5	1.02268	0.989601	1.00974	1.00065
	-4	1.02853	0.99848	1.00825	1.01406
	-3	0.958614	0.936103	0.941392	0.935627
	log[Agonist], M	C183S
	-10	1	1	1
	-9	0.976096	0.977992	0.986242
	-8	0.958331	0.977494	0.978161
	-7	0.948499	0.956599	0.950645
	-6	0.908735	0.959679	0.919174
	-5	0.729981	0.909117	0.74106
	-4	0.559072	0.812114	0.570144
	-3	0.532093	0.83845	0.529286
	log[Agonist], M	C266S
	-10	1	1	1
	-9	1.01128	0.967093	0.988893
	-8	1.01913	0.960834	0.964643
	-7	0.965673	0.950157	0.949144
	-6	0.938124	0.934928	0.915024
	-5	0.716899	0.694824	0.693558
	-4	0.611557	0.592592	0.589053
	-3	0.497374	0.516381	0.510936

## Sheet: Supplementary Fig.7
Supplementary Fig.7c
	Niacin(ΔpEC50 (from the WT))
	WT	Y872.64A
	-0.128714	-1.14571
	-0.165714	-1.00071
		-0.948714
	-0.0257143
	0.345286
	0.106286
	-0.153714
	0.0222857
Supplementary Fig.7f
	Niaicn-TM2
	log[Agonist], M	WT							L832.60A						Y872.64A
	-10	1	1	1	1	1	1		1	1	1	1	1		1	1	1
	-9	0.827112	0.831633	0.768294	0.940165	0.974744	0.896522		1.00511	0.982532	0.982021	1.01134	1.00911		0.987992	1.01707	1.00091
	-8	0.943894	0.860099	0.953771	0.877073	0.859299	0.833373		0.998786	0.971175	1.01972	1.0172	1.0223		0.991379	1.01488	1.0126
	-7	0.654796	0.745797	0.756882	0.731286	0.71264	0.733514		0.983281	0.907385	0.960635	0.955376	0.961563		1.00165	0.999998	0.995773
	-6	0.58415	0.602803	0.672549	0.630605	0.625371	0.571676		0.917087	0.856293	0.861211	0.775559	0.819045		0.956305	0.973841	0.946689
	-5	0.540437	0.437271	0.53413	0.577405	0.561643	0.508955		0.707809	0.686314	0.741802	0.554036	0.631249		0.808117	0.815881	0.789502
	-4	0.521279	0.461109	0.417496	0.615208	0.560867	0.517932		0.63981	0.603165	0.641512	0.476187	0.571673		0.654199	0.672755	0.674872
	-3	0.538687	0.506177	0.48103	0.567789	0.634817	0.599093		0.64509	0.639716	0.66755	0.54614	0.584377		0.632167	0.645766	0.648254
	Niaicn-TM3
	log[Agonist], M	WT							L1043.29A					L1073.32A						R1113.36A
	-10	1	1	1	1	1	1		1	1	1			1	1	1	1			1	1	1
	-9	1.01148	1.0055	0.99425	0.977398	0.971058	0.983618		0.978712	0.865737	0.984541			1.0038	0.997495	1.00729	1.00854			1.00856	0.995747	1.01403
	-8	0.944323	0.92397	0.938053	0.888934	0.86529	0.911053		0.959819	0.855612	0.995091			1.00226	0.999774	1.01559	0.988378			1.0044	0.998691	1.01118
	-7	0.797014	0.79038	0.791162	0.790421	0.755615	0.795342		0.926944	0.890622	0.976886			1.00672	0.98332	1.00017	0.99992			1.00649	0.989247	1.00026
	-6	0.653351	0.634109	0.623701	0.659201	0.698682	0.703918		0.774257	0.756024	0.836686			0.922157	0.934582	0.941174	0.938935			1.03138	0.978107	1.00893
	-5	0.5116	0.547928	0.553316	0.618535	0.604629	0.63777		0.586842	0.515336	0.505389			0.821084	0.796042	0.829028	0.623927			1.03669	1.00589	0.989093
	-4	0.533601	0.538455	0.548984	0.563157	0.574779	0.581214		0.491466	0.413558	0.401535			0.715103	0.730484	0.737155	0.418399			1.06116	1.04278	1.02694
	-3	0.619853	0.613936	0.61841	0.607689	0.60662	0.622195		0.478005	0.498058	0.423766			0.678434	0.680665	0.717281	0.438085			1.13119	1.17013	1.14422
	Niaicn-TM7
	log[Agonist], M	WT				L2807.39A							Y2847.43A
	-10	1	1	1		1	1	1	1	1	1		1	1	1	1
	-9	0.963613	0.971588	0.988972		0.98384	0.979267	1.01569	0.992036	0.997369	1.0205		0.987323	1.0074	0.99494	1.00711
	-8	0.914736	0.947637	0.963295		0.998359	1.00517	0.964375	0.982232	0.969766	1.01031		0.980452	1.01054	1.00352	1.00759
	-7	0.696033	0.767029	0.844133		0.788295	0.958486	0.987981	0.974269	0.9363	0.956455		0.95771	1.0012	0.983455	1.00049
	-6	0.552248	0.62036	0.647446		0.829696	0.856766	0.867189	0.867585	0.799467	0.854616		0.927045	0.930613	0.963998	0.948283
	-5	0.46848	0.543185	0.499337		0.63569	0.658314	0.686899	0.689683	0.686433	0.705101		0.773105	0.836172	0.73489	0.78698
	-4	0.447171	0.493955	0.486212		0.492596	0.555004	0.564079	0.606452	0.559952	0.582085		0.595939	0.677897	0.596278	0.65009
	-3	0.497865	0.497771	0.479087		0.483223	0.444851	0.528325	0.625	0.496444	0.54925		0.616425	0.691326	0.567904	0.617572
		Niaicn-ECL
	log[Agonist], M	WT							W91ECL1A				S178ECL2A						S179ECL2A					F180ECL2A
	-10	1	1	1	1	1	1		1	1	1		1	1	1	1	1		1	1	1	1		1	1	1	1	1
	-9	0.832138	0.853672	0.799953	0.98542	0.984213	1.02491		0.860769	1.00739	1.00375		0.994992	1.04264	1.00481	0.988571	1.02248		1.00612	1.0052	1.00297	0.992664		0.979296	0.973427	0.984423	0.993115	1.04906
	-8	0.907776	0.93467	0.932061	0.914058	0.939627	0.9685		0.875742	0.998795	1.00138		0.999972	1.04181	0.984343	0.999784	1.02443		0.990848	1.02192	0.992458	0.97853		0.976264	0.97443	0.999519	1.00886	1.07389
	-7	0.737005	0.751448	0.734478	0.680237	0.726693	0.801298		0.984687	0.980528	0.99073		1.00328	1.02207	0.940887	0.982214	1.03204		0.871969	0.881552	0.901142	0.857517		0.98838	0.992336	0.989383	0.984481	1.04447
	-6	0.587115	0.609872	0.542461	0.625718	0.539764	0.559759		0.919278	0.94979	0.94325		0.992522	0.99092	0.92468	0.95133	0.991538		0.644024	0.722963	0.664862	0.594192		0.965216	0.949013	0.975911	0.978314	0.974215
	-5	0.512737	0.508568	0.559583	0.426764	0.518917	0.486338		0.806847	0.860715	0.846887		1.00138	0.860172	0.770961	0.860361	0.795367		0.507347	0.61744	0.526257	0.451489		0.945108	0.91218	0.964164	0.918311	0.926454
	-4	0.505591	0.482019	0.515434	0.475646	0.512576	0.43044		0.67519	0.678847	0.690659		0.950311	0.632072	0.581999	0.724099	0.569564		0.483771	0.573346	0.562044	0.430879		0.910547	0.902962	0.915618	0.804489	0.848762
	-3	0.481995	0.498577	0.517137	0.537361	0.504463	0.473751		0.600989	0.681718	0.651312		0.724961	0.617158	0.548893	0.678697	0.484692		0.580101	0.59177	0.531938	0.485036		0.723853	0.734202	0.716664	0.543577	0.524969
		3-HB-TM2
	log[Agonist], M	WT							L832.60A					Y872.64A
	-8.699	1	1	1	1	1	1		1	1	1	1		1	1	1	1
	-7.699	0.99442	0.96396	1.05398	1.00945	0.99559	1.01028		0.98712	0.99344	1.00195	1.04421		1.02068	0.99006	1.00962	1.01554
	-6.699	1.03012	0.99214	1.02543	0.99579	1.00458	1.00037		0.97636	0.98474	1.00562	1.06008		0.96533	0.96134	0.99817	1.00952
	-5.699	1.0657	1.07314	1.12016	0.99764	1.02752	1.01857		0.95929	0.96071	1.0063	1.07072		0.96111	0.97683	0.99792	1.00029
	-4.699	0.9894	0.96719	0.99176	0.97938	0.99635	1.00136		0.95618	0.9612	0.97443	1.06716		0.93493	1.00383	0.99308	0.99745
	-3.699	0.90889	0.94569	0.91903	0.93952	0.92274	0.93152		0.94388	0.93589	0.94625	0.98216		0.89771	0.89559	0.96939	0.98824
	-2.699	0.73439	0.80232	0.79753	0.81493	0.76213	0.77139		0.83728	0.85449	0.74534	0.74549		0.76816	0.75017	0.85719	0.87178
	-1.699	0.62136	0.659	0.66161	0.69373	0.64968	0.66087		0.68916	0.73745	0.49625	0.55981		0.58046	0.49995	0.68469	0.78773
	3-HB-TM3
	log[Agonist], M	WT							L1043.29A						L1073.32A				R1113.36A
	-8.699	1	1	1	1	1	1		1	1	1	1	1		1	1	1		1	1	1
	-7.699	1.00742	1.0021	1.0053	1.00029	0.98893	1.00317		1.02166	1.00224	1.00252	0.98112	0.99507		0.99067	0.98943	0.98496		1.04182	1.02649	0.98757
	-6.699	0.99879	1.0051	1.00563	0.96615	0.94075	1.01868		1.02738	1.01216	1.01015	0.9855	1.00522		1.00443	1.0058	0.99355		1.05563	1.00146	1.03859
	-5.699	0.98701	1.01112	1.00014	0.98776	0.96426	0.98031		1.02009	1.007	1.00504	1.00141	0.99989		0.99019	0.99305	0.97919		1.04977	0.98427	1.01689
	-4.699	0.97655	0.98705	1.00351	0.9881	1.03032	1.00542		1.01632	1.00427	0.99985	0.99094	0.9946		0.99914	0.99036	0.95183		1.02647	0.98847	1.02936
	-3.699	0.92171	0.90831	0.91062	0.91037	0.92537	0.89334		0.98077	0.91865	0.98509	0.98126	0.98366		0.99032	0.98297	0.94712		1.03284	0.97993	1.01131
	-2.699	0.79788	0.75067	0.74837	0.7256	0.7605	0.69434		0.88263	0.86096	0.91527	0.93124	0.92416		0.88831	0.89433	0.77638		1.02114	1.01629	0.99708
	-1.699	0.70571	0.66263	0.66137	0.78322	0.75917	0.67865		0.7077	0.63324	0.73143	0.83918	0.80781		0.77059	0.75433	0.59223		0.95302	1.06178	1.03603
		3-HB-TM7
	log[Agonist], M	WT							L2807.39A					Y2847.43A
	-8.699	1	1	1	1	1	1		1	1	1	1		1	1	1	1	1	1	1	1	1
	-7.699	1.00567	1.00369	1.00657	1.05542	0.98691	0.97723		0.9947	0.97574	0.99137	0.99918		0.99667	0.99812	1.03491	1.02157	1.0203	0.98563	1.03519	1.03056	1.04483
	-6.699	1.01889	0.98642	0.99958	1.03941	0.96806	0.97057		0.99057	0.96173	0.98994	1.01576		1.00212	0.9855	1.05363	1.00516	1.00462	1.00858	1.01921	0.99878	1.04425
	-5.699	0.99092	1.01716	1.00164	1.04282	0.96152	0.95416		0.98989	0.95316	1.02591	1.013		0.98421	0.98533	1.04356	1.00309	1.02217	0.99599	1.02776	1.01895	1.04104
	-4.699	1.00892	1.02248	0.99908	1.01612	0.95487	0.94515		0.96129	0.96484	0.99947	1.02066		0.99077	0.98649	1.00002	0.97525	1.00267	0.9947	1.0185	1.0089	0.99579
	-3.699	0.93433	0.94182	0.90477	0.92737	0.91941	0.97162		0.9825	0.9306	0.94633	0.9553		0.99191	0.97915	0.986	0.9207	0.97406	0.99566	1.009	1.01841	1.02507
	-2.699	0.67308	0.63493	0.6711	0.78567	0.62518	0.57105		0.94806	0.8722	0.87042	0.91124		0.98563	0.97655	0.885	0.89151	0.89206	1.01653	0.99675	1.01405	0.99098
	-1.699	0.52151	0.48333	0.49489	0.50137	0.65594	0.46091		0.90675	0.7153	0.69987	0.72357		0.99292	0.99098	0.73415	0.70706	0.8402	1.09027	0.87935	1.00601	0.95296
		3-HB-ECL
	log[Agonist], M	WT				W91ECL1A					S178ECL2A					S179ECL2A						F180ECL2A
	-8.699	1	1	1		1	1	1	1		1	1	1	1		1	1	1	1	1		1	1	1	1
	-7.699	1.01853	1.04344	0.98308		1.01414	1.02294	0.98597	1.01461		0.99414	1.02122	0.97666	1.00735		1.01438	0.95089	1.01016	1.00869	1.01593		1.01831	0.9899	1.02304	0.97807
	-6.699	1.08169	1.01587	1.02252		1.00774	1.03292	0.99281	1.01511		0.99337	1.00927	0.96269	1.0026		1.0089	0.93953	1.02606	0.99288	0.99657		1.03229	1.0066	1.00509	0.98523
	-5.699	1.10932	1.01824	1.0481		1.01242	1.06795	0.98826	1.01527		0.99928	0.99244	0.9718	1.00912		1.01675	0.97236	1.02899	0.99618	1.00556		1.01889	1.00786	1.01109	0.98124
	-4.699	1.07704	1.01294	1.02742		0.96331	1.01158	0.98986	1.01633		1.0052	1.00148	0.96716	0.99629		1.0203	0.9516	1.01869	0.97158	0.99929		1.00298	0.9679	0.98768	0.96126
	-3.699	1.00164	0.9515	0.92146		0.9583	0.98058	0.97716	1.01085		1.00014	0.9825	0.94929	0.99884		0.98644	0.93746	0.98218	0.99759	0.97491		0.90963	0.94102	0.94728	0.95302
	-2.699	0.87267	0.83881	0.80185		0.87926	0.90425	0.91174	0.94916		0.98053	0.94408	0.87999	0.95075		0.82481	0.78433	0.84308	0.84661	0.87235		0.71465	0.73968	0.8562	0.91933
	-1.699	0.74137	0.73677	0.76954		0.69501	0.74862	0.79437	0.85613		0.94101	0.78743	0.7294	0.80694		0.79725	0.74193	0.80596	0.85719	0.81584		0.51254	0.51877	0.68023	0.84154

[truncated: 5 more sheets: Supplementary Fig.8, Supplementary Fig.9, Supplementary Fig.10, Supplementary Table.2, Supplementary Table.3 ]
